# Supplementary material for: A collection of forcefield precursors for metal–organic frameworks
Source: RSC Adv. 2019 Nov 13;9(63):36492–507. doi: 10.1039/c9ra07327b (PMC9075174; doi:10.1039/c9ra07327b)
Supplement: RA-009-C9RA07327B-s6153 [file RA-009-C9RA07327B-s6153.xyz]

  108
jmolscript: load "" {1 1 1} spacegroup "x,y,z" unitcell [{      9.817900     0.000000     0.000000 }, {      0.000000    11.288800     0.000000 }, {      0.000000    -0.411745    14.540672 }]
Mg     5.706851     8.247326     5.307782     1.344591
Mg     3.840762     8.505832     2.756621     1.331414
Mg     0.797901     8.480001     1.962554     1.344591
Mg     8.749712     8.221495     4.513715     1.331414
Mg     4.111049     2.629729     9.232890     1.344591
Mg     5.977138     2.371223    11.784051     1.331414
Mg     9.019999     2.397054    12.578118     1.344591
Mg     1.068188     2.655560    10.026957     1.331414
Mg     4.908950    -0.205872     7.270336     1.340014
Mg     0.000000     5.644400     0.000000     1.340014
Mg     4.908950     5.438527     7.270336     1.346435
Mg     0.000000     0.000000     0.000000     1.346435
H      4.554524     0.179280     3.435961     0.031729
H      8.664297    10.485376     6.605827     0.028387
H      7.817994     5.529840     7.075491     0.028540
H      7.285864     7.085610     1.926639     0.022994
H      3.345940     8.843041     8.273642     0.025656
H      3.018022     5.759417     3.911441     0.022069
H      9.463474     5.259247     3.834375     0.031729
H      3.755347     6.241952     0.664509     0.028387
H      2.909044    11.197488     0.194845     0.028540
H      2.376914     9.641718     5.343697     0.022994
H      8.254890     7.472541    13.537366     0.025656
H      7.926972    10.967911     3.358895     0.022069
H      5.263376    10.697775    11.104711     0.031729
H      1.153603     0.391679     7.934845     0.028388
H      1.999906     5.347215     7.465181     0.028540
H      2.532036     3.791445    12.614033     0.022994
H      6.471960     2.034014     6.267030     0.025656
H      6.799878     5.117638    10.629231     0.022069
H      0.354426     5.617808    10.706297     0.031729
H      6.062553     4.635103    13.876163     0.028388
H      6.908856    -0.320433    14.345827     0.028540
H      7.440986     1.235337     9.196975     0.022994
H      1.563010     3.404514     1.003306     0.025656
H      1.890928    -0.090856    11.181777     0.022069
C      4.762663    10.958483     4.210106     0.562969
C      7.745341    10.266878     6.508259     0.569513
C      7.636363     6.245502     6.479178     0.567585
C      6.606465     7.461825     2.474241     0.575579
C      3.915379     8.346839     7.697686     0.570750
C      3.626732     6.063534     4.573332     0.567320
C      9.671613     5.768845     3.060230     0.562969
C      2.836391     6.460449     0.762077     0.569513
C      2.727413    10.481825     0.791158     0.567585
C      1.697515     9.265503     4.796095     0.575579
C      8.824329     7.968744    14.113322     0.570750
C      8.535682    10.663794     2.697004     0.567320
C      5.055237    -0.081428    10.330566     0.562969
C      2.072559     0.610177     8.032413     0.569513
C      2.181537     4.631553     8.061494     0.567585
C      3.211435     3.415230    12.066431     0.575579
C      5.902521     2.530216     6.842986     0.570749
C      6.191168     4.813521     9.967340     0.567320
C      0.146287     5.108210    11.480442     0.562969
C      6.981509     4.416606    13.778595     0.569513
C      7.090487     0.395230    13.749514     0.567585
C      8.120385     1.611552     9.744577     0.575579
C      0.993571     2.908311     0.427350     0.570749
C      1.282218     0.213261    11.843668     0.567320
O      4.879104     9.702403     4.065717    -0.692900
O      4.898150     0.283471     5.269976    -0.571732
O      7.446484     9.366778     5.652686    -0.685139
O      6.940274    10.878022     7.219007    -0.574277
O      6.415114     6.606811     6.365179    -0.684204
O      8.603818     6.739087     5.887809    -0.582942
O      6.904045     7.689666     3.688968    -0.689073
O      5.508922     7.685292     1.937835    -0.583561
O      4.655255     9.014041     6.895187    -0.696091
O      3.875125     7.118182     7.792782    -0.577721
O      4.123518     7.218628     4.409023    -0.684074
O      3.859416     5.296121     5.510188    -0.570607
O     -0.029846     7.024925     3.204619    -0.692900
O     -0.010800     5.155057     2.000360    -0.571732
O      2.537534     7.360549     1.617650    -0.685139
O      2.031324     5.849306     0.051329    -0.574277
O      1.506164    10.120517     0.905157    -0.684204
O      3.694868     9.988241     1.382527    -0.582942
O      1.995095     9.037661     3.581368    -0.689073
O      0.599972     9.042035     5.332501    -0.583561
O      9.564205     7.713287     0.375149    -0.696091
O      8.784075     9.197400    14.018226    -0.577721
O      9.032468     9.508700     2.861313    -0.684074
O      8.768366     0.142407     1.760148    -0.570607
O      4.938796     1.174652    10.474955    -0.692900
O      4.919750    10.593584     9.270696    -0.571731
O      2.371416     1.510277     8.887986    -0.685139
O      2.877626    -0.000967     7.321665    -0.574277
O      3.402786     4.270244     8.175493    -0.684204
O      1.214082     4.137968     8.652863    -0.582942
O      2.913855     3.187389    10.851704    -0.689073
O      4.308978     3.191763    12.602837    -0.583561
O      5.162645     1.863014     7.645485    -0.696091
O      5.942775     3.758873     6.747890    -0.577721
O      5.694382     3.658427    10.131649    -0.684075
O      5.958484     5.580934     9.030484    -0.570607
O      0.029846     3.852130    11.336053    -0.692900
O      0.010800     5.721998    12.540312    -0.571732
O      7.280366     3.516506    12.923022    -0.685139
O      7.786576     5.027749    14.489343    -0.574277
O      8.311736     0.756538    13.635515    -0.684204
O      6.123032     0.888814    13.158145    -0.582942
O      7.822805     1.839394    10.959304    -0.689073
O      9.217928     1.835020     9.208171    -0.583561
O      0.253695     3.163768    14.165523    -0.696091
O      1.033825     1.679655     0.522446    -0.577721
O      0.785432     1.368355    11.679359    -0.684074
O      1.049534    10.734648    12.780524    -0.570607

The following XYZ coordinates are in angstroms. Other properties are in atomic units.
The sperically averaged electron density of each atom fit to a function of the form exp(a - br)
eigen_1, eigen_2 and eigen_3 are the three eigenvalues of traceless quadrupole moment tensor
  atom number  atomic symbol              X              Y              Z     net charge C6 coefficient C8 coefficient C10 coefficient fluctuating dipole atomic polarizability isotropic forcefield polarizability              a              b squared Pearson coefficient          <r^3>          <r^4>         wp_QDO          m_QDO          q_QDO       dipole_x       dipole_y       dipole_z         dipole            Qxy            Qxz            Qyz     Q(x^2-y^2)  Q(3z^2 - R^2)        eigen_1        eigen_2        eigen_3 static polarizability      alpha(xx)      alpha(xy)      alpha(xz)      alpha(yy)      alpha(yz)      alpha(zz) atomic spin moment
            1             Mg       5.706851       8.247326       5.307782       1.344591      22.913133 0.37862609E+03  0.87746476E+04                                 9.365936                            8.557817      -0.902109       1.795443                    0.999192      20.969365      63.935949       0.364368       0.725348      -0.907810       0.001350      -0.000491      -0.000434       0.001501       0.004532       0.003260       0.000845       0.005653       0.003436      -0.006029      -0.000673       0.006702             10.087462      10.739872      -0.290950      -0.201689       9.423514      -0.089451      10.099000           0.000007
            2             Mg       3.840762       8.505832       2.756621       1.331414      25.453328 0.38788011E+03  0.90299725E+04                                 9.973740                            8.628966      -0.859020       1.806492                    0.999166      21.073216      64.083454       0.365482       0.719865      -0.910900       0.000241      -0.000475      -0.000439       0.000690       0.015466      -0.011581       0.002876       0.002201       0.029027      -0.023475       0.005437       0.018038             11.308707      12.933066      -0.410648       2.163272       9.585780      -0.058923      11.407275           0.000004
            3             Mg       0.797901       8.480001       1.962554       1.344591      22.913133 0.37862611E+03  0.87746480E+04                                 9.365936                            8.557816      -0.902109       1.795443                    0.999192      20.969365      63.935946       0.364368       0.725348      -0.907810       0.001350       0.000491       0.000434       0.001501      -0.004532      -0.003260       0.000845       0.005653       0.003436      -0.006029      -0.000673       0.006702             10.087461      10.739870       0.290950       0.201692       9.423513      -0.089452      10.099000           0.000007
            4             Mg       8.749712       8.221495       4.513715       1.331414      25.453327 0.38788004E+03  0.90299706E+04                                 9.973740                            8.628966      -0.859020       1.806492                    0.999166      21.073215      64.083450       0.365482       0.719865      -0.910900       0.000241       0.000475       0.000439       0.000690      -0.015466       0.011581       0.002876       0.002201       0.029027      -0.023475       0.005437       0.018038             11.308707      12.933065       0.410647      -2.163273       9.585779      -0.058922      11.407276           0.000004
            5             Mg       4.111049       2.629729       9.232890       1.344591      22.913133 0.37862610E+03  0.87746477E+04                                 9.365936                            8.557816      -0.902109       1.795443                    0.999192      20.969365      63.935947       0.364368       0.725348      -0.907810      -0.001350       0.000491       0.000434       0.001501       0.004532       0.003260       0.000845       0.005653       0.003437      -0.006029      -0.000673       0.006702             10.087462      10.739871      -0.290950      -0.201689       9.423514      -0.089451      10.099000           0.000007
            6             Mg       5.977138       2.371223      11.784051       1.331414      25.453328 0.38788010E+03  0.90299723E+04                                 9.973741                            8.628966      -0.859020       1.806492                    0.999166      21.073216      64.083455       0.365482       0.719865      -0.910900      -0.000241       0.000475       0.000439       0.000690       0.015466      -0.011581       0.002876       0.002201       0.029027      -0.023475       0.005437       0.018038             11.308707      12.933066      -0.410648       2.163272       9.585779      -0.058923      11.407275           0.000004
            7             Mg       9.019999       2.397054      12.578118       1.344591      22.913132 0.37862610E+03  0.87746479E+04                                 9.365936                            8.557816      -0.902109       1.795443                    0.999192      20.969365      63.935947       0.364368       0.725348      -0.907810      -0.001350      -0.000491      -0.000434       0.001501      -0.004532      -0.003260       0.000845       0.005653       0.003436      -0.006029      -0.000673       0.006702             10.087461      10.739870       0.290950       0.201691       9.423512      -0.089452      10.099001           0.000007
            8             Mg       1.068188       2.655560      10.026957       1.331414      25.453332 0.38788011E+03  0.90299725E+04                                 9.973741                            8.628966      -0.859020       1.806492                    0.999166      21.073217      64.083458       0.365482       0.719865      -0.910900      -0.000241      -0.000475      -0.000439       0.000690      -0.015466       0.011581       0.002876       0.002201       0.029027      -0.023475       0.005437       0.018038             11.308708      12.933067       0.410647      -2.163274       9.585780      -0.058922      11.407278           0.000004
            9             Mg       4.908950      -0.205872       7.270336       1.340014      24.501383 0.38053710E+03  0.88194508E+04                                 9.777563                            8.591027      -0.869225       1.806603                    0.999149      20.893229      63.456416       0.363360       0.727318      -0.908284       0.000000       0.000000      -0.000000       0.000000       0.014998       0.020675      -0.020739      -0.012043      -0.035179      -0.040025       0.015497       0.024528             10.868158      10.230498      -0.260022      -0.608704      11.833942       1.858627      10.540035          -0.000001
           10             Mg       0.000000       5.644400       0.000000       1.340014      24.501388 0.38053715E+03  0.88194523E+04                                 9.777565                            8.591028      -0.869225       1.806602                    0.999149      20.893230      63.456421       0.363360       0.727318      -0.908284       0.000000      -0.000000       0.000000       0.000000      -0.014998      -0.020675      -0.020739      -0.012043      -0.035179      -0.040025       0.015497       0.024528             10.868161      10.230500       0.260025       0.608705      11.833942       1.858629      10.540039          -0.000001
           11             Mg       4.908950       5.438527       7.270336       1.346435      24.950813 0.37625441E+03  0.86956954E+04                                 9.908107                            8.560762      -0.880009       1.805564                    0.999147      20.763861      62.978187       0.362835       0.730423      -0.907303       0.000000      -0.000000      -0.000000       0.000000       0.009503      -0.011813       0.029060       0.041053      -0.017512      -0.044614       0.016972       0.027642             11.160586      10.024751      -0.102878      -0.128540      12.722613      -2.423610      10.734393          -0.000001
           12             Mg       0.000000       0.000000       0.000000       1.346435      24.950813 0.37625438E+03  0.86956947E+04                                 9.908107                            8.560762      -0.880009       1.805564                    0.999147      20.763860      62.978185       0.362835       0.730423      -0.907303      -0.000000      -0.000000       0.000000       0.000000      -0.009503       0.011813       0.029060       0.041053      -0.017512      -0.044614       0.016972       0.027642             11.160586      10.024754       0.102875       0.128541      12.722611      -2.423610      10.734393          -0.000001
           13              H       4.554524       0.179280       3.435961       0.031729       1.314369 0.96731344E+01  0.97062459E+02                                 1.800531                            1.680063      -0.760434       2.485805                    0.999555       3.460316       9.007661       0.557836       1.094247      -0.756358      -0.014294       0.041303      -0.049842       0.066291      -0.004496       0.000491      -0.008235      -0.012398      -0.006015      -0.008329      -0.004650       0.012979              1.835308       1.476823      -0.090947       0.240835       1.736860      -0.429988       2.292240           0.000002
           14              H       8.664297      10.485376       6.605827       0.028387       1.322287 0.95486842E+01  0.96423268E+02                                 1.866807                            1.710012      -0.887907       2.422749                    0.998736       3.655616       9.849701       0.528180       1.148381      -0.740158       0.059854       0.017715       0.012878       0.063735       0.008542       0.004103      -0.000084       0.003139      -0.003568      -0.009073      -0.001083       0.010156              1.932587       2.735426       0.218904       0.094874       1.530334       0.161741       1.532000           0.000000
           15              H       7.817994       5.529840       7.075491       0.028540       1.386211 0.10053108E+02  0.10329753E+03                                 1.958072                            1.778094      -1.083762       2.338567                    0.996493       3.789405      10.452455       0.505448       1.179343      -0.731937       0.020343      -0.048996       0.040401       0.066683      -0.007865       0.004236      -0.008644      -0.003783      -0.004893      -0.008981      -0.005490       0.014471              2.050542       1.682732      -0.082698       0.078629       2.328931      -0.779724       2.139962           0.000001
           16              H       7.285864       7.085610       1.926639       0.022994       1.285708 0.91129504E+01  0.92878512E+02                                 1.972972                            1.771587      -1.197844       2.278771                    0.994567       4.094373      11.867192       0.465321       1.291509      -0.703854       0.043982      -0.026022      -0.038629       0.064061      -0.004588      -0.003531      -0.005415       0.002686      -0.000503      -0.009272       0.004222       0.005051              2.096135       2.437101      -0.431009      -0.656727       1.717711       0.403266       2.133594           0.000001
           17              H       3.345940       8.843041       8.273642       0.025656       1.449932 0.10821367E+02  0.11244237E+03                                 1.970096                            1.811161      -0.962378       2.388372                    0.998011       3.710072      10.051045       0.518555       1.136745      -0.744055      -0.042578       0.026269       0.044759       0.067129      -0.002239      -0.014617       0.000889       0.010868       0.010624      -0.011248      -0.007163       0.018411              2.037825       1.908268      -0.399461      -0.399547       2.237716       0.483183       1.967491           0.000001
           18              H       3.018022       5.759417       3.911441       0.022069       1.321151 0.96352352E+01  0.97612994E+02                                 1.879981                            1.729658      -0.694613       2.511709                    0.999643       3.637604       9.848660       0.519244       1.164366      -0.736879      -0.042036      -0.026470      -0.039929       0.063734       0.005304       0.005502       0.005942       0.001215      -0.009703      -0.007788      -0.003618       0.011406              1.946329       2.039592       0.224013       0.678868       1.579213       0.175081       2.220180           0.000001
           19              H       9.463474       5.259247       3.834375       0.031729       1.314369 0.96731426E+01  0.97062568E+02                                 1.800532                            1.680064      -0.760435       2.485805                    0.999555       3.460316       9.007664       0.557836       1.094247      -0.756357      -0.014294      -0.041303       0.049842       0.066291       0.004496      -0.000491      -0.008235      -0.012398      -0.006015      -0.008329      -0.004650       0.012979              1.835309       1.476824       0.090947      -0.240835       1.736862      -0.429989       2.292241           0.000002
           20              H       3.755347       6.241952       0.664509       0.028387       1.322287 0.95486857E+01  0.96423288E+02                                 1.866807                            1.710012      -0.887907       2.422749                    0.998736       3.655617       9.849704       0.528180       1.148381      -0.740158       0.059854      -0.017715      -0.012878       0.063735      -0.008542      -0.004103      -0.000084       0.003139      -0.003568      -0.009073      -0.001083       0.010156              1.932587       2.735427      -0.218904      -0.094874       1.530334       0.161741       1.532000           0.000000
           21              H       2.909044      11.197488       0.194845       0.028540       1.386212 0.10053114E+02  0.10329762E+03                                 1.958073                            1.778094      -1.083762       2.338567                    0.996493       3.789405      10.452456       0.505448       1.179343      -0.731937       0.020343       0.048996      -0.040401       0.066683       0.007865      -0.004236      -0.008644      -0.003783      -0.004893      -0.008981      -0.005490       0.014471              2.050543       1.682733       0.082698      -0.078629       2.328932      -0.779724       2.139963           0.000001
           22              H       2.376914       9.641718       5.343697       0.022994       1.285708 0.91129494E+01  0.92878502E+02                                 1.972972                            1.771587      -1.197844       2.278771                    0.994567       4.094373      11.867193       0.465321       1.291509      -0.703854       0.043982       0.026022       0.038629       0.064061       0.004588       0.003531      -0.005415       0.002686      -0.000503      -0.009272       0.004222       0.005051              2.096135       2.437101       0.431009       0.656727       1.717711       0.403266       2.133594           0.000001
           23              H       8.254890       7.472541      13.537366       0.025656       1.449933 0.10821375E+02  0.11244249E+03                                 1.970097                            1.811162      -0.962378       2.388372                    0.998011       3.710072      10.051048       0.518555       1.136746      -0.744055      -0.042578      -0.026269      -0.044759       0.067129       0.002239       0.014617       0.000889       0.010868       0.010624      -0.011248      -0.007163       0.018411              2.037827       1.908269       0.399462       0.399548       2.237720       0.483184       1.967492           0.000001
           24              H       7.926972      10.967911       3.358895       0.022069       1.321151 0.96352352E+01  0.97612994E+02                                 1.879981                            1.729658      -0.694613       2.511709                    0.999643       3.637604       9.848660       0.519244       1.164366      -0.736879      -0.042036       0.026470       0.039929       0.063734      -0.005304      -0.005502       0.005942       0.001215      -0.009703      -0.007788      -0.003618       0.011406              1.946329       2.039592      -0.224013      -0.678868       1.579213       0.175081       2.220180           0.000001
           25              H       5.263376      10.697775      11.104711       0.031729       1.314368 0.96731304E+01  0.97062406E+02                                 1.800530                            1.680063      -0.760434       2.485805                    0.999555       3.460315       9.007657       0.557837       1.094246      -0.756358       0.014294      -0.041303       0.049842       0.066291      -0.004496       0.000491      -0.008235      -0.012398      -0.006015      -0.008329      -0.004650       0.012979              1.835307       1.476823      -0.090947       0.240835       1.736860      -0.429988       2.292239           0.000002
           26              H       1.153603       0.391679       7.934845       0.028388       1.322286 0.95486773E+01  0.96423182E+02                                 1.866806                            1.710011      -0.887906       2.422749                    0.998736       3.655615       9.849698       0.528180       1.148381      -0.740158      -0.059854      -0.017715      -0.012878       0.063735       0.008542       0.004103      -0.000084       0.003139      -0.003568      -0.009073      -0.001083       0.010156              1.932586       2.735425       0.218904       0.094874       1.530333       0.161741       1.532000           0.000000
           27              H       1.999906       5.347215       7.465181       0.028540       1.386211 0.10053106E+02  0.10329752E+03                                 1.958072                            1.778094      -1.083762       2.338567                    0.996493       3.789405      10.452455       0.505448       1.179343      -0.731937      -0.020343       0.048996      -0.040401       0.066683      -0.007865       0.004236      -0.008644      -0.003783      -0.004893      -0.008981      -0.005490       0.014471              2.050542       1.682732      -0.082698       0.078629       2.328931      -0.779724       2.139962           0.000001
           28              H       2.532036       3.791445      12.614033       0.022994       1.285708 0.91129495E+01  0.92878503E+02                                 1.972972                            1.771587      -1.197844       2.278771                    0.994567       4.094373      11.867193       0.465321       1.291509      -0.703854      -0.043982       0.026022       0.038629       0.064061      -0.004588      -0.003531      -0.005415       0.002686      -0.000503      -0.009272       0.004222       0.005051              2.096135       2.437101      -0.431009      -0.656727       1.717711       0.403266       2.133594           0.000001
           29              H       6.471960       2.034014       6.267030       0.025656       1.449933 0.10821371E+02  0.11244244E+03                                 1.970098                            1.811162      -0.962378       2.388372                    0.998011       3.710072      10.051051       0.518554       1.136747      -0.744055       0.042578      -0.026269      -0.044759       0.067129      -0.002239      -0.014617       0.000889       0.010868       0.010624      -0.011248      -0.007163       0.018411              2.037827       1.908269      -0.399461      -0.399548       2.237719       0.483183       1.967493           0.000001
           30              H       6.799878       5.117638      10.629231       0.022069       1.321151 0.96352352E+01  0.97612988E+02                                 1.879980                            1.729658      -0.694613       2.511709                    0.999643       3.637604       9.848658       0.519244       1.164365      -0.736879       0.042036       0.026470       0.039929       0.063734       0.005304       0.005502       0.005942       0.001215      -0.009703      -0.007788      -0.003618       0.011406              1.946328       2.039592       0.224013       0.678868       1.579213       0.175081       2.220180           0.000001
           31              H       0.354426       5.617808      10.706297       0.031729       1.314369 0.96731369E+01  0.97062478E+02                                 1.800530                            1.680062      -0.760435       2.485805                    0.999555       3.460316       9.007657       0.557837       1.094246      -0.756358       0.014294       0.041303      -0.049842       0.066291       0.004496      -0.000491      -0.008235      -0.012398      -0.006015      -0.008329      -0.004649       0.012979              1.835307       1.476823       0.090947      -0.240835       1.736860      -0.429988       2.292237           0.000002
           32              H       6.062553       4.635103      13.876163       0.028388       1.322286 0.95486743E+01  0.96423143E+02                                 1.866806                            1.710011      -0.887905       2.422750                    0.998736       3.655615       9.849697       0.528180       1.148381      -0.740158      -0.059854       0.017715       0.012878       0.063735      -0.008542      -0.004103      -0.000084       0.003139      -0.003568      -0.009073      -0.001083       0.010156              1.932586       2.735425      -0.218903      -0.094874       1.530332       0.161740       1.531999           0.000000
           33              H       6.908856      -0.320433      14.345827       0.028540       1.386212 0.10053112E+02  0.10329759E+03                                 1.958072                            1.778094      -1.083762       2.338567                    0.996493       3.789405      10.452453       0.505448       1.179343      -0.731937      -0.020343      -0.048996       0.040401       0.066683       0.007865      -0.004236      -0.008644      -0.003783      -0.004893      -0.008981      -0.005490       0.014471              2.050542       1.682732       0.082698      -0.078629       2.328931      -0.779724       2.139962           0.000001
           34              H       7.440986       1.235337       9.196975       0.022994       1.285708 0.91129525E+01  0.92878536E+02                                 1.972972                            1.771587      -1.197844       2.278771                    0.994567       4.094373      11.867191       0.465321       1.291509      -0.703854      -0.043982      -0.026022      -0.038629       0.064061       0.004588       0.003531      -0.005415       0.002686      -0.000503      -0.009272       0.004222       0.005051              2.096135       2.437101       0.431009       0.656727       1.717711       0.403266       2.133594           0.000001
           35              H       1.563010       3.404514       1.003306       0.025656       1.449933 0.10821375E+02  0.11244249E+03                                 1.970098                            1.811162      -0.962377       2.388372                    0.998011       3.710072      10.051050       0.518555       1.136746      -0.744055       0.042578       0.026269       0.044759       0.067129       0.002239       0.014617       0.000889       0.010868       0.010624      -0.011248      -0.007163       0.018411              2.037827       1.908269       0.399462       0.399548       2.237720       0.483184       1.967492           0.000001
           36              H       1.890928      -0.090856      11.181777       0.022069       1.321151 0.96352365E+01  0.97613004E+02                                 1.879980                            1.729658      -0.694614       2.511708                    0.999643       3.637604       9.848658       0.519244       1.164365      -0.736879       0.042036      -0.026470      -0.039929       0.063734      -0.005304      -0.005502       0.005942       0.001215      -0.009703      -0.007788      -0.003618       0.011406              1.946328       2.039592      -0.224013      -0.678868       1.579213       0.175081       2.220180           0.000001
           37              C       4.762663      10.958483       4.210106       0.562969      18.506087 0.20271404E+03  0.39919654E+04                                 6.314811                            4.964194       0.313587       2.167150                    0.999857      21.744944      59.805040       0.682273       0.455874      -1.026373       0.014778      -0.043599       0.041067       0.061691       0.012187      -0.040119      -0.022654       0.180203      -0.213825      -0.090488      -0.044526       0.135014              6.958835       4.021418       0.069461       0.915271       8.296413       1.618562       8.558673           0.000002
           38              C       7.745341      10.266878       6.508259       0.569513      19.350057 0.20000947E+03  0.39198504E+04                                 6.483140                            4.897233       0.456177       2.216563                    0.999699      21.525754      58.783045       0.695032       0.449658      -1.031386      -0.061637      -0.034478      -0.006510       0.070924       0.003000       0.028155      -0.109156      -0.098022       0.106205      -0.094152      -0.049932       0.144083              7.374171       8.000769      -0.638483      -1.096708       7.051965       3.530850       7.069780           0.000002
           39              C       7.636363       6.245502       6.479178       0.567585      19.492896 0.20938382E+03  0.41606588E+04                                 6.569775                            5.056607       0.195677       2.123827                    0.999749      21.999535      60.962333       0.673102       0.457938      -1.024268      -0.020423       0.051886      -0.034744       0.065699       0.000236       0.037185       0.108914      -0.089343       0.151026      -0.098321      -0.050292       0.148614              7.345677       9.167691       0.623345      -1.545606       6.558593      -2.794742       6.310748           0.000003
           40              C       6.606465       7.461825       2.474241       0.575579      18.877840 0.20812013E+03  0.41342231E+04                                 6.475110                            5.058274       0.224918       2.141559                    0.999683      21.835294      60.733720       0.668812       0.461022      -1.021331      -0.040817       0.022199       0.048237       0.066975       0.054523      -0.027556      -0.052152      -0.189348      -0.148831      -0.090939      -0.059690       0.150629              7.193072       9.291052      -1.149602       0.414557       4.202331       1.201766       8.085834           0.000002
           41              C       3.915379       8.346839       7.697686       0.570750      19.285615 0.20757407E+03  0.41240081E+04                                 6.561872                            5.058969       0.182310       2.121512                    0.999750      22.086263      61.599285       0.666772       0.462362      -1.019764       0.049245      -0.025367      -0.037052       0.066644       0.003130       0.091977       0.000070       0.156448       0.111946      -0.096983      -0.044129       0.141113              7.366195       5.193387       0.115729      -1.575853      11.230758      -0.372563       5.674441           0.000002
           42              C       3.626732       6.063534       4.573332       0.567320      18.462368 0.19880216E+03  0.38880915E+04                                 6.262175                            4.873403       0.535844       2.242994                    0.999630      21.456880      58.425756       0.699062       0.447997      -1.032927       0.042109       0.032415       0.037861       0.065249      -0.057952      -0.077937       0.063354       0.100598      -0.097822      -0.098641      -0.048025       0.146666              6.963696       5.318386       0.864278       1.768551       7.782104      -2.369790       7.790598           0.000002
           43              C       9.671613       5.768845       3.060230       0.562969      18.506094 0.20271416E+03  0.39919683E+04                                 6.314813                            4.964195       0.313586       2.167150                    0.999857      21.744946      59.805047       0.682273       0.455874      -1.026373       0.014778       0.043599      -0.041067       0.061691      -0.012187       0.040119      -0.022654       0.180203      -0.213825      -0.090488      -0.044526       0.135014              6.958836       4.021419      -0.069461      -0.915270       8.296417       1.618561       8.558672           0.000002
           44              C       2.836391       6.460449       0.762077       0.569513      19.350051 0.20000936E+03  0.39198479E+04                                 6.483139                            4.897232       0.456176       2.216563                    0.999699      21.525756      58.783055       0.695032       0.449658      -1.031386      -0.061637       0.034478       0.006510       0.070924      -0.003000      -0.028155      -0.109156      -0.098022       0.106205      -0.094152      -0.049932       0.144083              7.374170       8.000772       0.638485       1.096710       7.051959       3.530848       7.069779           0.000002
           45              C       2.727413      10.481825       0.791158       0.567585      19.492902 0.20938385E+03  0.41606595E+04                                 6.569777                            5.056608       0.195677       2.123827                    0.999749      21.999536      60.962340       0.673101       0.457938      -1.024268      -0.020423      -0.051886       0.034744       0.065699      -0.000236      -0.037185       0.108914      -0.089343       0.151027      -0.098321      -0.050292       0.148614              7.345679       9.167699      -0.623346       1.545609       6.558591      -2.794740       6.310748           0.000003
           46              C       1.697515       9.265503       4.796095       0.575579      18.877843 0.20812021E+03  0.41342251E+04                                 6.475111                            5.058275       0.224918       2.141559                    0.999683      21.835295      60.733724       0.668812       0.461022      -1.021331      -0.040817      -0.022199      -0.048237       0.066975      -0.054523       0.027556      -0.052152      -0.189348      -0.148831      -0.090939      -0.059690       0.150629              7.193073       9.291052       1.149604      -0.414555       4.202333       1.201768       8.085835           0.000002
           47              C       8.824329       7.968744      14.113322       0.570750      19.285613 0.20757395E+03  0.41240054E+04                                 6.561872                            5.058968       0.182310       2.121512                    0.999750      22.086262      61.599285       0.666772       0.462362      -1.019764       0.049245       0.025367       0.037052       0.066644      -0.003130      -0.091978       0.000070       0.156449       0.111946      -0.096983      -0.044130       0.141113              7.366196       5.193385      -0.115728       1.575852      11.230762      -0.372563       5.674440           0.000002
           48              C       8.535682      10.663794       2.697004       0.567320      18.462368 0.19880216E+03  0.38880914E+04                                 6.262175                            4.873403       0.535844       2.242994                    0.999630      21.456880      58.425756       0.699062       0.447997      -1.032927       0.042109      -0.032415      -0.037861       0.065248       0.057952       0.077937       0.063354       0.100598      -0.097822      -0.098641      -0.048025       0.146666              6.963696       5.318386      -0.864279      -1.768551       7.782104      -2.369790       7.790598           0.000002
           49              C       5.055237      -0.081428      10.330566       0.562969      18.506087 0.20271406E+03  0.39919657E+04                                 6.314811                            4.964194       0.313586       2.167150                    0.999857      21.744944      59.805037       0.682273       0.455874      -1.026373      -0.014778       0.043599      -0.041067       0.061691       0.012187      -0.040119      -0.022654       0.180203      -0.213825      -0.090488      -0.044526       0.135014              6.958834       4.021418       0.069461       0.915270       8.296412       1.618562       8.558673           0.000002
           50              C       2.072559       0.610177       8.032413       0.569513      19.350064 0.20000957E+03  0.39198528E+04                                 6.483142                            4.897234       0.456176       2.216563                    0.999699      21.525760      58.783069       0.695032       0.449658      -1.031386       0.061637       0.034478       0.006510       0.070924       0.003000       0.028155      -0.109156      -0.098022       0.106205      -0.094152      -0.049932       0.144083              7.374174       8.000770      -0.638483      -1.096709       7.051967       3.530852       7.069783           0.000002
           51              C       2.181537       4.631553       8.061494       0.567585      19.492900 0.20938386E+03  0.41606599E+04                                 6.569776                            5.056608       0.195677       2.123827                    0.999749      21.999538      60.962347       0.673101       0.457938      -1.024268       0.020423      -0.051886       0.034744       0.065699       0.000236       0.037185       0.108914      -0.089343       0.151027      -0.098321      -0.050292       0.148614              7.345679       9.167694       0.623345      -1.545606       6.558594      -2.794742       6.310749           0.000003
           52              C       3.211435       3.415230      12.066431       0.575579      18.877841 0.20812014E+03  0.41342233E+04                                 6.475110                            5.058275       0.224918       2.141559                    0.999683      21.835295      60.733724       0.668812       0.461022      -1.021331       0.040817      -0.022199      -0.048237       0.066975       0.054523      -0.027556      -0.052152      -0.189348      -0.148831      -0.090939      -0.059690       0.150629              7.193072       9.291052      -1.149602       0.414557       4.202331       1.201766       8.085835           0.000002
           53              C       5.902521       2.530216       6.842986       0.570749      19.285615 0.20757406E+03  0.41240080E+04                                 6.561872                            5.058969       0.182310       2.121512                    0.999750      22.086264      61.599292       0.666772       0.462362      -1.019764      -0.049245       0.025367       0.037052       0.066644       0.003130       0.091978       0.000070       0.156449       0.111945      -0.096983      -0.044129       0.141113              7.366196       5.193387       0.115729      -1.575853      11.230759      -0.372563       5.674442           0.000002
           54              C       6.191168       4.813521       9.967340       0.567320      18.462364 0.19880212E+03  0.38880904E+04                                 6.262174                            4.873402       0.535844       2.242994                    0.999630      21.456877      58.425743       0.699063       0.447997      -1.032927      -0.042109      -0.032415      -0.037861       0.065248      -0.057952      -0.077937       0.063354       0.100598      -0.097822      -0.098641      -0.048025       0.146666              6.963695       5.318386       0.864278       1.768551       7.782102      -2.369789       7.790597           0.000002
           55              C       0.146287       5.108210      11.480442       0.562969      18.506095 0.20271417E+03  0.39919685E+04                                 6.314813                            4.964195       0.313586       2.167149                    0.999857      21.744945      59.805040       0.682273       0.455874      -1.026373      -0.014778      -0.043599       0.041067       0.061691      -0.012187       0.040119      -0.022654       0.180203      -0.213825      -0.090488      -0.044526       0.135014              6.958836       4.021419      -0.069461      -0.915270       8.296418       1.618563       8.558672           0.000002
           56              C       6.981509       4.416606      13.778595       0.569513      19.350056 0.20000943E+03  0.39198495E+04                                 6.483140                            4.897233       0.456176       2.216563                    0.999699      21.525759      58.783065       0.695032       0.449658      -1.031386       0.061637      -0.034478      -0.006510       0.070924      -0.003000      -0.028155      -0.109156      -0.098022       0.106205      -0.094152      -0.049932       0.144083              7.374171       8.000772       0.638486       1.096711       7.051961       3.530849       7.069781           0.000002
           57              C       7.090487       0.395230      13.749514       0.567585      19.492903 0.20938387E+03  0.41606600E+04                                 6.569777                            5.056608       0.195677       2.123827                    0.999749      21.999537      60.962341       0.673101       0.457938      -1.024268       0.020423       0.051886      -0.034744       0.065699      -0.000236      -0.037185       0.108914      -0.089343       0.151026      -0.098321      -0.050292       0.148614              7.345679       9.167699      -0.623346       1.545609       6.558591      -2.794740       6.310748           0.000002
           58              C       8.120385       1.611552       9.744577       0.575579      18.877844 0.20812022E+03  0.41342252E+04                                 6.475111                            5.058275       0.224918       2.141559                    0.999683      21.835296      60.733725       0.668812       0.461022      -1.021331       0.040817       0.022199       0.048237       0.066975      -0.054523       0.027556      -0.052152      -0.189348      -0.148831      -0.090939      -0.059690       0.150629              7.193073       9.291052       1.149604      -0.414555       4.202333       1.201767       8.085835           0.000002
           59              C       0.993571       2.908311       0.427350       0.570749      19.285613 0.20757394E+03  0.41240052E+04                                 6.561872                            5.058968       0.182310       2.121512                    0.999750      22.086262      61.599288       0.666772       0.462362      -1.019764      -0.049245      -0.025367      -0.037052       0.066644      -0.003130      -0.091978       0.000070       0.156449       0.111946      -0.096983      -0.044129       0.141113              7.366196       5.193386      -0.115728       1.575852      11.230762      -0.372563       5.674440           0.000002
           60              C       1.282218       0.213261      11.843668       0.567320      18.462367 0.19880215E+03  0.38880912E+04                                 6.262174                            4.873402       0.535844       2.242994                    0.999630      21.456879      58.425748       0.699063       0.447997      -1.032927      -0.042109       0.032415       0.037861       0.065248       0.057952       0.077937       0.063354       0.100598      -0.097822      -0.098641      -0.048025       0.146666              6.963695       5.318386      -0.864278      -1.768551       7.782103      -2.369790       7.790597           0.000002
           61              O       4.879104       9.702403       4.065717      -0.692900      47.775830 0.78864683E+03  0.20926396E+05                                10.583996                            8.847693      -0.398919       1.890428                    0.994896      30.667681      85.516258       0.620134       0.372228      -1.125395       0.008114       0.101408       0.015119       0.102850       0.004452      -0.054909       0.014658      -0.012149      -0.248747      -0.105993       0.048871       0.057122             11.705431       8.724625       0.055660       1.588389      17.001476       2.454600       9.390193           0.000001
           62              O       4.898150       0.283471       5.269976      -0.571732      36.356559 0.50996307E+03  0.12072528E+05                                 8.681330                            6.949354       0.370314       2.170573                    0.997717      27.262471      70.618236       0.728560       0.355125      -1.144532      -0.007397      -0.015445      -0.073024       0.075005       0.027040      -0.016145       0.073653       0.118138      -0.015748      -0.114418       0.046830       0.067589              9.865869       5.634679       0.841260       1.134119       9.630230       5.203553      14.332697          -0.000000
           63              O       7.446484       9.366778       5.652686      -0.685139      49.368300 0.76641191E+03  0.20135008E+05                                10.792213                            8.663984      -0.254073       1.944421                    0.993788      30.089264      82.726006       0.634764       0.367286      -1.132331       0.005583       0.076846       0.069543       0.103792       0.006351       0.036606      -0.009060      -0.134967       0.192997      -0.107909       0.034279       0.073630             12.408334      10.325588       0.715888      -0.635757      13.563791       6.846180      13.335624           0.000002
           64              O       6.940274      10.878022       7.219007      -0.574277      37.834819 0.53139654E+03  0.12706766E+05                                 8.944502                            7.114629       0.393762       2.180340                    0.997486      27.333039      71.096519       0.717088       0.357205      -1.143161       0.063380      -0.036452      -0.015042       0.074646      -0.055066      -0.043011      -0.041378      -0.101246       0.094344      -0.112675       0.036921       0.075754             10.259077      11.148033      -3.635521      -3.467857       9.896903       4.559682       9.732295          -0.000001
           65              O       6.415114       6.606811       6.365179      -0.684204      44.712557 0.73889446E+03  0.19243177E+05                                10.070291                            8.494494      -0.288431       1.930410                    0.994475      30.098140      82.497997       0.642226       0.366205      -1.132710       0.095146      -0.023365       0.008809       0.098368      -0.025098       0.023669       0.088154       0.064660       0.012359      -0.113591       0.038306       0.075286             11.064054      15.251822      -1.130458      -0.772751       9.984487      -2.845251       7.955854           0.000001
           66              O       8.603818       6.739087       5.887809      -0.582942      34.804004 0.49058618E+03  0.11490459E+05                                 8.376447                            6.765395       0.495496       2.209713                    0.998759      27.142183      69.705651       0.747449       0.349866      -1.149951      -0.038348      -0.040400       0.051323       0.075742       0.065042      -0.046124       0.065389      -0.000751       0.076384      -0.120619       0.045878       0.074740              9.447100      11.212245       2.856461      -4.074061       7.794952      -3.360971       9.334104          -0.000001
           67              O       6.904045       7.689666       3.688968      -0.689073      44.683850 0.73283285E+03  0.19058613E+05                                10.061368                            8.458731      -0.168992       1.963737                    0.996660      30.156057      82.777003       0.643255       0.366131      -1.132020      -0.037414      -0.035740      -0.090791       0.104500       0.039127       0.029449      -0.013966      -0.156700       0.102003      -0.111566       0.039543       0.072024             11.097326      10.773264       0.533623       1.390348       6.519821       2.146297      15.998894           0.000002
           68              O       5.508922       7.685292       1.937835      -0.583561      34.990802 0.50709829E+03  0.11984317E+05                                 8.448986                            6.910490       0.469169       2.202920                    0.998117      27.297712      70.582142       0.733885       0.353148      -1.146465       0.071147      -0.011061       0.007459       0.072387       0.023697       0.059183      -0.057584      -0.019422      -0.225523      -0.124644       0.054520       0.070123              9.468578      15.662492      -1.700639       2.191945       5.548453       0.157538       7.194789          -0.000001
           69              O       4.655255       9.014041       6.895187      -0.696091      46.186833 0.78413917E+03  0.20767921E+05                                10.372273                            8.816640      -0.345585       1.909439                    0.994152      30.611476      85.158216       0.622102       0.371744      -1.126252      -0.047994      -0.057123       0.066614       0.100020       0.038497       0.032032      -0.061587       0.093217       0.066839      -0.108056       0.044608       0.063447             11.424236       9.164642       2.021249      -3.228911      13.799643      -0.970535      11.308425           0.000001
           70              O       3.875125       7.118182       7.792782      -0.577721      37.857081 0.51688815E+03  0.12280770E+05                                 8.959007                            7.000510       0.400957       2.181545                    0.997954      27.320273      70.951996       0.725075       0.355545      -1.143918      -0.009562       0.077348       0.009713       0.078540       0.024904       0.093798      -0.013965      -0.039445      -0.065194      -0.114430       0.034066       0.080364             10.380401       6.025541      -0.220846      -0.340076      19.163710      -1.463143       5.951951          -0.000001
           71              O       4.123518       7.218628       4.409023      -0.684074      45.822018 0.77127653E+03  0.20299112E+05                                10.225725                            8.702944      -0.239653       1.946256                    0.994295      30.142520      83.003039       0.631954       0.368259      -1.131346      -0.041509      -0.087260       0.037717       0.103730      -0.010119      -0.078355       0.016606      -0.040482      -0.205080      -0.116190       0.040575       0.075615             11.191675       9.456365       3.133651       0.714991      15.093029      -3.091320       9.025631           0.000002
           72              O       3.859416       5.296121       5.510188      -0.570607      34.008783 0.47211239E+03  0.10951242E+05                                 8.244912                            6.628277       0.416486       2.181975                    0.998600      27.020727      69.039667       0.756660       0.348969      -1.150787      -0.014313       0.023866      -0.064875       0.070592      -0.075275      -0.062770      -0.048260       0.022765       0.053673      -0.126951       0.048729       0.078223              9.372521       5.937504      -1.005636       2.081869       9.518219      -5.357438      12.661840           0.000001
           73              O      -0.029846       7.024925       3.204619      -0.692900      47.775831 0.78864675E+03  0.20926393E+05                                10.583996                            8.847692      -0.398919       1.890428                    0.994896      30.667681      85.516259       0.620134       0.372228      -1.125395       0.008114      -0.101408      -0.015119       0.102850      -0.004452       0.054909       0.014658      -0.012149      -0.248747      -0.105993       0.048871       0.057122             11.705432       8.724626      -0.055659      -1.588391      17.001474       2.454600       9.390195           0.000001
           74              O      -0.010800       5.155057       2.000360      -0.571732      36.356558 0.50996309E+03  0.12072529E+05                                 8.681330                            6.949354       0.370314       2.170573                    0.997717      27.262471      70.618238       0.728560       0.355125      -1.144532      -0.007397       0.015445       0.073024       0.075005      -0.027040       0.016146       0.073653       0.118138      -0.015748      -0.114418       0.046830       0.067589              9.865869       5.634680      -0.841259      -1.134119       9.630230       5.203552      14.332696          -0.000000
           75              O       2.537534       7.360549       1.617650      -0.685139      49.368303 0.76641198E+03  0.20135010E+05                                10.792213                            8.663984      -0.254073       1.944421                    0.993788      30.089265      82.726011       0.634764       0.367286      -1.132331       0.005583      -0.076846      -0.069543       0.103792      -0.006351      -0.036606      -0.009060      -0.134967       0.192997      -0.107909       0.034279       0.073630             12.408335      10.325588      -0.715888       0.635758      13.563788       6.846181      13.335628           0.000002
           76              O       2.031324       5.849306       0.051329      -0.574277      37.834828 0.53139655E+03  0.12706767E+05                                 8.944504                            7.114629       0.393761       2.180340                    0.997486      27.333043      71.096536       0.717088       0.357205      -1.143161       0.063380       0.036452       0.015043       0.074646       0.055066       0.043011      -0.041378      -0.101246       0.094344      -0.112675       0.036921       0.075754             10.259079      11.148038       3.635521       3.467861       9.896901       4.559682       9.732299          -0.000001
           77              O       1.506164      10.120517       0.905157      -0.684204      44.712563 0.73889440E+03  0.19243175E+05                                10.070292                            8.494494      -0.288431       1.930410                    0.994475      30.098142      82.498004       0.642226       0.366205      -1.132710       0.095146       0.023365      -0.008809       0.098368       0.025098      -0.023669       0.088154       0.064660       0.012359      -0.113592       0.038306       0.075286             11.064055      15.251829       1.130454       0.772754       9.984483      -2.845249       7.955853           0.000001
           78              O       3.694868       9.988241       1.382527      -0.582942      34.804006 0.49058612E+03  0.11490457E+05                                 8.376448                            6.765395       0.495495       2.209713                    0.998759      27.142184      69.705657       0.747449       0.349866      -1.149951      -0.038348       0.040400      -0.051323       0.075742      -0.065042       0.046124       0.065389      -0.000751       0.076384      -0.120619       0.045879       0.074740              9.447101      11.212250      -2.856460       4.074063       7.794948      -3.360969       9.334103          -0.000000
           79              O       1.995095       9.037661       3.581368      -0.689073      44.683853 0.73283299E+03  0.19058617E+05                                10.061368                            8.458732      -0.168992       1.963737                    0.996660      30.156058      82.777006       0.643255       0.366131      -1.132020      -0.037414       0.035740       0.090791       0.104500      -0.039127      -0.029449      -0.013966      -0.156700       0.102003      -0.111566       0.039543       0.072024             11.097327      10.773264      -0.533624      -1.390346       6.519823       2.146300      15.998892           0.000002
           80              O       0.599972       9.042035       5.332501      -0.583561      34.990799 0.50709833E+03  0.11984318E+05                                 8.448985                            6.910490       0.469169       2.202921                    0.998117      27.297712      70.582141       0.733885       0.353148      -1.146465       0.071147       0.011061      -0.007459       0.072387      -0.023697      -0.059183      -0.057584      -0.019422      -0.225523      -0.124644       0.054520       0.070123              9.468577      15.662489       1.700643      -2.191943       5.548455       0.157537       7.194788          -0.000001
           81              O       9.564205       7.713287       0.375149      -0.696091      46.186832 0.78413911E+03  0.20767919E+05                                10.372272                            8.816640      -0.345585       1.909439                    0.994152      30.611475      85.158213       0.622102       0.371744      -1.126252      -0.047994       0.057123      -0.066614       0.100019      -0.038497      -0.032032      -0.061587       0.093217       0.066839      -0.108056       0.044608       0.063447             11.424236       9.164642      -2.021250       3.228913      13.799641      -0.970539      11.308426           0.000000
           82              O       8.784075       9.197400      14.018226      -0.577721      37.857075 0.51688779E+03  0.12280759E+05                                 8.959006                            7.000508       0.400956       2.181545                    0.997954      27.320274      70.952001       0.725075       0.355545      -1.143918      -0.009562      -0.077348      -0.009713       0.078540      -0.024904      -0.093799      -0.013965      -0.039445      -0.065194      -0.114430       0.034066       0.080364             10.380400       6.025540       0.220846       0.340076      19.163710      -1.463144       5.951949          -0.000000
           83              O       9.032468       9.508700       2.861313      -0.684074      45.822024 0.77127663E+03  0.20299115E+05                                10.225726                            8.702945      -0.239654       1.946255                    0.994295      30.142521      83.003041       0.631954       0.368259      -1.131346      -0.041509       0.087260      -0.037717       0.103730       0.010119       0.078355       0.016606      -0.040482      -0.205080      -0.116190       0.040575       0.075615             11.191676       9.456364      -3.133652      -0.714990      15.093033      -3.091320       9.025630           0.000002
           84              O       8.768366       0.142407       1.760148      -0.570607      34.008784 0.47211244E+03  0.10951244E+05                                 8.244912                            6.628278       0.416486       2.181975                    0.998600      27.020728      69.039671       0.756660       0.348969      -1.150787      -0.014313      -0.023866       0.064875       0.070592       0.075275       0.062770      -0.048260       0.022765       0.053672      -0.126951       0.048729       0.078223              9.372521       5.937504       1.005635      -2.081868       9.518219      -5.357436      12.661839           0.000001
           85              O       4.938796       1.174652      10.474955      -0.692900      47.775826 0.78864679E+03  0.20926395E+05                                10.583996                            8.847693      -0.398919       1.890428                    0.994896      30.667680      85.516256       0.620134       0.372228      -1.125395      -0.008114      -0.101408      -0.015119       0.102850       0.004452      -0.054909       0.014658      -0.012149      -0.248747      -0.105993       0.048871       0.057122             11.705430       8.724625       0.055660       1.588390      17.001473       2.454599       9.390193           0.000001
           86              O       4.919750      10.593584       9.270696      -0.571731      36.356545 0.50996289E+03  0.12072522E+05                                 8.681327                            6.949352       0.370314       2.170573                    0.997717      27.262469      70.618225       0.728560       0.355125      -1.144533       0.007397       0.015445       0.073024       0.075005       0.027040      -0.016145       0.073653       0.118138      -0.015748      -0.114418       0.046830       0.067589              9.865865       5.634678       0.841259       1.134119       9.630226       5.203549      14.332690          -0.000000
           87              O       2.371416       1.510277       8.887986      -0.685139      49.368303 0.76641194E+03  0.20135009E+05                                10.792214                            8.663985      -0.254074       1.944421                    0.993788      30.089264      82.726012       0.634764       0.367286      -1.132330      -0.005583      -0.076846      -0.069543       0.103792       0.006351       0.036606      -0.009060      -0.134967       0.192997      -0.107909       0.034279       0.073630             12.408336      10.325589       0.715888      -0.635758      13.563792       6.846181      13.335627           0.000002
           88              O       2.877626      -0.000967       7.321665      -0.574277      37.834834 0.53139681E+03  0.12706775E+05                                 8.944505                            7.114631       0.393761       2.180339                    0.997486      27.333042      71.096539       0.717088       0.357205      -1.143161      -0.063380       0.036452       0.015043       0.074646      -0.055066      -0.043011      -0.041378      -0.101246       0.094344      -0.112675       0.036921       0.075754             10.259081      11.148037      -3.635521      -3.467858       9.896907       4.559684       9.732299          -0.000001
           89              O       3.402786       4.270244       8.175493      -0.684204      44.712561 0.73889449E+03  0.19243178E+05                                10.070292                            8.494494      -0.288431       1.930410                    0.994475      30.098141      82.498001       0.642226       0.366205      -1.132710      -0.095146       0.023365      -0.008809       0.098368      -0.025098       0.023669       0.088154       0.064660       0.012359      -0.113592       0.038306       0.075286             11.064055      15.251824      -1.130458      -0.772752       9.984486      -2.845251       7.955854           0.000001
           90              O       1.214082       4.137968       8.652863      -0.582942      34.804016 0.49058637E+03  0.11490465E+05                                 8.376450                            6.765397       0.495495       2.209713                    0.998759      27.142185      69.705664       0.747449       0.349866      -1.149951       0.038348       0.040400      -0.051323       0.075742       0.065042      -0.046124       0.065389      -0.000751       0.076384      -0.120619       0.045879       0.074740              9.447103      11.212249       2.856462      -4.074063       7.794954      -3.360973       9.334107          -0.000001
           91              O       2.913855       3.187389      10.851704      -0.689073      44.683853 0.73283290E+03  0.19058614E+05                                10.061368                            8.458731      -0.168992       1.963737                    0.996660      30.156058      82.777007       0.643255       0.366131      -1.132020       0.037414       0.035740       0.090791       0.104500       0.039127       0.029449      -0.013966      -0.156700       0.102003      -0.111566       0.039543       0.072024             11.097327      10.773264       0.533623       1.390348       6.519821       2.146297      15.998896           0.000002
           92              O       4.308978       3.191763      12.602837      -0.583561      34.990810 0.50709844E+03  0.11984321E+05                                 8.448988                            6.910491       0.469168       2.202920                    0.998117      27.297715      70.582154       0.733885       0.353148      -1.146465      -0.071147       0.011061      -0.007459       0.072387       0.023697       0.059183      -0.057584      -0.019422      -0.225523      -0.124644       0.054520       0.070123              9.468580      15.662495      -1.700640       2.191945       5.548454       0.157538       7.194791          -0.000001
           93              O       5.162645       1.863014       7.645485      -0.696091      46.186832 0.78413913E+03  0.20767920E+05                                10.372272                            8.816639      -0.345585       1.909439                    0.994152      30.611476      85.158215       0.622102       0.371744      -1.126252       0.047994       0.057123      -0.066614       0.100020       0.038497       0.032032      -0.061587       0.093217       0.066839      -0.108056       0.044608       0.063447             11.424237       9.164641       2.021249      -3.228911      13.799644      -0.970535      11.308424           0.000001
           94              O       5.942775       3.758873       6.747890      -0.577721      37.857091 0.51688826E+03  0.12280773E+05                                 8.959009                            7.000511       0.400957       2.181545                    0.997954      27.320274      70.952004       0.725075       0.355545      -1.143918       0.009562      -0.077348      -0.009713       0.078540       0.024904       0.093798      -0.013965      -0.039445      -0.065194      -0.114430       0.034066       0.080364             10.380403       6.025542      -0.220849      -0.340076      19.163716      -1.463142       5.951951          -0.000001
           95              O       5.694382       3.658427      10.131649      -0.684075      45.822017 0.77127654E+03  0.20299112E+05                                10.225725                            8.702944      -0.239654       1.946255                    0.994295      30.142520      83.003039       0.631954       0.368259      -1.131346       0.041509       0.087260      -0.037717       0.103730      -0.010119      -0.078355       0.016606      -0.040483      -0.205080      -0.116190       0.040575       0.075615             11.191675       9.456365       3.133650       0.714992      15.093027      -3.091319       9.025632           0.000002
           96              O       5.958484       5.580934       9.030484      -0.570607      34.008771 0.47211225E+03  0.10951238E+05                                 8.244909                            6.628276       0.416487       2.181975                    0.998600      27.020727      69.039660       0.756660       0.348969      -1.150787       0.014313      -0.023866       0.064875       0.070592      -0.075275      -0.062770      -0.048260       0.022765       0.053673      -0.126951       0.048729       0.078223              9.372517       5.937502      -1.005634       2.081868       9.518215      -5.357434      12.661835           0.000000
           97              O       0.029846       3.852130      11.336053      -0.692900      47.775825 0.78864666E+03  0.20926391E+05                                10.583996                            8.847692      -0.398919       1.890428                    0.994896      30.667679      85.516253       0.620134       0.372228      -1.125395      -0.008114       0.101408       0.015119       0.102850      -0.004452       0.054909       0.014658      -0.012149      -0.248747      -0.105993       0.048871       0.057122             11.705431       8.724626      -0.055660      -1.588391      17.001471       2.454601       9.390196           0.000001
           98              O       0.010800       5.721998      12.540312      -0.571732      36.356546 0.50996289E+03  0.12072522E+05                                 8.681327                            6.949352       0.370314       2.170573                    0.997717      27.262470      70.618227       0.728560       0.355125      -1.144533       0.007397      -0.015445      -0.073024       0.075005      -0.027040       0.016145       0.073653       0.118138      -0.015748      -0.114418       0.046830       0.067589              9.865865       5.634678      -0.841259      -1.134118       9.630227       5.203549      14.332690          -0.000000
           99              O       7.280366       3.516506      12.923022      -0.685139      49.368301 0.76641193E+03  0.20135009E+05                                10.792213                            8.663984      -0.254073       1.944421                    0.993788      30.089264      82.726010       0.634764       0.367286      -1.132330      -0.005583       0.076846       0.069543       0.103792      -0.006351      -0.036606      -0.009060      -0.134967       0.192997      -0.107909       0.034279       0.073630             12.408335      10.325588      -0.715887       0.635759      13.563788       6.846181      13.335629           0.000002
          100              O       7.786576       5.027749      14.489343      -0.574277      37.834827 0.53139652E+03  0.12706766E+05                                 8.944504                            7.114629       0.393761       2.180339                    0.997486      27.333041      71.096533       0.717088       0.357205      -1.143161      -0.063380      -0.036452      -0.015043       0.074646       0.055066       0.043011      -0.041378      -0.101246       0.094344      -0.112675       0.036921       0.075754             10.259080      11.148038       3.635521       3.467861       9.896902       4.559683       9.732300          -0.000001
          101              O       8.311736       0.756538      13.635515      -0.684204      44.712564 0.73889442E+03  0.19243176E+05                                10.070292                            8.494494      -0.288431       1.930410                    0.994475      30.098142      82.498006       0.642226       0.366205      -1.132709      -0.095146      -0.023365       0.008809       0.098368       0.025098      -0.023669       0.088154       0.064660       0.012359      -0.113591       0.038306       0.075286             11.064056      15.251830       1.130453       0.772755       9.984484      -2.845249       7.955854           0.000001
          102              O       6.123032       0.888814      13.158145      -0.582942      34.804006 0.49058612E+03  0.11490457E+05                                 8.376448                            6.765395       0.495495       2.209713                    0.998759      27.142183      69.705655       0.747449       0.349866      -1.149951       0.038348      -0.040400       0.051323       0.075742      -0.065042       0.046124       0.065389      -0.000751       0.076385      -0.120619       0.045878       0.074740              9.447101      11.212250      -2.856460       4.074063       7.794948      -3.360969       9.334103          -0.000000
          103              O       7.822805       1.839394      10.959304      -0.689073      44.683853 0.73283298E+03  0.19058617E+05                                10.061368                            8.458732      -0.168992       1.963737                    0.996660      30.156058      82.777006       0.643255       0.366131      -1.132020       0.037414      -0.035740      -0.090791       0.104500      -0.039127      -0.029449      -0.013966      -0.156700       0.102003      -0.111566       0.039543       0.072024             11.097327      10.773265      -0.533624      -1.390346       6.519823       2.146300      15.998892           0.000002
          104              O       9.217928       1.835020       9.208171      -0.583561      34.990805 0.50709844E+03  0.11984321E+05                                 8.448987                            6.910491       0.469168       2.202920                    0.998117      27.297714      70.582149       0.733885       0.353148      -1.146465      -0.071147      -0.011061       0.007459       0.072387      -0.023697      -0.059183      -0.057584      -0.019422      -0.225523      -0.124644       0.054520       0.070123              9.468579      15.662491       1.700643      -2.191944       5.548455       0.157537       7.194789          -0.000001
          105              O       0.253695       3.163768      14.165523      -0.696091      46.186832 0.78413911E+03  0.20767919E+05                                10.372272                            8.816639      -0.345585       1.909439                    0.994152      30.611475      85.158212       0.622102       0.371744      -1.126252       0.047994      -0.057123       0.066614       0.100020      -0.038497      -0.032032      -0.061587       0.093217       0.066839      -0.108056       0.044608       0.063447             11.424236       9.164641      -2.021250       3.228913      13.799641      -0.970539      11.308426           0.000001
          106              O       1.033825       1.679655       0.522446      -0.577721      37.857080 0.51688785E+03  0.12280761E+05                                 8.959008                            7.000509       0.400957       2.181545                    0.997954      27.320273      70.952003       0.725075       0.355545      -1.143918       0.009562       0.077348       0.009713       0.078540      -0.024904      -0.093798      -0.013965      -0.039445      -0.065194      -0.114430       0.034066       0.080364             10.380401       6.025540       0.220846       0.340076      19.163713      -1.463144       5.951950          -0.000001
          107              O       0.785432       1.368355      11.679359      -0.684074      45.822022 0.77127663E+03  0.20299115E+05                                10.225725                            8.702945      -0.239654       1.946255                    0.994295      30.142521      83.003041       0.631954       0.368259      -1.131346       0.041509      -0.087260       0.037717       0.103730       0.010119       0.078355       0.016606      -0.040482      -0.205080      -0.116190       0.040575       0.075615             11.191675       9.456364      -3.133651      -0.714990      15.093031      -3.091320       9.025630           0.000002
          108              O       1.049534      10.734648      12.780524      -0.570607      34.008760 0.47211205E+03  0.10951232E+05                                 8.244907                            6.628274       0.416487       2.181975                    0.998600      27.020724      69.039645       0.756661       0.348969      -1.150787       0.014313       0.023866      -0.064875       0.070592       0.075275       0.062770      -0.048260       0.022765       0.053672      -0.126951       0.048729       0.078223              9.372515       5.937501       1.005634      -2.081867       9.518213      -5.357432      12.661831           0.000001

******************************************************
Auxiliary information for the entire system
The total spin magnetic moment of the unit cell is   0.000137
The total net atomic charge of the unit cell is   -0.000002
Accuracy of reproducing the electrostatic potential in the unit cell:
  The inner radius (bohr) =    5.0000
  The outer radius (bohr) =   12.0000
  Valid grid points have density less than (e/(bohr^3)) =    0.0001
  The number of valid grid points were=        28488
  The rms potential error without charges in kcal/mol is=      3.04210
  The rms potential error with partial charges in kcal/mol is=      0.59887
  The RRMSE value at monopole order=      0.19686
  The rms potential error with partial charges and cloud penetration in kcal/mol is=      0.59197
  The RRMSE value at monopole order with cloud penetration is=      0.19459
  The rms potential error with partial charges and atomic dipoles in kcal/mol is=      0.85025
  The RRMSE value at dipole order=      0.27950
  The rms potential error with partial charges, atomic dipoles and cloud penetration in kcal/mol is=      0.82844
  The RRMSE value at dipole order with cloud penetration=      0.27233

******************************************************
The electron densities and ab initio electrostatic potential were computed in VASP using the PBE functional and
projector augmented wave method. See the main text of the journal article for a description of computational details.
The atomic charges, dipoles, and quadrupoles were computed with the DDEC6 method as described in
(a) T. A. Manz and N. Gabaldon Limas, RSC Adv. 6 (2016) 47771-47801 DOI: 10.1039/c6ra04656h
(b) N. Gabaldon Limas and T. A. Manz, RSC Adv. 8 (2018) 2678-2707 DOI: 10.1039/c7ra11829e.
For each atom in the material, the electron cloud parameters were fit to the spherically averaged atom-in-material
electron density using radial positions for which this density was between 10^-4 and 10^-2 electrons per cubic bohr.
The polarizabilities, dispersion coefficients, and quantum Drude oscillator (QDO) parameters were fit using the MCLF method.
The magnetic structure of the system was optimized in VASP from the default ferromagnetic initial guess using spin polarization.
The atomic spin moments (ASMs) were computed on this optimized magnetic structure using the DDEC6 partition as inputs
to the method of T. A. Manz and D. S. Sholl, J. Chem. Theory Comput. 7 (2011) 4146-4164 DOI: 10.1021/ct200539n.
The RMSE and RRMSE were computed using a uniform grid with Ewald summation.
