# Supplementary material for: A collection of forcefield precursors for metal–organic frameworks
Source: RSC Adv. 2019 Nov 13;9(63):36492–507. doi: 10.1039/c9ra07327b (PMC9075174; doi:10.1039/c9ra07327b)
Supplement: RA-009-C9RA07327B-s6154 [file RA-009-C9RA07327B-s6154.xyz]

  108
jmolscript: load "" {1 1 1} spacegroup "x,y,z" unitcell [{      9.904700     0.000000     0.000000 }, {      0.000000    11.400700     0.000000 }, {      0.000000    -0.334088    14.531860 }]
Mg     5.736802     8.368357     5.305437     1.346511
Mg     3.839359     8.615397     2.767011     1.329827
Mg     0.784452     8.565649     1.960493     1.346511
Mg     8.791709     8.318609     4.498919     1.329827
Mg     4.167898     2.698255     9.226423     1.346511
Mg     6.065341     2.451215    11.764849     1.329827
Mg     9.120248     2.500963    12.571367     1.346511
Mg     1.112991     2.748003    10.032941     1.329827
Mg     4.952350    -0.167044     7.265930     1.335905
Mg     0.000000     5.700350     0.000000     1.335905
Mg     4.952350     5.533306     7.265930     1.350949
Mg     0.000000     0.000000     0.000000     1.350950
H      4.585876     0.175996     3.452770     0.031498
H      8.691374    10.537391     6.657045     0.030239
H      7.794008     5.483544     6.851772     0.026613
H      7.326507     7.429523     1.848453     0.024673
H      3.444855     8.955583     8.316583     0.026204
H      2.889201     5.989230     4.047123     0.023901
H      9.538226     5.357310     3.813160     0.031498
H      3.739024     6.396615     0.608885     0.030239
H      2.841658     0.049762     0.414158     0.026613
H      2.374157     9.504483     5.417477     0.024673
H      8.397205     7.644335    13.481207     0.026204
H      7.841551    10.944776     3.218807     0.023901
H      5.318824    10.890616    11.079090     0.031498
H      1.213326     0.529221     7.874815     0.030239
H      2.110692     5.583068     7.680088     0.026613
H      2.578193     3.637089    12.683407     0.024673
H      6.459845     2.111029     6.215277     0.026204
H      7.015499     5.077382    10.484737     0.023901
H      0.366474     5.709302    10.718700     0.031498
H      6.165676     4.669997    13.922975     0.030239
H      7.063042    11.016850    14.117702     0.026613
H      7.530543     1.562129     9.114383     0.024673
H      1.507495     3.422277     1.050653     0.026204
H      2.063149     0.121836    11.313053     0.023901
C      4.782782    11.084200     4.215838     0.561782
C      7.789948    10.343213     6.539046     0.564038
C      7.639099     6.247220     6.343448     0.564265
C      6.641795     7.704485     2.414759     0.564307
C      4.002489     8.477326     7.746208     0.572370
C      3.555391     6.245146     4.643511     0.565633
C      9.735132     5.849806     3.050092     0.561782
C      2.837598     6.590793     0.726884     0.564038
C      2.686749    10.686786     0.922482     0.564265
C      1.689445     9.229521     4.851171     0.564307
C      8.954839     8.122592    14.051582     0.572370
C      8.507741    10.688860     2.622419     0.565633
C      5.121918    -0.017588    10.316022     0.561782
C      2.114752     0.723399     7.992814     0.564038
C      2.265601     4.819392     8.188412     0.564265
C      3.262905     3.362127    12.117101     0.564307
C      5.902211     2.589286     6.785652     0.572370
C      6.349309     4.821466     9.888349     0.565633
C      0.169568     5.216806    11.481768     0.561782
C      7.067102     4.475819    13.804976     0.564038
C      7.217951     0.379826    13.609378     0.564265
C      8.215255     1.837091     9.680689     0.564307
C      0.949861     2.944020     0.480278     0.572370
C      1.396959     0.377752    11.909441     0.565633
O      4.885493     9.822390     4.081128    -0.691390
O      4.921645     0.310950     5.269107    -0.572071
O      7.493104     9.448121     5.667280    -0.686060
O      6.984101    10.966850     7.232507    -0.568053
O      6.436173     6.671231     6.288081    -0.683382
O      8.619961     6.756691     5.784262    -0.581394
O      6.930517     7.850961     3.650549    -0.683398
O      5.528209     7.896591     1.903819    -0.579757
O      4.707110     9.147647     6.909899    -0.696620
O      4.005659     7.248816     7.854034    -0.579269
O      4.162450     7.339733     4.400247    -0.685509
O      3.771314     5.495271     5.597818    -0.568389
O      9.837843     7.111616     3.184802    -0.691390
O     -0.030705     5.222356     1.996823    -0.572071
O      2.540754     7.485885     1.598650    -0.686060
O      2.031751     5.967156     0.033423    -0.568053
O      1.483823    10.262775     0.977849    -0.683382
O      3.667611    10.177315     1.481668    -0.581393
O      1.978167     9.083045     3.615381    -0.683398
O      0.575859     9.037415     5.362111    -0.579757
O      9.659460     7.786359     0.356031    -0.696619
O      8.958009     9.351102    13.943756    -0.579269
O      9.114800     9.594273     2.865683    -0.685509
O      8.723664     0.038035     1.668112    -0.568389
O      5.019207     1.244222    10.450732    -0.691390
O      4.983055    10.755662     9.262753    -0.572071
O      2.411596     1.618491     8.864580    -0.686060
O      2.920599     0.099762     7.299353    -0.568053
O      3.468527     4.395381     8.243779    -0.683382
O      1.284739     4.309921     8.747598    -0.581394
O      2.974183     3.215651    10.881311    -0.683398
O      4.376491     3.170021    12.628041    -0.579757
O      5.197590     1.918965     7.621961    -0.696620
O      5.899041     3.817796     6.677826    -0.579269
O      5.742250     3.726879    10.131613    -0.685509
O      6.133386     5.571341     8.934042    -0.568389
O      0.066857     3.954996    11.347058    -0.691390
O      0.030705     5.844256    12.535037    -0.572071
O      7.363946     3.580727    12.933210    -0.686060
O      7.872949     5.433544    -0.033423    -0.568053
O      8.420877     0.803837    13.554011    -0.683382
O      6.237089     0.889297    13.050192    -0.581394
O      7.926533     1.983567    10.916479    -0.683398
O      9.328841     2.029197     9.169749    -0.579757
O      0.245240     3.280253    14.175829    -0.696620
O      0.946691     1.715510     0.588104    -0.579269
O      0.789900     1.472339    11.666177    -0.685509
O      1.181036    11.028577    12.863748    -0.568389

The following XYZ coordinates are in angstroms. Other properties are in atomic units.
The sperically averaged electron density of each atom fit to a function of the form exp(a - br)
eigen_1, eigen_2 and eigen_3 are the three eigenvalues of traceless quadrupole moment tensor
  atom number  atomic symbol              X              Y              Z     net charge C6 coefficient C8 coefficient C10 coefficient fluctuating dipole atomic polarizability isotropic forcefield polarizability              a              b squared Pearson coefficient          <r^3>          <r^4>         wp_QDO          m_QDO          q_QDO       dipole_x       dipole_y       dipole_z         dipole            Qxy            Qxz            Qyz     Q(x^2-y^2)  Q(3z^2 - R^2)        eigen_1        eigen_2        eigen_3 static polarizability      alpha(xx)      alpha(xy)      alpha(xz)      alpha(yy)      alpha(yz)      alpha(zz) atomic spin moment
            1             Mg       5.736802       8.368357       5.305437       1.346511      23.033249 0.38050793E+03  0.88300234E+04                                 9.406444                            8.587764      -0.912004       1.791974                    0.999190      20.982130      64.037132       0.363145       0.726821      -0.907265       0.000788      -0.001357       0.000454       0.001634       0.004159       0.001879       0.000404       0.008629       0.008404      -0.007404       0.001611       0.005794             10.140809      10.886924      -0.300271      -0.159206       9.531781      -0.114828      10.003724           0.000003
            2             Mg       3.839359       8.615397       2.767011       1.329827      25.657550 0.39186833E+03  0.91468601E+04                                10.032200                            8.677809      -0.868659       1.802080                    0.999187      21.152918      64.426170       0.364135       0.720628      -0.910592       0.000983      -0.000617      -0.001440       0.001849       0.014933      -0.008142       0.004627      -0.001949       0.025248      -0.021919       0.008854       0.013065             11.393976      13.167731      -0.238438       2.101562       9.607982      -0.125578      11.406215           0.000006
            3             Mg       0.784452       8.565649       1.960493       1.346511      23.033251 0.38050797E+03  0.88300246E+04                                 9.406445                            8.587764      -0.912004       1.791974                    0.999190      20.982131      64.037135       0.363145       0.726821      -0.907265       0.000788       0.001357      -0.000454       0.001634      -0.004159      -0.001879       0.000404       0.008629       0.008404      -0.007404       0.001611       0.005794             10.140810      10.886924       0.300271       0.159206       9.531781      -0.114828      10.003724           0.000003
            4             Mg       8.791709       8.318609       4.498919       1.329827      25.657550 0.39186832E+03  0.91468600E+04                                10.032200                            8.677809      -0.868659       1.802080                    0.999187      21.152918      64.426171       0.364135       0.720628      -0.910592       0.000983       0.000617       0.001440       0.001849      -0.014933       0.008142       0.004627      -0.001949       0.025248      -0.021919       0.008854       0.013065             11.393976      13.167731       0.238438      -2.101562       9.607982      -0.125578      11.406215           0.000006
            5             Mg       4.167898       2.698255       9.226423       1.346511      23.033249 0.38050793E+03  0.88300234E+04                                 9.406444                            8.587764      -0.912004       1.791974                    0.999190      20.982130      64.037132       0.363145       0.726821      -0.907265      -0.000788       0.001357      -0.000454       0.001634       0.004159       0.001879       0.000404       0.008629       0.008404      -0.007404       0.001611       0.005794             10.140809      10.886924      -0.300271      -0.159206       9.531780      -0.114828      10.003724           0.000003
            6             Mg       6.065341       2.451215      11.764849       1.329827      25.657552 0.39186836E+03  0.91468610E+04                                10.032200                            8.677810      -0.868660       1.802080                    0.999187      21.152919      64.426174       0.364135       0.720628      -0.910592      -0.000983       0.000617       0.001440       0.001849       0.014933      -0.008142       0.004627      -0.001949       0.025248      -0.021919       0.008854       0.013065             11.393976      13.167732      -0.238438       2.101562       9.607982      -0.125578      11.406215           0.000006
            7             Mg       9.120248       2.500963      12.571367       1.346511      23.033252 0.38050798E+03  0.88300248E+04                                 9.406445                            8.587764      -0.912004       1.791974                    0.999190      20.982131      64.037134       0.363145       0.726821      -0.907265      -0.000788      -0.001357       0.000454       0.001634      -0.004159      -0.001879       0.000404       0.008629       0.008404      -0.007404       0.001611       0.005794             10.140810      10.886924       0.300271       0.159206       9.531781      -0.114828      10.003724           0.000003
            8             Mg       1.112991       2.748003      10.032941       1.329827      25.657549 0.39186831E+03  0.91468597E+04                                10.032200                            8.677810      -0.868659       1.802080                    0.999187      21.152918      64.426173       0.364135       0.720628      -0.910592      -0.000983      -0.000617      -0.001440       0.001849      -0.014933       0.008142       0.004627      -0.001949       0.025248      -0.021919       0.008854       0.013065             11.393976      13.167731       0.238438      -2.101562       9.607982      -0.125578      11.406215           0.000006
            9             Mg       4.952350      -0.167044       7.265930       1.335905      24.857587 0.38751162E+03  0.90217636E+04                                 9.871243                            8.670468      -0.872346       1.802515                    0.999089      21.057121      64.094121       0.361633       0.727498      -0.908249      -0.000000      -0.000000       0.000000       0.000000       0.018258       0.020160      -0.021565      -0.011038      -0.038952      -0.042035       0.014974       0.027061             10.985070      10.130383      -0.538351      -0.507781      12.135045       1.913924      10.689783           0.000003
           10             Mg       0.000000       5.700350       0.000000       1.335905      24.857587 0.38751161E+03  0.90217635E+04                                 9.871243                            8.670468      -0.872346       1.802515                    0.999089      21.057121      64.094121       0.361633       0.727498      -0.908249       0.000000       0.000000       0.000000       0.000000      -0.018258      -0.020160      -0.021565      -0.011038      -0.038953      -0.042035       0.014974       0.027061             10.985070      10.130383       0.538351       0.507781      12.135045       1.913924      10.689783           0.000003
           11             Mg       4.952350       5.533306       7.265930       1.350949      25.177531 0.37360044E+03  0.86194775E+04                                 9.971488                            8.538543      -0.888826       1.804499                    0.999181      20.668800      62.644950       0.362778       0.731798      -0.906836       0.000000       0.000000       0.000000       0.000000       0.007551      -0.011250       0.030896       0.044991      -0.015497      -0.046631       0.017539       0.029091             11.331294      10.251301      -0.295979      -0.016147      12.921872      -2.621012      10.820708           0.000005
           12             Mg       0.000000       0.000000       0.000000       1.350950      25.177531 0.37360045E+03  0.86194778E+04                                 9.971488                            8.538543      -0.888826       1.804499                    0.999181      20.668800      62.644949       0.362778       0.731798      -0.906836      -0.000000      -0.000000       0.000000       0.000000      -0.007551       0.011250       0.030896       0.044991      -0.015497      -0.046631       0.017539       0.029091             11.331293      10.251301       0.295978       0.016147      12.921871      -2.621012      10.820708           0.000005
           13              H       4.585876       0.175996       3.452770       0.031498       1.256275 0.90980631E+01  0.89932940E+02                                 1.746118                            1.628762      -0.759215       2.489163                    0.999726       3.410227       8.820250       0.566681       1.093446      -0.756252      -0.012437       0.040106      -0.048504       0.064154      -0.004743      -0.000018      -0.009062      -0.011237      -0.008216      -0.009496      -0.003865       0.013361              1.781232       1.435281      -0.083261       0.238629       1.672358      -0.395847       2.236057           0.000002
           14              H       8.691374      10.537391       6.657045       0.030239       1.253780 0.89139916E+01  0.88352789E+02                                 1.792799                            1.646462      -0.864803       2.441026                    0.999093       3.536800       9.397117       0.541870       1.140414      -0.742511       0.057420       0.016180       0.014072       0.061293       0.008171       0.004710      -0.000404       0.003940      -0.002735      -0.009299      -0.000712       0.010012              1.851385       2.610194       0.187449       0.112108       1.472027       0.152862       1.471933           0.000002
           15              H       7.794008       5.483544       6.851772       0.026613       1.363159 0.97741716E+01  0.99558072E+02                                 1.922751                            1.743792      -0.976225       2.386049                    0.997990       3.728357      10.182573       0.515429       1.166650      -0.735168       0.019494      -0.052089       0.034342       0.065365      -0.010861       0.003701      -0.008041      -0.005899      -0.009873      -0.010539      -0.006125       0.016664              2.015702       1.641271      -0.048198       0.022070       2.417949      -0.741683       1.987885           0.000001
           16              H       7.326507       7.429523       1.848453       0.024673       1.187716 0.82778249E+01  0.82498947E+02                                 1.883491                            1.698433      -1.169504       2.299367                    0.995331       3.993962      11.508718       0.470286       1.306809      -0.700636       0.043330      -0.018387      -0.039804       0.061644      -0.004170      -0.004332      -0.004928       0.002358       0.008185      -0.009272       0.002920       0.006351              1.996324       2.376001      -0.313669      -0.657902       1.564600       0.296629       2.048371           0.000001
           17              H       3.444855       8.955583       8.316583       0.026204       1.386768 0.10193242E+02  0.10424144E+03                                 1.905539                            1.753634      -0.941768       2.403391                    0.998312       3.615019       9.684640       0.529397       1.131350      -0.745674      -0.041359       0.025548       0.044724       0.066057      -0.002592      -0.014127       0.000537       0.011589       0.010568      -0.010982      -0.007119       0.018101              1.968110       1.838143      -0.366479      -0.386593       2.143759       0.462158       1.922429           0.000001
           18              H       2.889201       5.989230       4.047123       0.023901       1.261085 0.90323694E+01  0.90195029E+02                                 1.832388                            1.682288      -0.713908       2.507554                    0.999675       3.594373       9.716391       0.522029       1.174980      -0.733939      -0.046871      -0.022918      -0.035008       0.062831       0.006233       0.004893       0.004962       0.005393      -0.011333      -0.007479      -0.004224       0.011704              1.901870       2.117332       0.201964       0.677064       1.516721       0.116978       2.071556           0.000002
           19              H       9.538226       5.357310       3.813160       0.031498       1.256275 0.90980623E+01  0.89932928E+02                                 1.746117                            1.628762      -0.759215       2.489163                    0.999726       3.410227       8.820249       0.566681       1.093446      -0.756252      -0.012437      -0.040106       0.048504       0.064154       0.004743       0.000018      -0.009062      -0.011237      -0.008216      -0.009496      -0.003865       0.013361              1.781232       1.435280       0.083261      -0.238629       1.672358      -0.395847       2.236056           0.000002
           20              H       3.739024       6.396615       0.608885       0.030239       1.253781 0.89139934E+01  0.88352806E+02                                 1.792798                            1.646462      -0.864803       2.441026                    0.999093       3.536801       9.397118       0.541871       1.140413      -0.742511       0.057420      -0.016180      -0.014072       0.061293      -0.008171      -0.004710      -0.000404       0.003940      -0.002735      -0.009299      -0.000713       0.010012              1.851384       2.610194      -0.187449      -0.112108       1.472026       0.152862       1.471933           0.000002
           21              H       2.841658       0.049762       0.414158       0.026613       1.363159 0.97741715E+01  0.99558073E+02                                 1.922751                            1.743792      -0.976225       2.386049                    0.997990       3.728357      10.182574       0.515429       1.166650      -0.735168       0.019494       0.052089      -0.034342       0.065365       0.010861      -0.003701      -0.008041      -0.005899      -0.009873      -0.010539      -0.006125       0.016664              2.015702       1.641272       0.048198      -0.022070       2.417950      -0.741683       1.987885           0.000001
           22              H       2.374157       9.504483       5.417477       0.024673       1.187716 0.82778249E+01  0.82498947E+02                                 1.883491                            1.698433      -1.169504       2.299367                    0.995331       3.993962      11.508718       0.470286       1.306809      -0.700636       0.043330       0.018387       0.039804       0.061644       0.004170       0.004332      -0.004928       0.002358       0.008185      -0.009272       0.002920       0.006351              1.996324       2.376001       0.313669       0.657902       1.564600       0.296629       2.048371           0.000001
           23              H       8.397205       7.644335      13.481207       0.026204       1.386768 0.10193240E+02  0.10424140E+03                                 1.905538                            1.753634      -0.941768       2.403391                    0.998312       3.615019       9.684638       0.529397       1.131349      -0.745674      -0.041360      -0.025548      -0.044724       0.066057       0.002592       0.014127       0.000537       0.011589       0.010568      -0.010982      -0.007119       0.018101              1.968109       1.838142       0.366479       0.386593       2.143758       0.462157       1.922428           0.000001
           24              H       7.841551      10.944776       3.218807       0.023901       1.261085 0.90323694E+01  0.90195028E+02                                 1.832388                            1.682288      -0.713908       2.507554                    0.999675       3.594373       9.716391       0.522029       1.174980      -0.733939      -0.046871       0.022918       0.035008       0.062831      -0.006233      -0.004893       0.004962       0.005393      -0.011333      -0.007479      -0.004224       0.011704              1.901870       2.117332      -0.201964      -0.677064       1.516721       0.116978       2.071556           0.000002
           25              H       5.318824      10.890616      11.079090       0.031498       1.256275 0.90980638E+01  0.89932951E+02                                 1.746118                            1.628762      -0.759215       2.489163                    0.999726       3.410227       8.820251       0.566681       1.093447      -0.756252       0.012437      -0.040106       0.048504       0.064154      -0.004743      -0.000018      -0.009062      -0.011237      -0.008216      -0.009496      -0.003865       0.013361              1.781232       1.435281      -0.083261       0.238629       1.672358      -0.395847       2.236057           0.000002
           26              H       1.213326       0.529221       7.874815       0.030239       1.253780 0.89139860E+01  0.88352717E+02                                 1.792798                            1.646462      -0.864803       2.441026                    0.999093       3.536799       9.397113       0.541871       1.140414      -0.742511      -0.057420      -0.016180      -0.014072       0.061293       0.008171       0.004710      -0.000404       0.003940      -0.002734      -0.009299      -0.000712       0.010012              1.851384       2.610193       0.187449       0.112108       1.472026       0.152861       1.471932           0.000002
           27              H       2.110692       5.583068       7.680088       0.026613       1.363159 0.97741716E+01  0.99558070E+02                                 1.922751                            1.743791      -0.976225       2.386049                    0.997990       3.728357      10.182572       0.515429       1.166649      -0.735168      -0.019494       0.052089      -0.034342       0.065365      -0.010861       0.003701      -0.008041      -0.005899      -0.009873      -0.010539      -0.006125       0.016664              2.015702       1.641271      -0.048198       0.022070       2.417949      -0.741683       1.987884           0.000001
           28              H       2.578193       3.637089      12.683407       0.024673       1.187716 0.82778249E+01  0.82498947E+02                                 1.883491                            1.698433      -1.169504       2.299367                    0.995331       3.993962      11.508718       0.470286       1.306809      -0.700636      -0.043330       0.018387       0.039804       0.061644      -0.004170      -0.004332      -0.004928       0.002358       0.008185      -0.009272       0.002920       0.006351              1.996324       2.376001      -0.313669      -0.657902       1.564600       0.296629       2.048371           0.000001
           29              H       6.459845       2.111029       6.215277       0.026204       1.386768 0.10193242E+02  0.10424144E+03                                 1.905539                            1.753634      -0.941768       2.403391                    0.998312       3.615019       9.684640       0.529397       1.131350      -0.745674       0.041360      -0.025548      -0.044724       0.066057      -0.002592      -0.014127       0.000537       0.011589       0.010568      -0.010982      -0.007119       0.018101              1.968110       1.838143      -0.366479      -0.386593       2.143759       0.462158       1.922429           0.000001
           30              H       7.015499       5.077382      10.484737       0.023901       1.261085 0.90323739E+01  0.90195081E+02                                 1.832388                            1.682289      -0.713909       2.507554                    0.999675       3.594374       9.716393       0.522029       1.174980      -0.733939       0.046871       0.022918       0.035008       0.062831       0.006233       0.004893       0.004962       0.005393      -0.011333      -0.007479      -0.004224       0.011704              1.901870       2.117332       0.201964       0.677064       1.516721       0.116978       2.071556           0.000002
           31              H       0.366474       5.709302      10.718700       0.031498       1.256275 0.90980638E+01  0.89932951E+02                                 1.746118                            1.628762      -0.759215       2.489163                    0.999726       3.410227       8.820251       0.566681       1.093447      -0.756252       0.012437       0.040106      -0.048504       0.064154       0.004743       0.000018      -0.009062      -0.011237      -0.008216      -0.009496      -0.003865       0.013361              1.781232       1.435281       0.083261      -0.238629       1.672358      -0.395847       2.236057           0.000002
           32              H       6.165676       4.669997      13.922975       0.030239       1.253780 0.89139860E+01  0.88352721E+02                                 1.792798                            1.646462      -0.864803       2.441026                    0.999093       3.536799       9.397114       0.541870       1.140414      -0.742511      -0.057420       0.016180       0.014072       0.061293      -0.008171      -0.004710      -0.000404       0.003940      -0.002734      -0.009299      -0.000712       0.010012              1.851384       2.610193      -0.187449      -0.112108       1.472026       0.152862       1.471932           0.000002
           33              H       7.063042      11.016850      14.117702       0.026613       1.363159 0.97741716E+01  0.99558069E+02                                 1.922751                            1.743791      -0.976225       2.386049                    0.997990       3.728357      10.182572       0.515429       1.166649      -0.735168      -0.019494      -0.052089       0.034342       0.065365       0.010861      -0.003701      -0.008041      -0.005899      -0.009873      -0.010539      -0.006125       0.016664              2.015702       1.641271       0.048198      -0.022070       2.417949      -0.741683       1.987884           0.000001
           34              H       7.530543       1.562129       9.114383       0.024673       1.187716 0.82778249E+01  0.82498947E+02                                 1.883491                            1.698433      -1.169504       2.299367                    0.995331       3.993962      11.508718       0.470286       1.306809      -0.700636      -0.043330      -0.018387      -0.039804       0.061644       0.004170       0.004332      -0.004928       0.002358       0.008185      -0.009272       0.002920       0.006351              1.996324       2.376001       0.313669       0.657902       1.564600       0.296629       2.048371           0.000001
           35              H       1.507495       3.422277       1.050653       0.026204       1.386768 0.10193240E+02  0.10424140E+03                                 1.905538                            1.753634      -0.941768       2.403391                    0.998312       3.615019       9.684638       0.529397       1.131349      -0.745674       0.041359       0.025548       0.044724       0.066057       0.002592       0.014127       0.000537       0.011589       0.010568      -0.010982      -0.007119       0.018101              1.968109       1.838142       0.366479       0.386593       2.143758       0.462157       1.922428           0.000001
           36              H       2.063149       0.121836      11.313053       0.023901       1.261085 0.90323739E+01  0.90195079E+02                                 1.832388                            1.682288      -0.713908       2.507554                    0.999675       3.594374       9.716392       0.522029       1.174979      -0.733939       0.046871      -0.022918      -0.035008       0.062831      -0.006233      -0.004893       0.004962       0.005393      -0.011333      -0.007479      -0.004224       0.011704              1.901869       2.117331      -0.201964      -0.677064       1.516721       0.116978       2.071556           0.000002
           37              C       4.782782      11.084200       4.215838       0.561782      18.394103 0.19946253E+03  0.39134271E+04                                 6.301189                            4.931360       0.317324       2.170528                    0.999857      21.672915      59.563307       0.682821       0.457197      -1.025278       0.010565      -0.042462       0.041671       0.060425       0.010858      -0.040485      -0.023300       0.184838      -0.207429      -0.090692      -0.045527       0.136219              6.975076       3.988960       0.099134       0.935843       8.340237       1.715460       8.596031           0.000003
           38              C       7.789948      10.343213       6.539046       0.564038      19.030716 0.19676688E+03  0.38383679E+04                                 6.400859                            4.851772       0.450489       2.215092                    0.999641      21.425632      58.263896       0.699893       0.448621      -1.032575      -0.059146      -0.032578      -0.007328       0.067921       0.007994       0.023968      -0.111149      -0.100402       0.110856      -0.095823      -0.050325       0.146147              7.261984       7.881220      -0.705962      -1.017134       6.945512       3.480427       6.959221           0.000002
           39              C       7.639099       6.247220       6.343448       0.564265      19.392092 0.20621157E+03  0.40846019E+04                                 6.558203                            5.025782       0.177019       2.117930                    0.999695      21.993346      60.974377       0.673200       0.459331      -1.022842      -0.017277       0.053006      -0.028725       0.062715      -0.000410       0.045862       0.102609      -0.073273       0.209217      -0.101983      -0.048112       0.150095              7.363734       9.153472       0.633059      -1.788676       6.876028      -2.721053       6.061700           0.000002
           40              C       6.641795       7.704485       2.414759       0.564307      18.903639 0.20909646E+03  0.41618204E+04                                 6.504157                            5.089032       0.201285       2.132699                    0.999644      21.956788      61.292456       0.662544       0.464467      -1.018614      -0.042721       0.009355       0.048101       0.065011       0.042127      -0.024365      -0.041297      -0.208296      -0.164716      -0.093501      -0.056325       0.149826              7.226626       9.585478      -0.967842       0.312846       3.994138       0.902704       8.100261           0.000002
           41              C       4.002489       8.477326       7.746208       0.572370      18.926316 0.20285287E+03  0.40058850E+04                                 6.475061                            4.996904       0.227404       2.137909                    0.999818      21.917788      60.884580       0.671949       0.461586      -1.020500       0.049767      -0.024896      -0.035624       0.066073       0.007496       0.087965       0.005643       0.161273       0.089875      -0.095995      -0.041947       0.137941              7.269101       5.034134       0.048616      -1.530687      11.058570      -0.428262       5.714600           0.000002
           42              C       3.555391       6.245146       4.643511       0.565633      18.329742 0.19579089E+03  0.38155410E+04                                 6.245186                            4.842908       0.508220       2.237391                    0.999738      21.347724      58.070804       0.699667       0.449212      -1.031977       0.049052       0.025201       0.032358       0.063939      -0.063120      -0.074201       0.075863       0.066481      -0.079791      -0.100366      -0.046386       0.146752              6.974482       5.714121       0.932310       1.719450       7.483469      -2.561770       7.725857           0.000003
           43              C       9.735132       5.849806       3.050092       0.561782      18.394103 0.19946253E+03  0.39134272E+04                                 6.301189                            4.931360       0.317324       2.170528                    0.999857      21.672915      59.563305       0.682821       0.457197      -1.025278       0.010565       0.042462      -0.041671       0.060425      -0.010858       0.040485      -0.023300       0.184838      -0.207429      -0.090692      -0.045527       0.136219              6.975076       3.988960      -0.099134      -0.935843       8.340237       1.715461       8.596031           0.000003
           44              C       2.837598       6.590793       0.726884       0.564038      19.030716 0.19676688E+03  0.38383678E+04                                 6.400859                            4.851772       0.450489       2.215092                    0.999641      21.425632      58.263897       0.699893       0.448621      -1.032575      -0.059146       0.032578       0.007328       0.067921      -0.007994      -0.023968      -0.111149      -0.100402       0.110856      -0.095823      -0.050325       0.146147              7.261984       7.881220       0.705962       1.017134       6.945512       3.480427       6.959221           0.000002
           45              C       2.686749      10.686786       0.922482       0.564265      19.392094 0.20621160E+03  0.40846026E+04                                 6.558204                            5.025782       0.177019       2.117930                    0.999695      21.993348      60.974385       0.673200       0.459331      -1.022842      -0.017277      -0.053006       0.028725       0.062715       0.000410      -0.045862       0.102609      -0.073273       0.209217      -0.101983      -0.048112       0.150095              7.363734       9.153473      -0.633059       1.788676       6.876029      -2.721053       6.061701           0.000002
           46              C       1.689445       9.229521       4.851171       0.564307      18.903639 0.20909646E+03  0.41618204E+04                                 6.504158                            5.089032       0.201285       2.132699                    0.999644      21.956788      61.292460       0.662544       0.464467      -1.018614      -0.042721      -0.009355      -0.048101       0.065011      -0.042127       0.024365      -0.041297      -0.208296      -0.164716      -0.093501      -0.056325       0.149826              7.226626       9.585479       0.967842      -0.312847       3.994138       0.902704       8.100262           0.000002
           47              C       8.954839       8.122592      14.051582       0.572370      18.926316 0.20285288E+03  0.40058851E+04                                 6.475061                            4.996904       0.227404       2.137909                    0.999818      21.917788      60.884578       0.671949       0.461586      -1.020500       0.049767       0.024896       0.035624       0.066073      -0.007496      -0.087965       0.005643       0.161273       0.089875      -0.095995      -0.041947       0.137941              7.269101       5.034134      -0.048616       1.530687      11.058570      -0.428262       5.714599           0.000002
           48              C       8.507741      10.688860       2.622419       0.565633      18.329742 0.19579089E+03  0.38155410E+04                                 6.245186                            4.842908       0.508220       2.237391                    0.999738      21.347724      58.070804       0.699667       0.449212      -1.031977       0.049052      -0.025201      -0.032358       0.063939       0.063120       0.074201       0.075863       0.066481      -0.079791      -0.100366      -0.046386       0.146752              6.974482       5.714121      -0.932310      -1.719450       7.483469      -2.561770       7.725857           0.000003
           49              C       5.121918      -0.017588      10.316022       0.561782      18.394102 0.19946252E+03  0.39134270E+04                                 6.301189                            4.931360       0.317324       2.170528                    0.999857      21.672915      59.563308       0.682821       0.457197      -1.025278      -0.010565       0.042462      -0.041671       0.060425       0.010858      -0.040485      -0.023300       0.184838      -0.207429      -0.090692      -0.045527       0.136219              6.975076       3.988960       0.099134       0.935843       8.340237       1.715460       8.596031           0.000003
           50              C       2.114752       0.723399       7.992814       0.564038      19.030716 0.19676690E+03  0.38383681E+04                                 6.400859                            4.851772       0.450490       2.215092                    0.999641      21.425632      58.263894       0.699893       0.448621      -1.032575       0.059146       0.032578       0.007328       0.067921       0.007994       0.023968      -0.111149      -0.100402       0.110856      -0.095823      -0.050325       0.146147              7.261984       7.881220      -0.705962      -1.017134       6.945512       3.480427       6.959221           0.000002
           51              C       2.265601       4.819392       8.188412       0.564265      19.392092 0.20621157E+03  0.40846019E+04                                 6.558203                            5.025782       0.177020       2.117931                    0.999695      21.993346      60.974377       0.673200       0.459331      -1.022842       0.017277      -0.053006       0.028725       0.062715      -0.000410       0.045862       0.102609      -0.073273       0.209217      -0.101983      -0.048112       0.150095              7.363734       9.153472       0.633059      -1.788676       6.876028      -2.721053       6.061700           0.000002
           52              C       3.262905       3.362127      12.117101       0.564307      18.903639 0.20909646E+03  0.41618203E+04                                 6.504158                            5.089032       0.201285       2.132699                    0.999644      21.956788      61.292461       0.662544       0.464467      -1.018614       0.042721      -0.009355      -0.048101       0.065011       0.042127      -0.024365      -0.041297      -0.208296      -0.164716      -0.093501      -0.056325       0.149826              7.226626       9.585479      -0.967842       0.312847       3.994138       0.902704       8.100262           0.000002
           53              C       5.902211       2.589286       6.785652       0.572370      18.926317 0.20285289E+03  0.40058853E+04                                 6.475061                            4.996904       0.227403       2.137909                    0.999818      21.917789      60.884582       0.671949       0.461586      -1.020500      -0.049767       0.024896       0.035624       0.066073       0.007496       0.087964       0.005643       0.161273       0.089875      -0.095995      -0.041947       0.137941              7.269101       5.034134       0.048616      -1.530687      11.058570      -0.428262       5.714600           0.000002
           54              C       6.349309       4.821466       9.888349       0.565633      18.329742 0.19579088E+03  0.38155408E+04                                 6.245186                            4.842908       0.508220       2.237391                    0.999738      21.347724      58.070804       0.699667       0.449212      -1.031977      -0.049052      -0.025201      -0.032358       0.063939      -0.063120      -0.074201       0.075863       0.066481      -0.079791      -0.100366      -0.046386       0.146752              6.974482       5.714121       0.932310       1.719450       7.483469      -2.561770       7.725857           0.000003
           55              C       0.169568       5.216806      11.481768       0.561782      18.394103 0.19946254E+03  0.39134273E+04                                 6.301189                            4.931360       0.317324       2.170528                    0.999857      21.672916      59.563310       0.682821       0.457197      -1.025278      -0.010565      -0.042462       0.041671       0.060425      -0.010858       0.040485      -0.023300       0.184838      -0.207429      -0.090692      -0.045527       0.136219              6.975076       3.988960      -0.099134      -0.935843       8.340237       1.715460       8.596031           0.000003
           56              C       7.067102       4.475819      13.804976       0.564038      19.030717 0.19676691E+03  0.38383684E+04                                 6.400859                            4.851772       0.450489       2.215092                    0.999641      21.425633      58.263896       0.699893       0.448621      -1.032575       0.059146      -0.032578      -0.007328       0.067921      -0.007994      -0.023968      -0.111149      -0.100402       0.110856      -0.095823      -0.050325       0.146147              7.261984       7.881220       0.705962       1.017134       6.945512       3.480427       6.959221           0.000002
           57              C       7.217951       0.379826      13.609378       0.564265      19.392093 0.20621158E+03  0.40846023E+04                                 6.558204                            5.025782       0.177019       2.117930                    0.999695      21.993347      60.974381       0.673200       0.459331      -1.022842       0.017277       0.053006      -0.028725       0.062715       0.000410      -0.045862       0.102609      -0.073273       0.209217      -0.101983      -0.048112       0.150095              7.363734       9.153473      -0.633059       1.788676       6.876029      -2.721053       6.061700           0.000002
           58              C       8.215255       1.837091       9.680689       0.564307      18.903641 0.20909648E+03  0.41618208E+04                                 6.504158                            5.089032       0.201285       2.132699                    0.999644      21.956789      61.292462       0.662544       0.464467      -1.018614       0.042721       0.009355       0.048101       0.065011      -0.042127       0.024365      -0.041297      -0.208296      -0.164716      -0.093501      -0.056325       0.149826              7.226626       9.585479       0.967842      -0.312847       3.994138       0.902704       8.100262           0.000002
           59              C       0.949861       2.944020       0.480278       0.572370      18.926315 0.20285287E+03  0.40058848E+04                                 6.475061                            4.996904       0.227404       2.137909                    0.999818      21.917787      60.884574       0.671949       0.461586      -1.020500      -0.049767      -0.024896      -0.035624       0.066073      -0.007496      -0.087965       0.005643       0.161273       0.089875      -0.095995      -0.041947       0.137941              7.269101       5.034134      -0.048616       1.530687      11.058570      -0.428262       5.714599           0.000002
           60              C       1.396959       0.377752      11.909441       0.565633      18.329741 0.19579087E+03  0.38155405E+04                                 6.245185                            4.842908       0.508220       2.237391                    0.999738      21.347723      58.070800       0.699667       0.449212      -1.031977      -0.049052       0.025201       0.032358       0.063939       0.063120       0.074201       0.075863       0.066481      -0.079791      -0.100366      -0.046386       0.146752              6.974482       5.714121      -0.932310      -1.719450       7.483469      -2.561770       7.725856           0.000003
           61              O       4.885493       9.822390       4.081128      -0.691390      48.379048 0.79743702E+03  0.21209284E+05                                10.669110                            8.892446      -0.380156       1.895945                    0.994849      30.669073      85.500883       0.619297       0.371858      -1.126156       0.003170       0.104322       0.011059       0.104955       0.001145      -0.054391       0.014282      -0.019491      -0.255756      -0.107658       0.049708       0.057949             11.845083       8.790493       0.110978       1.631783      17.285186       2.411956       9.459571           0.000000
           62              O       4.921645       0.310950       5.269107      -0.572071      36.328983 0.50451481E+03  0.11905586E+05                                 8.665523                            6.896482       0.388530       2.177312                    0.997743      27.179565      70.177166       0.734204       0.353519      -1.146402      -0.013376      -0.015803      -0.074644       0.077462       0.026955      -0.015777       0.074747       0.117719      -0.012134      -0.115212       0.048441       0.066771              9.903600       5.568822       0.832809       1.122023       9.782068       5.348892      14.359910           0.000000
           63              O       7.493104       9.448121       5.667280      -0.686060      48.909160 0.75928032E+03  0.19886092E+05                                10.701026                            8.603177      -0.201766       1.960884                    0.993961      30.006892      82.169659       0.639753       0.365550      -1.134527       0.008420       0.078487       0.075937       0.109534       0.011308       0.033758      -0.004014      -0.139020       0.197046      -0.109840       0.037537       0.072303             12.292211      10.215507       0.636409      -0.635358      13.242463       6.842821      13.418662          -0.000001
           64              O       6.984101      10.966850       7.232507      -0.568053      36.567238 0.51275390E+03  0.12146518E+05                                 8.715433                            6.967492       0.465405       2.203319                    0.998004      27.142337      70.166598       0.728263       0.355038      -1.145418       0.062264      -0.045258      -0.015768       0.078573      -0.052298      -0.049891      -0.044728      -0.097217       0.085246      -0.114447       0.038003       0.076444              9.954905      10.907804      -3.640561      -3.405661       9.660181       4.347389       9.296729           0.000000
           65              O       6.436173       6.671231       6.288081      -0.683382      44.660469 0.73254048E+03  0.19032802E+05                                10.053169                            8.448290      -0.261366       1.938424                    0.994684      30.053881      82.226758       0.645205       0.365374      -1.133576       0.098315      -0.026972       0.001201       0.101955      -0.028961       0.027857       0.085924       0.073868       0.045927      -0.116483       0.039234       0.077249             11.084083      15.091730      -1.521191      -1.104956      10.202874      -2.783876       7.957644           0.000000
           66              O       8.619961       6.756691       5.784262      -0.581394      35.065589 0.49015716E+03  0.11476068E+05                                 8.421034                            6.759915       0.467475       2.201041                    0.998560      27.117913      69.593862       0.748290       0.349606      -1.150349      -0.040509      -0.043259       0.050738       0.078017       0.068637      -0.039988       0.062262       0.020472       0.117680      -0.122361       0.046468       0.075892              9.556111      11.494892       3.025428      -4.224700       7.937108      -3.337070       9.236333           0.000001
           67              O       6.930517       7.850961       3.650549      -0.683398      44.280821 0.73090764E+03  0.18993381E+05                                10.002187                            8.448027      -0.175367       1.962479                    0.996368      30.116859      82.598546       0.643705       0.366167      -1.132151      -0.040504      -0.036063      -0.094636       0.109074       0.031574       0.035149      -0.009762      -0.166322       0.116736      -0.116885       0.046939       0.069947             11.006086      10.752963       0.348154       1.331987       6.307285       1.537896      15.958011           0.000001
           68              O       5.528209       7.896591       1.903819      -0.579757      34.459552 0.49410219E+03  0.11603182E+05                                 8.358228                            6.809130       0.462427       2.200756                    0.998188      27.215785      70.177609       0.741221       0.351883      -1.147342       0.073998      -0.010579       0.012717       0.075824       0.015766       0.061606      -0.045976      -0.025502      -0.257329      -0.125380       0.055740       0.069640              9.398214      15.779655      -1.502462       2.036343       5.414503       0.174407       7.000484           0.000001
           69              O       4.707110       9.147647       6.909899      -0.696620      46.114160 0.78435044E+03  0.20764231E+05                                10.351936                            8.810406      -0.309667       1.921245                    0.994211      30.569546      84.879799       0.623430       0.371119      -1.127306      -0.043530      -0.055805       0.068509       0.098501       0.038316       0.029634      -0.062136       0.094069       0.065717      -0.107845       0.046408       0.061437             11.402762       8.907503       2.024122      -3.090837      13.845784      -1.106298      11.455000          -0.000000
           70              O       4.005659       7.248816       7.854034      -0.579269      37.680916 0.51151182E+03  0.12117341E+05                                 8.924220                            6.953968       0.419648       2.187522                    0.997920      27.275297      70.655513       0.729312       0.354520      -1.145118      -0.008391       0.077873       0.009455       0.078892       0.024978       0.092586      -0.011723      -0.033541      -0.089635      -0.113870       0.033282       0.080588             10.373997       5.924503      -0.331276      -0.346346      19.214780      -1.450452       5.982707           0.000000
           71              O       4.162450       7.339733       4.400247      -0.685509      45.749171 0.76144552E+03  0.19974991E+05                                10.211172                            8.634587      -0.238432       1.945038                    0.994479      30.153393      82.880999       0.635891       0.367177      -1.132247      -0.036276      -0.092511       0.037416       0.106180      -0.003306      -0.080616       0.017300      -0.056403      -0.186217      -0.117409       0.046232       0.071177             11.233581      10.026264       3.516764       0.423614      14.524853      -3.407407       9.149626          -0.000000
           72              O       3.771314       5.495271       5.597818      -0.568389      34.143757 0.46940230E+03  0.10872235E+05                                 8.279448                            6.609808       0.423996       2.186746                    0.998681      26.932854      68.754120       0.757650       0.349031      -1.150787      -0.018963       0.027028      -0.065672       0.073505      -0.078892      -0.061081      -0.034999      -0.009581       0.090500      -0.124675       0.047261       0.077414              9.479353       6.108109      -1.037908       2.185900       9.451123      -5.489494      12.878827           0.000001
           73              O       9.837843       7.111616       3.184802      -0.691390      48.379045 0.79743697E+03  0.21209282E+05                                10.669109                            8.892446      -0.380156       1.895945                    0.994849      30.669072      85.500881       0.619297       0.371858      -1.126156       0.003170      -0.104322      -0.011059       0.104955      -0.001145       0.054391       0.014282      -0.019490      -0.255756      -0.107658       0.049708       0.057949             11.845083       8.790493      -0.110978      -1.631783      17.285185       2.411956       9.459571           0.000000
           74              O      -0.030705       5.222356       1.996823      -0.572071      36.328976 0.50451470E+03  0.11905582E+05                                 8.665522                            6.896482       0.388531       2.177312                    0.997743      27.179563      70.177158       0.734204       0.353519      -1.146402      -0.013376       0.015803       0.074644       0.077462      -0.026955       0.015777       0.074747       0.117719      -0.012134      -0.115211       0.048441       0.066771              9.903599       5.568821      -0.832809      -1.122023       9.782067       5.348891      14.359908           0.000000
           75              O       2.540754       7.485885       1.598650      -0.686060      48.909162 0.75928036E+03  0.19886093E+05                                10.701026                            8.603176      -0.201765       1.960884                    0.993961      30.006893      82.169660       0.639753       0.365550      -1.134527       0.008420      -0.078487      -0.075937       0.109534      -0.011308      -0.033758      -0.004014      -0.139020       0.197046      -0.109840       0.037537       0.072303             12.292211      10.215507      -0.636408       0.635358      13.242463       6.842821      13.418662          -0.000001
           76              O       2.031751       5.967156       0.033423      -0.568053      36.567240 0.51275393E+03  0.12146519E+05                                 8.715434                            6.967492       0.465405       2.203319                    0.998004      27.142336      70.166599       0.728263       0.355038      -1.145418       0.062264       0.045258       0.015768       0.078573       0.052298       0.049891      -0.044728      -0.097217       0.085246      -0.114447       0.038003       0.076444              9.954906      10.907805       3.640562       3.405661       9.660182       4.347389       9.296730           0.000000
           77              O       1.483823      10.262775       0.977849      -0.683382      44.660472 0.73254056E+03  0.19032804E+05                                10.053170                            8.448290      -0.261366       1.938424                    0.994684      30.053882      82.226764       0.645205       0.365374      -1.133576       0.098315       0.026971      -0.001201       0.101955       0.028961      -0.027857       0.085924       0.073868       0.045927      -0.116483       0.039234       0.077249             11.084084      15.091731       1.521191       1.104956      10.202875      -2.783876       7.957644           0.000000
           78              O       3.667611      10.177315       1.481668      -0.581393      35.065589 0.49015717E+03  0.11476068E+05                                 8.421034                            6.759915       0.467475       2.201041                    0.998560      27.117913      69.593863       0.748290       0.349606      -1.150349      -0.040509       0.043259      -0.050738       0.078017      -0.068637       0.039989       0.062262       0.020472       0.117680      -0.122361       0.046468       0.075892              9.556111      11.494892      -3.025428       4.224700       7.937108      -3.337070       9.236333           0.000001
           79              O       1.978167       9.083045       3.615381      -0.683398      44.280822 0.73090768E+03  0.18993382E+05                                10.002187                            8.448028      -0.175367       1.962479                    0.996368      30.116859      82.598549       0.643705       0.366167      -1.132151      -0.040504       0.036063       0.094636       0.109074      -0.031574      -0.035149      -0.009762      -0.166322       0.116736      -0.116885       0.046939       0.069947             11.006087      10.752963      -0.348154      -1.331987       6.307286       1.537897      15.958013           0.000001
           80              O       0.575859       9.037415       5.362111      -0.579757      34.459553 0.49410221E+03  0.11603182E+05                                 8.358228                            6.809130       0.462427       2.200756                    0.998188      27.215786      70.177611       0.741221       0.351883      -1.147342       0.073998       0.010579      -0.012716       0.075824      -0.015766      -0.061606      -0.045976      -0.025502      -0.257329      -0.125380       0.055740       0.069640              9.398214      15.779655       1.502462      -2.036343       5.414503       0.174407       7.000484           0.000001
           81              O       9.659460       7.786359       0.356031      -0.696619      46.114159 0.78435041E+03  0.20764230E+05                                10.351936                            8.810406      -0.309667       1.921245                    0.994211      30.569545      84.879798       0.623430       0.371119      -1.127306      -0.043530       0.055805      -0.068509       0.098501      -0.038316      -0.029634      -0.062136       0.094069       0.065717      -0.107845       0.046408       0.061437             11.402762       8.907502      -2.024122       3.090837      13.845784      -1.106298      11.455000          -0.000000
           82              O       8.958009       9.351102      13.943756      -0.579269      37.680915 0.51151182E+03  0.12117340E+05                                 8.924220                            6.953968       0.419648       2.187522                    0.997920      27.275298      70.655514       0.729312       0.354520      -1.145118      -0.008391      -0.077873      -0.009455       0.078892      -0.024978      -0.092586      -0.011723      -0.033541      -0.089635      -0.113870       0.033282       0.080588             10.373996       5.924503       0.331276       0.346346      19.214778      -1.450452       5.982707           0.000001
           83              O       9.114800       9.594273       2.865683      -0.685509      45.749173 0.76144556E+03  0.19974992E+05                                10.211172                            8.634587      -0.238432       1.945038                    0.994479      30.153394      82.881001       0.635891       0.367177      -1.132247      -0.036276       0.092511      -0.037416       0.106180       0.003306       0.080616       0.017300      -0.056404      -0.186217      -0.117409       0.046232       0.071177             11.233581      10.026264      -3.516764      -0.423614      14.524853      -3.407407       9.149626          -0.000000
           84              O       8.723664       0.038035       1.668112      -0.568389      34.143754 0.46940226E+03  0.10872234E+05                                 8.279447                            6.609807       0.423997       2.186746                    0.998681      26.932854      68.754118       0.757650       0.349031      -1.150787      -0.018963      -0.027028       0.065672       0.073505       0.078892       0.061081      -0.034999      -0.009581       0.090500      -0.124675       0.047261       0.077414              9.479352       6.108109       1.037908      -2.185900       9.451123      -5.489493      12.878826           0.000001
           85              O       5.019207       1.244222      10.450732      -0.691390      48.379049 0.79743704E+03  0.21209285E+05                                10.669110                            8.892447      -0.380156       1.895945                    0.994849      30.669073      85.500886       0.619297       0.371858      -1.126156      -0.003170      -0.104322      -0.011059       0.104955       0.001145      -0.054391       0.014282      -0.019491      -0.255756      -0.107658       0.049708       0.057949             11.845084       8.790494       0.110978       1.631783      17.285187       2.411956       9.459571           0.000000
           86              O       4.983055      10.755662       9.262753      -0.572071      36.328981 0.50451478E+03  0.11905585E+05                                 8.665523                            6.896482       0.388531       2.177312                    0.997743      27.179564      70.177163       0.734204       0.353519      -1.146402       0.013376       0.015803       0.074644       0.077462       0.026955      -0.015777       0.074747       0.117719      -0.012134      -0.115212       0.048441       0.066771              9.903600       5.568822       0.832809       1.122023       9.782068       5.348892      14.359910           0.000000
           87              O       2.411596       1.618491       8.864580      -0.686060      48.909161 0.75928035E+03  0.19886093E+05                                10.701025                            8.603176      -0.201766       1.960884                    0.993961      30.006893      82.169660       0.639753       0.365550      -1.134527      -0.008420      -0.078487      -0.075937       0.109534       0.011308       0.033758      -0.004014      -0.139020       0.197046      -0.109840       0.037537       0.072303             12.292210      10.215507       0.636408      -0.635358      13.242462       6.842821      13.418662          -0.000001
           88              O       2.920599       0.099762       7.299353      -0.568053      36.567232 0.51275381E+03  0.12146515E+05                                 8.715432                            6.967491       0.465405       2.203319                    0.998004      27.142336      70.166592       0.728263       0.355038      -1.145418      -0.062264       0.045258       0.015768       0.078573      -0.052298      -0.049891      -0.044728      -0.097217       0.085246      -0.114447       0.038003       0.076444              9.954903      10.907802      -3.640561      -3.405660       9.660180       4.347388       9.296728           0.000000
           89              O       3.468527       4.395381       8.243779      -0.683382      44.660469 0.73254049E+03  0.19032802E+05                                10.053169                            8.448290      -0.261366       1.938424                    0.994684      30.053881      82.226759       0.645205       0.365374      -1.133576      -0.098315       0.026972      -0.001201       0.101955      -0.028961       0.027858       0.085924       0.073868       0.045927      -0.116483       0.039234       0.077249             11.084083      15.091730      -1.521191      -1.104956      10.202874      -2.783876       7.957644          -0.000000
           90              O       1.284739       4.309921       8.747598      -0.581394      35.065587 0.49015713E+03  0.11476067E+05                                 8.421034                            6.759915       0.467475       2.201041                    0.998560      27.117912      69.593859       0.748290       0.349606      -1.150349       0.040509       0.043259      -0.050738       0.078017       0.068637      -0.039988       0.062262       0.020472       0.117680      -0.122361       0.046468       0.075892              9.556110      11.494891       3.025428      -4.224699       7.937107      -3.337069       9.236333           0.000001
           91              O       2.974183       3.215651      10.881311      -0.683398      44.280823 0.73090769E+03  0.18993383E+05                                10.002187                            8.448028      -0.175367       1.962479                    0.996368      30.116859      82.598550       0.643705       0.366167      -1.132151       0.040504       0.036063       0.094636       0.109074       0.031574       0.035149      -0.009762      -0.166322       0.116736      -0.116885       0.046939       0.069947             11.006087      10.752964       0.348154       1.331987       6.307286       1.537897      15.958013           0.000001
           92              O       4.376491       3.170021      12.628041      -0.579757      34.459557 0.49410228E+03  0.11603184E+05                                 8.358229                            6.809131       0.462427       2.200756                    0.998188      27.215787      70.177617       0.741221       0.351883      -1.147341      -0.073998       0.010579      -0.012717       0.075824       0.015766       0.061607      -0.045976      -0.025502      -0.257329      -0.125380       0.055740       0.069640              9.398215      15.779657      -1.502463       2.036343       5.414503       0.174408       7.000485           0.000001
           93              O       5.197590       1.918965       7.621961      -0.696620      46.114160 0.78435044E+03  0.20764231E+05                                10.351937                            8.810406      -0.309667       1.921245                    0.994211      30.569546      84.879800       0.623430       0.371119      -1.127306       0.043530       0.055805      -0.068509       0.098501       0.038316       0.029634      -0.062136       0.094069       0.065717      -0.107845       0.046408       0.061437             11.402762       8.907503       2.024122      -3.090837      13.845784      -1.106298      11.455000          -0.000000
           94              O       5.899041       3.817796       6.677826      -0.579269      37.680918 0.51151185E+03  0.12117341E+05                                 8.924221                            6.953968       0.419647       2.187522                    0.997920      27.275298      70.655516       0.729312       0.354520      -1.145118       0.008391      -0.077873      -0.009455       0.078892       0.024978       0.092586      -0.011723      -0.033541      -0.089635      -0.113870       0.033282       0.080588             10.373997       5.924503      -0.331276      -0.346346      19.214781      -1.450452       5.982707           0.000001
           95              O       5.742250       3.726879      10.131613      -0.685509      45.749172 0.76144554E+03  0.19974991E+05                                10.211172                            8.634588      -0.238432       1.945038                    0.994479      30.153393      82.881001       0.635891       0.367177      -1.132247       0.036276       0.092511      -0.037416       0.106180      -0.003306      -0.080616       0.017300      -0.056403      -0.186217      -0.117409       0.046232       0.071177             11.233581      10.026265       3.516764       0.423614      14.524853      -3.407408       9.149626          -0.000000
           96              O       6.133386       5.571341       8.934042      -0.568389      34.143755 0.46940227E+03  0.10872234E+05                                 8.279448                            6.609807       0.423997       2.186746                    0.998681      26.932854      68.754118       0.757650       0.349031      -1.150787       0.018963      -0.027028       0.065672       0.073505      -0.078892      -0.061081      -0.034999      -0.009581       0.090500      -0.124675       0.047261       0.077414              9.479353       6.108109      -1.037908       2.185900       9.451123      -5.489494      12.878826           0.000001
           97              O       0.066857       3.954996      11.347058      -0.691390      48.379046 0.79743697E+03  0.21209282E+05                                10.669109                            8.892446      -0.380156       1.895945                    0.994849      30.669072      85.500880       0.619297       0.371858      -1.126156      -0.003170       0.104322       0.011059       0.104955      -0.001145       0.054391       0.014282      -0.019491      -0.255756      -0.107658       0.049708       0.057949             11.845083       8.790493      -0.110978      -1.631783      17.285186       2.411956       9.459570           0.000000
           98              O       0.030705       5.844256      12.535037      -0.572071      36.328989 0.50451491E+03  0.11905589E+05                                 8.665525                            6.896483       0.388530       2.177312                    0.997743      27.179566      70.177173       0.734204       0.353519      -1.146401       0.013376      -0.015803      -0.074644       0.077462      -0.026955       0.015777       0.074747       0.117719      -0.012134      -0.115212       0.048441       0.066771              9.903602       5.568823      -0.832810      -1.122023       9.782070       5.348893      14.359913           0.000000
           99              O       7.363946       3.580727      12.933210      -0.686060      48.909160 0.75928032E+03  0.19886092E+05                                10.701026                            8.603177      -0.201766       1.960884                    0.993961      30.006892      82.169659       0.639753       0.365550      -1.134527      -0.008420       0.078487       0.075937       0.109534      -0.011308      -0.033758      -0.004014      -0.139020       0.197046      -0.109840       0.037537       0.072303             12.292211      10.215507      -0.636408       0.635358      13.242463       6.842821      13.418662          -0.000001
          100              O       7.872949       5.433544      -0.033423      -0.568053      36.567235 0.51275386E+03  0.12146516E+05                                 8.715433                            6.967491       0.465405       2.203319                    0.998004      27.142337      70.166596       0.728263       0.355038      -1.145418      -0.062264      -0.045258      -0.015768       0.078573       0.052298       0.049891      -0.044728      -0.097217       0.085246      -0.114447       0.038003       0.076444              9.954904      10.907803       3.640561       3.405660       9.660180       4.347388       9.296728           0.000000
          101              O       8.420877       0.803837      13.554011      -0.683382      44.660470 0.73254051E+03  0.19032803E+05                                10.053169                            8.448290      -0.261366       1.938424                    0.994684      30.053882      82.226760       0.645205       0.365374      -1.133576      -0.098315      -0.026971       0.001201       0.101955       0.028961      -0.027858       0.085924       0.073868       0.045927      -0.116483       0.039234       0.077249             11.084083      15.091730       1.521190       1.104956      10.202874      -2.783876       7.957644           0.000000
          102              O       6.237089       0.889297      13.050192      -0.581394      35.065590 0.49015719E+03  0.11476069E+05                                 8.421034                            6.759915       0.467474       2.201040                    0.998560      27.117914      69.593865       0.748290       0.349606      -1.150349       0.040509      -0.043259       0.050738       0.078017      -0.068637       0.039989       0.062262       0.020472       0.117680      -0.122361       0.046468       0.075892              9.556111      11.494892      -3.025428       4.224700       7.937108      -3.337070       9.236333           0.000001
          103              O       7.926533       1.983567      10.916479      -0.683398      44.280821 0.73090765E+03  0.18993382E+05                                10.002187                            8.448027      -0.175367       1.962479                    0.996368      30.116859      82.598547       0.643705       0.366167      -1.132151       0.040504      -0.036063      -0.094636       0.109074      -0.031574      -0.035149      -0.009762      -0.166322       0.116736      -0.116885       0.046939       0.069947             11.006087      10.752963      -0.348154      -1.331987       6.307285       1.537896      15.958012           0.000001
          104              O       9.328841       2.029197       9.169749      -0.579757      34.459553 0.49410221E+03  0.11603182E+05                                 8.358228                            6.809130       0.462427       2.200756                    0.998188      27.215787      70.177613       0.741222       0.351883      -1.147342      -0.073998      -0.010579       0.012716       0.075824      -0.015766      -0.061606      -0.045976      -0.025502      -0.257329      -0.125380       0.055740       0.069640              9.398214      15.779655       1.502462      -2.036343       5.414503       0.174407       7.000484           0.000001
          105              O       0.245240       3.280253      14.175829      -0.696620      46.114160 0.78435044E+03  0.20764231E+05                                10.351936                            8.810406      -0.309667       1.921245                    0.994211      30.569546      84.879799       0.623430       0.371119      -1.127306       0.043530      -0.055805       0.068509       0.098501      -0.038316      -0.029634      -0.062136       0.094069       0.065717      -0.107845       0.046408       0.061437             11.402762       8.907502      -2.024122       3.090837      13.845784      -1.106298      11.455000          -0.000000
          106              O       0.946691       1.715510       0.588104      -0.579269      37.680914 0.51151179E+03  0.12117340E+05                                 8.924220                            6.953968       0.419648       2.187522                    0.997920      27.275297      70.655512       0.729312       0.354520      -1.145118       0.008390       0.077873       0.009455       0.078892      -0.024978      -0.092586      -0.011723      -0.033541      -0.089635      -0.113870       0.033282       0.080588             10.373996       5.924503       0.331276       0.346346      19.214778      -1.450452       5.982707           0.000001
          107              O       0.789900       1.472339      11.666177      -0.685509      45.749173 0.76144556E+03  0.19974992E+05                                10.211172                            8.634587      -0.238432       1.945038                    0.994479      30.153394      82.881000       0.635891       0.367177      -1.132247       0.036276      -0.092511       0.037416       0.106180       0.003306       0.080616       0.017300      -0.056404      -0.186217      -0.117409       0.046232       0.071177             11.233581      10.026264      -3.516764      -0.423614      14.524853      -3.407407       9.149626          -0.000000
          108              O       1.181036      11.028577      12.863748      -0.568389      34.143755 0.46940227E+03  0.10872234E+05                                 8.279448                            6.609807       0.423997       2.186746                    0.998681      26.932854      68.754118       0.757650       0.349031      -1.150787       0.018963       0.027028      -0.065672       0.073505       0.078892       0.061081      -0.034999      -0.009581       0.090500      -0.124675       0.047261       0.077414              9.479352       6.108109       1.037908      -2.185900       9.451123      -5.489493      12.878826           0.000001

******************************************************
Auxiliary information for the entire system
The total spin magnetic moment of the unit cell is   0.000156
The total net atomic charge of the unit cell is   -0.000013
Accuracy of reproducing the electrostatic potential in the unit cell:
  The inner radius (bohr) =    5.0000
  The outer radius (bohr) =   12.0000
  Valid grid points have density less than (e/(bohr^3)) =    0.0001
  The number of valid grid points were=        35920
  The rms potential error without charges in kcal/mol is=      3.07611
  The rms potential error with partial charges in kcal/mol is=      0.64085
  The RRMSE value at monopole order=      0.20833
  The rms potential error with partial charges and cloud penetration in kcal/mol is=      0.62918
  The RRMSE value at monopole order with cloud penetration is=      0.20454
  The rms potential error with partial charges and atomic dipoles in kcal/mol is=      0.86134
  The RRMSE value at dipole order=      0.28001
  The rms potential error with partial charges, atomic dipoles and cloud penetration in kcal/mol is=      0.83625
  The RRMSE value at dipole order with cloud penetration=      0.27185

******************************************************
The electron densities and ab initio electrostatic potential were computed in VASP using the PBE functional and
projector augmented wave method. See the main text of the journal article for a description of computational details.
The atomic charges, dipoles, and quadrupoles were computed with the DDEC6 method as described in
(a) T. A. Manz and N. Gabaldon Limas, RSC Adv. 6 (2016) 47771-47801 DOI: 10.1039/c6ra04656h
(b) N. Gabaldon Limas and T. A. Manz, RSC Adv. 8 (2018) 2678-2707 DOI: 10.1039/c7ra11829e.
For each atom in the material, the electron cloud parameters were fit to the spherically averaged atom-in-material
electron density using radial positions for which this density was between 10^-4 and 10^-2 electrons per cubic bohr.
The polarizabilities, dispersion coefficients, and quantum Drude oscillator (QDO) parameters were fit using the MCLF method.
The magnetic structure of the system was optimized in VASP from the default ferromagnetic initial guess using spin polarization.
The atomic spin moments (ASMs) were computed on this optimized magnetic structure using the DDEC6 partition as inputs
to the method of T. A. Manz and D. S. Sholl, J. Chem. Theory Comput. 7 (2011) 4146-4164 DOI: 10.1021/ct200539n.
The RMSE and RRMSE were computed using a uniform grid with Ewald summation.
