# Supplementary material for: A collection of forcefield precursors for metal–organic frameworks
Source: RSC Adv. 2019 Nov 13;9(63):36492–507. doi: 10.1039/c9ra07327b (PMC9075174; doi:10.1039/c9ra07327b)
Supplement: RA-009-C9RA07327B-s6155 [file RA-009-C9RA07327B-s6155.xyz]

   56
jmolscript: load "" {1 1 1} spacegroup "x,y,z" unitcell [{      6.804000     0.000000     0.000000 }, {      2.880304     9.938021     0.000000 }, {      2.490190     3.734654    10.585618 }]
Cd     9.285966     8.087614     6.665129     0.950757
Cd     7.563001     6.637123     9.763856     1.012624
Cd     2.888528     5.585061     3.920489     0.950757
Cd     4.611493     7.035552     0.821762     1.012625
H      6.636234    11.903732     7.120945     0.124693
H      4.961874    10.784596     3.636160     0.122931
H      5.920994     8.020157     6.394772     0.111819
H      2.226615     2.475704     1.524329     0.348879
H      7.657517     2.570084     1.481987     0.346247
H      5.538260     1.768943     3.464673     0.124694
H      7.212620     2.888079     6.949458     0.122932
H      6.253500     5.652518     4.190846     0.111819
H      9.947879    11.196971     9.061289     0.348880
H      4.516977    11.102591     9.103631     0.346248
C      6.350714     9.906937     6.956868    -0.032627
C      6.314028    11.239202     6.555673    -0.113804
C      5.795930    11.576039     5.307629    -0.007914
C      5.295235    10.569692     4.477716    -0.114188
C      5.295310     9.247264     4.909610    -0.010741
C      5.866065     8.910781     6.133307    -0.142760
C      6.969565     9.560971     8.291715     0.623473
C      2.898517     3.062523     4.827042     0.557211
C      4.609777     8.182296     4.096634     0.636958
C      4.116131     6.548456    10.386608     0.527439
C      5.823780     3.765738     3.628750    -0.032628
C      5.860466     2.433473     4.029945    -0.113804
C      6.378564     2.096636     5.277989    -0.007914
C      6.879259     3.102983     6.107902    -0.114188
C      6.879184     4.425411     5.676008    -0.010741
C      6.308429     4.761894     4.452311    -0.142759
C      5.204929     4.111704     2.293903     0.623473
C      9.275977    10.610152     5.758576     0.557211
C      7.564717     5.490379     6.488984     0.636958
C      8.058363     7.124219     0.199010     0.527439
N      9.870263     6.796313     9.590570    -0.331450
N      3.607565     7.248887     8.453675    -0.048385
N      4.908786     7.295159     8.534125    -0.029974
N      5.282374     6.839540     9.752530    -0.352750
N      1.537074     2.266405     1.052210    -0.723857
N      2.304231     6.876362     0.995048    -0.331450
N      8.566929     6.423788     2.131943    -0.048385
N      7.265708     6.377516     2.051493    -0.029974
N      6.892120     6.833135     0.833088    -0.352749
N     10.637420    11.406270     9.533408    -0.723857
O      7.671125     8.495552     8.373224    -0.621613
O      6.710748    10.330134     9.238069    -0.571765
O      3.281237     3.975668     5.612495    -0.554217
O      2.530253     3.314457     3.667917    -0.565162
O      4.712144     8.194552     2.875054    -0.566408
O      3.976563     7.307527     4.797402    -0.575418
O      4.503369     5.177123     2.212394    -0.621614
O      5.463746     3.342541     1.347549    -0.571765
O      8.893257     9.697007     4.973123    -0.554217
O      9.644241    10.358218     6.917701    -0.565162
O      7.462350     5.478123     7.710564    -0.566408
O      8.197931     6.365148     5.788216    -0.575418

The following XYZ coordinates are in angstroms. Other properties are in atomic units.
The sperically averaged electron density of each atom fit to a function of the form exp(a - br)
eigen_1, eigen_2 and eigen_3 are the three eigenvalues of traceless quadrupole moment tensor
  atom number  atomic symbol              X              Y              Z     net charge C6 coefficient C8 coefficient C10 coefficient fluctuating dipole atomic polarizability isotropic forcefield polarizability              a              b squared Pearson coefficient          <r^3>          <r^4>         wp_QDO          m_QDO          q_QDO       dipole_x       dipole_y       dipole_z         dipole            Qxy            Qxz            Qyz     Q(x^2-y^2)  Q(3z^2 - R^2)        eigen_1        eigen_2        eigen_3 static polarizability      alpha(xx)      alpha(xy)      alpha(xz)      alpha(yy)      alpha(yz)      alpha(zz) atomic spin moment
            1             Cd       9.285966       8.087614       6.665129       0.950757     155.038137 0.44375649E+04  0.16956672E+06                                22.667788                           21.390478       0.717009       1.948741                    0.997789      77.494847     208.215012       0.414555       0.386658      -1.192221      -0.040192       0.003887      -0.065200       0.076691       0.004963      -0.042511       0.054656       0.066023      -0.115915      -0.091669       0.018887       0.072782             24.231187      23.063137       0.602244      -2.343757      28.669493      -0.560543      20.960930          -0.000004
            2             Cd       7.563001       6.637123       9.763856       1.012624     153.886966 0.36162645E+04  0.13151602E+06                                21.665728                           18.625306       0.923747       2.014203                    0.998973      75.282498     198.437516       0.468177       0.359731      -1.211854       0.004246      -0.060148      -0.019760       0.063453      -0.006519       0.056057      -0.088072      -0.352993       0.076904      -0.203692      -0.005242       0.208934             23.823902      28.065029       0.159960       1.614999      15.303557       2.713113      28.103121          -0.000004
            3             Cd       2.888528       5.585061       3.920489       0.950757     155.038118 0.44375642E+04  0.16956668E+06                                22.667784                           21.390474       0.717009       1.948742                    0.997789      77.494837     208.214968       0.414556       0.386658      -1.192221       0.040192      -0.003888       0.065200       0.076691       0.004963      -0.042511       0.054656       0.066022      -0.115914      -0.091669       0.018887       0.072782             24.231182      23.063132       0.602244      -2.343757      28.669488      -0.560543      20.960925          -0.000005
            4             Cd       4.611493       7.035552       0.821762       1.012625     153.886911 0.36162628E+04  0.13151594E+06                                21.665722                           18.625300       0.923748       2.014204                    0.998973      75.282488     198.437470       0.468177       0.359731      -1.211854      -0.004246       0.060148       0.019760       0.063453      -0.006519       0.056057      -0.088072      -0.352993       0.076904      -0.203692      -0.005242       0.208933             23.823895      28.065018       0.159960       1.615000      15.303553       2.713112      28.103115          -0.000004
            5              H       6.636234      11.903732       7.120945       0.124693       1.062564 0.83658623E+01  0.83355781E+02                                 1.743749                            1.713476      -1.151929       2.341354                    0.996122       3.559846      10.160117       0.467094       1.316063      -0.701426       0.014519       0.030583       0.024632       0.041867       0.004902       0.009493       0.012253      -0.005764       0.003549      -0.012743      -0.005951       0.018694              1.731982       1.581653       0.182013       0.147337       1.881461       0.184919       1.732832           0.000010
            6              H       4.961874      10.784596       3.636160       0.122931       0.959922 0.72406737E+01  0.70381349E+02                                 1.694570                            1.642882      -1.260966       2.292317                    0.994108       3.697536      10.817620       0.450778       1.397865      -0.683122      -0.012667       0.007778      -0.034823       0.037863       0.000782       0.007645      -0.004044       0.006573       0.014994      -0.008728      -0.002550       0.011279              1.700405       1.470725      -0.062975       0.242602       1.633435      -0.230252       1.997055           0.000006
            7              H       5.920994       8.020157       6.394772       0.111819       1.024902 0.77179085E+01  0.76907563E+02                                 1.813161                            1.726705      -1.606486       2.110307                    0.991782       4.170718      12.718510       0.424296       1.448664      -0.671061       0.007526      -0.039909       0.003716       0.040782      -0.002663       0.007386       0.005227      -0.029499      -0.027283      -0.017877      -0.002414       0.020290              1.857597       1.536356      -0.053374       0.037993       2.392003      -0.201715       1.644433           0.000002
            8              H       2.226615       2.475704       1.524329       0.348879       0.492847 0.30266235E+01  0.24013160E+02                                 1.168549                            1.126434      -1.155272       2.470287                    0.999974       2.504581       6.952637       0.491056       1.572115      -0.653470       0.017161       0.004382       0.009338       0.020023       0.001985      -0.003580      -0.002042       0.024126      -0.000292      -0.012435      -0.000888       0.013322              1.184763       1.309714       0.012569       0.240188       0.942728      -0.011503       1.301849           0.000003
            9              H       7.657517       2.570084       1.481987       0.346247       0.488910 0.30253264E+01  0.24140708E+02                                 1.182559                            1.141447      -1.299988       2.395146                    0.998903       2.647294       7.511650       0.475289       1.614993      -0.645314      -0.010830       0.005210       0.013881       0.018361      -0.002290       0.001081      -0.000852       0.008244       0.037981      -0.011059      -0.001725       0.012784              1.196557       1.393793      -0.095184      -0.228886       0.962010       0.024712       1.233868           0.000003
           10              H       5.538260       1.768943       3.464673       0.124694       1.062563 0.83658520E+01  0.83355646E+02                                 1.743747                            1.713474      -1.151927       2.341355                    0.996122       3.559844      10.160106       0.467095       1.316062      -0.701426      -0.014519      -0.030583      -0.024632       0.041867       0.004902       0.009493       0.012253      -0.005764       0.003549      -0.012743      -0.005951       0.018694              1.731980       1.581651       0.182012       0.147337       1.881459       0.184918       1.732830           0.000010
           11              H       7.212620       2.888079       6.949458       0.122932       0.959922 0.72406727E+01  0.70381332E+02                                 1.694569                            1.642882      -1.260965       2.292318                    0.994108       3.697535      10.817614       0.450778       1.397864      -0.683122       0.012667      -0.007778       0.034823       0.037863       0.000782       0.007645      -0.004044       0.006573       0.014993      -0.008728      -0.002550       0.011278              1.700404       1.470724      -0.062975       0.242602       1.633435      -0.230252       1.997054           0.000006
           12              H       6.253500       5.652518       4.190846       0.111819       1.024903 0.77179140E+01  0.76907626E+02                                 1.813161                            1.726705      -1.606486       2.110306                    0.991782       4.170719      12.718511       0.424296       1.448664      -0.671061      -0.007526       0.039909      -0.003716       0.040782      -0.002663       0.007386       0.005227      -0.029499      -0.027283      -0.017877      -0.002414       0.020290              1.857597       1.536356      -0.053374       0.037993       2.392003      -0.201715       1.644433           0.000002
           13              H       9.947879      11.196971       9.061289       0.348880       0.492846 0.30266184E+01  0.24013112E+02                                 1.168548                            1.126434      -1.155272       2.470287                    0.999974       2.504579       6.952633       0.491055       1.572117      -0.653470      -0.017161      -0.004382      -0.009338       0.020023       0.001985      -0.003580      -0.002042       0.024126      -0.000292      -0.012435      -0.000888       0.013322              1.184763       1.309713       0.012569       0.240188       0.942727      -0.011503       1.301848           0.000003
           14              H       4.516977      11.102591       9.103631       0.346248       0.488909 0.30253224E+01  0.24140668E+02                                 1.182559                            1.141446      -1.299987       2.395147                    0.998903       2.647292       7.511644       0.475289       1.614993      -0.645314       0.010830      -0.005210      -0.013881       0.018361      -0.002290       0.001081      -0.000852       0.008244       0.037981      -0.011059      -0.001725       0.012784              1.196556       1.393792      -0.095184      -0.228886       0.962009       0.024712       1.233867           0.000003
           15              C       6.350714       9.906937       6.956868      -0.032627      36.244966 0.47222790E+03  0.11359199E+05                                 9.774615                            7.442268      -0.365294       1.885626                    0.998045      28.610314      83.804086       0.578922       0.439835      -1.047412      -0.017926       0.013632      -0.046589       0.051746      -0.012651      -0.020124       0.013210       0.010963      -0.005761      -0.019061      -0.012827       0.031888             11.356320       7.654391       0.068131       3.945268      12.542813      -2.181497      13.871755           0.000011
           16              C       6.314028      11.239202       6.555673      -0.113804      31.505120 0.46077907E+03  0.11100532E+05                                 8.960231                            7.389235      -0.328915       1.872194                    0.998302      30.449697      91.515945       0.572160       0.444363      -1.036779      -0.004584      -0.013134      -0.017135       0.022071      -0.001675      -0.023175       0.039626       0.047015      -0.053066      -0.058595       0.011344       0.047251              9.876491       6.583921      -0.487748       2.218943      12.607426      -3.623705      10.438127           0.000021
           17              C       5.795930      11.576039       5.307629      -0.007914      35.579430 0.46717632E+03  0.11169360E+05                                 9.571444                            7.325080      -0.278018       1.921833                    0.997876      27.822973      80.349740       0.594817       0.430700      -1.056519       0.002664      -0.043811       0.015229       0.046459      -0.001238      -0.004697       0.013834       0.017330       0.031518      -0.020187       0.001896       0.018291             11.318039       6.883935       0.584650       2.092966      17.325276      -3.392028       9.744907           0.000009
           18              C       5.295235      10.569692       4.477716      -0.114188      32.296544 0.46834336E+03  0.11320653E+05                                 9.117565                            7.449592      -0.284582       1.886616                    0.998263      30.408762      91.331767       0.570252       0.444357      -1.037527       0.011145      -0.009029       0.014479       0.020380      -0.012041      -0.022451      -0.008347       0.096760       0.033905      -0.057396       0.002537       0.054859             10.186523       6.446215       1.686045       1.549956      15.999989      -0.519832       8.113364           0.000021
           19              C       5.295310       9.247264       4.909610      -0.010741      36.475099 0.45269503E+03  0.10738272E+05                                 9.704979                            7.179109      -0.144404       1.967405                    0.998619      27.569058      79.303705       0.604799       0.426940      -1.058838       0.033095       0.034170       0.019881       0.051557      -0.016210      -0.026575      -0.002532       0.019614       0.012161      -0.030500      -0.004403       0.034903             11.585099       7.763185       2.783767       3.370984      16.300882       1.579685      10.691230           0.000007
           20              C       5.866065       8.910781       6.133307      -0.142760      34.057537 0.50834442E+03  0.12606464E+05                                 9.540796                            7.835137      -0.500298       1.798279                    0.998634      32.301462      99.929249       0.545387       0.452862      -1.027332       0.013678       0.022209      -0.021842       0.034021      -0.016801      -0.036616       0.010149       0.003908      -0.093055      -0.050707       0.002483       0.048224             10.426391       8.034011       1.099954       3.745776      11.651087       0.412450      11.594074           0.000012
           21              C       6.969565       9.560971       8.291715       0.623473      22.525582 0.25853479E+03  0.54439131E+04                                 7.506621                            5.819947      -0.303941       1.949061                    0.998589      23.212237      67.359177       0.592057       0.491304      -1.001148       0.034897      -0.015868       0.067562       0.077680       0.063671      -0.031226      -0.009840       0.030189      -0.181455      -0.070030      -0.031465       0.101494              8.393071       6.669132      -2.435664       1.096931       7.559043       0.205895      10.951037           0.000014
           22              C       2.898517       3.062523       4.827042       0.557211      21.134780 0.26479336E+03  0.55933008E+04                                 7.185002                            5.859239      -0.235847       1.960642                    0.999169      23.675023      68.177793       0.596401       0.486191      -1.006613       0.000027       0.049212      -0.020261       0.053220      -0.008833      -0.025771       0.016340       0.116331      -0.029571      -0.058704      -0.014015       0.072719              8.119814       5.089391       0.338029       0.844412      12.025081      -2.047096       7.244971           0.000012
           23              C       4.609777       8.182296       4.096634       0.636958      22.003169 0.24386902E+03  0.50496727E+04                                 7.412998                            5.659284      -0.193665       2.004316                    0.999205      22.266940      63.622495       0.600623       0.492490      -1.002724      -0.033716      -0.053215      -0.028466       0.069129      -0.082745       0.016017      -0.032418       0.045355      -0.181357      -0.077588      -0.044238       0.121826              8.505161       6.114624       2.789653      -0.020244       9.605583       2.215939       9.795277           0.000009
           24              C       4.116131       6.548456      10.386608       0.527439      24.470099 0.26718514E+03  0.56107934E+04                                 7.765292                            5.756049       0.025866       2.064360                    0.999626      22.378499      62.573914       0.627229       0.465016      -1.026177      -0.002246      -0.038020       0.040447       0.055556      -0.003060      -0.003148      -0.010160      -0.021107       0.072845      -0.023601      -0.004272       0.027873              8.931590       7.851274       0.123176      -0.303666       4.898788      -3.125164      14.044706           0.000009
           25              C       5.823780       3.765738       3.628750      -0.032628      36.244968 0.47222793E+03  0.11359201E+05                                 9.774616                            7.442270      -0.365295       1.885625                    0.998045      28.610318      83.804108       0.578921       0.439836      -1.047412       0.017926      -0.013632       0.046589       0.051746      -0.012651      -0.020124       0.013210       0.010964      -0.005761      -0.019061      -0.012827       0.031888             11.356322       7.654393       0.068130       3.945269      12.542815      -2.181499      13.871759           0.000010
           26              C       5.860466       2.433473       4.029945      -0.113804      31.505133 0.46077931E+03  0.11100540E+05                                 8.960234                            7.389238      -0.328916       1.872193                    0.998302      30.449704      91.515977       0.572160       0.444363      -1.036779       0.004584       0.013134       0.017135       0.022071      -0.001675      -0.023175       0.039626       0.047015      -0.053066      -0.058595       0.011343       0.047251              9.876496       6.583924      -0.487749       2.218944      12.607431      -3.623709      10.438131           0.000021
           27              C       6.378564       2.096636       5.277989      -0.007914      35.579423 0.46717621E+03  0.11169357E+05                                 9.571443                            7.325079      -0.278018       1.921833                    0.997876      27.822970      80.349731       0.594817       0.430700      -1.056519      -0.002664       0.043811      -0.015229       0.046459      -0.001238      -0.004697       0.013834       0.017330       0.031518      -0.020187       0.001896       0.018291             11.318038       6.883934       0.584650       2.092966      17.325275      -3.392028       9.744905           0.000009
           28              C       6.879259       3.102983       6.107902      -0.114188      32.296549 0.46834346E+03  0.11320656E+05                                 9.117565                            7.449593      -0.284581       1.886616                    0.998263      30.408765      91.331775       0.570252       0.444357      -1.037527      -0.011145       0.009029      -0.014479       0.020380      -0.012041      -0.022451      -0.008347       0.096760       0.033905      -0.057396       0.002537       0.054859             10.186523       6.446216       1.686046       1.549956      15.999991      -0.519832       8.113364           0.000021
           29              C       6.879184       4.425411       5.676008      -0.010741      36.475098 0.45269503E+03  0.10738272E+05                                 9.704979                            7.179109      -0.144404       1.967405                    0.998619      27.569058      79.303705       0.604799       0.426940      -1.058838      -0.033095      -0.034170      -0.019881       0.051557      -0.016210      -0.026575      -0.002532       0.019614       0.012161      -0.030500      -0.004403       0.034903             11.585099       7.763185       2.783767       3.370984      16.300882       1.579685      10.691230           0.000007
           30              C       6.308429       4.761894       4.452311      -0.142759      34.057531 0.50834431E+03  0.12606461E+05                                 9.540795                            7.835136      -0.500298       1.798279                    0.998634      32.301459      99.929238       0.545387       0.452862      -1.027332      -0.013678      -0.022209       0.021842       0.034021      -0.016801      -0.036616       0.010149       0.003908      -0.093054      -0.050707       0.002483       0.048224             10.426389       8.034010       1.099954       3.745775      11.651086       0.412450      11.594072           0.000012
           31              C       5.204929       4.111704       2.293903       0.623473      22.525582 0.25853479E+03  0.54439131E+04                                 7.506621                            5.819947      -0.303941       1.949061                    0.998589      23.212237      67.359177       0.592057       0.491304      -1.001148      -0.034897       0.015868      -0.067562       0.077680       0.063671      -0.031226      -0.009840       0.030189      -0.181455      -0.070030      -0.031465       0.101494              8.393071       6.669132      -2.435664       1.096931       7.559043       0.205895      10.951038           0.000014
           32              C       9.275977      10.610152       5.758576       0.557211      21.134781 0.26479338E+03  0.55933011E+04                                 7.185003                            5.859239      -0.235847       1.960642                    0.999169      23.675023      68.177794       0.596401       0.486191      -1.006613      -0.000027      -0.049212       0.020261       0.053220      -0.008833      -0.025771       0.016340       0.116331      -0.029571      -0.058704      -0.014015       0.072719              8.119815       5.089391       0.338029       0.844412      12.025082      -2.047096       7.244971           0.000012
           33              C       7.564717       5.490379       6.488984       0.636958      22.003170 0.24386903E+03  0.50496730E+04                                 7.412998                            5.659284      -0.193666       2.004316                    0.999205      22.266940      63.622493       0.600623       0.492490      -1.002724       0.033716       0.053215       0.028466       0.069129      -0.082745       0.016017      -0.032417       0.045355      -0.181357      -0.077588      -0.044238       0.121826              8.505161       6.114624       2.789653      -0.020244       9.605583       2.215939       9.795277           0.000009
           34              C       8.058363       7.124219       0.199010       0.527439      24.470094 0.26718508E+03  0.56107918E+04                                 7.765291                            5.756049       0.025866       2.064360                    0.999626      22.378496      62.573904       0.627229       0.465016      -1.026177       0.002245       0.038020      -0.040447       0.055556      -0.003060      -0.003148      -0.010160      -0.021107       0.072845      -0.023601      -0.004272       0.027873              8.931588       7.851274       0.123176      -0.303666       4.898788      -3.125163      14.044704           0.000009
           35              N       9.870263       6.796313       9.590570      -0.331450      36.254145 0.54150624E+03  0.13173120E+05                                 9.031773                            7.459411       0.320642       2.114619                    0.998585      28.733987      78.524231       0.653407       0.385334      -1.107783       0.101522       0.035398      -0.084336       0.136646      -0.009325      -0.012129      -0.030576      -0.086909       0.221292      -0.082912      -0.003067       0.085979              9.892259      13.089157      -0.384676       1.181116       5.450712      -1.788058      11.136909           0.000014
           36              N       3.607565       7.248887       8.453675      -0.048385      27.407810 0.39355101E+03  0.88136844E+04                                 7.349897                            6.263556       0.610421       2.242689                    0.999782      25.170061      65.366139       0.731606       0.373828      -1.119500       0.061727      -0.073796       0.182279       0.206111       0.015459      -0.064270       0.018174      -0.016228      -0.096209      -0.084593       0.029255       0.055338              7.895945       9.663297      -0.191469       0.753153       4.831619      -1.720439       9.192919           0.000012
           37              N       4.908786       7.295159       8.534125      -0.029974      27.080728 0.40629548E+03  0.91756816E+04                                 7.397735                            6.460168       0.757892       2.288346                    0.999829      25.272146      65.995973       0.704098       0.385192      -1.110691      -0.123591      -0.089686       0.205509       0.256031      -0.032324       0.099741       0.031337      -0.041377      -0.079367      -0.129507       0.046069       0.083437              7.865282       9.917853       0.413943      -0.441430       5.015271      -1.672654       8.662723           0.000013
           38              N       5.282374       6.839540       9.752530      -0.352750      35.771128 0.55394288E+03  0.13515874E+05                                 8.850162                            7.465213       0.478985       2.160440                    0.998537      28.887496      78.367924       0.665390       0.377269      -1.116665      -0.091990       0.022856      -0.088490       0.129673       0.006272      -0.018994      -0.034656      -0.082704       0.201961      -0.077541      -0.008140       0.085682              9.562834      13.180675       0.455700      -1.253988       5.351921      -1.658925      10.155905           0.000013
           39              N       1.537074       2.266405       1.052210      -0.723857      32.764507 0.47905501E+03  0.11392632E+05                                 8.470602                            6.960505      -0.035110       1.997076                    0.996167      30.585637      84.819869       0.679110       0.379252      -1.103377       0.003371       0.019666      -0.057447       0.060813      -0.009683      -0.003192      -0.033579       0.228321       0.318673      -0.171764       0.061395       0.110369              9.329745       7.165263      -0.200429      -0.184296       5.881073      -2.372618      14.942898           0.000022
           40              N       2.304231       6.876362       0.995048      -0.331450      36.254146 0.54150626E+03  0.13173120E+05                                 9.031772                            7.459411       0.320642       2.114619                    0.998585      28.733988      78.524230       0.653407       0.385334      -1.107783      -0.101522      -0.035398       0.084336       0.136646      -0.009324      -0.012129      -0.030576      -0.086909       0.221292      -0.082912      -0.003067       0.085979              9.892259      13.089156      -0.384676       1.181116       5.450712      -1.788058      11.136908           0.000013
           41              N       8.566929       6.423788       2.131943      -0.048385      27.407807 0.39355095E+03  0.88136826E+04                                 7.349896                            6.263555       0.610422       2.242689                    0.999782      25.170059      65.366132       0.731606       0.373828      -1.119500      -0.061727       0.073796      -0.182279       0.206111       0.015459      -0.064270       0.018174      -0.016228      -0.096209      -0.084593       0.029255       0.055338              7.895944       9.663296      -0.191469       0.753153       4.831618      -1.720438       9.192918           0.000013
           42              N       7.265708       6.377516       2.051493      -0.029974      27.080731 0.40629553E+03  0.91756829E+04                                 7.397735                            6.460168       0.757893       2.288346                    0.999829      25.272148      65.995977       0.704098       0.385192      -1.110691       0.123591       0.089686      -0.205509       0.256031      -0.032324       0.099741       0.031337      -0.041377      -0.079367      -0.129507       0.046070       0.083437              7.865282       9.917853       0.413943      -0.441430       5.015271      -1.672654       8.662723           0.000013
           43              N       6.892120       6.833135       0.833088      -0.352749      35.771126 0.55394284E+03  0.13515873E+05                                 8.850161                            7.465212       0.478985       2.160440                    0.998537      28.887495      78.367919       0.665390       0.377269      -1.116665       0.091990      -0.022857       0.088490       0.129673       0.006272      -0.018994      -0.034656      -0.082704       0.201961      -0.077542      -0.008140       0.085682              9.562833      13.180674       0.455700      -1.253988       5.351920      -1.658925      10.155904           0.000013
           44              N      10.637420      11.406270       9.533408      -0.723857      32.764513 0.47905514E+03  0.11392636E+05                                 8.470603                            6.960506      -0.035110       1.997076                    0.996167      30.585637      84.819869       0.679110       0.379252      -1.103377      -0.003371      -0.019666       0.057447       0.060813      -0.009683      -0.003192      -0.033579       0.228320       0.318673      -0.171764       0.061395       0.110369              9.329746       7.165264      -0.200429      -0.184296       5.881074      -2.372618      14.942900           0.000022
           45              O       7.671125       8.495552       8.373224      -0.621613      45.552574 0.78345402E+03  0.20806855E+05                                10.311712                            8.870385      -0.395903       1.893509                    0.994640      30.513900      85.830885       0.612365       0.376619      -1.119265      -0.013890       0.018373      -0.003098       0.023240      -0.009490      -0.024647      -0.009156      -0.021215      -0.205649      -0.075765       0.027257       0.048509             11.108540      11.922200      -4.780991       0.063590      12.698632      -1.419926       8.704787           0.000013
           46              O       6.710748      10.330134       9.238069      -0.571765      37.840690 0.56575122E+03  0.13767723E+05                                 8.927359                            7.363084       0.327428       2.160280                    0.994807      27.687862      73.102781       0.700397       0.359356      -1.139296       0.008652      -0.016598      -0.018435       0.026272       0.035623      -0.045183       0.036629       0.012305      -0.034747      -0.079276       0.030860       0.048416              9.783051       6.778670      -0.976114      -0.943913       7.151104       3.674830      15.419380           0.000021
           47              O       3.281237       3.975668       5.612495      -0.554217      30.480394 0.55029926E+03  0.13313889E+05                                 7.699406                            7.288187       0.346532       2.161522                    0.995266      27.797635      73.441585       0.699405       0.361969      -1.135989       0.005554      -0.011071       0.002797       0.012698       0.017291      -0.012538       0.051964       0.004000      -0.093748      -0.069993       0.020212       0.049781              7.969487       6.624283       0.891765       0.432868      10.919637       1.503832       6.364540           0.000012
           48              O       2.530253       3.314457       3.667917      -0.565162      34.248117 0.61243885E+03  0.15203924E+05                                 8.335360                            7.706001       0.164532       2.108309                    0.992148      27.911575      74.457879       0.678557       0.363602      -1.135833       0.003865      -0.012692       0.022944       0.026503      -0.008496      -0.005267      -0.019699       0.060419       0.092332      -0.051737       0.015698       0.036039              8.717708       6.839021      -0.198218       1.443958       8.267558      -2.541119      11.046545           0.000019
           49              O       4.712144       8.194552       2.875054      -0.566408      37.281799 0.55817515E+03  0.13559377E+05                                 8.881846                            7.356240       0.289723       2.141577                    0.995584      27.905555      73.999054       0.693528       0.363557      -1.134171      -0.007831      -0.004909       0.029110       0.030542      -0.071641      -0.001664       0.004998       0.031327       0.083582      -0.087334       0.027320       0.060014              9.733117       5.923856       0.140307      -0.642320       7.865464       3.404104      15.410030           0.000011
           50              O       3.976563       7.307527       4.797402      -0.575418      39.796989 0.64952073E+03  0.16368720E+05                                 9.282333                            7.927653       0.070079       2.076138                    0.993540      28.251489      76.016777       0.669818       0.362850      -1.136038       0.018062      -0.003283      -0.018972       0.026400       0.005364      -0.024417      -0.046858       0.025353      -0.121558      -0.072314       0.019108       0.053207             10.301016       9.879408       4.130967      -1.989967      13.098431      -0.185544       7.925210           0.000013
           51              O       4.503369       5.177123       2.212394      -0.621614      45.552587 0.78345431E+03  0.20806865E+05                                10.311714                            8.870386      -0.395903       1.893508                    0.994640      30.513906      85.830906       0.612365       0.376619      -1.119265       0.013890      -0.018373       0.003098       0.023240      -0.009491      -0.024648      -0.009156      -0.021215      -0.205649      -0.075765       0.027257       0.048509             11.108542      11.922203      -4.780992       0.063590      12.698634      -1.419927       8.704789           0.000013
           52              O       5.463746       3.342541       1.347549      -0.571765      37.840677 0.56575098E+03  0.13767715E+05                                 8.927356                            7.363082       0.327428       2.160280                    0.994807      27.687857      73.102761       0.700397       0.359356      -1.139296      -0.008652       0.016598       0.018435       0.026271       0.035623      -0.045183       0.036628       0.012305      -0.034747      -0.079276       0.030860       0.048416              9.783049       6.778669      -0.976113      -0.943913       7.151102       3.674829      15.419375           0.000021
           53              O       8.893257       9.697007       4.973123      -0.554217      30.480389 0.55029914E+03  0.13313886E+05                                 7.699406                            7.288187       0.346532       2.161522                    0.995266      27.797632      73.441576       0.699405       0.361969      -1.135989      -0.005554       0.011071      -0.002797       0.012698       0.017291      -0.012538       0.051964       0.004000      -0.093748      -0.069993       0.020212       0.049781              7.969486       6.624283       0.891764       0.432868      10.919637       1.503832       6.364539           0.000013
           54              O       9.644241      10.358218       6.917701      -0.565162      34.248111 0.61243873E+03  0.15203920E+05                                 8.335359                            7.706000       0.164532       2.108309                    0.992148      27.911573      74.457869       0.678557       0.363602      -1.135833      -0.003865       0.012692      -0.022944       0.026503      -0.008496      -0.005267      -0.019699       0.060418       0.092331      -0.051737       0.015698       0.036039              8.717707       6.839020      -0.198218       1.443957       8.267557      -2.541119      11.046544           0.000019
           55              O       7.462350       5.478123       7.710564      -0.566408      37.281788 0.55817494E+03  0.13559371E+05                                 8.881844                            7.356239       0.289723       2.141577                    0.995584      27.905550      73.999037       0.693528       0.363557      -1.134171       0.007831       0.004909      -0.029110       0.030542      -0.071641      -0.001664       0.004997       0.031327       0.083583      -0.087334       0.027320       0.060014              9.733115       5.923855       0.140307      -0.642320       7.865462       3.404103      15.410027           0.000012
           56              O       8.197931       6.365148       5.788216      -0.575418      39.796986 0.64952068E+03  0.16368718E+05                                 9.282332                            7.927653       0.070080       2.076138                    0.993540      28.251488      76.016773       0.669818       0.362850      -1.136038      -0.018062       0.003283       0.018972       0.026400       0.005364      -0.024417      -0.046858       0.025353      -0.121558      -0.072314       0.019108       0.053207             10.301016       9.879407       4.130967      -1.989967      13.098431      -0.185544       7.925209           0.000013

******************************************************
Auxiliary information for the entire system
The total spin magnetic moment of the unit cell is   0.000607
The total net atomic charge of the unit cell is   0.000001
Accuracy of reproducing the electrostatic potential in the unit cell:
  The inner radius (bohr) =    5.0000
  The outer radius (bohr) =   12.0000
  Valid grid points have density less than (e/(bohr^3)) =    0.0001
  The number of valid grid points were=         4834
  The rms potential error without charges in kcal/mol is=      5.86050
  The rms potential error with partial charges in kcal/mol is=      0.98564
  The RRMSE value at monopole order=      0.16818
  The rms potential error with partial charges and cloud penetration in kcal/mol is=      0.98275
  The RRMSE value at monopole order with cloud penetration is=      0.16769
  The rms potential error with partial charges and atomic dipoles in kcal/mol is=      0.48521
  The RRMSE value at dipole order=      0.08279
  The rms potential error with partial charges, atomic dipoles and cloud penetration in kcal/mol is=      0.48115
  The RRMSE value at dipole order with cloud penetration=      0.08210

******************************************************
The electron densities and ab initio electrostatic potential were computed in VASP using the PBE functional and
projector augmented wave method. See the main text of the journal article for a description of computational details.
The atomic charges, dipoles, and quadrupoles were computed with the DDEC6 method as described in
(a) T. A. Manz and N. Gabaldon Limas, RSC Adv. 6 (2016) 47771-47801 DOI: 10.1039/c6ra04656h
(b) N. Gabaldon Limas and T. A. Manz, RSC Adv. 8 (2018) 2678-2707 DOI: 10.1039/c7ra11829e.
For each atom in the material, the electron cloud parameters were fit to the spherically averaged atom-in-material
electron density using radial positions for which this density was between 10^-4 and 10^-2 electrons per cubic bohr.
The polarizabilities, dispersion coefficients, and quantum Drude oscillator (QDO) parameters were fit using the MCLF method.
The magnetic structure of the system was optimized in VASP from the default ferromagnetic initial guess using spin polarization.
The atomic spin moments (ASMs) were computed on this optimized magnetic structure using the DDEC6 partition as inputs
to the method of T. A. Manz and D. S. Sholl, J. Chem. Theory Comput. 7 (2011) 4146-4164 DOI: 10.1021/ct200539n.
The RMSE and RRMSE were computed using a uniform grid with Ewald summation.
