# Supplementary material for: A collection of forcefield precursors for metal–organic frameworks
Source: RSC Adv. 2019 Nov 13;9(63):36492–507. doi: 10.1039/c9ra07327b (PMC9075174; doi:10.1039/c9ra07327b)
Supplement: RA-009-C9RA07327B-s6156 [file RA-009-C9RA07327B-s6156.xyz]

   56
jmolscript: load "" {1 1 1} spacegroup "x,y,z" unitcell [{      7.707000     0.000000     0.000000 }, {     -1.796540     9.517933     0.000000 }, {     -2.780596    -3.606889     9.538529 }]
Gd     2.539076     7.234182     5.238274     2.054465
Gd     0.590788    -1.323138     4.300255     2.054465
H      0.428077     4.713237     0.342433     0.120080
H      0.588033    -1.545340     9.065418     0.126132
H      1.851610     2.338434     3.285069     0.120378
H     -0.615309     4.777307     2.496233     0.147578
H     -0.261926     3.661303     3.587441     0.159588
H      0.041527     0.212227     7.478207     0.146869
H     -1.212450     1.169688     7.730024     0.159736
H      4.330834     0.751965     1.162747     0.155722
H      4.454248     1.569282     2.527710     0.152644
H      2.701787     1.197807     9.196096     0.120079
H      2.541831     7.456384     0.473111     0.126131
H      1.278254     3.572610     6.253460     0.120379
H      3.745173     1.133737     7.042296     0.147578
H      3.391790     2.249741     5.951088     0.159589
H      3.088337     5.698817     2.060322     0.146869
H      4.342314     4.741356     1.808505     0.159736
H     -1.200970     5.159079     8.375782     0.155721
H     -1.324384     4.341762     7.010819     0.152644
C      0.990823     3.623318     1.968752     0.175350
C      1.014761     4.023715     0.630497    -0.249122
C     -0.908183    -0.166093     9.251419     0.187368
C      2.761722     2.451247     0.144986    -0.249588
C      2.764978     2.032695     1.470841     0.175075
C      1.862149     2.626475     2.379863    -0.242640
C      0.129247     4.326553     2.968390    -0.385306
C      0.912374     5.357988     3.769627     0.716699
C     -0.892470     0.236038     7.805378    -0.397992
C     -1.727922    -0.628301     6.929741     0.703933
C      3.822993     1.072111     1.949675    -0.406474
C      3.320579    -0.151161     2.728019     0.734232
C      2.139041     2.287726     7.569777     0.175350
C      2.115103     1.887329     8.908032    -0.249121
C      4.038047     6.077137     0.287110     0.187368
C      0.368142     3.459797     9.393543    -0.249588
C      0.364886     3.878349     8.067688     0.175075
C      1.267715     3.284569     7.158666    -0.242640
C      3.000617     1.584491     6.570139    -0.385306
C      2.217490     0.553056     5.768902     0.716699
C      4.022334     5.675006     1.733151    -0.397991
C      4.857786     6.539345     2.608788     0.703933
C     -0.693129     4.838933     7.588854    -0.406474
C     -0.190715     6.062205     6.810510     0.734231
O      0.437578     6.523873     3.966120    -0.753903
O      2.037334     5.071434     4.237968    -0.629513
O     -1.395562    -0.825431     5.691640    -0.769874
O      4.928041    -1.156261     7.369468    -0.601030
O      2.116219    -0.407545     2.756635    -0.648494
O      4.256789    -0.852869     3.269808    -0.701914
O      2.692286    -0.612829     5.572409    -0.753902
O      1.092530     0.839610     5.300561    -0.629513
O      4.525426     6.736475     3.846889    -0.769874
O     -1.798177     7.067305     2.169061    -0.601030
O      1.013645     6.318589     6.781894    -0.648494
O     -1.126925     6.763913     6.268721    -0.701913

The following XYZ coordinates are in angstroms. Other properties are in atomic units.
The sperically averaged electron density of each atom fit to a function of the form exp(a - br)
eigen_1, eigen_2 and eigen_3 are the three eigenvalues of traceless quadrupole moment tensor
  atom number  atomic symbol              X              Y              Z     net charge C6 coefficient C8 coefficient C10 coefficient fluctuating dipole atomic polarizability isotropic forcefield polarizability              a              b squared Pearson coefficient          <r^3>          <r^4>         wp_QDO          m_QDO          q_QDO       dipole_x       dipole_y       dipole_z         dipole            Qxy            Qxz            Qyz     Q(x^2-y^2)  Q(3z^2 - R^2)        eigen_1        eigen_2        eigen_3 static polarizability      alpha(xx)      alpha(xy)      alpha(xz)      alpha(yy)      alpha(yz)      alpha(zz) atomic spin moment
            1             Gd       2.539076       7.234182       5.238274       2.054465     140.824063 0.34834343E+04  0.12297916E+06                                18.143603                           16.223909       1.672219       2.264200                    0.996413      78.403247     190.532469       0.612276       0.283357      -1.312782       0.017787       0.004790       0.009977       0.020949      -0.114776       0.026626      -0.096572      -0.001404      -0.097101      -0.132545      -0.037741       0.170286             19.835518      23.075223       3.230098      -0.160508      18.332873       2.708117      18.098459          -0.000001
            2             Gd       0.590788      -1.323138       4.300255       2.054465     140.824034 0.34834333E+04  0.12297912E+06                                18.143600                           16.223906       1.672219       2.264200                    0.996413      78.403242     190.532447       0.612276       0.283357      -1.312782      -0.017787      -0.004791      -0.009977       0.020949      -0.114776       0.026626      -0.096572      -0.001404      -0.097101      -0.132545      -0.037741       0.170286             19.835515      23.075219       3.230098      -0.160507      18.332870       2.708117      18.098456          -0.000001
            3              H       0.428077       4.713237       0.342433       0.120080       1.019724 0.76905540E+01  0.74869949E+02                                 1.679297                            1.626575      -0.951074       2.421831                    0.998524       3.508446       9.828440       0.487680       1.290095      -0.706452      -0.019624       0.023816      -0.009890       0.032405      -0.011891      -0.001268      -0.002243      -0.007102       0.022352      -0.016369       0.007033       0.009336              1.688702       1.798800      -0.375069       0.125176       1.687715      -0.143729       1.579592           0.000000
            4              H       0.588033      -1.545340       9.065418       0.126132       0.962465 0.71114629E+01  0.68159788E+02                                 1.640267                            1.583423      -1.000451       2.406978                    0.997867       3.486204       9.816292       0.483360       1.322105      -0.699362       0.020507      -0.013064      -0.023885       0.034084      -0.010586      -0.006469      -0.002486       0.007999       0.017531      -0.015797       0.004086       0.011711              1.653093       1.586421      -0.262994      -0.306423       1.568329       0.184187       1.804528           0.000003
            5              H       1.851610       2.338434       3.285069       0.120378       1.006378 0.74020006E+01  0.72524964E+02                                 1.759613                            1.666247      -1.328053       2.248851                    0.993005       3.866879      11.449749       0.444434       1.406568      -0.680388       0.000137      -0.009306       0.032161       0.033480      -0.013792      -0.001905      -0.002968       0.007686       0.019909      -0.018135       0.007116       0.011019              1.803683       1.394357      -0.090776      -0.059368       1.688966      -0.361949       2.327726           0.000003
            6              H      -0.615309       4.777307       2.496233       0.147578       0.945982 0.69977180E+01  0.67188166E+02                                 1.662534                            1.596959      -1.095682       2.366114                    0.996296       3.573020      10.262133       0.466775       1.366666      -0.689581      -0.014035       0.013539      -0.017062       0.025911      -0.001129       0.003519      -0.000179       0.004150       0.003626      -0.003206      -0.001770       0.004977              1.692403       1.987120      -0.349343       0.267057       1.541994      -0.110805       1.548096           0.000001
            7              H      -0.261926       3.661303       3.587441       0.159588       0.952572 0.70962321E+01  0.67008316E+02                                 1.561007                            1.525531      -0.650481       2.580632                    0.999992       3.113116       8.302089       0.527424       1.229831      -0.722425      -0.005506      -0.022533       0.010718       0.025552       0.002560      -0.003423      -0.005682      -0.007184      -0.001928      -0.005878      -0.003214       0.009092              1.572823       1.458844       0.156826      -0.173849       1.613846      -0.287154       1.645779           0.000003
            8              H       0.041527       0.212227       7.478207       0.146869       0.983276 0.75712633E+01  0.75017034E+02                                 1.773253                            1.712537      -1.534183       2.157055                    0.990689       3.992880      12.105487       0.425571       1.452589      -0.671217       0.023465      -0.004822      -0.005289       0.024533      -0.006068      -0.001735      -0.002734       0.017423      -0.015691      -0.010046      -0.003225       0.013271              1.807513       2.227611       0.094141      -0.317647       1.503843      -0.005082       1.691084           0.000004
            9              H      -1.212450       1.169688       7.730024       0.159736       0.952049 0.73804540E+01  0.71565367E+02                                 1.655054                            1.630772      -0.957109       2.437315                    0.997150       3.461240       9.878292       0.467468       1.351247      -0.693930      -0.005694       0.022123       0.003244       0.023073      -0.007976      -0.001741      -0.002542      -0.011578       0.001747      -0.010796       0.000987       0.009809              1.660952       1.519209      -0.133862       0.034297       2.023636      -0.043035       1.440010           0.000002
           10              H       4.330834       0.751965       1.162747       0.155722       1.034464 0.79189977E+01  0.77450632E+02                                 1.696375                            1.648576      -0.836069       2.492725                    0.999068       3.339248       9.293693       0.486600       1.287001      -0.708788       0.009925      -0.004680      -0.022913       0.025405      -0.003612      -0.005184       0.001133       0.001383       0.016954      -0.007097      -0.001730       0.008827              1.706383       1.573201      -0.197668      -0.284218       1.631640       0.191046       1.914308           0.000002
           11              H       4.454248       1.569282       2.527710       0.152644       0.982330 0.75460640E+01  0.72370136E+02                                 1.588475                            1.569101      -0.812426       2.495751                    0.999614       3.222462       8.664843       0.521981       1.223524      -0.723247       0.011690       0.014826       0.014329       0.023702       0.004381       0.004086       0.005476      -0.003377       0.004449      -0.005473      -0.004185       0.009658              1.585407       1.621638       0.194174       0.253652       1.568288       0.143815       1.566296           0.000005
           12              H       2.701787       1.197807       9.196096       0.120079       1.019724 0.76905622E+01  0.74870051E+02                                 1.679298                            1.626576      -0.951075       2.421831                    0.998524       3.508448       9.828448       0.487679       1.290095      -0.706451       0.019624      -0.023816       0.009890       0.032405      -0.011891      -0.001267      -0.002243      -0.007102       0.022352      -0.016369       0.007033       0.009336              1.688704       1.798802      -0.375069       0.125176       1.687716      -0.143729       1.579594           0.000000
           13              H       2.541831       7.456384       0.473111       0.126131       0.962466 0.71114705E+01  0.68159877E+02                                 1.640268                            1.583424      -1.000451       2.406977                    0.997867       3.486206       9.816298       0.483360       1.322105      -0.699362      -0.020507       0.013064       0.023885       0.034084      -0.010586      -0.006469      -0.002486       0.007999       0.017531      -0.015797       0.004086       0.011711              1.653094       1.586422      -0.262994      -0.306423       1.568329       0.184187       1.804529           0.000003
           14              H       1.278254       3.572610       6.253460       0.120379       1.006377 0.74019971E+01  0.72524920E+02                                 1.759612                            1.666246      -1.328052       2.248851                    0.993005       3.866878      11.449745       0.444434       1.406568      -0.680389      -0.000137       0.009306      -0.032161       0.033480      -0.013792      -0.001905      -0.002968       0.007686       0.019910      -0.018135       0.007116       0.011019              1.803682       1.394357      -0.090776      -0.059368       1.688965      -0.361949       2.327725           0.000003
           15              H       3.745173       1.133737       7.042296       0.147578       0.945983 0.69977245E+01  0.67188247E+02                                 1.662535                            1.596960      -1.095683       2.366113                    0.996296       3.573022      10.262142       0.466775       1.366666      -0.689581       0.014035      -0.013539       0.017062       0.025911      -0.001129       0.003519      -0.000179       0.004150       0.003626      -0.003206      -0.001770       0.004977              1.692405       1.987122      -0.349343       0.267058       1.541995      -0.110805       1.548097           0.000001
           16              H       3.391790       2.249741       5.951088       0.159589       0.952571 0.70962231E+01  0.67008209E+02                                 1.561006                            1.525530      -0.650481       2.580632                    0.999992       3.113114       8.302082       0.527424       1.229831      -0.722425       0.005506       0.022533      -0.010718       0.025552       0.002560      -0.003423      -0.005682      -0.007184      -0.001928      -0.005878      -0.003214       0.009092              1.572822       1.458843       0.156826      -0.173849       1.613845      -0.287154       1.645777           0.000003
           17              H       3.088337       5.698817       2.060322       0.146869       0.983276 0.75712624E+01  0.75017024E+02                                 1.773253                            1.712537      -1.534184       2.157054                    0.990689       3.992880      12.105488       0.425571       1.452589      -0.671217      -0.023465       0.004822       0.005289       0.024533      -0.006068      -0.001735      -0.002734       0.017423      -0.015691      -0.010046      -0.003225       0.013271              1.807513       2.227612       0.094141      -0.317647       1.503843      -0.005082       1.691084           0.000004
           18              H       4.342314       4.741356       1.808505       0.159736       0.952049 0.73804577E+01  0.71565409E+02                                 1.655054                            1.630772      -0.957109       2.437315                    0.997150       3.461241       9.878294       0.467468       1.351246      -0.693930       0.005694      -0.022123      -0.003244       0.023073      -0.007976      -0.001741      -0.002542      -0.011578       0.001747      -0.010796       0.000986       0.009809              1.660952       1.519209      -0.133863       0.034297       2.023636      -0.043035       1.440010           0.000002
           19              H      -1.200970       5.159079       8.375782       0.155721       1.034464 0.79190058E+01  0.77450730E+02                                 1.696376                            1.648577      -0.836070       2.492725                    0.999068       3.339250       9.293699       0.486600       1.287001      -0.708788      -0.009925       0.004680       0.022913       0.025405      -0.003612      -0.005184       0.001133       0.001383       0.016954      -0.007097      -0.001730       0.008827              1.706384       1.573202      -0.197668      -0.284218       1.631641       0.191046       1.914309           0.000002
           20              H      -1.324384       4.341762       7.010819       0.152644       0.982330 0.75460641E+01  0.72370133E+02                                 1.588474                            1.569100      -0.812425       2.495751                    0.999614       3.222462       8.664841       0.521981       1.223523      -0.723247      -0.011690      -0.014826      -0.014329       0.023702       0.004381       0.004086       0.005476      -0.003377       0.004449      -0.005473      -0.004185       0.009658              1.585407       1.621638       0.194174       0.253652       1.568287       0.143815       1.566296           0.000005
           21              C       0.990823       3.623318       1.968752       0.175350      31.052525 0.38706483E+03  0.88191272E+04                                 8.720561                            6.656176      -0.091685       1.986751                    0.999133      25.705251      72.206759       0.626278       0.429237      -1.058591      -0.023843       0.031033       0.033577       0.051565      -0.031107      -0.031361       0.019132       0.012108       0.056124      -0.041719      -0.015347       0.057067              9.974948       7.977399      -3.768646      -2.094041       9.277550       1.009429      12.669895           0.000003
           22              C       1.014761       4.023715       0.630497      -0.249122      34.435430 0.49223892E+03  0.11935507E+05                                 9.130542                            7.377807       0.114377       2.002162                    0.998726      30.923450      90.235392       0.609160       0.414677      -1.065491      -0.004388      -0.002127       0.002092       0.005306      -0.016485       0.023663       0.004359      -0.026051      -0.059685      -0.039438       0.007444       0.031995             10.017590       7.919656      -2.453542      -1.913253       7.322346       0.394854      14.810768          -0.000001
           23              C      -0.908183      -0.166093       9.251419       0.187368      31.462794 0.40646641E+03  0.94084748E+04                                 8.933418                            6.916599      -0.331228       1.911305                    0.999224      26.158525      74.926237       0.599542       0.441359      -1.047519      -0.007971       0.001064      -0.049048       0.049703      -0.007147       0.001245      -0.018960      -0.007157       0.146679      -0.033638      -0.020183       0.053821             10.211040       7.422768      -2.513090      -0.309502       7.583924      -0.847908      15.626428           0.000003
           24              C       2.761722       2.451247       0.144986      -0.249588      34.189403 0.48789755E+03  0.11789268E+05                                 9.051535                            7.314502       0.261672       2.049671                    0.999160      30.693452      89.043332       0.616419       0.411218      -1.069065      -0.007011      -0.006297      -0.010747       0.014294       0.000915      -0.015962       0.021912       0.025513       0.010674      -0.031559       0.003092       0.028468              9.936851       7.491491      -3.170060       0.531534       9.117004      -2.913131      13.202057           0.000000
           25              C       2.764978       2.032695       1.470841       0.175075      32.390618 0.40187195E+03  0.92329537E+04                                 8.949428                            6.771773      -0.158105       1.962279                    0.998794      25.877514      72.738683       0.623024       0.427906      -1.060548       0.023052      -0.041073       0.018027       0.050432      -0.038528       0.012760      -0.015149      -0.011903      -0.036149      -0.032962      -0.018249       0.051211             10.307434       8.312719      -4.448836       0.135161      10.903085      -2.889052      11.706498           0.000002
           26              C       1.862149       2.626475       2.379863      -0.242640      35.972266 0.51858048E+03  0.12768513E+05                                 9.497866                            7.637794      -0.193499       1.902882                    0.998413      31.531497      93.417222       0.589700       0.421843      -1.058499       0.007031      -0.003366       0.005001       0.009261       0.006343       0.009322       0.000104      -0.009475       0.076917      -0.022204      -0.005415       0.027620             10.410386       8.744862      -4.633940      -1.376783      11.721218      -0.870862      10.765077          -0.000001
           27              C       0.129247       4.326553       2.968390      -0.385306      32.027534 0.48414582E+03  0.11658244E+05                                 8.648890                            7.185435      -0.072168       1.968921                    0.998259      30.595227      88.164288       0.636045       0.399909      -1.078189       0.042659      -0.018358      -0.031632       0.056190      -0.022469      -0.000762      -0.021120      -0.019914      -0.000390      -0.030448      -0.003626       0.034074              9.583050       8.807653      -0.852687      -0.945677       9.896644       3.161679      10.044851          -0.000001
           28              C       0.912374       5.357988       3.769627       0.716699      18.559721 0.22512973E+03  0.45753761E+04                                 6.687286                            5.490805      -0.054336       2.067065                    0.999667      21.275122      60.481451       0.600125       0.502193      -0.996540       0.006113       0.027309       0.000967       0.028001       0.001293      -0.061206      -0.060479       0.002626       0.179805      -0.081165      -0.031255       0.112420              7.322513       6.657682      -0.537504       1.073256       9.175577       2.633810       6.134280           0.000002
           29              C      -0.892470       0.236038       7.805378      -0.397992      34.030981 0.50664251E+03  0.12415921E+05                                 9.142829                            7.425093      -0.391572       1.857573                    0.995132      31.717656      94.087894       0.612485       0.408069      -1.066137      -0.009044      -0.022867       0.046894       0.052950      -0.024591      -0.017176      -0.018345      -0.001972       0.036262      -0.042251       0.018302       0.023949             10.400647       8.751063       1.638303       1.785371       8.181050       1.249553      14.269829           0.000004
           30              C      -1.727922      -0.628301       6.929741       0.703933      20.783445 0.23800902E+03  0.48946262E+04                                 7.168631                            5.602191      -0.097039       2.038971                    0.999812      21.656222      61.508206       0.602319       0.494486      -1.002495       0.004386      -0.009875      -0.026096       0.028244      -0.075345       0.010915      -0.052483      -0.047504      -0.067615      -0.079299      -0.029484       0.108782              8.118693       8.595319       2.159968       0.900455       5.771772       2.500708       9.988988           0.000001
           31              C       3.822993       1.072111       1.949675      -0.406474      33.969443 0.50228026E+03  0.12207327E+05                                 8.999982                            7.303174      -0.125509       1.936988                    0.998584      31.394430      90.903810       0.632883       0.398207      -1.079278      -0.044721       0.027147      -0.013306       0.053981      -0.012031       0.001484       0.013345       0.022748       0.035670      -0.026809       0.008781       0.018028             10.210259       8.192878      -1.941876       0.585633      13.448955      -3.784447       8.988944          -0.000004
           32              C       3.320579      -0.151161       2.728019       0.734232      19.217022 0.22437832E+03  0.45460598E+04                                 6.796287                            5.453348      -0.178169       2.025046                    0.999427      21.053409      59.321531       0.608240       0.497023      -1.001371      -0.011187      -0.037833       0.006931       0.040056      -0.009356       0.001237       0.078114      -0.063664       0.139891      -0.062271      -0.045850       0.108121              7.526307       7.976595      -0.197732       0.076418       8.589622      -3.034836       6.012704           0.000002
           33              C       2.139041       2.287726       7.569777       0.175350      31.052536 0.38706499E+03  0.88191317E+04                                 8.720563                            6.656178      -0.091686       1.986751                    0.999133      25.705257      72.206784       0.626278       0.429237      -1.058591       0.023843      -0.031033      -0.033577       0.051565      -0.031107      -0.031362       0.019132       0.012108       0.056124      -0.041719      -0.015347       0.057067              9.974951       7.977401      -3.768648      -2.094041       9.277554       1.009429      12.669898           0.000004
           34              C       2.115103       1.887329       8.908032      -0.249121      34.435416 0.49223867E+03  0.11935500E+05                                 9.130539                            7.377805       0.114377       2.002162                    0.998726      30.923443      90.235370       0.609160       0.414677      -1.065491       0.004387       0.002127      -0.002092       0.005306      -0.016485       0.023663       0.004359      -0.026051      -0.059686      -0.039438       0.007444       0.031995             10.017587       7.919654      -2.453542      -1.913252       7.322345       0.394853      14.810763          -0.000001
           35              C       4.038047       6.077137       0.287110       0.187368      31.462797 0.40646646E+03  0.94084763E+04                                 8.933419                            6.916600      -0.331228       1.911305                    0.999224      26.158526      74.926240       0.599542       0.441359      -1.047519       0.007971      -0.001064       0.049048       0.049703      -0.007147       0.001246      -0.018960      -0.007158       0.146680      -0.033638      -0.020183       0.053821             10.211041       7.422769      -2.513090      -0.309502       7.583925      -0.847908      15.626429           0.000004
           36              C       0.368142       3.459797       9.393543      -0.249588      34.189396 0.48789741E+03  0.11789264E+05                                 9.051534                            7.314502       0.261672       2.049671                    0.999160      30.693449      89.043324       0.616419       0.411218      -1.069065       0.007011       0.006297       0.010747       0.014294       0.000914      -0.015962       0.021912       0.025513       0.010675      -0.031559       0.003091       0.028468              9.936850       7.491490      -3.170060       0.531534       9.117003      -2.913130      13.202056          -0.000000
           37              C       0.364886       3.878349       8.067688       0.175075      32.390627 0.40187207E+03  0.92329573E+04                                 8.949430                            6.771774      -0.158106       1.962279                    0.998794      25.877519      72.738703       0.623024       0.427906      -1.060548      -0.023052       0.041073      -0.018027       0.050432      -0.038528       0.012760      -0.015149      -0.011903      -0.036149      -0.032962      -0.018249       0.051211             10.307436       8.312721      -4.448838       0.135161      10.903088      -2.889052      11.706500           0.000003
           38              C       1.267715       3.284569       7.158666      -0.242640      35.972290 0.51858090E+03  0.12768526E+05                                 9.497871                            7.637797      -0.193500       1.902881                    0.998413      31.531511      93.417280       0.589700       0.421843      -1.058499      -0.007031       0.003366      -0.005001       0.009261       0.006343       0.009322       0.000104      -0.009475       0.076917      -0.022204      -0.005416       0.027620             10.410391       8.744867      -4.633944      -1.376784      11.721226      -0.870861      10.765081          -0.000002
           39              C       3.000617       1.584491       6.570139      -0.385306      32.027534 0.48414581E+03  0.11658244E+05                                 8.648889                            7.185434      -0.072167       1.968921                    0.998259      30.595227      88.164285       0.636045       0.399909      -1.078189      -0.042659       0.018358       0.031632       0.056190      -0.022469      -0.000762      -0.021120      -0.019914      -0.000390      -0.030448      -0.003626       0.034074              9.583049       8.807653      -0.852688      -0.945676       9.896644       3.161680      10.044851          -0.000001
           40              C       2.217490       0.553056       5.768902       0.716699      18.559727 0.22512981E+03  0.45753781E+04                                 6.687288                            5.490806      -0.054337       2.067064                    0.999667      21.275126      60.481466       0.600125       0.502193      -0.996540      -0.006113      -0.027309      -0.000966       0.028001       0.001293      -0.061206      -0.060479       0.002626       0.179805      -0.081165      -0.031255       0.112420              7.322515       6.657683      -0.537504       1.073257       9.175579       2.633811       6.134282           0.000003
           41              C       4.022334       5.675006       1.733151      -0.397991      34.030973 0.50664237E+03  0.12415917E+05                                 9.142827                            7.425091      -0.391572       1.857573                    0.995132      31.717651      94.087872       0.612485       0.408069      -1.066137       0.009044       0.022867      -0.046894       0.052950      -0.024591      -0.017176      -0.018345      -0.001972       0.036262      -0.042251       0.018302       0.023949             10.400645       8.751062       1.638303       1.785371       8.181048       1.249553      14.269825           0.000004
           42              C       4.857786       6.539345       2.608788       0.703933      20.783448 0.23800906E+03  0.48946274E+04                                 7.168632                            5.602192      -0.097040       2.038971                    0.999812      21.656225      61.508219       0.602318       0.494486      -1.002495      -0.004386       0.009875       0.026096       0.028244      -0.075345       0.010915      -0.052483      -0.047504      -0.067615      -0.079299      -0.029484       0.108782              8.118694       8.595320       2.159969       0.900455       5.771773       2.500708       9.988990           0.000001
           43              C      -0.693129       4.838933       7.588854      -0.406474      33.969444 0.50228027E+03  0.12207328E+05                                 8.999983                            7.303175      -0.125509       1.936988                    0.998584      31.394432      90.903821       0.632883       0.398207      -1.079278       0.044720      -0.027147       0.013306       0.053981      -0.012032       0.001484       0.013345       0.022748       0.035670      -0.026810       0.008781       0.018028             10.210260       8.192879      -1.941877       0.585632      13.448956      -3.784448       8.988945          -0.000005
           44              C      -0.190715       6.062205       6.810510       0.734231      19.217024 0.22437833E+03  0.45460602E+04                                 6.796287                            5.453348      -0.178169       2.025046                    0.999427      21.053410      59.321534       0.608240       0.497023      -1.001371       0.011187       0.037833      -0.006931       0.040056      -0.009356       0.001237       0.078114      -0.063664       0.139891      -0.062271      -0.045850       0.108121              7.526307       7.976595      -0.197732       0.076418       8.589622      -3.034837       6.012704           0.000002
           45              O       0.437578       6.523873       3.966120      -0.753903      49.913502 0.84915311E+03  0.22903463E+05                                10.773488                            9.093006      -0.019092       1.981934                    0.997805      31.921938      89.124069       0.621915       0.365141      -1.133221       0.001136      -0.058815      -0.056252       0.081393      -0.000193      -0.060525      -0.030302      -0.082628       0.149991      -0.093475       0.006612       0.086863             11.929954      10.046870      -3.986436      -0.875702      17.220371       3.235519       8.522619          -0.000002
           46              O       2.037334       5.071434       4.237968      -0.629513      31.296136 0.56136665E+03  0.13613677E+05                                 7.746842                            7.293542       0.566536       2.226476                    0.996849      28.134998      73.785610       0.710748       0.355354      -1.144236      -0.004328      -0.064982      -0.031445       0.072320      -0.006717      -0.007508      -0.056939       0.118189       0.046792      -0.096553       0.043155       0.053398              7.888018       9.149096      -0.530879       1.020445       7.346101       0.122556       7.168858           0.000002
           47              O      -1.395562      -0.825431       5.691640      -0.769874      47.517466 0.76922740E+03  0.20229581E+05                                10.416510                            8.610579       0.034856       2.010634                    0.996735      31.557763      86.836675       0.644366       0.361444      -1.136762       0.002088       0.054000       0.044473       0.069987      -0.057382       0.004548      -0.004848      -0.103640       0.133984      -0.099682       0.041724       0.057957             11.673566      11.099134      -0.204790      -2.051839       7.326757       3.225913      16.594807           0.000001
           48              O       4.928041      -1.156261       7.369468      -0.601030      30.970043 0.50706354E+03  0.11986844E+05                                 7.698965                            6.898391       0.679223       2.265720                    0.997812      27.639737      71.545745       0.736206       0.351937      -1.147111      -0.012293       0.027143       0.068214       0.074438      -0.009897      -0.023363      -0.063148       0.048796      -0.241938      -0.115416       0.047032       0.068384              8.107106      11.418399       2.363653      -0.041182       6.164306       0.347749       6.738612           0.000004
           49              O       2.116219      -0.407545       2.756635      -0.648494      35.403689 0.59729734E+03  0.14764689E+05                                 8.540075                            7.617233       0.214489       2.100423                    0.996805      28.945797      77.551001       0.680201       0.364280      -1.133061       0.052047      -0.008251      -0.067957       0.085995       0.018870      -0.000074       0.078216      -0.000333       0.057087      -0.077794      -0.008076       0.085871              8.963387      11.851780       2.598314      -1.535271       8.273718      -1.429185       6.764663           0.000001
           50              O       4.256789      -0.852869       3.269808      -0.701914      41.260002 0.69244885E+03  0.17673341E+05                                 9.362265                            8.106202       0.358886       2.132704                    0.997285      29.924951      80.159394       0.674368       0.355859      -1.145367      -0.008463       0.020455      -0.062280       0.066097      -0.063606       0.026179       0.044318      -0.002125       0.043831      -0.093955       0.031630       0.062325             10.135767      10.928826      -4.250705       2.359378      10.434839      -3.017274       9.043636           0.000004
           51              O       2.692286      -0.612829       5.572409      -0.753902      49.913495 0.84915295E+03  0.22903457E+05                                10.773487                            9.093005      -0.019092       1.981934                    0.997805      31.921935      89.124060       0.621915       0.365141      -1.133221      -0.001136       0.058815       0.056252       0.081393      -0.000193      -0.060525      -0.030302      -0.082628       0.149991      -0.093475       0.006612       0.086863             11.929953      10.046869      -3.986436      -0.875703      17.220370       3.235519       8.522619          -0.000002
           52              O       1.092530       0.839610       5.300561      -0.629513      31.296130 0.56136650E+03  0.13613673E+05                                 7.746840                            7.293541       0.566537       2.226476                    0.996849      28.134996      73.785599       0.710748       0.355354      -1.144236       0.004328       0.064982       0.031445       0.072320      -0.006717      -0.007508      -0.056939       0.118189       0.046792      -0.096553       0.043155       0.053398              7.888017       9.149094      -0.530879       1.020445       7.346100       0.122556       7.168857           0.000002
           53              O       4.525426       6.736475       3.846889      -0.769874      47.517467 0.76922743E+03  0.20229581E+05                                10.416510                            8.610579       0.034856       2.010634                    0.996735      31.557763      86.836677       0.644366       0.361444      -1.136762      -0.002087      -0.054000      -0.044473       0.069987      -0.057382       0.004548      -0.004848      -0.103640       0.133984      -0.099682       0.041724       0.057957             11.673567      11.099135      -0.204790      -2.051840       7.326757       3.225913      16.594807           0.000001
           54              O      -1.798177       7.067305       2.169061      -0.601030      30.970053 0.50706375E+03  0.11986850E+05                                 7.698967                            6.898393       0.679223       2.265719                    0.997812      27.639741      71.545762       0.736205       0.351937      -1.147110       0.012293      -0.027143      -0.068214       0.074437      -0.009897      -0.023363      -0.063148       0.048796      -0.241938      -0.115416       0.047032       0.068384              8.107108      11.418402       2.363654      -0.041181       6.164307       0.347749       6.738614           0.000004
           55              O       1.013645       6.318589       6.781894      -0.648494      35.403693 0.59729742E+03  0.14764691E+05                                 8.540075                            7.617234       0.214489       2.100423                    0.996805      28.945799      77.551007       0.680201       0.364280      -1.133061      -0.052047       0.008251       0.067957       0.085995       0.018870      -0.000074       0.078217      -0.000332       0.057087      -0.077795      -0.008076       0.085871              8.963387      11.851780       2.598314      -1.535271       8.273719      -1.429186       6.764664           0.000001
           56              O      -1.126925       6.763913       6.268721      -0.701913      41.259993 0.69244867E+03  0.17673335E+05                                 9.362264                            8.106201       0.358886       2.132704                    0.997285      29.924947      80.159381       0.674368       0.355859      -1.145367       0.008463      -0.020455       0.062280       0.066097      -0.063605       0.026179       0.044318      -0.002125       0.043831      -0.093955       0.031630       0.062325             10.135766      10.928825      -4.250705       2.359377      10.434838      -3.017273       9.043635           0.000004

******************************************************
Auxiliary information for the entire system
The total spin magnetic moment of the unit cell is   0.000084
The total net atomic charge of the unit cell is   -0.000000
Accuracy of reproducing the electrostatic potential in the unit cell:
  The inner radius (bohr) =    5.0000
  The outer radius (bohr) =   12.0000
  Valid grid points have density less than (e/(bohr^3)) =    0.0001
  The number of valid grid points were=         2691
  The rms potential error without charges in kcal/mol is=      7.31881
  The rms potential error with partial charges in kcal/mol is=      1.05303
  The RRMSE value at monopole order=      0.14388
  The rms potential error with partial charges and cloud penetration in kcal/mol is=      1.06838
  The RRMSE value at monopole order with cloud penetration is=      0.14598
  The rms potential error with partial charges and atomic dipoles in kcal/mol is=      0.36528
  The RRMSE value at dipole order=      0.04991
  The rms potential error with partial charges, atomic dipoles and cloud penetration in kcal/mol is=      0.37290
  The RRMSE value at dipole order with cloud penetration=      0.05095

******************************************************
The electron densities and ab initio electrostatic potential were computed in VASP using the PBE functional and
projector augmented wave method. See the main text of the journal article for a description of computational details.
The atomic charges, dipoles, and quadrupoles were computed with the DDEC6 method as described in
(a) T. A. Manz and N. Gabaldon Limas, RSC Adv. 6 (2016) 47771-47801 DOI: 10.1039/c6ra04656h
(b) N. Gabaldon Limas and T. A. Manz, RSC Adv. 8 (2018) 2678-2707 DOI: 10.1039/c7ra11829e.
For each atom in the material, the electron cloud parameters were fit to the spherically averaged atom-in-material
electron density using radial positions for which this density was between 10^-4 and 10^-2 electrons per cubic bohr.
The polarizabilities, dispersion coefficients, and quantum Drude oscillator (QDO) parameters were fit using the MCLF method.
The magnetic structure of the system was optimized in VASP from the default ferromagnetic initial guess using spin polarization.
The atomic spin moments (ASMs) were computed on this optimized magnetic structure using the DDEC6 partition as inputs
to the method of T. A. Manz and D. S. Sholl, J. Chem. Theory Comput. 7 (2011) 4146-4164 DOI: 10.1021/ct200539n.
The RMSE and RRMSE were computed using a uniform grid with Ewald summation.
