# Supplementary material for: A collection of forcefield precursors for metal–organic frameworks
Source: RSC Adv. 2019 Nov 13;9(63):36492–507. doi: 10.1039/c9ra07327b (PMC9075174; doi:10.1039/c9ra07327b)
Supplement: RA-009-C9RA07327B-s6157 [file RA-009-C9RA07327B-s6157.xyz]

   56
jmolscript: load "" {1 1 1} spacegroup "x,y,z" unitcell [{      7.648000     0.000000     0.000000 }, {     -1.797506     9.507573     0.000000 }, {     -2.784004    -3.610182     9.527421 }]
Dy     2.494996     7.222999     5.224171     2.085238
Dy     0.571494    -1.325608     4.303250     2.085238
H      0.407120     4.693093     0.345845     0.117478
H      0.534697    -1.562168     9.080585     0.120725
H      1.808019     2.338614     3.285055     0.117519
H     -0.646196     4.798716     2.473318     0.148930
H     -0.315008     3.686604     3.576594     0.159647
H     -1.206643     1.154562     7.729597     0.155994
H      0.043701     0.185902     7.493317     0.145329
H      4.277898     0.741049     1.175684     0.155151
H      4.414152     1.553229     2.540010     0.151393
H      2.659370     1.204298     9.181576     0.117477
H      2.531793     7.459559     0.446836     0.120725
H      1.258471     3.558777     6.242366     0.117519
H      3.712686     1.098675     7.054103     0.148930
H      3.381498     2.210787     5.950827     0.159649
H      4.273133     4.742829     1.797824     0.155994
H      3.022789     5.711489     2.034104     0.145329
H     -1.211408     5.156342     8.351737     0.155151
H     -1.347662     4.344162     6.987411     0.151393
C      0.961845     3.616837     1.961696     0.171678
C      0.995125     4.004693     0.634526    -0.246800
C     -0.932749    -0.180749     9.238740     0.190893
C      2.715613     2.449312     0.167683    -0.248716
C      2.732416     2.030803     1.492947     0.175900
C      1.828480     2.622995     2.378997    -0.236339
C      0.088796     4.344124     2.955406    -0.389101
C      0.878644     5.374059     3.757615     0.721999
C     -0.893710     0.219115     7.809627    -0.393830
C     -1.747209    -0.664791     6.913097     0.700223
C      3.775498     1.059396     1.966460    -0.402499
C      3.294210    -0.159428     2.739134     0.739242
C      2.104645     2.280554     7.565725     0.171679
C      2.071365     1.892698     8.892895    -0.246800
C      3.999239     6.078140     0.288681     0.190893
C      0.350877     3.448079     9.359738    -0.248716
C      0.334074     3.866588     8.034474     0.175899
C      1.238010     3.274396     7.148424    -0.236340
C      2.977694     1.553267     6.572015    -0.389101
C      2.187846     0.523332     5.769806     0.721999
C      3.960200     5.678276     1.717794    -0.393831
C      4.813699     6.562182     2.614324     0.700224
C     -0.709008     4.837995     7.560961    -0.402499
C     -0.227720     6.056819     6.788287     0.739242
O      0.394434     6.525998     3.964360    -0.763646
O      2.003862     5.088256     4.208262    -0.634045
O     -1.407446    -0.837264     5.682154    -0.781066
O      4.869948    -1.189921     7.358027    -0.594905
O      2.068509    -0.399752     2.768669    -0.666964
O      4.206957    -0.865800     3.286008    -0.699427
O      2.672056    -0.628607     5.563061    -0.763646
O      1.062628     0.809135     5.319159    -0.634044
O      4.473936     6.734655     3.845267    -0.781066
O     -1.803458     7.087312     2.169394    -0.594905
O      0.997981     6.297143     6.758752    -0.666964
O     -1.140467     6.763191     6.241413    -0.699426

The following XYZ coordinates are in angstroms. Other properties are in atomic units.
The sperically averaged electron density of each atom fit to a function of the form exp(a - br)
eigen_1, eigen_2 and eigen_3 are the three eigenvalues of traceless quadrupole moment tensor
  atom number  atomic symbol              X              Y              Z     net charge C6 coefficient C8 coefficient C10 coefficient fluctuating dipole atomic polarizability isotropic forcefield polarizability              a              b squared Pearson coefficient          <r^3>          <r^4>         wp_QDO          m_QDO          q_QDO       dipole_x       dipole_y       dipole_z         dipole            Qxy            Qxz            Qyz     Q(x^2-y^2)  Q(3z^2 - R^2)        eigen_1        eigen_2        eigen_3 static polarizability      alpha(xx)      alpha(xy)      alpha(xz)      alpha(yy)      alpha(yz)      alpha(zz) atomic spin moment
            1             Dy       2.494996       7.222999       5.224171       2.085238     104.614485 0.23765825E+04  0.75761961E+05                                14.501506                           13.050771       2.390619       2.512196                    0.999880      70.959876     160.435298       0.714919       0.268751      -1.338907       0.019651       0.001341       0.009730       0.021969      -0.111473       0.028262      -0.093995       0.002342      -0.098457      -0.128239      -0.038521       0.166761             15.780532      17.942268       2.433907      -0.144361      14.756349       2.094810      14.642980           0.000009
            2             Dy       0.571494      -1.325608       4.303250       2.085238     104.614555 0.23765845E+04  0.75762041E+05                                14.501515                           13.050779       2.390619       2.512196                    0.999880      70.959878     160.435330       0.714919       0.268751      -1.338907      -0.019651      -0.001341      -0.009730       0.021969      -0.111473       0.028262      -0.093994       0.002341      -0.098456      -0.128239      -0.038521       0.166760             15.780542      17.942281       2.433908      -0.144361      14.756357       2.094812      14.642988           0.000009
            3              H       0.407120       4.693093       0.345845       0.117478       1.023701 0.77265584E+01  0.75333811E+02                                 1.685842                            1.631848      -0.965996       2.414152                    0.998379       3.526522       9.897442       0.486069       1.292422      -0.705895      -0.018633       0.022801      -0.009175       0.030843      -0.011713      -0.001027      -0.002013      -0.006764       0.021762      -0.015996       0.006860       0.009137              1.696061       1.811620      -0.381472       0.129281       1.690986      -0.144860       1.585577           0.000001
            4              H       0.534697      -1.562168       9.080585       0.120725       0.974537 0.72351841E+01  0.69617426E+02                                 1.651079                            1.594570      -1.000493       2.403786                    0.997794       3.513419       9.899363       0.483024       1.317859      -0.700205       0.019130      -0.013058      -0.023731       0.033161      -0.010322      -0.006244      -0.001999       0.007245       0.019163      -0.015432       0.003890       0.011542              1.663227       1.592572      -0.272512      -0.303671       1.585952       0.186973       1.811159          -0.000000
            5              H       1.808019       2.338614       3.285055       0.117519       1.016182 0.74772205E+01  0.73398544E+02                                 1.766645                            1.671298      -1.311201       2.255061                    0.993009       3.870024      11.444840       0.445410       1.400873      -0.681532      -0.000300      -0.009428       0.031967       0.033330      -0.013733      -0.001960      -0.003022       0.007171       0.021605      -0.018300       0.007677       0.010622              1.811013       1.396771      -0.087223      -0.066191       1.691835      -0.363259       2.344432           0.000001
            6              H      -0.646196       4.798716       2.473318       0.148930       0.936670 0.69311150E+01  0.66487944E+02                                 1.661110                            1.596892      -1.134300       2.350671                    0.995793       3.584144      10.339171       0.462793       1.379683      -0.686933      -0.013470       0.013919      -0.016858       0.025678      -0.001155       0.003285      -0.000359       0.003612       0.003395      -0.002908      -0.001729       0.004638              1.690418       1.974845      -0.347366       0.269298       1.542990      -0.111062       1.553418           0.000001
            7              H      -0.315008       3.686604       3.576594       0.159647       0.947271 0.70550923E+01  0.66488722E+02                                 1.551723                            1.518392      -0.644558       2.583137                    0.999995       3.103650       8.254756       0.530352       1.225453      -0.723443      -0.005614      -0.021460       0.011147       0.024826       0.002277      -0.003305      -0.005424      -0.006901      -0.001953      -0.005715      -0.002909       0.008624              1.562257       1.457294       0.158838      -0.174727       1.596853      -0.277998       1.632623           0.000002
            8              H      -1.206643       1.154562       7.729597       0.155994       0.958594 0.74542404E+01  0.72497489E+02                                 1.665212                            1.641002      -0.981168       2.424830                    0.996892       3.491293       9.995485       0.464880       1.354709      -0.693135      -0.005333       0.022292       0.003210       0.023145      -0.007687      -0.002095      -0.002657      -0.011053       0.002537      -0.010716       0.001422       0.009294              1.671081       1.528488      -0.131447       0.036936       2.034998      -0.055017       1.449758           0.000001
            9              H       0.043701       0.185902       7.493317       0.145329       0.986659 0.76120544E+01  0.75515451E+02                                 1.776777                            1.716794      -1.536829       2.155600                    0.990746       3.997957      12.124713       0.425213       1.451998      -0.671349       0.024073      -0.004518      -0.005200       0.025039      -0.006147      -0.001416      -0.002915       0.018216      -0.015847      -0.010367      -0.003276       0.013643              1.810920       2.225949       0.085981      -0.324918       1.507070      -0.002659       1.699742           0.000000
           10              H       4.277898       0.741049       1.175684       0.155151       1.032813 0.79037599E+01  0.77289992E+02                                 1.696775                            1.648574      -0.841399       2.489489                    0.999012       3.344244       9.316977       0.485738       1.289479      -0.708213       0.008540      -0.004716      -0.022945       0.024932      -0.004013      -0.005567       0.001254       0.001369       0.015842      -0.007418      -0.001655       0.009073              1.706853       1.568639      -0.197261      -0.282921       1.631027       0.188611       1.920892           0.000001
           11              H       4.414152       1.553229       2.540010       0.151393       0.985877 0.75851712E+01  0.72866136E+02                                 1.594615                            1.574826      -0.793487       2.503532                    0.999662       3.235886       8.718669       0.520014       1.226115      -0.722598       0.011201       0.014879       0.014726       0.023742       0.004712       0.004455       0.005270      -0.004023       0.004121      -0.006037      -0.003907       0.009943              1.591794       1.634238       0.196843       0.258090       1.572138       0.140535       1.569007           0.000002
           12              H       2.659370       1.204298       9.181576       0.117477       1.023701 0.77265657E+01  0.75333902E+02                                 1.685843                            1.631849      -0.965997       2.414152                    0.998379       3.526524       9.897449       0.486069       1.292423      -0.705895       0.018633      -0.022801       0.009175       0.030843      -0.011713      -0.001027      -0.002013      -0.006764       0.021762      -0.015996       0.006860       0.009137              1.696062       1.811621      -0.381473       0.129281       1.690987      -0.144860       1.585578           0.000001
           13              H       2.531793       7.459559       0.446836       0.120725       0.974537 0.72351829E+01  0.69617416E+02                                 1.651079                            1.594570      -1.000493       2.403786                    0.997794       3.513419       9.899365       0.483024       1.317860      -0.700205      -0.019130       0.013058       0.023731       0.033161      -0.010322      -0.006244      -0.001999       0.007245       0.019163      -0.015432       0.003890       0.011542              1.663228       1.592572      -0.272512      -0.303671       1.585952       0.186973       1.811159          -0.000000
           14              H       1.258471       3.558777       6.242366       0.117519       1.016182 0.74772184E+01  0.73398521E+02                                 1.766645                            1.671298      -1.311202       2.255061                    0.993009       3.870024      11.444841       0.445410       1.400873      -0.681532       0.000300       0.009428      -0.031967       0.033330      -0.013733      -0.001960      -0.003022       0.007171       0.021605      -0.018300       0.007677       0.010622              1.811013       1.396771      -0.087223      -0.066191       1.691835      -0.363259       2.344432           0.000001
           15              H       3.712686       1.098675       7.054103       0.148930       0.936670 0.69311210E+01  0.66488018E+02                                 1.661111                            1.596893      -1.134303       2.350670                    0.995793       3.584146      10.339179       0.462793       1.379683      -0.686933       0.013470      -0.013919       0.016858       0.025678      -0.001155       0.003285      -0.000359       0.003612       0.003395      -0.002908      -0.001729       0.004638              1.690419       1.974846      -0.347366       0.269298       1.542990      -0.111062       1.553419           0.000001
           16              H       3.381498       2.210787       5.950827       0.159649       0.947269 0.70550795E+01  0.66488570E+02                                 1.551721                            1.518391      -0.644557       2.583137                    0.999995       3.103647       8.254746       0.530352       1.225452      -0.723443       0.005614       0.021460      -0.011147       0.024826       0.002277      -0.003305      -0.005424      -0.006901      -0.001953      -0.005715      -0.002909       0.008624              1.562255       1.457292       0.158837      -0.174727       1.596851      -0.277997       1.632621           0.000002
           17              H       4.273133       4.742829       1.797824       0.155994       0.958593 0.74542346E+01  0.72497420E+02                                 1.665212                            1.641001      -0.981168       2.424830                    0.996892       3.491292       9.995482       0.464880       1.354709      -0.693135       0.005333      -0.022292      -0.003210       0.023145      -0.007687      -0.002095      -0.002657      -0.011053       0.002537      -0.010716       0.001422       0.009294              1.671081       1.528488      -0.131447       0.036936       2.034997      -0.055017       1.449758           0.000000
           18              H       3.022789       5.711489       2.034104       0.145329       0.986659 0.76120546E+01  0.75515456E+02                                 1.776777                            1.716794      -1.536829       2.155600                    0.990746       3.997957      12.124714       0.425213       1.451998      -0.671349      -0.024073       0.004518       0.005200       0.025039      -0.006147      -0.001416      -0.002915       0.018216      -0.015847      -0.010367      -0.003276       0.013643              1.810921       2.225950       0.085981      -0.324918       1.507071      -0.002659       1.699742           0.000000
           19              H      -1.211408       5.156342       8.351737       0.155151       1.032814 0.79037701E+01  0.77290124E+02                                 1.696777                            1.648575      -0.841401       2.489489                    0.999012       3.344246       9.316987       0.485738       1.289480      -0.708212      -0.008540       0.004716       0.022945       0.024932      -0.004013      -0.005567       0.001254       0.001369       0.015842      -0.007418      -0.001655       0.009073              1.706854       1.568641      -0.197262      -0.282922       1.631028       0.188611       1.920894           0.000001
           20              H      -1.347662       4.344162       6.987411       0.151393       0.985876 0.75851658E+01  0.72866072E+02                                 1.594615                            1.574826      -0.793486       2.503533                    0.999662       3.235885       8.718666       0.520014       1.226115      -0.722598      -0.011201      -0.014879      -0.014726       0.023742       0.004712       0.004455       0.005270      -0.004023       0.004121      -0.006037      -0.003907       0.009943              1.591794       1.634237       0.196843       0.258090       1.572138       0.140535       1.569006           0.000002
           21              C       0.961845       3.616837       1.961696       0.171678      30.962825 0.38525529E+03  0.87676483E+04                                 8.701832                            6.640409      -0.098927       1.985049                    0.999120      25.684115      72.106014       0.627046       0.429212      -1.058602      -0.023111       0.031774       0.035841       0.053182      -0.031127      -0.032074       0.021236       0.011921       0.049887      -0.040491      -0.017989       0.058480              9.951874       7.975975      -3.802840      -2.045895       9.341170       0.966942      12.538477           0.000003
           22              C       0.995125       4.004693       0.634526      -0.246800      34.206491 0.48571533E+03  0.11742959E+05                                 9.094279                            7.330671       0.109558       2.001561                    0.998710      30.835152      89.967625       0.610623       0.414894      -1.064912      -0.000848      -0.006454       0.000771       0.006555      -0.014797       0.024864       0.004089      -0.028359      -0.063776      -0.040997       0.008951       0.032045              9.984153       7.929578      -2.467706      -1.957070       7.288522       0.407589      14.734358          -0.000005
           23              C      -0.932749      -0.180749       9.238740       0.190893      30.982183 0.39417199E+03  0.90591549E+04                                 8.845926                            6.813189      -0.325922       1.916177                    0.999307      25.946098      74.188596       0.603473       0.441618      -1.046782      -0.008363       0.002864      -0.050977       0.051738      -0.003816       0.000976      -0.015764      -0.007284       0.135259      -0.028345      -0.020458       0.048803             10.127865       7.277032      -2.424857      -0.390282       7.504070      -0.972404      15.602494          -0.000000
           24              C       2.715613       2.449312       0.167683      -0.248716      34.063261 0.48075787E+03  0.11577385E+05                                 9.028797                            7.257240       0.270571       2.052741                    0.999248      30.605691      88.722502       0.619119       0.410816      -1.069015      -0.009953      -0.005556      -0.006082       0.012920       0.003516      -0.019573       0.025026       0.024830       0.007753      -0.036522       0.004825       0.031697              9.941513       7.404857      -3.178249       0.621116       9.167927      -3.029145      13.251755          -0.000009
           25              C       2.732416       2.030803       1.492947       0.175900      32.262015 0.39495012E+03  0.90363461E+04                                 8.927496                            6.713847      -0.151340       1.966548                    0.998882      25.740998      72.250601       0.625495       0.427988      -1.060291       0.023857      -0.044337       0.016478       0.052976      -0.036757       0.014361      -0.016655      -0.011647      -0.031983      -0.031885      -0.018573       0.050458             10.319974       8.325620      -4.533281       0.208684      11.044423      -2.962359      11.589878           0.000003
           26              C       1.828480       2.622995       2.378997      -0.236339      35.439118 0.50631673E+03  0.12397826E+05                                 9.409784                            7.550144      -0.158119       1.916116                    0.998389      31.321352      92.676108       0.592466       0.422201      -1.057793       0.003998      -0.001461       0.003251       0.005356       0.008479       0.011714      -0.000401      -0.013584       0.083465      -0.026916      -0.003648       0.030564             10.318096       8.662769      -4.594197      -1.326186      11.635678      -0.933331      10.655841          -0.000003
           27              C       0.088796       4.344124       2.955406      -0.389101      32.289384 0.49167648E+03  0.11877492E+05                                 8.684358                            7.233439      -0.051565       1.974498                    0.998148      30.669581      88.328748       0.635359       0.399063      -1.079475       0.043511      -0.018098      -0.031585       0.056730      -0.025528      -0.002258      -0.020408      -0.018531      -0.005664      -0.032977      -0.002118       0.035095              9.616393       8.880235      -0.859793      -0.913538       9.955602       3.192895      10.013340          -0.000008
           28              C       0.878644       5.374059       3.757615       0.721999      18.289935 0.22112206E+03  0.44786722E+04                                 6.634525                            5.453054      -0.075295       2.061262                    0.999650      21.252627      60.530030       0.599667       0.504288      -0.994419       0.004702       0.026930       0.000607       0.027344       0.000462      -0.061721      -0.062627       0.001150       0.182011      -0.083512      -0.030784       0.114296              7.256402       6.702783      -0.569795       1.013593       9.017731       2.607942       6.048691           0.000004
           29              C      -0.893710       0.219115       7.809627      -0.393830      34.109683 0.51183248E+03  0.12571233E+05                                 9.153520                            7.462200      -0.490278       1.832760                    0.996313      31.765358      94.240059       0.611250       0.407978      -1.066525      -0.008770      -0.020746       0.042093       0.047740      -0.021994      -0.016916      -0.017611      -0.004342       0.037774      -0.039746       0.015535       0.024212             10.390291       8.691118       1.574340       1.607465       8.162197       1.092742      14.317557          -0.000002
           30              C      -1.747209      -0.664791       6.913097       0.700223      20.509631 0.23693974E+03  0.48705409E+04                                 7.112569                            5.599072      -0.120552       2.031621                    0.999746      21.732455      61.851801       0.600539       0.496164      -1.000949       0.003906      -0.009824      -0.026659       0.028678      -0.077801       0.009424      -0.053830      -0.048615      -0.067616      -0.082879      -0.028271       0.111151              8.018574       8.524973       2.068171       0.718959       5.649933       2.342788       9.880816           0.000006
           31              C       3.775498       1.059396       1.966460      -0.402499      33.962170 0.49466066E+03  0.11981156E+05                                 9.005621                            7.250122      -0.133077       1.936715                    0.998643      31.237917      90.416306       0.634600       0.398487      -1.078649      -0.049879       0.029274      -0.012166       0.059101      -0.010807       0.000703       0.015856       0.027154       0.036534      -0.029110       0.009192       0.019918             10.269968       8.159681      -1.987167       0.628519      13.624219      -3.919942       9.026005          -0.000010
           32              C       3.294210      -0.159428       2.739134       0.739242      19.215206 0.22299059E+03  0.45133442E+04                                 6.805178                            5.441186      -0.175590       2.026771                    0.999461      21.021527      59.304608       0.607802       0.497888      -1.000403      -0.012879      -0.038136       0.007075       0.040869      -0.008051       0.002390       0.079001      -0.063237       0.139276      -0.062185      -0.046546       0.108730              7.558897       7.875036      -0.294387       0.138753       8.712545      -3.137258       6.089110           0.000009
           33              C       2.104645       2.280554       7.565725       0.171679      30.962823 0.38525524E+03  0.87676474E+04                                 8.701833                            6.640410      -0.098928       1.985048                    0.999120      25.684113      72.106018       0.627046       0.429213      -1.058602       0.023111      -0.031774      -0.035841       0.053182      -0.031127      -0.032074       0.021236       0.011921       0.049887      -0.040491      -0.017989       0.058480              9.951875       7.975976      -3.802841      -2.045895       9.341172       0.966942      12.538478           0.000003
           34              C       2.071365       1.892698       8.892895      -0.246800      34.206482 0.48571517E+03  0.11742954E+05                                 9.094277                            7.330669       0.109558       2.001561                    0.998710      30.835148      89.967602       0.610624       0.414894      -1.064912       0.000848       0.006454      -0.000771       0.006555      -0.014797       0.024864       0.004089      -0.028359      -0.063775      -0.040997       0.008951       0.032046              9.984149       7.929575      -2.467706      -1.957069       7.288520       0.407588      14.734352          -0.000005
           35              C       3.999239       6.078140       0.288681       0.190893      30.982184 0.39417201E+03  0.90591554E+04                                 8.845925                            6.813189      -0.325921       1.916177                    0.999307      25.946098      74.188593       0.603473       0.441618      -1.046782       0.008363      -0.002864       0.050977       0.051738      -0.003816       0.000976      -0.015764      -0.007284       0.135259      -0.028345      -0.020458       0.048803             10.127865       7.277032      -2.424857      -0.390283       7.504070      -0.972404      15.602493          -0.000001
           36              C       0.350877       3.448079       9.359738      -0.248716      34.063245 0.48075759E+03  0.11577377E+05                                 9.028795                            7.257238       0.270571       2.052741                    0.999248      30.605681      88.722467       0.619119       0.410816      -1.069015       0.009953       0.005556       0.006082       0.012920       0.003516      -0.019573       0.025026       0.024830       0.007753      -0.036522       0.004825       0.031696              9.941510       7.404855      -3.178247       0.621116       9.167924      -3.029144      13.251751          -0.000008
           37              C       0.334074       3.866588       8.034474       0.175899      32.262020 0.39495019E+03  0.90363481E+04                                 8.927497                            6.713848      -0.151338       1.966548                    0.998882      25.741001      72.250610       0.625495       0.427988      -1.060291      -0.023857       0.044337      -0.016478       0.052976      -0.036757       0.014361      -0.016655      -0.011647      -0.031983      -0.031885      -0.018573       0.050458             10.319974       8.325621      -4.533282       0.208684      11.044424      -2.962359      11.589878           0.000003
           38              C       1.238010       3.274396       7.148424      -0.236340      35.439135 0.50631702E+03  0.12397835E+05                                 9.409787                            7.550146      -0.158120       1.916116                    0.998389      31.321362      92.676147       0.592466       0.422201      -1.057793      -0.003998       0.001461      -0.003251       0.005356       0.008479       0.011714      -0.000401      -0.013584       0.083465      -0.026916      -0.003648       0.030564             10.318099       8.662772      -4.594199      -1.326186      11.635683      -0.933331      10.655844          -0.000003
           39              C       2.977694       1.553267       6.572015      -0.389101      32.289387 0.49167655E+03  0.11877494E+05                                 8.684359                            7.233439      -0.051565       1.974498                    0.998148      30.669582      88.328747       0.635359       0.399063      -1.079475      -0.043511       0.018097       0.031585       0.056731      -0.025528      -0.002259      -0.020408      -0.018531      -0.005664      -0.032977      -0.002118       0.035095              9.616393       8.880236      -0.859794      -0.913537       9.955603       3.192896      10.013340          -0.000007
           40              C       2.187846       0.523332       5.769806       0.721999      18.289938 0.22112212E+03  0.44786735E+04                                 6.634525                            5.453055      -0.075295       2.061262                    0.999650      21.252629      60.530034       0.599667       0.504288      -0.994419      -0.004702      -0.026930      -0.000607       0.027344       0.000462      -0.061721      -0.062627       0.001150       0.182011      -0.083512      -0.030784       0.114296              7.256402       6.702784      -0.569795       1.013593       9.017731       2.607942       6.048692           0.000004
           41              C       3.960200       5.678276       1.717794      -0.393831      34.109695 0.51183271E+03  0.12571240E+05                                 9.153522                            7.462201      -0.490278       1.832760                    0.996313      31.765365      94.240084       0.611250       0.407978      -1.066525       0.008770       0.020746      -0.042093       0.047740      -0.021994      -0.016916      -0.017611      -0.004342       0.037774      -0.039746       0.015535       0.024212             10.390293       8.691120       1.574340       1.607466       8.162198       1.092742      14.317560          -0.000001
           42              C       4.813699       6.562182       2.614324       0.700224      20.509625 0.23693966E+03  0.48705388E+04                                 7.112567                            5.599071      -0.120551       2.031622                    0.999746      21.732450      61.851782       0.600539       0.496164      -1.000949      -0.003906       0.009824       0.026659       0.028678      -0.077801       0.009424      -0.053830      -0.048615      -0.067616      -0.082879      -0.028271       0.111151              8.018572       8.524971       2.068170       0.718958       5.649931       2.342787       9.880813           0.000006
           43              C      -0.709008       4.837995       7.560961      -0.402499      33.962168 0.49466063E+03  0.11981155E+05                                 9.005620                            7.250121      -0.133077       1.936715                    0.998643      31.237917      90.416305       0.634600       0.398487      -1.078649       0.049879      -0.029274       0.012166       0.059101      -0.010808       0.000703       0.015857       0.027154       0.036535      -0.029110       0.009192       0.019918             10.269967       8.159681      -1.987167       0.628518      13.624216      -3.919940       9.026004          -0.000009
           44              C      -0.227720       6.056819       6.788287       0.739242      19.215207 0.22299060E+03  0.45133447E+04                                 6.805179                            5.441187      -0.175590       2.026771                    0.999461      21.021527      59.304611       0.607802       0.497888      -1.000403       0.012879       0.038136      -0.007075       0.040869      -0.008051       0.002390       0.079001      -0.063237       0.139276      -0.062185      -0.046546       0.108730              7.558898       7.875037      -0.294387       0.138753       8.712546      -3.137258       6.089111           0.000009
           45              O       0.394434       6.525998       3.964360      -0.763646      50.485037 0.86131838E+03  0.23317632E+05                                10.861895                            9.171891      -0.016659       1.979042                    0.998048      32.132181      89.918388       0.617732       0.366256      -1.132197      -0.000173      -0.060823      -0.057655       0.083807       0.003031      -0.062663      -0.033238      -0.078299       0.166266      -0.094292       0.000149       0.094143             12.022376      10.151017      -4.047380      -0.960653      17.244498       3.353936       8.671615          -0.000008
           46              O       2.003862       5.088256       4.208262      -0.634045      31.641674 0.56720127E+03  0.13800558E+05                                 7.826551                            7.352020       0.460148       2.189925                    0.996436      28.285156      74.473985       0.704432       0.357361      -1.141816      -0.004610      -0.068163      -0.035349       0.076922      -0.008026      -0.012314      -0.058902       0.116165       0.036789      -0.097323       0.040418       0.056905              7.977366       9.375641      -0.552842       0.954177       7.384254       0.188512       7.172203          -0.000008
           47              O      -1.407446      -0.837264       5.682154      -0.781066      48.498474 0.78890462E+03  0.20894757E+05                                10.583564                            8.749997       0.004110       1.995204                    0.996991      31.936300      88.415174       0.635434       0.363934      -1.133929       0.004493       0.061036       0.045736       0.076403      -0.058475       0.005079      -0.006780      -0.105199       0.118101      -0.098360       0.036374       0.061987             11.851403      11.360606      -0.226418      -2.155786       7.357152       3.141917      16.836452          -0.000008
           48              O       4.869948      -1.189921       7.358027      -0.594905      30.834675 0.50343180E+03  0.11889801E+05                                 7.695342                            6.895508       0.635621       2.253475                    0.997652      27.576555      71.548489       0.732232       0.354179      -1.144310      -0.014617       0.028898       0.072037       0.078981      -0.015484      -0.023767      -0.064912       0.045202      -0.230201      -0.114721       0.048739       0.065982              8.091100      11.337395       2.358049      -0.113371       6.157652       0.301788       6.778253          -0.000001
           49              O       2.068509      -0.399752       2.768669      -0.666964      36.451714 0.62576197E+03  0.15640404E+05                                 8.707571                            7.795534       0.222096       2.095879                    0.996957      29.372412      78.982137       0.672904       0.364178      -1.133792       0.053973      -0.004794      -0.072666       0.090645       0.019383       0.003438       0.078638       0.002027       0.053745      -0.078215      -0.008063       0.086278              9.132686      12.020837       2.623818      -1.518040       8.468866      -1.486159       6.908355          -0.000006
           50              O       4.206957      -0.865800       3.286008      -0.699427      41.616554 0.69385454E+03  0.17735303E+05                                 9.453524                            8.146971       0.379145       2.135028                    0.996891      29.959274      80.563921       0.668007       0.358720      -1.141975      -0.010551       0.021069      -0.061838       0.066175      -0.060432       0.023103       0.050319      -0.011499       0.053587      -0.093615       0.026379       0.067236             10.264922      10.967843      -4.327548       2.404290      10.638516      -3.128865       9.188407          -0.000003
           51              O       2.672056      -0.628607       5.563061      -0.763646      50.485037 0.86131839E+03  0.23317632E+05                                10.861895                            9.171891      -0.016659       1.979042                    0.998048      32.132181      89.918389       0.617732       0.366256      -1.132197       0.000173       0.060823       0.057655       0.083807       0.003031      -0.062663      -0.033238      -0.078299       0.166266      -0.094292       0.000149       0.094143             12.022377      10.151017      -4.047380      -0.960653      17.244497       3.353936       8.671615          -0.000009
           52              O       1.062628       0.809135       5.319159      -0.634044      31.641664 0.56720102E+03  0.13800550E+05                                 7.826549                            7.352018       0.460148       2.189925                    0.996436      28.285151      74.473966       0.704432       0.357361      -1.141816       0.004610       0.068163       0.035348       0.076922      -0.008025      -0.012314      -0.058902       0.116165       0.036789      -0.097323       0.040418       0.056905              7.977364       9.375639      -0.552842       0.954177       7.384252       0.188512       7.172202          -0.000008
           53              O       4.473936       6.734655       3.845267      -0.781066      48.498474 0.78890463E+03  0.20894757E+05                                10.583565                            8.749998       0.004109       1.995203                    0.996991      31.936298      88.415173       0.635434       0.363934      -1.133929      -0.004493      -0.061036      -0.045736       0.076403      -0.058475       0.005079      -0.006780      -0.105199       0.118100      -0.098361       0.036373       0.061987             11.851404      11.360607      -0.226418      -2.155785       7.357153       3.141917      16.836453          -0.000009
           54              O      -1.803458       7.087312       2.169394      -0.594905      30.834670 0.50343169E+03  0.11889798E+05                                 7.695341                            6.895507       0.635621       2.253475                    0.997652      27.576554      71.548482       0.732233       0.354179      -1.144310       0.014617      -0.028898      -0.072036       0.078981      -0.015484      -0.023767      -0.064912       0.045202      -0.230201      -0.114721       0.048739       0.065982              8.091098      11.337393       2.358048      -0.113371       6.157651       0.301788       6.778251          -0.000001
           55              O       0.997981       6.297143       6.758752      -0.666964      36.451721 0.62576215E+03  0.15640410E+05                                 8.707572                            7.795535       0.222095       2.095879                    0.996957      29.372416      78.982150       0.672904       0.364178      -1.133792      -0.053974       0.004795       0.072666       0.090645       0.019383       0.003438       0.078638       0.002027       0.053745      -0.078215      -0.008063       0.086278              9.132687      12.020838       2.623818      -1.518040       8.468867      -1.486159       6.908356          -0.000006
           56              O      -1.140467       6.763191       6.241413      -0.699426      41.616513 0.69385368E+03  0.17735274E+05                                 9.453514                            8.146963       0.379145       2.135028                    0.996891      29.959266      80.563868       0.668007       0.358719      -1.141975       0.010550      -0.021069       0.061837       0.066174      -0.060432       0.023103       0.050319      -0.011499       0.053587      -0.093615       0.026379       0.067236             10.264912      10.967831      -4.327543       2.404287      10.638506      -3.128861       9.188398          -0.000003

******************************************************
Auxiliary information for the entire system
The total spin magnetic moment of the unit cell is   -0.000055
The total net atomic charge of the unit cell is   0.000004
Accuracy of reproducing the electrostatic potential in the unit cell:
  The inner radius (bohr) =    5.0000
  The outer radius (bohr) =   12.0000
  Valid grid points have density less than (e/(bohr^3)) =    0.0001
  The number of valid grid points were=         2501
  The rms potential error without charges in kcal/mol is=      6.77668
  The rms potential error with partial charges in kcal/mol is=      1.15759
  The RRMSE value at monopole order=      0.17082
  The rms potential error with partial charges and cloud penetration in kcal/mol is=      1.16947
  The RRMSE value at monopole order with cloud penetration is=      0.17257
  The rms potential error with partial charges and atomic dipoles in kcal/mol is=      0.33870
  The RRMSE value at dipole order=      0.04998
  The rms potential error with partial charges, atomic dipoles and cloud penetration in kcal/mol is=      0.35000
  The RRMSE value at dipole order with cloud penetration=      0.05165

******************************************************
The electron densities and ab initio electrostatic potential were computed in VASP using the PBE functional and
projector augmented wave method. See the main text of the journal article for a description of computational details.
The atomic charges, dipoles, and quadrupoles were computed with the DDEC6 method as described in
(a) T. A. Manz and N. Gabaldon Limas, RSC Adv. 6 (2016) 47771-47801 DOI: 10.1039/c6ra04656h
(b) N. Gabaldon Limas and T. A. Manz, RSC Adv. 8 (2018) 2678-2707 DOI: 10.1039/c7ra11829e.
For each atom in the material, the electron cloud parameters were fit to the spherically averaged atom-in-material
electron density using radial positions for which this density was between 10^-4 and 10^-2 electrons per cubic bohr.
The polarizabilities, dispersion coefficients, and quantum Drude oscillator (QDO) parameters were fit using the MCLF method.
The magnetic structure of the system was optimized in VASP from the default ferromagnetic initial guess using spin polarization.
The atomic spin moments (ASMs) were computed on this optimized magnetic structure using the DDEC6 partition as inputs
to the method of T. A. Manz and D. S. Sholl, J. Chem. Theory Comput. 7 (2011) 4146-4164 DOI: 10.1021/ct200539n.
The RMSE and RRMSE were computed using a uniform grid with Ewald summation.
