# Supplementary material for: A collection of forcefield precursors for metal–organic frameworks
Source: RSC Adv. 2019 Nov 13;9(63):36492–507. doi: 10.1039/c9ra07327b (PMC9075174; doi:10.1039/c9ra07327b)
Supplement: RA-009-C9RA07327B-s6158 [file RA-009-C9RA07327B-s6158.xyz]

  216
jmolscript: load "" {1 1 1} spacegroup "x,y,z" unitcell [{     12.448600     0.000000     0.000000 }, {      0.000000    15.036000     0.000000 }, {     -0.600617     0.000000    16.585228 }]
Al     6.298819     7.770454     4.208833     1.558956
Al     5.998511    14.783546    12.501447     1.558967
Al     5.849472     0.252454     4.083781     1.558959
Al     5.549164     7.265546    12.376395     1.558966
Cu    11.705806     7.196681    12.745914     0.553432
Cu    12.006114     0.321319     4.453300     0.553573
Cu    -0.158131    14.714681    12.131928     0.553424
Cu     0.142177     7.839319     3.839314     0.553606
H      6.739835     7.200740     7.317403     0.132398
H      7.862466     6.922574     9.317581     0.113458
H     11.174610     8.594578     7.713790     0.115559
H     10.043445     8.880262     5.708635     0.124736
H      3.640932     6.471494     3.239095     0.126295
H      1.935272     4.910758     3.038414     0.115562
H      2.965027     3.356035     6.640725     0.117041
H      4.636716     4.952858     6.851358     0.135073
H      3.309807     8.878758     4.854496     0.121598
H      1.651025    10.462049     5.181225     0.109249
H      3.759369    13.109888     2.993634     0.103033
H      5.435923    11.543137     2.691783     0.131726
H     10.656284     8.148008     1.160966     0.110144
H      9.107637     8.006670     2.880854     0.125978
H      7.482343     6.226408    15.276654     0.114010
H      6.547826     6.067026     0.416289     0.135531
H      6.439526     0.317260    15.610017     0.132414
H      8.162775     0.595426     1.024967     0.113459
H     10.874301    13.959422    16.006404     0.115579
H      9.743136    13.673738    14.001249     0.124761
H      3.340623     1.046506    11.531709     0.126284
H      1.634963     2.607242    11.331028     0.115540
H      2.664719     4.161965    14.933339     0.117014
H      4.336407     2.565142    15.143972     0.135043
H      3.009499    13.675242    13.147110     0.121592
H      1.350717    12.091951    13.473839     0.109228
H      3.459060     9.444112    11.286248     0.103017
H      5.135614    11.010863    10.984397     0.131710
H     10.355975    14.405992     9.453580     0.110159
H      8.807328    14.547330    11.173468     0.125998
H      7.782651     1.291592     6.984040     0.114005
H      6.247518     1.450974     8.708903     0.135551
H      5.408457    14.718740     0.975211     0.132398
H      3.685208    14.440574    15.560261     0.113458
H      0.973682     1.076578     0.578824     0.115558
H      2.104847     1.362262     2.583979     0.124737
H      8.507360    13.989494     5.053519     0.126298
H     10.213020    12.428758     5.254200     0.115565
H      9.183264    10.874035     1.651889     0.117044
H      7.511576    12.470858     1.441256     0.135076
H      8.838484     1.360758     3.438118     0.121597
H     10.497266     2.944049     3.111389     0.109248
H      8.388923     5.591888     5.298980     0.103034
H      6.712369     4.025137     5.600831     0.131727
H      1.492008     0.630008     7.131648     0.110147
H      3.040655     0.488670     5.411760     0.125981
H      4.065332    13.744408     9.601188     0.114012
H      5.600465    13.585026     7.876325     0.135537
H      5.108148     7.835260     9.267825     0.132415
H      3.985517     8.113426     7.267647     0.113460
H      0.673373     6.441422     8.871438     0.115577
H      1.804538     6.155738    10.876593     0.124762
H      8.207051     8.564506    13.346133     0.126285
H      9.912711    10.125242    13.546814     0.115539
H      8.882956    11.679965     9.944503     0.117013
H      7.211267    10.083142     9.733870     0.135042
H      8.538176     6.157242    11.730732     0.121593
H     10.196958     4.573951    11.404003     0.109228
H      8.088614     1.926112    13.591594     0.103018
H      6.412060     3.492863    13.893445     0.131712
H      1.191699     6.887992    15.424262     0.110155
H      2.740346     7.029330    13.704374     0.125996
H      4.365640     8.809592     1.308574     0.114002
H      5.300157     8.968974    16.168939     0.135544
C      8.275921     8.079294     6.312172     0.404160
C      7.640720     7.489582     7.397012    -0.240755
C      8.308651     7.323284     8.581197    -0.089513
C      9.626928     7.730459     8.719518     0.004412
C     10.269942     8.313404     7.635507    -0.106582
C      9.597170     8.482409     6.447507    -0.217986
C     10.311514     7.533337     9.959429     0.296006
C      4.319414     5.860882     5.053187     0.394754
C      3.501335     5.836674     3.931362    -0.228100
C      2.495043     4.909404     3.806144    -0.093200
C      2.297469     3.963640     4.817179     0.010754
C      3.102153     3.991156     5.947960    -0.094104
C      4.097397     4.933763     6.068867    -0.219298
C      1.314487     2.928411     4.677366     0.302094
C      4.560072    10.064647     3.777120     0.405708
C      3.412639     9.749944     4.489953    -0.247107
C      2.423741    10.683529     4.675044    -0.095884
C      2.550734    11.950162     4.124580     0.011261
C      3.672956    12.248326     3.386040    -0.090789
C      4.670333    11.321958     3.207417    -0.214771
C      1.541787    12.950206     4.313320     0.313602
C      7.669048     7.008280     1.836648     0.404101
C      9.820182     7.722941     1.011201    -0.103468
C      8.900626     7.634980     2.031525    -0.246778
C      8.923724     7.189764    16.346898     0.000895
C      7.694075     6.580656    16.133115    -0.096273
C      7.383736     6.489237     0.571361    -0.213175
C      9.863122     7.255772    15.259902     0.302071
C      7.975613    14.474706    14.604786     0.404178
C      7.340412     0.028418    15.689626    -0.240736
C      8.608960     0.194716     0.288583    -0.089509
C      9.927237    14.823541     0.426904     0.004397
C      9.969633    14.240596    15.928121    -0.106561
C      9.296861    14.071591    14.740121    -0.217955
C     10.611823    -0.015337     1.666815     0.296048
C      4.019105     1.657118    13.345801     0.394746
C      3.201026     1.681326    12.223976    -0.228111
C      2.194735     2.608596    12.098758    -0.093205
C      1.997161     3.554360    13.109793     0.010750
C      2.801844     3.526844    14.240574    -0.094117
C      3.797088     2.584237    14.361481    -0.219295
C      1.014179     4.589589    12.969980     0.302052
C      4.259764    12.489353    12.069734     0.405697
C      3.112330    12.804056    12.782567    -0.247119
C      2.123433    11.870471    12.967658    -0.095888
C      2.250425    10.603838    12.417194     0.011251
C      3.372648    10.305674    11.678654    -0.090819
C      4.370025    11.232042    11.500031    -0.214783
C      1.241478     9.603794    12.605934     0.313561
C      7.368739     0.509720    10.129262     0.404119
C      9.519873    14.831059     9.303815    -0.103434
C      8.600318    14.919020    10.324139    -0.246746
C      9.224032     0.328236     8.054284     0.000884
C      7.994383     0.937344     7.840501    -0.096270
C      7.083428     1.028763     8.863975    -0.213169
C     10.163430     0.262228     6.967288     0.302126
C      3.872370     0.561294     1.980442     0.404160
C      4.507571    -0.028418     0.895602    -0.240757
C      3.239023    14.841284    16.296645    -0.089512
C      1.920746     0.212459    16.158324     0.004411
C      1.878350     0.795404     0.657107    -0.106580
C      2.551122     0.964409     1.845107    -0.217982
C      1.236160     0.015337    14.918413     0.296006
C      7.828878    13.378882     3.239427     0.394757
C      8.646957    13.354674     4.361252    -0.228098
C      9.653248    12.427404     4.486470    -0.093194
C      9.850822    11.481640     3.475435     0.010754
C      9.046139    11.509156     2.344654    -0.094097
C      8.050895    12.451763     2.223747    -0.219295
C     10.833804    10.446411     3.615248     0.302107
C      7.588219     2.546647     4.515494     0.405708
C      8.735653     2.231944     3.802661    -0.247105
C      9.724550     3.165529     3.617570    -0.095879
C      9.597558     4.432162     4.168034     0.011260
C      8.475335     4.730326     4.906574    -0.090790
C      7.477958     3.803958     5.085197    -0.214769
C     10.606505     5.432206     3.979294     0.313612
C      4.479244    14.526280     6.455966     0.404102
C      2.328110     0.204941     7.281413    -0.103463
C      3.247665     0.116980     6.261089    -0.246772
C      2.623951    14.707764     8.530944     0.000896
C      3.853600    14.098656     8.744727    -0.096270
C      4.764555    14.007237     7.721253    -0.213176
C      1.684553    14.773772     9.617940     0.302074
C      3.572062     6.956706    10.273056     0.404179
C      4.207263     7.546418     9.188216    -0.240735
C      3.539332     7.712716     8.004031    -0.089507
C      2.221055     7.305541     7.865710     0.004396
C      1.578041     6.722596     8.949721    -0.106560
C      2.250813     6.553591    10.137721    -0.217954
C      1.536469     7.502663     6.625799     0.296057
C      7.528569     9.175118    11.532041     0.394747
C      8.346648     9.199326    12.653866    -0.228110
C      9.352940    10.126596    12.779084    -0.093203
C      9.550514    11.072360    11.768049     0.010748
C      8.745830    11.044844    10.637268    -0.094119
C      7.750586    10.102237    10.516361    -0.219296
C     10.533496    12.107589    11.907862     0.302052
C      7.287911     4.971353    12.808108     0.405699
C      8.435344     5.286056    12.095275    -0.247117
C      9.424242     4.352471    11.910184    -0.095887
C      9.297249     3.085838    12.460648     0.011250
C      8.175027     2.787674    13.199188    -0.090818
C      7.177650     3.714042    13.377811    -0.214781
C     10.306196     2.085794    12.271908     0.313563
C      4.178935     8.027720    14.748580     0.404116
C      2.027801     7.313059    15.574027    -0.103436
C      2.947357     7.401020    14.553703    -0.246748
C      2.924259     7.846236     0.238330     0.000879
C      4.153908     8.455344     0.452113    -0.096272
C      4.464247     8.546763    16.013867    -0.213168
C      1.984861     7.780228     1.325326     0.302134
N     10.560309     7.253667    14.354017    -0.414703
N      0.575192     2.058729     4.594108    -0.408524
N      0.782758    13.786508     4.431241    -0.414558
N     10.826497     7.350499    10.960182    -0.402136
N     10.860618     0.264333     6.061403    -0.414738
N      0.274884     5.459271    12.886722    -0.408522
N      0.482449     8.767492    12.723855    -0.414560
N     11.126806     0.167501     2.667568    -0.402168
N      0.987365    14.771667    10.523825    -0.414694
N     11.573099     9.576729     3.698506    -0.408519
N     11.365534     6.268508     3.861373    -0.414556
N      0.721177    14.868499    13.917660    -0.402133
N      1.287674     7.782333     2.231211    -0.414750
N     11.272791    12.977271    11.991120    -0.408519
N     11.065225     1.249492    12.153987    -0.414554
N      1.021486     7.685501     5.625046    -0.402173
O      7.668269     8.279122     5.144406    -0.658530
O      5.299088     6.762591     5.205274    -0.670727
O      5.542159     9.188650     3.591034    -0.669491
O      6.774229     6.857769     2.806386    -0.657243
O      7.367961    14.274878    13.437020    -0.658499
O      4.998780     0.755409    13.497888    -0.670747
O      5.241850    13.365350    11.883648    -0.669515
O      6.473921     0.660231    11.099000    -0.657212
O      4.480022     0.761122     3.148208    -0.658529
O      6.849203    14.280591     3.087340    -0.670723
O      6.606133     1.670650     4.701580    -0.669492
O      5.374062    14.375769     5.486228    -0.657242
O      4.179714     6.756878    11.440822    -0.658497
O      6.548895     8.273409    11.379954    -0.670747
O      6.305824     5.847350    12.994194    -0.669512
O      5.073754     8.178231    13.778842    -0.657214

The following XYZ coordinates are in angstroms. Other properties are in atomic units.
The sperically averaged electron density of each atom fit to a function of the form exp(a - br)
eigen_1, eigen_2 and eigen_3 are the three eigenvalues of traceless quadrupole moment tensor
  atom number  atomic symbol              X              Y              Z     net charge C6 coefficient C8 coefficient C10 coefficient fluctuating dipole atomic polarizability isotropic forcefield polarizability              a              b squared Pearson coefficient          <r^3>          <r^4>         wp_QDO          m_QDO          q_QDO       dipole_x       dipole_y       dipole_z         dipole            Qxy            Qxz            Qyz     Q(x^2-y^2)  Q(3z^2 - R^2)        eigen_1        eigen_2        eigen_3 static polarizability      alpha(xx)      alpha(xy)      alpha(xz)      alpha(yy)      alpha(yz)      alpha(zz) atomic spin moment
            1             Al       6.298819       7.770454       4.208833       1.558956      54.742781 0.78940814E+03  0.21901650E+05                                14.184429                           10.737083      -0.399496       1.777539                    0.999958      32.604218     107.456045       0.403115       0.547649      -0.977514       0.015417       0.010796      -0.004791       0.019422       0.033525      -0.018733      -0.005904      -0.039554       0.033549      -0.047676       0.006812       0.040864             17.202086      18.564545      -2.269091       0.401443      16.489901      -0.627050      16.551810           0.000002
            2             Al       5.998511      14.783546      12.501447       1.558967      54.742682 0.78940667E+03  0.21901600E+05                                14.184418                           10.737077      -0.399498       1.777539                    0.999958      32.604171     107.455882       0.403114       0.547649      -0.977513       0.015422      -0.010794      -0.004791       0.019424      -0.033525      -0.018728       0.005892      -0.039546       0.033550      -0.047674       0.006822       0.040852             17.202073      18.564535       2.269121       0.401423      16.489978       0.627069      16.551708          -0.000005
            3             Al       5.849472       0.252454       4.083781       1.558959      54.742832 0.78940916E+03  0.21901684E+05                                14.184433                           10.737087      -0.399495       1.777539                    0.999958      32.604232     107.456085       0.403115       0.547649      -0.977514      -0.015418       0.010796       0.004791       0.019422      -0.033525      -0.018736       0.005903      -0.039556       0.033548      -0.047677       0.006812       0.040865             17.202087      18.564532       2.269097       0.401430      16.489906       0.627043      16.551825          -0.000001
            4             Al       5.549164       7.265546      12.376395       1.558966      54.742659 0.78940674E+03  0.21901602E+05                                14.184416                           10.737079      -0.399498       1.777539                    0.999958      32.604169     107.455876       0.403114       0.547650      -0.977513      -0.015422      -0.010793       0.004792       0.019424       0.033525      -0.018726      -0.005894      -0.039546       0.033547      -0.047673       0.006820       0.040853             17.202067      18.564534      -2.269115       0.401431      16.489968      -0.627073      16.551699          -0.000003
            5             Cu      11.705806       7.196681      12.745914       0.553432     105.968873 0.15312574E+04  0.46250491E+05                                19.019455                           13.632378       1.091648       2.180008                    0.997166      47.966754     126.728569       0.445566       0.455120      -1.109841       0.002051      -0.002330       0.000754       0.003195       0.000734       0.000553      -0.010855       0.004850       0.008458      -0.011927       0.001081       0.010846             24.124819      26.521728      -0.278892      -0.325177      22.511570      -2.276693      23.341160           0.000117
            6             Cu      12.006114       0.321319       4.453300       0.553573     105.954046 0.15310061E+04  0.46240846E+05                                19.017636                           13.631171       1.091608       2.180040                    0.997165      47.963186     126.714920       0.445591       0.455115      -1.109848       0.002063       0.002333       0.000754       0.003204      -0.000735       0.000552       0.010847       0.004889       0.008480      -0.011931       0.001096       0.010835             24.122413      26.518981       0.278861      -0.325156      22.509260       2.276421      23.338998           0.000234
            7             Cu      -0.158131      14.714681      12.131928       0.553424     105.968046 0.15312466E+04  0.46250101E+05                                19.019419                           13.632375       1.091545       2.179982                    0.997166      47.966457     126.727872       0.445563       0.455123      -1.109838      -0.002051      -0.002334      -0.000751       0.003197      -0.000736       0.000550       0.010855       0.004854       0.008451      -0.011927       0.001084       0.010844             24.124749      26.521654       0.278897      -0.325181      22.511511       2.276682      23.341083           0.000138
            8             Cu       0.142177       7.839319       3.839314       0.553606     105.952244 0.15309734E+04  0.46239600E+05                                19.017425                           13.631021       1.091666       2.180059                    0.997165      47.962728     126.713261       0.445594       0.455114      -1.109848      -0.002061       0.002333      -0.000755       0.003203       0.000736       0.000554      -0.010847       0.004882       0.008477      -0.011929       0.001094       0.010835             24.122146      26.518676      -0.278851      -0.325147      22.508988      -2.276390      23.338772           0.000269
            9              H       6.739835       7.200740       7.317403       0.132398       0.998470 0.70959271E+01  0.68178291E+02                                 1.696956                            1.590812      -1.172060       2.326529                    0.996454       3.577792      10.186073       0.476661       1.337396      -0.695262      -0.031724      -0.011090       0.000626       0.033612       0.004458      -0.002557      -0.008785       0.008966      -0.004256      -0.011640       0.000964       0.010676              1.746999       2.295366       0.246091       0.170062       1.399448       0.101035       1.546184           0.000002
           10              H       7.862466       6.922574       9.317581       0.113458       1.116659 0.82540543E+01  0.82070653E+02                                 1.810637                            1.705090      -1.056867       2.378729                    0.996453       3.622109      10.370370       0.466366       1.320866      -0.699890      -0.023429      -0.017856       0.029336       0.041573       0.011650       0.001539      -0.008414       0.014195       0.008204      -0.018177       0.004957       0.013220              1.846008       1.694264       0.127938      -0.280656       1.572879      -0.285756       2.270882          -0.000000
           11              H      11.174610       8.594578       7.713790       0.115559       1.220086 0.91183255E+01  0.91842283E+02                                 1.847155                            1.738374      -0.928974       2.440445                    0.998115       3.446066       9.549004       0.489301       1.242803      -0.719199       0.039112       0.014844      -0.000368       0.041836       0.011524       0.003716      -0.006177       0.016035       0.007171      -0.017799       0.004934       0.012865              1.881817       2.545604       0.240172       0.104137       1.500884      -0.007488       1.598965           0.000006
           12              H      10.043445       8.880262       5.708635       0.124736       1.060221 0.76545667E+01  0.75432185E+02                                 1.799863                            1.676084      -1.387748       2.219760                    0.992873       3.882558      11.430399       0.451614       1.376266      -0.685909       0.013917       0.013172      -0.024242       0.030901       0.009384       0.006182      -0.004474       0.014159       0.012702      -0.016167       0.004366       0.011801              1.854123       1.702583       0.221086      -0.331991       1.639241      -0.396660       2.220544           0.000003
           13              H       3.640932       6.471494       3.239095       0.126295       1.061701 0.78341526E+01  0.77696123E+02                                 1.815321                            1.708826      -1.312433       2.263387                    0.992463       3.806447      11.263583       0.441839       1.397767      -0.682858       0.002739       0.021152      -0.026192       0.033778       0.008112       0.004058      -0.006645      -0.010215       0.011376      -0.014135       0.003401       0.010734              1.872417       1.564577       0.157397      -0.073266       2.041066      -0.535549       2.011607           0.000003
           14              H       1.935272       4.910758       3.038414       0.115562       1.231282 0.94568240E+01  0.96379256E+02                                 1.874957                            1.784928      -1.008181       2.404127                    0.996972       3.521682       9.901629       0.475708       1.263360      -0.714356      -0.024115       0.002387      -0.036921       0.044163       0.011214       0.012329      -0.003711       0.007562       0.024717      -0.019964       0.002378       0.017586              1.888811       1.906727       0.048720       0.456014       1.649624      -0.049972       2.110081           0.000007
           15              H       2.965027       3.356035       6.640725       0.117041       1.093294 0.80065946E+01  0.78143811E+02                                 1.716846                            1.627635      -0.943154       2.433374                    0.998126       3.377244       9.242312       0.505781       1.240787      -0.718769      -0.001905      -0.025056       0.032136       0.040795       0.010095       0.007225      -0.008499       0.003904       0.025212      -0.019021       0.006077       0.012944              1.741512       1.417534       0.154588      -0.070897       1.976758      -0.447746       1.830244           0.000003
           16              H       4.636716       4.952858       6.851358       0.135073       1.053960 0.77870725E+01  0.75484973E+02                                 1.682692                            1.611932      -0.860723       2.480749                    0.999127       3.275467       8.937179       0.504974       1.251268      -0.717163       0.019472      -0.001082       0.030209       0.035957       0.009618       0.009472      -0.010492       0.001598       0.019264      -0.020330       0.006438       0.013892              1.701723       1.701547       0.039252       0.348826       1.469340       0.071905       1.934283           0.000002
           17              H       3.309807       8.878758       4.854496       0.121598       1.008335 0.72313618E+01  0.70796989E+02                                 1.793272                            1.668775      -1.508189       2.164113                    0.990988       4.000605      12.037548       0.433216       1.444131      -0.672523      -0.006211      -0.030441       0.011697       0.033197      -0.002587      -0.007847      -0.005730      -0.011964      -0.013629      -0.013615       0.003156       0.010459              1.870832       1.510605       0.017389      -0.082836       2.477052      -0.408036       1.624839           0.000001
           18              H       1.651025      10.462049       5.181225       0.109249       1.319301 0.10145246E+02  0.10533719E+03                                 1.962318                            1.845384      -1.245593       2.284865                    0.994207       3.692826      10.515522       0.468646       1.258758      -0.714265      -0.033454      -0.010214       0.025301       0.043170      -0.005897      -0.016143      -0.004963       0.009225      -0.007811      -0.018735       0.000249       0.018485              1.994952       2.379977       0.198959      -0.448649       1.817937      -0.195289       1.786943           0.000006
           19              H       3.759369      13.109888       2.993634       0.103033       1.088199 0.78703087E+01  0.78211687E+02                                 1.844447                            1.709886      -1.315886       2.245745                    0.992557       3.961733      11.767804       0.442438       1.393072      -0.682846       0.005022       0.032923      -0.015122       0.036577      -0.005351      -0.009076      -0.005083      -0.001503      -0.025926      -0.015844       0.005653       0.010191              1.917424       1.526928       0.088344      -0.077997       2.566741      -0.473921       1.658602           0.000001
           20              H       5.435923      11.543137       2.691783       0.131726       1.029502 0.75254933E+01  0.73237024E+02                                 1.722092                            1.632609      -1.121768       2.352996                    0.996156       3.560098      10.137846       0.473860       1.328191      -0.697784       0.025618       0.008033      -0.016384       0.031452      -0.003109      -0.009880      -0.006751      -0.008555      -0.008366      -0.015088       0.005045       0.010043              1.745739       2.075887       0.215213      -0.391789       1.591889      -0.132405       1.569442           0.000002
           21              H      10.656284       8.148008       1.160966       0.110144       1.285905 0.98390411E+01  0.10183601E+03                                 1.956792                            1.837658      -1.258256       2.279221                    0.993881       3.768932      10.874196       0.459780       1.287087      -0.707108       0.035578       0.018547       0.007645       0.040844       0.012506      -0.007772       0.003689       0.011981      -0.000219      -0.017065       0.001613       0.015452              1.984299       2.452218       0.395122       0.129455       1.748198       0.132142       1.752481           0.000007
           22              H       9.107637       8.006670       2.880854       0.125978       0.993817 0.72661195E+01  0.71191173E+02                                 1.773587                            1.672261      -1.479519       2.179585                    0.991729       3.962278      11.909556       0.433157       1.443234      -0.672924       0.011490       0.012230       0.030377       0.034704       0.006904       0.002531       0.004706       0.007283       0.019207      -0.011455       0.001057       0.010398              1.831985       1.527960       0.081863       0.106595       1.606677       0.316176       2.361319           0.000002
           23              H       7.482343       6.226408      15.276654       0.114010       1.012745 0.71721035E+01  0.69507096E+02                                 1.748626                            1.625767      -1.225872       2.296684                    0.994176       3.774769      11.005326       0.457322       1.381979      -0.685491      -0.013577      -0.015336      -0.034714       0.040306       0.010399      -0.004525       0.006204       0.016068       0.014447      -0.018056       0.006904       0.011153              1.806227       1.470294       0.086985       0.150401       1.521598       0.395951       2.426790           0.000001
           24              H       6.547826       6.067026       0.416289       0.135531       1.046129 0.78050917E+01  0.75617805E+02                                 1.664390                            1.606686      -0.897401       2.462855                    0.998916       3.270325       8.887787       0.509735       1.240267      -0.719561      -0.031318      -0.016879      -0.006444       0.036156       0.014325      -0.000888       0.006702       0.015629       0.019032      -0.020919       0.006720       0.014199              1.664470       2.000974       0.277602       0.105061       1.502259       0.077093       1.490176           0.000002
           25              H       6.439526       0.317260      15.610017       0.132414       0.998421 0.70954893E+01  0.68173075E+02                                 1.696907                            1.590769      -1.172041       2.326549                    0.996454       3.577678      10.185694       0.476664       1.337406      -0.695260      -0.031725       0.011093       0.000625       0.033615      -0.004458      -0.002557       0.008786       0.008965      -0.004262      -0.011640       0.000964       0.010676              1.746947       2.295290      -0.246080       0.170052       1.399412      -0.101031       1.546139           0.000001
           26              H       8.162775       0.595426       1.024967       0.113459       1.116644 0.82539010E+01  0.82068592E+02                                 1.810608                            1.705064      -1.056824       2.378747                    0.996453       3.622059      10.370129       0.466375       1.320850      -0.699894      -0.023431       0.017859       0.029334       0.041574      -0.011651       0.001539       0.008413       0.014195       0.008201      -0.018177       0.004956       0.013221              1.845978       1.694238      -0.127936      -0.280652       1.572855       0.285750       2.270840           0.000000
           27              H      10.874301      13.959422      16.006404       0.115579       1.220041 0.91178947E+01  0.91836794E+02                                 1.847103                            1.738327      -0.928966       2.440456                    0.998115       3.445978       9.548678       0.489310       1.242796      -0.719200       0.039115      -0.014842      -0.000373       0.041838      -0.011525       0.003716       0.006178       0.016032       0.007168      -0.017799       0.004934       0.012865              1.881763       2.545524      -0.240163       0.104132       1.500847       0.007488       1.598920           0.000006
           28              H       9.743136      13.673738      14.001249       0.124761       1.060152 0.76539579E+01  0.75424829E+02                                 1.799801                            1.676031      -1.387757       2.219772                    0.992873       3.882408      11.429926       0.451615       1.376288      -0.685905       0.013920      -0.013172      -0.024244       0.030904      -0.009383       0.006183       0.004474       0.014157       0.012697      -0.016166       0.004365       0.011801              1.854058       1.702526      -0.221075      -0.331976       1.639189       0.396640       2.220459           0.000001
           29              H       3.340623       1.046506      11.531709       0.126284       1.061724 0.78343664E+01  0.77698789E+02                                 1.815348                            1.708850      -1.312442       2.263378                    0.992462       3.806509      11.263813       0.441835       1.397768      -0.682857       0.002736      -0.021154      -0.026190       0.033777      -0.008112       0.004059       0.006646      -0.010213       0.011374      -0.014135       0.003401       0.010735              1.872445       1.564599      -0.157402      -0.073267       2.041100       0.535561       2.011638           0.000001
           30              H       1.634963       2.607242      11.331028       0.115540       1.231356 0.94575448E+01  0.96388572E+02                                 1.875044                            1.785006      -1.008265       2.404083                    0.996971       3.521807       9.902126       0.475693       1.263374      -0.714353      -0.024119      -0.002389      -0.036918       0.044163      -0.011215       0.012329       0.003712       0.007562       0.024713      -0.019965       0.002379       0.017586              1.888900       1.906818      -0.048725       0.456047       1.649697       0.049977       2.110185           0.000004
           31              H       2.664719       4.161965      14.933339       0.117014       1.093333 0.80069431E+01  0.78148005E+02                                 1.716884                            1.627668      -0.943193       2.433348                    0.998125       3.377312       9.242523       0.505776       1.240785      -0.718770      -0.001906       0.025055       0.032136       0.040793      -0.010095       0.007226       0.008499       0.003904       0.025208      -0.019021       0.006078       0.012943              1.741552       1.417562      -0.154593      -0.070899       1.976805       0.447762       1.830287           0.000004
           32              H       4.336407       2.565142      15.143972       0.135043       1.053994 0.77873843E+01  0.75488701E+02                                 1.682728                            1.611964      -0.860758       2.480726                    0.999127       3.275526       8.937362       0.504970       1.251268      -0.717164       0.019472       0.001083       0.030208       0.035956      -0.009618       0.009472       0.010492       0.001598       0.019263      -0.020329       0.006438       0.013891              1.701761       1.701585      -0.039254       0.348841       1.469367      -0.071908       1.934330           0.000001
           33              H       3.009499      13.675242      13.147110       0.121592       1.008323 0.72312537E+01  0.70795702E+02                                 1.793263                            1.668768      -1.508188       2.164116                    0.990988       4.000585      12.037488       0.433215       1.444141      -0.672521      -0.006213       0.030442       0.011695       0.033198       0.002587      -0.007847       0.005731      -0.011964      -0.013630      -0.013615       0.003156       0.010459              1.870824       1.510599      -0.017388      -0.082835       2.477039       0.408032       1.624833          -0.000000
           34              H       1.350717      12.091951      13.473839       0.109228       1.319337 0.10145596E+02  0.10534185E+03                                 1.962368                            1.845427      -1.245645       2.284842                    0.994206       3.692880      10.515765       0.468635       1.258774      -0.714262      -0.033456       0.010215       0.025298       0.043170       0.005897      -0.016143       0.004964       0.009225      -0.007815      -0.018735       0.000250       0.018485              1.995005       2.380045      -0.198968      -0.448667       1.817983       0.195297       1.786987           0.000005
           35              H       3.459060       9.444112      11.286248       0.103017       1.088231 0.78705988E+01  0.78215231E+02                                 1.844477                            1.709912      -1.315877       2.245742                    0.992557       3.961807      11.768045       0.442437       1.393065      -0.682848       0.005021      -0.032921      -0.015122       0.036575       0.005351      -0.009077       0.005084      -0.001503      -0.025928      -0.015845       0.005655       0.010191              1.917457       1.526954      -0.088345      -0.077999       2.566788       0.473931       1.658628           0.000000
           36              H       5.135614      11.010863      10.984397       0.131710       1.029523 0.75256920E+01  0.73239490E+02                                 1.722122                            1.632635      -1.121819       2.352970                    0.996155       3.560156      10.138070       0.473853       1.328199      -0.697783       0.025619      -0.008033      -0.016384       0.031453       0.003109      -0.009880       0.006751      -0.008555      -0.008369      -0.015089       0.005045       0.010044              1.745771       2.075929      -0.215219      -0.391800       1.591916       0.132409       1.569468           0.000001
           37              H      10.355975      14.405992       9.453580       0.110159       1.285853 0.98385454E+01  0.10182980E+03                                 1.956759                            1.837627      -1.258250       2.279236                    0.993882       3.768835      10.873928       0.459777       1.287109      -0.707104       0.035579      -0.018549       0.007649       0.040847      -0.012506      -0.007772      -0.003688       0.011978      -0.000223      -0.017065       0.001613       0.015452              1.984266       2.452177      -0.395115       0.129455       1.748172      -0.132140       1.752449           0.000004
           38              H       8.807328      14.547330      11.173468       0.125998       0.993765 0.72656503E+01  0.71185452E+02                                 1.773531                            1.672211      -1.479504       2.179604                    0.991730       3.962137      11.909053       0.433162       1.443242      -0.672923       0.011492      -0.012231       0.030378       0.034706      -0.006903       0.002531      -0.004706       0.007281       0.019207      -0.011453       0.001056       0.010397              1.831925       1.527915      -0.081859       0.106591       1.606629      -0.316161       2.361231           0.000000
           39              H       7.782651       1.291592       6.984040       0.114005       1.012794 0.71725214E+01  0.69512103E+02                                 1.748671                            1.625806      -1.225891       2.296665                    0.994176       3.774874      11.005679       0.457321       1.381964      -0.685494      -0.013578       0.015334      -0.034712       0.040304      -0.010399      -0.004524      -0.006204       0.016070       0.014446      -0.018057       0.006904       0.011153              1.806276       1.470329      -0.086989       0.150407       1.521634      -0.395967       2.426865           0.000001
           40              H       6.247518       1.450974       8.708903       0.135551       1.046121 0.78050247E+01  0.75616959E+02                                 1.664373                            1.606671      -0.897394       2.462857                    0.998916       3.270313       8.887729       0.509742       1.240255      -0.719564      -0.031318       0.016878      -0.006442       0.036155      -0.014325      -0.000888      -0.006702       0.015629       0.019032      -0.020918       0.006720       0.014199              1.664453       2.000951      -0.277596       0.105057       1.502245      -0.077091       1.490162           0.000001
           41              H       5.408457      14.718740       0.975211       0.132398       0.998472 0.70959396E+01  0.68178422E+02                                 1.696956                            1.590812      -1.172058       2.326530                    0.996454       3.577791      10.186062       0.476661       1.337393      -0.695263       0.031724      -0.011090      -0.000626       0.033612      -0.004458      -0.002557       0.008785       0.008965      -0.004256      -0.011640       0.000964       0.010676              1.746999       2.295365      -0.246091       0.170061       1.399448      -0.101035       1.546184           0.000001
           42              H       3.685208      14.440574      15.560261       0.113458       1.116656 0.82540263E+01  0.82070299E+02                                 1.810634                            1.705088      -1.056863       2.378731                    0.996453       3.622101      10.370340       0.466366       1.320866      -0.699890       0.023429      -0.017856      -0.029336       0.041574      -0.011650       0.001539       0.008414       0.014195       0.008204      -0.018177       0.004957       0.013220              1.846005       1.694260      -0.127938      -0.280656       1.572877       0.285756       2.270878          -0.000000
           43              H       0.973682       1.076578       0.578824       0.115558       1.220080 0.91182629E+01  0.91841477E+02                                 1.847148                            1.738367      -0.928967       2.440449                    0.998115       3.446052       9.548950       0.489302       1.242803      -0.719199      -0.039113       0.014844       0.000368       0.041836      -0.011524       0.003716       0.006177       0.016035       0.007171      -0.017799       0.004934       0.012865              1.881810       2.545593      -0.240172       0.104136       1.500879       0.007488       1.598958           0.000006
           44              H       2.104847       1.362262       2.583979       0.124737       1.060201 0.76543888E+01  0.75430017E+02                                 1.799845                            1.676069      -1.387733       2.219770                    0.992873       3.882513      11.430247       0.451615       1.376273      -0.685908      -0.013918       0.013172       0.024243       0.030902      -0.009383       0.006182       0.004474       0.014160       0.012701      -0.016167       0.004366       0.011801              1.854104       1.702566      -0.221083      -0.331987       1.639226       0.396655       2.220520           0.000002
           45              H       8.507360      13.989494       5.053519       0.126298       1.061702 0.78341613E+01  0.77696228E+02                                 1.815321                            1.708826      -1.312434       2.263387                    0.992463       3.806449      11.263589       0.441839       1.397765      -0.682858      -0.002739       0.021152       0.026192       0.033777      -0.008112       0.004058       0.006645      -0.010215       0.011375      -0.014135       0.003401       0.010734              1.872416       1.564577      -0.157397      -0.073266       2.041066       0.535549       2.011607           0.000001
           46              H      10.213020      12.428758       5.254200       0.115565       1.231279 0.94567982E+01  0.96378940E+02                                 1.874955                            1.784926      -1.008178       2.404129                    0.996972       3.521676       9.901613       0.475708       1.263361      -0.714356       0.024115       0.002387       0.036921       0.044164      -0.011214       0.012329       0.003711       0.007562       0.024717      -0.019964       0.002378       0.017586              1.888809       1.906725      -0.048720       0.456014       1.649622       0.049971       2.110078           0.000005
           47              H       9.183264      10.874035       1.651889       0.117044       1.093280 0.80064640E+01  0.78142184E+02                                 1.716830                            1.627619      -0.943144       2.433380                    0.998126       3.377214       9.242196       0.505784       1.240784      -0.718769       0.001904      -0.025057      -0.032137       0.040796      -0.010095       0.007225       0.008499       0.003904       0.025212      -0.019021       0.006077       0.012944              1.741495       1.417521      -0.154585      -0.070896       1.976737       0.447740       1.830226           0.000005
           48              H       7.511576      12.470858       1.441256       0.135076       1.053946 0.77869427E+01  0.75483393E+02                                 1.682678                            1.611919      -0.860710       2.480757                    0.999127       3.275439       8.937081       0.504976       1.251269      -0.717163      -0.019473      -0.001083      -0.030209       0.035958      -0.009617       0.009472       0.010492       0.001598       0.019264      -0.020330       0.006438       0.013892              1.701708       1.701532      -0.039252       0.348822       1.469328      -0.071904       1.934265           0.000002
           49              H       8.838484       1.360758       3.438118       0.121597       1.008333 0.72313388E+01  0.70796696E+02                                 1.793268                            1.668772      -1.508182       2.164117                    0.990988       4.000595      12.037506       0.433217       1.444131      -0.672523       0.006211      -0.030441      -0.011697       0.033197       0.002586      -0.007846       0.005730      -0.011964      -0.013629      -0.013615       0.003156       0.010459              1.870829       1.510602      -0.017389      -0.082835       2.477048       0.408035       1.624837           0.000000
           50              H      10.497266       2.944049       3.111389       0.109248       1.319287 0.10145108E+02  0.10533540E+03                                 1.962305                            1.845373      -1.245581       2.284872                    0.994207       3.692799      10.515426       0.468647       1.258760      -0.714265       0.033454      -0.010215      -0.025301       0.043170       0.005896      -0.016143       0.004963       0.009225      -0.007811      -0.018734       0.000249       0.018485              1.994940       2.379961      -0.198958      -0.448646       1.817925       0.195287       1.786933           0.000005
           51              H       8.388923       5.591888       5.298980       0.103034       1.088196 0.78702908E+01  0.78211468E+02                                 1.844444                            1.709884      -1.315884       2.245746                    0.992557       3.961730      11.767794       0.442438       1.393072      -0.682846      -0.005022       0.032923       0.015122       0.036577       0.005351      -0.009076       0.005083      -0.001503      -0.025926      -0.015844       0.005654       0.010190              1.917421       1.526927      -0.088342      -0.077996       2.566736       0.473919       1.658600           0.000001
           52              H       6.712369       4.025137       5.600831       0.131727       1.029502 0.75254899E+01  0.73236978E+02                                 1.722091                            1.632607      -1.121773       2.352995                    0.996156       3.560098      10.137843       0.473860       1.328190      -0.697784      -0.025618       0.008033       0.016384       0.031452       0.003109      -0.009880       0.006751      -0.008555      -0.008366      -0.015088       0.005045       0.010043              1.745738       2.075886      -0.215213      -0.391789       1.591888       0.132405       1.569441           0.000001
           53              H       1.492008       0.630008       7.131648       0.110147       1.285892 0.98389220E+01  0.10183454E+03                                 1.956786                            1.837652      -1.258245       2.279229                    0.993882       3.768912      10.874151       0.459778       1.287094      -0.707107      -0.035578       0.018547      -0.007646       0.040844      -0.012506      -0.007771      -0.003688       0.011981      -0.000219      -0.017065       0.001613       0.015452              1.984293       2.452210      -0.395120       0.129455       1.748193      -0.132142       1.752475           0.000005
           54              H       3.040655       0.488670       5.411760       0.125981       0.993800 0.72659672E+01  0.71189310E+02                                 1.773569                            1.672245      -1.479508       2.179593                    0.991729       3.962233      11.909391       0.433159       1.443237      -0.672924      -0.011491       0.012230      -0.030378       0.034705      -0.006904       0.002531      -0.004706       0.007283       0.019207      -0.011455       0.001057       0.010398              1.831966       1.527945      -0.081861       0.106593       1.606661      -0.316171       2.361291           0.000001
           55              H       4.065332      13.744408       9.601188       0.114012       1.012748 0.71721330E+01  0.69507471E+02                                 1.748631                            1.625771      -1.225882       2.296679                    0.994176       3.774780      11.005374       0.457321       1.381980      -0.685491       0.013576      -0.015336       0.034714       0.040306      -0.010399      -0.004525      -0.006204       0.016069       0.014447      -0.018056       0.006904       0.011153              1.806233       1.470297      -0.086986       0.150401       1.521602      -0.395952       2.426798           0.000000
           56              H       5.600465      13.585026       7.876325       0.135537       1.046128 0.78050864E+01  0.75617741E+02                                 1.664387                            1.606683      -0.897393       2.462858                    0.998916       3.270327       8.887791       0.509737       1.240264      -0.719562       0.031317      -0.016880       0.006444       0.036156      -0.014325      -0.000888      -0.006702       0.015629       0.019032      -0.020919       0.006719       0.014199              1.664467       2.000969      -0.277600       0.105060       1.502256      -0.077093       1.490174           0.000001
           57              H       5.108148       7.835260       9.267825       0.132415       0.998420 0.70954856E+01  0.68173048E+02                                 1.696908                            1.590770      -1.172042       2.326549                    0.996454       3.577681      10.185712       0.476663       1.337408      -0.695260       0.031725       0.011093      -0.000625       0.033615       0.004458      -0.002557      -0.008785       0.008965      -0.004262      -0.011640       0.000964       0.010676              1.746948       2.295292       0.246080       0.170052       1.399413       0.101031       1.546140           0.000001
           58              H       3.985517       8.113426       7.267647       0.113460       1.116648 0.82539385E+01  0.82069081E+02                                 1.810614                            1.705069      -1.056830       2.378744                    0.996453       3.622070      10.370177       0.466373       1.320852      -0.699893       0.023431       0.017858      -0.029334       0.041574       0.011651       0.001539      -0.008413       0.014196       0.008201      -0.018177       0.004956       0.013221              1.845984       1.694243       0.127936      -0.280653       1.572860      -0.285751       2.270848           0.000001
           59              H       0.673373       6.441422       8.871438       0.115577       1.220053 0.91180152E+01  0.91838414E+02                                 1.847124                            1.738346      -0.928972       2.440454                    0.998115       3.446001       9.548798       0.489304       1.242807      -0.719198      -0.039115      -0.014842       0.000373       0.041838       0.011525       0.003715      -0.006178       0.016032       0.007169      -0.017799       0.004934       0.012865              1.881786       2.545559       0.240168       0.104134       1.500862      -0.007488       1.598937           0.000006
           60              H       1.804538       6.155738      10.876593       0.124762       1.060157 0.76540090E+01  0.75425479E+02                                 1.799809                            1.676038      -1.387771       2.219765                    0.992873       3.882425      11.429997       0.451614       1.376290      -0.685905      -0.013920      -0.013172       0.024245       0.030904       0.009383       0.006183      -0.004474       0.014156       0.012698      -0.016166       0.004365       0.011801              1.854065       1.702533       0.221076      -0.331977       1.639195      -0.396643       2.220469           0.000002
           61              H       8.207051       8.564506      13.346133       0.126285       1.061715 0.78342877E+01  0.77697812E+02                                 1.815338                            1.708842      -1.312437       2.263382                    0.992463       3.806488      11.263736       0.441836       1.397769      -0.682857      -0.002736      -0.021154       0.026190       0.033777       0.008112       0.004059      -0.006645      -0.010213       0.011374      -0.014135       0.003401       0.010734              1.872436       1.564592       0.157400      -0.073267       2.041088      -0.535556       2.011627           0.000001
           62              H       9.912711      10.125242      13.546814       0.115539       1.231350 0.94574852E+01  0.96387767E+02                                 1.875035                            1.784998      -1.008263       2.404084                    0.996971       3.521795       9.902067       0.475695       1.263371      -0.714354       0.024119      -0.002389       0.036918       0.044163       0.011215       0.012329      -0.003712       0.007562       0.024713      -0.019965       0.002379       0.017586              1.888891       1.906808       0.048724       0.456044       1.649689      -0.049977       2.110175           0.000006
           63              H       8.882956      11.679965       9.944503       0.117013       1.093343 0.80070394E+01  0.78149182E+02                                 1.716894                            1.627677      -0.943198       2.433344                    0.998125       3.377333       9.242595       0.505775       1.240783      -0.718770       0.001906       0.025055      -0.032135       0.040793       0.010095       0.007226      -0.008499       0.003904       0.025208      -0.019021       0.006078       0.012943              1.741562       1.417570       0.154595      -0.070899       1.976818      -0.447766       1.830298           0.000003
           64              H       7.211267      10.083142       9.733870       0.135042       1.054000 0.77874373E+01  0.75489355E+02                                 1.682735                            1.611970      -0.860764       2.480722                    0.999127       3.275538       8.937408       0.504968       1.251269      -0.717163      -0.019472       0.001083      -0.030208       0.035956       0.009618       0.009472      -0.010492       0.001598       0.019263      -0.020329       0.006439       0.013891              1.701768       1.701592       0.039254       0.348842       1.469373       0.071908       1.934338           0.000001
           65              H       8.538176       6.157242      11.730732       0.121593       1.008321 0.72312387E+01  0.70795524E+02                                 1.793262                            1.668767      -1.508191       2.164116                    0.990988       4.000582      12.037480       0.433215       1.444142      -0.672521       0.006213       0.030442      -0.011695       0.033198      -0.002587      -0.007847      -0.005731      -0.011964      -0.013630      -0.013616       0.003156       0.010459              1.870822       1.510598       0.017388      -0.082835       2.477035      -0.408031       1.624832          -0.000000
           66              H      10.196958       4.573951      11.404003       0.109228       1.319350 0.10145722E+02  0.10534357E+03                                 1.962386                            1.845443      -1.245658       2.284836                    0.994206       3.692904      10.515879       0.468631       1.258780      -0.714260       0.033457       0.010216      -0.025298       0.043170      -0.005897      -0.016143      -0.004964       0.009225      -0.007815      -0.018736       0.000251       0.018485              1.995024       2.380070       0.198971      -0.448674       1.818000      -0.195300       1.787002           0.000004
           67              H       8.088614       1.926112      13.591594       0.103018       1.088232 0.78706056E+01  0.78215310E+02                                 1.844478                            1.709913      -1.315876       2.245742                    0.992557       3.961806      11.768040       0.442437       1.393064      -0.682848      -0.005021      -0.032921       0.015123       0.036575      -0.005351      -0.009077      -0.005084      -0.001502      -0.025927      -0.015845       0.005654       0.010191              1.917457       1.526954       0.088346      -0.077999       2.566790      -0.473932       1.658629          -0.000000
           68              H       6.412060       3.492863      13.893445       0.131712       1.029517 0.75256356E+01  0.73238796E+02                                 1.722115                            1.632629      -1.121810       2.352975                    0.996155       3.560139      10.138008       0.473855       1.328199      -0.697783      -0.025618      -0.008033       0.016384       0.031453      -0.003110      -0.009880      -0.006751      -0.008555      -0.008368      -0.015089       0.005045       0.010043              1.745764       2.075920       0.215217      -0.391798       1.591910      -0.132408       1.569462           0.000000
           69              H       1.191699       6.887992      15.424262       0.110155       1.285857 0.98385822E+01  0.10183025E+03                                 1.956762                            1.837630      -1.258255       2.279233                    0.993882       3.768842      10.873945       0.459777       1.287108      -0.707104      -0.035580      -0.018549      -0.007648       0.040847       0.012506      -0.007772       0.003689       0.011978      -0.000223      -0.017065       0.001613       0.015452              1.984269       2.452181       0.395116       0.129455       1.748174       0.132140       1.752452           0.000006
           70              H       2.740346       7.029330      13.704374       0.125996       0.993770 0.72656923E+01  0.71185962E+02                                 1.773536                            1.672216      -1.479505       2.179602                    0.991730       3.962149      11.909095       0.433162       1.443241      -0.672923      -0.011492      -0.012231      -0.030378       0.034706       0.006903       0.002531       0.004706       0.007281       0.019207      -0.011454       0.001056       0.010397              1.831930       1.527919       0.081859       0.106593       1.606634       0.316162       2.361239           0.000001
           71              H       4.365640       8.809592       1.308574       0.114002       1.012794 0.71725281E+01  0.69512178E+02                                 1.748672                            1.625807      -1.225888       2.296666                    0.994176       3.774876      11.005683       0.457321       1.381964      -0.685494       0.013579       0.015334       0.034712       0.040304       0.010399      -0.004524       0.006204       0.016070       0.014446      -0.018057       0.006904       0.011153              1.806277       1.470329       0.086989       0.150407       1.521635       0.395967       2.426866           0.000002
           72              H       5.300157       8.968974      16.168939       0.135544       1.046127 0.78050764E+01  0.75617583E+02                                 1.664380                            1.606678      -0.897404       2.462852                    0.998916       3.270321       8.887757       0.509740       1.240257      -0.719563       0.031318       0.016878       0.006442       0.036155       0.014325      -0.000888       0.006702       0.015629       0.019032      -0.020919       0.006720       0.014199              1.664460       2.000961       0.277598       0.105058       1.502251       0.077092       1.490168           0.000002
           73              C       8.275921       8.079294       6.312172       0.404160      27.934342 0.30617529E+03  0.66253920E+04                                 8.281891                            6.053683      -0.018266       2.030667                    0.999172      23.740051      66.498186       0.630615       0.448849      -1.039499      -0.043270       0.026623      -0.088219       0.101802      -0.019916       0.014764      -0.010299      -0.016119       0.065192      -0.033217      -0.001063       0.034280              9.855715      10.606379       1.294276       3.495490       5.318519      -1.102580      13.642245          -0.000009
           74              C       7.640720       7.489582       7.397012      -0.240755      36.541884 0.47789893E+03  0.11501849E+05                                 9.523038                            7.269194       0.128196       2.009458                    0.999634      30.496441      88.643128       0.613772       0.414637      -1.065574      -0.003397      -0.014285       0.040074       0.042680      -0.001325       0.014919       0.007105       0.010627      -0.063263      -0.027900       0.006686       0.021214             11.014779      11.052041       1.342154       3.072052       5.784149      -0.976243      16.208145           0.000001
           75              C       8.308651       7.323284       8.581197      -0.089513      33.572681 0.43273789E+03  0.10201663E+05                                 9.134166                            7.004095       0.002293       1.973479                    0.999567      29.467625      85.921654       0.611153       0.425119      -1.054583      -0.008976       0.013553      -0.035497       0.039042       0.010431      -0.026080      -0.008425      -0.010987      -0.001569      -0.029192      -0.001253       0.030445             10.561509      11.555911       1.232115       3.549554       5.506657      -0.754213      14.621958          -0.000006
           76              C       9.626928       7.730459       8.719518       0.004412      38.983815 0.41746303E+03  0.96571460E+04                                 9.843664                            6.762359      -0.000221       2.004482                    0.999187      27.016362      75.541683       0.644563       0.410780      -1.074285      -0.009205       0.005246      -0.010874       0.015183       0.014970       0.034050      -0.026054       0.059661       0.135664      -0.066744      -0.000464       0.067208             12.223468      12.100963       0.822783       4.523063       5.900036      -2.197904      18.669404          -0.000001
           77              C      10.269942       8.313404       7.635507      -0.106582      33.569796 0.42965262E+03  0.10088957E+05                                 9.033483                            6.907578       0.145948       2.013084                    0.999799      29.528312      85.322929       0.626342       0.416452      -1.062325      -0.023729       0.000252      -0.024088       0.033814       0.019775      -0.006431       0.006753       0.028352      -0.076484      -0.029954      -0.007238       0.037192             10.315009      10.410078       1.066041       2.006075       5.541856      -2.011168      14.993092           0.000003
           78              C       9.597170       8.482409       6.447507      -0.217986      37.089946 0.48297160E+03  0.11691919E+05                                 9.743130                            7.388621      -0.059696       1.950889                    0.998520      30.703914      90.444904       0.596905       0.423874      -1.056344       0.030940       0.002927       0.017767       0.035798      -0.008786       0.004843      -0.010834      -0.024355       0.068644      -0.026493      -0.002003       0.028496             11.259532      12.673364       1.742171       3.418520       6.276023      -1.528906      14.829208           0.000007
           79              C      10.311514       7.533337       9.959429       0.296006      39.386476 0.32923789E+03  0.72469280E+04                                10.341145                            6.420424       0.197757       2.102427                    0.999368      24.466058      68.868134       0.592670       0.469514      -1.029009      -0.016990       0.011961      -0.024515       0.032135       0.049557      -0.084607      -0.001484       0.009747      -0.236120      -0.124811       0.011387       0.113424             13.462709      11.255151      -1.451974       9.141640       6.170230      -2.552098      22.962747           0.000031
           80              C       4.319414       5.860882       5.053187       0.394754      27.284282 0.31850717E+03  0.69916140E+04                                 8.264662                            6.259124      -0.092359       2.006518                    0.999551      24.323976      69.626378       0.604935       0.461253      -1.027863       0.078024       0.065055       0.015605       0.102778       0.019946       0.004543       0.021415       0.003215      -0.076063      -0.035675      -0.002344       0.038019              9.533418      10.320046       4.420114       1.144739      10.204807      -1.489733       8.075402          -0.000012
           81              C       3.501335       5.836674       3.931362      -0.228100      35.682753 0.49657547E+03  0.12138452E+05                                 9.545516                            7.533997      -0.168354       1.912169                    0.998160      31.351660      93.642019       0.584563       0.428644      -1.050491      -0.031881      -0.020487      -0.024453       0.045100      -0.003909      -0.023455      -0.006129      -0.033472      -0.015693      -0.034440       0.013478       0.020963             10.782992      11.396036       4.656616       2.157537      11.540867      -1.312144       9.412074           0.000001
           82              C       2.495043       4.909404       3.806144      -0.093200      33.261927 0.44397214E+03  0.10546427E+05                                 9.097612                            7.113901      -0.046854       1.953488                    0.999620      29.905993      87.875740       0.603205       0.427456      -1.051877       0.029003       0.017117       0.011973       0.035742      -0.012231       0.015036       0.007506       0.016632       0.075270      -0.030856      -0.000672       0.031529             10.339768       9.943195       4.621528       1.093666      12.607213      -2.097228       8.468895           0.000002
           83              C       2.297469       3.963640       4.817179       0.010754      38.753019 0.42015918E+03  0.97343533E+04                                 9.838732                            6.805559       0.106880       2.044437                    0.999299      26.851424      75.117155       0.639540       0.413376      -1.072685       0.015722       0.007132      -0.002344       0.017422       0.052265       0.019274      -0.010917      -0.001811      -0.056268      -0.055465      -0.006615       0.062079             12.265863      12.224016       7.320431       2.006369      15.688182      -0.845545       8.885391          -0.000005
           84              C       3.102153       3.991156       5.947960      -0.094104      31.684934 0.42860016E+03  0.10051109E+05                                 8.701537                            6.923388       0.193644       2.033870                    0.999845      29.162292      84.019965       0.622771       0.419388      -1.061196       0.028053       0.023329      -0.013741       0.038988      -0.009395      -0.004036      -0.019530      -0.015229       0.065110      -0.026640      -0.005785       0.032425              9.712884       9.827117       4.391815       2.095477      10.834546      -0.522549       8.476989          -0.000001
           85              C       4.097397       4.933763       6.068867      -0.219298      34.286073 0.47798672E+03  0.11512482E+05                                 9.160387                            7.309509       0.059069       1.988040                    0.999156      30.366232      88.497876       0.606682       0.419172      -1.061943      -0.014577      -0.032768       0.015435       0.039044       0.008115       0.021717       0.007258       0.016601       0.008880      -0.016916      -0.012780       0.029695             10.232613      10.048049       4.486966       0.872478      11.711156      -1.460720       8.938633          -0.000002
           86              C       1.314487       2.928411       4.677366       0.302094      40.001056 0.32160761E+03  0.70198288E+04                                10.373076                            6.294023       0.355961       2.154341                    0.999783      24.124729      67.066862       0.607497       0.461914      -1.035832       0.020782       0.023797       0.001637       0.031636      -0.080152       0.014012      -0.043569       0.018178       0.269442      -0.128147       0.015749       0.112398             13.738212      15.554128      11.197989       1.275846      19.748474       1.485065       5.912035           0.000039
           87              C       4.560072      10.064647       3.777120       0.405708      28.159479 0.30140366E+03  0.64961303E+04                                 8.317570                            5.995926       0.019510       2.044033                    0.998942      23.629939      66.042830       0.635338       0.447296      -1.040472       0.079674      -0.060964      -0.015484       0.101510      -0.020436       0.000376       0.025261       0.024897      -0.026874      -0.037891       0.005007       0.032884              9.979516      10.654551      -3.735288      -1.795156      13.559805      -1.242685       5.724191          -0.000005
           88              C       3.412639       9.749944       4.489953      -0.247107      37.589528 0.51120375E+03  0.12570609E+05                                 9.847806                            7.614457      -0.145001       1.912662                    0.998505      31.656058      94.428702       0.585637       0.425319      -1.053915      -0.039498       0.011507       0.010850       0.042547      -0.007125       0.016846       0.000305      -0.048329       0.008379      -0.034166       0.010089       0.024077             11.276300      12.679050      -3.250587      -2.784373      14.146077      -1.299901       7.003773           0.000007
           89              C       2.423741      10.683529       4.675044      -0.095884      34.560558 0.43887282E+03  0.10401775E+05                                 9.327732                            7.061208      -0.069949       1.942383                    0.999628      30.040308      88.352278       0.606578       0.426040      -1.052087       0.032035      -0.011084      -0.012389       0.036091       0.013393      -0.018639       0.001430       0.031917       0.066947      -0.033213      -0.001549       0.034763             10.796308      10.733528      -2.957302      -1.823317      15.454671      -1.761199       6.200725           0.000003
           90              C       2.550734      11.950162       4.124580       0.011261      37.765310 0.40176004E+03  0.92040121E+04                                 9.640577                            6.632528       0.139410       2.058605                    0.999304      26.524656      73.775386       0.651138       0.410604      -1.074543       0.012489      -0.005425       0.002250       0.013801      -0.038203      -0.019784      -0.004643      -0.006392      -0.120834      -0.050802      -0.008713       0.059515             11.876553      12.965717      -4.926763      -2.451707      16.349828      -0.943127       6.314113           0.000009
           91              C       3.672956      12.248326       3.386040      -0.090789      33.365865 0.44431115E+03  0.10566804E+05                                 9.170507                            7.150069      -0.062477       1.953071                    0.999136      29.801725      87.900276       0.596877       0.431484      -1.048389       0.018619      -0.031089       0.015239       0.039312       0.008772       0.010579      -0.011065      -0.028697       0.020863      -0.025853       0.005702       0.020150             10.356686      11.644036      -2.533108      -2.627400      12.911822      -1.179037       6.514198           0.000002
           92              C       4.670333      11.321958       3.207417      -0.214771      35.707013 0.46397282E+03  0.11103106E+05                                 9.452430                            7.206597       0.063840       1.995793                    0.998725      30.111959      87.757375       0.609754       0.419758      -1.060522      -0.001416       0.037523       0.004553       0.037824      -0.011042      -0.007340       0.016438       0.044043       0.000301      -0.031604       0.002317       0.029287             10.907729      10.635993      -2.997998      -1.854923      15.782268      -1.619468       6.304925           0.000004
           93              C       1.541787      12.950206       4.313320       0.313602      37.527526 0.31603234E+03  0.68748592E+04                                 9.970226                            6.262275       0.265165       2.127025                    0.999725      23.992030      66.801424       0.605076       0.465333      -1.032899       0.025086      -0.022658       0.000004       0.033804       0.102227      -0.018103      -0.049182      -0.002791       0.126845      -0.126351       0.012517       0.113834             12.785726      15.542898     -10.351653      -1.211804      17.222615       1.495213       5.591667           0.000074
           94              C       7.669048       7.008280       1.836648       0.404101      27.938131 0.31238277E+03  0.68072144E+04                                 8.345369                            6.156361      -0.011381       2.035341                    0.999547      23.953054      67.767913       0.617777       0.454980      -1.033926      -0.068367      -0.024284       0.070942       0.101472      -0.000930      -0.024693      -0.018698       0.010258      -0.018097      -0.032923       0.002290       0.030634              9.856790      10.376306       1.320156      -3.241883       5.304168       1.277111      13.889896          -0.000002
           95              C       9.820182       7.722941       1.011201      -0.103468      34.979341 0.44590288E+03  0.10603021E+05                                 9.371823                            7.100209      -0.040249       1.951658                    0.999601      30.125380      88.544271       0.607552       0.423968      -1.054109      -0.028037      -0.022304       0.021146       0.041601       0.013365       0.009800      -0.002889       0.007445      -0.070517      -0.026932       0.000534       0.026398             10.793665      10.437920       1.512613      -2.711426       6.126216       1.843968      15.816860           0.000007
           96              C       8.900626       7.634980       2.031525      -0.246778      37.117167 0.52507892E+03  0.13005962E+05                                 9.785721                            7.743517      -0.176096       1.903173                    0.998130      31.864805      95.575421       0.577438       0.428236      -1.051516       0.044336       0.001397      -0.011730       0.045882      -0.015414       0.000034       0.004072      -0.022754       0.073555      -0.031480       0.006187       0.025292             11.035696      12.527395       2.133027      -3.107071       6.593348       0.997307      13.986346           0.000002
           97              C       8.923724       7.189764      16.346898       0.000895      39.231483 0.40923903E+03  0.93919729E+04                                 9.780999                            6.623249       0.132016       2.044873                    0.999175      26.749301      73.778622       0.663942       0.401973      -1.083337      -0.009947      -0.007772       0.010530       0.016438       0.022754      -0.041248       0.010374       0.075109       0.099206      -0.065729      -0.003426       0.069156             12.235003      12.736897       1.734820      -5.294307       5.988382       1.373688      17.979730           0.000004
           98              C       7.694075       6.580656      16.133115      -0.096273      33.461285 0.44634049E+03  0.10603012E+05                                 9.141337                            7.143011       0.025360       1.982237                    0.999180      29.603761      86.620563       0.601472       0.428674      -1.052495      -0.016347       0.007620       0.031830       0.036585      -0.000784       0.021838       0.012103      -0.001990       0.027795      -0.024369      -0.003437       0.027805             10.294377      11.568511       1.926417      -2.789909       5.892777       1.272248      13.421844           0.000002
           99              C       7.383736       6.489237       0.571361      -0.213175      34.255786 0.45893434E+03  0.10936298E+05                                 9.136714                            7.135454       0.111658       2.006215                    0.999441      30.067781      87.019699       0.617821       0.416029      -1.064474       0.003367      -0.009630      -0.033698       0.035208       0.019864      -0.011305      -0.017078       0.025525      -0.027114      -0.026833      -0.008903       0.035736             10.377643      10.047436       1.142742      -2.624613       5.758948       1.722846      15.326544           0.000000
          100              C       9.863122       7.255772      15.259902       0.302071      39.677404 0.31506711E+03  0.68299965E+04                                10.246192                            6.189281       0.365830       2.156532                    0.999869      23.947750      65.972444       0.619698       0.455941      -1.041009      -0.017891      -0.005087       0.024118       0.030457       0.027202       0.109594       0.026707      -0.046515      -0.117822      -0.132526       0.021658       0.110867             13.601717      14.798280       0.314366     -11.241624       5.625345      -0.556811      20.381526           0.000046
          101              C       7.975613      14.474706      14.604786       0.404178      27.934020 0.30617221E+03  0.66253036E+04                                 8.281814                            6.053646      -0.018224       2.030685                    0.999172      23.739841      66.497321       0.630618       0.448848      -1.039501      -0.043267      -0.026613      -0.088221       0.101800       0.019917       0.014759       0.010303      -0.016120       0.065164      -0.033213      -0.001064       0.034276              9.855606      10.606265      -1.294256       3.495443       5.318480       1.102566      13.642072          -0.000013
          102              C       7.340412       0.028418      15.689626      -0.240736      36.541165 0.47788917E+03  0.11501545E+05                                 9.522912                            7.269122       0.128189       2.009464                    0.999634      30.495956      88.641216       0.613775       0.414637      -1.065575      -0.003394       0.014304       0.040068       0.042680       0.001330       0.014919      -0.007103       0.010613      -0.063269      -0.027902       0.006695       0.021207             11.014613      11.051872      -1.342126       3.071982       5.784084       0.976226      16.207882           0.000003
          103              C       8.608960       0.194716       0.288583      -0.089509      33.572346 0.43273400E+03  0.10201531E+05                                 9.134046                            7.004023       0.002391       1.973509                    0.999567      29.467470      85.920550       0.611162       0.425114      -1.054588      -0.008972      -0.013536      -0.035505       0.039042      -0.010437      -0.026083       0.008422      -0.010981      -0.001584      -0.029195      -0.001253       0.030449             10.561349      11.555752      -1.232099       3.549474       5.506593       0.754196      14.621702          -0.000007
          104              C       9.927237      14.823541       0.426904       0.004397      38.984053 0.41746814E+03  0.96572800E+04                                 9.843643                            6.762361      -0.000141       2.004502                    0.999187      27.016542      75.541890       0.644570       0.410776      -1.074290      -0.009201      -0.005232      -0.010884       0.015182      -0.014969       0.034052       0.026055       0.059676       0.135677      -0.066751      -0.000463       0.067214             12.223419      12.100929      -0.822780       4.523043       5.900021       2.197882      18.669306          -0.000000
          105              C       9.969633      14.240596      15.928121      -0.106561      33.568992 0.42964189E+03  0.10088630E+05                                 9.033321                            6.907481       0.146001       2.013108                    0.999799      29.527820      85.320855       0.626349       0.416451      -1.062327      -0.023721      -0.000230      -0.024100       0.033816      -0.019774      -0.006441      -0.006747       0.028343      -0.076484      -0.029953      -0.007236       0.037190             10.314801      10.409873      -1.066021       2.006009       5.541770       2.011122      14.992760           0.000001
          106              C       9.296861      14.071591      14.740121      -0.217955      37.088737 0.48295478E+03  0.11691405E+05                                 9.742947                            7.388515      -0.059738       1.950890                    0.998519      30.703135      90.442057       0.596907       0.423876      -1.056343       0.030950      -0.002912       0.017760       0.035802       0.008792       0.004848       0.010831      -0.024362       0.068603      -0.026493      -0.001994       0.028487             11.259297      12.673114      -1.742137       3.418423       6.275922       1.528865      14.828854           0.000007
          107              C      10.611823      -0.015337       1.666815       0.296048      39.385669 0.32923189E+03  0.72467664E+04                                10.341026                            6.420379       0.197735       2.102421                    0.999368      24.465824      68.867442       0.592670       0.469516      -1.029008      -0.016977      -0.011949      -0.024516       0.032125      -0.049559      -0.084615       0.001481       0.009761      -0.236131      -0.124820       0.011387       0.113433             13.462511      11.255010       1.451946       9.141471       6.170163       2.552039      22.962361           0.000045
          108              C       4.019105       1.657118      13.345801       0.394746      27.284342 0.31850778E+03  0.69916325E+04                                 8.264682                            6.259136      -0.092371       2.006514                    0.999551      24.324016      69.626572       0.604933       0.461254      -1.027862       0.078023      -0.065062       0.015608       0.102783      -0.019949       0.004546      -0.021412       0.003216      -0.076083      -0.035677      -0.002347       0.038024              9.533446      10.320068      -4.420114       1.144755      10.204829       1.489741       8.075440          -0.000011
          109              C       3.201026       1.681326      12.223976      -0.228111      35.683268 0.49658280E+03  0.12138684E+05                                 9.545620                            7.534059      -0.168374       1.912159                    0.998160      31.351985      93.643411       0.584559       0.428645      -1.050490      -0.031895       0.020472      -0.024442       0.045098       0.003909      -0.023451       0.006139      -0.033467      -0.015714      -0.034437       0.013468       0.020969             10.783130      11.396193      -4.656698       2.157576      11.541022       1.312153       9.412174          -0.000005
          110              C       2.194735       2.608596      12.098758      -0.093205      33.262205 0.44397462E+03  0.10546514E+05                                 9.097683                            7.113930      -0.046921       1.953465                    0.999620      29.906216      87.876860       0.603202       0.427457      -1.051875       0.028985      -0.017133       0.011987       0.035740       0.012228       0.015042      -0.007500       0.016639       0.075240      -0.030851      -0.000674       0.031525             10.339869       9.943297      -4.621578       1.093702      12.607326       2.097251       8.468983          -0.000000
          111              C       1.997161       3.554360      13.109793       0.010750      38.753080 0.42015818E+03  0.97343273E+04                                 9.838755                            6.805557       0.106873       2.044434                    0.999299      26.851413      75.117192       0.639539       0.413377      -1.072684       0.015708      -0.007141      -0.002337       0.017412      -0.052261       0.019274       0.010917      -0.001804      -0.056287      -0.055461      -0.006617       0.062078             12.265913      12.224053      -7.320462       2.006378      15.688252       0.845572       8.885435          -0.000005
          112              C       2.801844       3.526844      14.240574      -0.094117      31.685051 0.42860107E+03  0.10051136E+05                                 8.701549                            6.923386       0.193640       2.033867                    0.999845      29.162389      84.020261       0.622772       0.419387      -1.061197       0.028047      -0.023334      -0.013735       0.038984       0.009395      -0.004034       0.019534      -0.015223       0.065096      -0.026638      -0.005786       0.032424              9.712906       9.827134      -4.391821       2.095493      10.834562       0.522560       8.477024          -0.000001
          113              C       3.797088       2.584237      14.361481      -0.219295      34.285707 0.47797948E+03  0.11512263E+05                                 9.160313                            7.309444       0.059074       1.988043                    0.999157      30.366036      88.497096       0.606686       0.419171      -1.061944      -0.014578       0.032767       0.015437       0.039045      -0.008111       0.021717      -0.007258       0.016607       0.008873      -0.016915      -0.012780       0.029695             10.232535      10.047969      -4.486915       0.872500      11.711041       1.460705       8.938595          -0.000005
          114              C       1.014179       4.589589      12.969980       0.302052      40.001769 0.32161274E+03  0.70199668E+04                                10.373177                            6.294061       0.356010       2.154353                    0.999783      24.124975      67.067613       0.607497       0.461913      -1.035833       0.020768      -0.023811       0.001644       0.031638       0.080153       0.014014       0.043567       0.018178       0.269422      -0.128144       0.015750       0.112393             13.738379      15.554318     -11.198162       1.275859      19.748740      -1.485077       5.912080           0.000031
          115              C       4.259764      12.489353      12.069734       0.405697      28.159648 0.30140502E+03  0.64961704E+04                                 8.317614                            5.995945       0.019484       2.044023                    0.998942      23.630044      66.043291       0.635335       0.447297      -1.040471       0.079677       0.060968      -0.015488       0.101515       0.020440       0.000374      -0.025259       0.024898      -0.026903      -0.037891       0.005001       0.032890              9.979583      10.654608       3.735320      -1.795165      13.559925       1.242697       5.724215          -0.000002
          116              C       3.112330      12.804056      12.782567      -0.247119      37.589764 0.51120709E+03  0.12570717E+05                                 9.847868                            7.614495      -0.145019       1.912655                    0.998505      31.656150      94.429210       0.585634       0.425321      -1.053914      -0.039507      -0.011502       0.010840       0.042551       0.007123       0.016846      -0.000301      -0.048324       0.008360      -0.034162       0.010083       0.024079             11.276388      12.679166       3.250632      -2.784398      14.146183       1.299899       7.003814           0.000002
          117              C       2.123433      11.870471      12.967658      -0.095888      34.560405 0.43886901E+03  0.10401675E+05                                 9.327747                            7.061204      -0.070021       1.942363                    0.999628      30.040215      88.352313       0.606574       0.426043      -1.052083       0.032024       0.011091      -0.012406       0.036089      -0.013393      -0.018635      -0.001429       0.031919       0.066920      -0.033209      -0.001546       0.034755             10.796340      10.733574       2.957297      -1.823338      15.454705       1.761210       6.200741           0.000005
          118              C       2.250425      10.603838      12.417194       0.011251      37.765534 0.40176100E+03  0.92040452E+04                                 9.640636                            6.632549       0.139392       2.058597                    0.999304      26.524707      73.775716       0.651135       0.410605      -1.074541       0.012480       0.005429       0.002240       0.013793       0.038200      -0.019781       0.004639      -0.006381      -0.120843      -0.050799      -0.008715       0.059514             11.876654      12.965841       4.926826      -2.451730      16.349973       0.943136       6.314149           0.000011
          119              C       3.372648      10.305674      11.678654      -0.090819      33.366735 0.44432395E+03  0.10567189E+05                                 9.170659                            7.150165      -0.062469       1.953064                    0.999137      29.802284      87.902389       0.596874       0.431483      -1.048389       0.018617       0.031091       0.015233       0.039310      -0.008774       0.010578       0.011071      -0.028699       0.020833      -0.025852       0.005697       0.020155             10.356880      11.644278       2.533182      -2.627453      12.912070       1.179051       6.514293           0.000002
          120              C       4.370025      11.232042      11.500031      -0.214783      35.707373 0.46397669E+03  0.11103231E+05                                 9.452509                            7.206636       0.063804       1.995779                    0.998725      30.112186      87.758409       0.609751       0.419759      -1.060520      -0.001417      -0.037522       0.004554       0.037824       0.011039      -0.007340      -0.016439       0.044050       0.000279      -0.031605       0.002314       0.029291             10.907841      10.636114       2.998036      -1.854950      15.782439       1.619487       6.304972           0.000001
          121              C       1.241478       9.603794      12.605934       0.313561      37.528121 0.31603641E+03  0.68749671E+04                                 9.970309                            6.262301       0.265205       2.127035                    0.999725      23.992235      66.802003       0.605077       0.465331      -1.032901       0.025073       0.022672      -0.000003       0.033804      -0.102226      -0.018101       0.049176      -0.002784       0.126831      -0.126348       0.012519       0.113829             12.785868      15.543085      10.351805      -1.211822      17.222815      -1.495230       5.591704           0.000070
          122              C       7.368739       0.509720      10.129262       0.404119      27.937820 0.31237910E+03  0.68071133E+04                                 8.345317                            6.156331      -0.011351       2.035356                    0.999547      23.952837      67.767168       0.617777       0.454981      -1.033926      -0.068366       0.024286       0.070938       0.101468       0.000935      -0.024687       0.018700       0.010248      -0.018111      -0.032925       0.002300       0.030625              9.856721      10.376220      -1.320134      -3.241862       5.304138      -1.277104      13.889803          -0.000010
          123              C       9.519873      14.831059       9.303815      -0.103434      34.978035 0.44588478E+03  0.10602479E+05                                 9.371612                            7.100081      -0.040263       1.951667                    0.999601      30.124556      88.541278       0.607556       0.423970      -1.054109      -0.028035       0.022306       0.021151       0.041604      -0.013358       0.009805       0.002888       0.007428      -0.070510      -0.026932       0.000543       0.026389             10.793387      10.437684      -1.512595      -2.711277       6.126104      -1.843930      15.816373          -0.000002
          124              C       8.600318      14.919020      10.324139      -0.246746      37.115923 0.52506003E+03  0.13005374E+05                                 9.785542                            7.743410      -0.176135       1.903175                    0.998129      31.863970      95.572395       0.577438       0.428240      -1.051514       0.044341      -0.001397      -0.011727       0.045887       0.015417       0.000036      -0.004067      -0.022759       0.073512      -0.031476       0.006200       0.025277             11.035464      12.527156      -2.132988      -3.106958       6.593248      -0.997285      13.985986          -0.000002
          125              C       9.224032       0.328236       8.054284       0.000884      39.231500 0.40924202E+03  0.93920463E+04                                 9.780946                            6.623237       0.132097       2.044896                    0.999175      26.749409      73.778620       0.663948       0.401968      -1.083342      -0.009948       0.007773       0.010535       0.016443      -0.022757      -0.041252      -0.010374       0.075125       0.099208      -0.065738      -0.003425       0.069163             12.234899      12.736834      -1.734828      -5.294206       5.988360      -1.373680      17.979505          -0.000001
          126              C       7.994383       0.937344       7.840501      -0.096270      33.461658 0.44634604E+03  0.10603178E+05                                 9.141383                            7.143039       0.025381       1.982237                    0.999181      29.604077      86.621650       0.601473       0.428672      -1.052496      -0.016348      -0.007625       0.031833       0.036589       0.000784       0.021844      -0.012103      -0.001985       0.027801      -0.024373      -0.003439       0.027812             10.294426      11.568543      -1.926422      -2.789900       5.892804      -1.272269      13.421930          -0.000002
          127              C       7.083428       1.028763       8.863975      -0.213169      34.255904 0.45893629E+03  0.10936358E+05                                 9.136745                            7.135479       0.111665       2.006217                    0.999441      30.067834      87.019964       0.617818       0.416031      -1.064473       0.003367       0.009625      -0.033695       0.035204      -0.019860      -0.011306       0.017084       0.025523      -0.027118      -0.026837      -0.008899       0.035736             10.377676      10.047445      -1.142725      -2.624648       5.758960      -1.722848      15.326622          -0.000002
          128              C      10.163430       0.262228       6.967288       0.302126      39.676154 0.31505808E+03  0.68297520E+04                                10.245991                            6.189199       0.365847       2.156541                    0.999869      23.947371      65.971174       0.619701       0.455942      -1.041008      -0.017878       0.005083       0.024120       0.030450      -0.027207       0.109605      -0.026709      -0.046507      -0.117834      -0.132536       0.021656       0.110880             13.601398      14.797972      -0.314365     -11.241314       5.625250       0.556804      20.380971           0.000043
          129              C       3.872370       0.561294       1.980442       0.404160      27.934304 0.30617490E+03  0.66253804E+04                                 8.281879                            6.053677      -0.018262       2.030668                    0.999172      23.740029      66.498071       0.630616       0.448849      -1.039500       0.043269       0.026623       0.088220       0.101802       0.019916       0.014764       0.010299      -0.016119       0.065192      -0.033217      -0.001063       0.034280              9.855698      10.606353      -1.294273       3.495482       5.318513       1.102578      13.642226          -0.000009
          130              C       4.507571      -0.028418       0.895602      -0.240757      36.541931 0.47789986E+03  0.11501875E+05                                 9.523041                            7.269198       0.128199       2.009459                    0.999634      30.496462      88.643164       0.613772       0.414636      -1.065575       0.003397      -0.014285      -0.040075       0.042680       0.001325       0.014919      -0.007105       0.010627      -0.063262      -0.027900       0.006686       0.021214             11.014781      11.052037      -1.342152       3.072051       5.784152       0.976243      16.208155           0.000002
          131              C       3.239023      14.841284      16.296645      -0.089512      33.572615 0.43273705E+03  0.10201637E+05                                 9.134149                            7.004085       0.002296       1.973480                    0.999567      29.467593      85.921490       0.611154       0.425118      -1.054584       0.008976       0.013553       0.035497       0.039042      -0.010431      -0.026079       0.008426      -0.010987      -0.001568      -0.029191      -0.001254       0.030445             10.561485      11.555879      -1.232113       3.549540       5.506649       0.754212      14.621928          -0.000005
          132              C       1.920746       0.212459      16.158324       0.004411      38.983777 0.41746306E+03  0.96571457E+04                                 9.843654                            6.762358      -0.000223       2.004481                    0.999187      27.016363      75.541649       0.644564       0.410780      -1.074285       0.009205       0.005246       0.010874       0.015182      -0.014970       0.034050       0.026055       0.059662       0.135664      -0.066745      -0.000464       0.067208             12.223446      12.100942      -0.822784       4.523050       5.900031       2.197898      18.669366          -0.000000
          133              C       1.878350       0.795404       0.657107      -0.106580      33.569625 0.42965030E+03  0.10088886E+05                                 9.033445                            6.907555       0.145960       2.013089                    0.999799      29.528215      85.322493       0.626344       0.416452      -1.062326       0.023728       0.000251       0.024089       0.033814      -0.019775      -0.006432      -0.006752       0.028352      -0.076481      -0.029953      -0.007239       0.037192             10.314960      10.410032      -1.066040       2.006061       5.541836       2.011156      14.993011           0.000004
          134              C       2.551122       0.964409       1.845107      -0.217982      37.089625 0.48296705E+03  0.11691777E+05                                 9.743068                            7.388583      -0.059688       1.950895                    0.998520      30.703721      90.444104       0.596907       0.423873      -1.056345      -0.030941       0.002926      -0.017766       0.035799       0.008787       0.004843       0.010832      -0.024352       0.068643      -0.026492      -0.002002       0.028495             11.259453      12.673277      -1.742161       3.418491       6.275988       1.528892      14.829095           0.000007
          135              C       1.236160       0.015337      14.918413       0.296006      39.386366 0.32923714E+03  0.72469059E+04                                10.341123                            6.420415       0.197762       2.102428                    0.999368      24.466011      68.867925       0.592671       0.469514      -1.029010       0.016990       0.011960       0.024516       0.032136      -0.049558      -0.084609       0.001484       0.009749      -0.236121      -0.124812       0.011386       0.113426             13.462674      11.255120       1.451969       9.141612       6.170217       2.552088      22.962684           0.000033
          136              C       7.828878      13.378882       3.239427       0.394757      27.284291 0.31850747E+03  0.69916216E+04                                 8.264661                            6.259125      -0.092361       2.006518                    0.999551      24.323973      69.626354       0.604935       0.461253      -1.027863      -0.078023       0.065055      -0.015606       0.102778      -0.019945       0.004544      -0.021415       0.003215      -0.076064      -0.035674      -0.002344       0.038019              9.533416      10.320048      -4.420111       1.144741      10.204799       1.489729       8.075400          -0.000014
          137              C       8.646957      13.354674       4.361252      -0.228098      35.682771 0.49657565E+03  0.12138459E+05                                 9.545523                            7.534001      -0.168359       1.912168                    0.998160      31.351670      93.642086       0.584562       0.428644      -1.050491       0.031884      -0.020484       0.024451       0.045100       0.003910      -0.023455       0.006129      -0.033470      -0.015699      -0.034440       0.013477       0.020963             10.783000      11.396044      -4.656622       2.157536      11.540879       1.312146       9.412077          -0.000001
          138              C       9.653248      12.427404       4.486470      -0.093194      33.261810 0.44397005E+03  0.10546365E+05                                 9.097594                            7.113887      -0.046858       1.953489                    0.999620      29.905906      87.875433       0.603206       0.427456      -1.051876      -0.029000       0.017120      -0.011976       0.035743       0.012233       0.015036      -0.007506       0.016631       0.075265      -0.030857      -0.000670       0.031527             10.339747       9.943178      -4.621521       1.093663      12.607190       2.097221       8.468874          -0.000001
          139              C       9.850822      11.481640       3.475435       0.010754      38.753066 0.42015995E+03  0.97343733E+04                                 9.838730                            6.805558       0.106895       2.044441                    0.999299      26.851449      75.117174       0.639541       0.413375      -1.072686      -0.015722       0.007134       0.002343       0.017423      -0.052265       0.019275       0.010918      -0.001812      -0.056270      -0.055465      -0.006614       0.062080             12.265860      12.224010      -7.320431       2.006364      15.688184       0.845546       8.885387          -0.000005
          140              C       9.046139      11.509156       2.344654      -0.094097      31.684702 0.42859661E+03  0.10051002E+05                                 8.701489                            6.923356       0.193652       2.033876                    0.999845      29.162141      84.019339       0.622773       0.419388      -1.061197      -0.028054       0.023329       0.013741       0.038988       0.009397      -0.004034       0.019531      -0.015228       0.065110      -0.026640      -0.005784       0.032425              9.712826       9.827056      -4.391779       2.095466      10.834475       0.522545       8.476949          -0.000001
          141              C       8.050895      12.451763       2.223747      -0.219295      34.285942 0.47798489E+03  0.11512426E+05                                 9.160365                            7.309498       0.059071       1.988042                    0.999156      30.366132      88.497492       0.606682       0.419172      -1.061943       0.014576      -0.032768      -0.015436       0.039045      -0.008114       0.021717      -0.007257       0.016600       0.008876      -0.016916      -0.012778       0.029694             10.232585      10.048019      -4.486948       0.872474      11.711122       1.460716       8.938614          -0.000003
          142              C      10.833804      10.446411       3.615248       0.302107      40.000928 0.32160672E+03  0.70198042E+04                                10.373050                            6.294011       0.355952       2.154340                    0.999783      24.124700      67.066745       0.607498       0.461914      -1.035832      -0.020779       0.023795      -0.001638       0.031634       0.080152       0.014013       0.043570       0.018179       0.269442      -0.128147       0.015749       0.112399             13.738173      15.554081     -11.197949       1.275839      19.748414      -1.485059       5.912023           0.000041
          143              C       7.588219       2.546647       4.515494       0.405708      28.159464 0.30140355E+03  0.64961258E+04                                 8.317559                            5.995920       0.019520       2.044036                    0.998942      23.629926      66.042725       0.635339       0.447295      -1.040473      -0.079676      -0.060963       0.015482       0.101511       0.020437       0.000375      -0.025261       0.024898      -0.026879      -0.037891       0.005007       0.032885              9.979501      10.654528       3.735283      -1.795151      13.559794       1.242683       5.724182          -0.000003
          144              C       8.735653       2.231944       3.802661      -0.247105      37.589312 0.51120030E+03  0.12570500E+05                                 9.847764                            7.614428      -0.144989       1.912667                    0.998505      31.655920      94.428118       0.585639       0.425319      -1.053916       0.039499       0.011507      -0.010851       0.042548       0.007123       0.016847      -0.000306      -0.048325       0.008377      -0.034165       0.010090       0.024075             11.276249      12.678986       3.250572      -2.784356      14.146018       1.299895       7.003744           0.000003
          145              C       9.724550       3.165529       3.617570      -0.095879      34.560220 0.43886770E+03  0.10401622E+05                                 9.327675                            7.061170      -0.069945       1.942387                    0.999628      30.040087      88.351442       0.606579       0.426041      -1.052087      -0.032035      -0.011085       0.012390       0.036092      -0.013395      -0.018636      -0.001432       0.031915       0.066947      -0.033215      -0.001545       0.034760             10.796239      10.733458       2.957284      -1.823304      15.454568       1.761187       6.200691           0.000004
          146              C       9.597558       4.432162       4.168034       0.011260      37.765285 0.40176008E+03  0.92040109E+04                                 9.640565                            6.632523       0.139426       2.058610                    0.999304      26.524642      73.775278       0.651139       0.410603      -1.074544      -0.012490      -0.005426      -0.002251       0.013802       0.038203      -0.019784       0.004642      -0.006391      -0.120835      -0.050802      -0.008713       0.059515             11.876536      12.965704       4.926761      -2.451702      16.349798       0.943123       6.314105           0.000008
          147              C       8.475335       4.730326       4.906574      -0.090790      33.365933 0.44431246E+03  0.10566844E+05                                 9.170527                            7.150086      -0.062486       1.953068                    0.999136      29.801753      87.900434       0.596876       0.431485      -1.048389      -0.018620      -0.031089      -0.015240       0.039313      -0.008773       0.010580       0.011066      -0.028695       0.020864      -0.025853       0.005702       0.020151             10.356709      11.644067       2.533125      -2.627402      12.911850       1.179034       6.514208           0.000003
          148              C       7.477958       3.803958       5.085197      -0.214769      35.706916 0.46397121E+03  0.11103057E+05                                 9.452413                            7.206584       0.063841       1.995794                    0.998725      30.111912      87.757194       0.609755       0.419758      -1.060522       0.001414       0.037524      -0.004556       0.037826       0.011041      -0.007338      -0.016438       0.044044       0.000299      -0.031604       0.002318       0.029286             10.907709      10.635973       2.997994      -1.854918      15.782240       1.619464       6.304913           0.000001
          149              C      10.606505       5.432206       3.979294       0.313612      37.527357 0.31603095E+03  0.68748219E+04                                 9.970200                            6.262263       0.265156       2.127024                    0.999725      23.991972      66.801243       0.605076       0.465333      -1.032899      -0.025084      -0.022658      -0.000006       0.033802      -0.102227      -0.018103       0.049181      -0.002789       0.126848      -0.126352       0.012518       0.113834             12.785688      15.542858      10.351615      -1.211801      17.222551      -1.495208       5.591655           0.000072
          150              C       4.479244      14.526280       6.455966       0.404102      27.938195 0.31238348E+03  0.68072349E+04                                 8.345384                            6.156370      -0.011385       2.035339                    0.999547      23.953097      67.768099       0.617776       0.454980      -1.033926       0.068366      -0.024286      -0.070942       0.101472       0.000930      -0.024693       0.018697       0.010258      -0.018095      -0.032923       0.002290       0.030633              9.856810      10.376315      -1.320152      -3.241903       5.304176      -1.277113      13.889939          -0.000005
          151              C       2.328110       0.204941       7.281413      -0.103463      34.979187 0.44590091E+03  0.10602962E+05                                 9.371798                            7.100195      -0.040248       1.951660                    0.999601      30.125286      88.543943       0.607553       0.423968      -1.054109       0.028036      -0.022304      -0.021148       0.041602      -0.013365       0.009801       0.002888       0.007443      -0.070511      -0.026931       0.000534       0.026397             10.793629      10.437891      -1.512612      -2.711408       6.126204      -1.843962      15.816792           0.000002
          152              C       3.247665       0.116980       6.261089      -0.246772      37.116935 0.52507549E+03  0.13005855E+05                                 9.785686                            7.743497      -0.176100       1.903175                    0.998130      31.864650      95.574849       0.577438       0.428237      -1.051515      -0.044338       0.001396       0.011729       0.045884       0.015413       0.000035      -0.004072      -0.022753       0.073550      -0.031478       0.006187       0.025291             11.035650      12.527345      -2.133018      -3.107059       6.593328      -0.997297      13.986276          -0.000000
          153              C       2.623951      14.707764       8.530944       0.000896      39.231534 0.40924000E+03  0.93920008E+04                                 9.781003                            6.623255       0.132019       2.044873                    0.999175      26.749339      73.778747       0.663942       0.401972      -1.083337       0.009946      -0.007773      -0.010530       0.016438      -0.022755      -0.041249      -0.010374       0.075110       0.099209      -0.065731      -0.003425       0.069156             12.235001      12.736905      -1.734825      -5.294302       5.988386      -1.373685      17.979712           0.000002
          154              C       3.853600      14.098656       8.744727      -0.096270      33.461364 0.44634150E+03  0.10603044E+05                                 9.141355                            7.143021       0.025353       1.982234                    0.999180      29.603818      86.620827       0.601471       0.428675      -1.052494       0.016346       0.007619      -0.031831       0.036585       0.000784       0.021838      -0.012103      -0.001990       0.027797      -0.024368      -0.003437       0.027805             10.294398      11.568528      -1.926420      -2.789919       5.892788      -1.272251      13.421879          -0.000001
          155              C       4.764555      14.007237       7.721253      -0.213176      34.256001 0.45893751E+03  0.10936394E+05                                 9.136751                            7.135478       0.111663       2.006214                    0.999441      30.067910      87.020194       0.617819       0.416029      -1.064474      -0.003368      -0.009631       0.033698       0.035209      -0.019865      -0.011305       0.017077       0.025526      -0.027112      -0.026833      -0.008903       0.035737             10.377689      10.047468      -1.142740      -2.624643       5.758968      -1.722854      15.326631          -0.000002
          156              C       1.684553      14.773772       9.617940       0.302074      39.677476 0.31506794E+03  0.68300181E+04                                10.246199                            6.189287       0.365835       2.156532                    0.999869      23.947766      65.972474       0.619698       0.455941      -1.041009       0.017892      -0.005088      -0.024118       0.030458      -0.027202       0.109595      -0.026707      -0.046516      -0.117819      -0.132526       0.021658       0.110868             13.601723      14.798298      -0.314369     -11.241633       5.625349       0.556815      20.381524           0.000039
          157              C       3.572062       6.956706      10.273056       0.404179      27.934044 0.30617251E+03  0.66253128E+04                                 8.281825                            6.053652      -0.018226       2.030684                    0.999172      23.739850      66.497397       0.630617       0.448849      -1.039500       0.043266      -0.026612       0.088222       0.101800      -0.019917       0.014759      -0.010303      -0.016120       0.065165      -0.033213      -0.001063       0.034275              9.855620      10.606284       1.294258       3.495449       5.318486      -1.102567      13.642090          -0.000013
          158              C       4.207263       7.546418       9.188216      -0.240735      36.541177 0.47788925E+03  0.11501550E+05                                 9.522920                            7.269127       0.128183       2.009463                    0.999634      30.495971      88.641328       0.613774       0.414637      -1.065575       0.003394       0.014304      -0.040067       0.042679      -0.001330       0.014919       0.007104       0.010614      -0.063266      -0.027902       0.006694       0.021207             11.014623      11.051885       1.342128       3.071989       5.784088      -0.976225      16.207896           0.000003
          159              C       3.539332       7.712716       8.004031      -0.089507      33.572402 0.43273469E+03  0.10201554E+05                                 9.134063                            7.004033       0.002383       1.973506                    0.999567      29.467500      85.920729       0.611161       0.425115      -1.054587       0.008973      -0.013538       0.035504       0.039043       0.010437      -0.026084      -0.008421      -0.010980      -0.001583      -0.029196      -0.001253       0.030449             10.561371      11.555781       1.232103       3.549485       5.506602      -0.754197      14.621731          -0.000005
          160              C       2.221055       7.305541       7.865710       0.004396      38.984126 0.41746896E+03  0.96573043E+04                                 9.843656                            6.762367      -0.000137       2.004504                    0.999187      27.016570      75.542003       0.644570       0.410776      -1.074290       0.009202      -0.005233       0.010884       0.015183       0.014969       0.034052      -0.026054       0.059676       0.135679      -0.066751      -0.000464       0.067214             12.223436      12.100952       0.822784       4.523044       5.900028      -2.197887      18.669329          -0.000001
          161              C       1.578041       6.722596       8.949721      -0.106560      33.569036 0.42964246E+03  0.10088650E+05                                 9.033337                            6.907490       0.145996       2.013107                    0.999799      29.527850      85.321072       0.626348       0.416452      -1.062327       0.023721      -0.000230       0.024100       0.033817       0.019774      -0.006442       0.006748       0.028343      -0.076483      -0.029954      -0.007235       0.037190             10.314821      10.409908       1.066028       2.006009       5.541777      -2.011125      14.992779           0.000002
          162              C       2.250813       6.553591      10.137721      -0.217954      37.088792 0.48295563E+03  0.11691433E+05                                 9.742963                            7.388525      -0.059745       1.950888                    0.998519      30.703163      90.442224       0.596906       0.423877      -1.056342      -0.030950      -0.002911      -0.017759       0.035802      -0.008791       0.004849      -0.010830      -0.024363       0.068606      -0.026494      -0.001994       0.028487             11.259318      12.673141       1.742139       3.418431       6.275930      -1.528868      14.828882           0.000006
          163              C       1.536469       7.502663       6.625799       0.296057      39.385642 0.32923167E+03  0.72467632E+04                                10.341033                            6.420385       0.197711       2.102414                    0.999368      24.465825      68.867540       0.592668       0.469518      -1.029007       0.016977      -0.011950       0.024513       0.032124       0.049559      -0.084615      -0.001481       0.009760      -0.236133      -0.124820       0.011387       0.113434             13.462520      11.255017      -1.451947       9.141473       6.170169      -2.552043      22.962375           0.000047
          164              C       7.528569       9.175118      11.532041       0.394747      27.284260 0.31850668E+03  0.69916019E+04                                 8.264666                            6.259125      -0.092367       2.006516                    0.999551      24.323971      69.626404       0.604934       0.461254      -1.027862      -0.078024      -0.065061      -0.015607       0.102783       0.019948       0.004545       0.021412       0.003217      -0.076082      -0.035677      -0.002346       0.038023              9.533425      10.320042       4.420100       1.144751      10.204809      -1.489741       8.075423          -0.000011
          165              C       8.346648       9.199326      12.653866      -0.228110      35.683144 0.49658129E+03  0.12138636E+05                                 9.545598                            7.534048      -0.168374       1.912160                    0.998160      31.351896      93.643053       0.584560       0.428645      -1.050490       0.031894       0.020474       0.024444       0.045098      -0.003910      -0.023452      -0.006138      -0.033465      -0.015711      -0.034437       0.013470       0.020967             10.783099      11.396165       4.656674       2.157576      11.540977      -1.312147       9.412155          -0.000003
          166              C       9.352940      10.126596      12.779084      -0.093203      33.262046 0.44397257E+03  0.10546451E+05                                 9.097653                            7.113914      -0.046918       1.953467                    0.999620      29.906125      87.876492       0.603203       0.427457      -1.051875      -0.028985      -0.017133      -0.011986       0.035740      -0.012229       0.015041       0.007500       0.016640       0.075243      -0.030851      -0.000674       0.031525             10.339828       9.943256       4.621544       1.093701      12.607265      -2.097245       8.468962           0.000001
          167              C       9.550514      11.072360      11.768049       0.010748      38.753043 0.42015820E+03  0.97343281E+04                                 9.838751                            6.805560       0.106871       2.044434                    0.999299      26.851405      75.117175       0.639539       0.413377      -1.072684      -0.015707      -0.007142       0.002337       0.017412       0.052261       0.019274      -0.010917      -0.001802      -0.056287      -0.055461      -0.006618       0.062078             12.265899      12.224043       7.320442       2.006382      15.688222      -0.845570       8.885433          -0.000005
          168              C       8.745830      11.044844      10.637268      -0.094119      31.685159 0.42860283E+03  0.10051189E+05                                 8.701569                            6.923400       0.193638       2.033865                    0.999845      29.162466      84.020562       0.622771       0.419387      -1.061197      -0.028047      -0.023335       0.013736       0.038985      -0.009395      -0.004035      -0.019534      -0.015223       0.065099      -0.026638      -0.005787       0.032425              9.712928       9.827159       4.391833       2.095495      10.834589      -0.522564       8.477036          -0.000001
          169              C       7.750586      10.102237      10.516361      -0.219296      34.285751 0.47798013E+03  0.11512284E+05                                 9.160325                            7.309452       0.059067       1.988041                    0.999156      30.366069      88.497259       0.606685       0.419171      -1.061943       0.014577       0.032767      -0.015437       0.039044       0.008111       0.021716       0.007259       0.016609       0.008874      -0.016913      -0.012781       0.029695             10.232547      10.047986       4.486922       0.872500      11.711056      -1.460708       8.938600          -0.000005
          170              C      10.533496      12.107589      11.907862       0.302052      40.001712 0.32161256E+03  0.70199608E+04                                10.373166                            6.294058       0.356016       2.154355                    0.999783      24.124955      67.067518       0.607498       0.461913      -1.035833      -0.020768      -0.023813      -0.001642       0.031639      -0.080154       0.014015      -0.043567       0.018178       0.269422      -0.128144       0.015750       0.112394             13.738358      15.554298      11.198141       1.275860      19.748703       1.485078       5.912073           0.000032
          171              C       7.287911       4.971353      12.808108       0.405699      28.159629 0.30140491E+03  0.64961674E+04                                 8.317611                            5.995944       0.019485       2.044024                    0.998942      23.630033      66.043257       0.635335       0.447297      -1.040471      -0.079675       0.060968       0.015491       0.101515      -0.020439       0.000374       0.025259       0.024898      -0.026900      -0.037890       0.005001       0.032889              9.979577      10.654612      -3.735315      -1.795167      13.559905      -1.242696       5.724214          -0.000003
          172              C       8.435344       5.286056      12.095275      -0.247117      37.589772 0.51120748E+03  0.12570731E+05                                 9.847875                            7.614502      -0.145030       1.912652                    0.998505      31.656158      94.429290       0.585633       0.425321      -1.053913       0.039507      -0.011500      -0.010837       0.042550      -0.007123       0.016846       0.000301      -0.048325       0.008366      -0.034162       0.010084       0.024078             11.276393      12.679187      -3.250627      -2.784405      14.146174      -1.299899       7.003819           0.000002
          173              C       9.424242       4.352471      11.910184      -0.095887      34.560456 0.43887001E+03  0.10401706E+05                                 9.327757                            7.061211      -0.070029       1.942361                    0.999628      30.040262      88.352532       0.606574       0.426043      -1.052083      -0.032023       0.011092       0.012407       0.036089       0.013391      -0.018635       0.001427       0.031919       0.066925      -0.033208      -0.001548       0.034756             10.796349      10.733594      -2.957279      -1.823348      15.454703      -1.761215       6.200750           0.000003
          174              C       9.297249       3.085838      12.460648       0.011250      37.765509 0.40176106E+03  0.92040463E+04                                 9.640629                            6.632547       0.139399       2.058600                    0.999304      26.524716      73.775730       0.651135       0.410605      -1.074542      -0.012479       0.005430      -0.002237       0.013792      -0.038201      -0.019782      -0.004639      -0.006381      -0.120843      -0.050800      -0.008714       0.059514             11.876637      12.965817      -4.926792      -2.451732      16.349948      -0.943143       6.314148           0.000009
          175              C       8.175027       2.787674      13.199188      -0.090818      33.366655 0.44432268E+03  0.10567150E+05                                 9.170640                            7.150151      -0.062460       1.953068                    0.999137      29.802246      87.902204       0.596875       0.431483      -1.048390      -0.018616       0.031092      -0.015230       0.039309       0.008774       0.010578      -0.011070      -0.028699       0.020836      -0.025852       0.005698       0.020154             10.356854      11.644244      -2.533156      -2.627449      12.912037      -1.179056       6.514283           0.000000
          176              C       7.177650       3.714042      13.377811      -0.214781      35.707289 0.46397569E+03  0.11103199E+05                                 9.452492                            7.206627       0.063809       1.995781                    0.998725      30.112124      87.758148       0.609752       0.419759      -1.060521       0.001419      -0.037521      -0.004550       0.037822      -0.011040      -0.007340       0.016439       0.044050       0.000283      -0.031605       0.002315       0.029290             10.907817      10.636092      -2.998023      -1.854945      15.782399      -1.619484       6.304961          -0.000001
          177              C      10.306196       2.085794      12.271908       0.313563      37.528060 0.31603614E+03  0.68749588E+04                                 9.970296                            6.262297       0.265216       2.127038                    0.999725      23.992211      66.801894       0.605077       0.465331      -1.032901      -0.025073       0.022673       0.000005       0.033804       0.102227      -0.018102      -0.049177      -0.002786       0.126831      -0.126348       0.012518       0.113830             12.785845      15.543052     -10.351783      -1.211819      17.222788       1.495228       5.591696           0.000065
          178              C       4.178935       8.027720      14.748580       0.404116      27.937768 0.31237856E+03  0.68070979E+04                                 8.345307                            6.156326      -0.011349       2.035357                    0.999547      23.952801      67.767022       0.617777       0.454981      -1.033926       0.068366       0.024286      -0.070938       0.101469      -0.000935      -0.024687      -0.018701       0.010248      -0.018112      -0.032926       0.002300       0.030625              9.856707      10.376212       1.320138      -3.241844       5.304134       1.277103      13.889775          -0.000001
          179              C       2.027801       7.313059      15.574027      -0.103436      34.978052 0.44588503E+03  0.10602487E+05                                 9.371619                            7.100085      -0.040269       1.951665                    0.999601      30.124561      88.541311       0.607555       0.423970      -1.054108       0.028035       0.022307      -0.021150       0.041604       0.013358       0.009805      -0.002888       0.007429      -0.070512      -0.026933       0.000544       0.026389             10.793396      10.437691       1.512596      -2.711275       6.126106       1.843933      15.816392           0.000009
          180              C       2.947357       7.401020      14.553703      -0.246748      37.115921 0.52505986E+03  0.13005367E+05                                 9.785537                            7.743405      -0.176129       1.903177                    0.998129      31.863970      95.572362       0.577439       0.428239      -1.051514      -0.044342      -0.001396       0.011727       0.045887      -0.015417       0.000037       0.004067      -0.022759       0.073514      -0.031477       0.006200       0.025277             11.035459      12.527153       2.132990      -3.106946       6.593244       0.997288      13.985981          -0.000001
          181              C       2.924259       7.846236       0.238330       0.000879      39.231466 0.40924174E+03  0.93920368E+04                                 9.780937                            6.623232       0.132103       2.044898                    0.999175      26.749398      73.778537       0.663949       0.401968      -1.083342       0.009949       0.007772      -0.010536       0.016443       0.022757      -0.041251       0.010373       0.075126       0.099207      -0.065737      -0.003425       0.069163             12.234889      12.736815       1.734825      -5.294194       5.988354       1.373682      17.979497           0.000005
          182              C       4.153908       8.455344       0.452113      -0.096272      33.461641 0.44634598E+03  0.10603175E+05                                 9.141378                            7.143037       0.025381       1.982237                    0.999181      29.604064      86.621579       0.601473       0.428672      -1.052496       0.016349      -0.007627      -0.031833       0.036589      -0.000784       0.021846       0.012103      -0.001985       0.027802      -0.024374      -0.003439       0.027813             10.294420      11.568538       1.926421      -2.789894       5.892801       1.272270      13.421921           0.000007
          183              C       4.464247       8.546763      16.013867      -0.213168      34.255746 0.45893392E+03  0.10936287E+05                                 9.136719                            7.135462       0.111656       2.006215                    0.999441      30.067743      87.019638       0.617819       0.416031      -1.064473      -0.003366       0.009625       0.033695       0.035204       0.019860      -0.011306      -0.017085       0.025524      -0.027116      -0.026838      -0.008898       0.035736             10.377645      10.047424       1.142728      -2.624626       5.758946       1.722844      15.326563          -0.000001
          184              C       1.984861       7.780228       1.325326       0.302134      39.675859 0.31505563E+03  0.68296870E+04                                10.245950                            6.189180       0.365827       2.156536                    0.999869      23.947284      65.970915       0.619701       0.455943      -1.041008       0.017875       0.005081      -0.024118       0.030447       0.027207       0.109607       0.026709      -0.046506      -0.117837      -0.132538       0.021656       0.110882             13.601339      14.797895       0.314362     -11.241253       5.625231      -0.556800      20.380890           0.000060
          185              N      10.560309       7.253667      14.354017      -0.414703      56.310060 0.60980259E+03  0.15241012E+05                                11.857650                            7.910585       0.630042       2.171002                    0.999753      30.778623      84.517581       0.636828       0.384821      -1.111108       0.010822      -0.006027      -0.020624       0.024058       0.007713       0.089908       0.004043      -0.057127      -0.175296      -0.123535       0.052275       0.071260             15.214564      17.269334      -0.186100     -11.292126       7.279521      -0.346425      21.094837           0.000004
          186              N       0.575192       2.058729       4.594108      -0.408524      54.765557 0.59713912E+03  0.14837601E+05                                11.662171                            7.824477       0.762270       2.220583                    0.999512      30.423985      83.138702       0.641138       0.384473      -1.112020      -0.016655      -0.017813       0.005729       0.025050      -0.087215       0.003324      -0.024455       0.032808       0.225307      -0.127684       0.041760       0.085924             14.930372      17.025119      10.529531       1.064405      20.593667       1.297346       7.172331           0.000008
          187              N       0.782758      13.786508       4.431241      -0.414558      53.878512 0.61004657E+03  0.15262560E+05                                11.556203                            7.940843       0.636829       2.176015                    0.999637      30.769985      84.789098       0.631597       0.387616      -1.108088      -0.015150       0.023282       0.002420       0.027882       0.092996       0.002212      -0.023575       0.023036       0.157711      -0.122099       0.045780       0.076319             14.412748      17.649965     -10.357196      -0.512090      18.501693       1.143579       7.086585           0.000026
          188              N      10.826497       7.350499      10.960182      -0.402136      54.453873 0.62262380E+03  0.15659610E+05                                11.672753                            8.047441       0.604786       2.172247                    0.999169      30.650957      84.732038       0.624352       0.390051      -1.106163       0.007640      -0.000777       0.022708       0.023971       0.036804      -0.069899       0.015162      -0.015770      -0.268052      -0.125201       0.034965       0.090236             14.609988      13.299795      -1.244847       8.972416       7.835553      -2.363114      22.694615          -0.000003
          189              N      10.860618       0.264333       6.061403      -0.414738      56.310643 0.60981416E+03  0.15241364E+05                                11.857720                            7.910654       0.630066       2.171010                    0.999753      30.778897      84.518340       0.636827       0.384821      -1.111109       0.010832       0.006025      -0.020617       0.024055      -0.007717       0.089909      -0.004048      -0.057108      -0.175267      -0.123529       0.052262       0.071267             15.214627      17.269424       0.186096     -11.292151       7.279559       0.346430      21.094897           0.000003
          190              N       0.274884       5.459271      12.886722      -0.408522      54.766573 0.59714861E+03  0.14837904E+05                                11.662310                            7.824539       0.762281       2.220579                    0.999512      30.424244      83.139762       0.641135       0.384473      -1.112019      -0.016672       0.017798       0.005734       0.025053       0.087218       0.003323       0.024453       0.032809       0.225287      -0.127683       0.041765       0.085918             14.930588      17.025361     -10.529731       1.064423      20.594005      -1.297366       7.172398           0.000004
          191              N       0.482449       8.767492      12.723855      -0.414560      53.879371 0.61005419E+03  0.15262805E+05                                11.556315                            7.940886       0.636851       2.176014                    0.999638      30.770222      84.790027       0.631596       0.387615      -1.108088      -0.015169      -0.023265       0.002415       0.027878      -0.092999       0.002215       0.023570       0.023039       0.157704      -0.122101       0.045785       0.076316             14.412927      17.650191      10.357373      -0.512107      18.501949      -1.143600       7.086641           0.000026
          192              N      11.126806       0.167501       2.667568      -0.402168      54.454604 0.62263701E+03  0.15660023E+05                                11.672865                            8.047536       0.604754       2.172238                    0.999168      30.651228      84.732970       0.624348       0.390052      -1.106163       0.007651       0.000785       0.022700       0.023967      -0.036804      -0.069901      -0.015161      -0.015747      -0.268031      -0.125195       0.034960       0.090236             14.610104      13.299913       1.244851       8.972464       7.835615       2.363116      22.694785           0.000005
          193              N       0.987365      14.771667      10.523825      -0.414694      56.309180 0.60979189E+03  0.15240673E+05                                11.857527                            7.910513       0.630052       2.171010                    0.999753      30.778347      84.516560       0.636832       0.384821      -1.111108      -0.010821      -0.006029       0.020628       0.024062      -0.007712       0.089906      -0.004044      -0.057126      -0.175290      -0.123532       0.052274       0.071259             15.214392      17.269144       0.186098     -11.291983       7.279453       0.346421      21.094579          -0.000000
          194              N      11.573099       9.576729       3.698506      -0.408519      54.765817 0.59714303E+03  0.14837721E+05                                11.662199                            7.824498       0.762255       2.220577                    0.999512      30.424091      83.139031       0.641138       0.384473      -1.112020       0.016655      -0.017807      -0.005731       0.025046       0.087216       0.003324       0.024457       0.032810       0.225314      -0.127686       0.041760       0.085926             14.930407      17.025164     -10.529551       1.064406      20.593705      -1.297347       7.172350           0.000006
          195              N      11.365534       6.268508       3.861373      -0.414556      53.878735 0.61005014E+03  0.15262671E+05                                11.556230                            7.940864       0.636821       2.176012                    0.999637      30.770072      84.789388       0.631597       0.387616      -1.108088       0.015150       0.023276      -0.002423       0.027878      -0.092997       0.002212       0.023575       0.023038       0.157719      -0.122102       0.045782       0.076320             14.412781      17.650014      10.357217      -0.512088      18.501725      -1.143579       7.086603           0.000024
          196              N       0.721177      14.868499      13.917660      -0.402133      54.452945 0.62261183E+03  0.15659229E+05                                11.672618                            8.047359       0.604798       2.172256                    0.999169      30.650668      84.730934       0.624356       0.390050      -1.106164      -0.007641      -0.000779      -0.022710       0.023974      -0.036803      -0.069898      -0.015160      -0.015766      -0.268046      -0.125198       0.034963       0.090234             14.609804      13.299621       1.244830       8.972284       7.835468       2.363082      22.694321          -0.000002
          197              N       1.287674       7.782333       2.231211      -0.414750      56.311372 0.60982402E+03  0.15241673E+05                                11.857816                            7.910716       0.630053       2.171002                    0.999753      30.779154      84.519229       0.636824       0.384821      -1.111109      -0.010830       0.006022       0.020613       0.024051       0.007718       0.089911       0.004049      -0.057108      -0.175269      -0.123531       0.052261       0.071270             15.214755      17.269558      -0.186097     -11.292248       7.279614      -0.346434      21.095093           0.000013
          198              N      11.272791      12.977271      11.991120      -0.408519      54.765771 0.59713890E+03  0.14837600E+05                                11.662198                            7.824473       0.762292       2.220587                    0.999512      30.424003      83.138866       0.641138       0.384473      -1.112019       0.016675       0.017800      -0.005731       0.025055      -0.087215       0.003324      -0.024453       0.032807       0.225279      -0.127679       0.041762       0.085916             14.930432      17.025181      10.529606       1.064413      20.593781       1.297352       7.172333           0.000003
          199              N      11.065225       1.249492      12.153987      -0.414554      53.878605 0.61004457E+03  0.15262500E+05                                11.556204                            7.940819       0.636866       2.176023                    0.999637      30.769984      84.789114       0.631599       0.387615      -1.108089       0.015169      -0.023267      -0.002412       0.027879       0.092998       0.002215      -0.023570       0.023036       0.157698      -0.122099       0.045783       0.076316             14.412775      17.649997     -10.357247      -0.512103      18.501751       1.143590       7.086576           0.000023
          200              N       1.021486       7.685501       5.625046      -0.402173      54.455378 0.62264781E+03  0.15660365E+05                                11.672974                            8.047607       0.604735       2.172229                    0.999168      30.651483      84.733910       0.624345       0.390052      -1.106162      -0.007647       0.000784      -0.022697       0.023964       0.036806      -0.069902       0.015160      -0.015749      -0.268035      -0.125197       0.034959       0.090238             14.610249      13.300046      -1.244863       8.972561       7.835686      -2.363141      22.695014           0.000001
          201              O       7.668269       8.279122       5.144406      -0.658530      46.780272 0.58734389E+03  0.14422984E+05                                10.302589                            7.417001       0.135811       2.093641                    0.996201      28.274906      74.911615       0.710146       0.351233      -1.146199       0.105567       0.030235       0.114797       0.158861      -0.027870       0.037205      -0.001315       0.001530       0.134166      -0.057203      -0.006172       0.063374             12.873673      13.528978      -0.010832       8.714421       6.723480      -0.410191      18.368560          -0.000003
          202              O       5.299088       6.762591       5.205274      -0.670727      49.328006 0.67266254E+03  0.17066726E+05                                10.596870                            7.938887       0.027120       2.057157                    0.993675      28.746942      77.105309       0.687068       0.351361      -1.147510      -0.104957      -0.109526       0.044015       0.157954       0.044057       0.005827       0.026949       0.004710      -0.137996      -0.056930      -0.014698       0.071627             12.611280      15.898255       7.731152      -1.191811      14.041263      -1.059231       7.894321          -0.000005
          203              O       5.542159       9.188650       3.591034      -0.669491      49.428975 0.60359700E+03  0.14899014E+05                                10.622287                            7.472463       0.209147       2.111546                    0.997418      28.359831      74.926801       0.715293       0.346906      -1.151653      -0.089184       0.136944      -0.028037       0.165811      -0.051561       0.007147       0.031331       0.024302      -0.044418      -0.063435       0.000327       0.063108             13.475558      15.110619     -10.035771       0.521332      18.370863      -0.792948       6.945191          -0.000000
          204              O       6.774229       6.857769       2.806386      -0.657243      45.779030 0.60806411E+03  0.15083226E+05                                10.187156                            7.582362       0.011481       2.050331                    0.994962      28.623354      76.573448       0.696419       0.354561      -1.141874       0.077215      -0.048917      -0.130103       0.159003      -0.003098      -0.062639      -0.018229       0.009592       0.042097      -0.061496      -0.009250       0.070746             12.457959      12.479004      -0.943053      -8.125674       6.985130       1.232469      17.909742          -0.000000
          205              O       7.367961      14.274878      13.437020      -0.658499      46.779061 0.58732797E+03  0.14422496E+05                                10.302429                            7.416915       0.135781       2.093641                    0.996200      28.274489      74.910260       0.710148       0.351235      -1.146197       0.105559      -0.030238       0.114790       0.158851       0.027875       0.037206       0.001320       0.001522       0.134151      -0.057205      -0.006169       0.063374             12.873437      13.528759       0.010837       8.714224       6.723399       0.410192      18.368152          -0.000007
          206              O       4.998780       0.755409      13.497888      -0.670747      49.328484 0.67267117E+03  0.17066995E+05                                10.596917                            7.938923       0.027170       2.057168                    0.993675      28.747150      77.105916       0.687069       0.351359      -1.147511      -0.104973       0.109530       0.044015       0.157967      -0.044052       0.005827      -0.026943       0.004708      -0.137995      -0.056925      -0.014695       0.071620             12.611337      15.898311      -7.731180      -1.191820      14.041346       1.059242       7.894355          -0.000006
          207              O       5.241850      13.365350      11.883648      -0.669515      49.429983 0.60361011E+03  0.14899421E+05                                10.622422                            7.472537       0.209178       2.111550                    0.997418      28.360154      74.927890       0.715290       0.346905      -1.151653      -0.089195      -0.136953      -0.028035       0.165825       0.051553       0.007149      -0.031325       0.024298      -0.044426      -0.063425       0.000325       0.063099             13.475753      15.110808      10.035938       0.521328      18.371193       0.792958       6.945260          -0.000003
          208              O       6.473921       0.660231      11.099000      -0.657212      45.778156 0.60805083E+03  0.15082817E+05                                10.187051                            7.582296       0.011435       2.050325                    0.994961      28.622984      76.572296       0.696419       0.354563      -1.141872       0.077205       0.048921      -0.130093       0.158990       0.003100      -0.062643       0.018236       0.009594       0.042092      -0.061504      -0.009247       0.070751             12.457817      12.478866       0.943060      -8.125565       6.985076      -1.232461      17.909508          -0.000006
          209              O       4.480022       0.761122       3.148208      -0.658529      46.780026 0.58734069E+03  0.14422883E+05                                10.302546                            7.416976       0.135824       2.093646                    0.996201      28.274850      74.911364       0.710148       0.351233      -1.146199      -0.105569       0.030237      -0.114797       0.158863       0.027871       0.037204       0.001316       0.001529       0.134163      -0.057203      -0.006171       0.063374             12.873611      13.528898       0.010832       8.714369       6.723457       0.410189      18.368479          -0.000004
          210              O       6.849203      14.280591       3.087340      -0.670723      49.327897 0.67266112E+03  0.17066681E+05                                10.596856                            7.938880       0.027113       2.057155                    0.993674      28.746904      77.105184       0.687068       0.351361      -1.147509       0.104957      -0.109525      -0.044017       0.157953      -0.044057       0.005828      -0.026949       0.004710      -0.137999      -0.056930      -0.014697       0.071627             12.611259      15.898229      -7.731131      -1.191811      14.041232       1.059229       7.894317          -0.000006
          211              O       6.606133       1.670650       4.701580      -0.669492      49.429004 0.60359751E+03  0.14899030E+05                                10.622288                            7.472464       0.209151       2.111547                    0.997418      28.359856      74.926867       0.715293       0.346906      -1.151653       0.089182       0.136947       0.028034       0.165813       0.051560       0.007147      -0.031331       0.024302      -0.044420      -0.063434       0.000327       0.063107             13.475555      15.110605      10.035767       0.521329      18.370871       0.792944       6.945189          -0.000001
          212              O       5.374062      14.375769       5.486228      -0.657242      45.779280 0.60806742E+03  0.15083331E+05                                10.187195                            7.582384       0.011469       2.050326                    0.994962      28.623428      76.573742       0.696417       0.354561      -1.141873      -0.077217      -0.048917       0.130102       0.159002       0.003099      -0.062639       0.018229       0.009591       0.042098      -0.061497      -0.009249       0.070746             12.458010      12.479045       0.943061      -8.125713       6.985155      -1.232478      17.909830          -0.000003
          213              O       4.179714       6.756878      11.440822      -0.658497      46.779097 0.58732851E+03  0.14422514E+05                                10.302438                            7.416921       0.135774       2.093639                    0.996200      28.274491      74.910296       0.710148       0.351235      -1.146197      -0.105560      -0.030235      -0.114788       0.158850      -0.027875       0.037206      -0.001320       0.001523       0.134153      -0.057205      -0.006169       0.063374             12.873450      13.528779      -0.010837       8.714235       6.723404      -0.410193      18.368166          -0.000007
          214              O       6.548895       8.273409      11.379954      -0.670747      49.328461 0.67267088E+03  0.17066986E+05                                10.596913                            7.938922       0.027171       2.057169                    0.993675      28.747148      77.105907       0.687069       0.351359      -1.147511       0.104972       0.109531      -0.044014       0.157966       0.044051       0.005826       0.026944       0.004709      -0.137994      -0.056924      -0.014695       0.071619             12.611330      15.898301       7.731176      -1.191819      14.041341      -1.059241       7.894349          -0.000005
          215              O       6.305824       5.847350      12.994194      -0.669512      49.429797 0.60360784E+03  0.14899351E+05                                10.622399                            7.472526       0.209172       2.111550                    0.997418      28.360091      74.927689       0.715290       0.346906      -1.151653       0.089195      -0.136951       0.028038       0.165823      -0.051554       0.007148       0.031325       0.024299      -0.044425      -0.063425       0.000325       0.063100             13.475720      15.110782     -10.035908       0.521328      18.371131      -0.792958       6.945248          -0.000002
          216              O       5.073754       8.178231      13.778842      -0.657214      45.777949 0.60804831E+03  0.15082736E+05                                10.187016                            7.582277       0.011450       2.050331                    0.994961      28.622933      76.572067       0.696421       0.354562      -1.141873      -0.077204       0.048922       0.130094       0.158992      -0.003101      -0.062643      -0.018236       0.009593       0.042091      -0.061504      -0.009247       0.070750             12.457768      12.478820      -0.943054      -8.125526       6.985053       1.232454      17.909432          -0.000003

******************************************************
Auxiliary information for the entire system
The total spin magnetic moment of the unit cell is   0.001704
The total net atomic charge of the unit cell is   0.000003
Accuracy of reproducing the electrostatic potential in the unit cell:
  The inner radius (bohr) =    5.0000
  The outer radius (bohr) =   12.0000
  Valid grid points have density less than (e/(bohr^3)) =    0.0001
  The number of valid grid points were=        37084
  The rms potential error without charges in kcal/mol is=      3.42354
  The rms potential error with partial charges in kcal/mol is=      1.51239
  The RRMSE value at monopole order=      0.44176
  The rms potential error with partial charges and cloud penetration in kcal/mol is=      1.51114
  The RRMSE value at monopole order with cloud penetration is=      0.44140
  The rms potential error with partial charges and atomic dipoles in kcal/mol is=      0.60927
  The RRMSE value at dipole order=      0.17796
  The rms potential error with partial charges, atomic dipoles and cloud penetration in kcal/mol is=      0.62090
  The RRMSE value at dipole order with cloud penetration=      0.18136

******************************************************
The electron densities and ab initio electrostatic potential were computed in VASP using the PBE functional and
projector augmented wave method. See the main text of the journal article for a description of computational details.
The atomic charges, dipoles, and quadrupoles were computed with the DDEC6 method as described in
(a) T. A. Manz and N. Gabaldon Limas, RSC Adv. 6 (2016) 47771-47801 DOI: 10.1039/c6ra04656h
(b) N. Gabaldon Limas and T. A. Manz, RSC Adv. 8 (2018) 2678-2707 DOI: 10.1039/c7ra11829e.
For each atom in the material, the electron cloud parameters were fit to the spherically averaged atom-in-material
electron density using radial positions for which this density was between 10^-4 and 10^-2 electrons per cubic bohr.
The polarizabilities, dispersion coefficients, and quantum Drude oscillator (QDO) parameters were fit using the MCLF method.
The magnetic structure of the system was optimized in VASP from the default ferromagnetic initial guess using spin polarization.
The atomic spin moments (ASMs) were computed on this optimized magnetic structure using the DDEC6 partition as inputs
to the method of T. A. Manz and D. S. Sholl, J. Chem. Theory Comput. 7 (2011) 4146-4164 DOI: 10.1021/ct200539n.
The RMSE and RRMSE were computed using a uniform grid with Ewald summation.
