# Supplementary material for: A collection of forcefield precursors for metal–organic frameworks
Source: RSC Adv. 2019 Nov 13;9(63):36492–507. doi: 10.1039/c9ra07327b (PMC9075174; doi:10.1039/c9ra07327b)
Supplement: RA-009-C9RA07327B-s6159 [file RA-009-C9RA07327B-s6159.xyz]

   96
jmolscript: load "" {1 1 1} spacegroup "x,y,z" unitcell [{      6.746000     0.000000     0.000000 }, {      0.000000    22.334000     0.000000 }, {      0.000000     0.000000     7.597000 }]
Co     3.134596     6.456759     1.887779     0.954658
Co     3.611404    15.877241     1.887779     0.952729
Co     6.507596     4.710241     5.709221     0.954282
Co     0.238404    17.623759     5.709221     0.954646
H      2.512885     2.563943     2.801014     0.140217
H      1.214280     2.713581     1.889374     0.145983
H      3.217842     2.872152     0.640427     0.064601
H      4.817993     4.136257     1.852149     0.409447
H      0.308292     7.441689     2.554871     0.107141
H      5.716560     9.340079     2.423443     0.131549
H      2.056181    11.265270     0.689048     0.121307
H      3.229985     9.270843     0.675373     0.087054
H      4.233115    19.770057     2.801014     0.140141
H      5.531720    19.620419     1.889374     0.145935
H      3.528158    19.461848     0.640427     0.064488
H      1.928007    18.197743     1.852149     0.409324
H      6.437708    14.892311     2.554871     0.107143
H      1.029440    12.993921     2.423443     0.131501
H      4.689819    11.068730     0.689048     0.121160
H      3.516015    13.063157     0.675373     0.087008
H      5.885885     8.603057     4.795986     0.140286
H      4.587280     8.453419     5.707626     0.146048
H      6.590842     8.294848     6.956573     0.064649
H      1.444993     7.030743     5.744851     0.409479
H      3.681292     3.725311     5.042129     0.107211
H      2.343560     1.826921     5.173557     0.131579
H      5.429181    22.235730     6.907952     0.121307
H      6.602985     1.896157     6.921627     0.087077
H      0.860115    13.730943     4.795986     0.140268
H      2.158720    13.880581     5.707626     0.146062
H      0.155158    14.039152     6.956573     0.064633
H      5.301007    15.303257     5.744851     0.409533
H      3.064708    18.608689     5.042129     0.107285
H      4.402440    20.507079     5.173557     0.131590
H      1.316819     0.098270     6.907952     0.121254
H      0.143015    20.437843     6.921627     0.087093
C      1.444319     4.274504     3.211252     0.685286
C      1.985348     3.207609     2.265425    -0.410825
C      2.848836     3.673496     1.111441     0.132233
C      2.026498     4.494047     0.116994     0.583560
C      0.668529     8.232312     2.171982     0.092760
C      6.613104     9.369113     2.110447    -0.189687
C      0.394641    10.546115     1.586254     0.104874
C      1.665587    10.488046     1.070417    -0.207007
C      2.382687     9.302111     1.103844     0.086408
C      5.301681    18.059496     3.211252     0.685146
C      4.760652    19.126391     2.265425    -0.410848
C      3.897164    18.660504     1.111441     0.132223
C      4.719502    17.839953     0.116994     0.583538
C      6.077471    14.101688     2.171982     0.092734
C      0.132896    12.964887     2.110447    -0.189696
C      6.351359    11.787885     1.586254     0.104433
C      5.080413    11.845954     1.070417    -0.207223
C      4.363313    13.031889     1.103844     0.086239
C      4.817319     6.892496     4.385748     0.685293
C      5.358348     7.959391     5.331575    -0.410809
C      6.221836     7.493504     6.485559     0.132253
C      5.399498     6.672953     7.480006     0.583578
C      4.041529     2.934688     5.425018     0.092842
C      3.240104     1.797887     5.486553    -0.189641
C      3.767641     0.620885     6.010746     0.104758
C      5.038587     0.678954     6.526583    -0.207020
C      5.755687     1.864889     6.493156     0.086416
C      1.928681    15.441504     4.385748     0.685239
C      1.387652    14.374609     5.331575    -0.410920
C      0.524164    14.840496     6.485559     0.132217
C      1.346502    15.661047     7.480006     0.583500
C      2.704471    19.399312     5.425018     0.093034
C      3.505896    20.536113     5.486553    -0.189590
C      2.978359    21.713115     6.010746     0.104647
C      1.707413    21.655046     6.526583    -0.207109
C      0.990313    20.469111     6.493156     0.086472
N      1.936102     8.207298     1.709325    -0.217204
N      4.809898    14.126702     1.709325    -0.216831
N      5.309102     2.959702     5.887675    -0.217086
N      1.436898    19.374298     5.887675    -0.216966
O      1.708762     5.493494     3.040319    -0.579391
O      0.727219     3.829834     4.137326    -0.590310
O      3.941013     4.439776     1.647789    -0.539813
O      2.189077     5.754802     0.140544    -0.554351
O      1.230470     3.880309     6.977085    -0.557991
O      5.037238    16.840506     3.040319    -0.579142
O      6.018781    18.504166     4.137326    -0.590525
O      2.804987    17.894224     1.647789    -0.539624
O      4.556923    16.579198     0.140544    -0.554247
O      5.515530    18.453691     6.977085    -0.558231
O      5.081762     5.673506     4.556681    -0.579419
O      4.100219     7.337166     3.459674    -0.590271
O      0.568013     6.727224     5.949211    -0.539770
O      5.562077     5.412198     7.456456    -0.554398
O      4.603470     7.286691     0.619915    -0.557971
O      1.664238    16.660494     4.556681    -0.579467
O      2.645781    14.996834     3.459674    -0.590093
O      6.177987    15.606776     5.949211    -0.539756
O      1.183923    16.921802     7.456456    -0.554400
O      2.142530    15.047309     0.619915    -0.557720

The following XYZ coordinates are in angstroms. Other properties are in atomic units.
The sperically averaged electron density of each atom fit to a function of the form exp(a - br)
eigen_1, eigen_2 and eigen_3 are the three eigenvalues of traceless quadrupole moment tensor
  atom number  atomic symbol              X              Y              Z     net charge C6 coefficient C8 coefficient C10 coefficient fluctuating dipole atomic polarizability isotropic forcefield polarizability              a              b squared Pearson coefficient          <r^3>          <r^4>         wp_QDO          m_QDO          q_QDO       dipole_x       dipole_y       dipole_z         dipole            Qxy            Qxz            Qyz     Q(x^2-y^2)  Q(3z^2 - R^2)        eigen_1        eigen_2        eigen_3 static polarizability      alpha(xx)      alpha(xy)      alpha(xz)      alpha(yy)      alpha(yz)      alpha(zz) atomic spin moment
            1             Co       3.134596       6.456759       1.887779       0.954658      91.429509 0.19165687E+04  0.60487315E+05                                16.046063                           13.961191       0.857555       2.156795                    0.993438      44.779699     116.211168       0.508879       0.381375      -1.174225       0.032684      -0.029217       0.014215       0.046086       0.082338      -0.082687       0.080741       0.054543       0.246752      -0.178016       0.042252       0.135764             17.907791      18.381710       1.636561       0.570528      16.095139       1.245783      19.246522           2.835879
            2             Co       3.611404      15.877241       1.887779       0.952729      91.325664 0.19140268E+04  0.60403031E+05                                16.057200                           13.970798       0.766979       2.129433                    0.993171      44.770374     116.283500       0.507539       0.382407      -1.173122      -0.032596       0.029109       0.014306       0.045983       0.082752       0.083472      -0.080886       0.053598       0.249549      -0.178941       0.042026       0.136915             17.920489      18.394925       1.637689      -0.571433      16.106118      -1.246885      19.260423           2.828231
            3             Co       6.507596       4.710241       5.709221       0.954282      91.417202 0.19162486E+04  0.60476588E+05                                16.047415                           13.962280       0.857052       2.156600                    0.993443      44.778323     116.218932       0.508720       0.381498      -1.174094       0.032685       0.029237      -0.014243       0.046109      -0.082422       0.082682       0.080765       0.054598       0.246860      -0.178111       0.042326       0.135785             17.909410      18.383427      -1.636862      -0.570765      16.096179       1.245948      19.248624           2.834696
            4             Co       0.238404      17.623759       5.709221       0.954646      91.402853 0.19158219E+04  0.60460185E+05                                16.046492                           13.961274       0.856692       2.156537                    0.993441      44.773693     116.206790       0.508704       0.381528      -1.174062      -0.032723      -0.029226      -0.014288       0.046142      -0.082508      -0.082811      -0.080830       0.053827       0.246416      -0.178162       0.042426       0.135737             17.908708      18.382634      -1.637183       0.571012      16.095171      -1.246039      19.248318           2.834511
            5              H       2.512885       2.563943       2.801014       0.140217       1.129161 0.89051539E+01  0.89695105E+02                                 1.786503                            1.736636      -1.137756       2.335871                    0.996156       3.588036      10.136311       0.478819       1.270011      -0.711098       0.015996      -0.013049       0.010456       0.023141      -0.005540      -0.003494      -0.000970      -0.000742      -0.002878      -0.006883       0.000420       0.006464              1.801531       1.669731      -0.294389       0.290146       1.757330      -0.357871       1.977531           0.000045
            6              H       1.214280       2.713581       1.889374       0.145983       1.115726 0.88855189E+01  0.89047820E+02                                 1.749843                            1.719772      -1.029372       2.389792                    0.997959       3.435321       9.539744       0.489639       1.248217      -0.717391      -0.019695      -0.008487      -0.011855       0.024505       0.003941       0.001198       0.003180       0.008404      -0.012768      -0.006687      -0.001635       0.008322              1.748597       1.926963       0.265968       0.270929       1.595694       0.173982       1.723135           0.000065
            7              H       3.217842       2.872152       0.640427       0.064601       1.281957 0.10366417E+02  0.10885086E+03                                 1.961530                            1.884511      -1.188832       2.289196                    0.992741       4.049425      11.819862       0.454049       1.284695      -0.706484       0.021919      -0.039556      -0.017738       0.048577       0.002240      -0.003523       0.002804      -0.000078      -0.021372      -0.009069       0.003241       0.005828              1.999169       1.769137      -0.329934      -0.282619       2.171330       0.512467       2.057040           0.000524
            8              H       4.817993       4.136257       1.852149       0.409447       0.523231 0.33456575E+01  0.27184373E+02                                 1.216389                            1.188650      -1.178684       2.493787                    0.999862       2.342765       6.555003       0.476004       1.583645      -0.653080       0.043033       0.000414       0.009762       0.044128      -0.001332       0.011010       0.004034       0.015761      -0.046756      -0.019981       0.000819       0.019162              1.225199       1.517088      -0.052603       0.111832       1.039226      -0.023008       1.119284           0.001363
            9              H       0.308292       7.441689       2.554871       0.107141       0.980205 0.70190180E+01  0.67744260E+02                                 1.721797                            1.617486      -1.226795       2.301410                    0.994078       3.753157      10.965603       0.454019       1.397771      -0.682672      -0.023124      -0.041381       0.015620       0.049911       0.008690      -0.008329      -0.004534      -0.001470      -0.028995      -0.013598      -0.003067       0.016666              1.776446       1.574567       0.236720      -0.176664       2.132909      -0.378234       1.621861           0.000085
           10              H       5.716560       9.340079       2.423443       0.131549       1.116938 0.84945152E+01  0.85557695E+02                                 1.845624                            1.756815      -1.332437       2.257780                    0.993297       3.744498      10.993449       0.446315       1.362525      -0.690520      -0.037878      -0.003058       0.009226       0.039106      -0.003907      -0.008272      -0.001657       0.006283      -0.032058      -0.014289       0.001776       0.012513              1.869462       2.290211       0.073614      -0.293657       1.676363      -0.121982       1.641813           0.000363
           11              H       2.056181      11.265270       0.689048       0.121307       1.119692 0.80333143E+01  0.79022858E+02                                 1.783015                            1.657424      -1.078755       2.369714                    0.996091       3.555856       9.996065       0.485561       1.282342      -0.707885       0.014541       0.030588      -0.013642       0.036513       0.000021      -0.011766      -0.008807      -0.004020      -0.023021      -0.017932       0.004168       0.013764              1.837530       1.764489       0.369219      -0.171769       2.290190      -0.287464       1.457912           0.000289
           12              H       3.229985       9.270843       0.675373       0.087054       1.208574 0.86011040E+01  0.86251673E+02                                 1.881668                            1.715347      -1.225737       2.277309                    0.995447       3.827131      10.939765       0.476115       1.282866      -0.706282       0.038156      -0.002951      -0.020958       0.043633       0.004428      -0.009831      -0.009025       0.001148      -0.007910      -0.012423      -0.003142       0.015566              1.961849       2.593073      -0.108480      -0.461489       1.681972       0.068793       1.610503           0.000253
           13              H       4.233115      19.770057       2.801014       0.140141       1.130112 0.89147445E+01  0.89815934E+02                                 1.787431                            1.737496      -1.138418       2.335420                    0.996148       3.589986      10.143212       0.478731       1.269902      -0.711113      -0.015999       0.013008       0.010462       0.023121      -0.005542       0.003488       0.000967      -0.000736      -0.002839      -0.006881       0.000422       0.006459              1.802487       1.670595      -0.294620      -0.290391       1.758204       0.358155       1.978663          -0.000148
           14              H       5.531720      19.620419       1.889374       0.145935       1.116707 0.88956779E+01  0.89175772E+02                                 1.750838                            1.720714      -1.030144       2.389275                    0.997954       3.437308       9.546896       0.489518       1.248159      -0.717394       0.019693       0.008439      -0.011857       0.024487       0.003928      -0.001201      -0.003178       0.008411      -0.012758      -0.006683      -0.001632       0.008314              1.749606       1.928129       0.266178      -0.271176       1.596531      -0.174130       1.724156          -0.000243
           15              H       3.528158      19.461848       0.640427       0.064488       1.282898 0.10376036E+02  0.10897676E+03                                 1.962382                            1.885285      -1.189217       2.288868                    0.992733       4.051379      11.826787       0.453994       1.284559      -0.706505      -0.021913       0.039516      -0.017742       0.048544       0.002235       0.003543      -0.002807      -0.000084      -0.021337      -0.009072       0.003253       0.005818              2.000064       1.769887      -0.330153       0.282831       2.172290      -0.512817       2.058015           0.000341
           16              H       1.928007      18.197743       1.852149       0.409324       0.523704 0.33494341E+01  0.27222073E+02                                 1.216948                            1.189171      -1.178756       2.493522                    0.999860       2.343996       6.558771       0.476001       1.583247      -0.653137      -0.043036      -0.000466       0.009766       0.044133      -0.001323      -0.011015      -0.004038       0.015798      -0.046763      -0.019985       0.000803       0.019183              1.225774       1.517926      -0.052647      -0.111933       1.039635       0.023027       1.119760           0.001153
           17              H       6.437708      14.892311       2.554871       0.107143       0.980119 0.70182739E+01  0.67735624E+02                                 1.721738                            1.617439      -1.226872       2.301397                    0.994078       3.753000      10.965207       0.454007       1.397838      -0.682661       0.023112       0.041385       0.015611       0.049906       0.008690       0.008330       0.004529      -0.001455      -0.028978      -0.013593      -0.003069       0.016663              1.776382       1.574519       0.236696       0.176657       2.132803       0.378205       1.621823          -0.000136
           18              H       1.029440      12.993921       2.423443       0.131501       1.117382 0.84988233E+01  0.85612459E+02                                 1.846120                            1.757259      -1.332969       2.257473                    0.993290       3.745559      10.997513       0.446256       1.362524      -0.690516       0.037875       0.003095       0.009219       0.039104      -0.003916       0.008262       0.001665       0.006265      -0.032076      -0.014291       0.001785       0.012506              1.869979       2.290885       0.073666       0.293786       1.676802       0.122046       1.642250           0.000275
           19              H       4.689819      11.068730       0.689048       0.121160       1.120410 0.80396466E+01  0.79099159E+02                                 1.783574                            1.657914      -1.078804       2.369522                    0.996085       3.557223      10.000145       0.485571       1.282090      -0.707934      -0.014548      -0.030551      -0.013642       0.036484       0.000021       0.011777       0.008804      -0.004006      -0.023101      -0.017953       0.004182       0.013770              1.838119       1.765055       0.369368       0.171845       2.290987       0.287576       1.458315           0.000319
           20              H       3.516015      13.063157       0.675373       0.087008       1.208914 0.86041678E+01  0.86290831E+02                                 1.882051                            1.715675      -1.226016       2.277121                    0.995446       3.828011      10.943127       0.476056       1.282899      -0.706271      -0.038137       0.002985      -0.020939       0.043609       0.004442       0.009821       0.009031       0.001124      -0.007935      -0.012419      -0.003151       0.015570              1.962267       2.593669      -0.108554       0.461617       1.682318      -0.068824       1.610815           0.000119
           21              H       5.885885       8.603057       4.795986       0.140286       1.128809 0.89015563E+01  0.89649059E+02                                 1.786082                            1.736249      -1.137503       2.336037                    0.996159       3.587258      10.133281       0.478891       1.269958      -0.711111       0.015994       0.013060      -0.010459       0.023147       0.005538       0.003496      -0.000970      -0.000747      -0.002891      -0.006884       0.000420       0.006464              1.801095       1.669337       0.294276      -0.290026       1.756928      -0.357736       1.977022           0.000092
           22              H       4.587280       8.453419       5.707626       0.146048       1.115306 0.88810773E+01  0.88990966E+02                                 1.749316                            1.719274      -1.028919       2.390048                    0.997962       3.434450       9.536238       0.489745       1.248118      -0.717415      -0.019695       0.008501       0.011853       0.024508      -0.003951      -0.001193       0.003177       0.008394      -0.012763      -0.006684      -0.001638       0.008322              1.748064       1.926344      -0.265845      -0.270794       1.595244       0.173899       1.722603           0.000116
           23              H       6.590842       8.294848       6.956573       0.064649       1.281802 0.10364791E+02  0.10882937E+03                                 1.961371                            1.884363      -1.188747       2.289263                    0.992743       4.049040      11.818446       0.454068       1.284694      -0.706485       0.021918       0.039566       0.017745       0.048588      -0.002241       0.003522       0.002804      -0.000081      -0.021374      -0.009069       0.003239       0.005830              1.999001       1.768993       0.329894       0.282576       2.171157       0.512405       2.056854           0.000553
           24              H       1.444993       7.030743       5.744851       0.409479       0.523208 0.33454111E+01  0.27181583E+02                                 1.216298                            1.188562      -1.178521       2.493865                    0.999862       2.342580       6.554165       0.476053       1.583527      -0.653099       0.043032      -0.000412      -0.009763       0.044127       0.001333      -0.011010       0.004033       0.015759      -0.046753      -0.019980       0.000819       0.019161              1.225107       1.516963       0.052603      -0.111821       1.039155      -0.023007       1.119202           0.001377
           25              H       3.681292       3.725311       5.042129       0.107211       0.980092 0.70180144E+01  0.67732167E+02                                 1.721665                            1.617371      -1.226735       2.301462                    0.994080       3.752850      10.964519       0.454035       1.397772      -0.682672      -0.023123       0.041385      -0.015619       0.049914      -0.008692       0.008328      -0.004531      -0.001469      -0.028983      -0.013595      -0.003070       0.016665              1.776304       1.574450      -0.236692       0.176645       2.132716      -0.378187       1.621746           0.000070
           26              H       2.343560       1.826921       5.173557       0.131579       1.117030 0.84954294E+01  0.85569582E+02                                 1.845741                            1.756918      -1.332563       2.257710                    0.993296       3.744753      10.994528       0.446296       1.362539      -0.690515      -0.037876       0.003073      -0.009228       0.039105       0.003907       0.008269      -0.001658       0.006278      -0.032056      -0.014287       0.001778       0.012509              1.869585       2.290370      -0.073630       0.293691       1.676463      -0.121999       1.641922           0.000336
           27              H       5.429181      22.235730       6.907952       0.121307       1.119837 0.80346373E+01  0.79039421E+02                                 1.783179                            1.657567      -1.078672       2.369719                    0.996090       3.556206       9.997395       0.485536       1.282351      -0.707882       0.014537      -0.030579       0.013651       0.036507      -0.000021       0.011768      -0.008806      -0.004021      -0.023041      -0.017937       0.004172       0.013765              1.837706       1.764652      -0.369268       0.171793       2.290432      -0.287505       1.458033           0.000240
           28              H       6.602985       1.896157       6.921627       0.087077       1.208620 0.86015645E+01  0.86257966E+02                                 1.881750                            1.715419      -1.225780       2.277281                    0.995447       3.827309      10.940596       0.476091       1.282904      -0.706273       0.038149       0.002966       0.020961       0.043629      -0.004431       0.009828      -0.009026       0.001145      -0.007909      -0.012421      -0.003145       0.015566              1.961940       2.593201       0.108501       0.461518       1.682045       0.068801       1.610574           0.000221
           29              H       0.860115      13.730943       4.795986       0.140268       1.129606 0.89097106E+01  0.89752679E+02                                 1.786924                            1.737032      -1.138310       2.335558                    0.996150       3.589004      10.139779       0.478783       1.269941      -0.711106      -0.016000      -0.013024      -0.010466       0.023134       0.005533      -0.003487       0.000966      -0.000746      -0.002866      -0.006872       0.000418       0.006454              1.801963       1.670120       0.294478       0.290250       1.757717       0.357990       1.978053          -0.000072
           30              H       2.158720      13.880581       5.707626       0.146062       1.116267 0.88911582E+01  0.89118775E+02                                 1.750355                            1.720262      -1.030126       2.389363                    0.997954       3.436433       9.543712       0.489591       1.248137      -0.717400       0.019695      -0.008466       0.011856       0.024498      -0.003940       0.001206      -0.003181       0.008396      -0.012821      -0.006692      -0.001637       0.008329              1.749114       1.927555      -0.266068       0.271046       1.596127      -0.174051       1.723660          -0.000130
           31              H       0.155158      14.039152       6.956573       0.064633       1.282272 0.10369729E+02  0.10889490E+03                                 1.961842                            1.884797      -1.189189       2.288990                    0.992736       4.050218      11.822881       0.454018       1.284674      -0.706483      -0.021919      -0.039540       0.017750       0.048569      -0.002242      -0.003533      -0.002811      -0.000086      -0.021353      -0.009073       0.003246       0.005827              1.999494       1.769411       0.330008      -0.282700       2.171665      -0.512596       2.057406           0.000385
           32              H       5.301007      15.303257       5.744851       0.409533       0.523344 0.33466321E+01  0.27194443E+02                                 1.216551                            1.188806      -1.178869       2.493659                    0.999861       2.343174       6.556542       0.475980       1.583599      -0.653081      -0.043029       0.000414      -0.009762       0.044124       0.001337       0.011009      -0.004036       0.015764      -0.046761      -0.019983       0.000819       0.019164              1.225364       1.517314       0.052607       0.111855       1.039349       0.023011       1.119429           0.001170
           33              H       3.064708      18.608689       5.042129       0.107285       0.979781 0.70152755E+01  0.67699463E+02                                 1.721356                            1.617105      -1.226662       2.301569                    0.994084       3.752113      10.962036       0.454049       1.397858      -0.682658       0.023130      -0.041399      -0.015621       0.049929      -0.008695      -0.008328       0.004532      -0.001468      -0.028956      -0.013588      -0.003078       0.016665              1.775973       1.574183      -0.236623      -0.176599       2.132259       0.378074       1.621477          -0.000158
           34              H       4.402440      20.507079       5.173557       0.131590       1.117144 0.84965804E+01  0.85584950E+02                                 1.845925                            1.757080      -1.332796       2.257589                    0.993293       3.745161      10.996336       0.446255       1.362605      -0.690500       0.037876      -0.003098      -0.009225       0.039107       0.003912      -0.008265       0.001664       0.006264      -0.032066      -0.014290       0.001786       0.012504              1.869782       2.290625      -0.073654      -0.293748       1.676621       0.122028       1.642100           0.000230
           35              H       1.316819       0.098270       6.907952       0.121254       1.120157 0.80374282E+01  0.79072372E+02                                 1.783358                            1.657726      -1.078637       2.369642                    0.996089       3.556756       9.998723       0.485577       1.282153      -0.707921      -0.014540       0.030557       0.013651       0.036490      -0.000021      -0.011774       0.008804      -0.004014      -0.023076      -0.017946       0.004178       0.013768              1.837891       1.764834      -0.369307      -0.171815       2.290678       0.287531       1.458161           0.000271
           36              H       0.143015      20.437843       6.921627       0.087093       1.208782 0.86030550E+01  0.86277805E+02                                 1.881997                            1.715624      -1.225947       2.277186                    0.995446       3.827829      10.942871       0.476033       1.282989      -0.706251      -0.038142      -0.002986       0.020959       0.043624      -0.004439      -0.009822       0.009027       0.001142      -0.007925      -0.012417      -0.003150       0.015567              1.962214       2.593607       0.108545      -0.461615       1.682257      -0.068823       1.610778           0.000070
           37              C       1.444319       4.274504       3.211252       0.685286      19.966756 0.23123240E+03  0.47186510E+04                                 6.936395                            5.520566      -0.025323       2.070264                    0.999601      21.442389      60.565307       0.607277       0.494254      -1.003122      -0.016073       0.023761       0.024148       0.037498      -0.023529       0.073158      -0.004881       0.089152       0.019019      -0.061732      -0.040468       0.102200              7.698262       6.202674       0.385688      -3.369945       7.550740      -0.285433       9.341373          -0.001213
           38              C       1.985348       3.207609       2.265425      -0.410825      31.044775 0.51877774E+03  0.12766776E+05                                 8.543242                            7.487697      -0.245028       1.886475                    0.998803      32.432634      95.870498       0.614129       0.405272      -1.069811       0.036351       0.031437      -0.038208       0.061397       0.012682      -0.007033      -0.018044       0.026615      -0.012705      -0.026840      -0.000223       0.027064              9.181373       7.959517      -0.374568      -2.071714       7.382570       0.296647      12.202033           0.003255
           39              C       2.848836       3.673496       1.111441       0.132233      24.292036 0.36829612E+03  0.83174914E+04                                 7.364997                            6.410113      -0.179836       1.969313                    0.998778      25.925626      73.354179       0.648254       0.418375      -1.061600       0.068724       0.041666       0.110964       0.137012       0.060416      -0.013523       0.029255       0.012944      -0.102637      -0.070352      -0.008373       0.078725              7.946422       7.905279       0.040791       0.063127       6.512091      -0.077987       9.421897           0.005063
           40              C       2.026498       4.494047       0.116994       0.583560      20.558100 0.25537957E+03  0.53385166E+04                                 7.024352                            5.763562      -0.163297       2.012149                    0.999000      22.574481      64.381177       0.600682       0.487783      -1.007172      -0.048734       0.044725      -0.049699       0.082736      -0.003563      -0.092893      -0.004535       0.098174       0.082675      -0.067982      -0.056427       0.124409              7.727079       7.286853       0.654196       3.546201       7.649860       0.527702       8.244525          -0.000132
           41              C       0.668529       8.232312       2.171982       0.092760      27.765810 0.36729176E+03  0.83428178E+04                                 8.250876                            6.606424      -0.071872       1.997293                    0.998161      26.783329      77.619128       0.605134       0.445608      -1.038272       0.040690       0.013482      -0.030748       0.052753       0.033737       0.018087       0.015286       0.004223       0.070006      -0.045497      -0.000904       0.046401              9.160525      10.323445      -1.422521      -1.671512      11.309688      -1.575273       5.848443          -0.009318
           42              C       6.613104       9.369113       2.110447      -0.189687      35.309068 0.47800539E+03  0.11537939E+05                                 9.414520                            7.335686      -0.018579       1.963925                    0.998771      30.453048      89.476287       0.601078       0.422163      -1.057770       0.001763      -0.008194      -0.012737       0.015247       0.004042      -0.001592       0.013044       0.027502      -0.004946      -0.021993       0.006829       0.015164             10.738436       9.988082      -1.067334      -1.423563      16.122336      -2.191667       6.104889           0.001361
           43              C       0.394641      10.546115       1.586254       0.104874      36.449722 0.39418009E+03  0.90037104E+04                                 9.629285                            6.659220      -0.113511       1.980151                    0.999157      25.981412      72.584671       0.635618       0.421874      -1.065367       0.003393       0.001873       0.005174       0.006465       0.002739       0.025101       0.010257       0.004391      -0.010067      -0.026547      -0.001808       0.028356             11.991036      11.491086      -4.105737      -1.620508      18.911109      -1.121368       5.570913          -0.015700
           44              C       1.665587      10.488046       1.070417      -0.207007      35.413985 0.45699727E+03  0.10872764E+05                                 9.296626                            7.088240       0.209901       2.030162                    0.999703      30.163989      87.074982       0.624432       0.412282      -1.067460      -0.001557      -0.004097       0.016216       0.016798       0.017690      -0.004032      -0.014319      -0.038569       0.018788      -0.029366      -0.002310       0.031675             10.520766      12.077803      -2.528458      -1.982181      14.044509      -0.773020       5.439985           0.000821
           45              C       2.382687       9.302111       1.103844       0.086408      28.790578 0.34857813E+03  0.77923167E+04                                 8.292556                            6.324067       0.102155       2.042918                    0.999677      26.596003      75.743589       0.636818       0.430253      -1.050451      -0.031434      -0.033975       0.029597       0.054940       0.012340       0.008970       0.021236       0.037063       0.079302      -0.040506       0.002346       0.038160              9.385944      10.315581      -1.758643      -1.941698      12.427039      -1.104113       5.415213          -0.008726
           46              C       5.301681      18.059496       3.211252       0.685146      19.968852 0.23125892E+03  0.47193331E+04                                 6.936839                            5.520822      -0.025317       2.070230                    0.999601      21.444072      60.571199       0.607273       0.494243      -1.003127       0.016085      -0.023681       0.024130       0.037440      -0.023511      -0.073104       0.004906       0.089216       0.019160      -0.061687      -0.040484       0.102171              7.698858       6.203063       0.385572       3.370283       7.551338       0.285114       9.342172          -0.001712
           47              C       4.760652      19.126391       2.265425      -0.410848      31.051694 0.51889575E+03  0.12770745E+05                                 8.544963                            7.488824      -0.245628       1.886186                    0.998804      32.440350      95.905621       0.614033       0.405302      -1.069763      -0.036341      -0.031562      -0.038196       0.061447       0.012666       0.006939       0.018093       0.026703      -0.012612      -0.026924      -0.000094       0.027018              9.183554       7.961466      -0.374647       2.072339       7.383746      -0.296702      12.205451           0.002878
           48              C       3.897164      18.660504       1.111441       0.132223      24.294443 0.36832495E+03  0.83183817E+04                                 7.365527                            6.410355      -0.180063       1.969196                    0.998778      25.928058      73.364315       0.648237       0.418374      -1.061591      -0.068661      -0.041754       0.110956       0.137000       0.060383       0.013602      -0.029317       0.012816      -0.102549      -0.070418      -0.008253       0.078672              7.947201       7.906072       0.040862      -0.062920       6.512567       0.077961       9.422963           0.004869
           49              C       4.719502      17.839953       0.116994       0.583538      20.558213 0.25537990E+03  0.53385313E+04                                 7.024406                            5.763569      -0.163222       2.012172                    0.999000      22.574678      64.382020       0.600680       0.487784      -1.007170       0.048774      -0.044681      -0.049633       0.082697      -0.003549       0.092847       0.004471       0.098218       0.082828      -0.067922      -0.056463       0.124385              7.727212       7.286930       0.654073      -3.546306       7.649969      -0.527466       8.244738          -0.000478
           50              C       6.077471      14.101688       2.171982       0.092734      27.765444 0.36729075E+03  0.83428631E+04                                 8.251246                            6.606742      -0.072348       1.997178                    0.998157      26.782725      77.619941       0.605069       0.445652      -1.038237      -0.040663      -0.013414      -0.030770       0.052727       0.033649      -0.018126      -0.015276       0.004235       0.070007      -0.045410      -0.000970       0.046380              9.160933      10.324150      -1.422540       1.671746      11.309832       1.575329       5.848816          -0.010135
           51              C       0.132896      12.964887       2.110447      -0.189696      35.314697 0.47810266E+03  0.11541023E+05                                 9.415717                            7.336576      -0.018955       1.963740                    0.998772      30.457545      89.496138       0.601016       0.422179      -1.057746      -0.001799       0.008254      -0.012809       0.015343       0.004119       0.001660      -0.012991       0.027513      -0.005064      -0.021970       0.006761       0.015209             10.739711       9.989681      -1.066813       1.424097      16.123607       2.192052       6.105843           0.001152
           52              C       6.351359      11.787885       1.586254       0.104433      36.460254 0.39431492E+03  0.90075375E+04                                 9.630661                            6.660051      -0.113338       1.980133                    0.999158      25.987085      72.602932       0.635624       0.421836      -1.065394      -0.003403      -0.001817       0.005123       0.006413       0.002580      -0.024996      -0.010227       0.004242      -0.010682      -0.026584      -0.001541       0.028125             11.992755      11.492977      -4.106011       1.621004      18.913579       1.121514       5.571710          -0.016109
           53              C       5.080413      11.845954       1.070417      -0.207223      35.429113 0.45722348E+03  0.10879574E+05                                 9.298987                            7.089786       0.210025       2.030024                    0.999706      30.174350      87.112766       0.624387       0.412258      -1.067468       0.001635       0.004189       0.016181       0.016794       0.017780       0.004142       0.014407      -0.038565       0.018335      -0.029346      -0.002497       0.031843             10.523536      12.081129      -2.529132       1.982857      14.048213       0.773171       5.441266           0.000725
           54              C       4.363313      13.031889       1.103844       0.086239      28.798651 0.34868879E+03  0.77955132E+04                                 8.294373                            6.325265       0.101724       2.042713                    0.999677      26.601042      75.764759       0.636720       0.430280      -1.050421       0.031424       0.034045       0.029542       0.054948       0.012248      -0.008981      -0.021254       0.037093       0.079039      -0.040458       0.002359       0.038099              9.388103      10.318096      -1.759392       1.942198      12.429917       1.104311       5.416297          -0.009324
           55              C       4.817319       6.892496       4.385748       0.685293      19.966749 0.23123314E+03  0.47186539E+04                                 6.936317                            5.520529      -0.025379       2.070242                    0.999601      21.442178      60.563967       0.607289       0.494245      -1.003130      -0.016060      -0.023736      -0.024155       0.037481       0.023504      -0.073151      -0.004901       0.089135       0.018998      -0.061694      -0.040492       0.102186              7.698144       6.202627      -0.385753       3.369887       7.550586      -0.285554       9.341220          -0.001243
           56              C       5.358348       7.959391       5.331575      -0.410809      31.043120 0.51874794E+03  0.12765728E+05                                 8.542819                            7.487452      -0.244762       1.886588                    0.998802      32.430097      95.858619       0.614149       0.405269      -1.069824       0.036351      -0.031426       0.038206       0.061390      -0.012716       0.007066      -0.018048       0.026551      -0.012704      -0.026826      -0.000273       0.027099              9.180835       7.958943       0.374603       2.071716       7.382203       0.296680      12.201358           0.003333
           57              C       6.221836       7.493504       6.485559       0.132253      24.291125 0.36828032E+03  0.83170121E+04                                 7.364772                            6.409969      -0.179730       1.969368                    0.998778      25.924493      73.349475       0.648265       0.418374      -1.061605       0.068714      -0.041676      -0.110970       0.137015      -0.060430       0.013518       0.029263       0.012919      -0.102636      -0.070361      -0.008378       0.078740              7.946132       7.904962      -0.040734      -0.063222       6.511900      -0.077908       9.421534           0.005088
           58              C       5.399498       6.672953       7.480006       0.583578      20.557734 0.25537435E+03  0.53383780E+04                                 7.024277                            5.763511      -0.163284       2.012160                    0.999000      22.574153      64.379973       0.600684       0.487785      -1.007172      -0.048727      -0.044705       0.049696       0.082720       0.003556       0.092892      -0.004512       0.098140       0.082677      -0.067954      -0.056444       0.124399              7.726979       7.286773      -0.654225      -3.546129       7.649797       0.527761       8.244366          -0.000102
           59              C       4.041529       2.934688       5.425018       0.092842      27.764054 0.36726642E+03  0.83421100E+04                                 8.250672                            6.606310      -0.072043       1.997275                    0.998159      26.781943      77.614848       0.605123       0.445623      -1.038262       0.040679      -0.013467       0.030757       0.052746      -0.033711      -0.018098       0.015296       0.004233       0.070063      -0.045480      -0.000928       0.046408              9.160269      10.323278       1.422468       1.671509      11.309170      -1.575191       5.848359          -0.009470
           60              C       3.240104       1.797887       5.486553      -0.189641      35.309777 0.47802095E+03  0.11538450E+05                                 9.414725                            7.335869      -0.018673       1.963888                    0.998771      30.453714      89.479810       0.601060       0.422170      -1.057761       0.001778       0.008222       0.012749       0.015274      -0.004073       0.001609       0.013033       0.027481      -0.004916      -0.021984       0.006827       0.015158             10.738612       9.988421       1.067104       1.423718      16.122300      -2.191734       6.105115           0.001306
           61              C       3.767641       0.620885       6.010746       0.104758      36.452252 0.39421625E+03  0.90047329E+04                                 9.629592                            6.659445      -0.113349       1.980186                    0.999157      25.982864      72.589258       0.635619       0.421864      -1.065375       0.003397      -0.001862      -0.005151       0.006445      -0.002692      -0.025065       0.010240       0.004332      -0.010179      -0.026545      -0.001735       0.028280             11.991367      11.491524       4.105676       1.620649      18.911456      -1.121419       5.571122          -0.015901
           62              C       5.038587       0.678954       6.526583      -0.207020      35.416749 0.45703971E+03  0.10874040E+05                                 9.297016                            7.088493       0.210107       2.030193                    0.999704      30.165974      87.082132       0.624430       0.412273      -1.067465      -0.001597       0.004130      -0.016172       0.016767      -0.017700       0.004058      -0.014342      -0.038586       0.018746      -0.029371      -0.002343       0.031714             10.521231      12.078332       2.528497       1.982312      14.045131      -0.773079       5.440228           0.000688
           63              C       5.755687       1.864889       6.493156       0.086416      28.792006 0.34859842E+03  0.77929094E+04                                 8.292910                            6.324309       0.102077       2.042887                    0.999677      26.596856      75.747510       0.636795       0.430261      -1.050443      -0.031446       0.034005      -0.029559       0.054945      -0.012304      -0.008972       0.021239       0.037061       0.079298      -0.040492       0.002338       0.038154              9.386366      10.316075       1.758834       1.941794      12.427577      -1.104144       5.415445          -0.008907
           64              C       1.928681      15.441504       4.385748       0.685239      19.967812 0.23124878E+03  0.47190726E+04                                 6.936665                            5.520754      -0.025250       2.070265                    0.999601      21.443184      60.568277       0.607268       0.494252      -1.003122       0.016024       0.023808      -0.024109       0.037481       0.023570       0.073146       0.004840       0.089195       0.019124      -0.061793      -0.040413       0.102206              7.698613       6.202984      -0.385610      -3.370227       7.550934       0.285249       9.341921          -0.001538
           65              C       1.387652      14.374609       5.331575      -0.410920      31.052164 0.51893427E+03  0.12771824E+05                                 8.544962                            7.489066      -0.245548       1.886219                    0.998803      32.440115      95.902817       0.614032       0.405298      -1.069774      -0.036370       0.031504       0.038203       0.061439      -0.012679      -0.006942       0.018051       0.026639      -0.012743      -0.026868      -0.000141       0.027009              9.183326       7.961213       0.374567      -2.072293       7.383901      -0.296666      12.204864           0.002995
           66              C       0.524164      14.840496       6.485559       0.132217      24.293892 0.36833157E+03  0.83185797E+04                                 7.365527                            6.410500      -0.180130       1.969185                    0.998778      25.928100      73.364961       0.648216       0.418385      -1.061582      -0.068726       0.041698      -0.110973       0.137029      -0.060398      -0.013565      -0.029279       0.012939      -0.102565      -0.070384      -0.008309       0.078693              7.947062       7.905895      -0.040851       0.062929       6.512528       0.078033       9.422763           0.004886
           67              C       1.346502      15.661047       7.480006       0.583500      20.558602 0.25538805E+03  0.53387227E+04                                 7.024442                            5.763627      -0.163201       2.012183                    0.999000      22.574477      64.380731       0.600685       0.487778      -1.007177       0.048709       0.044799       0.049688       0.082755       0.003598      -0.092850       0.004571       0.098217       0.082779      -0.068025      -0.056358       0.124384              7.727230       7.287028      -0.654176       3.546397       7.649864      -0.527602       8.244798          -0.000519
           68              C       2.704471      19.399312       5.425018       0.093034      27.759600 0.36719967E+03  0.83403014E+04                                 8.250353                            6.606142      -0.072723       1.997148                    0.998152      26.778616      77.606473       0.605065       0.445682      -1.038217      -0.040633       0.013428       0.030796       0.052723      -0.033679       0.018128      -0.015336       0.004277       0.070242      -0.045479      -0.000980       0.046459              9.159886      10.323244       1.422471      -1.671512      11.308150       1.575016       5.848263          -0.010087
           69              C       3.505896      20.536113       5.486553      -0.189590      35.310711 0.47804294E+03  0.11539191E+05                                 9.415072                            7.336176      -0.018909       1.963809                    0.998771      30.454526      89.484993       0.601027       0.422186      -1.057744      -0.001775      -0.008284       0.012797       0.015347      -0.004117      -0.001629      -0.013000       0.027431      -0.004946      -0.021949       0.006797       0.015151             10.738934       9.989139       1.066821      -1.424004      16.122146       2.191810       6.105517           0.001017
           70              C       2.978359      21.713115       6.010746       0.104647      36.456279 0.39426921E+03  0.90062246E+04                                 9.630050                            6.659724      -0.113248       1.980190                    0.999158      25.985076      72.596035       0.635631       0.421843      -1.065391      -0.003385       0.001835      -0.005106       0.006395      -0.002618       0.025018      -0.010244       0.004273      -0.010445      -0.026566      -0.001618       0.028184             11.991939      11.492262       4.105808      -1.620857      18.912147       1.121394       5.571406          -0.015999
           71              C       1.707413      21.655046       6.526583      -0.207109      35.424010 0.45714670E+03  0.10877230E+05                                 9.298050                            7.089159       0.210287       2.030165                    0.999705      30.170832      87.098947       0.624422       0.412254      -1.067476       0.001631      -0.004193      -0.016127       0.016742      -0.017743      -0.004116       0.014376      -0.038586       0.018522      -0.029360      -0.002430       0.031790             10.522467      12.079907       2.528963      -1.982593      14.046713       0.773082       5.440783           0.000551
           72              C       0.990313      20.469111       6.493156       0.086472      28.793926 0.34862225E+03  0.77936654E+04                                 8.293569                            6.324729       0.101650       2.042753                    0.999676      26.598152      75.755151       0.636736       0.430289      -1.050414       0.031462      -0.034043      -0.029503       0.054948      -0.012266       0.009001      -0.021258       0.037063       0.079253      -0.040480       0.002316       0.038164              9.387164      10.317239       1.759255      -1.942023      12.428363       1.104144       5.415891          -0.009385
           73              N       1.936102       8.207298       1.709325      -0.217204      36.552156 0.51471082E+03  0.12409266E+05                                 9.224965                            7.375492       0.080176       2.056626                    0.998483      27.693103      76.256983       0.641023       0.396324      -1.095958      -0.089009       0.131697      -0.010308       0.159289       0.074443      -0.012864       0.006176       0.065992       0.129778      -0.104069       0.041314       0.062754             10.310142      12.150568      -1.079014      -1.906147      12.261712      -1.910673       6.518145           0.026162
           74              N       4.809898      14.126702       1.709325      -0.216831      36.532576 0.51437602E+03  0.12399264E+05                                 9.222201                            7.373407       0.079785       2.056719                    0.998473      27.683257      76.225682       0.641068       0.396357      -1.095927       0.089017      -0.131671      -0.010294       0.159271       0.074493       0.012896      -0.006060       0.066076       0.130024      -0.104158       0.041312       0.062846             10.306950      12.146924      -1.078092       1.905734      12.257447       1.910222       6.516479           0.025693
           75              N       5.309102       2.959702       5.887675      -0.217086      36.547988 0.51464143E+03  0.12407172E+05                                 9.224320                            7.375023       0.080132       2.056657                    0.998482      27.690986      76.249799       0.641039       0.396327      -1.095956      -0.089026      -0.131695       0.010321       0.159298      -0.074469       0.012873       0.006156       0.066008       0.129881      -0.104111       0.041331       0.062780             10.309393      12.149726       1.078817       1.906024      12.260662      -1.910570       6.517789           0.026072
           76              N       1.436898      19.374298       5.887675      -0.216966      36.546617 0.51461608E+03  0.12406544E+05                                 9.224583                            7.375202       0.079547       2.056507                    0.998479      27.689812      76.249243       0.640978       0.396365      -1.095917       0.089019       0.131642       0.010355       0.159252      -0.074495      -0.012853      -0.006139       0.066064       0.129973      -0.104156       0.041360       0.062796             10.309750      12.150392       1.079030      -1.906013      12.260792       1.910675       6.518067           0.025733
           77              O       1.708762       5.493494       3.040319      -0.579391      36.607642 0.62466576E+03  0.15568918E+05                                 8.692939                            7.751037       0.309298       2.142872                    0.996959      28.178089      75.075319       0.681384       0.360664      -1.139262      -0.013132      -0.014197       0.003186       0.019600       0.020358       0.050988      -0.036576      -0.017112      -0.087019      -0.081936       0.036377       0.045560              9.130573       7.502131       1.971422      -1.968753      11.751913      -2.376221       8.137673           0.039645
           78              O       0.727219       3.829834       4.137326      -0.590310      41.187447 0.56597115E+03  0.13769262E+05                                 9.439785                            7.320887       0.389258       2.161846                    0.998208      28.107110      74.108821       0.708966       0.355111      -1.143114       0.019250       0.025903      -0.007287       0.033085      -0.008009       0.006458      -0.031163       0.106242       0.114515      -0.080723       0.030143       0.050580             10.997028      10.703634       0.610321      -6.494225       6.618134      -1.424694      15.669315           0.034291
           79              O       3.941013       4.439776       1.647789      -0.539813      31.313502 0.56157309E+03  0.13684416E+05                                 7.893692                            7.330092       0.027291       2.063826                    0.998510      27.423219      73.213143       0.700555       0.358793      -1.136106      -0.086913      -0.073325      -0.070827       0.133966       0.050612       0.058933       0.026268       0.106540      -0.287621      -0.113631      -0.025477       0.139108              8.223164      11.465764       1.525179       1.455912       6.618156       0.601948       6.585570           0.022242
           80              O       2.189077       5.754802       0.140544      -0.554351      33.772541 0.60790281E+03  0.15035638E+05                                 8.210281                            7.627298       0.437565       2.186668                    0.998290      27.847301      73.705488       0.690049       0.358871      -1.141654      -0.017450      -0.016024      -0.028772       0.037271       0.016775      -0.046011       0.014899      -0.014839      -0.060817      -0.062312       0.022698       0.039614              8.519185       7.326717       0.980311       1.867303      10.653706       1.087412       7.577132           0.036149
           81              O       1.230470       3.880309       6.977085      -0.557991      42.125810 0.62413372E+03  0.15565672E+05                                 9.632826                            7.780019       0.158672       2.097732                    0.996312      28.050553      74.969047       0.675306       0.363676      -1.135923       0.004861       0.043175       0.003050       0.043554       0.036029      -0.008807       0.043037       0.075105       0.095929      -0.084179       0.032588       0.051591             11.001746      12.603621       1.722730       6.093874       7.983707       2.472435      12.417911           0.033751
           82              O       5.037238      16.840506       3.040319      -0.579142      36.588628 0.62425621E+03  0.15556149E+05                                 8.690112                            7.748547       0.308575       2.142843                    0.996946      28.168730      75.044025       0.681488       0.360669      -1.139259       0.013023       0.014091       0.003105       0.019437       0.020450      -0.051014       0.036601      -0.017215      -0.087443      -0.082067       0.036542       0.045526              9.127555       7.499629       1.970766       1.967843      11.748337       2.375236       8.134698           0.038995
           83              O       6.018781      18.504166       4.137326      -0.590525      41.207105 0.56628819E+03  0.13779029E+05                                 9.443033                            7.323116       0.388916       2.161625                    0.998208      28.113595      74.133652       0.708826       0.355129      -1.143089      -0.019324      -0.025986      -0.007353       0.033207      -0.008055      -0.006464       0.031150       0.106375       0.114740      -0.080814       0.030170       0.050644             11.001210      10.707591       0.610171       6.497287       6.619954       1.424730      15.676086           0.033829
           84              O       2.804987      17.894224       1.647789      -0.539624      31.307001 0.56138899E+03  0.13678870E+05                                 7.892615                            7.328879       0.026943       2.063802                    0.998505      27.419114      73.200421       0.700612       0.358792      -1.136102       0.086946       0.073113      -0.070816       0.133866       0.050705      -0.058941      -0.026251       0.106715      -0.287558      -0.113603      -0.025616       0.139220              8.222189      11.464930       1.524982      -1.455941       6.617205      -0.601882       6.584431           0.021779
           85              O       4.556923      16.579198       0.140544      -0.554247      33.763216 0.60768361E+03  0.15028817E+05                                 8.208694                            7.625801       0.437201       2.186662                    0.998284      27.842367      73.688283       0.690135       0.358860      -1.141666       0.017403       0.015999      -0.028618       0.037119       0.016808       0.045998      -0.014873      -0.014809      -0.060978      -0.062315       0.022683       0.039632              8.517544       7.325244       0.980109      -1.866860      10.651791      -1.087039       7.575597           0.035506
           86              O       5.515530      18.453691       6.977085      -0.558231      42.139613 0.62438951E+03  0.15573707E+05                                 9.634977                            7.781629       0.158806       2.097677                    0.996314      28.055867      74.988182       0.675232       0.363678      -1.135917      -0.004908      -0.043267       0.003074       0.043653       0.036001       0.008779      -0.043042       0.075132       0.096063      -0.084183       0.032557       0.051626             11.004472      12.606745       1.722905      -6.095857       7.985103      -2.472804      12.421568           0.033341
           87              O       5.081762       5.673506       4.556681      -0.579419      36.606833 0.62465161E+03  0.15568467E+05                                 8.692787                            7.750925       0.309313       2.142883                    0.996958      28.177800      75.074137       0.681393       0.360662      -1.139265      -0.013086       0.014206      -0.003163       0.019571      -0.020373      -0.051000      -0.036584      -0.017130      -0.087013      -0.081957       0.036391       0.045565              9.130396       7.502051      -1.971396       1.968713      11.751583      -2.376152       8.137553           0.039633
           88              O       4.100219       7.337166       3.459674      -0.590271      41.184870 0.56593211E+03  0.13768040E+05                                 9.439286                            7.320569       0.389354       2.161880                    0.998209      28.106655      74.106288       0.708993       0.355105      -1.143122       0.019258      -0.025822       0.007317       0.033033       0.007984      -0.006464      -0.031155       0.106188       0.114381      -0.080673       0.030128       0.050545             10.996348      10.703028      -0.610358       6.493691       6.617869      -1.424701      15.668146           0.034399
           89              O       0.568013       6.727224       5.949211      -0.539770      31.310305 0.56149835E+03  0.13682091E+05                                 7.893073                            7.329560       0.027411       2.063903                    0.998508      27.421482      73.206312       0.700589       0.358789      -1.136114      -0.086928       0.073332       0.070821       0.133977      -0.050609      -0.058929       0.026270       0.106554      -0.287577      -0.113617      -0.025488       0.139105              8.222481      11.464696      -1.524964      -1.455819       6.617640       0.601901       6.585107           0.022257
           90              O       5.562077       5.412198       7.456456      -0.554398      33.772590 0.60790341E+03  0.15035644E+05                                 8.210259                            7.627263       0.437604       2.186681                    0.998289      27.847311      73.705294       0.690056       0.358868      -1.141658      -0.017438       0.016029       0.028741       0.037244      -0.016775       0.046013       0.014892      -0.014835      -0.060774      -0.062306       0.022688       0.039618              8.519179       7.326748      -0.980323      -1.867346      10.653633       1.087425       7.577156           0.036104
           91              O       4.603470       7.286691       0.619915      -0.557971      42.125826 0.62413522E+03  0.15565716E+05                                 9.632824                            7.780035       0.158637       2.097721                    0.996312      28.050642      74.969242       0.675305       0.363677      -1.135922       0.004885      -0.043123      -0.003063       0.043507      -0.036016       0.008806       0.043039       0.075075       0.095825      -0.084152       0.032580       0.051571             11.001703      12.603621      -1.722743      -6.093789       7.983788       2.472461      12.417701           0.033784
           92              O       1.664238      16.660494       4.556681      -0.579467      36.606985 0.62465705E+03  0.15568666E+05                                 8.692875                            7.751035       0.309088       2.142828                    0.996954      28.177651      75.074370       0.681377       0.360669      -1.139257       0.013128      -0.014253      -0.003237       0.019646      -0.020359       0.050919       0.036551      -0.017078      -0.086909      -0.081851       0.036353       0.045498              9.130465       7.502186      -1.971394      -1.968760      11.751659       2.375934       8.137549           0.039071
           93              O       2.645781      14.996834       3.459674      -0.590093      41.174410 0.56576509E+03  0.13763011E+05                                 9.438075                            7.319619       0.388480       2.161739                    0.998200      28.101232      74.090265       0.709017       0.355117      -1.143107      -0.019185       0.026027       0.007140       0.033113       0.008081       0.006354       0.031263       0.106517       0.114625      -0.080926       0.030326       0.050600             10.995078      10.701821      -0.610129      -6.493068       6.616919       1.424303      15.666494           0.033764
           94              O       6.177987      15.606776       5.949211      -0.539756      31.315356 0.56161822E+03  0.13685905E+05                                 7.894237                            7.330573       0.026836       2.063675                    0.998508      27.424056      73.218412       0.700499       0.358811      -1.136082       0.086952      -0.073302       0.070814       0.133972      -0.050591       0.058922      -0.026268       0.106551      -0.287589      -0.113618      -0.025472       0.139089              8.223777      11.466753      -1.525437       1.456001       6.618627      -0.601999       6.585949           0.021869
           95              O       1.183923      16.921802       7.456456      -0.554400      33.773112 0.60791558E+03  0.15036031E+05                                 8.210356                            7.627381       0.437570       2.186673                    0.998288      27.847350      73.705783       0.690045       0.358871      -1.141654       0.017481      -0.016133       0.028846       0.037389      -0.016776      -0.045963      -0.014884      -0.014745      -0.060651      -0.062231       0.022629       0.039602              8.519287       7.326912      -0.980228       1.867470      10.653609      -1.087185       7.577341           0.035665
           96              O       2.142530      15.047309       0.619915      -0.557720      42.108532 0.62383186E+03  0.15556272E+05                                 9.630448                            7.778227       0.157847       2.097633                    0.996295      28.043371      74.945498       0.675372       0.363685      -1.135915      -0.004778       0.043265      -0.002949       0.043628      -0.036043      -0.008744      -0.043078       0.075191       0.095860      -0.084220       0.032581       0.051638             10.999013      12.600466      -1.722381       6.092220       7.981773      -2.471757      12.414801           0.033365

******************************************************
Auxiliary information for the entire system
The total spin magnetic moment of the unit cell is   11.999842
The total net atomic charge of the unit cell is   -0.000001
Accuracy of reproducing the electrostatic potential in the unit cell:
  The inner radius (bohr) =    5.0000
  The outer radius (bohr) =   12.0000
  Valid grid points have density less than (e/(bohr^3)) =    0.0001
  The number of valid grid points were=        10048
  The rms potential error without charges in kcal/mol is=      3.28123
  The rms potential error with partial charges in kcal/mol is=      0.36445
  The RRMSE value at monopole order=      0.11107
  The rms potential error with partial charges and cloud penetration in kcal/mol is=      0.33848
  The RRMSE value at monopole order with cloud penetration is=      0.10316
  The rms potential error with partial charges and atomic dipoles in kcal/mol is=      0.30990
  The RRMSE value at dipole order=      0.09445
  The rms potential error with partial charges, atomic dipoles and cloud penetration in kcal/mol is=      0.29590
  The RRMSE value at dipole order with cloud penetration=      0.09018

******************************************************
The electron densities and ab initio electrostatic potential were computed in VASP using the PBE functional and
projector augmented wave method. See the main text of the journal article for a description of computational details.
The atomic charges, dipoles, and quadrupoles were computed with the DDEC6 method as described in
(a) T. A. Manz and N. Gabaldon Limas, RSC Adv. 6 (2016) 47771-47801 DOI: 10.1039/c6ra04656h
(b) N. Gabaldon Limas and T. A. Manz, RSC Adv. 8 (2018) 2678-2707 DOI: 10.1039/c7ra11829e.
For each atom in the material, the electron cloud parameters were fit to the spherically averaged atom-in-material
electron density using radial positions for which this density was between 10^-4 and 10^-2 electrons per cubic bohr.
The polarizabilities, dispersion coefficients, and quantum Drude oscillator (QDO) parameters were fit using the MCLF method.
The magnetic structure of the system was optimized in VASP from the default ferromagnetic initial guess using spin polarization.
The atomic spin moments (ASMs) were computed on this optimized magnetic structure using the DDEC6 partition as inputs
to the method of T. A. Manz and D. S. Sholl, J. Chem. Theory Comput. 7 (2011) 4146-4164 DOI: 10.1021/ct200539n.
The RMSE and RRMSE were computed using a uniform grid with Ewald summation.
