# Supplementary material for: A collection of forcefield precursors for metal–organic frameworks
Source: RSC Adv. 2019 Nov 13;9(63):36492–507. doi: 10.1039/c9ra07327b (PMC9075174; doi:10.1039/c9ra07327b)
Supplement: RA-009-C9RA07327B-s6160 [file RA-009-C9RA07327B-s6160.xyz]

   96
jmolscript: load "" {1 1 1} spacegroup "x,y,z" unitcell [{      6.731000     0.000000     0.000000 }, {      0.000000    22.186000     0.000000 }, {      0.000000     0.000000     7.575000 }]
Ni     3.080577     6.410423     1.863223     0.878421
Ni     3.650423    15.775577     1.863223     0.878429
Ni     6.446077     4.682577     5.711777     0.878426
Ni     0.284923    17.503423     5.711777     0.878430
H      2.450757     2.562483     2.809567     0.137758
H      1.150328     2.724441     1.903598     0.144532
H      3.159531     2.859775     0.658268     0.064067
H      4.755452     4.157656     1.874055     0.412867
H      0.205969     7.290320     2.302042     0.115505
H      5.629808     9.213846     2.218718     0.130290
H      2.178825    11.312641     1.049895     0.121612
H      3.401847     9.333650     1.090043     0.090286
H      4.280243    19.623517     2.809567     0.137767
H      5.580672    19.461559     1.903598     0.144539
H      3.571469    19.326225     0.658268     0.064073
H      1.975549    18.028344     1.874055     0.412871
H      6.525031    14.895680     2.302042     0.115503
H      1.101192    12.972154     2.218718     0.130290
H      4.552175    10.873359     1.049895     0.121616
H      3.329153    12.852350     1.090043     0.090285
H      5.816257     8.530517     4.765433     0.137758
H      4.515828     8.368559     5.671403     0.144531
H      6.525031     8.233225     6.916733     0.064066
H      1.389952     6.935344     5.700945     0.412867
H      3.571469     3.802680     5.272958     0.115505
H      2.264308     1.879154     5.356282     0.130290
H      5.544325    21.966359     6.525105     0.121612
H      0.036347     1.759350     6.484958     0.090286
H      0.914743    13.655483     4.765433     0.137766
H      2.215172    13.817441     5.671403     0.144539
H      0.205969    13.952775     6.916733     0.064073
H      5.341049    15.250656     5.700945     0.412871
H      3.159531    18.383320     5.272958     0.115502
H      4.466692    20.306846     5.356282     0.130290
H      1.186675     0.219641     6.525105     0.121615
H      6.694653    20.426650     6.484958     0.090285
C      1.402067     4.288554     3.224678     0.677182
C      1.928432     3.210314     2.275530    -0.407379
C      2.786634     3.662909     1.124887     0.136058
C      1.946605     4.486009     0.122715     0.573838
C      0.605117     8.113420     2.039190     0.096329
C      6.549936     9.255999     1.987680    -0.180936
C      0.391071    10.471792     1.593022     0.099622
C      1.754772    10.496197     1.287750    -0.202708
C      2.484412     9.313683     1.333200     0.076848
C      5.328933    17.897446     3.224678     0.677184
C      4.802569    18.975686     2.275530    -0.407380
C      3.944366    18.523091     1.124887     0.136058
C      4.784395    17.699991     0.122715     0.573840
C      6.125883    14.072580     2.039190     0.096323
C      0.181064    12.930001     1.987680    -0.180939
C      6.339929    11.714208     1.593022     0.099624
C      4.976228    11.689803     1.287750    -0.202703
C      4.246588    12.872317     1.333200     0.076847
C      4.767567     6.804446     4.350323     0.677182
C      5.293932     7.882686     5.299470    -0.407379
C      6.152134     7.430091     6.450113     0.136058
C      5.312105     6.606991     7.452285     0.573838
C      3.970617     2.979580     5.535810     0.096328
C      3.184436     1.837001     5.587320    -0.180936
C      3.756571     0.621208     5.981978     0.099621
C      5.120272     0.596803     6.287250    -0.202708
C      5.849912     1.779317     6.241800     0.076847
C      1.963433    15.381554     4.350323     0.677184
C      1.437069    14.303314     5.299470    -0.407380
C      0.578866    14.755909     6.450113     0.136058
C      1.418895    15.579009     7.452285     0.573840
C      2.760383    19.206420     5.535810     0.096322
C      3.546564    20.348999     5.587320    -0.180939
C      2.974429    21.564792     5.981978     0.099624
C      1.610728    21.589197     6.287250    -0.202703
C      0.881088    20.406683     6.241800     0.076847
N      1.933816     8.130947     1.723313    -0.195017
N      4.797184    14.055053     1.723313    -0.195025
N      5.299316     2.962053     5.851687    -0.195019
N      1.431684    19.223947     5.851687    -0.195026
O      1.678711     5.507675     3.051967    -0.574710
O      0.681850     3.837734     4.143525    -0.580256
O      3.877729     4.450955     1.660440    -0.532860
O      2.108149     5.746396     0.156045    -0.540896
O      1.177925     3.872344     6.951577    -0.540468
O      5.052289    16.678326     3.051967    -0.574711
O      6.049150    18.348266     4.143525    -0.580253
O      2.853271    17.735045     1.660440    -0.532860
O      4.622851    16.439604     0.156045    -0.540897
O      5.553075    18.313656     6.951577    -0.540465
O      5.044211     5.585326     4.523032    -0.574710
O      4.047350     7.255266     3.431475    -0.580256
O      0.512229     6.642045     5.914560    -0.532860
O      5.473649     5.346604     7.418955    -0.540896
O      4.543425     7.220656     0.623423    -0.540467
O      1.686789    16.600675     4.523032    -0.574710
O      2.683650    14.930734     3.431475    -0.580253
O      6.218771    15.543955     5.914560    -0.532861
O      1.257351    16.839396     7.418955    -0.540896
O      2.187575    14.965344     0.623423    -0.540465

The following XYZ coordinates are in angstroms. Other properties are in atomic units.
The sperically averaged electron density of each atom fit to a function of the form exp(a - br)
eigen_1, eigen_2 and eigen_3 are the three eigenvalues of traceless quadrupole moment tensor
  atom number  atomic symbol              X              Y              Z     net charge C6 coefficient C8 coefficient C10 coefficient fluctuating dipole atomic polarizability isotropic forcefield polarizability              a              b squared Pearson coefficient          <r^3>          <r^4>         wp_QDO          m_QDO          q_QDO       dipole_x       dipole_y       dipole_z         dipole            Qxy            Qxz            Qyz     Q(x^2-y^2)  Q(3z^2 - R^2)        eigen_1        eigen_2        eigen_3 static polarizability      alpha(xx)      alpha(xy)      alpha(xz)      alpha(yy)      alpha(yz)      alpha(zz) atomic spin moment
            1             Ni       3.080577       6.410423       1.863223       0.878421      83.406506 0.16706103E+04  0.51011617E+05                                15.239410                           13.131077       0.786144       2.153748                    0.992373      43.458534     111.408580       0.518269       0.387041      -1.168380       0.037338      -0.036332       0.008150       0.052731       0.050231      -0.020224       0.012887       0.007085       0.044206      -0.064550       0.020086       0.044464             17.129984      17.397301       1.324642       0.324023      15.482813       1.152330      18.509838           1.789876
            2             Ni       3.650423      15.775577       1.863223       0.878429      83.406604 0.16706116E+04  0.51011640E+05                                15.239384                           13.131051       0.786184       2.153760                    0.992373      43.458544     111.408397       0.518272       0.387039      -1.168382      -0.037337       0.036332       0.008149       0.052731       0.050234       0.020224      -0.012888       0.007083       0.044211      -0.064554       0.020088       0.044466             17.129959      17.397284       1.324627      -0.324022      15.482784      -1.152326      18.509810           1.789878
            3             Ni       6.446077       4.682577       5.711777       0.878426      83.406517 0.16706107E+04  0.51011614E+05                                15.239390                           13.131061       0.786161       2.153753                    0.992373      43.458479     111.408306       0.518271       0.387040      -1.168381       0.037338       0.036332      -0.008150       0.052731      -0.050232       0.020224       0.012888       0.007085       0.044208      -0.064552       0.020087       0.044465             17.129960      17.397274      -1.324636      -0.324027      15.482798       1.152329      18.509809           1.789896
            4             Ni       0.284923      17.503423       5.711777       0.878430      83.406648 0.16706132E+04  0.51011691E+05                                15.239378                           13.131048       0.786190       2.153762                    0.992373      43.458537     111.408323       0.518272       0.387038      -1.168382      -0.037337      -0.036333      -0.008149       0.052731      -0.050235      -0.020225      -0.012889       0.007084       0.044211      -0.064555       0.020089       0.044467             17.129951      17.397275      -1.324622       0.324023      15.482777      -1.152327      18.509801           1.789880
            5              H       2.450757       2.562483       2.809567       0.137758       1.112411 0.87771445E+01  0.87858063E+02                                 1.752038                            1.711722      -1.079068       2.362108                    0.996800       3.526648       9.848154       0.488802       1.251827      -0.715521       0.016078      -0.013686       0.010890       0.023757      -0.005968      -0.003141      -0.001560       0.000666      -0.003663      -0.007209       0.000416       0.006793              1.759383       1.628552      -0.278785       0.262420       1.730848      -0.349531       1.918748          -0.000208
            6              H       1.150328       2.724441       1.903598       0.144532       1.123394 0.90286551E+01  0.90674687E+02                                 1.745079                            1.724159      -1.021807       2.391710                    0.998004       3.423111       9.457959       0.493947       1.234704      -0.720693      -0.020306      -0.008480      -0.012031       0.025079       0.003660       0.001292       0.003268       0.010191      -0.013386      -0.007151      -0.001743       0.008894              1.735500       1.915604       0.261557       0.246387       1.584268       0.156270       1.706629           0.000084
            7              H       3.159531       2.859775       0.658268       0.064067       1.300514 0.10540310E+02  0.11072006E+03                                 1.954432                            1.880644      -1.085675       2.332841                    0.994698       3.977070      11.468902       0.463385       1.258320      -0.712838       0.021573      -0.041959      -0.016344       0.049931       0.000282      -0.002081       0.002612       0.001455      -0.031798      -0.011291       0.005006       0.006285              1.988786       1.749695      -0.316858      -0.281090       2.145747       0.506460       2.070918           0.000780
            8              H       4.755452       4.157656       1.874055       0.412867       0.516245 0.32882345E+01  0.26574890E+02                                 1.201302                            1.175128      -1.182562       2.493578                    0.999863       2.308692       6.420627       0.481237       1.574849      -0.654667       0.042723      -0.000606       0.009999       0.043882      -0.001936       0.011069       0.003797       0.013149      -0.049583      -0.020826       0.002445       0.018381              1.208952       1.492556      -0.047244       0.113930       1.024719      -0.023749       1.109580           0.002064
            9              H       0.205969       7.290320       2.302042       0.115505       0.948436 0.68099156E+01  0.65277243E+02                                 1.690803                            1.598609      -1.228252       2.306961                    0.993987       3.697562      10.791155       0.454058       1.407260      -0.681036      -0.025046      -0.043584       0.011726       0.051618       0.010068      -0.007567      -0.002036      -0.004026      -0.035521      -0.015077      -0.002535       0.017612              1.740174       1.583021       0.263494      -0.106764       2.130386      -0.261268       1.507115           0.000199
           10              H       5.629808       9.213846       2.218718       0.130290       1.071565 0.79890692E+01  0.79621515E+02                                 1.824100                            1.724166      -1.379439       2.233144                    0.992817       3.822239      11.338119       0.440432       1.395382      -0.683148      -0.037535      -0.003413       0.009329       0.038827      -0.002917      -0.006103      -0.001978       0.007467      -0.034798      -0.013692       0.001957       0.011736              1.860843       2.362863       0.045530      -0.183544       1.681102      -0.093679       1.538564           0.000404
           11              H       2.178825      11.312641       1.049895       0.121612       1.115780 0.77858397E+01  0.76360465E+02                                 1.805179                            1.648531      -1.293378       2.269141                    0.993435       3.681128      10.497503       0.477115       1.308941      -0.700860       0.015893       0.031579      -0.008978       0.036475       0.000705      -0.007181      -0.007517      -0.002328      -0.025498      -0.014159       0.003373       0.010786              1.884818       1.890113       0.451257      -0.118216       2.409725      -0.167569       1.354615           0.000367
           12              H       3.401847       9.333650       1.090043       0.090286       1.190848 0.83150710E+01  0.83026176E+02                                 1.888751                            1.703495      -1.400610       2.200007                    0.992453       3.915818      11.322183       0.468716       1.308722      -0.699848       0.042943      -0.001045      -0.011571       0.044486       0.005038      -0.004592      -0.008285       0.008931      -0.024605      -0.013519      -0.000199       0.013718              1.985341       2.764941       0.029629      -0.259755       1.739712       0.027654       1.451369           0.000367
           13              H       4.280243      19.623517       2.809567       0.137767       1.112388 0.87769167E+01  0.87855230E+02                                 1.752015                            1.711701      -1.079050       2.362120                    0.996800       3.526605       9.848009       0.488805       1.251829      -0.715520      -0.016078       0.013687       0.010890       0.023757      -0.005968       0.003141       0.001560       0.000665      -0.003664      -0.007209       0.000415       0.006793              1.759359       1.628532      -0.278779      -0.262414       1.730826       0.349523       1.918721          -0.000211
           14              H       5.580672      19.461559       1.903598       0.144539       1.123376 0.90284749E+01  0.90672421E+02                                 1.745060                            1.724141      -1.021789       2.391721                    0.998004       3.423081       9.457851       0.493950       1.234703      -0.720693       0.020305       0.008480      -0.012031       0.025079       0.003660      -0.001292      -0.003268       0.010190      -0.013386      -0.007151      -0.001743       0.008894              1.735481       1.915580       0.261553      -0.246382       1.584252      -0.156267       1.706611           0.000080
           15              H       3.571469      19.326225       0.658268       0.064073       1.300500 0.10540166E+02  0.11071817E+03                                 1.954418                            1.880631      -1.085664       2.332848                    0.994698       3.977043      11.468806       0.463387       1.258320      -0.712838      -0.021573       0.041959      -0.016344       0.049931       0.000282       0.002081      -0.002612       0.001455      -0.031799      -0.011291       0.005006       0.006285              1.988772       1.749683      -0.316854       0.281087       2.145730      -0.506454       2.070902           0.000777
           16              H       1.975549      18.028344       1.874055       0.412871       0.516245 0.32882394E+01  0.26574936E+02                                 1.201301                            1.175127      -1.182557       2.493580                    0.999863       2.308694       6.420631       0.481238       1.574844      -0.654668      -0.042722       0.000606       0.009999       0.043881      -0.001936      -0.011069      -0.003797       0.013149      -0.049582      -0.020826       0.002445       0.018381              1.208951       1.492554      -0.047243      -0.113929       1.024719       0.023749       1.109580           0.002061
           17              H       6.525031      14.895680       2.302042       0.115503       0.948446 0.68100108E+01  0.65278375E+02                                 1.690814                            1.598619      -1.228254       2.306958                    0.993986       3.697590      10.791250       0.454058       1.407257      -0.681036       0.025045       0.043584       0.011726       0.051617       0.010068       0.007567       0.002037      -0.004025      -0.035522      -0.015077      -0.002535       0.017612              1.740185       1.583030       0.263497       0.106765       2.130401       0.261270       1.507123           0.000196
           18              H       1.101192      12.972154       2.218718       0.130290       1.071566 0.79890762E+01  0.79621595E+02                                 1.824100                            1.724166      -1.379435       2.233146                    0.992817       3.822240      11.338119       0.440432       1.395381      -0.683148       0.037535       0.003412       0.009329       0.038827      -0.002917       0.006103       0.001977       0.007467      -0.034798      -0.013692       0.001957       0.011736              1.860843       2.362863       0.045529       0.183544       1.681103       0.093679       1.538564           0.000403
           19              H       4.552175      10.873359       1.049895       0.121616       1.115767 0.77857264E+01  0.76359110E+02                                 1.805169                            1.648522      -1.293372       2.269147                    0.993435       3.681103      10.497430       0.477114       1.308946      -0.700859      -0.015893      -0.031579      -0.008978       0.036475       0.000705       0.007181       0.007517      -0.002328      -0.025496      -0.014159       0.003373       0.010786              1.884806       1.890101       0.451253       0.118215       2.409709       0.167568       1.354608           0.000367
           20              H       3.329153      12.852350       1.090043       0.090285       1.190854 0.83151178E+01  0.83026753E+02                                 1.888756                            1.703499      -1.400613       2.200005                    0.992453       3.915829      11.322219       0.468716       1.308720      -0.699848      -0.042943       0.001045      -0.011570       0.044486       0.005038       0.004592       0.008285       0.008931      -0.024605      -0.013519      -0.000198       0.013718              1.985346       2.764950       0.029630       0.259756       1.739717      -0.027654       1.451372           0.000366
           21              H       5.816257       8.530517       4.765433       0.137758       1.112414 0.87771734E+01  0.87858428E+02                                 1.752041                            1.711725      -1.079070       2.362107                    0.996800       3.526654       9.848176       0.488802       1.251827      -0.715521       0.016078       0.013686      -0.010890       0.023757       0.005968       0.003141      -0.001560       0.000666      -0.003663      -0.007209       0.000416       0.006793              1.759386       1.628555       0.278786      -0.262421       1.730851      -0.349532       1.918752          -0.000207
           22              H       4.515828       8.368559       5.671403       0.144531       1.123398 0.90287000E+01  0.90675254E+02                                 1.745083                            1.724164      -1.021810       2.391708                    0.998004       3.423119       9.457988       0.493946       1.234704      -0.720693      -0.020306       0.008480       0.012031       0.025079      -0.003660      -0.001292       0.003268       0.010191      -0.013386      -0.007151      -0.001743       0.008894              1.735505       1.915608      -0.261558      -0.246388       1.584272       0.156271       1.706635           0.000085
           23              H       6.525031       8.233225       6.916733       0.064066       1.300516 0.10540326E+02  0.11072028E+03                                 1.954434                            1.880646      -1.085675       2.332841                    0.994698       3.977073      11.468915       0.463385       1.258321      -0.712838       0.021573       0.041959       0.016344       0.049931      -0.000282       0.002081       0.002612       0.001455      -0.031798      -0.011291       0.005006       0.006285              1.988789       1.749696       0.316859       0.281091       2.145749       0.506462       2.070921           0.000780
           24              H       1.389952       6.935344       5.700945       0.412867       0.516245 0.32882416E+01  0.26574967E+02                                 1.201304                            1.175130      -1.182564       2.493577                    0.999863       2.308695       6.420642       0.481236       1.574851      -0.654667       0.042723       0.000606      -0.009999       0.043882       0.001936      -0.011069       0.003797       0.013149      -0.049583      -0.020826       0.002445       0.018381              1.208954       1.492559       0.047244      -0.113930       1.024721      -0.023749       1.109582           0.002064
           25              H       3.571469       3.802680       5.272958       0.115505       0.948436 0.68099164E+01  0.65277251E+02                                 1.690803                            1.598609      -1.228252       2.306961                    0.993987       3.697562      10.791154       0.454059       1.407259      -0.681036      -0.025046       0.043584      -0.011726       0.051618      -0.010068       0.007567      -0.002036      -0.004026      -0.035521      -0.015077      -0.002535       0.017612              1.740174       1.583020      -0.263494       0.106764       2.130386      -0.261268       1.507115           0.000199
           26              H       2.264308       1.879154       5.356282       0.130290       1.071564 0.79890635E+01  0.79621444E+02                                 1.824099                            1.724165      -1.379438       2.233145                    0.992817       3.822237      11.338112       0.440432       1.395382      -0.683148      -0.037535       0.003413      -0.009329       0.038827       0.002917       0.006103      -0.001978       0.007467      -0.034798      -0.013692       0.001957       0.011736              1.860843       2.362862      -0.045530       0.183544       1.681102      -0.093679       1.538564           0.000404
           27              H       5.544325      21.966359       6.525105       0.121612       1.115779 0.77858259E+01  0.76360292E+02                                 1.805177                            1.648530      -1.293377       2.269142                    0.993435       3.681124      10.497487       0.477115       1.308941      -0.700860       0.015893      -0.031579       0.008978       0.036475      -0.000705       0.007181      -0.007517      -0.002328      -0.025498      -0.014159       0.003373       0.010786              1.884815       1.890111      -0.451256       0.118216       2.409722      -0.167569       1.354613           0.000366
           28              H       0.036347       1.759350       6.484958       0.090286       1.190848 0.83150679E+01  0.83026130E+02                                 1.888750                            1.703495      -1.400610       2.200007                    0.992453       3.915816      11.322173       0.468716       1.308721      -0.699848       0.042943       0.001045       0.011571       0.044486      -0.005038       0.004592      -0.008285       0.008931      -0.024605      -0.013519      -0.000199       0.013718              1.985339       2.764938      -0.029629       0.259755       1.739711       0.027654       1.451369           0.000367
           29              H       0.914743      13.655483       4.765433       0.137766       1.112391 0.87769546E+01  0.87855700E+02                                 1.752019                            1.711704      -1.079052       2.362119                    0.996800       3.526613       9.848035       0.488805       1.251828      -0.715520      -0.016078      -0.013687      -0.010890       0.023757       0.005968      -0.003141       0.001560       0.000665      -0.003664      -0.007209       0.000415       0.006793              1.759363       1.628535       0.278780       0.262415       1.730829       0.349524       1.918725          -0.000210
           30              H       2.215172      13.817441       5.671403       0.144539       1.123379 0.90285040E+01  0.90672792E+02                                 1.745063                            1.724144      -1.021791       2.391720                    0.998004       3.423086       9.457871       0.493949       1.234703      -0.720693       0.020305      -0.008480       0.012031       0.025079      -0.003660       0.001292      -0.003268       0.010190      -0.013386      -0.007151      -0.001743       0.008894              1.735484       1.915584      -0.261553       0.246383       1.584255      -0.156268       1.706615           0.000081
           31              H       0.205969      13.952775       6.916733       0.064073       1.300503 0.10540194E+02  0.11071853E+03                                 1.954420                            1.880633      -1.085665       2.332847                    0.994698       3.977048      11.468820       0.463387       1.258319      -0.712838      -0.021573      -0.041959       0.016344       0.049931      -0.000282      -0.002081      -0.002612       0.001454      -0.031799      -0.011291       0.005006       0.006285              1.988774       1.749684       0.316855      -0.281087       2.145732      -0.506455       2.070905           0.000777
           32              H       5.341049      15.250656       5.700945       0.412871       0.516246 0.32882456E+01  0.26575001E+02                                 1.201302                            1.175128      -1.182559       2.493579                    0.999863       2.308697       6.420643       0.481237       1.574844      -0.654668      -0.042722      -0.000606      -0.009999       0.043881       0.001936       0.011069      -0.003797       0.013149      -0.049582      -0.020826       0.002445       0.018381              1.208952       1.492556       0.047243       0.113930       1.024720       0.023749       1.109581           0.002061
           33              H       3.159531      18.383320       5.272958       0.115502       0.948446 0.68100087E+01  0.65278352E+02                                 1.690814                            1.598619      -1.228253       2.306958                    0.993986       3.697590      10.791251       0.454058       1.407257      -0.681036       0.025045      -0.043584      -0.011726       0.051617      -0.010068      -0.007567       0.002037      -0.004025      -0.035522      -0.015077      -0.002535       0.017612              1.740185       1.583031      -0.263497      -0.106765       2.130401       0.261270       1.507124           0.000196
           34              H       4.466692      20.306846       5.356282       0.130290       1.071566 0.79890766E+01  0.79621594E+02                                 1.824100                            1.724166      -1.379434       2.233146                    0.992817       3.822239      11.338113       0.440432       1.395380      -0.683148       0.037535      -0.003412      -0.009329       0.038827       0.002917      -0.006103       0.001977       0.007467      -0.034798      -0.013692       0.001957       0.011736              1.860843       2.362863      -0.045529      -0.183544       1.681102       0.093679       1.538564           0.000403
           35              H       1.186675       0.219641       6.525105       0.121615       1.115766 0.77857178E+01  0.76359007E+02                                 1.805168                            1.648522      -1.293372       2.269147                    0.993435       3.681101      10.497424       0.477114       1.308947      -0.700859      -0.015893       0.031579       0.008978       0.036475      -0.000705      -0.007181       0.007517      -0.002328      -0.025496      -0.014159       0.003373       0.010786              1.884806       1.890100      -0.451253      -0.118215       2.409708       0.167568       1.354608           0.000367
           36              H       6.694653      20.426650       6.484958       0.090285       1.190853 0.83151053E+01  0.83026592E+02                                 1.888754                            1.703498      -1.400612       2.200005                    0.992453       3.915825      11.322203       0.468716       1.308720      -0.699849      -0.042943      -0.001045       0.011570       0.044486      -0.005038      -0.004592       0.008285       0.008931      -0.024605      -0.013519      -0.000198       0.013718              1.985344       2.764946      -0.029630      -0.259756       1.739715      -0.027654       1.451372           0.000365
           37              C       1.402067       4.288554       3.224678       0.677182      20.165628 0.23309014E+03  0.47625756E+04                                 6.962471                            5.529584       0.013964       2.082586                    0.999645      21.481069      60.566965       0.609391       0.491918      -1.005051      -0.015465       0.023261       0.023847       0.036728      -0.024027       0.068884      -0.000615       0.090987       0.017892      -0.063231      -0.034870       0.098102              7.754408       6.248661       0.533139      -3.463286       7.535820      -0.424248       9.478742          -0.001600
           38              C       1.928432       3.210314       2.275530      -0.407379      30.646009 0.51385806E+03  0.12611786E+05                                 8.459058                            7.447830      -0.243542       1.886821                    0.998887      32.336623      95.363739       0.616489       0.404807      -1.070443       0.035189       0.028686      -0.035847       0.057846       0.011075      -0.005236      -0.014847       0.033956      -0.007549      -0.026368       0.001265       0.025103              9.069759       7.843672      -0.303561      -2.189868       7.250665       0.236636      12.114940           0.003828
           39              C       2.786634       3.662909       1.124887       0.136058      24.269785 0.36918674E+03  0.83331409E+04                                 7.343060                            6.408341      -0.182473       1.967839                    0.998767      25.823746      72.774998       0.650530       0.417135      -1.063599       0.071678       0.043099       0.113906       0.141315       0.061059      -0.007541       0.031071       0.010667      -0.119912      -0.069431      -0.013882       0.083313              7.916409       7.776227       0.106965      -0.076529       6.462636      -0.017884       9.510365           0.007572
           40              C       1.946605       4.486009       0.122715       0.573838      20.658229 0.25613354E+03  0.53574596E+04                                 7.039662                            5.769897      -0.194438       2.002486                    0.998638      22.635418      64.544003       0.600776       0.487417      -1.007505      -0.051217       0.044568      -0.047100       0.082631      -0.000216      -0.091587      -0.007306       0.095311       0.092448      -0.067190      -0.056065       0.123256              7.757561       7.180776       0.706965       3.552647       7.631552       0.732222       8.460355          -0.001977
           41              C       0.605117       8.113420       2.039190       0.096329      28.145528 0.37211385E+03  0.84750574E+04                                 8.329680                            6.654137      -0.102753       1.989574                    0.998015      26.733709      77.433053       0.602699       0.446210      -1.038522       0.044264       0.012889      -0.016920       0.049109       0.024654       0.012210       0.015766       0.009932       0.115943      -0.044735      -0.003116       0.047852              9.284327      10.918646      -1.295405      -1.010920      11.662885      -1.132408       5.271451          -0.006513
           42              C       6.549936       9.255999       1.987680      -0.180936      36.151213 0.48104060E+03  0.11630695E+05                                 9.580589                            7.373945      -0.052649       1.954805                    0.998717      30.385294      89.379863       0.597631       0.423886      -1.056592       0.005921      -0.006452      -0.003524       0.009440       0.003834       0.003676       0.009072       0.024880       0.019791      -0.019165       0.004847       0.014319             11.010013      10.694914      -1.017712      -0.980734      16.700329      -1.526434       5.634796           0.002341
           43              C       0.391071      10.471792       1.593022       0.099622      36.944032 0.40237804E+03  0.92250580E+04                                 9.661706                            6.695225      -0.060824       1.992005                    0.999138      26.122924      72.771313       0.639505       0.417761      -1.069523       0.007678      -0.003787       0.002437       0.008902       0.000317       0.017324       0.008549       0.009718      -0.002673      -0.018453      -0.002695       0.021148             11.985352      12.330546      -3.513668      -1.080407      18.562943      -0.912076       5.062566          -0.010137
           44              C       1.754772      10.496197       1.287750      -0.202708      37.437920 0.47460003E+03  0.11409628E+05                                 9.718857                            7.272932       0.090714       1.992874                    0.999468      30.446659      88.624685       0.609593       0.417948      -1.062810      -0.002760      -0.001622       0.012767       0.013162       0.016368      -0.002258      -0.006457      -0.038630       0.032592      -0.030750       0.007182       0.023568             11.128938      13.608129      -2.109769      -1.284251      14.756211      -0.665222       5.022473           0.002306
           45              C       2.484412       9.313683       1.333200       0.076848      30.734451 0.36728252E+03  0.83145615E+04                                 8.672073                            6.496333       0.040834       2.018423                    0.999541      26.990080      77.234061       0.627913       0.430891      -1.050552      -0.034353      -0.040383       0.019991       0.056662       0.010005       0.005934       0.014386       0.026553       0.093568      -0.034425      -0.001743       0.036168              9.931450      11.561962      -1.199704      -1.260470      13.408665      -0.917318       4.823722          -0.005834
           46              C       5.328933      17.897446       3.224678       0.677184      20.165667 0.23309061E+03  0.47625878E+04                                 6.962477                            5.529587       0.013963       2.082585                    0.999645      21.481115      60.567121       0.609391       0.491917      -1.005051       0.015464      -0.023261       0.023847       0.036727      -0.024027      -0.068883       0.000616       0.090986       0.017891      -0.063230      -0.034870       0.098101              7.754415       6.248668       0.533143       3.463291       7.535820       0.424254       9.478757          -0.001607
           47              C       4.802569      18.975686       2.275530      -0.407380      30.646071 0.51385975E+03  0.12611836E+05                                 8.459070                            7.447845      -0.243533       1.886824                    0.998887      32.336621      95.363698       0.616488       0.404807      -1.070444      -0.035190      -0.028686      -0.035847       0.057846       0.011076       0.005237       0.014847       0.033952      -0.007550      -0.026366       0.001263       0.025103              9.069771       7.843678      -0.303562       2.189884       7.250672      -0.236647      12.114963           0.003821
           48              C       3.944366      18.523091       1.124887       0.136058      24.269797 0.36918714E+03  0.83331524E+04                                 7.343064                            6.408347      -0.182472       1.967840                    0.998767      25.823753      72.775036       0.650529       0.417135      -1.063599      -0.071678      -0.043099       0.113907       0.141315       0.061060       0.007541      -0.031071       0.010666      -0.119910      -0.069431      -0.013882       0.083313              7.916414       7.776238       0.106964       0.076523       6.462633       0.017882       9.510371           0.007569
           49              C       4.784395      17.699991       0.122715       0.573840      20.658260 0.25613401E+03  0.53574722E+04                                 7.039667                            5.769900      -0.194436       2.002486                    0.998638      22.635452      64.544122       0.600776       0.487417      -1.007505       0.051216      -0.044568      -0.047100       0.082630      -0.000216       0.091587       0.007305       0.095309       0.092446      -0.067189      -0.056065       0.123255              7.757567       7.180785       0.706967      -3.552653       7.631551      -0.732227       8.460366          -0.001984
           50              C       6.125883      14.072580       2.039190       0.096323      28.145764 0.37211743E+03  0.84751611E+04                                 8.329723                            6.654166      -0.102747       1.989572                    0.998015      26.733894      77.433741       0.602698       0.446209      -1.038522      -0.044265      -0.012889      -0.016920       0.049111       0.024655      -0.012210      -0.015765       0.009931       0.115934      -0.044735      -0.003114       0.047849              9.284378      10.918709      -1.295414       1.010926      11.662950       1.132415       5.271474          -0.006521
           51              C       0.181064      12.930001       1.987680      -0.180939      36.151326 0.48104222E+03  0.11630744E+05                                 9.580605                            7.373954      -0.052643       1.954806                    0.998717      30.385366      89.380114       0.597631       0.423886      -1.056593      -0.005921       0.006451      -0.003523       0.009438       0.003833      -0.003676      -0.009073       0.024881       0.019787      -0.019166       0.004847       0.014319             11.010034      10.694936      -1.017730       0.980732      16.700366       1.526435       5.634801           0.002337
           52              C       6.339929      11.714208       1.593022       0.099624      36.943990 0.40237748E+03  0.92250421E+04                                 9.661701                            6.695223      -0.060829       1.992004                    0.999138      26.122901      72.771246       0.639505       0.417761      -1.069523      -0.007678       0.003787       0.002438       0.008902       0.000319      -0.017324      -0.008548       0.009720      -0.002670      -0.018451      -0.002697       0.021149             11.985346      12.330538      -3.513675       1.080404      18.562938       0.912077       5.062563          -0.010138
           53              C       4.976228      11.689803       1.287750      -0.202703      37.437731 0.47459732E+03  0.11409546E+05                                 9.718829                            7.272915       0.090710       1.992875                    0.999468      30.446538      88.624258       0.609593       0.417949      -1.062810       0.002760       0.001621       0.012768       0.013163       0.016367       0.002257       0.006458      -0.038631       0.032597      -0.030751       0.007183       0.023568             11.128904      13.608088      -2.109766       1.284245      14.756164       0.665221       5.022460           0.002304
           54              C       4.246588      12.872317       1.333200       0.076847      30.734523 0.36728354E+03  0.83145900E+04                                 8.672080                            6.496337       0.040837       2.018423                    0.999541      26.990142      77.234258       0.627914       0.430890      -1.050552       0.034353       0.040382       0.019993       0.056662       0.010006      -0.005933      -0.014385       0.026554       0.093560      -0.034425      -0.001740       0.036165              9.931458      11.561981      -1.199697       1.260474      13.408666       0.917319       4.823725          -0.005840
           55              C       4.767567       6.804446       4.350323       0.677182      20.165614 0.23308999E+03  0.47625721E+04                                 6.962469                            5.529583       0.013965       2.082587                    0.999645      21.481071      60.566977       0.609391       0.491918      -1.005051      -0.015466      -0.023261      -0.023847       0.036728       0.024027      -0.068884      -0.000615       0.090987       0.017892      -0.063231      -0.034870       0.098102              7.754404       6.248657      -0.533136       3.463282       7.535821      -0.424239       9.478735          -0.001600
           56              C       5.293932       7.882686       5.299470      -0.407379      30.646009 0.51385792E+03  0.12611783E+05                                 8.459059                            7.447830      -0.243545       1.886820                    0.998887      32.336630      95.363791       0.616488       0.404807      -1.070443       0.035189      -0.028687       0.035847       0.057846      -0.011074       0.005236      -0.014847       0.033956      -0.007549      -0.026368       0.001265       0.025103              9.069762       7.843673       0.303563       2.189866       7.250668       0.236639      12.114944           0.003829
           57              C       6.152134       7.430091       6.450113       0.136058      24.269801 0.36918703E+03  0.83331494E+04                                 7.343064                            6.408344      -0.182475       1.967839                    0.998767      25.823757      72.775049       0.650529       0.417135      -1.063599       0.071678      -0.043099      -0.113906       0.141315      -0.061059       0.007541       0.031071       0.010667      -0.119912      -0.069431      -0.013882       0.083313              7.916415       7.776232      -0.106966       0.076531       6.462638      -0.017882       9.510374           0.007572
           58              C       5.312105       6.606991       7.452285       0.573838      20.658232 0.25613359E+03  0.53574608E+04                                 7.039662                            5.769897      -0.194438       2.002486                    0.998638      22.635420      64.544008       0.600776       0.487417      -1.007505      -0.051217      -0.044568       0.047100       0.082631       0.000216       0.091587      -0.007306       0.095311       0.092447      -0.067190      -0.056065       0.123255              7.757562       7.180777      -0.706964      -3.552648       7.631552       0.732221       8.460356          -0.001977
           59              C       3.970617       2.979580       5.535810       0.096328      28.145555 0.37211429E+03  0.84750701E+04                                 8.329686                            6.654142      -0.102753       1.989573                    0.998015      26.733729      77.433132       0.602699       0.446210      -1.038522       0.044264      -0.012889       0.016920       0.049109      -0.024654      -0.012210       0.015766       0.009932       0.115942      -0.044735      -0.003116       0.047851              9.284334      10.918655       1.295406       1.010922      11.662893      -1.132408       5.271454          -0.006515
           60              C       3.184436       1.837001       5.587320      -0.180936      36.151196 0.48104033E+03  0.11630687E+05                                 9.580584                            7.373942      -0.052647       1.954806                    0.998717      30.385285      89.379818       0.597631       0.423886      -1.056592       0.005921       0.006452       0.003523       0.009440      -0.003834      -0.003676       0.009072       0.024880       0.019790      -0.019165       0.004847       0.014319             11.010008      10.694910       1.017713       0.980733      16.700322      -1.526433       5.634793           0.002340
           61              C       3.756571       0.621208       5.981978       0.099621      36.944023 0.40237796E+03  0.92250551E+04                                 9.661703                            6.695224      -0.060823       1.992005                    0.999138      26.122920      72.771285       0.639505       0.417760      -1.069523       0.007678       0.003787      -0.002438       0.008902      -0.000317      -0.017323       0.008549       0.009718      -0.002674      -0.018453      -0.002695       0.021148             11.985348      12.330540       3.513668       1.080407      18.562939      -0.912076       5.062565          -0.010139
           62              C       5.120272       0.596803       6.287250      -0.202708      37.437874 0.47459936E+03  0.11409608E+05                                 9.718849                            7.272927       0.090715       1.992874                    0.999468      30.446634      88.624583       0.609593       0.417948      -1.062811      -0.002760       0.001622      -0.012767       0.013162      -0.016368       0.002257      -0.006457      -0.038630       0.032593      -0.030750       0.007182       0.023568             11.128928      13.608114       2.109766       1.284249      14.756200      -0.665221       5.022469           0.002303
           63              C       5.849912       1.779317       6.241800       0.076847      30.734467 0.36728278E+03  0.83145688E+04                                 8.672076                            6.496335       0.040834       2.018423                    0.999541      26.990088      77.234089       0.627913       0.430891      -1.050552      -0.034353       0.040383      -0.019991       0.056662      -0.010005      -0.005934       0.014386       0.026553       0.093567      -0.034425      -0.001743       0.036168              9.931453      11.561963       1.199704       1.260472      13.408672      -0.917318       4.823725          -0.005836
           64              C       1.963433      15.381554       4.350323       0.677184      20.165676 0.23309087E+03  0.47625943E+04                                 6.962479                            5.529590       0.013964       2.082585                    0.999645      21.481117      60.567130       0.609391       0.491917      -1.005051       0.015465       0.023261      -0.023847       0.036727       0.024027       0.068883       0.000616       0.090986       0.017891      -0.063230      -0.034870       0.098100              7.754417       6.248668      -0.533138      -3.463290       7.535825       0.424244       9.478759          -0.001607
           65              C       1.437069      14.303314       5.299470      -0.407380      30.646088 0.51385990E+03  0.12611841E+05                                 8.459074                            7.447847      -0.243536       1.886823                    0.998887      32.336638      95.363782       0.616488       0.404807      -1.070443      -0.035190       0.028686       0.035847       0.057846      -0.011076      -0.005237       0.014847       0.033952      -0.007550      -0.026366       0.001263       0.025103              9.069777       7.843681       0.303564      -2.189883       7.250676      -0.236648      12.114973           0.003823
           66              C       0.578866      14.755909       6.450113       0.136058      24.269816 0.36918745E+03  0.83331615E+04                                 7.343069                            6.408350      -0.182474       1.967839                    0.998767      25.823766      72.775093       0.650529       0.417135      -1.063599      -0.071678       0.043099      -0.113907       0.141315      -0.061060      -0.007541      -0.031071       0.010666      -0.119910      -0.069431      -0.013882       0.083313              7.916420       7.776244      -0.106966      -0.076524       6.462635       0.017881       9.510382           0.007569
           67              C       1.418895      15.579009       7.452285       0.573840      20.658268 0.25613412E+03  0.53574750E+04                                 7.039668                            5.769901      -0.194436       2.002486                    0.998638      22.635458      64.544142       0.600776       0.487417      -1.007505       0.051216       0.044568       0.047100       0.082630       0.000216      -0.091587       0.007305       0.095310       0.092447      -0.067189      -0.056065       0.123255              7.757569       7.180787      -0.706967       3.552654       7.631552      -0.732226       8.460368          -0.001983
           68              C       2.760383      19.206420       5.535810       0.096322      28.145778 0.37211767E+03  0.84751680E+04                                 8.329727                            6.654169      -0.102747       1.989572                    0.998015      26.733903      77.433782       0.602698       0.446209      -1.038522      -0.044265       0.012890       0.016920       0.049111      -0.024655       0.012210      -0.015765       0.009931       0.115934      -0.044735      -0.003114       0.047849              9.284382      10.918714       1.295415      -1.010927      11.662957       1.132415       5.271476          -0.006522
           69              C       3.546564      20.348999       5.587320      -0.180939      36.151292 0.48104165E+03  0.11630727E+05                                 9.580598                            7.373949      -0.052642       1.954806                    0.998717      30.385347      89.380030       0.597631       0.423886      -1.056593      -0.005921      -0.006451       0.003523       0.009438      -0.003833       0.003676      -0.009073       0.024881       0.019786      -0.019166       0.004847       0.014319             11.010026      10.694928       1.017729      -0.980732      16.700354       1.526434       5.634797           0.002336
           70              C       2.974429      21.564792       5.981978       0.099624      36.943979 0.40237737E+03  0.92250390E+04                                 9.661699                            6.695222      -0.060828       1.992004                    0.999138      26.122896      72.771224       0.639505       0.417761      -1.069523      -0.007678      -0.003787      -0.002439       0.008902      -0.000319       0.017324      -0.008548       0.009720      -0.002669      -0.018451      -0.002697       0.021149             11.985344      12.330533       3.513674      -1.080404      18.562937       0.912077       5.062562          -0.010139
           71              C       1.610728      21.589197       6.287250      -0.202703      37.437714 0.47459710E+03  0.11409539E+05                                 9.718826                            7.272913       0.090710       1.992875                    0.999468      30.446529      88.624221       0.609593       0.417949      -1.062810       0.002759      -0.001621      -0.012768       0.013163      -0.016367      -0.002257       0.006458      -0.038630       0.032597      -0.030750       0.007183       0.023568             11.128900      13.608079       2.109764      -1.284245      14.756162       0.665220       5.022459           0.002302
           72              C       0.881088      20.406683       6.241800       0.076847      30.734526 0.36728361E+03  0.83145921E+04                                 8.672081                            6.496338       0.040837       2.018423                    0.999541      26.990139      77.234254       0.627913       0.430891      -1.050552       0.034353      -0.040382      -0.019993       0.056662      -0.010006       0.005933      -0.014385       0.026554       0.093561      -0.034425      -0.001740       0.036165              9.931460      11.561978       1.199697      -1.260475      13.408673       0.917320       4.823727          -0.005842
           73              N       1.933816       8.130947       1.723313      -0.195017      37.559998 0.51828067E+03  0.12495790E+05                                 9.386589                            7.384247       0.000971       2.036021                    0.998342      27.376504      74.971249       0.643915       0.394529      -1.099059      -0.081097       0.121223      -0.009154       0.146135       0.069139      -0.009133       0.004103       0.061945       0.086798      -0.090817       0.028624       0.062193             10.625860      12.983143      -0.550611      -1.239722      13.127092      -1.343958       5.767344           0.040467
           74              N       4.797184      14.055053       1.723313      -0.195025      37.560433 0.51828761E+03  0.12496003E+05                                 9.386662                            7.384298       0.000974       2.036018                    0.998342      27.376715      74.972029       0.643913       0.394529      -1.099059       0.081099      -0.121226      -0.009154       0.146139       0.069139       0.009133      -0.004104       0.061944       0.086796      -0.090817       0.028624       0.062193             10.625947      12.983260      -0.550626       1.239732      13.127198       1.343968       5.767383           0.040462
           75              N       5.299316       2.962053       5.851687      -0.195019      37.560064 0.51828173E+03  0.12495823E+05                                 9.386598                            7.384254       0.000974       2.036021                    0.998342      27.376537      74.971357       0.643915       0.394529      -1.099059      -0.081097      -0.121224       0.009154       0.146136      -0.069139       0.009133       0.004104       0.061945       0.086800      -0.090818       0.028624       0.062193             10.625870      12.983157       0.550614       1.239723      13.127106      -1.343959       5.767349           0.040465
           76              N       1.431684      19.223947       5.851687      -0.195026      37.560444 0.51828778E+03  0.12496008E+05                                 9.386663                            7.384298       0.000976       2.036018                    0.998342      27.376721      74.972047       0.643913       0.394529      -1.099059       0.081099       0.121226       0.009153       0.146139      -0.069139      -0.009132      -0.004104       0.061944       0.086797      -0.090817       0.028624       0.062193             10.625948      12.983260       0.550627      -1.239732      13.127202       1.343968       5.767384           0.040462
           77              O       1.678711       5.507675       3.051967      -0.574710      36.607649 0.62260899E+03  0.15496394E+05                                 8.679471                            7.724249       0.361040       2.158654                    0.997319      28.111088      74.711947       0.684798       0.359359      -1.140919      -0.004205      -0.015021      -0.000947       0.015628       0.022225       0.043290      -0.041101      -0.006209      -0.082088      -0.078453       0.035723       0.042730              9.157019       7.589849       2.079495      -2.089858      11.564571      -2.530085       8.316638           0.034884
           78              O       0.681850       3.837734       4.143525      -0.580256      41.993126 0.56948333E+03  0.13877134E+05                                 9.579228                            7.354781       0.392281       2.164099                    0.997889      28.044142      74.019717       0.705663       0.356197      -1.142161       0.012004       0.032466      -0.003314       0.034772      -0.006563       0.004099      -0.032098       0.090479       0.104780      -0.072572       0.026201       0.046370             11.263109      10.882823       0.774863      -6.760759       6.758002      -1.664944      16.148501           0.035835
           79              O       3.877729       4.450955       1.660440      -0.532860      30.857481 0.55358898E+03  0.13437466E+05                                 7.814180                            7.275904       0.003304       2.059162                    0.998718      27.223388      72.464570       0.703653       0.358606      -1.136608      -0.085847      -0.065726      -0.066990       0.127190       0.050496       0.057713       0.030731       0.086670      -0.307157      -0.120415      -0.015226       0.135641              8.127099      11.230818       1.533484       1.389146       6.611562       0.601519       6.538918           0.026083
           80              O       2.108149       5.746396       0.156045      -0.540896      33.565607 0.59992672E+03  0.14792447E+05                                 8.188571                            7.582452       0.463561       2.197231                    0.998141      27.687930      73.218693       0.691213       0.359379      -1.141019      -0.015220      -0.018375      -0.022582       0.032851       0.020097      -0.037726       0.017199      -0.022849      -0.052979      -0.057364       0.024279       0.033086              8.532598       7.315227       0.995402       1.960937      10.525936       1.290559       7.756632           0.043515
           81              O       1.177925       3.872344       6.951577      -0.540468      41.645693 0.60535243E+03  0.14996460E+05                                 9.585566                            7.680895       0.147454       2.097327                    0.996575      27.822139      74.337409       0.676517       0.365466      -1.133465       0.002497       0.050734       0.001213       0.050810       0.031668      -0.010024       0.038343       0.067530       0.097111      -0.076696       0.028981       0.047715             10.994923      12.308437       1.649787       6.061833       8.052285       2.657945      12.624047           0.035250
           82              O       5.052289      16.678326       3.051967      -0.574711      36.607869 0.62261351E+03  0.15496535E+05                                 8.679504                            7.724276       0.361041       2.158652                    0.997319      28.111197      74.712323       0.684797       0.359359      -1.140919       0.004205       0.015021      -0.000948       0.015627       0.022224      -0.043292       0.041101      -0.006211      -0.082091      -0.078454       0.035723       0.042732              9.157055       7.589879       2.079505       2.089872      11.564610       2.530101       8.316677           0.034874
           83              O       6.049150      18.348266       4.143525      -0.580253      41.993145 0.56948322E+03  0.13877129E+05                                 9.579226                            7.354776       0.392285       2.164100                    0.997889      28.044153      74.019721       0.705664       0.356196      -1.142161      -0.012004      -0.032463      -0.003313       0.034770      -0.006562      -0.004098       0.032099       0.090479       0.104777      -0.072572       0.026202       0.046370             11.263110      10.882827       0.774869       6.760763       6.758000       1.664952      16.148502           0.035828
           84              O       2.853271      17.735045       1.660440      -0.532860      30.857619 0.55359233E+03  0.13437570E+05                                 7.814207                            7.275929       0.003305       2.059160                    0.998718      27.223476      72.464908       0.703651       0.358606      -1.136608       0.085848       0.065727      -0.066990       0.127191       0.050496      -0.057713      -0.030730       0.086671      -0.307154      -0.120414      -0.015226       0.135641              8.127128      11.230859       1.533485      -1.389150       6.611578      -0.601519       6.538946           0.026075
           85              O       4.622851      16.439604       0.156045      -0.540897      33.565782 0.59993086E+03  0.14792575E+05                                 8.188597                            7.582476       0.463560       2.197230                    0.998141      27.688023      73.219008       0.691212       0.359379      -1.141019       0.015220       0.018374      -0.022581       0.032851       0.020096       0.037727      -0.017200      -0.022850      -0.052983      -0.057366       0.024280       0.033085              8.532627       7.315255       0.995406      -1.960949      10.525962      -1.290568       7.756663           0.043504
           86              O       5.553075      18.313656       6.951577      -0.540465      41.645763 0.60535337E+03  0.14996488E+05                                 9.585575                            7.680900       0.147450       2.097326                    0.996575      27.822163      74.337486       0.676517       0.365466      -1.133465      -0.002498      -0.050732       0.001212       0.050808       0.031668       0.010024      -0.038344       0.067529       0.097108      -0.076696       0.028981       0.047715             10.994937      12.308457       1.649792      -6.061843       8.052292      -2.657953      12.624062           0.035244
           87              O       5.044211       5.585326       4.523032      -0.574710      36.607639 0.62260883E+03  0.15496388E+05                                 8.679468                            7.724247       0.361043       2.158655                    0.997319      28.111100      74.711975       0.684798       0.359359      -1.140919      -0.004205       0.015021       0.000947       0.015627      -0.022225      -0.043291      -0.041101      -0.006209      -0.082089      -0.078454       0.035723       0.042730              9.157014       7.589844      -2.079494       2.089855      11.564569      -2.530076       8.316629           0.034882
           88              O       4.047350       7.255266       3.431475      -0.580256      41.993132 0.56948358E+03  0.13877141E+05                                 9.579231                            7.354783       0.392279       2.164099                    0.997889      28.044135      74.019704       0.705663       0.356197      -1.142161       0.012004      -0.032466       0.003314       0.034773       0.006563      -0.004098      -0.032098       0.090479       0.104781      -0.072572       0.026202       0.046370             11.263112      10.882826      -0.774862       6.760762       6.758002      -1.664943      16.148509           0.035837
           89              O       0.512229       6.642045       5.914560      -0.532860      30.857528 0.55359006E+03  0.13437500E+05                                 7.814188                            7.275911       0.003304       2.059161                    0.998718      27.223415      72.464670       0.703652       0.358606      -1.136608      -0.085847       0.065726       0.066990       0.127190      -0.050496      -0.057713       0.030730       0.086671      -0.307157      -0.120415      -0.015226       0.135641              8.127108      11.230832      -1.533486      -1.389148       6.611568       0.601519       6.538925           0.026083
           90              O       5.473649       5.346604       7.418955      -0.540896      33.565609 0.59992677E+03  0.14792448E+05                                 8.188569                            7.582451       0.463563       2.197232                    0.998141      27.687935      73.218696       0.691213       0.359379      -1.141019      -0.015220       0.018374       0.022582       0.032851      -0.020097       0.037727       0.017199      -0.022849      -0.052981      -0.057365       0.024279       0.033086              8.532597       7.315226      -0.995402      -1.960936      10.525935       1.290558       7.756629           0.043513
           91              O       4.543425       7.220656       0.623423      -0.540467      41.645674 0.60535204E+03  0.14996448E+05                                 9.585564                            7.680893       0.147454       2.097327                    0.996575      27.822129      74.337380       0.676517       0.365466      -1.133465       0.002496      -0.050735      -0.001213       0.050811      -0.031668       0.010024       0.038342       0.067530       0.097111      -0.076696       0.028981       0.047715             10.994921      12.308435      -1.649786      -6.061833       8.052282       2.657944      12.624046           0.035251
           92              O       1.686789      16.600675       4.523032      -0.574710      36.607835 0.62261323E+03  0.15496526E+05                                 8.679499                            7.724274       0.361040       2.158652                    0.997319      28.111183      74.712276       0.684797       0.359359      -1.140919       0.004206      -0.015020       0.000948       0.015627      -0.022224       0.043291       0.041101      -0.006212      -0.082091      -0.078454       0.035723       0.042731              9.157048       7.589874      -2.079500      -2.089866      11.564604       2.530090       8.316666           0.034874
           93              O       2.683650      14.930734       3.431475      -0.580253      41.993179 0.56948405E+03  0.13877155E+05                                 9.579232                            7.354782       0.392285       2.164100                    0.997889      28.044164      74.019761       0.705664       0.356196      -1.142161      -0.012004       0.032464       0.003313       0.034770       0.006563       0.004098       0.032099       0.090479       0.104778      -0.072572       0.026202       0.046370             11.263117      10.882832      -0.774866      -6.760766       6.758002       1.664949      16.148515           0.035829
           94              O       6.218771      15.543955       5.914560      -0.532861      30.857655 0.55359316E+03  0.13437596E+05                                 7.814213                            7.275935       0.003305       2.059160                    0.998718      27.223497      72.464985       0.703651       0.358606      -1.136608       0.085848      -0.065727       0.066991       0.127191      -0.050496       0.057713      -0.030730       0.086671      -0.307155      -0.120414      -0.015227       0.135641              8.127135      11.230870      -1.533487       1.389152       6.611583      -0.601519       6.538951           0.026076
           95              O       1.257351      16.839396       7.418955      -0.540896      33.565754 0.59993021E+03  0.14792555E+05                                 8.188592                            7.582472       0.463561       2.197230                    0.998141      27.688010      73.218962       0.691212       0.359379      -1.141019       0.015220      -0.018374       0.022580       0.032850      -0.020096      -0.037727      -0.017199      -0.022850      -0.052984      -0.057365       0.024280       0.033085              8.532622       7.315250      -0.995405       1.960947      10.525958      -1.290567       7.756657           0.043504
           96              O       2.187575      14.965344       0.623423      -0.540465      41.645797 0.60535391E+03  0.14996505E+05                                 9.585580                            7.680903       0.147452       2.097326                    0.996575      27.822175      74.337529       0.676517       0.365466      -1.133465      -0.002497       0.050732      -0.001212       0.050808      -0.031668      -0.010024      -0.038344       0.067530       0.097109      -0.076696       0.028981       0.047716             10.994944      12.308466      -1.649793       6.061849       8.052295      -2.657954      12.624071           0.035244

******************************************************
Auxiliary information for the entire system
The total spin magnetic moment of the unit cell is   7.999607
The total net atomic charge of the unit cell is   -0.000002
Accuracy of reproducing the electrostatic potential in the unit cell:
  The inner radius (bohr) =    5.0000
  The outer radius (bohr) =   12.0000
  Valid grid points have density less than (e/(bohr^3)) =    0.0001
  The number of valid grid points were=        10816
  The rms potential error without charges in kcal/mol is=      2.65800
  The rms potential error with partial charges in kcal/mol is=      0.57230
  The RRMSE value at monopole order=      0.21531
  The rms potential error with partial charges and cloud penetration in kcal/mol is=      0.55658
  The RRMSE value at monopole order with cloud penetration is=      0.20940
  The rms potential error with partial charges and atomic dipoles in kcal/mol is=      0.22545
  The RRMSE value at dipole order=      0.08482
  The rms potential error with partial charges, atomic dipoles and cloud penetration in kcal/mol is=      0.20755
  The RRMSE value at dipole order with cloud penetration=      0.07809

******************************************************
The electron densities and ab initio electrostatic potential were computed in VASP using the PBE functional and
projector augmented wave method. See the main text of the journal article for a description of computational details.
The atomic charges, dipoles, and quadrupoles were computed with the DDEC6 method as described in
(a) T. A. Manz and N. Gabaldon Limas, RSC Adv. 6 (2016) 47771-47801 DOI: 10.1039/c6ra04656h
(b) N. Gabaldon Limas and T. A. Manz, RSC Adv. 8 (2018) 2678-2707 DOI: 10.1039/c7ra11829e.
For each atom in the material, the electron cloud parameters were fit to the spherically averaged atom-in-material
electron density using radial positions for which this density was between 10^-4 and 10^-2 electrons per cubic bohr.
The polarizabilities, dispersion coefficients, and quantum Drude oscillator (QDO) parameters were fit using the MCLF method.
The magnetic structure of the system was optimized in VASP from the default ferromagnetic initial guess using spin polarization.
The atomic spin moments (ASMs) were computed on this optimized magnetic structure using the DDEC6 partition as inputs
to the method of T. A. Manz and D. S. Sholl, J. Chem. Theory Comput. 7 (2011) 4146-4164 DOI: 10.1021/ct200539n.
The RMSE and RRMSE were computed using a uniform grid with Ewald summation.
