# Supplementary material for: A collection of forcefield precursors for metal–organic frameworks
Source: RSC Adv. 2019 Nov 13;9(63):36492–507. doi: 10.1039/c9ra07327b (PMC9075174; doi:10.1039/c9ra07327b)
Supplement: RA-009-C9RA07327B-s6161 [file RA-009-C9RA07327B-s6161.xyz]

  208
jmolscript: load "" {1 1 1} spacegroup "x,y,z" unitcell [{      9.687900     0.000000     0.000000 }, {      0.000000    23.698700     0.000000 }, {      0.000000     0.000000    10.456900 }]
Ni     5.975981     5.035500     5.284185     0.853575
Ni     6.223410     6.787308    10.405243     0.843468
Ni     3.711919    18.663200     5.284185     0.853701
Ni     3.464490    16.911392    10.405243     0.843546
Ni     1.132031     6.813850     5.172715     0.853554
Ni     1.379460     5.062042     0.051657     0.843722
Ni     8.555869    16.884850     5.172715     0.853618
Ni     8.308440    18.636658     0.051657     0.843738
H      7.201985     8.413038     6.186302     0.069958
H      7.635034     6.609567     4.956571     0.376407
H      5.276999     8.965218     5.014084     0.143465
H      4.926297     8.932040     6.572162     0.148701
H      5.547292     3.192215     9.684135     0.067311
H      6.704027     4.924590     8.855949     0.363434
H      6.790249     3.230133     1.266331     0.147002
H      5.232435     2.990776     1.516250     0.140707
H      5.023176     2.308253     4.270598     0.096656
H      3.684308     0.542700     4.935657     0.123575
H      3.095284     2.448076     8.459632     0.131230
H      4.382806     4.192300     7.659679     0.097765
H      2.256312    23.156000     6.590984     0.116412
H      2.370629     0.492933     9.165473     0.117501
H      9.634617    21.134501     1.149213     0.092574
H      1.304960    22.890574     0.469515     0.124824
H      1.041449    21.475762     7.137880     0.124336
H      9.331385    19.800264     7.923193     0.103127
H      2.485915    15.285661     6.186302     0.070011
H      2.052866    17.089133     4.956571     0.376420
H      4.410901    14.733482     5.014084     0.143531
H      4.761603    14.766660     6.572162     0.148792
H      4.140608    20.506485     9.684135     0.067339
H      2.983873    18.774110     8.855949     0.363436
H      2.897651    20.468567     1.266331     0.147046
H      4.455465    20.707924     1.516250     0.140777
H      4.664724    21.390447     4.270598     0.096691
H      6.003592    23.156000     4.935657     0.123612
H      6.592616    21.250624     8.459632     0.131239
H      5.305094    19.506400     7.659679     0.097756
H      7.431588     0.542700     6.590984     0.116442
H      7.317271    23.205767     9.165473     0.117490
H      0.053283     2.564199     1.149213     0.092589
H      8.382940     0.808126     0.469515     0.124797
H      8.646451     2.222938     7.137880     0.124351
H      0.356515     3.898436     7.923193     0.103157
H      2.358035     3.436312     4.270598     0.069972
H      2.791084     5.239783     5.500329     0.376417
H      0.433049     2.884132     5.442816     0.143451
H      0.082347     2.917310     3.884738     0.148687
H      0.703342     8.657135     0.772765     0.067381
H      1.860077     6.924760     1.600951     0.363470
H      1.946299     8.619217     9.190569     0.147068
H      0.388485     8.858574     8.940649     0.140776
H      0.179226     9.541097     6.186302     0.096653
H      8.528258    11.306650     5.521243     0.123574
H      7.939234     9.401274     1.997268     0.131233
H      9.226756     7.657050     2.797221     0.097740
H      7.100262    12.392050     3.865916     0.116401
H      7.214579    11.356417     1.291427     0.117478
H      4.790667    14.413549     9.307687     0.092541
H      6.148910    12.657476     9.987385     0.124798
H      5.885399    14.072288     3.319020     0.124315
H      4.487435    15.747786     2.533707     0.103090
H      7.329865    20.262388     4.270598     0.070001
H      6.896816    18.458917     5.500329     0.376420
H      9.254851    20.814568     5.442816     0.143509
H      9.605553    20.781390     3.884738     0.148773
H      8.984558    15.041565     0.772765     0.067392
H      7.827823    16.773940     1.600951     0.363462
H      7.741601    15.079483     9.190569     0.147088
H      9.299415    14.840126     8.940649     0.140824
H      9.508674    14.157603     6.186302     0.096676
H      1.159642    12.392050     5.521243     0.123599
H      1.748666    14.297426     1.997268     0.131231
H      0.461144    16.041650     2.797221     0.097723
H      2.587638    11.306650     3.865916     0.116421
H      2.473321    12.342283     1.291427     0.117456
H      4.897233     9.285151     9.307687     0.092541
H      3.538990    11.041224     9.987385     0.124752
H      3.802501     9.626412     3.319020     0.124316
H      5.200465     7.950914     2.533707     0.103108
C      6.450494     6.870964     7.368977     0.567166
C      6.504456     7.703025     6.082151     0.120874
C      5.168495     8.368011     5.796260    -0.389989
C      4.017572     7.413664     5.516328     0.680028
C      4.286896     4.814391    10.124893     0.550230
C      5.610263     4.027120    10.231972     0.104215
C      5.898962     3.660501     1.224503    -0.391850
C      5.878618     4.823633     2.215817     0.685388
C      4.630816     2.333611     5.135384     0.081520
C      3.844159     1.265748     5.531700    -0.208466
C      3.288073     1.255794     6.805351     0.155897
C      3.489582     2.388592     7.596938    -0.184676
C      4.266551     3.424225     7.113829     0.097452
C      2.502385     0.096217     7.249769    -0.139760
C      2.107118    23.564328     8.502505    -0.133468
C      0.151131    21.221949     0.224823     0.094017
C      0.971696    22.274171    10.284361    -0.208523
C      1.299147    22.418022     8.941695     0.153241
C      0.808940    21.445902     8.058087    -0.192585
C     -0.017438    20.440840     8.538059     0.102345
C      3.237406    16.827736     7.368977     0.567171
C      3.183444    15.995675     6.082151     0.120876
C      4.519405    15.330689     5.796260    -0.390003
C      5.670328    16.285036     5.516328     0.680053
C      5.401004    18.884309    10.124893     0.550213
C      4.077637    19.671580    10.231972     0.104221
C      3.788938    20.038199     1.224503    -0.391864
C      3.809282    18.875067     2.215817     0.685410
C      5.057084    21.365089     5.135384     0.081514
C      5.843741    22.432952     5.531700    -0.208426
C      6.399827    22.442906     6.805351     0.155953
C      6.198318    21.310108     7.596938    -0.184672
C      5.421349    20.274475     7.113829     0.097437
C      7.185515    23.602483     7.249769    -0.139809
C      7.580782     0.134372     8.502505    -0.133371
C      9.536769     2.476751     0.224823     0.094045
C      8.716204     1.424529    10.284361    -0.208498
C      8.388753     1.280678     8.941695     0.153202
C      8.878960     2.252798     8.058087    -0.192536
C      0.017438     3.257860     8.538059     0.102389
C      1.606544     4.978386     3.087923     0.567212
C      1.660506     4.146325     4.374749     0.120875
C      0.324545     3.481339     4.660640    -0.389994
C      8.861522     4.435686     4.940572     0.680006
C      9.130846     7.034959     0.332007     0.550213
C      0.766313     7.822230     0.224928     0.104201
C      1.055012     8.188849     9.232397    -0.391852
C      1.034668     7.025717     8.241083     0.685435
C      9.474766     9.515739     5.321516     0.081514
C      8.688109    10.583602     4.925200    -0.208451
C      8.132023    10.593556     3.651549     0.155920
C      8.333532     9.460758     2.859962    -0.184665
C      9.110501     8.425125     3.343071     0.097431
C      7.346335    11.753133     3.207131    -0.139796
C      6.951068    11.983722     1.954395    -0.133435
C      4.995081    14.326101    10.232077     0.093981
C      5.815646    13.273879     0.172539    -0.208530
C      6.143097    13.130028     1.515205     0.153221
C      5.652890    14.102148     2.398813    -0.192612
C      4.826512    15.107210     1.918841     0.102311
C      8.081356    18.720314     3.087923     0.567195
C      8.027394    19.552375     4.374749     0.120881
C      9.363355    20.217361     4.660640    -0.390001
C      0.826378    19.263014     4.940572     0.680041
C      0.557054    16.663741     0.332007     0.550208
C      8.921587    15.876470     0.224928     0.104212
C      8.632888    15.509851     9.232397    -0.391867
C      8.653232    16.672983     8.241083     0.685434
C      0.213134    14.182961     5.321516     0.081496
C      0.999791    13.115098     4.925200    -0.208434
C      1.555877    13.105144     3.651549     0.155964
C      1.354368    14.237942     2.859962    -0.184682
C      0.577399    15.273575     3.343071     0.097407
C      2.341565    11.945567     3.207131    -0.139873
C      2.736832    11.714978     1.954395    -0.133358
C      4.692819     9.372599    10.232077     0.093986
C      3.872254    10.424821     0.172539    -0.208532
C      3.544803    10.568672     1.515205     0.153161
C      4.035010     9.596552     2.398813    -0.192589
C      4.861388     8.591490     1.918841     0.102338
N      4.867395     3.401711     5.912227    -0.212054
N      9.326057    20.329693     9.833355    -0.197058
N      4.820505    20.296989     5.912227    -0.212094
N      0.361843     3.369007     9.833355    -0.197018
N      0.023445     8.447639     4.544673    -0.212081
N      4.482107    15.218357     0.623545    -0.197068
N     -0.023445    15.251061     4.544673    -0.212136
N      5.205793     8.480343     0.623545    -0.197043
O      6.454079     5.604506     7.238371    -0.548225
O      6.399439     7.507037     8.444888    -0.529723
O      6.832488     6.897033     4.949146    -0.519406
O      4.245238     6.164980     5.481402    -0.568677
O      2.886704     7.919869     5.350482    -0.562477
O      4.375056     6.041036     9.928617    -0.520875
O      3.212701     4.158885    10.264179    -0.550927
O      6.705868     4.828136     9.758379    -0.492877
O      6.128178     5.993164     1.842819    -0.542740
O      5.624407     4.476684     3.395669    -0.580748
O      3.233821    18.094194     7.238371    -0.548185
O      3.288461    16.191663     8.444888    -0.529663
O      2.855412    16.801667     4.949146    -0.519380
O      5.442662    17.533720     5.481402    -0.568660
O      6.801196    15.778831     5.350482    -0.562400
O      5.312844    17.657664     9.928617    -0.520886
O      6.475199    19.539815    10.264179    -0.550907
O      2.982032    18.870564     9.758379    -0.492867
O      3.559722    17.705536     1.842819    -0.542698
O      4.063493    19.222016     3.395669    -0.580728
O      1.610129     6.244844     3.218529    -0.548137
O      1.555489     4.342313     2.012012    -0.529702
O      1.988538     4.952317     5.507754    -0.519412
O      9.089188     5.684370     4.975498    -0.568650
O      7.730654     3.929481     5.106418    -0.562496
O      9.219006     5.808314     0.528283    -0.520868
O      8.056651     7.690465     0.192721    -0.550831
O      1.861918     7.021214     0.698521    -0.492817
O      1.284228     5.856186     8.614081    -0.542705
O      0.780457     7.372666     7.061231    -0.580637
O      8.077771    17.453856     3.218529    -0.548128
O      8.132411    19.356387     2.012012    -0.529681
O      7.699362    18.746383     5.507754    -0.519405
O      0.598712    18.014330     4.975498    -0.568634
O      1.957246    19.769219     5.106418    -0.562433
O      0.468894    17.890386     0.528283    -0.520892
O      1.631249    16.008235     0.192721    -0.550831
O      7.825982    16.677486     0.698521    -0.492833
O      8.403672    17.842514     8.614081    -0.542700
O      8.907443    16.326034     7.061231    -0.580659

The following XYZ coordinates are in angstroms. Other properties are in atomic units.
The sperically averaged electron density of each atom fit to a function of the form exp(a - br)
eigen_1, eigen_2 and eigen_3 are the three eigenvalues of traceless quadrupole moment tensor
  atom number  atomic symbol              X              Y              Z     net charge C6 coefficient C8 coefficient C10 coefficient fluctuating dipole atomic polarizability isotropic forcefield polarizability              a              b squared Pearson coefficient          <r^3>          <r^4>         wp_QDO          m_QDO          q_QDO       dipole_x       dipole_y       dipole_z         dipole            Qxy            Qxz            Qyz     Q(x^2-y^2)  Q(3z^2 - R^2)        eigen_1        eigen_2        eigen_3 static polarizability      alpha(xx)      alpha(xy)      alpha(xz)      alpha(yy)      alpha(yz)      alpha(zz) atomic spin moment
            1             Ni       5.975981       5.035500       5.284185       0.853575      82.595295 0.16672162E+04  0.50917962E+05                                15.172824                           13.142018       0.781810       2.147048                    0.992799      43.883122     112.767268       0.516254       0.388475      -1.166477       0.010957       0.020946      -0.029608       0.037887      -0.051878       0.009129       0.047494       0.028295       0.056840      -0.082423       0.021098       0.061325             17.033595      18.789839       1.134633      -0.379881      14.665452       0.784414      17.645496           1.790656
            2             Ni       6.223410       6.787308      10.405243       0.843468      82.240572 0.17157442E+04  0.52710222E+05                                15.061190                           13.269502       0.868618       2.174435                    0.992374      43.905255     112.688811       0.518055       0.384847      -1.170704       0.038471      -0.021096      -0.015697       0.046599       0.026857       0.009788      -0.047678       0.039539       0.083853      -0.070217       0.015895       0.054323             16.760274      18.593897       1.273733      -0.481625      14.619627       1.585681      17.067298           1.781594
            3             Ni       3.711919      18.663200       5.284185       0.853701      82.597503 0.16672694E+04  0.50919410E+05                                15.172351                           13.141642       0.782026       2.147138                    0.992797      43.881719     112.759244       0.516302       0.388441      -1.166517      -0.010944      -0.020931      -0.029600       0.037869      -0.051886      -0.009127      -0.047496       0.028302       0.056893      -0.082436       0.021103       0.061332             17.033017      18.789118       1.134697       0.379874      14.665065      -0.784302      17.644867           1.790984
            4             Ni       3.464490      16.911392      10.405243       0.843546      82.242714 0.17157979E+04  0.52711828E+05                                15.060879                           13.269252       0.868744       2.174493                    0.992373      43.904299     112.683116       0.518091       0.384820      -1.170734      -0.038464       0.021084      -0.015685       0.046584       0.026856      -0.009788       0.047705       0.039530       0.083959      -0.070242       0.015873       0.054369             16.759896      18.593501       1.273647       0.481619      14.619379      -1.585733      17.066810           1.781815
            5             Ni       1.132031       6.813850       5.172715       0.853554      82.597230 0.16672807E+04  0.50920393E+05                                15.172982                           13.142220       0.781846       2.147049                    0.992799      43.883875     112.769490       0.516254       0.388472      -1.166480       0.010955      -0.020940       0.029593       0.037871       0.051868      -0.009144       0.047508       0.028295       0.056930      -0.082438       0.021116       0.061323             17.033701      18.790057      -1.134727       0.379943      14.665743       0.784291      17.645304           1.790598
            6             Ni       1.379460       5.062042       0.051657       0.843722      82.244606 0.17158277E+04  0.52712324E+05                                15.060293                           13.268708       0.869025       2.174603                    0.992372      43.902940     112.674666       0.518147       0.384782      -1.170778       0.038487       0.021086       0.015692       0.046606      -0.026820      -0.009763      -0.047692       0.039493       0.083890      -0.070188       0.015841       0.054348             16.759281      18.592994      -1.273774       0.481539      14.618660       1.585527      17.066188           1.781831
            7             Ni       8.555869      16.884850       5.172715       0.853618      82.598341 0.16673035E+04  0.50920954E+05                                15.172728                           13.141999       0.781952       2.147096                    0.992798      43.883110     112.765136       0.516279       0.388454      -1.166501      -0.010942       0.020930       0.029588       0.037859       0.051888       0.009139      -0.047508       0.028299       0.056937      -0.082453       0.021116       0.061337             17.033404      18.789572      -1.134863      -0.379928      14.665578      -0.784219      17.645064           1.790769
            8             Ni       8.308440      18.636658       0.051657       0.843738      82.245083 0.17158382E+04  0.52712578E+05                                15.060174                           13.268605       0.869065       2.174624                    0.992372      43.902487     112.672391       0.518159       0.384774      -1.170787      -0.038476      -0.021080       0.015686       0.046591      -0.026835       0.009769       0.047708       0.039502       0.083961      -0.070219       0.015842       0.054376             16.759142      18.592770      -1.273648      -0.481569      14.618621      -1.585585      17.066034           1.781906
            9              H       7.201985       8.413038       6.186302       0.069958       1.269144 0.10280746E+02  0.10762129E+03                                 1.941506                            1.871777      -1.134497       2.314394                    0.993892       4.001423      11.624352       0.457844       1.277952      -0.708112       0.032525       0.033162       0.002740       0.046531      -0.000952       0.002133       0.008561       0.003836      -0.005723      -0.010378       0.003094       0.007284              1.976635       2.272704       0.573297      -0.038269       2.022292      -0.070155       1.634908           0.001078
           10              H       7.635034       6.609567       4.956571       0.376407       0.440962 0.26874871E+01  0.21127336E+02                                 1.153158                            1.113163      -1.378776       2.349510                    0.996381       2.824770       8.346551       0.450615       1.729030      -0.625152       0.014004      -0.001094      -0.004944       0.014891       0.002533      -0.000428       0.010550       0.000257       0.026079      -0.011174      -0.003410       0.014584              1.178066       1.454061      -0.201282      -0.097421       1.091619       0.022937       0.988516          -0.000116
           11              H       5.276999       8.965218       5.014084       0.143465       1.055571 0.80761100E+01  0.80076490E+02                                 1.768451                            1.700975      -1.039459       2.389843                    0.996035       3.606632      10.401052       0.459810       1.343461      -0.695088       0.006832       0.008738      -0.021356       0.024064      -0.000597      -0.000423      -0.003737       0.000217       0.007673      -0.003840      -0.000972       0.004812              1.800997       1.531369       0.064971      -0.015406       1.749760      -0.506748       2.121863          -0.000370
           12              H       4.926297       8.932040       6.572162       0.148701       1.070579 0.83070423E+01  0.81593348E+02                                 1.680030                            1.644300      -0.985080       2.413234                    0.998241       3.330885       9.059715       0.510918       1.220525      -0.723794      -0.006092       0.010967       0.023020       0.026216      -0.002324      -0.006133       0.008363       0.001428       0.003139      -0.009250      -0.002454       0.011704              1.681281       1.471565      -0.081406      -0.124463       1.580698       0.298292       1.991580          -0.000055
           13              H       5.547292       3.192215       9.684135       0.067311       1.295246 0.10671055E+02  0.11263844E+03                                 1.961865                            1.903772      -1.144916       2.310211                    0.993522       4.006710      11.649515       0.455589       1.273661      -0.709426       0.001455      -0.041560      -0.020920       0.046551       0.005983      -0.006090       0.001734      -0.009842      -0.002524      -0.011137       0.002810       0.008327              1.984989       1.675769      -0.008695       0.094460       2.201673       0.526024       2.077525           0.001124
           14              H       6.704027       4.924590       8.855949       0.363434       0.517658 0.33292736E+01  0.27435205E+02                                 1.253324                            1.215038      -1.366258       2.339855                    0.996595       2.918396       8.645370       0.446978       1.662882      -0.635348       0.008945       0.000486      -0.019185       0.021174       0.011566      -0.004037       0.003506       0.004997      -0.013773      -0.012889      -0.001289       0.014178              1.274435       1.089615       0.012388      -0.065900       1.093582      -0.156151       1.640109           0.000614
           15              H       6.790249       3.230133       1.266331       0.147002       1.011237 0.78141760E+01  0.76549647E+02                                 1.692944                            1.654224      -0.977834       2.416883                    0.997668       3.498592       9.904101       0.476113       1.313217      -0.701738       0.023734      -0.002710      -0.001537       0.023938      -0.000938       0.005691      -0.002043       0.010303       0.000965      -0.006090      -0.002974       0.009065              1.703470       2.108875      -0.367437      -0.030853       1.521934       0.034169       1.479601           0.000022
           16              H       5.232435       2.990776       1.516250       0.140707       1.162942 0.93717463E+01  0.94674327E+02                                 1.759873                            1.735838      -1.089000       2.358084                    0.997506       3.435658       9.413667       0.502881       1.205672      -0.727502      -0.021526      -0.013152       0.007435       0.026299       0.008461      -0.004323      -0.001839      -0.001640      -0.000256      -0.008951      -0.001376       0.010327              1.745684       1.799994       0.290050      -0.173515       1.739170      -0.155551       1.697890           0.000036
           17              H       5.023176       2.308253       4.270598       0.096656       1.192955 0.86107435E+01  0.85476437E+02                                 1.804083                            1.671991      -1.007066       2.386511                    0.998134       3.537301       9.723183       0.506806       1.217471      -0.723083       0.019116      -0.002723      -0.043470       0.047565       0.004952      -0.006610       0.014825      -0.004063       0.030255      -0.018189      -0.001872       0.020062              1.862387       1.652320       0.063685      -0.459421       1.581949      -0.175619       2.352893           0.000404
           18              H       3.684308       0.542700       4.935657       0.123575       1.105442 0.81146357E+01  0.78765037E+02                                 1.668269                            1.592025      -0.990345       2.407643                    0.998107       3.281636       8.701259       0.538741       1.171283      -0.735674      -0.007576      -0.027511      -0.024069       0.037331       0.010819      -0.006786       0.008737      -0.008511       0.028514      -0.020167       0.005584       0.014583              1.684667       1.405361       0.026699       0.017304       2.026042       0.321079       1.622598           0.000324
           19              H       3.095284       2.448076       8.459632       0.131230       1.027964 0.77786502E+01  0.77139890E+02                                 1.780147                            1.706740      -1.403040       2.219768                    0.992660       3.866157      11.503638       0.439814       1.404306      -0.680901      -0.017464       0.003098       0.030834       0.035571       0.003039      -0.008836      -0.003673      -0.009550       0.009465      -0.011670       0.000457       0.011213              1.795946       1.663147       0.073979      -0.341961       1.638818       0.103450       2.085872           0.000367
           20              H       4.382806       4.192300       7.659679       0.097765       1.002120 0.72553875E+01  0.70668188E+02                                 1.748380                            1.644757      -1.268777       2.272285                    0.993879       3.873246      11.400050       0.449747       1.398216      -0.682035      -0.000492       0.041605       0.027017       0.049609      -0.000261      -0.004022       0.009707      -0.012435      -0.003670      -0.010114      -0.003518       0.013632              1.797224       1.468291       0.196700       0.113941       2.038591       0.447068       1.884792           0.000230
           21              H       2.256312      23.156000       6.590984       0.116412       1.079053 0.83621181E+01  0.83128906E+02                                 1.751976                            1.701214      -0.991148       2.411383                    0.997560       3.541273      10.024430       0.474720       1.297875      -0.705397      -0.011208      -0.026752      -0.021756       0.036257       0.007948       0.000561       0.002637      -0.007977       0.017800      -0.011906       0.003418       0.008488              1.761005       1.549570       0.253092       0.002310       2.030988       0.241053       1.702456           0.000042
           22              H       2.370629       0.492933       9.165473       0.117501       1.124274 0.88644462E+01  0.89300089E+02                                 1.795006                            1.748172      -0.995583       2.411502                    0.997041       3.546955      10.064184       0.470281       1.292850      -0.707007       0.012874       0.026438       0.023406       0.037584       0.008933       0.002779       0.004226      -0.008143       0.018687      -0.012932       0.001402       0.011530              1.799719       1.564229       0.240163       0.023598       2.081005       0.220848       1.753923           0.000048
           23              H       9.634617      21.134501       1.149213       0.092574       1.188023 0.84935717E+01  0.84160235E+02                                 1.807581                            1.666514      -1.049923       2.364275                    0.997552       3.575970       9.872270       0.504116       1.226193      -0.720634      -0.006418      -0.006264       0.044098       0.045001       0.005949       0.003155       0.006304      -0.009404       0.035921      -0.013570      -0.001968       0.015538              1.870722       1.506439       0.101542      -0.292790       1.554284      -0.280770       2.551443           0.000464
           24              H       1.304960      22.890574       0.469515       0.124824       1.112938 0.83193698E+01  0.81183385E+02                                 1.672579                            1.611230      -0.991702       2.408650                    0.998324       3.265733       8.656543       0.536381       1.170189      -0.736513       0.014099       0.022414       0.024017       0.035749       0.014296      -0.001202       0.005300      -0.004804       0.034906      -0.020900       0.006760       0.014140              1.671213       1.451752       0.139541       0.142763       1.834805       0.273133       1.727083           0.000367
           25              H       1.041449      21.475762       7.137880       0.124336       0.984418 0.73459065E+01  0.71340154E+02                                 1.688185                            1.626204      -1.266136       2.279415                    0.994599       3.691986      10.638816       0.467177       1.350007      -0.692209       0.013931      -0.000484      -0.032005       0.034909       0.008496      -0.002671      -0.001145      -0.008191       0.018544      -0.012670       0.003954       0.008716              1.694358       1.473346       0.105908      -0.170613       1.525430       0.047159       2.084296           0.000386
           26              H       9.331385      19.800264       7.923193       0.103127       0.984507 0.70903999E+01  0.68520652E+02                                 1.715191                            1.616575      -1.171433       2.317410                    0.995040       3.779892      11.005647       0.458567       1.382140      -0.685452      -0.013159      -0.033975      -0.032909       0.049097       0.002596      -0.001827       0.009235       0.003485       0.037517      -0.012702      -0.003380       0.016082              1.754319       1.541797       0.304283       0.219150       1.907279       0.381627       1.813879           0.000389
           27              H       2.485915      15.285661       6.186302       0.070011       1.269044 0.10279714E+02  0.10760779E+03                                 1.941402                            1.871681      -1.134470       2.314423                    0.993893       4.001207      11.623578       0.457857       1.277950      -0.708113      -0.032526      -0.033166       0.002740       0.046534      -0.000955      -0.002134      -0.008565       0.003834      -0.005715      -0.010381       0.003093       0.007288              1.976526       2.272563       0.573250       0.038264       2.022185       0.070147       1.634828           0.001120
           28              H       2.052866      17.089133       4.956571       0.376420       0.440961 0.26874812E+01  0.21127282E+02                                 1.153154                            1.113160      -1.378780       2.349510                    0.996381       2.824763       8.346533       0.450616       1.729024      -0.625153      -0.014005       0.001090      -0.004945       0.014892       0.002532       0.000427      -0.010550       0.000258       0.026081      -0.011174      -0.003411       0.014584              1.178061       1.454054      -0.201278       0.097420       1.091615      -0.022936       0.988514          -0.000088
           29              H       4.410901      14.733482       5.014084       0.143531       1.055374 0.80742385E+01  0.80053393E+02                                 1.768245                            1.700791      -1.039364       2.389926                    0.996036       3.606208      10.399575       0.459829       1.343481      -0.695085      -0.006833      -0.008746      -0.021356       0.024068      -0.000598       0.000424       0.003735       0.000210       0.007665      -0.003837      -0.000972       0.004809              1.800780       1.531207       0.064957       0.015398       1.749562       0.506649       2.121571          -0.000321
           30              H       4.761603      14.766660       6.572162       0.148792       1.070306 0.83042897E+01  0.81559207E+02                                 1.679710                            1.644001      -0.984777       2.413409                    0.998242       3.330363       9.057775       0.510979       1.220486      -0.723803       0.006090      -0.010976       0.023016       0.026216      -0.002325       0.006130      -0.008364       0.001419       0.003126      -0.009249      -0.002454       0.011703              1.680957       1.471307      -0.081382       0.124426       1.580411      -0.298199       1.991155           0.000010
           31              H       4.140608      20.506485       9.684135       0.067339       1.295079 0.10669296E+02  0.11261531E+03                                 1.961713                            1.903631      -1.144846       2.310271                    0.993523       4.006373      11.648323       0.455600       1.273681      -0.709423      -0.001455       0.041567      -0.020923       0.046559       0.005985       0.006090      -0.001734      -0.009845      -0.002527      -0.011138       0.002808       0.008330              1.984832       1.675649      -0.008693      -0.094449       2.201496      -0.525960       2.077351           0.001163
           32              H       2.983873      18.774110       8.855949       0.363436       0.517635 0.33290931E+01  0.27433407E+02                                 1.253302                            1.215018      -1.366215       2.339887                    0.996595       2.918334       8.645199       0.446973       1.662917      -0.635343      -0.008948      -0.000483      -0.019187       0.021177       0.011566       0.004037      -0.003505       0.004997      -0.013769      -0.012888      -0.001290       0.014177              1.274412       1.089597       0.012387       0.065897       1.093564       0.156144       1.640073           0.000643
           33              H       2.897651      20.468567       1.266331       0.147046       1.011163 0.78134458E+01  0.76540695E+02                                 1.692857                            1.654144      -0.977827       2.416903                    0.997668       3.498412       9.903470       0.476125       1.313213      -0.701739      -0.023733       0.002714      -0.001543       0.023937      -0.000935      -0.005689       0.002044       0.010295       0.000962      -0.006088      -0.002972       0.009060              1.703380       2.108738      -0.367410       0.030848       1.521870      -0.034166       1.479534           0.000082
           34              H       4.455465      20.707924       1.516250       0.140777       1.162640 0.93685731E+01  0.94633999E+02                                 1.759550                            1.735531      -1.088696       2.358259                    0.997508       3.435129       9.411722       0.502933       1.205653      -0.727507       0.021525       0.013160       0.007430       0.026301       0.008462       0.004322       0.001837      -0.001652      -0.000267      -0.008953      -0.001375       0.010328              1.745364       1.799662       0.289966       0.173464       1.738852       0.155505       1.697577           0.000103
           35              H       4.664724      21.390447       4.270598       0.096691       1.192891 0.86101680E+01  0.85468872E+02                                 1.803975                            1.671901      -1.006927       2.386575                    0.998134       3.537167       9.722552       0.506838       1.217420      -0.723094      -0.019116       0.002732      -0.043468       0.047564       0.004952       0.006610      -0.014826      -0.004068       0.030259      -0.018189      -0.001874       0.020064              1.862269       1.652223       0.063674       0.459371       1.581862       0.175597       2.352722           0.000447
           36              H       6.003592      23.156000       4.935657       0.123612       1.105304 0.81133655E+01  0.78749860E+02                                 1.668159                            1.591924      -0.990317       2.407689                    0.998108       3.281378       8.700502       0.538744       1.171319      -0.735667       0.007576       0.027525      -0.024069       0.037340       0.010823       0.006783      -0.008740      -0.008511       0.028513      -0.020171       0.005585       0.014586              1.684555       1.405278       0.026697      -0.017305       2.025896      -0.321051       1.622492           0.000325
           37              H       6.592616      21.250624       8.459632       0.131239       1.027926 0.77782880E+01  0.77135372E+02                                 1.780104                            1.706702      -1.403024       2.219784                    0.992661       3.866045      11.503222       0.439819       1.404308      -0.680901       0.017466      -0.003094       0.030835       0.035573       0.003038       0.008836       0.003672      -0.009548       0.009467      -0.011670       0.000458       0.011212              1.795901       1.663109       0.073976       0.341951       1.638778      -0.103443       2.085817           0.000397
           38              H       5.305094      19.506400       7.659679       0.097756       1.002164 0.72557820E+01  0.70672931E+02                                 1.748422                            1.644794      -1.268771       2.272276                    0.993879       3.873351      11.400400       0.449746       1.398202      -0.682037       0.000494      -0.041601       0.027020       0.049608      -0.000261       0.004023      -0.009707      -0.012435      -0.003668      -0.010115      -0.003517       0.013632              1.797267       1.468321       0.196706      -0.113943       2.038643      -0.447085       1.884837           0.000278
           39              H       7.431588       0.542700       6.590984       0.116442       1.078972 0.83613522E+01  0.83119701E+02                                 1.751921                            1.701163      -0.991177       2.411393                    0.997560       3.541121      10.024027       0.474714       1.297915      -0.705388       0.011206       0.026761      -0.021756       0.036264       0.007949      -0.000561      -0.002637      -0.007978       0.017808      -0.011909       0.003419       0.008490              1.760948       1.549524       0.253079      -0.002312       2.030916      -0.241044       1.702404           0.000024
           40              H       7.317271      23.205767       9.165473       0.117490       1.124298 0.88646419E+01  0.89302211E+02                                 1.795001                            1.748167      -0.995504       2.411528                    0.997042       3.546966      10.064098       0.470294       1.292814      -0.707015      -0.012874      -0.026433       0.023409       0.037582       0.008930      -0.002780      -0.004228      -0.008143       0.018678      -0.012928       0.001399       0.011529              1.799713       1.564220       0.240162      -0.023602       2.081000      -0.220855       1.753920           0.000068
           41              H       0.053283       2.564199       1.149213       0.092589       1.187965 0.84930851E+01  0.84154594E+02                                 1.807562                            1.666497      -1.049931       2.364289                    0.997552       3.575889       9.872146       0.504102       1.226239      -0.720624       0.006413       0.006270       0.044103       0.045006       0.005947      -0.003157      -0.006302      -0.009400       0.035926      -0.013569      -0.001969       0.015538              1.870703       1.506424       0.101540       0.292787       1.554265       0.280768       2.551419           0.000414
           42              H       8.382940       0.808126       0.469515       0.124797       1.113039 0.83203338E+01  0.81195178E+02                                 1.672683                            1.611326      -0.991759       2.408610                    0.998323       3.265899       8.657122       0.536364       1.170192      -0.736512      -0.014102      -0.022404       0.024021       0.035747       0.014294       0.001203      -0.005297      -0.004805       0.034910      -0.020898       0.006760       0.014138              1.671318       1.451833       0.139555      -0.142778       1.834926      -0.273162       1.727195           0.000361
           43              H       8.646451       2.222938       7.137880       0.124351       0.984379 0.73455359E+01  0.71335830E+02                                 1.688159                            1.626178      -1.266156       2.279417                    0.994599       3.691912      10.638634       0.467173       1.350032      -0.692204      -0.013932       0.000492      -0.032009       0.034913       0.008497       0.002670       0.001146      -0.008189       0.018538      -0.012668       0.003952       0.008716              1.694333       1.473322       0.105903       0.170608       1.525402      -0.047161       2.084274           0.000360
           44              H       0.356515       3.898436       7.923193       0.103157       0.984438 0.70897804E+01  0.68513228E+02                                 1.715120                            1.616511      -1.171421       2.317434                    0.995041       3.779712      11.005038       0.458573       1.382153      -0.685450       0.013156       0.033978      -0.032913       0.049101       0.002594       0.001826      -0.009236       0.003488       0.037515      -0.012702      -0.003380       0.016082              1.754243       1.541735       0.304261      -0.219137       1.907190      -0.381603       1.813805           0.000337
           45              H       2.358035       3.436312       4.270598       0.069972       1.269095 0.10280254E+02  0.10761486E+03                                 1.941456                            1.871732      -1.134447       2.314422                    0.993892       4.001339      11.624037       0.457850       1.277952      -0.708112       0.032528      -0.033160      -0.002738       0.046532       0.000952      -0.002133       0.008561       0.003836      -0.005720      -0.010377       0.003093       0.007283              1.976582       2.272643      -0.573270       0.038264       2.022234      -0.070151       1.634869           0.001095
           46              H       2.791084       5.239783       5.500329       0.376417       0.440969 0.26875473E+01  0.21127925E+02                                 1.153167                            1.113171      -1.378831       2.349482                    0.996380       2.824801       8.346660       0.450616       1.729017      -0.625154       0.014002       0.001093       0.004942       0.014889      -0.002534       0.000428       0.010550       0.000256       0.026084      -0.011175      -0.003411       0.014585              1.178075       1.454072       0.201283       0.097422       1.091628       0.022938       0.988524          -0.000114
           47              H       0.433049       2.884132       5.442816       0.143451       1.055667 0.80770460E+01  0.80088133E+02                                 1.768554                            1.701069      -1.039529       2.389793                    0.996033       3.606855      10.401866       0.459799       1.343454      -0.695089       0.006830      -0.008736       0.021353       0.024061       0.000598       0.000422      -0.003737       0.000218       0.007673      -0.003840      -0.000971       0.004811              1.801105       1.531453      -0.064978       0.015410       1.749863      -0.506793       2.121999          -0.000337
           48              H       0.082347       2.917310       3.884738       0.148687       1.070651 0.83077751E+01  0.81602513E+02                                 1.680117                            1.644382      -0.985121       2.413206                    0.998240       3.331038       9.060301       0.510900       1.220539      -0.723790      -0.006097      -0.010964      -0.023018       0.026215       0.002324       0.006135       0.008362       0.001431       0.003142      -0.009250      -0.002455       0.011704              1.681369       1.471637       0.081411       0.124472       1.580776       0.298314       1.991693          -0.000010
           49              H       0.703342       8.657135       0.772765       0.067381       1.295042 0.10668953E+02  0.11261109E+03                                 1.961692                            1.903613      -1.144931       2.310245                    0.993522       4.006321      11.648246       0.455596       1.273699      -0.709419       0.001452       0.041570       0.020922       0.046560      -0.005987       0.006090       0.001734      -0.009847      -0.002531      -0.011140       0.002808       0.008333              1.984810       1.675634       0.008694      -0.094448       2.201468       0.525948       2.077327           0.001103
           50              H       1.860077       6.924760       1.600951       0.363470       0.517613 0.33289190E+01  0.27431600E+02                                 1.253261                            1.214981      -1.366093       2.339953                    0.996596       2.918233       8.644828       0.446983       1.662903      -0.635345       0.008951      -0.000476       0.019185       0.021176      -0.011565       0.004037       0.003506       0.004995      -0.013774      -0.012889      -0.001289       0.014177              1.274369       1.089566      -0.012386       0.065893       1.093532      -0.156135       1.640009           0.000609
           51              H       1.946299       8.619217       9.190569       0.147068       1.011059 0.78124277E+01  0.76528325E+02                                 1.692757                            1.654050      -0.977747       2.416961                    0.997669       3.498194       9.902739       0.476132       1.313235      -0.701735       0.023737       0.002719       0.001538       0.023942       0.000938      -0.005692      -0.002046       0.010298       0.000965      -0.006090      -0.002974       0.009064              1.703278       2.108605       0.367375       0.030844       1.521781       0.034162       1.479449          -0.000003
           52              H       0.388485       8.858574       8.940649       0.140776       1.162661 0.93688643E+01  0.94638270E+02                                 1.759627                            1.735604      -1.088795       2.358230                    0.997507       3.435152       9.412044       0.502899       1.205718      -0.727493      -0.021526       0.013162      -0.007433       0.026304      -0.008461       0.004324      -0.001838      -0.001645      -0.000261      -0.008952      -0.001376       0.010328              1.745439       1.799735      -0.289986       0.173476       1.738931      -0.155518       1.697652          -0.000021
           53              H       0.179226       9.541097       6.186302       0.096653       1.192926 0.86104751E+01  0.85472871E+02                                 1.804035                            1.671951      -1.006947       2.386563                    0.998134       3.537234       9.722860       0.506820       1.217450      -0.723088       0.019115       0.002727       0.043468       0.047564      -0.004952       0.006611       0.014823      -0.004065       0.030256      -0.018188      -0.001872       0.020060              1.862334       1.652277      -0.063679       0.459398       1.581909      -0.175608       2.352816           0.000369
           54              H       8.528258      11.306650       5.521243       0.123574       1.105432 0.81145242E+01  0.78763631E+02                                 1.668255                            1.592012      -0.990346       2.407645                    0.998108       3.281607       8.701145       0.538744       1.171280      -0.735675      -0.007577       0.027512       0.024068       0.037331      -0.010819       0.006784       0.008737      -0.008510       0.028511      -0.020167       0.005584       0.014582              1.684653       1.405350      -0.026699      -0.017305       2.026025       0.321077       1.622584           0.000284
           55              H       7.939234       9.401274       1.997268       0.131233       1.027902 0.77780468E+01  0.77132404E+02                                 1.780082                            1.706681      -1.402989       2.219804                    0.992661       3.865985      11.503011       0.439819       1.404318      -0.680900      -0.017472      -0.003098      -0.030833       0.035575      -0.003038       0.008838      -0.003673      -0.009548       0.009467      -0.011671       0.000458       0.011214              1.795879       1.663089      -0.073975       0.341944       1.638758       0.103441       2.085790           0.000353
           56              H       9.226756       7.657050       2.797221       0.097740       1.002185 0.72559631E+01  0.70675078E+02                                 1.748441                            1.644811      -1.268755       2.272279                    0.993879       3.873393      11.400524       0.449745       1.398196      -0.682038      -0.000500      -0.041602      -0.027015       0.049606       0.000261       0.004023       0.009708      -0.012434      -0.003670      -0.010115      -0.003517       0.013633              1.797289       1.468336      -0.196710      -0.113946       2.038670       0.447094       1.884860           0.000223
           57              H       7.100262      12.392050       3.865916       0.116401       1.079058 0.83621525E+01  0.83129188E+02                                 1.751970                            1.701209      -0.991150       2.411378                    0.997561       3.541269      10.024358       0.474725       1.297862      -0.705400      -0.011210       0.026751       0.021753       0.036256      -0.007949      -0.000560       0.002637      -0.007977       0.017799      -0.011907       0.003418       0.008489              1.760998       1.549566      -0.253090      -0.002309       2.030980       0.241050       1.702450           0.000013
           58              H       7.214579      11.356417       1.291427       0.117478       1.124290 0.88645928E+01  0.89301858E+02                                 1.795022                            1.748187      -0.995591       2.411498                    0.997040       3.546963      10.064195       0.470280       1.292851      -0.707008       0.012869      -0.026441      -0.023408       0.037585      -0.008932      -0.002779       0.004228      -0.008143       0.018685      -0.012931       0.001401       0.011530              1.799735       1.564240      -0.240167      -0.023600       2.081026       0.220856       1.753940           0.000012
           59              H       4.790667      14.413549       9.307687       0.092541       1.188067 0.84939437E+01  0.84164674E+02                                 1.807613                            1.666542      -1.049962       2.364247                    0.997552       3.576034       9.872426       0.504117       1.226181      -0.720637      -0.006423       0.006263      -0.044094       0.044998      -0.005951      -0.003154       0.006304      -0.009407       0.035919      -0.013572      -0.001965       0.015537              1.870755       1.506461      -0.101545       0.292797       1.554311      -0.280778       2.551493           0.000436
           60              H       6.148910      12.657476       9.987385       0.124798       1.112983 0.83197826E+01  0.81188320E+02                                 1.672618                            1.611266      -0.991771       2.408611                    0.998323       3.265800       8.656734       0.536378       1.170182      -0.736515       0.014093      -0.022418      -0.024016       0.035748      -0.014296       0.001202       0.005299      -0.004806       0.034906      -0.020899       0.006760       0.014139              1.671253       1.451781      -0.139548      -0.142769       1.834852       0.273146       1.727124           0.000319
           61              H       5.885399      14.072288       3.319020       0.124315       0.984443 0.73461351E+01  0.71342809E+02                                 1.688203                            1.626222      -1.266121       2.279415                    0.994599       3.692028      10.638911       0.467178       1.349995      -0.692211       0.013929       0.000481       0.032005       0.034908      -0.008496       0.002672      -0.001144      -0.008190       0.018546      -0.012670       0.003955       0.008716              1.694376       1.473361      -0.105909       0.170618       1.525447       0.047159       2.084318           0.000372
           62              H       4.487435      15.747786       2.533707       0.103090       0.984553 0.70908044E+01  0.68525528E+02                                 1.715246                            1.616622      -1.171466       2.317385                    0.995040       3.780012      11.006068       0.458560       1.382143      -0.685452      -0.013163       0.033973       0.032906       0.049094      -0.002598       0.001827       0.009234       0.003482       0.037518      -0.012701      -0.003380       0.016081              1.754376       1.541843      -0.304299      -0.219160       1.907347       0.381647       1.813937           0.000379
           63              H       7.329865      20.262388       4.270598       0.070001       1.269078 0.10280061E+02  0.10761227E+03                                 1.941429                            1.871706      -1.134455       2.314422                    0.993893       4.001281      11.623816       0.457856       1.277941      -0.708114      -0.032527       0.033162      -0.002738       0.046532       0.000954       0.002134      -0.008564       0.003835      -0.005717      -0.010380       0.003094       0.007286              1.976554       2.272603      -0.573260      -0.038263       2.022211       0.070148       1.634850           0.001134
           64              H       6.896816      18.458917       5.500329       0.376420       0.440970 0.26875552E+01  0.21128005E+02                                 1.153168                            1.113173      -1.378827       2.349484                    0.996380       2.824805       8.346679       0.450615       1.729016      -0.625154      -0.014003      -0.001093       0.004944       0.014890      -0.002533      -0.000427      -0.010550       0.000257       0.026085      -0.011174      -0.003411       0.014585              1.178075       1.454072       0.201281      -0.097422       1.091628      -0.022937       0.988526          -0.000086
           65              H       9.254851      20.814568       5.442816       0.143509       1.055482 0.80752861E+01  0.80066358E+02                                 1.768358                            1.700893      -1.039424       2.389877                    0.996035       3.606451      10.400436       0.459819       1.343468      -0.695086      -0.006832       0.008742       0.021354       0.024064       0.000598      -0.000423       0.003735       0.000212       0.007666      -0.003837      -0.000972       0.004809              1.800898       1.531298      -0.064964      -0.015401       1.749673       0.506700       2.121723          -0.000292
           66              H       9.605553      20.781390       3.884738       0.148773       1.070400 0.83052427E+01  0.81571030E+02                                 1.679816                            1.644100      -0.984842       2.413365                    0.998242       3.330557       9.058484       0.510960       1.220493      -0.723801       0.006092       0.010971      -0.023016       0.026215       0.002325      -0.006131      -0.008363       0.001422       0.003130      -0.009249      -0.002454       0.011703              1.681064       1.471394       0.081389      -0.124438       1.580505      -0.298227       1.991294           0.000047
           67              H       8.984558      15.041565       0.772765       0.067392       1.294912 0.10667578E+02  0.11259293E+03                                 1.961571                            1.903500      -1.144845       2.310304                    0.993523       4.006054      11.647272       0.455606       1.273711      -0.709417      -0.001452      -0.041574       0.020925       0.046566      -0.005988      -0.006090      -0.001734      -0.009849      -0.002533      -0.011141       0.002807       0.008334              1.984685       1.675538       0.008690       0.094440       2.201327      -0.525898       2.077190           0.001144
           68              H       7.827823      16.773940       1.600951       0.363462       0.517601 0.33288309E+01  0.27430750E+02                                 1.253257                            1.214977      -1.366109       2.339952                    0.996595       2.918218       8.644823       0.446976       1.662936      -0.635340      -0.008950       0.000475       0.019187       0.021177      -0.011565      -0.004036      -0.003505       0.004994      -0.013770      -0.012888      -0.001289       0.014177              1.274364       1.089563      -0.012385      -0.065892       1.093529       0.156133       1.640002           0.000640
           69              H       7.741601      15.079483       9.190569       0.147088       1.011053 0.78123738E+01  0.76527619E+02                                 1.692742                            1.654037      -0.977777       2.416950                    0.997669       3.498164       9.902623       0.476137       1.313224      -0.701737      -0.023734      -0.002721       0.001543       0.023939       0.000935       0.005690       0.002046       0.010291       0.000963      -0.006088      -0.002972       0.009060              1.703262       2.108570       0.367372      -0.030842       1.521776      -0.034161       1.479440           0.000061
           70              H       9.299415      14.840126       8.940649       0.140824       1.162440 0.93665269E+01  0.94608426E+02                                 1.759379                            1.735367      -1.088556       2.358361                    0.997509       3.434770       9.410580       0.502944       1.205689      -0.727500       0.021525      -0.013167      -0.007430       0.026304      -0.008463      -0.004323       0.001836      -0.001655      -0.000269      -0.008954      -0.001375       0.010329              1.745193       1.799482      -0.289921      -0.173437       1.738685       0.155482       1.697411           0.000059
           71              H       9.508674      14.157603       6.186302       0.096676       1.192902 0.86102536E+01  0.85469773E+02                                 1.803973                            1.671899      -1.006881       2.386590                    0.998135       3.537177       9.722522       0.506843       1.217407      -0.723097      -0.019116      -0.002733       0.043466       0.047562      -0.004953      -0.006611      -0.014824      -0.004071       0.030259      -0.018189      -0.001873       0.020062              1.862266       1.652221      -0.063674      -0.459368       1.581861       0.175595       2.352716           0.000420
           72              H       1.159642      12.392050       5.521243       0.123599       1.105331 0.81136035E+01  0.78752701E+02                                 1.668183                            1.591945      -0.990356       2.407667                    0.998108       3.281420       8.700626       0.538742       1.171315      -0.735668       0.007577      -0.027525       0.024066       0.037339      -0.010824      -0.006783      -0.008740      -0.008511       0.028509      -0.020170       0.005586       0.014584              1.684580       1.405295      -0.026698       0.017305       2.025929      -0.321059       1.622515           0.000288
           73              H       1.748666      14.297426       1.997268       0.131231       1.027894 0.77779741E+01  0.77131476E+02                                 1.780073                            1.706673      -1.402995       2.219804                    0.992661       3.865957      11.502899       0.439820       1.404318      -0.680900       0.017470       0.003093      -0.030835       0.035575      -0.003037      -0.008838       0.003672      -0.009547       0.009469      -0.011671       0.000458       0.011212              1.795868       1.663082      -0.073975      -0.341942       1.638750      -0.103438       2.085773           0.000383
           74              H       0.461144      16.041650       2.797221       0.097723       1.002234 0.72564000E+01  0.70680365E+02                                 1.748493                            1.644855      -1.268765       2.272263                    0.993878       3.873517      11.400955       0.449742       1.398188      -0.682040       0.000497       0.041598      -0.027018       0.049604       0.000260      -0.004025      -0.009707      -0.012434      -0.003666      -0.010116      -0.003516       0.013632              1.797343       1.468375      -0.196720       0.113950       2.038737      -0.447115       1.884917           0.000274
           75              H       2.587638      11.306650       3.865916       0.116421       1.078997 0.83615984E+01  0.83122672E+02                                 1.751942                            1.701183      -0.991218       2.411367                    0.997560       3.541174      10.024174       0.474714       1.297908      -0.705390       0.011209      -0.026761       0.021752       0.036262      -0.007951       0.000559      -0.002637      -0.007979       0.017809      -0.011911       0.003421       0.008490              1.760970       1.549544      -0.253084       0.002308       2.030943      -0.241043       1.702423          -0.000007
           76              H       2.473321      12.342283       1.291427       0.117456       1.124345 0.88651055E+01  0.89308017E+02                                 1.795053                            1.748215      -0.995540       2.411506                    0.997041       3.547047      10.064380       0.470286       1.292818      -0.707015      -0.012869       0.026434      -0.023409       0.037582      -0.008930       0.002779      -0.004228      -0.008143       0.018677      -0.012927       0.001399       0.011528              1.799766       1.564261      -0.240174       0.023602       2.081067      -0.220866       1.753970           0.000034
           77              H       4.897233       9.285151       9.307687       0.092541       1.188050 0.84938221E+01  0.84163613E+02                                 1.807641                            1.666565      -1.050048       2.364221                    0.997551       3.576038       9.872616       0.504095       1.226232      -0.720626       0.006420      -0.006271      -0.044098       0.045002      -0.005951       0.003157      -0.006301      -0.009404       0.035922      -0.013572      -0.001965       0.015537              1.870787       1.506483      -0.101550      -0.292807       1.554332       0.280790       2.551546           0.000385
           78              H       3.538990      11.041224       9.987385       0.124752       1.113140 0.83212662E+01  0.81206393E+02                                 1.672771                            1.611406      -0.991887       2.408533                    0.998322       3.266069       8.657630       0.536356       1.170178      -0.736516      -0.014095       0.022407      -0.024019       0.035744      -0.014293      -0.001204      -0.005296      -0.004807       0.034911      -0.020898       0.006762       0.014136              1.671406       1.451901      -0.139568       0.142789       1.835029      -0.273185       1.727287           0.000314
           79              H       3.802501       9.626412       3.319020       0.124316       0.984429 0.73459988E+01  0.71341333E+02                                 1.688206                            1.626222      -1.266180       2.279394                    0.994598       3.692024      10.638975       0.467171       1.350020      -0.692206      -0.013929      -0.000489       0.032008       0.034911      -0.008498      -0.002672       0.001144      -0.008190       0.018541      -0.012671       0.003955       0.008716              1.694380       1.473361      -0.105909      -0.170616       1.525445      -0.047163       2.084333           0.000345
           80              H       5.200465       7.950914       2.533707       0.103108       0.984487 0.70902120E+01  0.68518490E+02                                 1.715186                            1.616569      -1.171484       2.317394                    0.995040       3.779856      11.005571       0.458561       1.382167      -0.685448       0.013162      -0.033977       0.032908       0.049098      -0.002596      -0.001827      -0.009235       0.003485       0.037516      -0.012702      -0.003380       0.016081              1.754314       1.541791      -0.304283       0.219151       1.907274      -0.381628       1.813877           0.000329
           81              C       6.450494       6.870964       7.368977       0.567166      20.975115 0.25935463E+03  0.54200488E+04                                 7.044038                            5.747446       0.061078       2.084338                    0.999568      22.393495      62.996068       0.613635       0.477625      -1.016695      -0.000442      -0.049777       0.069528       0.085511      -0.010733       0.011086      -0.003824       0.191598      -0.216541      -0.073570      -0.059538       0.133109              7.805295       4.099424       0.102795      -0.057659       7.332608       0.237766      11.983854          -0.000966
           82              C       6.504456       7.703025       6.082151       0.120874      23.921541 0.36567951E+03  0.82524127E+04                                 7.336967                            6.415108      -0.219265       1.964742                    0.998754      25.862172      73.401207       0.643113       0.422025      -1.058177      -0.036011      -0.015919      -0.130538       0.136346      -0.029720      -0.005706       0.064045       0.024990       0.002515      -0.074522       0.005495       0.069027              7.939464       8.393525      -0.202154      -0.103958       6.693444      -0.905622       8.731423           0.005664
           83              C       5.168495       8.368011       5.796260      -0.389989      30.535487 0.50681995E+03  0.12390882E+05                                 8.464626                            7.417400      -0.219020       1.906226                    0.998483      31.738553      93.286902       0.615427       0.407081      -1.069407       0.051966      -0.043781       0.002352       0.067992      -0.027828      -0.014564       0.011988       0.023646       0.019459      -0.033591      -0.004542       0.038133              9.079073      11.688700       0.357575       1.324434       7.691040      -0.613885       7.857479           0.003546
           84              C       4.017572       7.413664       5.516328       0.680028      19.219534 0.22823480E+03  0.46317307E+04                                 6.743962                            5.467532       0.156785       2.139305                    0.999773      21.040001      58.824124       0.614487       0.491170      -1.006988      -0.021508      -0.027337      -0.005171       0.035166       0.010203      -0.031320      -0.008984       0.009262       0.292053      -0.060644      -0.044089       0.104732              7.415238      10.873440       0.036700       1.306455       7.281156      -0.004056       4.091117          -0.000980
           85              C       4.286896       4.814391      10.124893       0.550230      20.651011 0.26720290E+03  0.56434523E+04                                 7.016818                            5.876767      -0.083574       2.031453                    0.999008      22.993468      65.694377       0.598323       0.484693      -1.009806      -0.078854       0.040465       0.006571       0.088874      -0.002804       0.009578       0.015579      -0.008082       0.365838      -0.066974      -0.056777       0.123751              7.601397      11.209733       0.628379       0.202060       7.167203      -0.187695       4.427257          -0.001683
           86              C       5.610263       4.027120      10.231972       0.104215      24.345833 0.38023416E+03  0.86610523E+04                                 7.388672                            6.520754      -0.169593       1.969790                    0.999141      26.337443      74.986538       0.641226       0.419349      -1.060346       0.130597       0.029899       0.042793       0.140644       0.067342      -0.023884      -0.019230       0.002801       0.019584      -0.070746      -0.006523       0.077269              7.941734       8.427497      -0.414929       0.309667       6.470040       0.047008       8.927665           0.005983
           87              C       5.898962       3.660501       1.224503      -0.391850      30.475391 0.51400623E+03  0.12612114E+05                                 8.455360                            7.472613      -0.284910       1.880477                    0.998666      32.021361      94.318525       0.612744       0.407388      -1.069101      -0.001415       0.033849      -0.058929       0.067974       0.026985      -0.003762      -0.025557       0.040718       0.064614      -0.051026       0.011191       0.039835              9.063023       7.153880      -0.541489       0.308391       7.308869       0.857790      12.726321           0.004462
           88              C       5.878618       4.823633       2.215817       0.685388      19.847475 0.22320557E+03  0.44949795E+04                                 6.808472                            5.354511       0.146475       2.133160                    0.999511      20.849863      57.668669       0.631419       0.481688      -1.014052       0.005440       0.026232       0.033785       0.043118      -0.019194       0.021462       0.011512       0.142223      -0.140823      -0.064014      -0.035799       0.099813              7.641050       4.026754       0.503071      -0.851260       7.195346      -0.555091      11.701051           0.000103
           89              C       4.630816       2.333611       5.135384       0.081520      27.226451 0.35050982E+03  0.78326287E+04                                 7.955566                            6.327161       0.202969       2.074906                    0.999773      26.460626      74.915287       0.639956       0.428301      -1.053486      -0.000668       0.035593       0.041263       0.054497      -0.027492       0.011722       0.000473       0.030779       0.034921      -0.038158       0.007253       0.030905              8.807265       6.735916       2.599352      -2.154159      10.965083      -0.924449       8.720795          -0.005967
           90              C       3.844159       1.265748       5.531700      -0.208466      32.903121 0.46054989E+03  0.10956401E+05                                 8.827373                            7.112004       0.294892       2.059717                    0.999820      29.915399      85.786858       0.625139       0.411850      -1.069896       0.002023       0.004407      -0.002126       0.005295       0.001610       0.016164       0.019305      -0.013748      -0.008155      -0.025466      -0.001513       0.026979              9.727384       7.464673       2.571215      -2.760006      12.216375      -1.433798       9.501103           0.002541
           91              C       3.288073       1.255794       6.805351       0.155897      33.116230 0.39384791E+03  0.90138600E+04                                 9.147806                            6.723073      -0.058348       2.002056                    0.999258      25.772999      72.588543       0.621850       0.430366      -1.057763      -0.004843      -0.010531       0.006118       0.013107       0.011962      -0.002190      -0.004855      -0.010294      -0.001936      -0.012763      -0.002341       0.015104             11.009989       8.366613       4.702488      -3.321290      15.177212      -2.255299       9.486142          -0.008474
           92              C       3.489582       2.388592       7.596938      -0.184676      33.473721 0.47703971E+03  0.11523446E+05                                 9.149177                            7.381745      -0.069161       1.957064                    0.998017      30.245421      89.270102       0.591948       0.428346      -1.052593      -0.010368       0.010331      -0.010029       0.017742      -0.019861      -0.002881      -0.016231       0.001269       0.010947      -0.027967       0.004498       0.023470             10.182943       7.896274       3.665061      -2.102767      13.799798       0.246206       8.852759           0.003057
           93              C       4.266551       3.424225       7.113829       0.097452      27.055737 0.36324786E+03  0.82328734E+04                                 8.102340                            6.562558      -0.083820       1.991732                    0.998732      26.752416      77.589574       0.607831       0.444605      -1.038262      -0.001508      -0.008631      -0.050761       0.051512      -0.036116       0.019689       0.012758       0.029881      -0.035345      -0.046813       0.000201       0.046613              8.945609       7.058667       2.812032      -2.060210      10.163535      -0.019851       9.614624          -0.004381
           94              C       2.502385       0.096217       7.249769      -0.139760      37.245398 0.45151360E+03  0.10722961E+05                                 9.760939                            7.103715       0.160468       2.024472                    0.999661      29.609027      85.735949       0.615362       0.419113      -1.061791       0.014612       0.014317      -0.007468       0.021777      -0.001195       0.008226       0.018106      -0.009618      -0.034668      -0.024125       0.002916       0.021210             11.857442       9.448170       5.841315      -4.176287      15.298208      -4.727873      10.825949          -0.004774
           95              C       2.107118      23.564328       8.502505      -0.133468      36.659818 0.44900777E+03  0.10659314E+05                                 9.682767                            7.097575       0.076499       1.997351                    0.999427      29.682977      86.215513       0.613244       0.420724      -1.059710      -0.014108      -0.014171       0.007673       0.021418      -0.000170       0.017016       0.017387      -0.012904      -0.022354      -0.027365       0.003028       0.024337             11.709477       9.388562       5.753082      -4.030299      15.030993      -4.673547      10.708877          -0.004507
           96              C       0.151131      21.221949       0.224823       0.094017      26.314826 0.34101314E+03  0.75656247E+04                                 7.768422                            6.235317       0.235351       2.091745                    0.999776      26.123469      73.610503       0.645736       0.427540      -1.054322       0.003456      -0.039245      -0.043367       0.058590      -0.037099       0.002148      -0.004815       0.013247       0.010904      -0.039628       0.003076       0.036552              8.484061       6.428677       3.101481      -1.051133       9.715408      -1.166756       9.308097          -0.006165
           97              C       0.971696      22.274171      10.284361      -0.208523      32.631858 0.47092433E+03  0.11266685E+05                                 8.782233                            7.200920       0.264001       2.048779                    0.999705      30.082857      86.534000       0.620019       0.412911      -1.069121       0.004430      -0.012172       0.000325       0.012957       0.007743       0.016654       0.017355      -0.006049      -0.015113      -0.022734      -0.005339       0.028073              9.537487       7.131028       3.108975      -1.689235      11.269415      -2.078291      10.212018           0.002644
           98              C       1.299147      22.418022       8.941695       0.153241      32.641593 0.39989079E+03  0.91907985E+04                                 9.079439                            6.786137      -0.128332       1.979246                    0.999364      25.916615      73.244033       0.617105       0.431852      -1.056423       0.008919       0.003573      -0.007937       0.012463       0.012240      -0.006981      -0.004874      -0.014512      -0.010412      -0.014045      -0.004641       0.018686             10.817816       8.268301       5.207816      -2.280399      14.340649      -2.659696       9.844497          -0.008453
           99              C       0.808940      21.445902       8.058087      -0.192585      32.641751 0.48111711E+03  0.11613689E+05                                 8.924016                            7.366615       0.106789       2.009229                    0.998861      30.121137      88.051649       0.599888       0.422977      -1.058918       0.020920      -0.011285       0.006169       0.024557      -0.015442      -0.015466      -0.009105       0.002624       0.008461      -0.027012       0.008928       0.018085              9.736742       7.986375       4.205158      -1.013823      12.265491       0.112453       8.958360           0.002645
          100              C      -0.017438      20.440840       8.538059       0.102345      26.165473 0.35700889E+03  0.80391568E+04                                 7.873905                            6.476094       0.084309       2.051183                    0.998813      26.318228      75.549481       0.617442       0.440533      -1.042898       0.013482      -0.003750       0.057595       0.059271      -0.036148       0.011577       0.013494       0.020164      -0.039456      -0.041909      -0.002215       0.044125              8.545430       6.945638       3.244299      -0.905073       9.375309      -0.398148       9.315342          -0.004274
          101              C       3.237406      16.827736       7.368977       0.567171      20.975369 0.25935834E+03  0.54201387E+04                                 7.044062                            5.747466       0.061136       2.084354                    0.999568      22.393552      62.996043       0.613638       0.477621      -1.016699       0.000437       0.049779       0.069532       0.085515      -0.010733      -0.011088       0.003828       0.191594      -0.216563      -0.073579      -0.059532       0.133111              7.805318       4.099435       0.102800       0.057665       7.332619      -0.237809      11.983899          -0.000855
          102              C       3.183444      15.995675       6.082151       0.120876      23.921574 0.36568132E+03  0.82524560E+04                                 7.336960                            6.415120      -0.219295       1.964734                    0.998754      25.862113      73.400820       0.643113       0.422025      -1.058179       0.036014       0.015910      -0.130545       0.136353      -0.029729       0.005708      -0.064043       0.024985       0.002543      -0.074520       0.005486       0.069034              7.939438       8.393461      -0.202121       0.103968       6.693403       0.905621       8.731451           0.005716
          103              C       4.519405      15.330689       5.796260      -0.390003      30.535633 0.50682741E+03  0.12391063E+05                                 8.464635                            7.417469      -0.218899       1.906271                    0.998483      31.738025      93.284183       0.615425       0.407083      -1.069410      -0.051975       0.043768       0.002349       0.067989      -0.027829       0.014554      -0.011996       0.023622       0.019376      -0.033575      -0.004556       0.038131              9.079049      11.688797       0.357594      -1.324493       7.691034       0.613919       7.857314           0.003637
          104              C       5.670328      16.285036       5.516328       0.680053      19.219597 0.22823611E+03  0.46317581E+04                                 6.743942                            5.467527       0.156785       2.139305                    0.999773      21.039959      58.823777       0.614491       0.491167      -1.006991       0.021504       0.027338      -0.005177       0.035165       0.010205       0.031318       0.008991       0.009248       0.292041      -0.060642      -0.044086       0.104728              7.415203      10.873402       0.036621      -1.306429       7.281100       0.004087       4.091109          -0.000868
          105              C       5.401004      18.884309      10.124893       0.550213      20.651180 0.26720537E+03  0.56435102E+04                                 7.016820                            5.876767      -0.083541       2.031461                    0.999008      22.993506      65.694251       0.598327       0.484689      -1.009810       0.078856      -0.040467       0.006563       0.088876      -0.002812      -0.009583      -0.015585      -0.008094       0.365827      -0.066983      -0.056766       0.123749              7.601397      11.209739       0.628425      -0.202063       7.167192       0.187682       4.427260          -0.001590
          106              C       4.077637      19.671580      10.231972       0.104221      24.345406 0.38022704E+03  0.86608367E+04                                 7.388585                            6.520702      -0.169563       1.969810                    0.999141      26.336918      74.984447       0.641228       0.419350      -1.060347      -0.130604      -0.029888       0.042797       0.140650       0.067341       0.023884       0.019237       0.002812       0.019577      -0.070743      -0.006530       0.077273              7.941619       8.427439      -0.414938      -0.309676       6.469935      -0.047022       8.927484           0.006027
          107              C       3.788938      20.038199       1.224503      -0.391864      30.475527 0.51401122E+03  0.12612222E+05                                 8.455356                            7.472646      -0.284842       1.880504                    0.998666      32.020877      94.315955       0.612745       0.407387      -1.069105       0.001418      -0.033839      -0.058945       0.067983       0.026990       0.003770       0.025541       0.040667       0.064595      -0.051002       0.011172       0.039830              9.063003       7.153798      -0.541574      -0.308427       7.308851      -0.857857      12.726358           0.004572
          108              C       3.809282      18.875067       2.215817       0.685410      19.847463 0.22320523E+03  0.44949724E+04                                 6.808480                            5.354516       0.146463       2.133157                    0.999511      20.849823      57.668624       0.631417       0.481690      -1.014051      -0.005432      -0.026229       0.033787       0.043116      -0.019194      -0.021458      -0.011506       0.142230      -0.140835      -0.064010      -0.035807       0.099817              7.641056       4.026767       0.503062       0.851285       7.195323       0.555137      11.701079           0.000217
          109              C       5.057084      21.365089       5.135384       0.081514      27.227005 0.35052067E+03  0.78329212E+04                                 7.955625                            6.327234       0.203047       2.074920                    0.999773      26.461034      74.916351       0.639957       0.428297      -1.053489       0.000645      -0.035571       0.041282       0.054497      -0.027502      -0.011716      -0.000486       0.030755       0.034962      -0.038170       0.007275       0.030895              8.807307       6.735931       2.599336       2.154114      10.965223       0.924426       8.720767          -0.005864
          110              C       5.843741      22.432952       5.531700      -0.208426      32.901677 0.46052733E+03  0.10955722E+05                                 8.827139                            7.111853       0.294817       2.059713                    0.999820      29.914343      85.783070       0.625143       0.411852      -1.069895      -0.002059      -0.004375      -0.002110       0.005276       0.001621      -0.016165      -0.019296      -0.013742      -0.008200      -0.025461      -0.001513       0.026974              9.727098       7.464464       2.571110       2.759883      12.216039       1.433721       9.500791           0.002573
          111              C       6.399827      22.442906       6.805351       0.155953      33.115132 0.39383462E+03  0.90134825E+04                                 9.147642                            6.722993      -0.058403       2.002045                    0.999258      25.772445      72.586755       0.621849       0.430371      -1.057761       0.004819       0.010550       0.006125       0.013116       0.011942       0.002178       0.004839      -0.010281      -0.001936      -0.012743      -0.002331       0.015073             11.009747       8.366439       4.702356       3.321185      15.176902       2.255220       9.485901          -0.008425
          112              C       6.198318      21.310108       7.596938      -0.184672      33.473311 0.47703360E+03  0.11523247E+05                                 9.149070                            7.381676      -0.069127       1.957080                    0.998017      30.245128      89.268674       0.591954       0.428344      -1.052596       0.010356      -0.010319      -0.010016       0.017722      -0.019865       0.002890       0.016239       0.001268       0.010915      -0.027976       0.004502       0.023475             10.182807       7.896187       3.665011       2.102750      13.799624      -0.246164       8.852608           0.003127
          113              C       5.421349      20.274475       7.113829       0.097437      27.056281 0.36325694E+03  0.82331230E+04                                 8.102375                            6.562587      -0.083686       1.991762                    0.998733      26.752903      77.590960       0.607838       0.444598      -1.038267       0.001500       0.008645      -0.050760       0.051513      -0.036120      -0.019680      -0.012772       0.029864      -0.035320      -0.046820       0.000217       0.046603              8.945636       7.058680       2.812031       2.060210      10.163593       0.019836       9.614635          -0.004253
          114              C       7.185515      23.602483       7.249769      -0.139809      37.245756 0.45152259E+03  0.10723204E+05                                 9.760927                            7.103740       0.160541       2.024501                    0.999661      29.609129      85.735750       0.615368       0.419108      -1.061797      -0.014640      -0.014289      -0.007463       0.021776      -0.001169      -0.008209      -0.018095      -0.009651      -0.034659      -0.024099       0.002883       0.021216             11.857385       9.448133       5.841247       4.176256      15.298114       4.727827      10.825908          -0.004780
          115              C       7.580782       0.134372       8.502505      -0.133371      36.656689 0.44896599E+03  0.10658064E+05                                 9.682218                            7.097249       0.076611       1.997402                    0.999428      29.681470      86.209822       0.613258       0.420725      -1.059711       0.014085       0.014197       0.007673       0.021420      -0.000215      -0.017024      -0.017398      -0.012871      -0.022395      -0.027397       0.003078       0.024320             11.708716       9.387954       5.752596       4.029977      15.029916       4.673114      10.708279          -0.004510
          116              C       9.536769       2.476751       0.224823       0.094045      26.314040 0.34100144E+03  0.75652958E+04                                 7.768281                            6.235217       0.235328       2.091754                    0.999776      26.122820      73.608194       0.645741       0.427541      -1.054322      -0.003478       0.039263      -0.043356       0.058595      -0.037096      -0.002160       0.004823       0.013264       0.010871      -0.039620       0.003061       0.036559              8.483897       6.428579       3.101420       1.051095       9.715194       1.166717       9.307919          -0.006288
          117              C       8.716204       1.424529      10.284361      -0.208498      32.631319 0.47091580E+03  0.11266430E+05                                 8.782115                            7.200838       0.264052       2.048796                    0.999705      30.082692      86.533336       0.620025       0.412909      -1.069123      -0.004458       0.012202       0.000335       0.012995       0.007731      -0.016659      -0.017351      -0.006039      -0.015069      -0.022732      -0.005332       0.028064              9.537334       7.130915       3.108894       1.689150      11.269200       2.078168      10.211886           0.002608
          118              C       8.388753       1.280678       8.941695       0.153202      32.641926 0.39990004E+03  0.91910412E+04                                 9.079409                            6.786160      -0.128173       1.979295                    0.999364      25.916807      73.244103       0.617113       0.431845      -1.056430      -0.008942      -0.003558      -0.007937       0.012474       0.012254       0.006990       0.004882      -0.014519      -0.010418      -0.014058      -0.004648       0.018707             10.817721       8.268219       5.207691       2.280349      14.340444       2.659618       9.844501          -0.008498
          119              C       8.878960       2.252798       8.058087      -0.192536      32.640250 0.48109198E+03  0.11612920E+05                                 8.923745                            7.366428       0.106797       2.009248                    0.998861      30.120116      88.047799       0.599896       0.422977      -1.058919      -0.020934       0.011311       0.006173       0.024582      -0.015451       0.015451       0.009090       0.002638       0.008429      -0.027000       0.008915       0.018085              9.736405       7.986091       4.204918       1.013761      12.264944      -0.112515       8.958181           0.002575
          120              C       0.017438       3.257860       8.538059       0.102389      26.164301 0.35699100E+03  0.80386468E+04                                 7.873703                            6.475962       0.084246       2.051185                    0.998812      26.317250      75.545974       0.617444       0.440537      -1.042897      -0.013497       0.003763       0.057586       0.059266      -0.036160      -0.011569      -0.013482       0.020184      -0.039470      -0.041907      -0.002234       0.044142              8.545190       6.945451       3.244156       0.905052       9.374976       0.398136       9.315142          -0.004409
          121              C       1.606544       4.978386       3.087923       0.567212      20.974753 0.25934934E+03  0.54199134E+04                                 7.043993                            5.747417       0.061044       2.084335                    0.999568      22.393151      62.995070       0.613631       0.477630      -1.016692      -0.000429       0.049762      -0.069532       0.085505       0.010734      -0.011093      -0.003809       0.191619      -0.216564      -0.073571      -0.059552       0.133124              7.805237       4.099402      -0.102792       0.057629       7.332568       0.237766      11.983740          -0.000957
          122              C       1.660506       4.146325       4.374749       0.120875      23.921673 0.36568238E+03  0.82524991E+04                                 7.337010                            6.415147      -0.219290       1.964733                    0.998754      25.862308      73.401843       0.643108       0.422027      -1.058176      -0.036004       0.015927       0.130537       0.136344       0.029718       0.005703       0.064038       0.024998       0.002502      -0.074518       0.005500       0.069018              7.939514       8.393613       0.202212       0.103940       6.693464      -0.905622       8.731465           0.005679
          123              C       0.324545       3.481339       4.660640      -0.389994      30.536345 0.50683633E+03  0.12391409E+05                                 8.464799                            7.417520      -0.219061       1.906198                    0.998484      31.739455      93.290690       0.615421       0.407081      -1.069404       0.051961       0.043780      -0.002353       0.067986       0.027834       0.014574       0.011982       0.023656       0.019467      -0.033598      -0.004544       0.038142              9.079280      11.688992      -0.357582      -1.324445       7.691199      -0.613904       7.857650           0.003596
          124              C       8.861522       4.435686       4.940572       0.680006      19.219872 0.22823925E+03  0.46318461E+04                                 6.744035                            5.467579       0.156807       2.139309                    0.999773      21.040321      58.825289       0.614485       0.491169      -1.006988      -0.021514       0.027342       0.005155       0.035171      -0.010220       0.031324      -0.008980       0.009271       0.292041      -0.060660      -0.044070       0.104730              7.415330      10.873605      -0.036733      -1.306467       7.281237      -0.004048       4.091149          -0.000966
          125              C       9.130846       7.034959       0.332007       0.550213      20.651480 0.26721040E+03  0.56436371E+04                                 7.016857                            5.876801      -0.083522       2.031467                    0.999008      22.993637      65.694517       0.598330       0.484685      -1.009813      -0.078856      -0.040493      -0.006552       0.088887       0.002840      -0.009587       0.015574      -0.008093       0.365822      -0.067002      -0.056743       0.123746              7.601437      11.209825      -0.628416      -0.202056       7.167210      -0.187687       4.427276          -0.001702
          126              C       0.766313       7.822230       0.224928       0.104201      24.346046 0.38024137E+03  0.86612465E+04                                 7.388705                            6.520817      -0.169574       1.969798                    0.999141      26.337465      74.986413       0.641223       0.419349      -1.060347       0.130608      -0.029879      -0.042799       0.140652      -0.067347       0.023893      -0.019242       0.002836       0.019574      -0.070750      -0.006537       0.077287              7.941739       8.427578       0.414950      -0.309670       6.470026       0.047010       8.927613           0.005963
          127              C       1.055012       8.188849       9.232397      -0.391852      30.474875 0.51400060E+03  0.12611896E+05                                 8.455239                            7.472573      -0.284843       1.880517                    0.998665      32.020393      94.314283       0.612747       0.407388      -1.069105      -0.001420      -0.033834       0.058938       0.067974      -0.026983       0.003760      -0.025545       0.040675       0.064634      -0.051008       0.011182       0.039826              9.062846       7.153680       0.541506      -0.308408       7.308775       0.857797      12.726083           0.004403
          128              C       1.034668       7.025717       8.241083       0.685435      19.847152 0.22320194E+03  0.44948887E+04                                 6.808421                            5.354488       0.146476       2.133169                    0.999511      20.849562      57.667747       0.631416       0.481692      -1.014050       0.005446      -0.026243      -0.033778       0.043119       0.019190      -0.021461       0.011505       0.142230      -0.140881      -0.064012      -0.035812       0.099825              7.640979       4.026739      -0.503073       0.851272       7.195237      -0.555138      11.700962           0.000088
          129              C       9.474766       9.515739       5.321516       0.081514      27.226415 0.35051007E+03  0.78326288E+04                                 7.955537                            6.327151       0.203037       2.074926                    0.999773      26.460603      74.914980       0.639959       0.428299      -1.053488      -0.000663      -0.035585      -0.041271       0.054498       0.027497      -0.011718       0.000480       0.030779       0.034945      -0.038167       0.007266       0.030902              8.807217       6.735873      -2.599325       2.154099      10.965086      -0.924400       8.720693          -0.006014
          130              C       8.688109      10.583602       4.925200      -0.208451      32.902330 0.46053684E+03  0.10956012E+05                                 8.827253                            7.111922       0.294862       2.059718                    0.999820      29.914858      85.784967       0.625140       0.411852      -1.069895       0.002028      -0.004403       0.002124       0.005292      -0.001610      -0.016166       0.019300      -0.013737      -0.008187      -0.025467      -0.001506       0.026973              9.727238       7.464558      -2.571167       2.759928      12.216231      -1.433744       9.500925           0.002483
          131              C       8.132023      10.593556       3.651549       0.155920      33.115269 0.39383537E+03  0.90135026E+04                                 9.147668                            6.722995      -0.058371       2.002058                    0.999258      25.772472      72.586810       0.621849       0.430370      -1.057761      -0.004848       0.010530      -0.006118       0.013108      -0.011947       0.002188      -0.004850      -0.010276      -0.001949      -0.012744      -0.002343       0.015087             11.009801       8.366481      -4.702400       3.321214      15.176969      -2.255249       9.485954          -0.008504
          132              C       8.333532       9.460758       2.859962      -0.184665      33.472682 0.47702178E+03  0.11522896E+05                                 9.149004                            7.381620      -0.069161       1.957076                    0.998017      30.244644      89.267136       0.591952       0.428348      -1.052593      -0.010389      -0.010335       0.010036       0.017761       0.019870       0.002886      -0.016237       0.001284       0.010899      -0.027978       0.004500       0.023478             10.182743       7.896138      -3.665008       2.102712      13.799568       0.246179       8.852523           0.003024
          133              C       9.110501       8.425125       3.343071       0.097431      27.056071 0.36325334E+03  0.82330253E+04                                 8.102367                            6.562579      -0.083708       1.991758                    0.998733      26.752739      77.590540       0.607835       0.444601      -1.038265      -0.001524       0.008629       0.050769       0.051519       0.036122      -0.019677       0.012771       0.029875      -0.035348      -0.046819       0.000208       0.046610              8.945630       7.058671      -2.812039       2.060189      10.163616      -0.019811       9.614601          -0.004402
          134              C       7.346335      11.753133       3.207131      -0.139796      37.245689 0.45151943E+03  0.10723129E+05                                 9.760978                            7.103755       0.160473       2.024472                    0.999661      29.609188      85.736383       0.615361       0.419113      -1.061792       0.014600      -0.014322       0.007471       0.021774       0.001186      -0.008214       0.018107      -0.009619      -0.034681      -0.024121       0.002909       0.021212             11.857472       9.448204      -5.841318       4.176305      15.298237      -4.727881      10.825977          -0.004841
          135              C       6.951068      11.983722       1.954395      -0.133435      36.658271 0.44898683E+03  0.10658696E+05                                 9.682527                            7.097431       0.076455       1.997347                    0.999427      29.682220      86.212898       0.613247       0.420727      -1.059708      -0.014134       0.014158      -0.007669       0.021425       0.000187      -0.017013       0.017393      -0.012885      -0.022377      -0.027373       0.003045       0.024329             11.709143       9.388300      -5.752877       4.030154      15.030529      -4.673331      10.708601          -0.004559
          136              C       4.995081      14.326101      10.232077       0.093981      26.315087 0.34101698E+03  0.75657279E+04                                 7.768453                            6.235338       0.235425       2.091762                    0.999776      26.123673      73.611058       0.645738       0.427538      -1.054323       0.003430       0.039230       0.043370       0.058580       0.037098      -0.002142      -0.004818       0.013230       0.010907      -0.039626       0.003078       0.036548              8.484091       6.428671      -3.101490       1.051134       9.715472      -1.166749       9.308130          -0.006228
          137              C       5.815646      13.273879       0.172539      -0.208530      32.631562 0.47091903E+03  0.11266522E+05                                 8.782160                            7.200863       0.264034       2.048788                    0.999705      30.082758      86.533480       0.620024       0.412909      -1.069123       0.004394       0.012146      -0.000317       0.012921      -0.007738      -0.016656       0.017359      -0.006060      -0.015116      -0.022740      -0.005333       0.028073              9.537393       7.130943      -3.108941       1.689199      11.269320      -2.078219      10.211917           0.002590
          138              C       6.143097      13.130028       1.515205       0.153221      32.641483 0.39989056E+03  0.91907850E+04                                 9.079401                            6.786124      -0.128310       1.979253                    0.999364      25.916573      73.243708       0.617108       0.431851      -1.056425       0.008891      -0.003589       0.007942       0.012450      -0.012243       0.006986      -0.004874      -0.014515      -0.010420      -0.014051      -0.004641       0.018692             10.817749       8.268242      -5.207766       2.280373      14.340557      -2.659642       9.844448          -0.008493
          139              C       5.652890      14.102148       2.398813      -0.192612      32.642113 0.48112358E+03  0.11613880E+05                                 8.924058                            7.366647       0.106857       2.009242                    0.998862      30.121432      88.052549       0.599889       0.422975      -1.058920       0.020895       0.011262      -0.006166       0.024525       0.015444       0.015471      -0.009106       0.002625       0.008482      -0.027019       0.008929       0.018091              9.736783       7.986401      -4.205177       1.013831      12.265571       0.112453       8.958378           0.002616
          140              C       4.826512      15.107210       1.918841       0.102311      26.165706 0.35701213E+03  0.80392429E+04                                 7.873917                            6.476093       0.084397       2.051203                    0.998814      26.318423      75.549953       0.617447       0.440529      -1.042901       0.013459       0.003738      -0.057593       0.059262       0.036140      -0.011581       0.013492       0.020151      -0.039465      -0.041904      -0.002214       0.044117              8.545442       6.945626      -3.244310       0.905055       9.375353      -0.398122       9.315345          -0.004310
          141              C       8.081356      18.720314       3.087923       0.567195      20.975173 0.25935510E+03  0.54200565E+04                                 7.044038                            5.747444       0.061118       2.084354                    0.999568      22.393383      62.995575       0.613636       0.477624      -1.016697       0.000432      -0.049766      -0.069535       0.085510       0.010732       0.011092       0.003817       0.191607      -0.216560      -0.073574      -0.059543       0.133117              7.805291       4.099423      -0.102800      -0.057647       7.332608      -0.237801      11.983843          -0.000840
          142              C       8.027394      19.552375       4.374749       0.120881      23.921716 0.36568329E+03  0.82525187E+04                                 7.336997                            6.415141      -0.219309       1.964726                    0.998754      25.862308      73.401662       0.643111       0.422025      -1.058177       0.036010      -0.015919       0.130541       0.136349       0.029726      -0.005703      -0.064039       0.024993       0.002516      -0.074520       0.005495       0.069024              7.939489       8.393545       0.202154      -0.103950       6.693432       0.905617       8.731491           0.005729
          143              C       9.363355      20.217361       4.660640      -0.390001      30.536256 0.50683806E+03  0.12391417E+05                                 8.464771                            7.417551      -0.218952       1.906243                    0.998483      31.738766      93.287412       0.615419       0.407083      -1.069407      -0.051969      -0.043773      -0.002349       0.067988       0.027832      -0.014561      -0.011992       0.023629       0.019407      -0.033583      -0.004553       0.038136              9.079220      11.689026      -0.357589       1.324509       7.691152       0.613936       7.857483           0.003684
          144              C       0.826378      19.263014       4.940572       0.680041      19.219779 0.22823828E+03  0.46318167E+04                                 6.743992                            5.467556       0.156805       2.139309                    0.999773      21.040155      58.824561       0.614489       0.491167      -1.006990       0.021511      -0.027334       0.005167       0.035164      -0.010211      -0.031321       0.008989       0.009261       0.292039      -0.060649      -0.044080       0.104729              7.415269      10.873509      -0.036655       1.306442       7.281166       0.004079       4.091131          -0.000852
          145              C       0.557054      16.663741       0.332007       0.550208      20.651379 0.26720870E+03  0.56435892E+04                                 7.016826                            5.876777      -0.083515       2.031468                    0.999008      22.993504      65.693951       0.598332       0.484684      -1.009814       0.078856       0.040485      -0.006545       0.088883       0.002834       0.009589      -0.015582      -0.008106       0.365816      -0.067002      -0.056743       0.123745              7.601400      11.209754      -0.628455       0.202066       7.167183       0.187673       4.427264          -0.001604
          146              C       8.921587      15.876470       0.224928       0.104212      24.345462 0.38023049E+03  0.86609264E+04                                 7.388593                            6.520737      -0.169551       1.969817                    0.999141      26.336843      74.984036       0.641226       0.419351      -1.060347      -0.130610       0.029876      -0.042799       0.140653      -0.067346      -0.023890       0.019247       0.002837       0.019572      -0.070748      -0.006539       0.077286              7.941605       8.427465       0.414948       0.309687       6.469910      -0.047018       8.927440           0.006014
          147              C       8.632888      15.509851       9.232397      -0.391867      30.475218 0.51400816E+03  0.12612098E+05                                 8.455279                            7.472622      -0.284793       1.880531                    0.998665      32.020256      94.313202       0.612747       0.407387      -1.069108       0.001421       0.033827       0.058949       0.067980      -0.026990      -0.003767       0.025536       0.040634       0.064620      -0.050992       0.011166       0.039826              9.062889       7.153665       0.541590       0.308435       7.308799      -0.857861      12.726203           0.004526
          148              C       8.653232      16.672983       8.241083       0.685434      19.847341 0.22320387E+03  0.44949378E+04                                 6.808455                            5.354504       0.146461       2.133160                    0.999511      20.849704      57.668225       0.631417       0.481690      -1.014051      -0.005439       0.026239      -0.033779       0.043118       0.019191       0.021458      -0.011503       0.142226      -0.140874      -0.064008      -0.035813       0.099821              7.641024       4.026761      -0.503062      -0.851299       7.195257       0.555176      11.701053           0.000208
          149              C       0.213134      14.182961       5.321516       0.081496      27.227320 0.35052496E+03  0.78330385E+04                                 7.955662                            6.327254       0.203100       2.074930                    0.999773      26.461285      74.917087       0.639959       0.428295      -1.053491       0.000638       0.035568      -0.041289       0.054500       0.027500       0.011709      -0.000490       0.030755       0.034991      -0.038173       0.007287       0.030886              8.807353       6.735953      -2.599365      -2.154106      10.965331       0.924415       8.720774          -0.005902
          150              C       0.999791      13.115098       4.925200      -0.208434      32.901777 0.46052747E+03  0.10955730E+05                                 8.827169                            7.111860       0.294791       2.059705                    0.999820      29.914384      85.783294       0.625141       0.411853      -1.069894      -0.002060       0.004370       0.002106       0.005270      -0.001627       0.016165      -0.019297      -0.013742      -0.008223      -0.025461      -0.001516       0.026977              9.727144       7.464487      -2.571155      -2.759889      12.216140       1.433730       9.500804           0.002520
          151              C       1.555877      13.105144       3.651549       0.155964      33.114766 0.39382762E+03  0.90132873E+04                                 9.147609                            6.722953      -0.058448       2.002034                    0.999258      25.772208      72.586084       0.621847       0.430373      -1.057758       0.004820      -0.010548      -0.006126       0.013116      -0.011933      -0.002177       0.004833      -0.010266      -0.001935      -0.012732      -0.002328       0.015060             11.009731       8.366431      -4.702388      -3.321184      15.176909       2.255245       9.485854          -0.008457
          152              C       1.354368      14.237942       2.859962      -0.184682      33.473092 0.47702849E+03  0.11523088E+05                                 9.149032                            7.381635      -0.069105       1.957089                    0.998017      30.244898      89.267720       0.591956       0.428343      -1.052596       0.010368       0.010315       0.010018       0.017727       0.019865      -0.002899       0.016245       0.001278       0.010897      -0.027984       0.004510       0.023474             10.182783       7.896176      -3.665054      -2.102736      13.799666      -0.246129       8.852507           0.003092
          153              C       0.577399      15.273575       3.343071       0.097407      27.056763 0.36326382E+03  0.82333147E+04                                 8.102422                            6.562608      -0.083565       1.991790                    0.998733      26.753337      77.592284       0.607843       0.444592      -1.038271       0.001504      -0.008644       0.050766       0.051518       0.036119       0.019671      -0.012785       0.029851      -0.035321      -0.046822       0.000228       0.046595              8.945694       7.058707      -2.812066      -2.060199      10.163729       0.019800       9.614645          -0.004271
          154              C       2.341565      11.945567       3.207131      -0.139873      37.247394 0.45154431E+03  0.10723855E+05                                 9.761211                            7.103911       0.160498       2.024476                    0.999661      29.609959      85.738832       0.615360       0.419108      -1.061797      -0.014627       0.014292       0.007464       0.021770       0.001149       0.008197      -0.018099      -0.009662      -0.034660      -0.024090       0.002863       0.021227             11.857774       9.448444      -5.841489      -4.176434      15.298652       4.728046      10.826225          -0.004863
          155              C       2.736832      11.714978       1.954395      -0.133358      36.656269 0.44895794E+03  0.10657839E+05                                 9.682184                            7.097209       0.076529       1.997376                    0.999428      29.681301      86.209544       0.613256       0.420727      -1.059708       0.014106      -0.014185      -0.007668       0.021424       0.000222       0.017022      -0.017408      -0.012858      -0.022402      -0.027404       0.003083       0.024321             11.708688       9.387926      -5.752602      -4.029965      15.029891       4.673079      10.708247          -0.004567
          156              C       4.692819       9.372599      10.232077       0.093986      26.314873 0.34101282E+03  0.75656149E+04                                 7.768434                            6.235308       0.235371       2.091753                    0.999776      26.123444      73.610391       0.645738       0.427540      -1.054322      -0.003451      -0.039252       0.043359       0.058588       0.037089       0.002149       0.004831       0.013244       0.010880      -0.039615       0.003066       0.036548              8.484082       6.428674      -3.101512      -1.051142       9.715451       1.166765       9.308122          -0.006356
          157              C       3.872254      10.424821       0.172539      -0.208532      32.631944 0.47092424E+03  0.11266683E+05                                 8.782190                            7.200867       0.264105       2.048800                    0.999705      30.083237      86.535118       0.620028       0.412905      -1.069125      -0.004424      -0.012177      -0.000324       0.012960      -0.007733       0.016663      -0.017360      -0.006058      -0.015053      -0.022738      -0.005338       0.028076              9.537429       7.130956      -3.108964      -1.689175      11.269347       2.078171      10.211985           0.002551
          158              C       3.544803      10.568672       1.515205       0.153161      32.642526 0.39990709E+03  0.91912404E+04                                 9.079495                            6.786198      -0.128157       1.979293                    0.999364      25.917119      73.245046       0.617115       0.431842      -1.056432      -0.008912       0.003570       0.007943       0.012460      -0.012266      -0.006997       0.004884      -0.014524      -0.010413      -0.014072      -0.004648       0.018720             10.817852       8.268299      -5.207782      -2.280395      14.340638       2.659659       9.844619          -0.008552
          159              C       4.035010       9.596552       2.398813      -0.192589      32.641411 0.48111134E+03  0.11613503E+05                                 8.923916                            7.366542       0.106892       2.009259                    0.998862      30.120956      88.050650       0.599895       0.422973      -1.058922      -0.020908      -0.011284      -0.006171       0.024547       0.015445      -0.015460       0.009091       0.002631       0.008483      -0.027004       0.008915       0.018088              9.736612       7.986240      -4.205043      -1.013793      12.265263      -0.112506       8.958334           0.002542
          160              C       4.861388       8.591490       1.918841       0.102338      26.164771 0.35699712E+03  0.80388136E+04                                 7.873749                            6.475972       0.084363       2.051210                    0.998813      26.317612      75.546980       0.617451       0.440531      -1.042901      -0.013472      -0.003754      -0.057586       0.059260       0.036147       0.011576      -0.013481       0.020164      -0.039486      -0.041899      -0.002231       0.044129              8.545254       6.945472      -3.244207      -0.905040       9.375095       0.398113       9.315195          -0.004444
          161              N       4.867395       3.401711       5.912227      -0.212054      35.638654 0.51841039E+03  0.12528111E+05                                 9.093809                            7.422406      -0.038460       2.020792                    0.998151      27.661262      76.403993       0.635986       0.398517      -1.093813      -0.088075      -0.112891       0.039237       0.148462      -0.056828       0.011679       0.037771       0.020851       0.128889      -0.089458       0.027889       0.061569             10.087091       8.181695       2.644933      -2.584567      11.212891      -0.065111      10.866687           0.038398
          162              N       9.326057      20.329693       9.833355      -0.197058      34.290381 0.51025689E+03  0.12275891E+05                                 8.848278                            7.365312      -0.049034       2.021670                    0.997858      27.382945      75.337360       0.638583       0.398680      -1.094272       0.105286       0.094717      -0.045187       0.148655      -0.054870       0.026274       0.034038       0.014258       0.143483      -0.092384       0.031194       0.061190              9.594651       7.386063       3.121820      -0.858675      10.329898      -0.632063      11.067993           0.038810
          163              N       4.820505      20.296989       5.912227      -0.212094      35.640490 0.51844321E+03  0.12529102E+05                                 9.094078                            7.422615      -0.038423       2.020789                    0.998151      27.662271      76.407376       0.635980       0.398514      -1.093815       0.088064       0.112903       0.039247       0.148468      -0.056808      -0.011665      -0.037766       0.020821       0.128869      -0.089427       0.027862       0.061565             10.087391       8.181926       2.645030       2.584656      11.213279       0.065173      10.866968           0.038484
          164              N       0.361843       3.369007       9.833355      -0.197018      34.289376 0.51024001E+03  0.12275363E+05                                 8.848065                            7.365160      -0.049029       2.021678                    0.997859      27.382367      75.334970       0.638594       0.398677      -1.094276      -0.105296      -0.094707      -0.045181       0.148654      -0.054883      -0.026280      -0.034043       0.014273       0.143503      -0.092404       0.031205       0.061198              9.594401       7.385898       3.121705       0.858625      10.329568       0.632002      11.067736           0.038726
          165              N       0.023445       8.447639       4.544673      -0.212081      35.639370 0.51842386E+03  0.12528516E+05                                 9.093903                            7.422484      -0.038407       2.020802                    0.998151      27.661693      76.405388       0.635985       0.398515      -1.093814      -0.088074       0.112897      -0.039240       0.148467       0.056821      -0.011671       0.037767       0.020845       0.128851      -0.089441       0.027880       0.061561             10.087183       8.181762      -2.644965       2.584567      11.213057      -0.065104      10.866728           0.038395
          166              N       4.482107      15.218357       0.623545      -0.197068      34.289534 0.51024140E+03  0.12275425E+05                                 8.848139                            7.365203      -0.048923       2.021712                    0.997858      27.382547      75.335971       0.638587       0.398680      -1.094272       0.105270      -0.094723       0.045188       0.148648       0.054874      -0.026276       0.034035       0.014242       0.143479      -0.092386       0.031198       0.061188              9.594485       7.385886      -3.121728       0.858638      10.329729      -0.632012      11.067839           0.038783
          167              N      -0.023445      15.251061       4.544673      -0.212136      35.641579 0.51846181E+03  0.12529678E+05                                 9.094281                            7.422761      -0.038384       2.020792                    0.998151      27.662875      76.409716       0.635971       0.398516      -1.093813       0.088061      -0.112910      -0.039251       0.148472       0.056802       0.011658      -0.037763       0.020816       0.128846      -0.089414       0.027854       0.061560             10.087627       8.182099      -2.645131      -2.584710      11.213620       0.065190      10.867161           0.038472
          168              N       5.205793       8.480343       0.623545      -0.197043      34.288749 0.51022697E+03  0.12274984E+05                                 8.848002                            7.365094      -0.048892       2.021726                    0.997859      27.382081      75.334252       0.638593       0.398680      -1.094273      -0.105283       0.094710       0.045182       0.148647       0.054890       0.026283      -0.034041       0.014253       0.143507      -0.092409       0.031210       0.061199              9.594336       7.385784      -3.121673      -0.858608      10.329532       0.631968      11.067693           0.038691
          169              O       6.454079       5.604506       7.238371      -0.548225      33.025930 0.59398052E+03  0.14608362E+05                                 8.124718                            7.556674       0.348841       2.169964                    0.997577      27.474491      72.544355       0.690806       0.360513      -1.140202       0.006481       0.018676       0.018211       0.026878       0.001842       0.017449       0.021584      -0.011139      -0.163179      -0.062714       0.022757       0.039957              8.397474       5.588977       0.307420       0.388245       9.646737       0.431811       9.956708           0.033173
          170              O       6.399439       7.507037       8.444888      -0.529723      36.966480 0.52987344E+03  0.12687606E+05                                 8.801524                            7.132115       0.444820       2.196125                    0.998415      27.295520      71.531362       0.710563       0.359994      -1.138570       0.002060      -0.041696       0.003997       0.041937      -0.014903       0.004065       0.052530       0.120764       0.062699      -0.096293       0.043974       0.052318             10.011831       5.738565      -0.043206      -0.312635       6.672631       2.720800      17.624296           0.035122
          171              O       6.832488       6.897033       4.949146      -0.519406      30.425960 0.55870164E+03  0.13720221E+05                                 8.006302                            7.506395      -0.356877       1.937127                    0.996736      27.772623      76.659378       0.659494       0.378194      -1.111178      -0.043641       0.070509       0.090046       0.122411      -0.042939      -0.049071       0.102833       0.006660       0.015613      -0.103427      -0.030960       0.134387              8.361872       9.536876      -1.044766      -1.829357       7.205579       1.206440       8.343163           0.034184
          172              O       4.245238       6.164980       5.481402      -0.568677      35.419114 0.60969532E+03  0.15088686E+05                                 8.513515                            7.651040       0.241432       2.135602                    0.997347      27.552642      72.908902       0.687398       0.360047      -1.140901      -0.002282       0.017541      -0.001102       0.017723      -0.008607      -0.025093      -0.006869      -0.061941       0.062581      -0.051755       0.020629       0.031125              8.948944      10.491610      -1.162429       0.540174      11.046649      -0.092544       5.308574           0.032233
          173              O       2.886704       7.919869       5.350482      -0.562477      35.754385 0.52517973E+03  0.12519310E+05                                 8.508090                            7.012091       0.594770       2.233014                    0.999197      27.494561      71.370558       0.731838       0.351090      -1.148281       0.001051      -0.032800       0.003047       0.032958      -0.022419      -0.009252      -0.018916       0.113688       0.118187      -0.084149       0.036551       0.047598              9.531568      16.276066      -1.316457       1.248045       6.527141      -0.657165       5.791497           0.040155
          174              O       4.375056       6.041036       9.928617      -0.520875      31.186371 0.56330651E+03  0.13700525E+05                                 7.802227                            7.367918       0.439882       2.190637                    0.998387      27.480145      72.657371       0.696847       0.361390      -1.137098      -0.028700      -0.009095      -0.003856       0.030353       0.032787       0.003542      -0.007899      -0.087545       0.132187      -0.077005       0.029860       0.047145              7.966327       8.532227       1.316200       0.206696       9.874243       0.071918       5.492510           0.039766
          175              O       3.212701       4.158885      10.264179      -0.550927      37.743068 0.56477160E+03  0.13753046E+05                                 8.942349                            7.378887       0.331956       2.150885                    0.997192      27.926950      74.024024       0.695729       0.361527      -1.136332       0.009339       0.049884       0.000973       0.050760       0.038589      -0.007573       0.010275       0.070359       0.119870      -0.073565       0.031468       0.042097              9.991954      16.734085       1.823798      -0.893738       6.855617       0.612595       6.386161           0.039972
          176              O       6.705868       4.828136       9.758379      -0.492877      29.905493 0.55442626E+03  0.13543570E+05                                 7.828269                            7.412091      -0.345758       1.955283                    0.997257      27.268563      74.251119       0.674758       0.371594      -1.119831      -0.077353      -0.055758       0.051140       0.108202       0.099949      -0.072229      -0.043598       0.012421       0.087184      -0.117443      -0.027504       0.144948              8.132575       8.716905       1.228138      -1.836275       6.609867      -0.865686       9.070952           0.033169
          177              O       6.128178       5.993164       1.842819      -0.542740      33.751923 0.56653535E+03  0.13756201E+05                                 8.193809                            7.357275       0.460647       2.213102                    0.996772      27.049146      70.741090       0.704038       0.358293      -1.143073       0.009297      -0.011051       0.007588       0.016314      -0.003499       0.003800      -0.042106       0.019452      -0.121952      -0.064344       0.026833       0.037510              8.565186       5.742806       0.880591      -0.514172      10.463922      -2.765407       9.488829           0.037614
          178              O       5.624407       4.476684       3.395669      -0.580748      44.398497 0.58598298E+03  0.14343113E+05                                 9.879456                            7.429453       0.517500       2.213116                    0.998383      27.693089      72.619450       0.708415       0.353232      -1.147615       0.008507       0.031159      -0.009393       0.033638      -0.009328      -0.001843      -0.029847       0.088373       0.083838      -0.068400       0.030955       0.037445             11.810237       6.567985       0.569242      -1.482521       6.622956      -2.350429      22.239771           0.038967
          179              O       3.233821      18.094194       7.238371      -0.548185      33.025245 0.59396559E+03  0.14607903E+05                                 8.124623                            7.556599       0.348772       2.169952                    0.997576      27.474116      72.543138       0.690807       0.360515      -1.140201      -0.006485      -0.018667       0.018229       0.026885       0.001843      -0.017457      -0.021583      -0.011151      -0.163198      -0.062721       0.022756       0.039965              8.397363       5.588931       0.307426      -0.388247       9.646634      -0.431794       9.956525           0.033323
          180              O       3.288461      16.191663       8.444888      -0.529663      36.964301 0.52983517E+03  0.12686446E+05                                 8.801155                            7.131839       0.444792       2.196131                    0.998415      27.294718      71.528312       0.710581       0.359993      -1.138573      -0.002065       0.041679       0.004000       0.041921      -0.014897      -0.004061      -0.052534       0.120739       0.062676      -0.096282       0.043971       0.052311             10.011378       5.738342      -0.043205       0.312650       6.672400      -2.720731      17.623391           0.035262
          181              O       2.855412      16.801667       4.949146      -0.519380      30.426138 0.55870720E+03  0.13720403E+05                                 8.006376                            7.506473      -0.356978       1.937095                    0.996735      27.772695      76.659924       0.659485       0.378198      -1.111174       0.043630      -0.070537       0.090034       0.122414      -0.042934       0.049075      -0.102825       0.006652       0.015622      -0.103416      -0.030965       0.134382              8.361941       9.536971      -1.044726       1.829369       7.205613      -1.206401       8.343239           0.034291
          182              O       5.442662      17.533720       5.481402      -0.568660      35.419409 0.60970314E+03  0.15088931E+05                                 8.513572                            7.651104       0.241374       2.135583                    0.997347      27.552772      72.909423       0.687393       0.360049      -1.140900       0.002295      -0.017540      -0.001096       0.017723      -0.008606       0.025094       0.006873      -0.061948       0.062575      -0.051758       0.020630       0.031128              8.948995      10.491680      -1.162417      -0.540174      11.046692       0.092567       5.308614           0.032385
          183              O       6.801196      15.778831       5.350482      -0.562400      35.751713 0.52513120E+03  0.12517851E+05                                 8.507656                            7.011758       0.594779       2.233041                    0.999197      27.493462      71.366602       0.731858       0.351089      -1.148283      -0.001041       0.032776       0.003029       0.032932      -0.022427       0.009251       0.018923       0.113666       0.118159      -0.084140       0.036551       0.047589              9.531048      16.275058      -1.316467      -1.247940       6.526856       0.657140       5.791231           0.040298
          184              O       5.312844      17.657664       9.928617      -0.520886      31.186987 0.56332151E+03  0.13700994E+05                                 7.802371                            7.368053       0.439806       2.190608                    0.998387      27.480414      72.658586       0.696835       0.361394      -1.137094       0.028725       0.009095      -0.003847       0.030375       0.032785      -0.003546       0.007890      -0.087540       0.132160      -0.076998       0.029867       0.047131              7.966476       8.532409       1.316239      -0.206714       9.874408      -0.071954       5.492611           0.039932
          185              O       6.475199      19.539815      10.264179      -0.550907      37.741373 0.56473980E+03  0.13752071E+05                                 8.942084                            7.378681       0.331963       2.150898                    0.997192      27.926286      74.021613       0.695739       0.361527      -1.136333      -0.009326      -0.049867       0.000956       0.050740       0.038599       0.007574      -0.010274       0.070342       0.119853      -0.073563       0.031471       0.042092              9.991638      16.733484       1.823814       0.893698       6.855458      -0.612566       6.385972           0.040098
          186              O       2.982032      18.870564       9.758379      -0.492867      29.905153 0.55442012E+03  0.13543386E+05                                 7.828244                            7.412083      -0.345857       1.955261                    0.997255      27.268284      74.250341       0.674753       0.371598      -1.119829       0.077332       0.055787       0.051137       0.108201       0.099941       0.072230       0.043595       0.012425       0.087167      -0.117433      -0.027507       0.144941              8.132537       8.716887       1.228080       1.836255       6.609824       0.865635       9.070899           0.033272
          187              O       3.559722      17.705536       1.842819      -0.542698      33.751187 0.56652016E+03  0.13755747E+05                                 8.193729                            7.357212       0.460527       2.213075                    0.996771      27.048682      70.739773       0.704036       0.358296      -1.143070      -0.009296       0.011038       0.007583       0.016302      -0.003496      -0.003800       0.042105       0.019454      -0.121984      -0.064350       0.026840       0.037510              8.565096       5.742759       0.880562       0.514161      10.463832       2.765371       9.488696           0.037763
          188              O       4.063493      19.222016       3.395669      -0.580728      44.398627 0.58598434E+03  0.14343150E+05                                 9.879460                            7.429454       0.517427       2.213092                    0.998383      27.693163      72.619576       0.708416       0.353231      -1.147616      -0.008493      -0.031148      -0.009403       0.033627      -0.009323       0.001842       0.029845       0.088357       0.083848      -0.068392       0.030945       0.037447             11.810226       6.567992       0.569248       1.482564       6.622971       2.350488      22.239716           0.039114
          189              O       1.610129       6.244844       3.218529      -0.548137      33.023595 0.59392833E+03  0.14606742E+05                                 8.124315                            7.556332       0.348799       2.169976                    0.997576      27.473338      72.540223       0.690824       0.360512      -1.140204       0.006496      -0.018646      -0.018185       0.026843      -0.001839      -0.017453       0.021584      -0.011136      -0.163268      -0.062742       0.022775       0.039966              8.397025       5.588733      -0.307409      -0.388224       9.646331       0.431783       9.956012           0.033154
          190              O       1.555489       4.342313       2.012012      -0.529702      36.966913 0.52988182E+03  0.12687846E+05                                 8.801557                            7.132149       0.444799       2.196117                    0.998415      27.295768      71.531937       0.710565       0.359992      -1.138573       0.002089       0.041693      -0.003964       0.041933       0.014901      -0.004068       0.052513       0.120778       0.062691      -0.096285       0.043963       0.052322             10.011862       5.738605       0.043189       0.312572       6.672617       2.720776      17.624364           0.035170
          191              O       1.988538       4.952317       5.507754      -0.519412      30.426993 0.55872612E+03  0.13720978E+05                                 8.006476                            7.506552      -0.356851       1.937121                    0.996737      27.773279      76.661735       0.659488       0.378193      -1.111178      -0.043636      -0.070501      -0.090058       0.122413       0.042940       0.049073       0.102839       0.006657       0.015629      -0.103431      -0.030963       0.134395              8.362058       9.537122       1.044790       1.829428       7.205732       1.206457       8.343321           0.034186
          192              O       9.089188       5.684370       4.975498      -0.568650      35.418607 0.60968401E+03  0.15088339E+05                                 8.513441                            7.650975       0.241399       2.135596                    0.997347      27.552398      72.908136       0.687400       0.360048      -1.140901      -0.002314      -0.017527       0.001093       0.017713       0.008610       0.025095      -0.006867      -0.061945       0.062549      -0.051755       0.020637       0.031117              8.948861      10.491478       1.162433      -0.540166      11.046587      -0.092553       5.308517           0.032228
          193              O       7.730654       3.929481       5.106418      -0.562496      35.755960 0.52520675E+03  0.12520132E+05                                 8.508382                            7.012307       0.594692       2.232978                    0.999198      27.495055      71.372647       0.731821       0.351094      -1.148277       0.001036       0.032835      -0.003071       0.032995       0.022422       0.009254      -0.018916       0.113707       0.118240      -0.084167       0.036558       0.047609              9.531924      16.276774       1.316477      -1.248082       6.527321      -0.657177       5.791677           0.040186
          194              O       9.219006       5.808314       0.528283      -0.520868      31.187210 0.56332629E+03  0.13701129E+05                                 7.802378                            7.368064       0.439803       2.190607                    0.998386      27.480563      72.658854       0.696838       0.361392      -1.137097      -0.028783       0.009135       0.003868       0.030445      -0.032785      -0.003564      -0.007897      -0.087476       0.132098      -0.076964       0.029852       0.047112              7.966484       8.532464      -1.316205      -0.206710       9.874369       0.071934       5.492618           0.039809
          195              O       8.056651       7.690465       0.192721      -0.550831      37.738184 0.56468195E+03  0.13750305E+05                                 8.941591                            7.378305       0.331976       2.150928                    0.997192      27.924894      74.016857       0.695756       0.361527      -1.136333       0.009270      -0.049877      -0.000965       0.050740      -0.038628       0.007574       0.010266       0.070348       0.119923      -0.073596       0.031482       0.042114              9.991064      16.732442      -1.823706       0.893672       6.855109       0.612516       6.385640           0.039916
          196              O       1.861918       7.021214       0.698521      -0.492817      29.904889 0.55441574E+03  0.13543256E+05                                 7.828228                            7.412085      -0.345946       1.955237                    0.997255      27.268117      74.249896       0.674749       0.371601      -1.119826      -0.077318       0.055818      -0.051131       0.108204      -0.099928       0.072241      -0.043584       0.012406       0.087132      -0.117421      -0.027512       0.144932              8.132508       8.716897      -1.228098       1.836245       6.609820      -0.865628       9.070806           0.033182
          197              O       1.284228       5.856186       8.614081      -0.542705      33.752684 0.56655442E+03  0.13756782E+05                                 8.193934                            7.357411       0.460547       2.213068                    0.996771      27.049505      70.742374       0.704030       0.358294      -1.143072       0.009310       0.011083      -0.007606       0.016351       0.003497      -0.003800      -0.042100       0.019467      -0.121907      -0.064330       0.026830       0.037501              8.565301       5.742911      -0.880616       0.514188      10.464007      -2.765416       9.488986           0.037655
          198              O       0.780457       7.372666       7.061231      -0.580637      44.393910 0.58591393E+03  0.14340978E+05                                 9.878757                            7.428994       0.517480       2.213141                    0.998382      27.691584      72.614013       0.708441       0.353230      -1.147618       0.008487      -0.031124       0.009374       0.033595       0.009323       0.001848      -0.029859       0.088392       0.083819      -0.068412       0.030969       0.037443             11.809325       6.567568      -0.569210       1.482449       6.622547      -2.350311      22.237859           0.038953
          199              O       8.077771      17.453856       3.218529      -0.548128      33.023410 0.59392379E+03  0.14606608E+05                                 8.124315                            7.556330       0.348747       2.169963                    0.997576      27.473194      72.539895       0.690820       0.360514      -1.140202      -0.006486       0.018639      -0.018206       0.026850      -0.001842       0.017458      -0.021583      -0.011151      -0.163268      -0.062742       0.022769       0.039974              8.397026       5.588740      -0.307425       0.388236       9.646341      -0.431793       9.955996           0.033303
          200              O       8.132411      19.356387       2.012012      -0.529681      36.966095 0.52986602E+03  0.12687371E+05                                 8.801431                            7.132045       0.444765       2.196110                    0.998415      27.295439      71.530761       0.710571       0.359992      -1.138573      -0.002081      -0.041687      -0.003975       0.041928       0.014898       0.004064      -0.052523       0.120755       0.062678      -0.096281       0.043966       0.052315             10.011713       5.738520       0.043196      -0.312613       6.672560      -2.720791      17.624059           0.035308
          201              O       7.699362      18.746383       5.507754      -0.519405      30.427096 0.55872921E+03  0.13721083E+05                                 8.006527                            7.506603      -0.356924       1.937099                    0.996736      27.773315      76.662089       0.659481       0.378196      -1.111175       0.043634       0.070515      -0.090045       0.122411       0.042941      -0.049073      -0.102835       0.006657       0.015639      -0.103427      -0.030966       0.134393              8.362106       9.537173       1.044752      -1.829422       7.205756      -1.206434       8.343390           0.034288
          202              O       0.598712      18.014330       4.975498      -0.568634      35.418635 0.60968588E+03  0.15088399E+05                                 8.513455                            7.650999       0.241358       2.135584                    0.997347      27.552398      72.908199       0.687397       0.360049      -1.140900       0.002300       0.017518       0.001088       0.017702       0.008608      -0.025097       0.006874      -0.061965       0.062575      -0.051767       0.020638       0.031129              8.948867      10.491470       1.162417       0.540163      11.046595       0.092574       5.308536           0.032375
          203              O       1.957246      19.769219       5.106418      -0.562433      35.753746 0.52516702E+03  0.12518930E+05                                 8.507997                            7.012015       0.594720       2.233006                    0.999197      27.494243      71.369479       0.731841       0.351091      -1.148281      -0.001047      -0.032802      -0.003047       0.032960       0.022421      -0.009251       0.018922       0.113679       0.118181      -0.084146       0.036553       0.047593              9.531458      16.275851       1.316482       1.247995       6.527077       0.657161       5.791445           0.040333
          204              O       0.468894      17.890386       0.528283      -0.520892      31.187762 0.56333973E+03  0.13701548E+05                                 7.802501                            7.368178       0.439772       2.190592                    0.998387      27.480814      72.659940       0.696828       0.361394      -1.137094       0.028776      -0.009125       0.003859       0.030434      -0.032785       0.003560       0.007888      -0.087493       0.132106      -0.076971       0.029862       0.047110              7.966614       8.532603      -1.316242       0.206726       9.874533      -0.071970       5.492707           0.039968
          205              O       1.631249      16.008235       0.192721      -0.550831      37.737200 0.56466378E+03  0.13749743E+05                                 8.941424                            7.378177       0.331991       2.150938                    0.997191      27.924566      74.015512       0.695764       0.361526      -1.136335      -0.009281       0.049853      -0.000944       0.050719      -0.038622      -0.007575      -0.010268       0.070330       0.119871      -0.073578       0.031480       0.042098              9.990857      16.732032      -1.823728      -0.893622       6.855022      -0.612505       6.385518           0.040048
          206              O       7.825982      16.677486       0.698521      -0.492833      29.904866 0.55441640E+03  0.13543278E+05                                 7.828238                            7.412103      -0.345978       1.955231                    0.997254      27.268057      74.249775       0.674746       0.371602      -1.119825       0.077313      -0.055830      -0.051130       0.108206      -0.099926      -0.072237       0.043583       0.012413       0.087132      -0.117418      -0.027511       0.144928              8.132512       8.716899      -1.228051      -1.836235       6.609810       0.865597       9.070827           0.033285
          207              O       8.403672      17.842514       8.614081      -0.542700      33.752513 0.56654975E+03  0.13756650E+05                                 8.193947                            7.357414       0.460477       2.213050                    0.996771      27.049310      70.741978       0.704025       0.358297      -1.143068      -0.009302      -0.011067      -0.007600       0.016333       0.003498       0.003800       0.042100       0.019463      -0.121936      -0.064336       0.026832       0.037503              8.565323       5.742914      -0.880590      -0.514184      10.464053       2.765444       9.489003           0.037802
          208              O       8.907443      16.326034       7.061231      -0.580659      44.395475 0.58593561E+03  0.14341646E+05                                 9.878989                            7.429134       0.517429       2.213113                    0.998383      27.692105      72.615811       0.708434       0.353230      -1.147618      -0.008480       0.031119       0.009381       0.033591       0.009321      -0.001848       0.029857       0.088368       0.083834      -0.068402       0.030954       0.037448             11.809623       6.567702      -0.569234      -1.482533       6.622708       2.350436      22.238458           0.039095

******************************************************
Auxiliary information for the entire system
The total spin magnetic moment of the unit cell is   16.001237
The total net atomic charge of the unit cell is   0.000001
Accuracy of reproducing the electrostatic potential in the unit cell:
  The inner radius (bohr) =    5.0000
  The outer radius (bohr) =   12.0000
  Valid grid points have density less than (e/(bohr^3)) =    0.0001
  The number of valid grid points were=         8810
  The rms potential error without charges in kcal/mol is=      3.54094
  The rms potential error with partial charges in kcal/mol is=      0.48268
  The RRMSE value at monopole order=      0.13632
  The rms potential error with partial charges and cloud penetration in kcal/mol is=      0.48894
  The RRMSE value at monopole order with cloud penetration is=      0.13808
  The rms potential error with partial charges and atomic dipoles in kcal/mol is=      0.19078
  The RRMSE value at dipole order=      0.05388
  The rms potential error with partial charges, atomic dipoles and cloud penetration in kcal/mol is=      0.19249
  The RRMSE value at dipole order with cloud penetration=      0.05436

******************************************************
The electron densities and ab initio electrostatic potential were computed in VASP using the PBE functional and
projector augmented wave method. See the main text of the journal article for a description of computational details.
The atomic charges, dipoles, and quadrupoles were computed with the DDEC6 method as described in
(a) T. A. Manz and N. Gabaldon Limas, RSC Adv. 6 (2016) 47771-47801 DOI: 10.1039/c6ra04656h
(b) N. Gabaldon Limas and T. A. Manz, RSC Adv. 8 (2018) 2678-2707 DOI: 10.1039/c7ra11829e.
For each atom in the material, the electron cloud parameters were fit to the spherically averaged atom-in-material
electron density using radial positions for which this density was between 10^-4 and 10^-2 electrons per cubic bohr.
The polarizabilities, dispersion coefficients, and quantum Drude oscillator (QDO) parameters were fit using the MCLF method.
The magnetic structure of the system was optimized in VASP from the default ferromagnetic initial guess using spin polarization.
The atomic spin moments (ASMs) were computed on this optimized magnetic structure using the DDEC6 partition as inputs
to the method of T. A. Manz and D. S. Sholl, J. Chem. Theory Comput. 7 (2011) 4146-4164 DOI: 10.1021/ct200539n.
The RMSE and RRMSE were computed using a uniform grid with Ewald summation.
