# Supplementary material for: A collection of forcefield precursors for metal–organic frameworks
Source: RSC Adv. 2019 Nov 13;9(63):36492–507. doi: 10.1039/c9ra07327b (PMC9075174; doi:10.1039/c9ra07327b)
Supplement: RA-009-C9RA07327B-s6162 [file RA-009-C9RA07327B-s6162.xyz]

  156
jmolscript: load "" {1 1 1} spacegroup "x,y,z" unitcell [{     11.961000     0.000000     0.000000 }, {      0.000000    17.566000     0.000000 }, {      0.000000    -8.304255    16.547131 }]
Mg     6.955082     4.444122    16.092747     1.373778
Mg     5.353744     5.863023    13.245482     1.529093
Mg     9.822612    13.668819     1.961497     1.420324
Mg     0.974582     0.665495     8.727950     1.373778
Mg    11.334244    -0.753405    11.575215     1.529093
Mg     3.842112    -0.254947     6.312069     1.420324
Mg     5.005918     4.817623     0.454384     1.373778
Mg     6.607256     3.398722     3.301649     1.529093
Mg     2.138388    -4.407074    14.585634     1.420324
Mg    10.986418     8.596250     7.819181     1.373779
Mg     0.626756    10.015150     4.971916     1.529093
Mg     8.118888     9.516692    10.235062     1.420324
H      8.265051     6.268429    12.021491     0.106810
H     10.784038     4.567740     9.400425     0.137075
H      9.419287     2.481061    12.532797     0.119350
H      7.863161     7.194554    14.554856     0.122127
H      8.157402     0.356471     1.179810     0.128213
H      6.517549    -6.610881    14.331470     0.126291
H      2.284551    -1.158811    12.799206     0.106810
H      4.803538     0.541877    15.420271     0.137075
H      3.438787     2.628556    12.287899     0.119350
H      1.882661    -2.084936    10.265840     0.122127
H      2.176902    13.057402     7.093755     0.128213
H      0.537049    11.720498    10.489226     0.126291
H      3.695949     2.993316     4.525640     0.106810
H      1.176962     4.694005     7.146706     0.137075
H      2.541712     6.780684     4.014334     0.119350
H      4.097839     2.067191     1.992275     0.122127
H      3.803598     8.905274    15.367321     0.128213
H      5.443451    15.872626     2.215661     0.126291
H      9.676449    10.420556     3.747925     0.106810
H      7.157462     8.719868     1.126860     0.137075
H      8.522212     6.633189     4.259232     0.119350
H     10.078339    11.346681     6.281291     0.122127
H      9.784098    -3.795657     9.453376     0.128213
H     11.423951    -2.458753     6.057905     0.126291
C      9.536505     5.627425    10.600092    -0.014861
C      8.778178     5.540467    11.753427    -0.146543
C      8.774590     4.378541    12.514595    -0.027080
C     10.251773     4.508033    10.159938    -0.103138
C      8.080852     4.352677    13.836711     0.614067
C      9.507799     6.929241     9.847198     0.660375
C      9.447994     3.271413    12.043002    -0.117319
C     10.170438     3.303790    10.854918    -0.023828
C     10.792410     2.028029    10.383325     0.665141
C      8.687274    15.414602     0.531163     0.614415
C      7.725610     8.025354    14.947023    -0.132603
C      8.101185     8.235992    16.277413    -0.011982
C      7.146697     9.047422    14.209021    -0.033463
C      7.879907     0.204718     0.306122    -0.112616
C      6.856045     2.482612     0.352454     0.663414
C      6.911066    -7.295837    14.821265    -0.107943
C      7.247170    -7.074755    16.148345    -0.023385
C      6.748396     8.758378    12.779349     0.684596
C      3.556005    -0.517808    14.220604    -0.014861
C      2.797678    -0.430849    13.067269    -0.146543
C      2.794090     0.731077    12.306101    -0.027080
C      4.271273     0.601585    14.660758    -0.103138
C      2.100352     0.756941    10.983986     0.614067
C      3.527299    -1.819623    14.973499     0.660375
C      3.467494     1.838204    12.777695    -0.117319
C      4.189938     1.805828    13.965779    -0.023828
C      4.811910     3.081589    14.437372     0.665141
C      2.706774    -2.000729     7.742403     0.614415
C      1.745110    -2.915736     9.873673    -0.132603
C      2.120685    -3.126374     8.543284    -0.011982
C      1.166197    -3.937805    10.611675    -0.033463
C      1.899407    13.209155     7.967444    -0.112616
C      0.875545    10.931261     7.921112     0.663414
C      0.930566    12.405454     9.999431    -0.107943
C      1.266670    12.184372     8.672351    -0.023385
C      0.767896    -3.648761    12.041347     0.684596
C      2.424495     3.634320     5.947039    -0.014861
C      3.182822     3.721278     4.793704    -0.146543
C      3.186410     4.883204     4.032536    -0.027080
C      1.709227     4.753712     6.387193    -0.103138
C      3.880148     4.909068     2.710420     0.614067
C      2.453201     2.332504     6.699933     0.660375
C      2.513006     5.990332     4.504129    -0.117319
C      1.790562     5.957955     5.692213    -0.023828
C      1.168590     7.233716     6.163806     0.665141
C      3.273726    -6.152857    16.015968     0.614415
C      4.235390     1.236391     1.600108    -0.132603
C      3.859815     1.025753     0.269718    -0.011982
C      4.814303     0.214323     2.338110    -0.033463
C      4.081093     9.057027    16.241009    -0.112615
C      5.104955     6.779133    16.194677     0.663414
C      5.049934    16.557582     1.725866    -0.107943
C      4.713830    16.336500     0.398786    -0.023385
C      5.212604     0.503367     3.767782     0.684596
C      8.404995     9.779553     2.326527    -0.014861
C      9.163322     9.692594     3.479862    -0.146543
C      9.166910     8.530668     4.241030    -0.027080
C      7.689727     8.660160     1.886373    -0.103138
C      9.860648     8.504804     5.563145     0.614067
C      8.433701    11.081368     1.573632     0.660375
C      8.493506     7.423541     3.769436    -0.117319
C      7.771062     7.455917     2.581352    -0.023828
C      7.149090     6.180156     2.109759     0.665141
C      9.254226    11.262474     8.804728     0.614415
C     10.215890    12.177481     6.673458    -0.132603
C      9.840315    12.388119     8.003847    -0.011982
C     10.794802    13.199550     5.935456    -0.033463
C     10.061593    -3.947410     8.579687    -0.112616
C     11.085455    -1.669516     8.626019     0.663414
C     11.030434    -3.143709     6.547700    -0.107943
C     10.694330    -2.922627     7.874780    -0.023385
C     11.193104    12.910506     4.505784     0.684595
O      7.112011     5.158642    14.050500    -0.784509
O     10.555582     7.281371     9.258947    -0.624248
O      8.488722     3.611303    14.750444    -0.561152
O     11.550738     2.063331     9.375273    -0.624497
O      8.434897     7.580619     9.896839    -0.710190
O     10.490993     1.001523    11.028663    -0.734086
O      8.532977    14.204407     0.161335    -0.702288
O      9.355894    15.681271     1.560891    -0.631373
O      7.109618     2.493974     1.567841    -0.705463
O      6.267564    -4.908017    16.259707    -0.655649
O      6.230485     7.648579    12.531142    -0.687382
O      6.981636     9.643517    11.904668    -0.689469
O      1.131511    -0.049024    10.770197    -0.784509
O      4.575083    -2.171753    15.561749    -0.624248
O      2.508222     1.498314    10.070253    -0.561152
O      5.570238     3.046287    15.445423    -0.624497
O      2.454397    -2.471001    14.923857    -0.710190
O      4.510493     4.108095    13.792034    -0.734086
O      2.552477    -0.790535     8.112231    -0.702288
O      3.375394    -2.267399     6.712675    -0.631373
O      1.129118    10.919899     6.705725    -0.705463
O      0.287064    10.017634     8.560989    -0.655649
O      0.249985    -2.538962    12.289554    -0.687382
O      1.001136    -4.533900    12.916029    -0.689469
O      4.848989     4.103103     2.496631    -0.784509
O      1.405417     1.980374     7.288184    -0.624248
O      3.472278     5.650442     1.796687    -0.561152
O      0.410262     7.198414     7.171858    -0.624497
O      3.526103     1.681126     6.650292    -0.710190
O      1.470007     8.260222     5.518468    -0.734086
O      3.428023    -4.942662    16.385796    -0.702288
O      2.605106    -6.419526    14.986240    -0.631373
O      4.851382     6.767771    14.979290    -0.705463
O      5.693436    14.169762     0.287424    -0.655649
O      5.730515     1.613166     4.015989    -0.687382
O      4.979364    -0.381772     4.642463    -0.689469
O     10.829489     9.310769     5.776934    -0.784509
O      7.385917    11.433498     0.985382    -0.624248
O      9.452778     7.763431     6.476878    -0.561152
O      6.390762     6.215458     1.101708    -0.624497
O      9.506603    11.732746     1.623274    -0.710190
O      7.450507     5.153650     2.755097    -0.734086
O      9.408523    10.052280     8.434900    -0.702288
O      8.585606    11.529144     9.834456    -0.631374
O     10.831882    -1.658154     9.841406    -0.705463
O     11.673936    -0.755889     7.986142    -0.655649
O     11.711015    11.800707     4.257577    -0.687382
O     10.959864    13.795645     3.631102    -0.689469

The following XYZ coordinates are in angstroms. Other properties are in atomic units.
The sperically averaged electron density of each atom fit to a function of the form exp(a - br)
eigen_1, eigen_2 and eigen_3 are the three eigenvalues of traceless quadrupole moment tensor
  atom number  atomic symbol              X              Y              Z     net charge C6 coefficient C8 coefficient C10 coefficient fluctuating dipole atomic polarizability isotropic forcefield polarizability              a              b squared Pearson coefficient          <r^3>          <r^4>         wp_QDO          m_QDO          q_QDO       dipole_x       dipole_y       dipole_z         dipole            Qxy            Qxz            Qyz     Q(x^2-y^2)  Q(3z^2 - R^2)        eigen_1        eigen_2        eigen_3 static polarizability      alpha(xx)      alpha(xy)      alpha(xz)      alpha(yy)      alpha(yz)      alpha(zz) atomic spin moment
            1             Mg       6.955082       4.444122      16.092747       1.373778      25.969242 0.39133011E+03  0.91343123E+04                                10.269283                            8.799144      -1.007745       1.773235                    0.999252      20.472838      62.425242       0.353675       0.741940      -0.903669       0.008586       0.004486       0.017568       0.020062       0.029198      -0.032650      -0.007177      -0.012256       0.013584      -0.043416      -0.002974       0.046391             12.126980      10.058242      -0.057491       0.786373      13.403860       0.295547      12.918839           0.000002
            2             Mg       5.353744       5.863023      13.245482       1.529093      24.564754 0.36014139E+03  0.81129081E+04                                 9.745499                            8.417911      -1.206022       1.803261                    0.999711      16.215319      46.286048       0.368498       0.737848      -0.918378      -0.071490       0.010762      -0.115623       0.136365      -0.047884       0.065459       0.026568       0.139831       0.194076      -0.128422       0.009977       0.118445             11.032612       9.850865       2.255021      -0.663265      14.391575      -0.031450       8.855397           0.000006
            3             Mg       9.822612      13.668819       1.961497       1.420324      31.496253 0.48341716E+03  0.11717751E+05                                11.383436                            9.601126      -1.109874       1.769494                    0.998816      18.857142      55.775157       0.353371       0.715078      -0.925909       0.032432      -0.000468      -0.007133       0.033211       0.001354      -0.169562      -0.004369       0.203261       0.015290      -0.124217      -0.103867       0.228084             13.528687      10.403812      -1.988123       5.756869      14.399719      -4.499520      15.782530           0.000006
            4             Mg       0.974582       0.665495       8.727950       1.373778      25.969244 0.39133009E+03  0.91343121E+04                                10.269285                            8.799144      -1.007745       1.773235                    0.999252      20.472839      62.425250       0.353675       0.741940      -0.903669       0.008586      -0.004486      -0.017568       0.020062      -0.029198       0.032650      -0.007177      -0.012256       0.013584      -0.043416      -0.002974       0.046391             12.126983      10.058243       0.057494      -0.786367      13.403866       0.295550      12.918840           0.000002
            5             Mg      11.334244      -0.753405      11.575215       1.529093      24.564767 0.36014166E+03  0.81129158E+04                                 9.745504                            8.417916      -1.206022       1.803261                    0.999711      16.215321      46.286064       0.368498       0.737848      -0.918378      -0.071490      -0.010762       0.115623       0.136365       0.047884      -0.065459       0.026568       0.139831       0.194076      -0.128422       0.009977       0.118445             11.032619       9.850873      -2.255024       0.663263      14.391587      -0.031449       8.855397           0.000006
            6             Mg       3.842112      -0.254947       6.312069       1.420324      31.496249 0.48341711E+03  0.11717749E+05                                11.383435                            9.601126      -1.109874       1.769494                    0.998816      18.857141      55.775153       0.353371       0.715078      -0.925909       0.032433       0.000468       0.007133       0.033211      -0.001353       0.169562      -0.004369       0.203261       0.015289      -0.124217      -0.103867       0.228084             13.528686      10.403810       1.988125      -5.756866      14.399722      -4.499525      15.782527           0.000006
            7             Mg       5.005918       4.817623       0.454384       1.373778      25.969240 0.39133006E+03  0.91343108E+04                                10.269283                            8.799143      -1.007745       1.773235                    0.999252      20.472837      62.425240       0.353675       0.741940      -0.903669      -0.008586      -0.004486      -0.017568       0.020062       0.029198      -0.032650      -0.007177      -0.012256       0.013584      -0.043416      -0.002974       0.046391             12.126980      10.058242      -0.057491       0.786374      13.403860       0.295546      12.918839           0.000002
            8             Mg       6.607256       3.398722       3.301649       1.529093      24.564785 0.36014193E+03  0.81129237E+04                                 9.745510                            8.417920      -1.206022       1.803261                    0.999711      16.215325      46.286086       0.368498       0.737848      -0.918377       0.071490      -0.010762       0.115623       0.136365      -0.047884       0.065459       0.026568       0.139831       0.194076      -0.128422       0.009977       0.118445             11.032627       9.850877       2.255026      -0.663266      14.391596      -0.031451       8.855407           0.000006
            9             Mg       2.138388      -4.407074      14.585634       1.420324      31.496263 0.48341733E+03  0.11717756E+05                                11.383438                            9.601128      -1.109874       1.769494                    0.998816      18.857145      55.775169       0.353371       0.715078      -0.925909      -0.032432       0.000468       0.007133       0.033211       0.001354      -0.169562      -0.004369       0.203261       0.015290      -0.124217      -0.103867       0.228084             13.528690      10.403814      -1.988123       5.756871      14.399722      -4.499522      15.782534           0.000006
           10             Mg      10.986418       8.596250       7.819181       1.373779      25.969236 0.39132994E+03  0.91343075E+04                                10.269282                            8.799142      -1.007745       1.773235                    0.999252      20.472834      62.425228       0.353675       0.741940      -0.903669      -0.008586       0.004486       0.017568       0.020062      -0.029198       0.032650      -0.007177      -0.012256       0.013583      -0.043416      -0.002974       0.046391             12.126979      10.058241       0.057495      -0.786368      13.403861       0.295550      12.918836           0.000002
           11             Mg       0.626756      10.015150       4.971916       1.529093      24.564759 0.36014152E+03  0.81129118E+04                                 9.745501                            8.417913      -1.206022       1.803261                    0.999711      16.215319      46.286052       0.368498       0.737848      -0.918378       0.071490       0.010762      -0.115623       0.136365       0.047884      -0.065459       0.026568       0.139831       0.194076      -0.128422       0.009977       0.118446             11.032615       9.850870      -2.255022       0.663262      14.391581      -0.031449       8.855395           0.000006
           12             Mg       8.118888       9.516692      10.235062       1.420324      31.496240 0.48341697E+03  0.11717745E+05                                11.383432                            9.601124      -1.109874       1.769494                    0.998816      18.857139      55.775142       0.353371       0.715078      -0.925909      -0.032432      -0.000468      -0.007133       0.033211      -0.001353       0.169562      -0.004369       0.203261       0.015290      -0.124217      -0.103867       0.228084             13.528682      10.403806       1.988124      -5.756863      14.399719      -4.499523      15.782521           0.000006
           13              H       8.265051       6.268429      12.021491       0.106810       1.119029 0.81365276E+01  0.81311580E+02                                 1.850641                            1.716227      -1.503039       2.156928                    0.992104       4.002985      11.818480       0.451493       1.357506      -0.689143      -0.017304       0.030233       0.011767       0.036768      -0.003730      -0.002256       0.005464      -0.015876       0.007730      -0.010153      -0.001211       0.011364              1.936842       1.805329      -0.480426      -0.393985       2.181346       0.230456       1.823853           0.000001
           14              H      10.784038       4.567740       9.400425       0.137075       1.044590 0.74239041E+01  0.71238994E+02                                 1.677145                            1.575975      -1.066557       2.394504                    0.997632       3.290403       8.985428       0.508772       1.254578      -0.715396       0.025610       0.003757      -0.032793       0.041778       0.000081      -0.009032      -0.003592       0.007356       0.025977      -0.009413      -0.005182       0.014596              1.725798       1.651246      -0.050181      -0.471249       1.556506      -0.080383       1.969642           0.000001
           15              H       9.419287       2.481061      12.532797       0.119350       1.241152 0.95143496E+01  0.96663716E+02                                 1.835995                            1.747908      -1.338340       2.245931                    0.994577       3.579021       9.896248       0.500648       1.204174      -0.726334      -0.002997      -0.030792       0.020791       0.037275       0.004499      -0.003646      -0.010105      -0.004859      -0.001375      -0.009130      -0.004335       0.013464              1.864015       1.559672      -0.131247      -0.178212       2.229247      -0.234675       1.803127           0.000002
           16              H       7.863161       7.194554      14.554856       0.122127       1.049949 0.75723504E+01  0.74629724E+02                                 1.814134                            1.688869      -1.339545       2.248786                    0.993315       3.836963      11.400677       0.439980       1.412513      -0.679558       0.008334      -0.036321      -0.014389       0.039946      -0.011982      -0.003147       0.004456      -0.004804       0.003575      -0.012828      -0.001119       0.013947              1.906326       1.436686      -0.181688      -0.069698       2.456334       0.456342       1.825959           0.000001
           17              H       8.157402       0.356471       1.179810       0.128213       1.146566 0.88268350E+01  0.88359879E+02                                 1.776202                            1.713531      -1.169232       2.335745                    0.996345       3.467681       9.640766       0.490508       1.247413      -0.717128       0.014662       0.007022       0.036454       0.039915       0.003731       0.007671       0.000397      -0.000190       0.031755      -0.010568      -0.003272       0.013840              1.784830       1.565172      -0.075230       0.206001       1.686460       0.188809       2.102857           0.000001
           18              H       6.517549      -6.610881      14.331470       0.126291       1.142464 0.86870817E+01  0.86448715E+02                                 1.766146                            1.696652      -1.047067       2.394049                    0.997749       3.376621       9.301479       0.495311       1.242634      -0.719194      -0.014950       0.030286      -0.022927       0.040821      -0.003150       0.009105      -0.008650      -0.007008       0.006084      -0.011494      -0.003413       0.014907              1.780635       1.541662      -0.309675       0.105875       2.015317      -0.233876       1.784925           0.000001
           19              H       2.284551      -1.158811      12.799206       0.106810       1.119028 0.81365243E+01  0.81311540E+02                                 1.850640                            1.716227      -1.503039       2.156928                    0.992104       4.002985      11.818480       0.451493       1.357506      -0.689143      -0.017304      -0.030233      -0.011767       0.036768       0.003730       0.002256       0.005464      -0.015876       0.007730      -0.010153      -0.001211       0.011364              1.936842       1.805328       0.480425       0.393985       2.181345       0.230455       1.823852           0.000001
           20              H       4.803538       0.541877      15.420271       0.137075       1.044590 0.74239003E+01  0.71238951E+02                                 1.677145                            1.575975      -1.066557       2.394504                    0.997632       3.290402       8.985426       0.508772       1.254579      -0.715396       0.025610      -0.003757       0.032793       0.041778      -0.000081       0.009032      -0.003592       0.007356       0.025977      -0.009413      -0.005182       0.014596              1.725798       1.651245       0.050181       0.471248       1.556506      -0.080384       1.969641           0.000001
           21              H       3.438787       2.628556      12.287899       0.119350       1.241152 0.95143500E+01  0.96663723E+02                                 1.835995                            1.747908      -1.338340       2.245931                    0.994577       3.579020       9.896246       0.500648       1.204174      -0.726334      -0.002997       0.030792      -0.020791       0.037275      -0.004499       0.003646      -0.010105      -0.004859      -0.001375      -0.009130      -0.004334       0.013464              1.864015       1.559672       0.131247       0.178212       2.229247      -0.234676       1.803127           0.000002
           22              H       1.882661      -2.084936      10.265840       0.122127       1.049950 0.75723566E+01  0.74629795E+02                                 1.814134                            1.688869      -1.339545       2.248786                    0.993315       3.836964      11.400678       0.439980       1.412512      -0.679558       0.008334       0.036321       0.014389       0.039946       0.011982       0.003147       0.004456      -0.004804       0.003575      -0.012828      -0.001119       0.013947              1.906327       1.436686       0.181688       0.069698       2.456334       0.456343       1.825960           0.000001
           23              H       2.176902      13.057402       7.093755       0.128213       1.146566 0.88268435E+01  0.88359980E+02                                 1.776202                            1.713532      -1.169233       2.335745                    0.996345       3.467681       9.640765       0.490508       1.247413      -0.717128       0.014662      -0.007022      -0.036454       0.039915      -0.003731      -0.007671       0.000397      -0.000190       0.031756      -0.010568      -0.003272       0.013840              1.784830       1.565173       0.075231      -0.206001       1.686460       0.188809       2.102857           0.000001
           24              H       0.537049      11.720498      10.489226       0.126291       1.142464 0.86870833E+01  0.86448736E+02                                 1.766146                            1.696653      -1.047067       2.394048                    0.997749       3.376621       9.301480       0.495311       1.242634      -0.719194      -0.014950      -0.030286       0.022927       0.040821       0.003150      -0.009105      -0.008650      -0.007008       0.006084      -0.011494      -0.003413       0.014907              1.780635       1.541662       0.309675      -0.105875       2.015317      -0.233876       1.784925           0.000001
           25              H       3.695949       2.993316       4.525640       0.106810       1.119029 0.81365284E+01  0.81311588E+02                                 1.850641                            1.716227      -1.503039       2.156928                    0.992104       4.002985      11.818479       0.451493       1.357505      -0.689143       0.017304      -0.030233      -0.011767       0.036768      -0.003730      -0.002256       0.005464      -0.015876       0.007730      -0.010153      -0.001211       0.011364              1.936842       1.805328      -0.480426      -0.393985       2.181346       0.230456       1.823853           0.000001
           26              H       1.176962       4.694005       7.146706       0.137075       1.044590 0.74239012E+01  0.71238961E+02                                 1.677145                            1.575975      -1.066558       2.394503                    0.997632       3.290402       8.985426       0.508772       1.254578      -0.715396      -0.025610      -0.003757       0.032793       0.041778       0.000081      -0.009032      -0.003592       0.007357       0.025977      -0.009413      -0.005182       0.014596              1.725798       1.651246      -0.050181      -0.471249       1.556506      -0.080383       1.969642           0.000001
           27              H       2.541712       6.780684       4.014334       0.119350       1.241153 0.95143507E+01  0.96663729E+02                                 1.835995                            1.747908      -1.338340       2.245931                    0.994577       3.579021       9.896248       0.500648       1.204174      -0.726334       0.002997       0.030792      -0.020791       0.037275       0.004499      -0.003646      -0.010105      -0.004859      -0.001375      -0.009130      -0.004335       0.013464              1.864015       1.559672      -0.131247      -0.178212       2.229247      -0.234675       1.803127           0.000002
           28              H       4.097839       2.067191       1.992275       0.122127       1.049949 0.75723504E+01  0.74629725E+02                                 1.814134                            1.688869      -1.339545       2.248786                    0.993315       3.836963      11.400677       0.439980       1.412513      -0.679558      -0.008334       0.036321       0.014389       0.039946      -0.011982      -0.003147       0.004456      -0.004804       0.003575      -0.012828      -0.001119       0.013947              1.906326       1.436686      -0.181688      -0.069698       2.456334       0.456342       1.825959           0.000001
           29              H       3.803598       8.905274      15.367321       0.128213       1.146566 0.88268364E+01  0.88359894E+02                                 1.776202                            1.713531      -1.169233       2.335745                    0.996345       3.467681       9.640765       0.490508       1.247413      -0.717128      -0.014662      -0.007022      -0.036454       0.039915       0.003731       0.007671       0.000397      -0.000190       0.031755      -0.010568      -0.003272       0.013840              1.784830       1.565172      -0.075230       0.206001       1.686460       0.188809       2.102857           0.000001
           30              H       5.443451      15.872626       2.215661       0.126291       1.142464 0.86870820E+01  0.86448724E+02                                 1.766146                            1.696653      -1.047067       2.394048                    0.997749       3.376621       9.301481       0.495311       1.242634      -0.719194       0.014950      -0.030286       0.022927       0.040821      -0.003150       0.009105      -0.008650      -0.007008       0.006084      -0.011494      -0.003413       0.014907              1.780635       1.541662      -0.309675       0.105875       2.015318      -0.233876       1.784925           0.000001
           31              H       9.676449      10.420556       3.747925       0.106810       1.119028 0.81365260E+01  0.81311557E+02                                 1.850640                            1.716226      -1.503038       2.156928                    0.992104       4.002985      11.818478       0.451493       1.357505      -0.689143       0.017304       0.030233       0.011767       0.036768       0.003730       0.002256       0.005464      -0.015876       0.007730      -0.010153      -0.001211       0.011364              1.936842       1.805328       0.480425       0.393985       2.181345       0.230455       1.823852           0.000001
           32              H       7.157462       8.719868       1.126860       0.137075       1.044590 0.74239012E+01  0.71238965E+02                                 1.677145                            1.575976      -1.066557       2.394504                    0.997632       3.290402       8.985428       0.508771       1.254579      -0.715396      -0.025610       0.003757      -0.032793       0.041778      -0.000081       0.009032      -0.003592       0.007356       0.025977      -0.009413      -0.005182       0.014596              1.725798       1.651246       0.050181       0.471249       1.556507      -0.080384       1.969642           0.000001
           33              H       8.522212       6.633189       4.259232       0.119350       1.241153 0.95143526E+01  0.96663752E+02                                 1.835995                            1.747908      -1.338340       2.245931                    0.994577       3.579021       9.896248       0.500648       1.204174      -0.726334       0.002997      -0.030792       0.020791       0.037275      -0.004499       0.003646      -0.010105      -0.004859      -0.001375      -0.009130      -0.004334       0.013464              1.864015       1.559672       0.131248       0.178212       2.229247      -0.234676       1.803127           0.000002
           34              H      10.078339      11.346681       6.281291       0.122127       1.049949 0.75723498E+01  0.74629719E+02                                 1.814134                            1.688869      -1.339545       2.248786                    0.993315       3.836963      11.400678       0.439979       1.412513      -0.679558      -0.008334      -0.036321      -0.014389       0.039946       0.011982       0.003147       0.004456      -0.004804       0.003575      -0.012828      -0.001119       0.013947              1.906327       1.436686       0.181688       0.069698       2.456334       0.456343       1.825960           0.000001
           35              H       9.784098      -3.795657       9.453376       0.128213       1.146567 0.88268477E+01  0.88360037E+02                                 1.776203                            1.713532      -1.169233       2.335745                    0.996345       3.467682       9.640770       0.490507       1.247413      -0.717128      -0.014662       0.007022       0.036454       0.039915      -0.003731      -0.007671       0.000397      -0.000190       0.031756      -0.010568      -0.003272       0.013840              1.784831       1.565173       0.075231      -0.206001       1.686461       0.188809       2.102858           0.000001
           36              H      11.423951      -2.458753       6.057905       0.126291       1.142464 0.86870781E+01  0.86448678E+02                                 1.766146                            1.696653      -1.047066       2.394049                    0.997749       3.376620       9.301479       0.495311       1.242635      -0.719194       0.014950       0.030286      -0.022927       0.040821       0.003150      -0.009105      -0.008650      -0.007008       0.006084      -0.011494      -0.003413       0.014907              1.780635       1.541662       0.309675      -0.105875       2.015317      -0.233876       1.784925           0.000001
           37              C       9.536505       5.627425      10.600092      -0.014861      40.603079 0.42262240E+03  0.97688087E+04                                10.165908                            6.762926       0.039660       2.023442                    0.999195      26.678515      73.633971       0.652934       0.405834      -1.081709       0.002995      -0.044074       0.022011       0.049356      -0.000508       0.002320       0.001138       0.051763      -0.011240      -0.024080      -0.003848       0.027928             13.349664       8.434632      -1.771573      -4.129835      18.130595      -4.537482      13.483766           0.000000
           38              C       8.778178       5.540467      11.753427      -0.146543      38.510781 0.47098035E+03  0.11371659E+05                                10.122620                            7.382351      -0.149865       1.911764                    0.999496      30.888134      91.958703       0.584611       0.433928      -1.046342       0.018956      -0.015012      -0.001893       0.024255      -0.008214       0.035468       0.032348       0.003763      -0.003424      -0.052456       0.008546       0.043910             12.345311       9.081357      -0.898955      -5.752358      12.617427      -3.048686      15.337149           0.000004
           39              C       8.774590       4.378541      12.514595      -0.027080      41.276672 0.42642397E+03  0.98995997E+04                                10.312595                            6.809511       0.051752       2.022751                    0.999243      27.025290      75.269345       0.647006       0.407776      -1.078145       0.038646       0.004625      -0.031931       0.050344      -0.001719       0.009197       0.000487      -0.004624      -0.011783      -0.011644       0.004086       0.007558             13.889745      11.096958      -3.243130      -8.051779      12.626061       0.932515      17.946216           0.000000
           40              C      10.251773       4.508033      10.159938      -0.103138      35.542185 0.42906202E+03  0.10070452E+05                                 9.498186                            6.990096      -0.040462       1.962823                    0.999437      29.178732      84.261347       0.611082       0.427049      -1.055796      -0.007211       0.000840       0.019037       0.020374       0.022251       0.011464       0.010393       0.069756       0.062853      -0.052490       0.011624       0.040867             11.382863       8.005408      -3.549937      -2.749215      16.866412      -1.208218       9.276769           0.000004
           41              C       8.080852       4.352677      13.836711       0.614067      24.207630 0.24928914E+03  0.51700026E+04                                 7.829161                            5.640663      -0.122377       2.018862                    0.999407      22.383576      63.189924       0.617064       0.478617      -1.013887      -0.030682       0.023521       0.050619       0.063694       0.070648       0.038405       0.045693      -0.069816      -0.242434      -0.098087      -0.037297       0.135383              9.864717       9.146793      -2.228810      -4.788216       6.810939      -0.075445      13.636419           0.000001
           42              C       9.507799       6.929241       9.847198       0.660375      24.335928 0.24062944E+03  0.49293715E+04                                 7.791431                            5.523388      -0.110132       2.028361                    0.999105      21.626817      59.995606       0.628883       0.475438      -1.019106      -0.029052       0.040570      -0.053150       0.072903       0.019006       0.044686       0.074975       0.046154       0.213607      -0.092951      -0.029907       0.122858              9.609526       8.427373       0.093747      -2.763856      11.803185      -4.565193       8.598020           0.000002
           43              C       9.447994       3.271413      12.043002      -0.117319      37.774338 0.44017417E+03  0.10441164E+05                                10.014298                            7.136680      -0.186139       1.908460                    0.999432      30.093480      88.567636       0.595090       0.433909      -1.047202       0.003586       0.018060      -0.011770       0.021853       0.034050       0.040789      -0.005454       0.007302      -0.034175      -0.055399       0.001973       0.053426             12.694122      11.082966      -5.119176      -6.575743      13.595715       3.412851      13.403685           0.000004
           44              C      10.170438       3.303790      10.854918      -0.023828      41.189921 0.42150651E+03  0.97312548E+04                                10.281018                            6.737443       0.072234       2.031711                    0.999248      26.711766      73.549749       0.656938       0.403847      -1.083629      -0.020363       0.040460       0.011037       0.046620       0.017387      -0.003194      -0.010623       0.016096       0.008319      -0.022745       0.000986       0.021759             14.070364      10.646099      -6.532593      -5.034129      19.969447       2.413104      11.595546           0.000000
           45              C      10.792410       2.028029      10.383325       0.665141      24.057068 0.24049501E+03  0.49294886E+04                                 7.809730                            5.543560      -0.198366       2.002566                    0.999114      21.637617      60.184889       0.623602       0.479184      -1.016373       0.002317      -0.072634      -0.020716       0.075566       0.044981       0.074176       0.011283       0.112110       0.033186      -0.080939      -0.036817       0.117757              9.961955       8.530009      -4.237295      -3.580341      13.394016       1.897461       7.961842           0.000001
           46              C       8.687274      15.414602       0.531163       0.614415      23.788781 0.25729536E+03  0.53490779E+04                                 7.605452                            5.662484      -0.006872       2.048107                    0.999444      22.240275      61.750195       0.630443       0.467319      -1.025548       0.015254      -0.034902       0.020251       0.043139       0.024316      -0.090116       0.048927       0.117871       0.024558      -0.116122      -0.009144       0.125266              9.046008       6.647870      -2.109808       3.294406      11.923320      -1.988366       8.566833           0.000001
           47              C       7.725610       8.025354      14.947023      -0.132603      33.740482 0.48358562E+03  0.11789282E+05                                 9.401872                            7.584457      -0.359627       1.853927                    0.998561      31.030534      93.759616       0.563229       0.446074      -1.035979      -0.007763       0.016068       0.016623       0.024388       0.006511      -0.031524       0.012718       0.022467      -0.124501      -0.056233       0.012490       0.043743             10.580726       6.150616      -2.168021       1.614855      12.218284       0.312857      13.373279           0.000003
           48              C       8.101185       8.235992      16.277413      -0.011982      35.348304 0.42673952E+03  0.99313886E+04                                 9.384655                            6.889381      -0.031190       2.007218                    0.998824      26.908502      75.597797       0.631001       0.417089      -1.069633      -0.019256       0.028580      -0.020727       0.040215       0.010450       0.011744       0.013855       0.008962       0.005738      -0.016208      -0.008170       0.024379             11.442186       7.067210      -4.107097       2.087357      15.693851      -0.690895      11.565498          -0.000000
           49              C       7.146697       9.047422      14.209021      -0.033463      36.138230 0.44456443E+03  0.10448646E+05                                 9.482369                            7.013768      -0.023126       2.001211                    0.999048      27.376847      77.197627       0.628031       0.414953      -1.071413       0.001084       0.010867       0.051033       0.052188       0.011409      -0.003559      -0.017516      -0.005991      -0.061569      -0.028009       0.000362       0.027647             11.408562       5.691829      -2.079523       0.591903      12.375009       2.613811      16.158849          -0.000001
           50              C       7.879907       0.204718       0.306122      -0.112616      32.869760 0.44333628E+03  0.10551275E+05                                 9.168276                            7.204738      -0.234443       1.898416                    0.999159      30.064923      89.078999       0.586138       0.439071      -1.042501      -0.001686       0.001186      -0.018371       0.018486       0.031758      -0.006291      -0.000667       0.073559       0.015257      -0.051180       0.004232       0.046948             10.681357       7.161039      -4.170779       0.679677      16.045124       1.509064       8.837908           0.000003
           51              C       6.856045       2.482612       0.352454       0.663414      21.874441 0.24328115E+03  0.50187666E+04                                 7.376280                            5.620458      -0.227018       1.991806                    0.999149      21.994302      62.090044       0.609749       0.486930      -1.008719      -0.002644       0.063245       0.039970       0.074863       0.064657      -0.011607      -0.033410       0.093005      -0.120287      -0.077376      -0.026958       0.104334              8.903593       5.785220      -3.115215      -0.445618      12.056358       2.646122       8.869201           0.000001
           52              C       6.911066      -7.295837      14.821265      -0.107943      32.588277 0.43544753E+03  0.10302325E+05                                 9.053713                            7.105381      -0.107412       1.940701                    0.999384      29.750549      87.476108       0.595438       0.434781      -1.046563       0.008491      -0.015871       0.008155       0.019761       0.016638      -0.001782      -0.035429       0.031223      -0.091476      -0.054643       0.011931       0.042712             10.417072       5.713803      -2.283691      -0.349018      12.454930       3.863858      13.082484           0.000003
           53              C       7.247170      -7.074755      16.148345      -0.023385      36.618455 0.44095402E+03  0.10334507E+05                                 9.615993                            6.977321      -0.124975       1.968436                    0.998828      27.263967      76.572564       0.631240       0.414014      -1.072868       0.012017      -0.040810      -0.021749       0.047779       0.013720       0.010966      -0.019534       0.007355       0.028268      -0.031118       0.008932       0.022186             12.176237       7.185485      -4.503006      -0.718989      16.758940       4.664260      12.584287          -0.000000
           54              C       6.748396       8.758378      12.779349       0.684596      23.465615 0.24539163E+03  0.50680027E+04                                 7.713009                            5.666971      -0.366050       1.951919                    0.998636      21.730961      61.174078       0.604304       0.490765      -1.007785      -0.043764      -0.001558      -0.071169       0.083563      -0.095381      -0.014349       0.005490       0.070152      -0.239956      -0.081668      -0.060950       0.142618              9.108244       5.072861       1.852155      -0.611776       9.121388      -1.059648      13.130483           0.000001
           55              C       3.556005      -0.517808      14.220604      -0.014861      40.603093 0.42262262E+03  0.97688147E+04                                10.165910                            6.762928       0.039660       2.023442                    0.999195      26.678517      73.633978       0.652933       0.405834      -1.081709       0.002995       0.044074      -0.022011       0.049356       0.000508      -0.002320       0.001138       0.051763      -0.011240      -0.024080      -0.003848       0.027928             13.349668       8.434631       1.771564       4.129836      18.130598      -4.537497      13.483776           0.000000
           56              C       2.797678      -0.430849      13.067269      -0.146543      38.510779 0.47098035E+03  0.11371660E+05                                10.122621                            7.382351      -0.149866       1.911764                    0.999496      30.888137      91.958718       0.584611       0.433928      -1.046342       0.018956       0.015012       0.001893       0.024255       0.008214      -0.035468       0.032348       0.003763      -0.003424      -0.052456       0.008546       0.043910             12.345312       9.081355       0.898951       5.752355      12.617431      -3.048695      15.337149           0.000004
           57              C       2.794090       0.731077      12.306101      -0.027080      41.276677 0.42642360E+03  0.98995892E+04                                10.312595                            6.809508       0.051752       2.022751                    0.999243      27.025287      75.269336       0.647007       0.407776      -1.078145       0.038646      -0.004625       0.031931       0.050344       0.001719      -0.009197       0.000487      -0.004624      -0.011783      -0.011644       0.004086       0.007558             13.889750      11.096965       3.243131       8.051790      12.626054       0.932520      17.946231           0.000000
           58              C       4.271273       0.601585      14.660758      -0.103138      35.542183 0.42906209E+03  0.10070454E+05                                 9.498185                            6.990096      -0.040462       1.962823                    0.999437      29.178731      84.261341       0.611082       0.427049      -1.055796      -0.007211      -0.000840      -0.019037       0.020374      -0.022251      -0.011464       0.010393       0.069756       0.062853      -0.052491       0.011624       0.040867             11.382862       8.005404       3.549931       2.749213      16.866414      -1.208225       9.276767           0.000004
           59              C       2.100352       0.756941      10.983986       0.614067      24.207627 0.24928892E+03  0.51699970E+04                                 7.829160                            5.640661      -0.122377       2.018862                    0.999407      22.383576      63.189926       0.617064       0.478617      -1.013887      -0.030682      -0.023521      -0.050619       0.063694      -0.070649      -0.038405       0.045693      -0.069816      -0.242434      -0.098087      -0.037297       0.135383              9.864719       9.146794       2.228808       4.788221       6.810936      -0.075444      13.636427           0.000001
           60              C       3.527299      -1.819623      14.973499       0.660375      24.335932 0.24062949E+03  0.49293728E+04                                 7.791431                            5.523389      -0.110132       2.028361                    0.999105      21.626818      59.995610       0.628883       0.475438      -1.019106      -0.029052      -0.040570       0.053150       0.072903      -0.019006      -0.044686       0.074975       0.046154       0.213607      -0.092951      -0.029907       0.122858              9.609526       8.427377      -0.093747       2.763858      11.803180      -4.565192       8.598021           0.000002
           61              C       3.467494       1.838204      12.777695      -0.117319      37.774368 0.44017425E+03  0.10441167E+05                                10.014302                            7.136680      -0.186139       1.908460                    0.999432      30.093480      88.567633       0.595090       0.433909      -1.047202       0.003586      -0.018060       0.011770       0.021853      -0.034050      -0.040789      -0.005454       0.007302      -0.034175      -0.055399       0.001973       0.053426             12.694131      11.082976       5.119181       6.575755      13.595715       3.412858      13.403703           0.000004
           62              C       4.189938       1.805828      13.965779      -0.023828      41.189931 0.42150635E+03  0.97312501E+04                                10.281019                            6.737441       0.072234       2.031711                    0.999248      26.711765      73.549744       0.656938       0.403847      -1.083629      -0.020363      -0.040460      -0.011037       0.046620      -0.017387       0.003194      -0.010623       0.016096       0.008319      -0.022745       0.000986       0.021759             14.070368      10.646103       6.532599       5.034132      19.969453       2.413113      11.595548           0.000000
           63              C       4.811910       3.081589      14.437372       0.665141      24.057060 0.24049484E+03  0.49294843E+04                                 7.809728                            5.543558      -0.198366       2.002566                    0.999114      21.637615      60.184880       0.623602       0.479184      -1.016373       0.002317       0.072634       0.020716       0.075566      -0.044981      -0.074176       0.011283       0.112110       0.033186      -0.080939      -0.036817       0.117757              9.961954       8.530009       4.237294       3.580341      13.394013       1.897462       7.961840           0.000001
           64              C       2.706774      -2.000729       7.742403       0.614415      23.788772 0.25729522E+03  0.53490745E+04                                 7.605450                            5.662483      -0.006873       2.048107                    0.999444      22.240277      61.750204       0.630443       0.467319      -1.025548       0.015254       0.034902      -0.020251       0.043139      -0.024316       0.090116       0.048927       0.117871       0.024558      -0.116122      -0.009144       0.125266              9.046005       6.647868       2.109805      -3.294405      11.923318      -1.988361       8.566830           0.000001
           65              C       1.745110      -2.915736       9.873673      -0.132603      33.740479 0.48358553E+03  0.11789279E+05                                 9.401872                            7.584457      -0.359627       1.853927                    0.998561      31.030534      93.759619       0.563229       0.446074      -1.035979      -0.007763      -0.016068      -0.016623       0.024388      -0.006511       0.031524       0.012718       0.022467      -0.124501      -0.056233       0.012490       0.043743             10.580726       6.150615       2.168020      -1.614855      12.218284       0.312859      13.373279           0.000002
           66              C       2.120685      -3.126374       8.543284      -0.011982      35.348295 0.42673929E+03  0.99313822E+04                                 9.384653                            6.889379      -0.031190       2.007218                    0.998824      26.908504      75.597807       0.631001       0.417089      -1.069633      -0.019256      -0.028580       0.020727       0.040215      -0.010450      -0.011744       0.013855       0.008961       0.005738      -0.016208      -0.008170       0.024379             11.442185       7.067208       4.107096      -2.087357      15.693848      -0.690893      11.565498           0.000000
           67              C       1.166197      -3.937805      10.611675      -0.033463      36.138243 0.44456463E+03  0.10448652E+05                                 9.482371                            7.013770      -0.023126       2.001211                    0.999048      27.376846      77.197622       0.628031       0.414953      -1.071413       0.001084      -0.010867      -0.051033       0.052188      -0.011409       0.003559      -0.017516      -0.005991      -0.061569      -0.028009       0.000362       0.027647             11.408566       5.691830       2.079523      -0.591902      12.375013       2.613814      16.158854          -0.000000
           68              C       1.899407      13.209155       7.967444      -0.112616      32.869809 0.44333690E+03  0.10551293E+05                                 9.168285                            7.204743      -0.234444       1.898416                    0.999159      30.064929      89.079020       0.586138       0.439071      -1.042501      -0.001686      -0.001186       0.018371       0.018486      -0.031758       0.006291      -0.000667       0.073559       0.015257      -0.051180       0.004232       0.046948             10.681370       7.161046       4.170788      -0.679675      16.045151       1.509068       8.837913           0.000003
           69              C       0.875545      10.931261       7.921112       0.663414      21.874452 0.24328108E+03  0.50187650E+04                                 7.376282                            5.620457      -0.227018       1.991806                    0.999149      21.994302      62.090041       0.609749       0.486930      -1.008719      -0.002644      -0.063245      -0.039970       0.074863      -0.064657       0.011607      -0.033410       0.093005      -0.120287      -0.077376      -0.026958       0.104334              8.903599       5.785223       3.115222       0.445622      12.056375       2.646129       8.869199           0.000001
           70              C       0.930566      12.405454       9.999431      -0.107943      32.588276 0.43544753E+03  0.10302325E+05                                 9.053713                            7.105381      -0.107412       1.940701                    0.999384      29.750549      87.476110       0.595438       0.434781      -1.046563       0.008491       0.015871      -0.008155       0.019761      -0.016638       0.001782      -0.035429       0.031223      -0.091476      -0.054643       0.011931       0.042712             10.417073       5.713802       2.283690       0.349018      12.454931       3.863860      13.082486           0.000002
           71              C       1.266670      12.184372       8.672351      -0.023385      36.618467 0.44095381E+03  0.10334501E+05                                 9.615993                            6.977318      -0.124975       1.968436                    0.998828      27.263967      76.572559       0.631240       0.414014      -1.072868       0.012017       0.040810       0.021749       0.047779      -0.013719      -0.010966      -0.019534       0.007355       0.028268      -0.031118       0.008932       0.022187             12.176242       7.185487       4.503012       0.718995      16.758956       4.664269      12.584284          -0.000000
           72              C       0.767896      -3.648761      12.041347       0.684596      23.465627 0.24539180E+03  0.50680070E+04                                 7.713012                            5.666972      -0.366050       1.951919                    0.998636      21.730964      61.174090       0.604304       0.490765      -1.007785      -0.043764       0.001558       0.071169       0.083563       0.095381       0.014349       0.005490       0.070152      -0.239956      -0.081668      -0.060950       0.142618              9.108248       5.072863      -1.852155       0.611777       9.121388      -1.059647      13.130494           0.000001
           73              C       2.424495       3.634320       5.947039      -0.014861      40.603073 0.42262237E+03  0.97688077E+04                                10.165907                            6.762926       0.039660       2.023442                    0.999195      26.678514      73.633967       0.652934       0.405834      -1.081709      -0.002995       0.044074      -0.022011       0.049356      -0.000508       0.002320       0.001138       0.051763      -0.011240      -0.024080      -0.003848       0.027928             13.349662       8.434631      -1.771573      -4.129835      18.130591      -4.537481      13.483765           0.000000
           74              C       3.182822       3.721278       4.793704      -0.146543      38.510781 0.47098036E+03  0.11371659E+05                                10.122621                            7.382351      -0.149866       1.911764                    0.999496      30.888134      91.958704       0.584611       0.433928      -1.046342      -0.018956       0.015012       0.001893       0.024255      -0.008214       0.035469       0.032348       0.003763      -0.003424      -0.052456       0.008546       0.043910             12.345312       9.081357      -0.898954      -5.752358      12.617427      -3.048687      15.337150           0.000004
           75              C       3.186410       4.883204       4.032536      -0.027080      41.276669 0.42642392E+03  0.98995982E+04                                10.312594                            6.809511       0.051752       2.022751                    0.999243      27.025288      75.269338       0.647006       0.407776      -1.078145      -0.038646      -0.004625       0.031931       0.050344      -0.001719       0.009197       0.000487      -0.004624      -0.011783      -0.011644       0.004086       0.007558             13.889744      11.096958      -3.243130      -8.051779      12.626059       0.932514      17.946214           0.000000
           76              C       1.709227       4.753712       6.387193      -0.103138      35.542174 0.42906189E+03  0.10070448E+05                                 9.498183                            6.990094      -0.040461       1.962823                    0.999437      29.178728      84.261324       0.611083       0.427049      -1.055796       0.007211      -0.000840      -0.019037       0.020374       0.022251       0.011464       0.010393       0.069756       0.062853      -0.052491       0.011624       0.040867             11.382859       8.005405      -3.549934      -2.749215      16.866405      -1.208219       9.276767           0.000004
           77              C       3.880148       4.909068       2.710420       0.614067      24.207630 0.24928914E+03  0.51700026E+04                                 7.829161                            5.640664      -0.122377       2.018862                    0.999407      22.383576      63.189925       0.617064       0.478617      -1.013887       0.030682      -0.023521      -0.050619       0.063694       0.070648       0.038405       0.045693      -0.069816      -0.242434      -0.098087      -0.037297       0.135383              9.864717       9.146793      -2.228810      -4.788216       6.810939      -0.075446      13.636419           0.000001
           78              C       2.453201       2.332504       6.699933       0.660375      24.335938 0.24062962E+03  0.49293759E+04                                 7.791432                            5.523390      -0.110132       2.028361                    0.999105      21.626818      59.995607       0.628883       0.475438      -1.019106       0.029052      -0.040570       0.053150       0.072903       0.019006       0.044686       0.074975       0.046154       0.213607      -0.092951      -0.029907       0.122858              9.609528       8.427376       0.093745      -2.763856      11.803186      -4.565193       8.598020           0.000002
           79              C       2.513006       5.990332       4.504129      -0.117319      37.774336 0.44017416E+03  0.10441164E+05                                10.014297                            7.136679      -0.186139       1.908460                    0.999432      30.093481      88.567634       0.595090       0.433909      -1.047202      -0.003586      -0.018060       0.011770       0.021853       0.034050       0.040789      -0.005454       0.007302      -0.034175      -0.055399       0.001973       0.053426             12.694120      11.082964      -5.119178      -6.575740      13.595714       3.412850      13.403681           0.000004
           80              C       1.790562       5.957955       5.692213      -0.023828      41.189911 0.42150647E+03  0.97312534E+04                                10.281015                            6.737442       0.072234       2.031711                    0.999248      26.711765      73.549739       0.656938       0.403847      -1.083629       0.020363      -0.040460      -0.011037       0.046620       0.017387      -0.003194      -0.010623       0.016096       0.008319      -0.022745       0.000986       0.021759             14.070359      10.646094      -6.532589      -5.034126      19.969439       2.413101      11.595543           0.000001
           81              C       1.168590       7.233716       6.163806       0.665141      24.057068 0.24049503E+03  0.49294889E+04                                 7.809729                            5.543559      -0.198366       2.002566                    0.999114      21.637616      60.184879       0.623602       0.479184      -1.016374      -0.002317       0.072634       0.020716       0.075566       0.044981       0.074176       0.011283       0.112110       0.033187      -0.080939      -0.036817       0.117757              9.961954       8.530007      -4.237294      -3.580340      13.394013       1.897460       7.961841           0.000001
           82              C       3.273726      -6.152857      16.015968       0.614415      23.788783 0.25729538E+03  0.53490784E+04                                 7.605452                            5.662484      -0.006872       2.048107                    0.999444      22.240276      61.750199       0.630443       0.467319      -1.025548      -0.015254       0.034902      -0.020251       0.043139       0.024316      -0.090116       0.048927       0.117871       0.024558      -0.116122      -0.009144       0.125266              9.046009       6.647871      -2.109809       3.294407      11.923321      -1.988367       8.566834           0.000001
           83              C       4.235390       1.236391       1.600108      -0.132603      33.740486 0.48358569E+03  0.11789284E+05                                 9.401874                            7.584458      -0.359627       1.853927                    0.998561      31.030536      93.759629       0.563229       0.446074      -1.035979       0.007763      -0.016068      -0.016623       0.024388       0.006511      -0.031524       0.012718       0.022466      -0.124501      -0.056233       0.012491       0.043743             10.580728       6.150617      -2.168021       1.614855      12.218286       0.312857      13.373281           0.000002
           84              C       3.859815       1.025753       0.269718      -0.011982      35.348307 0.42673955E+03  0.99313895E+04                                 9.384656                            6.889381      -0.031190       2.007218                    0.998824      26.908503      75.597804       0.631001       0.417089      -1.069633       0.019256      -0.028580       0.020727       0.040215       0.010450       0.011744       0.013855       0.008962       0.005738      -0.016208      -0.008170       0.024379             11.442188       7.067211      -4.107098       2.087357      15.693853      -0.690895      11.565499          -0.000000
           85              C       4.814303       0.214323       2.338110      -0.033463      36.138230 0.44456443E+03  0.10448646E+05                                 9.482369                            7.013768      -0.023126       2.001211                    0.999048      27.376847      77.197627       0.628032       0.414953      -1.071413      -0.001084      -0.010867      -0.051033       0.052188       0.011409      -0.003559      -0.017516      -0.005991      -0.061569      -0.028009       0.000362       0.027647             11.408563       5.691829      -2.079523       0.591903      12.375009       2.613811      16.158850          -0.000001
           86              C       4.081093       9.057027      16.241009      -0.112615      32.869762 0.44333633E+03  0.10551277E+05                                 9.168277                            7.204738      -0.234443       1.898416                    0.999159      30.064925      89.079007       0.586138       0.439071      -1.042501       0.001686      -0.001186       0.018371       0.018486       0.031758      -0.006291      -0.000667       0.073559       0.015257      -0.051180       0.004232       0.046948             10.681357       7.161040      -4.170780       0.679677      16.045124       1.509064       8.837908           0.000003
           87              C       5.104955       6.779133      16.194677       0.663414      21.874443 0.24328117E+03  0.50187673E+04                                 7.376281                            5.620458      -0.227018       1.991806                    0.999149      21.994303      62.090047       0.609749       0.486930      -1.008719       0.002644      -0.063245      -0.039970       0.074863       0.064657      -0.011607      -0.033410       0.093005      -0.120287      -0.077376      -0.026958       0.104334              8.903594       5.785220      -3.115215      -0.445618      12.056359       2.646122       8.869202           0.000001
           88              C       5.049934      16.557582       1.725866      -0.107943      32.588279 0.43544756E+03  0.10302326E+05                                 9.053714                            7.105382      -0.107412       1.940701                    0.999384      29.750550      87.476117       0.595438       0.434781      -1.046563      -0.008491       0.015871      -0.008155       0.019761       0.016638      -0.001782      -0.035429       0.031223      -0.091476      -0.054643       0.011931       0.042712             10.417074       5.713803      -2.283691      -0.349018      12.454932       3.863859      13.082486           0.000003
           89              C       4.713830      16.336500       0.398786      -0.023385      36.618457 0.44095404E+03  0.10334508E+05                                 9.615993                            6.977321      -0.124975       1.968436                    0.998828      27.263968      76.572568       0.631240       0.414014      -1.072868      -0.012017       0.040810       0.021749       0.047779       0.013719       0.010966      -0.019534       0.007355       0.028268      -0.031118       0.008932       0.022187             12.176238       7.185485      -4.503007      -0.718989      16.758940       4.664261      12.584288          -0.000000
           90              C       5.212604       0.503367       3.767782       0.684596      23.465616 0.24539163E+03  0.50680029E+04                                 7.713010                            5.666971      -0.366050       1.951919                    0.998636      21.730963      61.174089       0.604304       0.490765      -1.007785       0.043764       0.001558       0.071169       0.083563      -0.095381      -0.014349       0.005490       0.070152      -0.239956      -0.081667      -0.060950       0.142618              9.108245       5.072862       1.852156      -0.611777       9.121390      -1.059649      13.130484           0.000001
           91              C       8.404995       9.779553       2.326527      -0.014861      40.603087 0.42262256E+03  0.97688130E+04                                10.165909                            6.762927       0.039660       2.023442                    0.999195      26.678515      73.633969       0.652933       0.405834      -1.081709      -0.002995      -0.044074       0.022011       0.049356       0.000508      -0.002320       0.001138       0.051763      -0.011240      -0.024080      -0.003848       0.027928             13.349667       8.434630       1.771565       4.129835      18.130596      -4.537495      13.483774           0.000000
           92              C       9.163322       9.692594       3.479862      -0.146543      38.510770 0.47098023E+03  0.11371656E+05                                10.122619                            7.382350      -0.149865       1.911764                    0.999496      30.888133      91.958700       0.584611       0.433928      -1.046342      -0.018956      -0.015012      -0.001893       0.024255       0.008214      -0.035468       0.032348       0.003763      -0.003424      -0.052456       0.008546       0.043910             12.345309       9.081354       0.898951       5.752354      12.617429      -3.048694      15.337146           0.000004
           93              C       9.166910       8.530668       4.241030      -0.027080      41.276681 0.42642363E+03  0.98995900E+04                                10.312596                            6.809508       0.051752       2.022751                    0.999243      27.025288      75.269338       0.647007       0.407776      -1.078145      -0.038646       0.004625      -0.031931       0.050344       0.001719      -0.009197       0.000487      -0.004624      -0.011783      -0.011644       0.004086       0.007558             13.889751      11.096966       3.243132       8.051790      12.626055       0.932521      17.946231           0.000000
           94              C       7.689727       8.660160       1.886373      -0.103138      35.542184 0.42906211E+03  0.10070454E+05                                 9.498185                            6.990096      -0.040461       1.962823                    0.999437      29.178732      84.261344       0.611082       0.427049      -1.055796       0.007211       0.000840       0.019037       0.020374      -0.022251      -0.011464       0.010393       0.069756       0.062853      -0.052491       0.011624       0.040867             11.382862       8.005404       3.549931       2.749213      16.866415      -1.208225       9.276767           0.000004
           95              C       9.860648       8.504804       5.563145       0.614067      24.207627 0.24928892E+03  0.51699971E+04                                 7.829160                            5.640661      -0.122377       2.018862                    0.999407      22.383576      63.189924       0.617064       0.478617      -1.013887       0.030682       0.023521       0.050619       0.063694      -0.070648      -0.038405       0.045693      -0.069816      -0.242434      -0.098087      -0.037297       0.135383              9.864719       9.146794       2.228809       4.788220       6.810936      -0.075444      13.636426           0.000001
           96              C       8.433701      11.081368       1.573632       0.660375      24.335932 0.24062950E+03  0.49293730E+04                                 7.791431                            5.523389      -0.110132       2.028361                    0.999105      21.626818      59.995607       0.628883       0.475438      -1.019106       0.029052       0.040570      -0.053150       0.072903      -0.019006      -0.044686       0.074975       0.046154       0.213607      -0.092951      -0.029907       0.122858              9.609525       8.427377      -0.093747       2.763857      11.803180      -4.565191       8.598020           0.000002
           97              C       8.493506       7.423541       3.769436      -0.117319      37.774367 0.44017421E+03  0.10441165E+05                                10.014303                            7.136680      -0.186139       1.908460                    0.999432      30.093479      88.567631       0.595090       0.433909      -1.047202      -0.003586       0.018060      -0.011770       0.021853      -0.034050      -0.040789      -0.005454       0.007302      -0.034175      -0.055399       0.001973       0.053426             12.694132      11.082976       5.119185       6.575754      13.595718       3.412860      13.403702           0.000004
           98              C       7.771062       7.455917       2.581352      -0.023828      41.189934 0.42150638E+03  0.97312511E+04                                10.281020                            6.737442       0.072234       2.031711                    0.999248      26.711766      73.549749       0.656938       0.403847      -1.083629       0.020363       0.040460       0.011037       0.046620      -0.017387       0.003194      -0.010624       0.016096       0.008319      -0.022745       0.000986       0.021759             14.070370      10.646103       6.532599       5.034132      19.969457       2.413113      11.595549           0.000000
           99              C       7.149090       6.180156       2.109759       0.665141      24.057062 0.24049485E+03  0.49294847E+04                                 7.809729                            5.543558      -0.198367       2.002566                    0.999114      21.637617      60.184889       0.623602       0.479184      -1.016373      -0.002317      -0.072634      -0.020716       0.075566      -0.044981      -0.074176       0.011283       0.112110       0.033186      -0.080939      -0.036817       0.117757              9.961955       8.530009       4.237295       3.580342      13.394015       1.897462       7.961840           0.000001
          100              C       9.254226      11.262474       8.804728       0.614415      23.788771 0.25729521E+03  0.53490741E+04                                 7.605449                            5.662483      -0.006872       2.048107                    0.999444      22.240276      61.750199       0.630443       0.467319      -1.025548      -0.015254      -0.034902       0.020251       0.043139      -0.024316       0.090116       0.048927       0.117871       0.024558      -0.116122      -0.009144       0.125266              9.046005       6.647867       2.109805      -3.294404      11.923318      -1.988361       8.566829           0.000001
          101              C      10.215890      12.177481       6.673458      -0.132603      33.740481 0.48358547E+03  0.11789277E+05                                 9.401872                            7.584456      -0.359627       1.853927                    0.998561      31.030536      93.759626       0.563229       0.446074      -1.035979       0.007763       0.016068       0.016623       0.024388      -0.006511       0.031524       0.012718       0.022466      -0.124501      -0.056233       0.012491       0.043742             10.580727       6.150614       2.168020      -1.614854      12.218286       0.312858      13.373280           0.000003
          102              C       9.840315      12.388119       8.003847      -0.011982      35.348295 0.42673927E+03  0.99313816E+04                                 9.384653                            6.889379      -0.031190       2.007218                    0.998824      26.908503      75.597804       0.631001       0.417089      -1.069633       0.019256       0.028580      -0.020727       0.040215      -0.010450      -0.011744       0.013855       0.008962       0.005738      -0.016208      -0.008170       0.024379             11.442185       7.067208       4.107096      -2.087357      15.693849      -0.690893      11.565499          -0.000000
          103              C      10.794802      13.199550       5.935456      -0.033463      36.138238 0.44456460E+03  0.10448651E+05                                 9.482370                            7.013769      -0.023126       2.001211                    0.999048      27.376846      77.197619       0.628032       0.414953      -1.071413      -0.001084       0.010867       0.051033       0.052188      -0.011409       0.003559      -0.017516      -0.005991      -0.061569      -0.028009       0.000362       0.027647             11.408564       5.691830       2.079525      -0.591902      12.375013       2.613809      16.158849          -0.000001
          104              C      10.061593      -3.947410       8.579687      -0.112616      32.869804 0.44333682E+03  0.10551291E+05                                 9.168285                            7.204743      -0.234443       1.898416                    0.999159      30.064926      89.079015       0.586138       0.439071      -1.042501       0.001686       0.001186      -0.018371       0.018486      -0.031758       0.006291      -0.000667       0.073559       0.015257      -0.051180       0.004232       0.046948             10.681370       7.161046       4.170788      -0.679675      16.045151       1.509069       8.837913           0.000003
          105              C      11.085455      -1.669516       8.626019       0.663414      21.874450 0.24328106E+03  0.50187646E+04                                 7.376282                            5.620457      -0.227018       1.991806                    0.999149      21.994303      62.090048       0.609749       0.486930      -1.008719       0.002644       0.063245       0.039970       0.074863      -0.064657       0.011607      -0.033410       0.093005      -0.120287      -0.077376      -0.026958       0.104334              8.903599       5.785223       3.115222       0.445622      12.056375       2.646128       8.869199           0.000001
          106              C      11.030434      -3.143709       6.547700      -0.107943      32.588274 0.43544755E+03  0.10302326E+05                                 9.053713                            7.105381      -0.107412       1.940701                    0.999384      29.750547      87.476102       0.595438       0.434781      -1.046563      -0.008491      -0.015871       0.008155       0.019761      -0.016638       0.001782      -0.035429       0.031223      -0.091476      -0.054643       0.011931       0.042712             10.417072       5.713803       2.283692       0.349020      12.454930       3.863858      13.082484           0.000002
          107              C      10.694330      -2.922627       7.874780      -0.023385      36.618468 0.44095382E+03  0.10334502E+05                                 9.615994                            6.977319      -0.124975       1.968436                    0.998828      27.263967      76.572565       0.631240       0.414014      -1.072868      -0.012017      -0.040810      -0.021749       0.047779      -0.013719      -0.010966      -0.019534       0.007355       0.028268      -0.031118       0.008932       0.022187             12.176244       7.185488       4.503014       0.718996      16.758959       4.664270      12.584285          -0.000000
          108              C      11.193104      12.910506       4.505784       0.684595      23.465626 0.24539182E+03  0.50680077E+04                                 7.713013                            5.666974      -0.366050       1.951919                    0.998636      21.730964      61.174095       0.604304       0.490765      -1.007785       0.043764      -0.001558      -0.071169       0.083563       0.095381       0.014349       0.005490       0.070152      -0.239957      -0.081668      -0.060950       0.142618              9.108249       5.072864      -1.852156       0.611776       9.121389      -1.059648      13.130493           0.000001
          109              O       7.112011       5.158642      14.050500      -0.784509      52.614727 0.87803505E+03  0.23861769E+05                                11.115832                            9.169672      -0.290139       1.899437                    0.997418      32.272601      90.201814       0.627608       0.359110      -1.138882       0.110925      -0.003866       0.007916       0.111275       0.027798      -0.017380       0.058290      -0.037652      -0.259585      -0.111525       0.022387       0.089138             13.163530      15.502890      -4.831720      -4.329135      12.598449       2.178938      11.389253           0.000000
          110              O      10.555582       7.281371       9.258947      -0.624248      39.801279 0.50978026E+03  0.12093024E+05                                 9.327470                            6.939394       0.257891       2.130701                    0.995558      27.918281      72.900202       0.728891       0.354235      -1.142798      -0.006276      -0.061142       0.022595       0.065485       0.056527      -0.011028       0.054602       0.094838       0.048398      -0.106043       0.035465       0.070578             11.613872      11.098943       3.665225      -6.036820      10.660524      -5.618640      13.082150           0.000003
          111              O       8.488722       3.611303      14.750444      -0.561152      29.210714 0.44951824E+03  0.10326697E+05                                 7.422682                            6.487801       0.572995       2.240436                    0.997659      27.001973      69.239787       0.759299       0.351139      -1.146044       0.025338      -0.014701      -0.023901       0.037808       0.056130       0.074751      -0.029398      -0.091368       0.011361      -0.124414       0.052653       0.071760              8.064028       6.033476      -1.177645      -0.251989       7.078909      -2.298067      11.079699           0.000003
          112              O      11.550738       2.063331       9.375273      -0.624497      37.324468 0.52805343E+03  0.12618871E+05                                 8.877569                            7.050483       0.344235       2.150771                    0.997298      28.078158      73.237983       0.726060       0.353013      -1.145453      -0.044741       0.036629       0.005087       0.058046       0.042995       0.006170       0.001098       0.135769       0.165388      -0.107922       0.047620       0.060302             10.603512      11.628810      -3.712441      -5.582094       8.924792       2.362779      11.256933           0.000001
          113              O       8.434897       7.580619       9.896839      -0.710190      34.289211 0.53417750E+03  0.12823884E+05                                 8.241855                            7.043148       0.542537       2.196326                    0.997470      29.158059      76.654451       0.732644       0.348241      -1.147403       0.004282      -0.117362      -0.051024       0.128046      -0.038781       0.036668       0.046282       0.061879       0.095709      -0.092522       0.029205       0.063317              8.874291       9.087941      -3.496943      -1.063253      11.145763      -0.537105       6.389169           0.000003
          114              O      10.490993       1.001523      11.028663      -0.734086      35.200185 0.52275741E+03  0.12428198E+05                                 8.347198                            6.842584       0.723721       2.241953                    0.999725      29.167600      75.236154       0.767056       0.335870      -1.162847      -0.057189       0.094316      -0.079477       0.135951       0.057959       0.043689      -0.010479       0.034184       0.009755      -0.077939       0.005472       0.072467              9.690380       7.034801      -2.577749      -0.637847      15.862765      -1.290163       6.173574           0.000003
          115              O       8.532977      14.204407       0.161335      -0.702288      40.749544 0.64773788E+03  0.16295106E+05                                 9.352375                            7.832517       0.259884       2.090293                    0.997657      30.026543      80.439879       0.685510       0.355169      -1.143356      -0.004457       0.061164      -0.070176       0.093196       0.013983      -0.076196       0.040017      -0.032049      -0.050105      -0.100677       0.028732       0.071944             10.529327       7.068651       0.354410       2.007797      15.916955       1.236448       8.602375           0.000001
          116              O       9.355894      15.681271       1.560891      -0.631373      28.165266 0.41170791E+03  0.92194752E+04                                 7.082707                            6.036500       0.983995       2.354967                    0.999331      27.335512      68.399205       0.824094       0.331904      -1.166475      -0.023702       0.100239      -0.018374       0.104629       0.011999       0.007448       0.029224       0.134941       0.129171      -0.095914       0.038130       0.057784              7.772131       7.170660      -0.836755       3.684472       6.828686      -0.903935       9.317047           0.000003
          117              O       7.109618       2.493974       1.567841      -0.705463      35.925723 0.57402472E+03  0.14030478E+05                                 8.563712                            7.336216       0.321661       2.118824                    0.997941      29.461375      78.149236       0.712721       0.351597      -1.144664       0.024991      -0.029563      -0.094855       0.102450       0.054960       0.000999      -0.034691       0.091541      -0.019697      -0.081913       0.004625       0.077288              9.544173       6.288242      -0.739098      -0.662107       8.942168       3.853192      13.402109           0.000003
          118              O       6.267564      -4.908017      16.259707      -0.655649      34.570484 0.54052797E+03  0.13021789E+05                                 8.420916                            7.160199       0.256669       2.119070                    0.995290      28.614704      75.491153       0.714809       0.355683      -1.140734       0.055153      -0.033351      -0.016998       0.066656       0.023154       0.014921      -0.065477       0.051059      -0.153934      -0.100213       0.038260       0.061953              9.599786       8.199627      -4.453469       0.133994      14.003435      -0.391044       6.596294           0.000002
          119              O       6.230485       7.648579      12.531142      -0.687382      35.562020 0.54183306E+03  0.13042249E+05                                 8.486548                            7.100126       0.469114       2.168353                    0.997772      29.131243      76.459928       0.729325       0.348897      -1.147898       0.055530       0.086239      -0.009279       0.102990      -0.035216      -0.017563       0.023141       0.032742      -0.319011      -0.110809       0.015106       0.095703              9.310115       7.153547       3.134625      -0.351564      13.502037       0.119545       7.274759           0.000003
          120              O       6.981636       9.643517      11.904668      -0.689469      36.844660 0.48880930E+03  0.11433516E+05                                 8.679475                            6.624153       0.741956       2.263989                    0.998430      28.446320      72.902951       0.777881       0.336630      -1.161595      -0.094782       0.018564       0.084879       0.128580      -0.033013      -0.053663      -0.055037      -0.017974      -0.125702      -0.105434       0.045039       0.060394             10.533259       6.959928       1.545197      -4.025419       8.773366      -4.956361      15.866482           0.000002
          121              O       1.131511      -0.049024      10.770197      -0.784509      52.614733 0.87803499E+03  0.23861767E+05                                11.115832                            9.169672      -0.290139       1.899437                    0.997418      32.272600      90.201810       0.627608       0.359110      -1.138882       0.110925       0.003866      -0.007916       0.111275      -0.027798       0.017380       0.058290      -0.037651      -0.259585      -0.111525       0.022387       0.089138             13.163533      15.502896       4.831721       4.329140      12.598446       2.178940      11.389258           0.000000
          122              O       4.575083      -2.171753      15.561749      -0.624248      39.801294 0.50978056E+03  0.12093033E+05                                 9.327473                            6.939397       0.257891       2.130702                    0.995558      27.918281      72.900209       0.728891       0.354235      -1.142797      -0.006276       0.061142      -0.022595       0.065485      -0.056527       0.011028       0.054602       0.094838       0.048398      -0.106043       0.035465       0.070578             11.613877      11.098950      -3.665227       6.036822      10.660527      -5.618641      13.082153           0.000003
          123              O       2.508222       1.498314      10.070253      -0.561152      29.210710 0.44951801E+03  0.10326690E+05                                 7.422682                            6.487799       0.572995       2.240436                    0.997659      27.001973      69.239786       0.759299       0.351139      -1.146044       0.025338       0.014701       0.023901       0.037808      -0.056130      -0.074751      -0.029398      -0.091368       0.011361      -0.124414       0.052653       0.071760              8.064028       6.033475       1.177644       0.251990       7.078905      -2.298066      11.079705           0.000003
          124              O       5.570238       3.046287      15.445423      -0.624497      37.324438 0.52805275E+03  0.12618850E+05                                 8.877563                            7.050477       0.344235       2.150772                    0.997298      28.078155      73.237962       0.726060       0.353013      -1.145453      -0.044741      -0.036629      -0.005087       0.058045      -0.042995      -0.006170       0.001098       0.135769       0.165388      -0.107922       0.047620       0.060302             10.603505      11.628806       3.712438       5.582092       8.924784       2.362778      11.256924           0.000001
          125              O       2.454397      -2.471001      14.923857      -0.710190      34.289218 0.53417758E+03  0.12823886E+05                                 8.241856                            7.043149       0.542537       2.196326                    0.997470      29.158059      76.654453       0.732644       0.348241      -1.147403       0.004282       0.117362       0.051024       0.128046       0.038781      -0.036668       0.046282       0.061879       0.095709      -0.092522       0.029205       0.063317              8.874293       9.087942       3.496944       1.063254      11.145766      -0.537104       6.389170           0.000003
          126              O       4.510493       4.108095      13.792034      -0.734086      35.200174 0.52275722E+03  0.12428192E+05                                 8.347195                            6.842582       0.723721       2.241953                    0.999725      29.167599      75.236143       0.767056       0.335870      -1.162847      -0.057189      -0.094316       0.079477       0.135951      -0.057959      -0.043689      -0.010479       0.034184       0.009755      -0.077939       0.005472       0.072467              9.690376       7.034798       2.577745       0.637847      15.862759      -1.290163       6.173572           0.000003
          127              O       2.552477      -0.790535       8.112231      -0.702288      40.749533 0.64773744E+03  0.16295092E+05                                 9.352373                            7.832514       0.259884       2.090293                    0.997657      30.026543      80.439881       0.685510       0.355169      -1.143356      -0.004457      -0.061164       0.070176       0.093196      -0.013983       0.076196       0.040017      -0.032049      -0.050105      -0.100677       0.028732       0.071944             10.529326       7.068649      -0.354409      -2.007796      15.916955       1.236448       8.602373           0.000001
          128              O       3.375394      -2.267399       6.712675      -0.631373      28.165283 0.41170825E+03  0.92194848E+04                                 7.082710                            6.036503       0.983994       2.354967                    0.999331      27.335516      68.399225       0.824093       0.331904      -1.166475      -0.023702      -0.100238       0.018374       0.104629      -0.011999      -0.007448       0.029225       0.134941       0.129172      -0.095914       0.038130       0.057784              7.772135       7.170664       0.836754      -3.684473       6.828690      -0.903932       9.317050           0.000003
          129              O       1.129118      10.919899       6.705725      -0.705463      35.925702 0.57402442E+03  0.14030469E+05                                 8.563708                            7.336213       0.321661       2.118824                    0.997941      29.461373      78.149217       0.712721       0.351597      -1.144664       0.024991       0.029563       0.094855       0.102450      -0.054960      -0.000999      -0.034691       0.091541      -0.019697      -0.081913       0.004625       0.077288              9.544168       6.288239       0.739097       0.662105       8.942164       3.853190      13.402101           0.000003
          130              O       0.287064      10.017634       8.560989      -0.655649      34.570486 0.54052778E+03  0.13021783E+05                                 8.420916                            7.160197       0.256669       2.119070                    0.995290      28.614702      75.491138       0.714810       0.355683      -1.140734       0.055153       0.033351       0.016998       0.066656      -0.023154      -0.014921      -0.065477       0.051059      -0.153934      -0.100213       0.038259       0.061954              9.599789       8.199630       4.453474      -0.133991      14.003447      -0.391040       6.596289           0.000002
          131              O       0.249985      -2.538962      12.289554      -0.687382      35.562035 0.54183340E+03  0.13042259E+05                                 8.486552                            7.100129       0.469114       2.168353                    0.997772      29.131245      76.459947       0.729325       0.348898      -1.147898       0.055530      -0.086239       0.009279       0.102990       0.035216       0.017564       0.023142       0.032742      -0.319011      -0.110809       0.015106       0.095703              9.310119       7.153549      -3.134627       0.351564      13.502043       0.119547       7.274764           0.000003
          132              O       1.001136      -4.533900      12.916029      -0.689469      36.844686 0.48880975E+03  0.11433529E+05                                 8.679479                            6.624157       0.741955       2.263989                    0.998430      28.446323      72.902966       0.777881       0.336630      -1.161595      -0.094782      -0.018564      -0.084879       0.128580       0.033013       0.053663      -0.055037      -0.017974      -0.125701      -0.105434       0.045039       0.060394             10.533266       6.959935      -1.545197       4.025425       8.773366      -4.956362      15.866496           0.000002
          133              O       4.848989       4.103103       2.496631      -0.784509      52.614726 0.87803503E+03  0.23861768E+05                                11.115831                            9.169672      -0.290139       1.899437                    0.997418      32.272601      90.201813       0.627608       0.359110      -1.138882      -0.110925       0.003866      -0.007916       0.111275       0.027798      -0.017380       0.058290      -0.037651      -0.259585      -0.111525       0.022387       0.089138             13.163530      15.502890      -4.831720      -4.329134      12.598448       2.178937      11.389251           0.000001
          134              O       1.405417       1.980374       7.288184      -0.624248      39.801307 0.50978085E+03  0.12093042E+05                                 9.327476                            6.939399       0.257891       2.130702                    0.995558      27.918282      72.900216       0.728891       0.354235      -1.142797       0.006276       0.061142      -0.022595       0.065485       0.056527      -0.011028       0.054602       0.094838       0.048398      -0.106043       0.035465       0.070578             11.613880      11.098951       3.665227      -6.036824      10.660530      -5.618642      13.082159           0.000003
          135              O       3.472278       5.650442       1.796687      -0.561152      29.210717 0.44951829E+03  0.10326698E+05                                 7.422683                            6.487802       0.572995       2.240436                    0.997659      27.001974      69.239791       0.759299       0.351139      -1.146044      -0.025338       0.014701       0.023901       0.037808       0.056130       0.074751      -0.029398      -0.091368       0.011361      -0.124414       0.052653       0.071760              8.064029       6.033477      -1.177645      -0.251989       7.078910      -2.298067      11.079700           0.000003
          136              O       0.410262       7.198414       7.171858      -0.624497      37.324435 0.52805294E+03  0.12618856E+05                                 8.877562                            7.050478       0.344235       2.150772                    0.997298      28.078154      73.237954       0.726060       0.353013      -1.145453       0.044741      -0.036629      -0.005087       0.058046       0.042995       0.006170       0.001098       0.135769       0.165388      -0.107922       0.047620       0.060302             10.603502      11.628799      -3.712436      -5.582087       8.924784       2.362776      11.256923           0.000001
          137              O       3.526103       1.681126       6.650292      -0.710190      34.289211 0.53417750E+03  0.12823884E+05                                 8.241855                            7.043148       0.542537       2.196326                    0.997470      29.158058      76.654449       0.732644       0.348241      -1.147403      -0.004282       0.117362       0.051024       0.128045      -0.038781       0.036668       0.046282       0.061879       0.095709      -0.092522       0.029205       0.063317              8.874291       9.087940      -3.496942      -1.063253      11.145764      -0.537105       6.389169           0.000003
          138              O       1.470007       8.260222       5.518468      -0.734086      35.200166 0.52275709E+03  0.12428188E+05                                 8.347194                            6.842581       0.723721       2.241953                    0.999725      29.167598      75.236137       0.767056       0.335870      -1.162847       0.057189      -0.094316       0.079476       0.135951       0.057959       0.043689      -0.010479       0.034184       0.009755      -0.077939       0.005472       0.072467              9.690375       7.034798      -2.577747      -0.637846      15.862756      -1.290162       6.173571           0.000003
          139              O       3.428023      -4.942662      16.385796      -0.702288      40.749542 0.64773785E+03  0.16295105E+05                                 9.352375                            7.832517       0.259884       2.090293                    0.997657      30.026541      80.439875       0.685510       0.355169      -1.143356       0.004457      -0.061164       0.070176       0.093197       0.013983      -0.076196       0.040017      -0.032049      -0.050105      -0.100677       0.028732       0.071944             10.529328       7.068652       0.354410       2.007797      15.916955       1.236447       8.602376           0.000001
          140              O       2.605106      -6.419526      14.986240      -0.631373      28.165267 0.41170793E+03  0.92194757E+04                                 7.082707                            6.036500       0.983994       2.354967                    0.999331      27.335513      68.399208       0.824094       0.331904      -1.166475       0.023702      -0.100238       0.018374       0.104629       0.011999       0.007448       0.029225       0.134941       0.129171      -0.095914       0.038130       0.057784              7.772132       7.170661      -0.836756       3.684472       6.828686      -0.903935       9.317048           0.000003
          141              O       4.851382       6.767771      14.979290      -0.705463      35.925715 0.57402458E+03  0.14030473E+05                                 8.563710                            7.336214       0.321661       2.118824                    0.997941      29.461376      78.149231       0.712721       0.351597      -1.144664      -0.024991       0.029563       0.094855       0.102450       0.054960       0.000999      -0.034691       0.091541      -0.019697      -0.081913       0.004625       0.077288              9.544170       6.288240      -0.739098      -0.662106       8.942165       3.853191      13.402105           0.000003
          142              O       5.693436      14.169762       0.287424      -0.655649      34.570483 0.54052794E+03  0.13021788E+05                                 8.420916                            7.160199       0.256669       2.119070                    0.995290      28.614704      75.491152       0.714809       0.355683      -1.140734      -0.055153       0.033351       0.016998       0.066656       0.023154       0.014921      -0.065477       0.051059      -0.153934      -0.100213       0.038260       0.061953              9.599785       8.199627      -4.453469       0.133994      14.003435      -0.391043       6.596293           0.000002
          143              O       5.730515       1.613166       4.015989      -0.687382      35.562045 0.54183349E+03  0.13042262E+05                                 8.486553                            7.100130       0.469114       2.168353                    0.997772      29.131245      76.459950       0.729325       0.348898      -1.147898      -0.055530      -0.086239       0.009279       0.102990      -0.035216      -0.017564       0.023141       0.032742      -0.319011      -0.110808       0.015106       0.095703              9.310121       7.153552       3.134629      -0.351565      13.502048       0.119544       7.274764           0.000003
          144              O       4.979364      -0.381772       4.642463      -0.689469      36.844674 0.48880948E+03  0.11433521E+05                                 8.679477                            6.624155       0.741956       2.263989                    0.998430      28.446321      72.902960       0.777881       0.336630      -1.161595       0.094782      -0.018564      -0.084879       0.128579      -0.033013      -0.053663      -0.055037      -0.017974      -0.125701      -0.105434       0.045039       0.060394             10.533263       6.959931       1.545198      -4.025421       8.773369      -4.956364      15.866488           0.000002
          145              O      10.829489       9.310769       5.776934      -0.784509      52.614731 0.87803494E+03  0.23861765E+05                                11.115832                            9.169672      -0.290139       1.899437                    0.997418      32.272599      90.201806       0.627608       0.359110      -1.138882      -0.110925      -0.003866       0.007916       0.111275      -0.027798       0.017380       0.058290      -0.037652      -0.259585      -0.111525       0.022387       0.089138             13.163533      15.502895       4.831721       4.329139      12.598446       2.178941      11.389257           0.000001
          146              O       7.385917      11.433498       0.985382      -0.624248      39.801284 0.50978043E+03  0.12093029E+05                                 9.327471                            6.939395       0.257891       2.130702                    0.995558      27.918280      72.900201       0.728891       0.354235      -1.142798       0.006276      -0.061142       0.022595       0.065485      -0.056527       0.011028       0.054602       0.094838       0.048398      -0.106043       0.035465       0.070578             11.613873      11.098947      -3.665226       6.036820      10.660524      -5.618639      13.082149           0.000003
          147              O       9.452778       7.763431       6.476878      -0.561152      29.210707 0.44951794E+03  0.10326688E+05                                 7.422681                            6.487799       0.572995       2.240436                    0.997659      27.001972      69.239781       0.759299       0.351139      -1.146044      -0.025338      -0.014701      -0.023901       0.037808      -0.056130      -0.074751      -0.029398      -0.091368       0.011361      -0.124414       0.052653       0.071760              8.064028       6.033474       1.177644       0.251990       7.078905      -2.298066      11.079704           0.000003
          148              O       6.390762       6.215458       1.101708      -0.624497      37.324450 0.52805294E+03  0.12618856E+05                                 8.877565                            7.050479       0.344235       2.150771                    0.997298      28.078157      73.237974       0.726060       0.353013      -1.145453       0.044741       0.036629       0.005087       0.058045      -0.042995      -0.006170       0.001098       0.135769       0.165388      -0.107922       0.047620       0.060302             10.603508      11.628810       3.712439       5.582094       8.924786       2.362778      11.256928           0.000001
          149              O       9.506603      11.732746       1.623274      -0.710190      34.289217 0.53417757E+03  0.12823886E+05                                 8.241856                            7.043149       0.542537       2.196326                    0.997470      29.158059      76.654453       0.732644       0.348241      -1.147403      -0.004282      -0.117362      -0.051024       0.128046       0.038781      -0.036668       0.046282       0.061879       0.095709      -0.092522       0.029205       0.063317              8.874293       9.087941       3.496944       1.063254      11.145766      -0.537104       6.389170           0.000003
          150              O       7.450507       5.153650       2.755097      -0.734086      35.200193 0.52275751E+03  0.12428201E+05                                 8.347200                            6.842585       0.723721       2.241953                    0.999725      29.167600      75.236158       0.767055       0.335870      -1.162847       0.057189       0.094316      -0.079477       0.135951      -0.057959      -0.043689      -0.010479       0.034184       0.009755      -0.077939       0.005472       0.072467              9.690382       7.034802       2.577748       0.637847      15.862771      -1.290163       6.173575           0.000003
          151              O       9.408523      10.052280       8.434900      -0.702288      40.749534 0.64773745E+03  0.16295093E+05                                 9.352373                            7.832514       0.259884       2.090293                    0.997657      30.026544      80.439883       0.685510       0.355169      -1.143356       0.004457       0.061164      -0.070176       0.093196      -0.013983       0.076196       0.040017      -0.032049      -0.050105      -0.100677       0.028732       0.071944             10.529326       7.068649      -0.354409      -2.007796      15.916956       1.236448       8.602373           0.000001
          152              O       8.585606      11.529144       9.834456      -0.631374      28.165278 0.41170816E+03  0.92194822E+04                                 7.082709                            6.036502       0.983994       2.354967                    0.999331      27.335515      68.399218       0.824094       0.331904      -1.166475       0.023702       0.100238      -0.018374       0.104629      -0.011999      -0.007448       0.029225       0.134941       0.129172      -0.095914       0.038130       0.057784              7.772133       7.170662       0.836754      -3.684472       6.828689      -0.903932       9.317049           0.000003
          153              O      10.831882      -1.658154       9.841406      -0.705463      35.925723 0.57402485E+03  0.14030482E+05                                 8.563712                            7.336217       0.321661       2.118824                    0.997941      29.461377      78.149243       0.712721       0.351597      -1.144663      -0.024991      -0.029563      -0.094855       0.102450      -0.054960      -0.000999      -0.034691       0.091541      -0.019697      -0.081913       0.004625       0.077288              9.544173       6.288242       0.739098       0.662106       8.942169       3.853193      13.402108           0.000003
          154              O      11.673936      -0.755889       7.986142      -0.655649      34.570507 0.54052816E+03  0.13021795E+05                                 8.420921                            7.160201       0.256669       2.119070                    0.995290      28.614705      75.491159       0.714809       0.355683      -1.140734      -0.055153      -0.033351      -0.016998       0.066656      -0.023153      -0.014921      -0.065477       0.051059      -0.153934      -0.100213       0.038259       0.061953              9.599794       8.199634       4.453477      -0.133991      14.003456      -0.391040       6.596292           0.000002
          155              O      11.711015      11.800707       4.257577      -0.687382      35.562027 0.54183329E+03  0.13042256E+05                                 8.486550                            7.100128       0.469114       2.168353                    0.997772      29.131245      76.459942       0.729325       0.348898      -1.147898      -0.055530       0.086239      -0.009279       0.102990       0.035216       0.017564       0.023142       0.032742      -0.319011      -0.110809       0.015106       0.095703              9.310116       7.153548      -3.134626       0.351563      13.502040       0.119546       7.274761           0.000003
          156              O      10.959864      13.795645       3.631102      -0.689469      36.844691 0.48880984E+03  0.11433532E+05                                 8.679480                            6.624158       0.741955       2.263989                    0.998430      28.446324      72.902972       0.777881       0.336630      -1.161595       0.094782       0.018564       0.084879       0.128580       0.033013       0.053663      -0.055037      -0.017974      -0.125701      -0.105434       0.045039       0.060394             10.533267       6.959935      -1.545197       4.025425       8.773367      -4.956362      15.866497           0.000002

******************************************************
Auxiliary information for the entire system
The total spin magnetic moment of the unit cell is   0.000303
The total net atomic charge of the unit cell is   0.000008
Accuracy of reproducing the electrostatic potential in the unit cell:
  The inner radius (bohr) =    5.0000
  The outer radius (bohr) =   12.0000
  Valid grid points have density less than (e/(bohr^3)) =    0.0001
  The number of valid grid points were=       330548
  The rms potential error without charges in kcal/mol is=      5.88075
  The rms potential error with partial charges in kcal/mol is=      0.92255
  The RRMSE value at monopole order=      0.15688
  The rms potential error with partial charges and cloud penetration in kcal/mol is=      0.92723
  The RRMSE value at monopole order with cloud penetration is=      0.15767
  The rms potential error with partial charges and atomic dipoles in kcal/mol is=      0.58747
  The RRMSE value at dipole order=      0.09990
  The rms potential error with partial charges, atomic dipoles and cloud penetration in kcal/mol is=      0.57981
  The RRMSE value at dipole order with cloud penetration=      0.09859

******************************************************
The electron densities and ab initio electrostatic potential were computed in VASP using the PBE functional and
projector augmented wave method. See the main text of the journal article for a description of computational details.
The atomic charges, dipoles, and quadrupoles were computed with the DDEC6 method as described in
(a) T. A. Manz and N. Gabaldon Limas, RSC Adv. 6 (2016) 47771-47801 DOI: 10.1039/c6ra04656h
(b) N. Gabaldon Limas and T. A. Manz, RSC Adv. 8 (2018) 2678-2707 DOI: 10.1039/c7ra11829e.
For each atom in the material, the electron cloud parameters were fit to the spherically averaged atom-in-material
electron density using radial positions for which this density was between 10^-4 and 10^-2 electrons per cubic bohr.
The polarizabilities, dispersion coefficients, and quantum Drude oscillator (QDO) parameters were fit using the MCLF method.
The magnetic structure of the system was optimized in VASP from the default ferromagnetic initial guess using spin polarization.
The atomic spin moments (ASMs) were computed on this optimized magnetic structure using the DDEC6 partition as inputs
to the method of T. A. Manz and D. S. Sholl, J. Chem. Theory Comput. 7 (2011) 4146-4164 DOI: 10.1021/ct200539n.
The RMSE and RRMSE were computed using a uniform grid with Ewald summation.
