# Supplementary material for: A collection of forcefield precursors for metal–organic frameworks
Source: RSC Adv. 2019 Nov 13;9(63):36492–507. doi: 10.1039/c9ra07327b (PMC9075174; doi:10.1039/c9ra07327b)
Supplement: RA-009-C9RA07327B-s6163 [file RA-009-C9RA07327B-s6163.xyz]

  160
jmolscript: load "" {1 1 1} spacegroup "x,y,z" unitcell [{     10.237000     0.000000     0.000000 }, {      0.000000    11.257900     0.000000 }, {     -2.808013     0.000000    22.011413 }]
Eu     4.209258     7.706258    15.977644     1.194011
Eu     6.357248     6.639347     9.595215     1.467121
Eu     6.934222     2.077308    17.039475     1.194008
Eu     7.594245     1.010397     1.410491     1.467124
Eu     3.219729     3.551642     6.033769     1.194012
Eu     1.071739     4.618553    12.416198     1.467133
Eu     0.494765     9.180592     4.971938     1.194013
Eu    -0.165258    10.247503    20.600922     1.467131
H     -0.648628     6.968640    14.593567     0.311607
H     -0.264577    10.855993    14.624383     0.328436
H     -2.070274     6.491305    17.400022     0.191130
H     -0.959177     7.523655    17.003817     0.169247
H      7.858937     8.028008    17.437441     0.198106
H      1.212067     8.682092    12.839257     0.195596
H      1.162772    10.240186    12.671970     0.180606
H      2.522197     9.528687    12.993337     0.204318
H      1.555109     1.339690    18.423553     0.311607
H      1.171058     5.227043    18.392737     0.328435
H      2.976755     0.862355    15.617098     0.191130
H      1.865657     1.894705    16.013303     0.169247
H      3.284543     2.399058    15.579678     0.198106
H     -0.305586     3.053142    20.177862     0.195596
H     -0.256292     4.611236    20.345149     0.180605
H     -1.615717     3.899737    20.023782     0.204316
H      8.077615     4.289260     7.417846     0.311608
H      7.693564     0.401907     7.387030     0.328434
H      9.499261     4.766595     4.611391     0.191130
H      8.388164     3.734245     5.007596     0.169248
H     -0.429950     3.229892     4.573972     0.198106
H      6.216920     2.575808     9.172156     0.195595
H      6.266215     1.017714     9.339443     0.180602
H      4.906790     1.729213     9.018076     0.204315
H      5.873878     9.918210     3.587860     0.311609
H      6.257929     6.030857     3.618676     0.328434
H      4.452232    10.395545     6.394315     0.191130
H      5.563330     9.363195     5.998110     0.169248
H      4.144444     8.858842     6.431735     0.198105
H      7.734573     8.204758     1.833551     0.195595
H      7.685279     6.646664     1.666264     0.180601
H      9.044704     7.358163     1.987631     0.204315
C      6.712060     7.293993    13.732700     0.014515
C      8.020324     7.078968    13.347721     0.018692
C      7.883624     7.280484    15.558767     0.458514
C      5.447770     7.328893    12.946453     0.613832
C     -1.468411     6.916854    12.080304     0.620728
C     -1.900401     7.335648    16.975202    -0.575028
C      0.363356    10.393293    16.474882    -0.007961
C      1.419699     9.571467    16.772697    -0.018662
C      1.309133     9.663781    14.606113     0.454502
C     -0.585647     0.016887    17.245502     0.578203
C      1.983462     9.116647    18.066968     0.587494
C      1.574788     9.516303    13.149618    -0.570276
C      5.618601     5.087445    17.280720     0.479679
C      5.189968     4.579714    15.882115     0.468420
C      4.431420     1.665043    19.284419     0.014513
C      3.123157     1.450018    19.669399     0.018691
C      3.259856     1.651534    17.458352     0.458513
C      5.695710     1.699943    20.070667     0.613830
C      2.374891     1.287904    20.936816     0.620729
C      2.806882     1.706698    16.041918    -0.575028
C      0.543124     4.764343    16.542237    -0.007962
C     -0.513218     3.942517    16.244423    -0.018663
C     -0.402653     4.034831    18.411006     0.454502
C      1.492128     5.645837    15.771618     0.578206
C     -1.076982     3.487697    14.950152     0.587501
C     -0.668307     3.887353    19.867501    -0.570274
C      5.524880    10.716395    15.736399     0.479681
C      5.953513    10.208664    17.135005     0.468420
C      0.716927     3.963907     8.278713     0.014516
C     -0.591337     4.178932     8.663692     0.018694
C     -0.454637     3.977416     6.452646     0.458513
C      1.981217     3.929007     9.064960     0.613827
C      8.897398     4.341046     9.931109     0.620725
C      9.329388     3.922252     5.036211    -0.575031
C      7.065631     0.864607     5.536531    -0.007967
C      6.009288     1.686433     5.238716    -0.018664
C      6.119854     1.594119     7.405300     0.454497
C      8.014634    -0.016887     4.765911     0.578206
C      5.445525     2.141253     3.944445     0.587495
C      5.854199     1.741597     8.861795    -0.570273
C      1.810386     6.170455     4.730693     0.479681
C      2.239019     6.678186     6.129298     0.468421
C      2.997567     9.592857     2.726994     0.014517
C      4.305830     9.807882     2.342014     0.018696
C      4.169131     9.606366     4.553061     0.458513
C      1.733277     9.557957     1.940746     0.613825
C      5.054096     9.969996     1.074597     0.620722
C      4.622105     9.551202     5.969495    -0.575029
C      6.885863     6.493557     5.469176    -0.007967
C      7.942205     7.315383     5.766990    -0.018663
C      7.831640     7.223069     3.600407     0.454498
C      5.936859     5.612063     6.239795     0.578205
C      8.505969     7.770203     7.061261     0.587487
C      8.097294     7.370547     2.143912    -0.570273
C      1.904107     0.541505     6.275014     0.479681
C      1.475474     1.049236     4.876408     0.468420
N      6.641145     7.422333    15.107093    -0.418741
N     -1.498836     7.078968    14.525552    -0.330361
N      2.016021     9.123402    15.604991    -0.402202
N      0.311133    10.423690    15.094767    -0.333669
N      4.502335     1.793383    17.910026    -0.418741
N      2.405316     1.450018    18.491568    -0.330361
N     -1.109540     3.494452    17.412128    -0.402201
N      0.595347     4.794740    17.922353    -0.333668
N      0.787842     3.835567     6.904320    -0.418741
N      8.927823     4.178932     7.485861    -0.330362
N      5.412966     2.134498     6.406422    -0.402201
N      7.117854     0.834210     6.916646    -0.333664
N      2.926652     9.464517     4.101387    -0.418741
N      5.023671     9.807882     3.519845    -0.330364
N      8.538527     7.763448     4.599285    -0.402201
N      6.833640     6.463160     4.089060    -0.333665
O      4.387599     7.603586    13.569376    -0.480218
O      5.465725     7.062081    11.722398    -0.613279
O      8.220739     7.181414    10.990299    -0.547806
O     -0.265821     6.571236    12.202687    -0.601512
O     -1.394543     0.643952    16.540696    -0.530355
O     -0.465054     0.127214    18.490908    -0.596500
O      1.403241     9.372202    19.132540    -0.566364
O      3.070767     8.471570    18.009738    -0.447888
O      6.336420     4.321908    17.953169    -0.446480
O      5.213092     6.224493    17.626740    -0.401267
O      4.549831     5.374521    15.154418    -0.433348
O      5.494556     3.399886    15.588923    -0.412843
O      6.755881     1.974636    19.447744    -0.480211
O      5.677756     1.433131    21.294721    -0.613279
O      5.730754     1.552464     0.015408    -0.547807
O      1.172301     0.942286    20.814432    -0.601511
O      2.301024     6.272902    16.476423    -0.530357
O      1.371535     5.756164    14.526212    -0.596503
O     -0.496760     3.743252    13.884579    -0.566370
O      8.072714     2.842620    15.007381    -0.447897
O      4.807060     9.950858    15.063951    -0.446478
O      5.930388     0.595543    15.390380    -0.401271
O      6.593649    11.003471    17.862702    -0.433343
O      5.648924     9.028836    17.428197    -0.412849
O      3.041388     3.654314     8.442037    -0.480214
O      1.963262     4.195819    10.289015    -0.613277
O     -0.791752     4.076486    11.021114    -0.547803
O      7.694808     4.686664     9.808726    -0.601510
O      8.823530    10.613948     5.470717    -0.530360
O      7.894041    11.130686     3.520505    -0.596500
O      6.025746     1.885698     2.878873    -0.566361
O      4.358220     2.786330     4.001675    -0.447894
O      1.092567     6.935992     4.058244    -0.446482
O      2.215895     5.033407     4.384673    -0.401265
O      2.879156     5.883379     6.856995    -0.433349
O      1.934431     7.858014     6.422490    -0.412840
O      0.673106     9.283264     2.563669    -0.480214
O      1.751231     9.824769     0.716692    -0.613276
O      4.506246     9.705436    -0.015408    -0.547801
O      6.256686    10.315614     1.196981    -0.601507
O      5.127963     4.984998     5.534990    -0.530360
O      6.057452     5.501736     7.485201    -0.596498
O      7.925747     7.514648     8.126834    -0.566358
O     -0.643727     8.415280     7.004032    -0.447882
O      2.621927     1.307042     6.947462    -0.446483
O      1.498599    10.662357     6.621033    -0.401264
O      0.835338     0.254429     4.148711    -0.433350
O      1.780063     2.229064     4.583216    -0.412838

The following XYZ coordinates are in angstroms. Other properties are in atomic units.
The sperically averaged electron density of each atom fit to a function of the form exp(a - br)
eigen_1, eigen_2 and eigen_3 are the three eigenvalues of traceless quadrupole moment tensor
  atom number  atomic symbol              X              Y              Z     net charge C6 coefficient C8 coefficient C10 coefficient fluctuating dipole atomic polarizability isotropic forcefield polarizability              a              b squared Pearson coefficient          <r^3>          <r^4>         wp_QDO          m_QDO          q_QDO       dipole_x       dipole_y       dipole_z         dipole            Qxy            Qxz            Qyz     Q(x^2-y^2)  Q(3z^2 - R^2)        eigen_1        eigen_2        eigen_3 static polarizability      alpha(xx)      alpha(xy)      alpha(xz)      alpha(yy)      alpha(yz)      alpha(zz) atomic spin moment
            1             Eu       4.209258       7.706258      15.977644       1.194011     213.853519 0.49754176E+04  0.19678572E+06                                27.572625                           22.261386       0.625724       1.841520                    0.999552     100.390029     279.726350       0.414606       0.373513      -1.195543      -0.032657      -0.021569       0.015222       0.041993       0.053926       0.055383       0.000638      -0.069641       0.421676      -0.142870      -0.010398       0.153269             34.361873      42.268122      -2.170371      -6.452006      41.488628       3.889633      19.328870           0.052137
            2             Eu       6.357248       6.639347       9.595215       1.467121     203.877472 0.47077221E+04  0.18138260E+06                                24.044867                           19.629519       0.437324       1.858951                    0.998771      89.558863     236.540732       0.517942       0.306930      -1.271324       0.015987      -0.012537       0.011618       0.023404       0.018209       0.033811      -0.075436      -0.110573      -0.725374      -0.259084       0.068502       0.190582             28.212208      22.107891      -1.467205      -1.827130      17.047939       3.077567      45.480794           0.001981
            3             Eu       6.934222       2.077308      17.039475       1.194008     213.853637 0.49754216E+04  0.19678595E+06                                27.572647                           22.261405       0.625729       1.841520                    0.999552     100.390172     279.726923       0.414606       0.373514      -1.195542       0.032651      -0.021572      -0.015213       0.041987      -0.053929       0.055386      -0.000635      -0.069640       0.421681      -0.142875      -0.010396       0.153271             34.361898      42.268169       2.170394      -6.452007      41.488652      -3.889623      19.328874           0.052134
            4             Eu       7.594245       1.010397       1.410491       1.467124     203.877245 0.47077141E+04  0.18138221E+06                                24.044848                           19.629501       0.437324       1.858952                    0.998771      89.558808     236.540512       0.517943       0.306930      -1.271324      -0.015987      -0.012535      -0.011621       0.023404      -0.018209       0.033812       0.075435      -0.110573      -0.725373      -0.259083       0.068502       0.190582             28.212189      22.107865       1.467208      -1.827135      17.047925      -3.077574      45.480775           0.001979
            5             Eu       3.219729       3.551642       6.033769       1.194012     213.853432 0.49754233E+04  0.19678596E+06                                27.572597                           22.261384       0.625708       1.841516                    0.999552     100.389800     279.725501       0.414607       0.373513      -1.195543       0.032657       0.021568      -0.015218       0.041992       0.053925       0.055381       0.000639      -0.069648       0.421678      -0.142871      -0.010397       0.153268             34.361795      42.268059      -2.170394      -6.452032      41.488450       3.889629      19.328877           0.052147
            6             Eu       1.071739       4.618553      12.416198       1.467133     203.876858 0.47077020E+04  0.18138162E+06                                24.044808                           19.629467       0.437329       1.858953                    0.998771      89.558774     236.540290       0.517944       0.306930      -1.271324      -0.015990       0.012537      -0.011616       0.023405       0.018210       0.033812      -0.075435      -0.110573      -0.725378      -0.259085       0.068502       0.190583             28.212142      22.107834      -1.467205      -1.827114      17.047898       3.077576      45.480694           0.001978
            7             Eu       0.494765       9.180592       4.971938       1.194013     213.853254 0.49754191E+04  0.19678574E+06                                27.572580                           22.261372       0.625699       1.841515                    0.999552     100.389674     279.725049       0.414607       0.373513      -1.195543      -0.032657       0.021564       0.015220       0.041990      -0.053923       0.055377      -0.000641      -0.069647       0.421676      -0.142868      -0.010398       0.153266             34.361772      42.268030       2.170403      -6.452030      41.488418      -3.889628      19.328867           0.052142
            8             Eu      -0.165258      10.247503      20.600922       1.467131     203.877177 0.47077109E+04  0.18138205E+06                                24.044839                           19.629488       0.437332       1.858954                    0.998771      89.558817     236.540484       0.517943       0.306930      -1.271324       0.015988       0.012539       0.011614       0.023404      -0.018210       0.033812       0.075435      -0.110573      -0.725371      -0.259083       0.068501       0.190582             28.212183      22.107863       1.467210      -1.827131      17.047917      -3.077583      45.480769           0.001963
            9              H      -0.648628       6.968640      14.593567       0.311607       0.506659 0.31211422E+01  0.25113181E+02                                 1.209717                            1.161815      -1.194264       2.425196                    0.999829       2.770026       7.906011       0.469382       1.621778      -0.644304       0.029817      -0.000697       0.003693       0.030052       0.003683       0.006664       0.001006       0.020090       0.022120      -0.014387       0.000454       0.013933              1.230196       1.577540      -0.085745       0.064044       1.043991      -0.007433       1.069057          -0.000129
           10              H      -0.264577      10.855993      14.624383       0.328436       0.567544 0.35372587E+01  0.28409098E+02                                 1.164892                            1.130930      -1.122453       2.487733                    0.999842       2.262939       5.791042       0.562444       1.355927      -0.696491      -0.026618       0.018634      -0.023604       0.040161      -0.008766       0.011241      -0.006306       0.007290       0.034734      -0.015337      -0.005762       0.021099              1.166803       1.231301      -0.189928       0.152879       1.142474      -0.096207       1.126633           0.000221
           11              H      -2.070274       6.491305      17.400022       0.191130       0.894479 0.65614714E+01  0.62016465E+02                                 1.615906                            1.559173      -1.129248       2.382295                    0.996683       3.304266       9.427113       0.466425       1.389373      -0.686496      -0.006687      -0.011643       0.008943       0.016132       0.002536       0.001130      -0.000952      -0.007126       0.010236      -0.006272       0.002408       0.003865              1.637315       1.383052       0.113844      -0.046642       2.092401      -0.359794       1.436493           0.001211
           12              H      -0.959177       7.523655      17.003817       0.169247       0.897797 0.65519498E+01  0.61895114E+02                                 1.610967                            1.550589      -1.076428       2.386964                    0.997483       3.419528       9.748918       0.471158       1.376112      -0.688243       0.012168       0.002093      -0.000137       0.012348      -0.000606      -0.002764      -0.000225       0.017850       0.022369      -0.012679       0.003365       0.009314              1.635364       2.170077       0.204102       0.086734       1.428316       0.028184       1.307700           0.000009
           13              H       7.858937       8.028008      17.437441       0.198106       0.883564 0.63100160E+01  0.58807409E+02                                 1.581283                            1.512630      -0.983276       2.451400                    0.999097       3.156470       8.818055       0.483324       1.359773      -0.693167      -0.011112       0.009950       0.007094       0.016517      -0.001847       0.001448       0.001157      -0.008777       0.016316      -0.007689       0.001856       0.005833              1.610291       1.550483      -0.348826      -0.182034       1.839564       0.322926       1.440824           0.001264
           14              H       1.212067       8.682092      12.839257       0.195596       0.879465 0.61323765E+01  0.56480709E+02                                 1.542275                            1.463762      -0.955589       2.459255                    0.999515       3.114007       8.517167       0.507565       1.310217      -0.702908      -0.001144      -0.012409      -0.005782       0.013738       0.000885      -0.000285      -0.000793      -0.004181       0.007462      -0.003516       0.000649       0.002867              1.576557       1.431068       0.345588       0.127303       1.891281       0.292637       1.407321           0.000275
           15              H       1.162772      10.240186      12.671970       0.180606       0.828402 0.56499518E+01  0.49286226E+02                                 1.296309                            1.260686      -0.753408       2.541919                    0.999980       2.713325       6.466705       0.665618       1.054873      -0.767589      -0.002887       0.005571      -0.005634       0.008433      -0.004644      -0.002910       0.000374      -0.001515       0.010736      -0.006885       0.001252       0.005633              1.298671       1.168714      -0.171425       0.118390       1.412238      -0.228403       1.315063          -0.000024
           16              H       2.522197       9.528687      12.993337       0.204318       0.942909 0.66715916E+01  0.62054906E+02                                 1.554139                            1.480734      -1.034351       2.430739                    0.998982       2.972583       7.876328       0.534323       1.232412      -0.721805       0.015865      -0.000641      -0.001032       0.015912       0.003747       0.000152      -0.001513       0.011978       0.013638      -0.009497       0.004475       0.005022              1.581794       2.120638      -0.010062      -0.159479       1.275241       0.014871       1.349505           0.000558
           17              H       1.555109       1.339690      18.423553       0.311607       0.506659 0.31211438E+01  0.25113196E+02                                 1.209717                            1.161815      -1.194264       2.425196                    0.999829       2.770028       7.906016       0.469382       1.621777      -0.644304      -0.029817      -0.000697      -0.003693       0.030052      -0.003683       0.006664      -0.001006       0.020090       0.022120      -0.014387       0.000454       0.013933              1.230196       1.577540       0.085745       0.064044       1.043990       0.007433       1.069058          -0.000130
           18              H       1.171058       5.227043      18.392737       0.328435       0.567545 0.35372650E+01  0.28409157E+02                                 1.164892                            1.130931      -1.122454       2.487733                    0.999842       2.262940       5.791042       0.562444       1.355925      -0.696491       0.026618       0.018634       0.023604       0.040161       0.008766       0.011241       0.006306       0.007290       0.034734      -0.015337      -0.005762       0.021099              1.166803       1.231302       0.189928       0.152879       1.142474       0.096207       1.126634           0.000220
           19              H       2.976755       0.862355      15.617098       0.191130       0.894480 0.65614824E+01  0.62016595E+02                                 1.615907                            1.559175      -1.129249       2.382295                    0.996683       3.304269       9.427124       0.466425       1.389373      -0.686496       0.006687      -0.011643      -0.008943       0.016132      -0.002536       0.001130       0.000952      -0.007126       0.010236      -0.006272       0.002408       0.003865              1.637316       1.383053      -0.113844      -0.046642       2.092402       0.359794       1.436494           0.001211
           20              H       1.865657       1.894705      16.013303       0.169247       0.897795 0.65519386E+01  0.61894972E+02                                 1.610964                            1.550587      -1.076424       2.386966                    0.997483       3.419523       9.748896       0.471158       1.376111      -0.688243      -0.012168       0.002093       0.000137       0.012348       0.000606      -0.002764       0.000225       0.017850       0.022369      -0.012679       0.003365       0.009314              1.635362       2.170073      -0.204101       0.086734       1.428314      -0.028184       1.307698           0.000009
           21              H       3.284543       2.399058      15.579678       0.198106       0.883564 0.63100103E+01  0.58807335E+02                                 1.581281                            1.512629      -0.983275       2.451401                    0.999097       3.156468       8.818044       0.483324       1.359771      -0.693167       0.011112       0.009950      -0.007094       0.016517       0.001847       0.001448      -0.001158      -0.008777       0.016316      -0.007689       0.001856       0.005833              1.610289       1.550481       0.348824      -0.182034       1.839562      -0.322926       1.440824           0.001264
           22              H      -0.305586       3.053142      20.177862       0.195596       0.879464 0.61323701E+01  0.56480624E+02                                 1.542273                            1.463760      -0.955588       2.459256                    0.999515       3.114004       8.517151       0.507566       1.310215      -0.702908       0.001144      -0.012409       0.005782       0.013738      -0.000885      -0.000285       0.000793      -0.004181       0.007462      -0.003516       0.000649       0.002867              1.576555       1.431066      -0.345588       0.127303       1.891278      -0.292637       1.407319           0.000274
           23              H      -0.256292       4.611236      20.345149       0.180605       0.828404 0.56499691E+01  0.49286396E+02                                 1.296309                            1.260685      -0.753413       2.541915                    0.999980       2.713331       6.466712       0.665620       1.054869      -0.767590       0.002887       0.005571       0.005634       0.008433       0.004644      -0.002910      -0.000374      -0.001515       0.010736      -0.006886       0.001253       0.005633              1.298671       1.168713       0.171425       0.118390       1.412238       0.228403       1.315062          -0.000025
           24              H      -1.615717       3.899737      20.023782       0.204316       0.942910 0.66715988E+01  0.62054947E+02                                 1.554135                            1.480731      -1.034354       2.430736                    0.998982       2.972583       7.876308       0.534325       1.232406      -0.721807      -0.015865      -0.000641       0.001032       0.015911      -0.003747       0.000152       0.001514       0.011978       0.013639      -0.009497       0.004475       0.005022              1.581791       2.120633       0.010063      -0.159479       1.275238      -0.014871       1.349502           0.000556
           25              H       8.077615       4.289260       7.417846       0.311608       0.506659 0.31211424E+01  0.25113175E+02                                 1.209715                            1.161813      -1.194260       2.425198                    0.999829       2.770022       7.905990       0.469383       1.621774      -0.644304      -0.029816       0.000697      -0.003693       0.030052       0.003683       0.006664       0.001006       0.020090       0.022120      -0.014387       0.000454       0.013933              1.230194       1.577538      -0.085745       0.064044       1.043989      -0.007433       1.069056          -0.000128
           26              H       7.693564       0.401907       7.387030       0.328434       0.567547 0.35372765E+01  0.28409283E+02                                 1.164896                            1.130935      -1.122455       2.487732                    0.999842       2.262943       5.791060       0.562442       1.355930      -0.696490       0.026618      -0.018634       0.023604       0.040161      -0.008767       0.011241      -0.006306       0.007290       0.034734      -0.015337      -0.005762       0.021099              1.166807       1.231306      -0.189929       0.152881       1.142478      -0.096208       1.126638           0.000223
           27              H       9.499261       4.766595       4.611391       0.191130       0.894474 0.65614215E+01  0.62015859E+02                                 1.615898                            1.559167      -1.129242       2.382299                    0.996683       3.304251       9.427052       0.466426       1.389371      -0.686497       0.006687       0.011643      -0.008943       0.016132       0.002535       0.001129      -0.000952      -0.007126       0.010236      -0.006272       0.002408       0.003865              1.637307       1.383046       0.113844      -0.046642       2.092389      -0.359791       1.436487           0.001213
           28              H       8.388164       3.734245       5.007596       0.169248       0.897792 0.65519111E+01  0.61894650E+02                                 1.610961                            1.550584      -1.076419       2.386969                    0.997483       3.419516       9.748873       0.471159       1.376112      -0.688243      -0.012168      -0.002093       0.000137       0.012348      -0.000606      -0.002764      -0.000225       0.017850       0.022369      -0.012679       0.003365       0.009314              1.635358       2.170068       0.204100       0.086733       1.428312       0.028183       1.307696           0.000011
           29              H      -0.429950       3.229892       4.573972       0.198106       0.883560 0.63099700E+01  0.58806839E+02                                 1.581274                            1.512622      -0.983272       2.451402                    0.999097       3.156454       8.817983       0.483327       1.359768      -0.693168       0.011112      -0.009950      -0.007094       0.016517      -0.001847       0.001448       0.001158      -0.008777       0.016316      -0.007689       0.001856       0.005833              1.610281       1.550474      -0.348822      -0.182033       1.839552       0.322923       1.440817           0.001267
           30              H       6.216920       2.575808       9.172156       0.195595       0.879466 0.61323893E+01  0.56480878E+02                                 1.542279                            1.463765      -0.955588       2.459255                    0.999515       3.114012       8.517195       0.507563       1.310221      -0.702907       0.001144       0.012409       0.005783       0.013738       0.000885      -0.000285      -0.000793      -0.004181       0.007462      -0.003516       0.000649       0.002867              1.576561       1.431072       0.345590       0.127304       1.891288       0.292639       1.407324           0.000275
           31              H       6.266215       1.017714       9.339443       0.180602       0.828414 0.56500604E+01  0.49287449E+02                                 1.296327                            1.260702      -0.753423       2.541911                    0.999980       2.713345       6.466787       0.665610       1.054880      -0.767587       0.002887      -0.005571       0.005634       0.008433      -0.004644      -0.002910       0.000374      -0.001515       0.010736      -0.006885       0.001252       0.005633              1.298689       1.168728      -0.171429       0.118393       1.412258      -0.228408       1.315081          -0.000023
           32              H       4.906790       1.729213       9.018076       0.204315       0.942915 0.66716497E+01  0.62055594E+02                                 1.554148                            1.480742      -1.034355       2.430736                    0.998982       2.972595       7.876374       0.534320       1.232414      -0.721805      -0.015865       0.000641       0.001032       0.015912       0.003747       0.000152      -0.001513       0.011978       0.013637      -0.009497       0.004475       0.005022              1.581804       2.120652      -0.010063      -0.159481       1.275247       0.014871       1.349511           0.000559
           33              H       5.873878       9.918210       3.587860       0.311609       0.506657 0.31211279E+01  0.25113032E+02                                 1.209713                            1.161811      -1.194259       2.425199                    0.999829       2.770017       7.905975       0.469383       1.621775      -0.644304       0.029816       0.000697       0.003693       0.030052      -0.003683       0.006664      -0.001006       0.020090       0.022120      -0.014387       0.000454       0.013933              1.230192       1.577534       0.085745       0.064043       1.043987       0.007433       1.069054          -0.000128
           34              H       6.257929       6.030857       3.618676       0.328434       0.567547 0.35372793E+01  0.28409309E+02                                 1.164897                            1.130935      -1.122455       2.487732                    0.999842       2.262943       5.791059       0.562442       1.355929      -0.696490      -0.026617      -0.018634      -0.023604       0.040161       0.008767       0.011241       0.006306       0.007290       0.034734      -0.015337      -0.005762       0.021099              1.166807       1.231306       0.189929       0.152881       1.142478       0.096208       1.126638           0.000223
           35              H       4.452232      10.395545       6.394315       0.191130       0.894475 0.65614333E+01  0.62015997E+02                                 1.615899                            1.559168      -1.129243       2.382298                    0.996683       3.304254       9.427062       0.466426       1.389371      -0.686497      -0.006686       0.011643       0.008943       0.016132      -0.002535       0.001129       0.000952      -0.007126       0.010236      -0.006272       0.002408       0.003865              1.637309       1.383047      -0.113844      -0.046642       2.092391       0.359792       1.436488           0.001213
           36              H       5.563330       9.363195       5.998110       0.169248       0.897794 0.65519261E+01  0.61894827E+02                                 1.610963                            1.550585      -1.076420       2.386968                    0.997483       3.419519       9.748884       0.471158       1.376112      -0.688243       0.012168      -0.002093      -0.000137       0.012348       0.000606      -0.002764       0.000225       0.017850       0.022369      -0.012679       0.003365       0.009314              1.635360       2.170071      -0.204101       0.086734       1.428313      -0.028184       1.307697           0.000011
           37              H       4.144444       8.858842       6.431735       0.198105       0.883561 0.63099798E+01  0.58806951E+02                                 1.581275                            1.512623      -0.983272       2.451402                    0.999097       3.156456       8.817989       0.483327       1.359768      -0.693168      -0.011112      -0.009950       0.007094       0.016517       0.001847       0.001448      -0.001158      -0.008777       0.016316      -0.007689       0.001856       0.005833              1.610282       1.550475       0.348822      -0.182033       1.839554      -0.322924       1.440819           0.001267
           38              H       7.734573       8.204758       1.833551       0.195595       0.879468 0.61324060E+01  0.56481052E+02                                 1.542279                            1.463765      -0.955593       2.459253                    0.999515       3.114014       8.517193       0.507564       1.310217      -0.702908      -0.001144       0.012409      -0.005783       0.013738      -0.000885      -0.000285       0.000793      -0.004181       0.007462      -0.003516       0.000649       0.002867              1.576561       1.431072      -0.345590       0.127304       1.891287      -0.292639       1.407325           0.000275
           39              H       7.685279       6.646664       1.666264       0.180601       0.828411 0.56500329E+01  0.49287117E+02                                 1.296320                            1.260696      -0.753425       2.541910                    0.999980       2.713342       6.466760       0.665614       1.054875      -0.767588      -0.002887      -0.005571      -0.005633       0.008433       0.004644      -0.002910      -0.000374      -0.001515       0.010736      -0.006885       0.001252       0.005633              1.298682       1.168722       0.171427       0.118392       1.412251       0.228406       1.315074          -0.000024
           40              H       9.044704       7.358163       1.987631       0.204315       0.942911 0.66716078E+01  0.62055064E+02                                 1.554138                            1.480734      -1.034353       2.430736                    0.998982       2.972585       7.876321       0.534324       1.232408      -0.721806       0.015865       0.000641      -0.001032       0.015912      -0.003747       0.000152       0.001513       0.011978       0.013637      -0.009497       0.004475       0.005022              1.581794       2.120637       0.010063      -0.159479       1.275240      -0.014871       1.349504           0.000558
           41              C       6.712060       7.293993      13.732700       0.014515      35.149240 0.43309558E+03  0.10138926E+05                                 9.312690                            6.947263      -0.001958       1.994042                    0.999348      27.643032      78.452753       0.626070       0.417903      -1.066761       0.001955      -0.000817       0.082000       0.082028       0.002989      -0.009850       0.004013      -0.084733       0.043452      -0.051234       0.015342       0.035893             10.699863      15.970800      -1.236947       1.859401       4.901781       0.514661      11.227006           0.022493
           42              C       8.020324       7.078968      13.347721       0.018692      35.976555 0.42091386E+03  0.97538946E+04                                 9.430965                            6.815067       0.258667       2.084643                    0.999410      26.927094      75.278303       0.638768       0.413788      -1.072673       0.032398      -0.007645       0.087416       0.093539       0.004548       0.055008      -0.011092      -0.002563       0.058777      -0.055151      -0.006744       0.061895             11.295001      12.228598      -1.496008      -3.931816       5.014095       1.619904      16.642310           0.031837
           43              C       7.883624       7.280484      15.558767       0.458514      22.703241 0.28918663E+03  0.61784339E+04                                 7.393511                            5.980760       0.130956       2.105432                    0.999347      22.599042      63.211008       0.618073       0.463838      -1.029440       0.009229      -0.000770       0.015380       0.017953       0.003074      -0.006665       0.009415      -0.031074       0.101870      -0.033689      -0.003092       0.036781              8.117277       8.617400      -0.513360       1.443216       4.218122       0.694965      11.516309           0.022964
           44              C       5.447770       7.328893      12.946453       0.613832      25.186187 0.25242576E+03  0.52498480E+04                                 7.937687                            5.695929      -0.341965       1.950709                    0.998444      22.359469      63.148312       0.611035       0.481977      -1.012423      -0.053954      -0.006599      -0.042926       0.069262       0.020858      -0.011522      -0.031101      -0.165249      -0.118713      -0.068007      -0.043891       0.111898              9.308532      10.848722      -1.122445      -0.410304       4.723666       1.499380      12.353208          -0.005022
           45              C      -1.468411       6.916854      12.080304       0.620728      23.557039 0.24581852E+03  0.50812662E+04                                 7.616110                            5.618533      -0.190359       2.002841                    0.998944      22.198833      62.608664       0.615299       0.481573      -1.012113       0.048406      -0.007545      -0.065480       0.081778       0.052542       0.005935       0.008236      -0.122765      -0.129713      -0.059645      -0.043427       0.103072              8.882143       8.465529      -1.461032      -0.259240       4.650504       0.248966      13.530397          -0.003683
           46              C      -1.900401       7.335648      16.975202      -0.575028      26.858212 0.45049091E+03  0.10676783E+05                                 7.516016                            6.776049       0.154501       2.016816                    0.996751      32.218618      92.746951       0.676166       0.382207      -1.088155      -0.025426      -0.003136      -0.021493       0.033440       0.002705       0.009276      -0.001805       0.049644       0.126105      -0.046048       0.001866       0.044182              7.801013       7.472873       0.039877       1.089833       7.621406       0.349333       8.308758           0.002440
           47              C       0.363356      10.393293      16.474882      -0.007961      36.729064 0.46149034E+03  0.10942544E+05                                 9.565583                            7.142762       0.232471       2.065224                    0.999669      27.773836      78.529247       0.623088       0.414573      -1.072218       0.004775      -0.000231      -0.097971       0.098087      -0.003432       0.022622      -0.002942       0.013144       0.228873      -0.045633      -0.035311       0.080944             11.328159      12.588342      -6.362974      -2.282529      11.250055       2.891544      10.146080           0.013918
           48              C       1.419699       9.571467      16.772697      -0.018662      34.901495 0.46460040E+03  0.11090152E+05                                 9.270943                            7.214873       0.031154       1.995422                    0.999685      28.549127      82.326099       0.610716       0.420155      -1.063305       0.035254      -0.025637      -0.072657       0.084729       0.007166      -0.019867       0.022185      -0.010717       0.023043      -0.033142       0.002882       0.030261             10.443426       9.998160      -3.856221       1.987294       8.615577      -0.945518      12.716541           0.009361
           49              C       1.309133       9.663781      14.606113       0.454502      23.834720 0.29194207E+03  0.62310766E+04                                 7.553039                            5.960030       0.131768       2.102751                    0.999111      22.481322      62.162358       0.628939       0.456280      -1.037166       0.001100       0.002971      -0.018773       0.019039      -0.010966      -0.023642       0.018184       0.014256       0.051604      -0.023817      -0.017369       0.041186              8.369228       6.821458      -1.956029      -1.236720       5.894316       1.553661      12.391911           0.009354
           50              C      -0.585647       0.016887      17.245502       0.578203      22.708137 0.25118389E+03  0.52190582E+04                                 7.380236                            5.629388       0.042253       2.069235                    0.999469      22.718760      64.191804       0.623080       0.473110      -1.016846      -0.048806       0.050374       0.044901       0.083281       0.070350      -0.009429      -0.004098      -0.012303      -0.110388      -0.053320      -0.036394       0.089714              8.476732       9.284749      -3.635146       0.227375       7.625632       0.900031       8.519815          -0.003232
           51              C       1.983462       9.116647      18.066968       0.587494      23.094685 0.25232213E+03  0.52478521E+04                                 7.467302                            5.678424      -0.132071       2.016980                    0.999235      22.478084      63.511855       0.614537       0.479216      -1.013743       0.027737      -0.017060       0.065945       0.073546       0.064339       0.009386       0.019968      -0.084877      -0.116873      -0.057689      -0.042357       0.100046              8.361163       8.213135      -2.594944      -0.827669       6.282680       0.686692      10.587673          -0.005642
           52              C       1.574788       9.516303      13.149618      -0.570276      26.979746 0.41418993E+03  0.95606178E+04                                 7.484233                            6.480415       0.431011       2.111203                    0.997743      31.059606      86.694277       0.697882       0.380222      -1.095475       0.006617      -0.012142       0.026512       0.029901      -0.018371       0.001590      -0.002690       0.005773       0.139428      -0.041846      -0.004812       0.046658              7.892190       6.929293       0.184213      -0.529449       6.686152       0.907535      10.061124           0.000656
           53              C       5.618601       5.087445      17.280720       0.479679      22.940009 0.28130081E+03  0.59705472E+04                                 7.271956                            5.890273       0.164988       2.103869                    0.999390      23.127033      64.545646       0.623924       0.462521      -1.029829       0.017519       0.023496       0.084999       0.089910       0.068566      -0.061989      -0.025963       0.097910      -0.062877      -0.074791      -0.050632       0.125423              8.032254       6.486628      -2.890630       1.434722      11.269659      -0.599186       6.340476           0.053705
           54              C       5.189968       4.579714      15.882115       0.468420      22.861632 0.28393032E+03  0.60460525E+04                                 7.281562                            5.928653       0.207171       2.117558                    0.999399      23.277879      65.272125       0.619604       0.464228      -1.027917      -0.018375      -0.029930      -0.081588       0.088826       0.051473      -0.072981      -0.020053       0.138680      -0.067317      -0.075868      -0.058225       0.134093              8.026264       6.072661      -2.442962       1.478356      11.572758      -1.020222       6.433374           0.054698
           55              C       4.431420       1.665043      19.284419       0.014513      35.149323 0.43309664E+03  0.10138957E+05                                 9.312702                            6.947270      -0.001956       1.994041                    0.999348      27.643080      78.452918       0.626070       0.417902      -1.066761      -0.001955      -0.000816      -0.082001       0.082028      -0.002987      -0.009850      -0.004013      -0.084731       0.043455      -0.051234       0.015343       0.035891             10.699877      15.970814       1.236947       1.859405       4.901787      -0.514663      11.227030           0.022489
           56              C       3.123157       1.450018      19.669399       0.018691      35.976660 0.42091538E+03  0.97539381E+04                                 9.430976                            6.815075       0.258666       2.084642                    0.999410      26.927156      75.278495       0.638768       0.413788      -1.072673      -0.032399      -0.007646      -0.087416       0.093540      -0.004547       0.055008       0.011092      -0.002558       0.058782      -0.055150      -0.006747       0.061897             11.295013      12.228616       1.496011      -3.931824       5.014100      -1.619906      16.642321           0.031833
           57              C       3.259856       1.651534      17.458352       0.458513      22.703274 0.28918709E+03  0.61784459E+04                                 7.393515                            5.980763       0.130957       2.105432                    0.999347      22.599066      63.211079       0.618074       0.463837      -1.029441      -0.009229      -0.000770      -0.015380       0.017953      -0.003074      -0.006665      -0.009415      -0.031072       0.101872      -0.033689      -0.003093       0.036782              8.117281       8.617397       0.513359       1.443220       4.218123      -0.694966      11.516323           0.022962
           58              C       5.695710       1.699943      20.070667       0.613830      25.186173 0.25242559E+03  0.52498436E+04                                 7.937684                            5.695926      -0.341971       1.950707                    0.998444      22.359469      63.148314       0.611036       0.481977      -1.012423       0.053954      -0.006598       0.042926       0.069262      -0.020858      -0.011521       0.031101      -0.165245      -0.118710      -0.068006      -0.043890       0.111896              9.308528      10.848713       1.122443      -0.410296       4.723664      -1.499380      12.353206          -0.005027
           59              C       2.374891       1.287904      20.936816       0.620729      23.557104 0.24581932E+03  0.50812869E+04                                 7.616123                            5.618542      -0.190359       2.002840                    0.998944      22.198869      62.608790       0.615299       0.481573      -1.012113      -0.048406      -0.007545       0.065480       0.081778      -0.052542       0.005935      -0.008236      -0.122765      -0.129714      -0.059645      -0.043427       0.103073              8.882158       8.465543       1.461035      -0.259237       4.650511      -0.248966      13.530420          -0.003685
           60              C       2.806882       1.706698      16.041918      -0.575028      26.858229 0.45049111E+03  0.10676789E+05                                 7.516019                            6.776050       0.154502       2.016816                    0.996751      32.218623      92.746966       0.676166       0.382207      -1.088155       0.025426      -0.003136       0.021493       0.033440      -0.002705       0.009276       0.001805       0.049644       0.126106      -0.046048       0.001866       0.044182              7.801016       7.472869      -0.039880       1.089835       7.621407      -0.349335       8.308772           0.002440
           61              C       0.543124       4.764343      16.542237      -0.007962      36.729072 0.46149013E+03  0.10942539E+05                                 9.565588                            7.142763       0.232466       2.065223                    0.999669      27.773828      78.529245       0.623087       0.414573      -1.072217      -0.004775      -0.000232       0.097971       0.098087       0.003430       0.022621       0.002942       0.013145       0.228870      -0.045632      -0.035311       0.080943             11.328168      12.588360       6.362988      -2.282532      11.250070      -2.891546      10.146074           0.013919
           62              C      -0.513218       3.942517      16.244423      -0.018663      34.901513 0.46460033E+03  0.11090150E+05                                 9.270940                            7.214869       0.031152       1.995422                    0.999685      28.549147      82.326151       0.610716       0.420154      -1.063306      -0.035254      -0.025637       0.072658       0.084730      -0.007166      -0.019867      -0.022185      -0.010718       0.023040      -0.033143       0.002883       0.030260             10.443425       9.998162       3.856225       1.987291       8.615580       0.945516      12.716532           0.009362
           63              C      -0.402653       4.034831      18.411006       0.454502      23.834695 0.29194168E+03  0.62310663E+04                                 7.553035                            5.960027       0.131767       2.102752                    0.999111      22.481312      62.162330       0.628939       0.456280      -1.037166      -0.001100       0.002971       0.018774       0.019039       0.010966      -0.023643      -0.018184       0.014255       0.051603      -0.023816      -0.017369       0.041186              8.369222       6.821452       1.956027      -1.236714       5.894312      -1.553655      12.391903           0.009354
           64              C       1.492128       5.645837      15.771618       0.578206      22.708126 0.25118362E+03  0.52190515E+04                                 7.380233                            5.629385       0.042253       2.069236                    0.999469      22.718758      64.191800       0.623080       0.473110      -1.016846       0.048806       0.050374      -0.044901       0.083281      -0.070350      -0.009428       0.004098      -0.012303      -0.110388      -0.053320      -0.036394       0.089714              8.476731       9.284756       3.635152       0.227374       7.625634      -0.900029       8.519803          -0.003230
           65              C      -1.076982       3.487697      14.950152       0.587501      23.094844 0.25232420E+03  0.52479060E+04                                 7.467334                            5.678447      -0.132055       2.016982                    0.999235      22.478189      63.512223       0.614536       0.479216      -1.013743      -0.027738      -0.017061      -0.065945       0.073547      -0.064345       0.009385      -0.019970      -0.084881      -0.116886      -0.057693      -0.042361       0.100054              8.361198       8.213174       2.594960      -0.827666       6.282709      -0.686692      10.587713          -0.005638
           66              C      -0.668307       3.887353      19.867501      -0.570274      26.979738 0.41418971E+03  0.95606100E+04                                 7.484227                            6.480411       0.431012       2.111203                    0.997743      31.059600      86.694202       0.697883       0.380222      -1.095475      -0.006617      -0.012143      -0.026513       0.029902       0.018372       0.001590       0.002690       0.005774       0.139426      -0.041846      -0.004811       0.046657              7.892183       6.929283      -0.184215      -0.529446       6.686148      -0.907533      10.061118           0.000651
           67              C       5.524880      10.716395      15.736399       0.479681      22.940052 0.28130129E+03  0.59705593E+04                                 7.271959                            5.890274       0.164994       2.103870                    0.999390      23.127069      64.545740       0.623925       0.462520      -1.029829      -0.017520       0.023496      -0.085001       0.089912      -0.068566      -0.061991       0.025964       0.097911      -0.062882      -0.074791      -0.050634       0.125425              8.032259       6.486631       2.890635       1.434721      11.269671       0.599187       6.340473           0.053707
           68              C       5.953513      10.208664      17.135005       0.468420      22.861700 0.28393136E+03  0.60460793E+04                                 7.281569                            5.928659       0.207176       2.117559                    0.999399      23.277929      65.272260       0.619605       0.464227      -1.027918       0.018376      -0.029930       0.081590       0.088828      -0.051473      -0.072982       0.020053       0.138681      -0.067322      -0.075867      -0.058227       0.134094              8.026272       6.072667       2.442967       1.478356      11.572770       1.020225       6.433380           0.054700
           69              C       0.716927       3.963907       8.278713       0.014516      35.149142 0.43309412E+03  0.10138885E+05                                 9.312685                            6.947261      -0.001964       1.994041                    0.999348      27.642966      78.452588       0.626069       0.417904      -1.066760      -0.001955       0.000818      -0.082000       0.082027       0.002990      -0.009850       0.004012      -0.084735       0.043445      -0.051235       0.015340       0.035894             10.699857      15.970787      -1.236945       1.859404       4.901778       0.514661      11.227006           0.022494
           70              C      -0.591337       4.178932       8.663692       0.018694      35.976499 0.42091308E+03  0.97538739E+04                                 9.430965                            6.815068       0.258661       2.084642                    0.999410      26.927055      75.278233       0.638766       0.413789      -1.072672      -0.032398       0.007643      -0.087416       0.093539       0.004549       0.055007      -0.011093      -0.002564       0.058773      -0.055152      -0.006742       0.061894             11.295001      12.228593      -1.496007      -3.931812       5.014095       1.619903      16.642313           0.031838
           71              C      -0.454637       3.977416       6.452646       0.458513      22.703207 0.28918601E+03  0.61784191E+04                                 7.393517                            5.980764       0.130943       2.105428                    0.999347      22.599015      63.210989       0.618071       0.463839      -1.029439      -0.009229       0.000769      -0.015380       0.017953       0.003074      -0.006664       0.009414      -0.031079       0.101864      -0.033691      -0.003088       0.036779              8.117283       8.617406      -0.513360       1.443219       4.218124       0.694965      11.516318           0.022967
           72              C       1.981217       3.929007       9.064960       0.613827      25.186103 0.25242478E+03  0.52498225E+04                                 7.937672                            5.695919      -0.341979       1.950706                    0.998444      22.359411      63.148111       0.611036       0.481978      -1.012423       0.053954       0.006599       0.042925       0.069262       0.020858      -0.011520      -0.031101      -0.165245      -0.118712      -0.068005      -0.043891       0.111896              9.308515      10.848703      -1.122444      -0.410304       4.723658       1.499377      12.353184          -0.005021
           73              C       8.897398       4.341046       9.931109       0.620725      23.557003 0.24581812E+03  0.50812560E+04                                 7.616104                            5.618529      -0.190364       2.002840                    0.998944      22.198807      62.608579       0.615299       0.481574      -1.012113      -0.048406       0.007544       0.065479       0.081778       0.052541       0.005934       0.008237      -0.122762      -0.129709      -0.059644      -0.043426       0.103070              8.882135       8.465522      -1.461030      -0.259238       4.650500       0.248966      13.530384          -0.003683
           74              C       9.329388       3.922252       5.036211      -0.575031      26.858204 0.45049071E+03  0.10676775E+05                                 7.516013                            6.776047       0.154505       2.016817                    0.996751      32.218587      92.746791       0.676166       0.382207      -1.088155       0.025426       0.003136       0.021492       0.033440       0.002705       0.009276      -0.001805       0.049643       0.126107      -0.046048       0.001866       0.044182              7.801008       7.472866       0.039879       1.089836       7.621396       0.349332       8.308763           0.002446
           75              C       7.065631       0.864607       5.536531      -0.007967      36.728921 0.46148826E+03  0.10942487E+05                                 9.565582                            7.142763       0.232454       2.065220                    0.999669      27.773753      78.529076       0.623085       0.414575      -1.072216      -0.004775       0.000232       0.097971       0.098087      -0.003427       0.022621      -0.002942       0.013140       0.228859      -0.045627      -0.035313       0.080939             11.328154      12.588328      -6.362965      -2.282526      11.250048       2.891544      10.146086           0.013912
           76              C       6.009288       1.686433       5.238716      -0.018664      34.901352 0.46459806E+03  0.11090084E+05                                 9.270931                            7.214865       0.031142       1.995420                    0.999685      28.549033      82.325822       0.610715       0.420156      -1.063304      -0.035253       0.025637       0.072657       0.084730       0.007167      -0.019867       0.022185      -0.010717       0.023034      -0.033143       0.002884       0.030258             10.443412       9.998140      -3.856211       1.987291       8.615562      -0.945516      12.716535           0.009357
           77              C       6.119854       1.594119       7.405300       0.454497      23.834729 0.29194213E+03  0.62310786E+04                                 7.553047                            5.960035       0.131766       2.102751                    0.999111      22.481317      62.162364       0.628938       0.456281      -1.037165      -0.001100      -0.002972       0.018773       0.019039      -0.010964      -0.023642       0.018184       0.014255       0.051598      -0.023816      -0.017368       0.041184              8.369238       6.821460      -1.956029      -1.236721       5.894318       1.553660      12.391937           0.009351
           78              C       8.014634      -0.016887       4.765911       0.578206      22.708042 0.25118269E+03  0.52190272E+04                                 7.380221                            5.629379       0.042251       2.069236                    0.999469      22.718689      64.191574       0.623080       0.473110      -1.016846       0.048806      -0.050375      -0.044900       0.083281       0.070351      -0.009429      -0.004098      -0.012302      -0.110390      -0.053322      -0.036395       0.089716              8.476712       9.284721      -3.635133       0.227375       7.625613       0.900028       8.519803          -0.003223
           79              C       5.445525       2.141253       3.944445       0.587495      23.094553 0.25232041E+03  0.52478075E+04                                 7.467280                            5.678408      -0.132079       2.016980                    0.999235      22.477995      63.511566       0.614538       0.479217      -1.013743      -0.027737       0.017061      -0.065944       0.073546       0.064339       0.009386       0.019967      -0.084878      -0.116868      -0.057689      -0.042355       0.100045              8.361137       8.213107      -2.594934      -0.827666       6.282660       0.686689      10.587643          -0.005637
           80              C       5.854199       1.741597       8.861795      -0.570273      26.979718 0.41418927E+03  0.95606022E+04                                 7.484234                            6.480413       0.431003       2.111202                    0.997743      31.059600      86.694360       0.697882       0.380223      -1.095474      -0.006617       0.012142      -0.026512       0.029901      -0.018370       0.001590      -0.002688       0.005774       0.139425      -0.041845      -0.004812       0.046657              7.892192       6.929297       0.184210      -0.529445       6.686157       0.907527      10.061122           0.000656
           81              C       1.810386       6.170455       4.730693       0.479681      22.939790 0.28129780E+03  0.59704673E+04                                 7.271923                            5.890252       0.164991       2.103872                    0.999390      23.126851      64.545051       0.623924       0.462522      -1.029828      -0.017517      -0.023495      -0.084992       0.089903       0.068566      -0.061985      -0.025959       0.097908      -0.062859      -0.074794      -0.050623       0.125417              8.032213       6.486600      -2.890614       1.434716      11.269587      -0.599185       6.340451           0.053711
           82              C       2.239019       6.678186       6.129298       0.468421      22.861438 0.28392765E+03  0.60459822E+04                                 7.281537                            5.928638       0.207169       2.117560                    0.999399      23.277712      65.271603       0.619603       0.464230      -1.027916       0.018372       0.029929       0.081582       0.088819       0.051473      -0.072978      -0.020049       0.138678      -0.067302      -0.075870      -0.058217       0.134088              8.026232       6.072642      -2.442952       1.478350      11.572699      -1.020219       6.433355           0.054703
           83              C       2.997567       9.592857       2.726994       0.014517      35.149157 0.43309428E+03  0.10138890E+05                                 9.312686                            6.947261      -0.001961       1.994041                    0.999348      27.642976      78.452615       0.626069       0.417903      -1.066761       0.001954       0.000818       0.082000       0.082027      -0.002990      -0.009850      -0.004012      -0.084733       0.043446      -0.051234       0.015340       0.035893             10.699858      15.970781       1.236943       1.859404       4.901778      -0.514662      11.227015           0.022492
           84              C       4.305830       9.807882       2.342014       0.018696      35.976491 0.42091320E+03  0.97538763E+04                                 9.430958                            6.815065       0.258667       2.084644                    0.999410      26.927062      75.278220       0.638767       0.413789      -1.072672       0.032399       0.007642       0.087416       0.093540      -0.004548       0.055007       0.011093      -0.002561       0.058776      -0.055150      -0.006744       0.061894             11.294990      12.228587       1.496005      -3.931810       5.014092      -1.619901      16.642291           0.031834
           85              C       4.169131       9.606366       4.553061       0.458513      22.703212 0.28918608E+03  0.61784207E+04                                 7.393515                            5.980762       0.130944       2.105428                    0.999347      22.599019      63.210986       0.618072       0.463839      -1.029439       0.009229       0.000769       0.015379       0.017952      -0.003074      -0.006665      -0.009415      -0.031078       0.101865      -0.033690      -0.003089       0.036779              8.117280       8.617398       0.513358       1.443223       4.218123      -0.694965      11.516321           0.022965
           86              C       1.733277       9.557957       1.940746       0.613825      25.186062 0.25242429E+03  0.52498104E+04                                 7.937668                            5.695916      -0.341988       1.950704                    0.998444      22.359401      63.148106       0.611035       0.481978      -1.012422      -0.053954       0.006599      -0.042925       0.069261      -0.020857      -0.011520       0.031101      -0.165242      -0.118709      -0.068003      -0.043891       0.111894              9.308510      10.848690       1.122441      -0.410298       4.723656      -1.499377      12.353183          -0.005023
           87              C       5.054096       9.969996       1.074597       0.620722      23.557025 0.24581844E+03  0.50812641E+04                                 7.616109                            5.618533      -0.190369       2.002839                    0.998944      22.198818      62.608617       0.615299       0.481574      -1.012113       0.048407       0.007544      -0.065479       0.081778      -0.052541       0.005934      -0.008237      -0.122761      -0.129705      -0.059644      -0.043425       0.103069              8.882140       8.465528       1.461031      -0.259233       4.650503      -0.248964      13.530390          -0.003684
           88              C       4.622105       9.551202       5.969495      -0.575029      26.858196 0.45049035E+03  0.10676764E+05                                 7.516010                            6.776043       0.154507       2.016818                    0.996751      32.218577      92.746749       0.676167       0.382207      -1.088155      -0.025426       0.003136      -0.021492       0.033440      -0.002705       0.009276       0.001806       0.049643       0.126107      -0.046048       0.001866       0.044182              7.801006       7.472860      -0.039881       1.089836       7.621392      -0.349334       8.308767           0.002448
           89              C       6.885863       6.493557       5.469176      -0.007967      36.728916 0.46148799E+03  0.10942479E+05                                 9.565585                            7.142764       0.232451       2.065219                    0.999669      27.773742      78.529060       0.623085       0.414575      -1.072216       0.004775       0.000232      -0.097970       0.098087       0.003427       0.022622       0.002942       0.013139       0.228858      -0.045626      -0.035313       0.080939             11.328159      12.588342       6.362976      -2.282528      11.250059      -2.891544      10.146077           0.013913
           90              C       7.942205       7.315383       5.766990      -0.018663      34.901258 0.46459633E+03  0.11090034E+05                                 9.270923                            7.214857       0.031137       1.995419                    0.999685      28.548992      82.325722       0.610714       0.420156      -1.063304       0.035253       0.025636      -0.072657       0.084729      -0.007167      -0.019867      -0.022186      -0.010716       0.023033      -0.033143       0.002884       0.030259             10.443404       9.998136       3.856213       1.987287       8.615560       0.945513      12.716517           0.009355
           91              C       7.831640       7.223069       3.600407       0.454498      23.834703 0.29194176E+03  0.62310691E+04                                 7.553042                            5.960032       0.131765       2.102751                    0.999111      22.481309      62.162340       0.628938       0.456281      -1.037165       0.001100      -0.002972      -0.018773       0.019039       0.010964      -0.023642      -0.018184       0.014256       0.051598      -0.023816      -0.017368       0.041184              8.369231       6.821454       1.956028      -1.236714       5.894315      -1.553656      12.391925           0.009351
           92              C       5.936859       5.612063       6.239795       0.578205      22.708060 0.25118281E+03  0.52190305E+04                                 7.380226                            5.629381       0.042251       2.069236                    0.999469      22.718699      64.191613       0.623080       0.473111      -1.016846      -0.048806      -0.050375       0.044900       0.083281      -0.070351      -0.009429       0.004098      -0.012302      -0.110391      -0.053321      -0.036395       0.089716              8.476719       9.284736       3.635143       0.227375       7.625622      -0.900027       8.519800          -0.003228
           93              C       8.505969       7.770203       7.061261       0.587487      23.094561 0.25232063E+03  0.52478138E+04                                 7.467286                            5.678413      -0.132100       2.016974                    0.999235      22.477996      63.511594       0.614537       0.479217      -1.013743       0.027736       0.017060       0.065944       0.073545      -0.064335       0.009386      -0.019966      -0.084876      -0.116861      -0.057687      -0.042353       0.100040              8.361144       8.213118       2.594939      -0.827661       6.282668      -0.686687      10.587645          -0.005647
           94              C       8.097294       7.370547       2.143912      -0.570273      26.979727 0.41418944E+03  0.95606047E+04                                 7.484231                            6.480412       0.431004       2.111201                    0.997743      31.059601      86.694283       0.697883       0.380222      -1.095475       0.006617       0.012142       0.026512       0.029902       0.018370       0.001590       0.002689       0.005774       0.139423      -0.041844      -0.004812       0.046656              7.892187       6.929286      -0.184213      -0.529443       6.686156      -0.907530      10.061120           0.000654
           95              C       1.904107       0.541505       6.275014       0.479681      22.939804 0.28129791E+03  0.59704701E+04                                 7.271925                            5.890253       0.164990       2.103872                    0.999390      23.126862      64.545090       0.623924       0.462522      -1.029828       0.017518      -0.023493       0.084993       0.089903      -0.068566      -0.061986       0.025959       0.097908      -0.062859      -0.074794      -0.050623       0.125417              8.032216       6.486604       2.890618       1.434716      11.269596       0.599187       6.340449           0.053709
           96              C       1.475474       1.049236       4.876408       0.468420      22.861467 0.28392810E+03  0.60459943E+04                                 7.281543                            5.928642       0.207170       2.117559                    0.999399      23.277737      65.271694       0.619603       0.464230      -1.027916      -0.018373       0.029928      -0.081582       0.088819      -0.051473      -0.072978       0.020050       0.138678      -0.067302      -0.075870      -0.058218       0.134088              8.026239       6.072647       2.442956       1.478351      11.572709       1.020223       6.433359           0.054703
           97              N       6.641145       7.422333      15.107093      -0.418741      40.987521 0.65844108E+03  0.16876505E+05                                 9.912327                            8.301039      -0.057003       1.967256                    0.998187      30.992422      87.891450       0.608921       0.392445      -1.099049       0.076830      -0.018891      -0.116759       0.141040       0.019618       0.072704      -0.008410      -0.110557       0.117147      -0.113266       0.038775       0.074491             10.965702      14.517218      -1.217494       0.128439       6.448770       0.897006      11.931118           0.005699
           98              N      -1.498836       7.078968      14.525552      -0.330361      29.718427 0.43897024E+03  0.10281945E+05                                 8.191598                            6.873048      -0.281990       1.947478                    0.997516      27.986208      78.715823       0.647994       0.403548      -1.079178      -0.047346      -0.008374      -0.055203       0.073206       0.003143       0.020568       0.004674       0.051312       0.107882      -0.043991      -0.003134       0.047125              8.914032      11.078060      -1.031996       0.222081       4.811304       0.684084      10.852732           0.000374
           99              N       2.016021       9.123402      15.604991      -0.402202      39.780398 0.65049127E+03  0.16605004E+05                                 9.697638                            8.248057       0.067237       2.017100                    0.997149      30.506757      86.047014       0.611809       0.392187      -1.100368      -0.094450       0.067770       0.061380       0.131458       0.054390      -0.014158       0.010662      -0.027983       0.263220      -0.101689       0.012290       0.089399             10.657453      11.207263      -3.571152      -0.042254       9.252232       0.576044      11.512866           0.013039
          100              N       0.311133      10.423690      15.094767      -0.333669      26.262434 0.38594571E+03  0.86934651E+04                                 7.292796                            6.275007       0.163604       2.093925                    0.999381      26.823217      72.336057       0.710732       0.382590      -1.101234       0.004057      -0.008556       0.069710       0.070350      -0.033132       0.013694      -0.006357       0.025603       0.165700      -0.063190       0.003616       0.059575              7.706054       7.847743      -2.836867      -0.384544       6.768073       0.953194       8.502346           0.001636
          101              N       4.502335       1.793383      17.910026      -0.418741      40.987538 0.65844131E+03  0.16876514E+05                                 9.912332                            8.301042      -0.057006       1.967255                    0.998187      30.992432      87.891506       0.608921       0.392446      -1.099049      -0.076830      -0.018889       0.116760       0.141041      -0.019617       0.072705       0.008411      -0.110556       0.117147      -0.113266       0.038774       0.074492             10.965707      14.517219       1.217494       0.128438       6.448772      -0.897007      11.931131           0.005698
          102              N       2.405316       1.450018      18.491568      -0.330361      29.718468 0.43897112E+03  0.10281972E+05                                 8.191609                            6.873058      -0.281994       1.947476                    0.997516      27.986245      78.715984       0.647993       0.403548      -1.079178       0.047346      -0.008374       0.055203       0.073206      -0.003143       0.020568      -0.004675       0.051312       0.107882      -0.043991      -0.003134       0.047125              8.914044      11.078073       1.031996       0.222082       4.811311      -0.684086      10.852747           0.000373
          103              N      -1.109540       3.494452      17.412128      -0.402201      39.780390 0.65049074E+03  0.16604988E+05                                 9.697636                            8.248052       0.067236       2.017099                    0.997149      30.506760      86.047021       0.611809       0.392187      -1.100368       0.094450       0.067770      -0.061379       0.131458      -0.054390      -0.014159      -0.010663      -0.027982       0.263220      -0.101689       0.012290       0.089399             10.657452      11.207257       3.571153      -0.042256       9.252231      -0.576044      11.512868           0.013036
          104              N       0.595347       4.794740      17.922353      -0.333668      26.262407 0.38594536E+03  0.86934550E+04                                 7.292792                            6.275005       0.163603       2.093926                    0.999381      26.823189      72.335965       0.710732       0.382590      -1.101234      -0.004057      -0.008556      -0.069710       0.070350       0.033132       0.013694       0.006357       0.025604       0.165700      -0.063190       0.003616       0.059575              7.706048       7.847741       2.836866      -0.384540       6.768070      -0.953190       8.502335           0.001636
          105              N       0.787842       3.835567       6.904320      -0.418741      40.987430 0.65843909E+03  0.16876439E+05                                 9.912310                            8.301024      -0.056997       1.967258                    0.998187      30.992368      87.891230       0.608922       0.392445      -1.099049      -0.076830       0.018891       0.116759       0.141040       0.019618       0.072705      -0.008411      -0.110555       0.117145      -0.113266       0.038775       0.074492             10.965681      14.517190      -1.217491       0.128442       6.448755       0.897003      11.931099           0.005702
          106              N       8.927823       4.178932       7.485861      -0.330362      29.718401 0.43896971E+03  0.10281930E+05                                 8.191595                            6.873046      -0.281990       1.947479                    0.997516      27.986187      78.715761       0.647994       0.403548      -1.079178       0.047346       0.008374       0.055203       0.073206       0.003143       0.020568       0.004674       0.051312       0.107884      -0.043991      -0.003134       0.047125              8.914028      11.078050      -1.031993       0.222082       4.811303       0.684084      10.852731           0.000377
          107              N       5.412966       2.134498       6.406422      -0.402201      39.780240 0.65048805E+03  0.16604898E+05                                 9.697607                            8.248032       0.067245       2.017103                    0.997149      30.506671      86.046653       0.611810       0.392186      -1.100368       0.094450      -0.067770      -0.061380       0.131458       0.054390      -0.014158       0.010661      -0.027983       0.263223      -0.101689       0.012290       0.089400             10.657415      11.207209      -3.571130      -0.042249       9.252192       0.576038      11.512845           0.013040
          108              N       7.117854       0.834210       6.916646      -0.333664      26.262268 0.38594256E+03  0.86933750E+04                                 7.292761                            6.274977       0.163610       2.093930                    0.999381      26.823099      72.335620       0.710735       0.382589      -1.101235      -0.004058       0.008556      -0.069709       0.070350      -0.033132       0.013694      -0.006356       0.025603       0.165702      -0.063190       0.003616       0.059575              7.706015       7.847701      -2.836850      -0.384538       6.768036       0.953185       8.502308           0.001641
          109              N       2.926652       9.464517       4.101387      -0.418741      40.987432 0.65843918E+03  0.16876444E+05                                 9.912314                            8.301028      -0.057000       1.967257                    0.998187      30.992369      87.891262       0.608922       0.392445      -1.099049       0.076829       0.018891      -0.116759       0.141040      -0.019619       0.072705       0.008411      -0.110556       0.117144      -0.113267       0.038775       0.074491             10.965686      14.517191       1.217489       0.128445       6.448757      -0.897003      11.931109           0.005705
          110              N       5.023671       9.807882       3.519845      -0.330364      29.718422 0.43897037E+03  0.10281949E+05                                 8.191603                            6.873054      -0.281992       1.947478                    0.997516      27.986204      78.715840       0.647993       0.403548      -1.079178      -0.047346       0.008374      -0.055203       0.073206      -0.003143       0.020568      -0.004673       0.051311       0.107883      -0.043991      -0.003134       0.047125              8.914035      11.078057       1.031994       0.222083       4.811307      -0.684085      10.852742           0.000380
          111              N       8.538527       7.763448       4.599285      -0.402201      39.780181 0.65048658E+03  0.16604852E+05                                 9.697598                            8.248023       0.067246       2.017104                    0.997149      30.506645      86.046564       0.611810       0.392187      -1.100368      -0.094450      -0.067770       0.061381       0.131458      -0.054390      -0.014157      -0.010661      -0.027983       0.263224      -0.101689       0.012289       0.089400             10.657406      11.207196       3.571128      -0.042251       9.252186      -0.576038      11.512837           0.013039
          112              N       6.833640       6.463160       4.089060      -0.333665      26.262295 0.38594324E+03  0.86933936E+04                                 7.292764                            6.274981       0.163607       2.093929                    0.999381      26.823112      72.335654       0.710735       0.382589      -1.101235       0.004058       0.008556       0.069709       0.070349       0.033132       0.013694       0.006356       0.025603       0.165704      -0.063191       0.003616       0.059575              7.706018       7.847707       2.836853      -0.384535       6.768041      -0.953183       8.502305           0.001641
          113              O       4.387599       7.603586      13.569376      -0.480218      38.053617 0.53634534E+03  0.12894759E+05                                 9.086648                            7.260647       0.114772       2.110240                    0.994593      26.744108      70.463011       0.691194       0.368585      -1.130723       0.024441      -0.007037      -0.009794       0.027255      -0.006801      -0.072195       0.011270      -0.060843      -0.033793      -0.090590       0.029449       0.061141             10.532053      14.444721      -2.463931      -4.548304       7.059015       1.609448      10.092424           0.141245
          114              O       5.465725       7.062081      11.722398      -0.613279      39.215425 0.50885001E+03  0.12017458E+05                                 8.969952                            6.812616       0.636579       2.226066                    0.999409      28.089096      72.237020       0.758253       0.342034      -1.157459      -0.016633       0.009990       0.091410       0.093447       0.003407      -0.025374       0.002975      -0.105403       0.055099      -0.069383       0.025515       0.043868             10.631067       6.907334      -0.465523      -1.621273       5.676708       2.677247      19.309158           0.120318
          115              O       8.220739       7.181414      10.990299      -0.547806      37.510966 0.52408103E+03  0.12539703E+05                                 8.952356                            7.121030       0.211881       2.110367                    0.997319      27.820929      73.362589       0.705503       0.362843      -1.134043       0.071682      -0.000238       0.021787       0.074920       0.004200       0.028006      -0.010868      -0.052479      -0.013422      -0.045192       0.013009       0.032183             10.410984       7.310493      -0.577046       3.588911       5.859102      -0.747623      18.063359           0.128785
          116              O      -0.265821       6.571236      12.202687      -0.601512      34.858236 0.56067369E+03  0.13621462E+05                                 8.420819                            7.348832       0.330104       2.151343                    0.996016      28.118443      74.320681       0.697967       0.361208      -1.137163      -0.050061       0.041413      -0.017102       0.067184      -0.000812       0.036974      -0.004362       0.004209      -0.163044      -0.068504       0.024934       0.043570              8.863928      12.147159      -2.492814       0.676707       7.000508       0.399059       7.444116           0.057231
          117              O      -1.394543       0.643952      16.540696      -0.530355      40.299592 0.58468782E+03  0.14366762E+05                                 9.460292                            7.574051       0.087254       2.081340                    0.996597      27.644637      73.687091       0.677497       0.367929      -1.130976       0.006011      -0.004037       0.025004       0.026031       0.015635       0.020079      -0.031279       0.003496      -0.041970      -0.048420       0.020024       0.028396             11.121845      14.754244      -5.641015       2.216764      11.716862      -1.779787       6.894428           0.073707
          118              O      -0.465054       0.127214      18.490908      -0.596500      39.696778 0.64046537E+03  0.16054232E+05                                 9.172520                            7.862270       0.382648       2.159244                    0.995938      28.538013      76.120810       0.675119       0.361936      -1.138860      -0.016538       0.039120      -0.066381       0.078805       0.039839       0.014709       0.003631       0.022384       0.066838      -0.053012       0.012137       0.040875              9.875084       8.190052      -0.378978       1.923375       6.909075       0.233182      14.526126           0.099681
          119              O       1.403241       9.372202      19.132540      -0.566364      39.218102 0.54645320E+03  0.13185917E+05                                 9.121693                            7.226678       0.328428       2.143338                    0.997940      27.905873      73.416016       0.708261       0.358390      -1.139830       0.087186      -0.013102      -0.037394       0.095767       0.019147      -0.022158       0.017402      -0.007658      -0.007140      -0.039636       0.018803       0.020834             10.413162       7.755674      -1.406491      -3.960951       7.106899       3.149395      16.376913           0.134763
          120              O       3.070767       8.471570      18.009738      -0.447888      32.787068 0.47414617E+03  0.11060556E+05                                 8.196870                            6.798945       0.244941       2.152129                    0.996952      26.271634      68.325003       0.718190       0.365596      -1.132299      -0.016936       0.006786       0.015272       0.023793      -0.010333      -0.030565       0.029362       0.016311      -0.141181      -0.065264       0.011749       0.053515              9.133147      12.285707      -3.888157      -1.457106       8.738731       1.369575       6.375003           0.180571
          121              O       6.336420       4.321908      17.953169      -0.446480      32.038206 0.47877842E+03  0.11192784E+05                                 8.034600                            6.828842       0.314449       2.167087                    0.997898      26.411037      68.701489       0.717318       0.365251      -1.132872      -0.023180       0.032314       0.024919       0.046931      -0.015622      -0.008633      -0.039283       0.021353      -0.044412      -0.052729       0.018960       0.033769              8.895772       8.431109      -3.128267       1.847459      11.413149      -3.106307       6.843056           0.167749
          122              O       5.213092       6.224493      17.626740      -0.401267      29.820449 0.42422872E+03  0.96278022E+04                                 7.682793                            6.428996       0.179234       2.148092                    0.995077      25.452456      65.360027       0.738689       0.365357      -1.132118       0.020641      -0.015880       0.033609       0.042518      -0.010136      -0.011029       0.006369      -0.045650      -0.135641      -0.047940      -0.000431       0.048372              8.641518       6.955480      -2.954476      -0.268153      13.735546       0.539107       5.233528           0.205822
          123              O       4.549831       5.374521      15.154418      -0.433348      32.533825 0.49748703E+03  0.11743097E+05                                 8.155958                            6.990226       0.218709       2.137696                    0.997914      26.396427      69.014542       0.704487       0.368326      -1.130407       0.011777      -0.037900      -0.011275       0.041258      -0.024362      -0.015492      -0.042650       0.029776      -0.068813      -0.065157       0.023374       0.041783              9.025002       8.493519      -2.716907       1.589944      11.400446      -3.248256       7.181042           0.179987
          124              O       5.494556       3.399886      15.588923      -0.412843      31.129284 0.45661442E+03  0.10553643E+05                                 7.916913                            6.682385       0.148704       2.127063                    0.996938      25.853453      66.967232       0.722618       0.366728      -1.131219      -0.008386       0.021305      -0.042431       0.048214      -0.009853      -0.031330       0.004631      -0.038086      -0.100503      -0.052916       0.012160       0.040756              8.864533       7.135784      -2.223647      -0.161596      14.238265      -0.315584       5.219550           0.195567
          125              O       6.755881       1.974636      19.447744      -0.480211      38.053381 0.53634116E+03  0.12894636E+05                                 9.086625                            7.260629       0.114769       2.110240                    0.994593      26.743980      70.462659       0.691193       0.368586      -1.130722      -0.024443      -0.007038       0.009795       0.027256       0.006798      -0.072190      -0.011274      -0.060839      -0.033775      -0.090583       0.029444       0.061139             10.532025      14.444678       2.463924      -4.548292       7.058997      -1.609445      10.092401           0.141262
          126              O       5.677756       1.433131      21.294721      -0.613279      39.215542 0.50885148E+03  0.12017506E+05                                 8.969984                            6.812636       0.636565       2.226061                    0.999409      28.089098      72.237139       0.758250       0.342035      -1.157458       0.016632       0.009991      -0.091411       0.093447      -0.003406      -0.025376      -0.002975      -0.105395       0.055091      -0.069379       0.025514       0.043865             10.631106       6.907357       0.465523      -1.621273       5.676725      -2.677259      19.309235           0.120322
          127              O       5.730754       1.552464       0.015408      -0.547807      37.510908 0.52408011E+03  0.12539673E+05                                 8.952332                            7.121013       0.211886       2.110369                    0.997319      27.820956      73.362576       0.705506       0.362842      -1.134044      -0.071682      -0.000238      -0.021787       0.074921      -0.004203       0.028008       0.010870      -0.052480      -0.013418      -0.045195       0.013011       0.032184             10.410955       7.310472       0.577043       3.588899       5.859088       0.747622      18.063305           0.128789
          128              O       1.172301       0.942286      20.814432      -0.601511      34.858229 0.56067348E+03  0.13621454E+05                                 8.420810                            7.348824       0.330105       2.151344                    0.996016      28.118461      74.320687       0.697968       0.361208      -1.137164       0.050061       0.041413       0.017103       0.067184       0.000811       0.036973       0.004361       0.004208      -0.163055      -0.068507       0.024937       0.043570              8.863918      12.147144       2.492810       0.676706       7.000501      -0.399058       7.444108           0.057233
          129              O       2.301024       6.272902      16.476423      -0.530357      40.299645 0.58468839E+03  0.14366779E+05                                 9.460299                            7.574054       0.087253       2.081339                    0.996597      27.644661      73.687168       0.677497       0.367929      -1.130976      -0.006011      -0.004037      -0.025004       0.026031      -0.015636       0.020078       0.031280       0.003496      -0.041976      -0.048420       0.020024       0.028396             11.121855      14.754260       5.641026       2.216767      11.716874       1.779789       6.894431           0.073700
          130              O       1.371535       5.756164      14.526212      -0.596503      39.696949 0.64046900E+03  0.16054343E+05                                 9.172535                            7.862284       0.382644       2.159241                    0.995938      28.538106      76.121061       0.675120       0.361935      -1.138861       0.016537       0.039119       0.066380       0.078804      -0.039845       0.014709      -0.003631       0.022382       0.066849      -0.053020       0.012142       0.040879              9.875100       8.190068       0.378981       1.923380       6.909087      -0.233181      14.526146           0.099674
          131              O      -0.496760       3.743252      13.884579      -0.566370      39.218292 0.54645684E+03  0.13186018E+05                                 9.121684                            7.226673       0.328434       2.143339                    0.997940      27.906046      73.416348       0.708266       0.358387      -1.139833      -0.087185      -0.013101       0.037391       0.095765      -0.019162      -0.022166      -0.017408      -0.007672      -0.007127      -0.039657       0.018810       0.020847             10.413149       7.755666       1.406488      -3.960944       7.106892      -3.149389      16.376887           0.134752
          132              O       8.072714       2.842620      15.007381      -0.447897      32.787331 0.47415099E+03  0.11060682E+05                                 8.196838                            6.798919       0.244979       2.152137                    0.996952      26.272006      68.325725       0.718202       0.365590      -1.132306       0.016932       0.006785      -0.015271       0.023790       0.010334      -0.030558      -0.029370       0.016309      -0.141286      -0.065292       0.011767       0.053524              9.133110      12.285657       3.888143      -1.457092       8.738699      -1.369564       6.374974           0.180561
          133              O       4.807060       9.950858      15.063951      -0.446478      32.038270 0.47877934E+03  0.11192809E+05                                 8.034602                            6.828843       0.314449       2.167087                    0.997898      26.411079      68.701576       0.717319       0.365250      -1.132872       0.023181       0.032314      -0.024918       0.046930       0.015623      -0.008633       0.039286       0.021357      -0.044414      -0.052733       0.018962       0.033771              8.895776       8.431116       3.128275       1.847460      11.413159       3.106307       6.843053           0.167757
          134              O       5.930388       0.595543      15.390380      -0.401271      29.820664 0.42423220E+03  0.96279011E+04                                 7.682825                            6.429019       0.179228       2.148089                    0.995077      25.452569      65.360387       0.738688       0.365357      -1.132119      -0.020639      -0.015879      -0.033607       0.042515       0.010135      -0.011037      -0.006368      -0.045651      -0.135665      -0.047951      -0.000425       0.048376              8.641557       6.955507       2.954492      -0.268153      13.735615      -0.539105       5.233547           0.205811
          135              O       6.593649      11.003471      17.862702      -0.433343      32.533739 0.49748526E+03  0.11743042E+05                                 8.155933                            6.990205       0.218709       2.137696                    0.997914      26.396418      69.014434       0.704490       0.368325      -1.130408      -0.011777      -0.037900       0.011274       0.041257       0.024362      -0.015491       0.042653       0.029779      -0.068817      -0.065160       0.023376       0.041784              9.024973       8.493488       2.716895       1.589938      11.400408       3.248246       7.181023           0.179996
          136              O       5.648924       9.028836      17.428197      -0.412849      31.129468 0.45661786E+03  0.10553741E+05                                 7.916933                            6.682402       0.148709       2.127062                    0.996938      25.853576      66.967576       0.722618       0.366728      -1.131220       0.008385       0.021304       0.042429       0.048212       0.009851      -0.031338      -0.004631      -0.038085      -0.100533      -0.052928       0.012168       0.040760              8.864556       7.135808       2.223657      -0.161597      14.238296       0.315586       5.219563           0.195550
          137              O       3.041388       3.654314       8.442037      -0.480214      38.053309 0.53633993E+03  0.12894600E+05                                 9.086622                            7.260627       0.114774       2.110242                    0.994593      26.743935      70.462549       0.691192       0.368586      -1.130722      -0.024443       0.007038       0.009796       0.027257      -0.006798      -0.072187       0.011277      -0.060839      -0.033766      -0.090580       0.029441       0.061139             10.532022      14.444677      -2.463925      -4.548292       7.058992       1.609444      10.092397           0.141257
          138              O       1.963262       4.195819      10.289015      -0.613277      39.215441 0.50885004E+03  0.12017465E+05                                 8.969979                            6.812635       0.636568       2.226061                    0.999409      28.089022      72.236952       0.758248       0.342036      -1.157457       0.016634      -0.009990      -0.091412       0.093448       0.003402      -0.025375       0.002976      -0.105376       0.055079      -0.069369       0.025511       0.043858             10.631100       6.907356      -0.465525      -1.621279       5.676723       2.677257      19.309222           0.120327
          139              O      -0.791752       4.076486      11.021114      -0.547803      37.510856 0.52407901E+03  0.12539648E+05                                 8.952363                            7.121036       0.211872       2.110365                    0.997319      27.820801      73.362327       0.705499       0.362845      -1.134041      -0.071684       0.000239      -0.021788       0.074923       0.004193       0.027997      -0.010864      -0.052464      -0.013430      -0.045177       0.013001       0.032176             10.410992       7.310499      -0.577046       3.588914       5.859106      -0.747621      18.063373           0.128794
          140              O       7.694808       4.686664       9.808726      -0.601510      34.858125 0.56067159E+03  0.13621400E+05                                 8.420807                            7.348823       0.330101       2.151343                    0.996016      28.118373      74.320482       0.697966       0.361209      -1.137163       0.050061      -0.041414       0.017102       0.067184      -0.000813       0.036975      -0.004364       0.004211      -0.163028      -0.068501       0.024930       0.043570              8.863915      12.147140      -2.492807       0.676705       7.000500       0.399059       7.444105           0.057235
          141              O       8.823530      10.613948       5.470717      -0.530360      40.299659 0.58468960E+03  0.14366811E+05                                 9.460282                            7.574047       0.087270       2.081344                    0.996597      27.644718      73.687231       0.677500       0.367927      -1.130978      -0.006011       0.004037      -0.025003       0.026031       0.015635       0.020082      -0.031281       0.003497      -0.041977      -0.048424       0.020027       0.028397             11.121827      14.754210      -5.641003       2.216759      11.716846      -1.779785       6.894424           0.073691
          142              O       7.894041      11.130686       3.520505      -0.596500      39.696589 0.64046147E+03  0.16054110E+05                                 9.172495                            7.862250       0.382651       2.159246                    0.995938      28.537922      76.120511       0.675120       0.361936      -1.138860       0.016539      -0.039121       0.066380       0.078805       0.039837       0.014708       0.003632       0.022388       0.066833      -0.053011       0.012136       0.040874              9.875056       8.190024      -0.378976       1.923367       6.909055       0.233183      14.526088           0.099675
          143              O       6.025746       1.885698       2.878873      -0.566361      39.217968 0.54645064E+03  0.13185847E+05                                 9.121703                            7.226685       0.328414       2.143335                    0.997940      27.905726      73.415728       0.708256       0.358392      -1.139828      -0.087186       0.013104       0.037392       0.095767       0.019139      -0.022152       0.017397      -0.007649      -0.007151      -0.039624       0.018796       0.020828             10.413175       7.755682      -1.406494      -3.960957       7.106908       3.149401      16.376936           0.134770
          144              O       4.358220       2.786330       4.001675      -0.447894      32.787186 0.47414851E+03  0.11060626E+05                                 8.196899                            6.798968       0.244945       2.152128                    0.996952      26.271669      68.325187       0.718188       0.365597      -1.132298       0.016939      -0.006787      -0.015271       0.023795      -0.010337      -0.030569       0.029359       0.016316      -0.141146      -0.065255       0.011738       0.053517              9.133177      12.285742      -3.888171      -1.457113       8.738760       1.369583       6.375030           0.180555
          145              O       1.092567       6.935992       4.058244      -0.446482      32.037875 0.47877269E+03  0.11192619E+05                                 8.034566                            6.828819       0.314447       2.167090                    0.997898      26.410827      68.700909       0.717316       0.365252      -1.132870       0.023178      -0.032316      -0.024926       0.046935      -0.015620      -0.008629      -0.039273       0.021347      -0.044378      -0.052713       0.018951       0.033761              8.895728       8.431073      -3.128245       1.847450      11.413079      -3.106290       6.843032           0.167744
          146              O       2.215895       5.033407       4.384673      -0.401265      29.819956 0.42422070E+03  0.96275732E+04                                 7.682712                            6.428937       0.179247       2.148100                    0.995077      25.452234      65.359265       0.738692       0.365357      -1.132118      -0.020642       0.015878      -0.033612       0.042520      -0.010136      -0.011021       0.006373      -0.045651      -0.135609      -0.047927      -0.000440       0.048367              8.641416       6.955409      -2.954433      -0.268152      13.735358       0.539103       5.233480           0.205830
          147              O       2.879156       5.883379       6.856995      -0.433349      32.533465 0.49748067E+03  0.11742913E+05                                 8.155922                            6.990202       0.218706       2.137698                    0.997913      26.396205      69.013942       0.704485       0.368328      -1.130405      -0.011774       0.037901       0.011281       0.041260      -0.024359      -0.015487      -0.042638       0.029771      -0.068787      -0.065139       0.023366       0.041773              9.024956       8.493482      -2.716887       1.589934      11.400373      -3.248235       7.181014           0.179981
          148              O       1.934431       7.858014       6.422490      -0.412840      31.128744 0.45660533E+03  0.10553377E+05                                 7.916816                            6.682313       0.148728       2.127073                    0.996938      25.853240      66.966434       0.722623       0.366728      -1.131220       0.008387      -0.021304       0.042434       0.048217      -0.009853      -0.031324       0.004635      -0.038088      -0.100474      -0.052904       0.012152       0.040753              8.864413       7.135700      -2.223608      -0.161597      14.238043      -0.315572       5.219494           0.195566
          149              O       0.673106       9.283264       2.563669      -0.480214      38.053307 0.53633982E+03  0.12894601E+05                                 9.086637                            7.260638       0.114771       2.110241                    0.994593      26.743899      70.462527       0.691190       0.368588      -1.130720       0.024445       0.007038      -0.009796       0.027259       0.006798      -0.072183      -0.011280      -0.060837      -0.033750      -0.090574       0.029436       0.061138             10.532040      14.444695       2.463928      -4.548303       7.059003      -1.609448      10.092422           0.141254
          150              O       1.751231       9.824769       0.716692      -0.613276      39.215531 0.50885098E+03  0.12017497E+05                                 8.970011                            6.812655       0.636561       2.226059                    0.999409      28.088991      72.236994       0.758244       0.342037      -1.157455      -0.016634      -0.009991       0.091412       0.093449      -0.003400      -0.025376      -0.002977      -0.105362       0.055067      -0.069361       0.025508       0.043853             10.631141       6.907380       0.465527      -1.621286       5.676740      -2.677270      19.309303           0.120325
          151              O       4.506246       9.705436      -0.015408      -0.547801      37.510808 0.52407810E+03  0.12539624E+05                                 8.952369                            7.121041       0.211864       2.110363                    0.997319      27.820738      73.362214       0.705497       0.362846      -1.134040       0.071685       0.000240       0.021787       0.074923      -0.004189       0.027992       0.010863      -0.052456      -0.013434      -0.045169       0.012997       0.032172             10.411000       7.310504       0.577046       3.588917       5.859109       0.747623      18.063387           0.128792
          152              O       6.256686      10.315614       1.196981      -0.601507      34.858067 0.56067035E+03  0.13621362E+05                                 8.420802                            7.348818       0.330102       2.151344                    0.996016      28.118333      74.320371       0.697966       0.361209      -1.137163      -0.050062      -0.041414      -0.017101       0.067184       0.000814       0.036976       0.004365       0.004212      -0.163018      -0.068499       0.024928       0.043571              8.863909      12.147130       2.492805       0.676711       7.000495      -0.399056       7.444102           0.057237
          153              O       5.127963       4.984998       5.534990      -0.530360      40.299668 0.58468947E+03  0.14366807E+05                                 9.460281                            7.574044       0.087272       2.081344                    0.996597      27.644726      73.687245       0.677500       0.367927      -1.130978       0.006011       0.004037       0.025004       0.026031      -0.015635       0.020082       0.031282       0.003497      -0.041980      -0.048425       0.020027       0.028398             11.121827      14.754213       5.641006       2.216759      11.716847       1.779784       6.894421           0.073695
          154              O       6.057452       5.501736       7.485201      -0.596498      39.696484 0.64045949E+03  0.16054046E+05                                 9.172474                            7.862234       0.382660       2.159249                    0.995938      28.537891      76.120366       0.675121       0.361936      -1.138860      -0.016539      -0.039121      -0.066380       0.078805      -0.039836       0.014708      -0.003632       0.022388       0.066833      -0.053009       0.012136       0.040874              9.875031       8.190005       0.378975       1.923361       6.909041      -0.233182      14.526048           0.099682
          155              O       7.925747       7.514648       8.126834      -0.566358      39.217956 0.54645082E+03  0.13185854E+05                                 9.121712                            7.226693       0.328416       2.143335                    0.997940      27.905691      73.415680       0.708255       0.358393      -1.139827       0.087186       0.013103      -0.037395       0.095768      -0.019132      -0.022150      -0.017396      -0.007641      -0.007156      -0.039617       0.018795       0.020822             10.413186       7.755692       1.406496      -3.960962       7.106915      -3.149404      16.376950           0.134782
          156              O      -0.643727       8.415280       7.004032      -0.447882      32.786910 0.47414331E+03  0.11060484E+05                                 8.196899                            6.798968       0.244927       2.152124                    0.996952      26.271399      68.324606       0.718181       0.365601      -1.132294      -0.016943      -0.006789       0.015271       0.023798       0.010336      -0.030573      -0.029353       0.016316      -0.141063      -0.065233       0.011724       0.053509              9.133178      12.285742       3.888173      -1.457111       8.738763      -1.369582       6.375030           0.180590
          157              O       2.621927       1.307042       6.947462      -0.446483      32.037968 0.47877430E+03  0.11192665E+05                                 8.034576                            6.828826       0.314447       2.167089                    0.997898      26.410884      68.701064       0.717317       0.365252      -1.132870      -0.023179      -0.032316       0.024925       0.046934       0.015621      -0.008629       0.039275       0.021348      -0.044386      -0.052716       0.018952       0.033764              8.895740       8.431089       3.128255       1.847453      11.413097       3.106292       6.843035           0.167740
          158              O       1.498599      10.662357       6.621033      -0.401264      29.819937 0.42422016E+03  0.96275594E+04                                 7.682715                            6.428938       0.179244       2.148099                    0.995077      25.452202      65.359210       0.738691       0.365358      -1.132118       0.020642       0.015878       0.033615       0.042523       0.010135      -0.011019      -0.006373      -0.045648      -0.135597      -0.047923      -0.000441       0.048363              8.641420       6.955411       2.954435      -0.268151      13.735369      -0.539100       5.233481           0.205838
          159              O       0.835338       0.254429       4.148711      -0.433350      32.533571 0.49748263E+03  0.11742971E+05                                 8.155935                            6.990211       0.218707       2.137697                    0.997913      26.396271      69.014137       0.704486       0.368327      -1.130405       0.011775       0.037901      -0.011280       0.041260       0.024360      -0.015488       0.042640       0.029772      -0.068793      -0.065143       0.023367       0.041775              9.024970       8.493490       2.716889       1.589936      11.400393       3.248243       7.181027           0.179977
          160              O       1.780063       2.229064       4.583216      -0.412838      31.128720 0.45660487E+03  0.10553364E+05                                 7.916817                            6.682314       0.148730       2.127074                    0.996938      25.853210      66.966368       0.722622       0.366728      -1.131220      -0.008387      -0.021303      -0.042435       0.048217       0.009853      -0.031322      -0.004635      -0.038086      -0.100466      -0.052902       0.012151       0.040751              8.864413       7.135704       2.223612      -0.161597      14.238041       0.315573       5.219494           0.195579

******************************************************
Auxiliary information for the entire system
The total spin magnetic moment of the unit cell is   7.870182
The total net atomic charge of the unit cell is   -0.000006
Accuracy of reproducing the electrostatic potential in the unit cell:
  The inner radius (bohr) =    5.0000
  The outer radius (bohr) =   12.0000
  Valid grid points have density less than (e/(bohr^3)) =    0.0001
  The number of valid grid points were=        64156
  The rms potential error without charges in kcal/mol is=      9.86488
  The rms potential error with partial charges in kcal/mol is=      1.11552
  The RRMSE value at monopole order=      0.11308
  The rms potential error with partial charges and cloud penetration in kcal/mol is=      1.12833
  The RRMSE value at monopole order with cloud penetration is=      0.11438
  The rms potential error with partial charges and atomic dipoles in kcal/mol is=      0.54370
  The RRMSE value at dipole order=      0.05511
  The rms potential error with partial charges, atomic dipoles and cloud penetration in kcal/mol is=      0.52165
  The RRMSE value at dipole order with cloud penetration=      0.05288

******************************************************
The electron densities and ab initio electrostatic potential were computed in VASP using the PBE functional and
projector augmented wave method. See the main text of the journal article for a description of computational details.
The atomic charges, dipoles, and quadrupoles were computed with the DDEC6 method as described in
(a) T. A. Manz and N. Gabaldon Limas, RSC Adv. 6 (2016) 47771-47801 DOI: 10.1039/c6ra04656h
(b) N. Gabaldon Limas and T. A. Manz, RSC Adv. 8 (2018) 2678-2707 DOI: 10.1039/c7ra11829e.
For each atom in the material, the electron cloud parameters were fit to the spherically averaged atom-in-material
electron density using radial positions for which this density was between 10^-4 and 10^-2 electrons per cubic bohr.
The polarizabilities, dispersion coefficients, and quantum Drude oscillator (QDO) parameters were fit using the MCLF method.
The magnetic structure of the system was optimized in VASP from the default ferromagnetic initial guess using spin polarization.
The atomic spin moments (ASMs) were computed on this optimized magnetic structure using the DDEC6 partition as inputs
to the method of T. A. Manz and D. S. Sholl, J. Chem. Theory Comput. 7 (2011) 4146-4164 DOI: 10.1021/ct200539n.
The RMSE and RRMSE were computed using a uniform grid with Ewald summation.
