# Supplementary material for: A collection of forcefield precursors for metal–organic frameworks
Source: RSC Adv. 2019 Nov 13;9(63):36492–507. doi: 10.1039/c9ra07327b (PMC9075174; doi:10.1039/c9ra07327b)
Supplement: RA-009-C9RA07327B-s6164 [file RA-009-C9RA07327B-s6164.xyz]

  300
jmolscript: load "" {1 1 1} spacegroup "x,y,z" unitcell [{     11.972000     0.000000     0.000000 }, {      0.000000    12.043000     0.000000 }, {     -4.806444     0.000000    27.373224 }]
Zn     7.001549     5.514128    12.351346     0.779757
Zn    -1.387673     0.507372    26.037958     0.779757
Zn     8.553229    11.535628     1.335266     0.779757
Zn     0.164007     6.528872    15.021878     0.779757
H      9.425079     7.042746    10.768626     0.115610
H      0.526545     1.109160    20.776277     0.107729
H      1.614785     0.281806    18.942271     0.103538
H      3.811458     0.886365    18.493350     0.119728
H      3.818682     3.175739    21.772662     0.119075
H      1.632776     2.548299    22.235270     0.103292
H      7.484577     3.829674    20.551817     0.118192
H     -3.020322     3.574362    22.328339     0.108229
H      7.059623     0.310709    23.442429     0.103390
H      5.427229     0.612989    21.789086     0.121605
H      7.573452     1.829332    18.627479     0.124323
H      8.219158     2.395353    16.497842     0.109597
H      4.914679     4.610060    16.076294     0.110638
H      4.228994     3.992255    18.194982     0.125928
H      4.919178     7.771348    12.068854     0.112438
H      7.630849    10.560507    12.791508     0.136870
H      8.701791     8.377111    12.903738     0.120421
H      3.324205     9.453755    12.909212     0.127163
H      1.723297    11.056678    12.556098     0.115961
H      4.468757     1.474063    11.006773     0.116498
H      6.116600    11.917753    11.351676     0.131175
H      0.367613     0.168602    11.031409     0.115127
H     -1.286994     1.770321    10.779576     0.130126
H      1.332142     4.669071    11.674680     0.134874
H      3.018628     3.072169    11.874505     0.119694
H      9.253985     3.376857    12.090753     0.112913
H     -0.389240     6.002231    10.262222     0.134656
H      1.035857    11.021754    24.455238     0.115610
H      8.915767     4.912340     7.089665     0.107729
H     10.004007     5.739694     5.255659     0.103538
H      0.228680     5.135135     4.806738     0.119728
H      0.235904     2.845761     8.086050     0.119075
H     10.021998     3.473201     8.548658     0.103292
H      3.901799     2.191826     6.865205     0.118192
H      5.368900     2.447138     8.641727     0.108229
H      3.476845     5.710791     9.755817     0.103390
H      1.844451     5.408511     8.102474     0.121605
H      3.990674     4.192168     4.940867     0.124323
H      4.636380     3.626147     2.811230     0.109597
H      1.331901     1.411440     2.389682     0.110637
H      0.646216     2.029246     4.508370     0.125928
H     -3.470044    10.293152    25.755466     0.112438
H     -0.758373     7.503993    26.478120     0.136870
H      0.312569     9.687389    26.590350     0.120421
H      6.906983     8.610745    26.595824     0.127163
H      5.306075     7.007822    26.242710     0.115961
H     -3.920465     4.547437    24.693385     0.116498
H     -2.272622     6.146747    25.038288     0.131175
H      3.950391     5.852898    24.718021     0.115127
H      2.295784     4.251179    24.466188     0.130126
H      4.914920     1.352429    25.361292     0.134874
H      6.601406     2.949331    25.561117     0.119694
H      0.864763     2.644643    25.777365     0.112913
H      3.193538     0.019269    23.948834     0.134656
H      6.129699     1.021246     2.917986     0.115610
H     -1.750211     7.130660    20.283559     0.107729
H     -2.838451     6.303306    22.117565     0.103537
H      6.936876     6.907865    22.566486     0.119728
H      6.929652     9.197239    19.287174     0.119075
H     -2.856442     8.569799    18.824566     0.103292
H      3.263757     9.851174    20.508019     0.118192
H      1.796656     9.595862    18.731497     0.108228
H      3.688711     6.332209    17.617407     0.103390
H      5.321105     6.634489    19.270750     0.121605
H      3.174882     7.850832    22.432357     0.124323
H      2.529176     8.416853    24.561994     0.109598
H      5.833655    10.631560    24.983542     0.110637
H      6.519340    10.013754    22.864854     0.125928
H     10.635600     1.749848     1.617758     0.112438
H      7.923929     4.539007     0.895104     0.136872
H      6.852987     2.355611     0.782874     0.120421
H      0.258573     3.432255     0.777400     0.127163
H      1.859481     5.035178     1.130514     0.115961
H     11.086021     7.495563     2.679839     0.116498
H      9.438178     5.896253     2.334936     0.131174
H      3.215165     6.190102     2.655203     0.115128
H      4.869772     7.791821     2.907036     0.130126
H      2.250636    10.690571     2.011932     0.134874
H      0.564150     9.093669     1.812107     0.119694
H      6.300793     9.398357     1.595859     0.112913
H      3.972018    -0.019269     3.424390     0.134656
H     -2.259523     5.000254    16.604598     0.115610
H      6.639011    10.933840     6.596947     0.107729
H      5.550771    11.761194     8.430953     0.103537
H      3.354098    11.156635     8.879874     0.119728
H      3.346874     8.867261     5.600562     0.119075
H      5.532780     9.494701     5.137954     0.103292
H     -0.319021     8.213326     6.821407     0.118192
H     10.185878     8.468638     5.044885     0.108228
H      0.105933    11.732291     3.930795     0.103390
H      1.738327    11.430011     5.584138     0.121604
H     -0.407896    10.213668     8.745745     0.124323
H     -1.053602     9.647647    10.875382     0.109598
H      2.250877     7.432940    11.296930     0.110637
H      2.936562     8.050746     9.178242     0.125928
H      2.246378     4.271652    15.304370     0.112437
H     -0.465293     1.482493    14.581716     0.136872
H     -1.536235     3.665889    14.469486     0.120421
H      3.841351     2.589245    14.464012     0.127163
H      5.442259     0.986322    14.817126     0.115961
H      2.696799    10.568937    16.366451     0.116498
H      1.048956     0.125247    16.021548     0.131174
H      6.797943    11.874398    16.341815     0.115128
H      8.452550    10.272679    16.593648     0.130126
H      5.833414     7.373929    15.698544     0.134874
H      4.146928     8.970831    15.498719     0.119694
H     -2.088429     8.666143    15.282471     0.112913
H      7.554796     6.040769    17.111002     0.134655
C      9.663330     6.169629    10.979948    -0.034859
C      1.407790     1.353633    20.612038    -0.111747
C      2.059056     0.864687    19.514371    -0.076430
C      3.372561     1.221160    19.240639    -0.194601
C      4.024943     2.101504    20.127532     0.197695
C      3.378719     2.585632    21.203299    -0.197845
C      2.064733     2.219525    21.479769    -0.082999
C      6.310960     2.241202    20.962962     0.203861
C      7.369502     3.123954    21.145816    -0.204926
C     -3.713902     2.966191    22.207897    -0.100651
C     -3.863155     1.910020    23.078365    -0.043522
C      7.119845     1.050150    22.881278    -0.100090
C      6.148140     1.197074    21.856151    -0.210308
C     -2.811785     1.736601    24.208879     0.578917
C      5.819275     2.813245    18.615435     0.212891
C      7.023172     2.370062    18.106840    -0.201831
C      7.415765     2.722922    16.832343    -0.103529
C      6.644275     3.555094    16.037424    -0.052602
C      5.443900     4.034405    16.580509    -0.110969
C      5.030141     3.667094    17.852817    -0.200826
C      7.087702     3.934448    14.650697     0.574117
C      5.728361     8.186831    12.260467     0.111273
C      7.218427     9.737970    12.658474    -0.106643
C      7.802381     8.532466    12.721432    -0.049405
C      4.888858    10.524378    12.152890     0.155484
C      3.556040    10.266658    12.522976    -0.170726
C      2.603879    11.225280    12.307002    -0.111471
C      2.920651     0.407053    11.723404     0.060663
C      4.241287     0.653935    11.381787    -0.111245
C      5.234350    11.741925    11.589823    -0.168791
C      1.875877     1.439139    11.503050     0.063117
C      0.570765     1.065805    11.163074    -0.125447
C     -0.425549     2.023224    11.021281    -0.182105
C     -0.126727     3.355180    11.242183     0.169941
C      1.143352     3.767050    11.549858    -0.160758
C      2.151171     2.803610    11.673859    -0.120535
C      9.566173     4.165674    11.710539     0.109663
C     -1.110857     5.607221    10.696908    -0.109666
C      1.274108    11.894871    24.666560    -0.034859
C      9.797012     4.667867     6.925426    -0.111747
C     10.448278     5.156813     5.827759    -0.076430
C     -0.210217     4.800340     5.554027    -0.194601
C      0.442165     3.919997     6.440920     0.197695
C     -0.204059     3.435868     7.516687    -0.197845
C     10.453955     3.801975     7.793157    -0.082999
C      2.728182     3.780298     7.276350     0.203861
C      3.786724     2.897546     7.459204    -0.204926
C      4.675320     3.055309     8.521285    -0.100651
C      4.526067     4.111480     9.391753    -0.043522
C      3.537067     4.971350     9.194666    -0.100090
C      2.565362     4.824426     8.169539    -0.210308
C      5.577437     4.284899    10.522267     0.578917
C      2.236497     3.208255     4.928823     0.212891
C      3.440394     3.651438     4.420228    -0.201831
C      3.832987     3.298578     3.145731    -0.103529
C      3.061497     2.466406     2.350812    -0.052602
C      1.861122     1.987095     2.893897    -0.110969
C      1.447363     2.354407     4.166205    -0.200826
C      3.504924     2.087052     0.964085     0.574117
C     -2.660861     9.877669    25.947079     0.111273
C     -1.170795     8.326530    26.345086    -0.106643
C     -0.586841     9.532034    26.408044    -0.049405
C     -3.500364     7.540122    25.839502     0.155484
C      7.138818     7.797843    26.209588    -0.170726
C      6.186657     6.839220    25.993614    -0.111471
C      6.503429     5.614447    25.410016     0.060663
C     -4.147935     5.367565    25.068399    -0.111245
C     -3.154872     6.322575    25.276435    -0.168791
C      5.458655     4.582361    25.189662     0.063117
C      4.153543     4.955695    24.849686    -0.125447
C      3.157229     3.998276    24.707893    -0.182105
C      3.456051     2.666320    24.928795     0.169941
C      4.726130     2.254450    25.236470    -0.160758
C      5.733949     3.217890    25.360471    -0.120535
C      1.176951     1.855826    25.397151     0.109663
C      2.471921     0.414279    24.383520    -0.109666
C      5.891448     0.148129     2.706664    -0.034859
C     -2.631456     7.375133    20.447798    -0.111747
C     -3.282722     6.886187    21.545465    -0.076430
C      7.375773     7.242660    21.819197    -0.194602
C      6.723391     8.123004    20.932304     0.197695
C      7.369615     8.607132    19.856537    -0.197845
C     -3.288399     8.241025    19.580067    -0.082999
C      4.437374     8.262702    20.096874     0.203861
C      3.378832     9.145454    19.914020    -0.204926
C      2.490236     8.987691    18.851939    -0.100650
C      2.639489     7.931520    17.981471    -0.043522
C      3.628489     7.071650    18.178558    -0.100090
C      4.600194     7.218574    19.203685    -0.210308
C      1.588119     7.758101    16.850957     0.578917
C      4.929059     8.834745    22.444401     0.212891
C      3.725162     8.391562    22.952996    -0.201831
C      3.332569     8.744422    24.227493    -0.103529
C      4.104059     9.576594    25.022412    -0.052602
C      5.304434    10.055905    24.479327    -0.110969
C      5.718193     9.688593    23.207019    -0.200826
C      3.660632     9.955948    26.409139     0.574117
C      9.826417     2.165331     1.426145     0.111273
C      8.336351     3.716470     1.028138    -0.106644
C      7.752397     2.510966     0.965180    -0.049405
C     10.665920     4.502878     1.533722     0.155484
C      0.026738     4.245158     1.163636    -0.170726
C      0.978899     5.203780     1.379610    -0.111471
C      0.662127     6.428553     1.963208     0.060663
C     11.313491     6.675435     2.304825    -0.111245
C     10.320428     5.720425     2.096789    -0.168791
C      1.706901     7.460639     2.183562     0.063117
C      3.012013     7.087306     2.523538    -0.125447
C      4.008327     8.044724     2.665331    -0.182105
C      3.709505     9.376680     2.444429     0.169941
C      2.439426     9.788550     2.136754    -0.160758
C      1.431607     8.825110     2.012753    -0.120535
C      5.988605    10.187174     1.976073     0.109663
C      4.693635    11.628721     2.989704    -0.109666
C     -2.497774     5.873371    16.393276    -0.034859
C      5.757766    10.689367     6.761186    -0.111747
C      5.106500    11.178313     7.858853    -0.076430
C      3.792995    10.821840     8.132585    -0.194602
C      3.140613     9.941497     7.245692     0.197695
C      3.786837     9.457368     6.169925    -0.197845
C      5.100823     9.823475     5.893455    -0.082999
C      0.854596     9.801798     6.410262     0.203861
C     -0.203946     8.919046     6.227408    -0.204926
C     10.879458     9.076809     5.165327    -0.100650
C     11.028711    10.132980     4.294859    -0.043522
C      0.045711    10.992850     4.491946    -0.100090
C      1.017416    10.845926     5.517073    -0.210308
C      9.977341    10.306399     3.164345     0.578917
C      1.346281     9.229755     8.757789     0.212891
C      0.142384     9.672938     9.266384    -0.201831
C     -0.250209     9.320078    10.540881    -0.103529
C      0.521281     8.487906    11.335800    -0.052602
C      1.721656     8.008595    10.792715    -0.110969
C      2.135415     8.375907     9.520407    -0.200826
C      0.077854     8.108552    12.722527     0.574117
C      1.437195     3.856169    15.112757     0.111273
C     -0.052871     2.305030    14.714750    -0.106644
C     -0.636825     3.510535    14.651792    -0.049405
C      2.276698     1.518622    15.220334     0.155484
C      3.609516     1.776343    14.850248    -0.170726
C      4.561677     0.817720    15.066222    -0.111471
C      4.244905    11.635947    15.649820     0.060663
C      2.924269    11.389065    15.991437    -0.111245
C      1.931206     0.301075    15.783401    -0.168791
C      5.289679    10.603862    15.870174     0.063117
C      6.594791    10.977195    16.210150    -0.125447
C      7.591105    10.019776    16.351943    -0.182105
C      7.292283     8.687820    16.131041     0.169941
C      6.022204     8.275950    15.823366    -0.160758
C      5.014385     9.239390    15.699365    -0.120535
C     -2.400617     7.877326    15.662685     0.109663
C      8.276413     6.435779    16.676316    -0.109666
N      8.859550     5.276038    11.616649    -0.263863
N      5.402729     2.436299    19.903619    -0.181821
N      6.849573     7.553370    12.468230    -0.262768
N      5.892696     9.526013    12.360927     0.019847
N     -1.191820     4.319824    11.192090     0.022429
N      0.470328     0.745462    25.303261    -0.263863
N      1.819951     3.585201     6.217007    -0.181821
N     -1.539649    10.511130    26.154842    -0.262768
N     -2.496526     8.538487    26.047539     0.019847
N      2.390958     1.701676    24.878702     0.022429
N      6.695228    11.297538     2.069963    -0.263863
N      5.345605     8.457799    21.156217    -0.181821
N      8.705205     1.531870     1.218382    -0.262768
N      9.662082     3.504513     1.325685     0.019847
N      4.774598    10.341324     2.494522     0.022429
N     -1.693994     6.766962    15.756575    -0.263863
N      1.762827     9.606701     7.469605    -0.181821
N      0.315983     4.489630    14.904994    -0.262768
N      1.272860     2.516987    15.012297     0.019847
N      8.357376     7.723176    16.181134     0.022429
O      6.447404     4.905114    14.110897    -0.578529
O      8.002519     3.320255    14.111171    -0.580982
O     -2.035695     2.631396    24.479874    -0.580454
O     -2.910640     0.667182    24.826419    -0.565500
O      2.864626     1.116386     0.424285    -0.578529
O      4.419741     2.701245     0.424559    -0.580982
O      6.353527     3.390105    10.793262    -0.580454
O      5.478582     5.354318    11.139807    -0.565500
O      4.300930    10.926614    26.948939    -0.578528
O      2.745815     9.341755    26.948665    -0.580982
O      0.812029     8.652896    16.579962    -0.580455
O      1.686974     6.688682    16.233417    -0.565500
O      0.718152     7.137886    13.262327    -0.578528
O     -0.836963     8.722745    13.262053    -0.580982
O      9.201251     9.411605     2.893350    -0.580454
O     10.076196    11.375818     2.546805    -0.565500

The following XYZ coordinates are in angstroms. Other properties are in atomic units.
The sperically averaged electron density of each atom fit to a function of the form exp(a - br)
eigen_1, eigen_2 and eigen_3 are the three eigenvalues of traceless quadrupole moment tensor
  atom number  atomic symbol              X              Y              Z     net charge C6 coefficient C8 coefficient C10 coefficient fluctuating dipole atomic polarizability isotropic forcefield polarizability              a              b squared Pearson coefficient          <r^3>          <r^4>         wp_QDO          m_QDO          q_QDO       dipole_x       dipole_y       dipole_z         dipole            Qxy            Qxz            Qyz     Q(x^2-y^2)  Q(3z^2 - R^2)        eigen_1        eigen_2        eigen_3 static polarizability      alpha(xx)      alpha(xy)      alpha(xz)      alpha(yy)      alpha(yz)      alpha(zz) atomic spin moment
            1             Zn       7.001549       5.514128      12.351346       0.779757      98.466284 0.20257922E+04  0.65711455E+05                                17.385359                           14.697660       0.411356       1.972526                    0.997651      48.159703     132.445950       0.472201       0.399883      -1.144768      -0.064640      -0.052924       0.025788       0.087431       0.003350       0.020978       0.002327       0.019350       0.060632      -0.020417      -0.013115       0.033532             20.409126      21.504120       0.628283       0.272520      18.915779       0.768424      20.807479          -0.000006
            2             Zn      -1.387673       0.507372      26.037958       0.779757      98.466289 0.20257923E+04  0.65711458E+05                                17.385359                           14.697661       0.411356       1.972526                    0.997651      48.159704     132.445952       0.472201       0.399883      -1.144768      -0.064640       0.052924       0.025788       0.087431      -0.003350       0.020978      -0.002327       0.019350       0.060631      -0.020417      -0.013115       0.033532             20.409126      21.504121      -0.628282       0.272520      18.915780      -0.768424      20.807479          -0.000006
            3             Zn       8.553229      11.535628       1.335266       0.779757      98.466291 0.20257924E+04  0.65711462E+05                                17.385359                           14.697661       0.411356       1.972526                    0.997651      48.159705     132.445957       0.472201       0.399883      -1.144768       0.064640      -0.052924      -0.025788       0.087431      -0.003350       0.020978      -0.002327       0.019350       0.060631      -0.020417      -0.013115       0.033532             20.409127      21.504121      -0.628282       0.272520      18.915780      -0.768424      20.807480          -0.000006
            4             Zn       0.164007       6.528872      15.021878       0.779757      98.466287 0.20257923E+04  0.65711460E+05                                17.385359                           14.697661       0.411356       1.972526                    0.997651      48.159704     132.445954       0.472201       0.399883      -1.144768       0.064640       0.052924      -0.025788       0.087431       0.003350       0.020978       0.002327       0.019350       0.060631      -0.020417      -0.013115       0.033532             20.409126      21.504121       0.628283       0.272520      18.915779       0.768424      20.807479          -0.000006
            5              H       9.425079       7.042746      10.768626       0.115610       1.230264 0.90687058E+01  0.91671160E+02                                 1.889726                            1.759770      -1.005863       2.407830                    0.997362       3.511995       9.908289       0.473174       1.280553      -0.710310      -0.009082       0.041763      -0.010828       0.044089      -0.002708      -0.006187      -0.013374      -0.006534      -0.037265      -0.020686       0.004869       0.015817              1.940858       1.724933      -0.356139      -0.030381       2.573095      -0.161926       1.524546           0.000001
            6              H       0.526545       1.109160      20.776277       0.107729       1.101353 0.78283152E+01  0.74842807E+02                                 1.629578                            1.536628      -0.751729       2.516040                    0.999761       3.173884       8.185195       0.566401       1.131099      -0.746721      -0.036797      -0.009400       0.007125       0.038641       0.009670      -0.006734       0.015327       0.019198       0.001864      -0.024910       0.011552       0.013358              1.652855       2.229347       0.205269      -0.198728       1.329622      -0.003778       1.399596           0.000006
            7              H       1.614785       0.281806      18.942271       0.103538       1.112024 0.79912669E+01  0.77738130E+02                                 1.716747                            1.610917      -0.788275       2.499375                    0.999417       3.364362       9.107955       0.517042       1.217761      -0.724174      -0.019154      -0.025183      -0.020136       0.037504       0.010498      -0.001772       0.012534       0.014792      -0.011261      -0.020016       0.004074       0.015942              1.744989       1.577305       0.265670       0.242653       1.792272       0.440713       1.865388           0.000002
            8              H       3.811458       0.886365      18.493350       0.119728       1.039024 0.77576319E+01  0.76556831E+02                                 1.768066                            1.685217      -1.322955       2.255768                    0.993553       3.773337      11.047296       0.452103       1.372820      -0.687658       0.015486      -0.013627      -0.027508       0.034383       0.000483      -0.005692       0.007904       0.012619       0.000358      -0.012396       0.001763       0.010634              1.798209       1.593726      -0.062577      -0.321964       1.587957       0.351392       2.212944          -0.000001
            9              H       3.818682       3.175739      21.772662       0.119075       1.085344 0.83026041E+01  0.82725277E+02                                 1.775713                            1.710196      -1.239971       2.293897                    0.994932       3.654968      10.496361       0.465343       1.321018      -0.699441       0.015864       0.022976       0.018549       0.033521       0.009582      -0.000924       0.009522       0.003807      -0.009967      -0.014422       0.000945       0.013477              1.785276       1.650871       0.252306       0.193364       1.741883       0.406199       1.963073          -0.000000
           10              H       1.632776       2.548299      22.235270       0.103292       1.190732 0.86413549E+01  0.86147114E+02                                 1.830370                            1.700371      -0.915123       2.440232                    0.997935       3.519962       9.803827       0.489678       1.254691      -0.715238      -0.021252       0.011545       0.030469       0.038901       0.006867      -0.010365       0.012751       0.018205       0.000464      -0.022434       0.006466       0.015968              1.885606       1.756810      -0.128671      -0.439408       1.511113       0.306542       2.388896           0.000002
           11              H       7.484577       3.829674      20.551817       0.118192       1.086253 0.80594070E+01  0.79319160E+02                                 1.745007                            1.659360      -1.112773       2.351495                    0.996577       3.550508       9.973390       0.485760       1.281179      -0.708266       0.006720       0.027692      -0.019966       0.034794       0.007274       0.005333      -0.012081       0.001400      -0.008033      -0.017257       0.005492       0.011765              1.775894       1.403694       0.114254       0.036872       1.976382      -0.449413       1.947607           0.000001
           12              H      -3.020322       3.574362      22.328339       0.108229       1.191741 0.89222484E+01  0.89447613E+02                                 1.807683                            1.709800      -1.082514       2.358175                    0.997037       3.553615       9.848195       0.497238       1.228705      -0.720710       0.028332       0.024323       0.003895       0.037543       0.012026       0.000356      -0.006230      -0.002651      -0.013494      -0.012526      -0.002838       0.015363              1.826052       1.949662       0.403740       0.170970       1.932365       0.038013       1.596129           0.000002
           13              H       7.059623       0.310709      23.442429       0.103390       1.035942 0.73922378E+01  0.71741390E+02                                 1.732404                            1.618525      -1.177011       2.314216                    0.995066       3.713631      10.619202       0.474918       1.328905      -0.696506       0.000274      -0.029329       0.022067       0.036704       0.005240       0.000905      -0.009629      -0.013826      -0.004746      -0.010774      -0.003756       0.014530              1.788585       1.477222       0.117902       0.049847       2.137747      -0.476185       1.750787          -0.000001
           14              H       5.427229       0.612989      21.789086       0.121605       0.988686 0.73802888E+01  0.71562204E+02                                 1.681526                            1.622636      -1.105254       2.356403                    0.997085       3.584355      10.229006       0.472167       1.337828      -0.695675      -0.027994      -0.023383      -0.000623       0.036481       0.012387       0.004344      -0.004865       0.001615      -0.004510      -0.014848       0.001681       0.013167              1.689746       1.824497       0.370618       0.100904       1.773517      -0.047335       1.471223          -0.000000
           15              H       7.573452       1.829332      18.627479       0.124323       1.080554 0.80019235E+01  0.77487964E+02                                 1.653974                            1.589645      -0.989017       2.412644                    0.998566       3.256590       8.656778       0.534108       1.184233      -0.732821       0.024526      -0.020872       0.017098       0.036463      -0.012858      -0.003536      -0.007941       0.014333      -0.009018      -0.018152       0.001872       0.016280              1.663215       1.556627      -0.246886       0.203614       1.607839      -0.263920       1.825180           0.000003
           16              H       8.219158       2.395353      16.497842       0.109597       1.127639 0.82888113E+01  0.81389351E+02                                 1.729361                            1.637537      -1.021678       2.387210                    0.998164       3.429099       9.332826       0.514173       1.213169      -0.724712       0.032219      -0.014635      -0.010877       0.037021      -0.012496      -0.000591      -0.006151       0.007970      -0.013484      -0.013963      -0.001915       0.015878              1.762597       2.086734      -0.188695      -0.374103       1.555346       0.051883       1.645711           0.000000
           17              H       4.914679       4.610060      16.076294       0.110638       1.044446 0.76590162E+01  0.74829623E+02                                 1.735557                            1.645598      -1.016727       2.394325                    0.997370       3.600317      10.256718       0.472824       1.325885      -0.698417      -0.022095       0.024220      -0.020942       0.038902      -0.012407       0.002228      -0.006112       0.007295      -0.002471      -0.013605      -0.001639       0.015244              1.780900       1.703150      -0.242439       0.193340       1.848600      -0.267941       1.790950          -0.000002
           18              H       4.228994       3.992255      18.194982       0.125928       1.032227 0.78089773E+01  0.76602941E+02                                 1.723544                            1.664537      -1.034733       2.397071                    0.997410       3.508824       9.989561       0.469278       1.330528      -0.698376      -0.031255       0.015854       0.011377       0.036847      -0.011877      -0.002978      -0.002977       0.015146       0.006549      -0.016075       0.002946       0.013129              1.728622       1.891386      -0.247916      -0.257552       1.667745       0.022538       1.626735          -0.000000
           19              H       4.919178       7.771348      12.068854       0.112438       1.055374 0.74108189E+01  0.71600206E+02                                 1.732163                            1.608091      -1.007366       2.409085                    0.998111       3.463772       9.719040       0.484475       1.308538      -0.702781      -0.043385      -0.031408      -0.010295       0.054541       0.006871       0.006292      -0.002768       0.006863      -0.051135      -0.019085       0.002403       0.016681              1.776427       2.159484       0.312201       0.279848       1.740007       0.182100       1.429792          -0.000002
           20              H       7.630849      10.560507      12.791508       0.136870       1.035245 0.74414338E+01  0.71073157E+02                                 1.639058                            1.561554      -0.810173       2.511417                    0.999730       3.157154       8.454323       0.521877       1.228821      -0.722922       0.029537       0.036330       0.010038       0.047886       0.008014       0.009217       0.002801       0.002862      -0.078192      -0.028090       0.005283       0.022808              1.648940       1.572659       0.249561       0.061972       2.025076       0.090912       1.349086          -0.000002
           21              H       8.701791       8.377111      12.903738       0.120421       1.005738 0.67542483E+01  0.64586290E+02                                 1.748423                            1.584727      -1.248242       2.288484                    0.995067       3.740919      10.890844       0.459388       1.394323      -0.682871       0.042519      -0.004068       0.009946       0.043856       0.000803       0.007013       0.003540      -0.011703      -0.055888      -0.020947       0.005202       0.015745              1.865266       2.674244      -0.332321       0.146874       1.461202      -0.013080       1.460351          -0.000001
           22              H       3.324205       9.453755      12.909212       0.127163       0.930951 0.68242316E+01  0.64995994E+02                                 1.632459                            1.574472      -0.983297       2.426552                    0.997309       3.468907       9.865118       0.472091       1.362221      -0.691380      -0.017578      -0.031665       0.018134       0.040503       0.001276      -0.009150      -0.011169      -0.002307      -0.029329      -0.018255       0.003369       0.014887              1.657921       1.473023       0.080674       0.006066       1.986332      -0.237655       1.514408          -0.000001
           23              H       1.723297      11.056678      12.556098       0.115961       1.003209 0.76447343E+01  0.74877967E+02                                 1.710562                            1.662187      -1.046911       2.388233                    0.996514       3.609583      10.396716       0.461409       1.355279      -0.692532      -0.034715      -0.009879       0.012758       0.038282      -0.001110      -0.008011      -0.011173       0.009622      -0.029154      -0.018928       0.005524       0.013404              1.715598       2.084175       0.074574      -0.097138       1.590957      -0.039639       1.471663          -0.000001
           24              H       4.468757       1.474063      11.006773       0.116498       0.947204 0.66758470E+01  0.63704364E+02                                 1.684696                            1.578413      -1.315133       2.256931                    0.993821       3.767593      10.987433       0.458645       1.399479      -0.681664       0.011044       0.032486      -0.013334       0.036812      -0.002716      -0.002487      -0.004478      -0.001934      -0.023488      -0.010045       0.002821       0.007224              1.739309       1.434402       0.089272      -0.085327       2.225664      -0.386709       1.557860          -0.000001
           25              H       6.116600      11.917753      11.351676       0.131175       1.054987 0.78206696E+01  0.75792484E+02                                 1.675376                            1.610803      -0.845345       2.490335                    0.999382       3.248898       8.825604       0.507986       1.244148      -0.719133       0.033665       0.014196      -0.011106       0.038186       0.003313      -0.005705      -0.007087       0.007968      -0.035934      -0.015597       0.001902       0.013695              1.680129       2.080097       0.037396      -0.131566       1.513211      -0.094159       1.447079          -0.000000
           26              H       0.367613       0.168602      11.031409       0.115127       0.981010 0.68834866E+01  0.65200536E+02                                 1.630454                            1.531711      -1.072846       2.367804                    0.997124       3.493530       9.662857       0.505926       1.278134      -0.707886      -0.010258      -0.034283      -0.004879       0.036116       0.001923       0.005576      -0.000168       0.006311      -0.040128      -0.014665       0.003129       0.011535              1.678757       1.382822       0.043837       0.070885       2.334656       0.157278       1.318792          -0.000001
           27              H      -1.286994       1.770321      10.779576       0.130126       0.988289 0.70817871E+01  0.66396948E+02                                 1.552105                            1.491438      -0.777491       2.520185                    0.999792       3.074779       7.995930       0.554628       1.177874      -0.735113      -0.033419      -0.015836      -0.011262       0.038658       0.004823       0.006935       0.003859       0.002882      -0.041726      -0.016168       0.001971       0.014197              1.561615       1.919882       0.071106       0.168635       1.427938       0.050674       1.337026           0.000000
           28              H       1.332142       4.669071      11.674680       0.134874       0.928103 0.67416005E+01  0.64221407E+02                                 1.649142                            1.579563      -1.074673       2.387924                    0.996623       3.503236      10.069683       0.463284       1.387849      -0.685941       0.012909       0.035384       0.006056       0.038149       0.004396       0.006291       0.000925       0.002145      -0.042890      -0.015937       0.003100       0.012837              1.685795       1.438464       0.039823       0.007775       2.237013       0.061220       1.381907          -0.000002
           29              H       3.018628       3.072169      11.874505       0.119694       0.934081 0.69188905E+01  0.66096884E+02                                 1.631234                            1.581753      -0.981910       2.422699                    0.997432       3.501030       9.957730       0.472813       1.356039      -0.692460       0.038124       0.015175       0.007527       0.041718       0.003191       0.008904       0.005176       0.004112      -0.049933      -0.019952       0.004529       0.015424              1.643602       1.999754       0.086992       0.124268       1.499220      -0.001735       1.431832          -0.000001
           30              H       9.253985       3.376857      12.090753       0.112913       1.220866 0.89946797E+01  0.91043451E+02                                 1.888111                            1.755261      -1.292081       2.269651                    0.994675       3.676542      10.494436       0.471101       1.284484      -0.707375      -0.024559      -0.045095       0.022788       0.056178       0.003627      -0.001646      -0.011541      -0.021776      -0.045603      -0.018792      -0.003873       0.022665              1.933472       1.890614       0.281804      -0.296681       2.093387      -0.355979       1.816415          -0.000001
           31              H      -0.389240       6.002231      10.262222       0.134656       0.980133 0.69629265E+01  0.66796139E+02                                 1.696810                            1.596667      -1.094437       2.372573                    0.996953       3.546879      10.195230       0.465027       1.372992      -0.688525       0.030302       0.024061      -0.022803       0.044912      -0.004204      -0.013767      -0.015358       0.000249      -0.026446      -0.025415       0.008593       0.016822              1.740028       1.956873       0.317729      -0.386026       1.655972      -0.186671       1.607240          -0.000000
           32              H       1.035857      11.021754      24.455238       0.115610       1.230265 0.90687059E+01  0.91671157E+02                                 1.889726                            1.759770      -1.005862       2.407830                    0.997362       3.511995       9.908287       0.473174       1.280553      -0.710310      -0.009082      -0.041763      -0.010828       0.044089       0.002708      -0.006187       0.013374      -0.006534      -0.037265      -0.020686       0.004869       0.015817              1.940857       1.724932       0.356139      -0.030381       2.573094       0.161926       1.524546           0.000001
           33              H       8.915767       4.912340       7.089665       0.107729       1.101353 0.78283165E+01  0.74842826E+02                                 1.629578                            1.536629      -0.751729       2.516040                    0.999761       3.173884       8.185197       0.566400       1.131099      -0.746721      -0.036797       0.009400       0.007125       0.038641      -0.009670      -0.006734      -0.015327       0.019198       0.001864      -0.024910       0.011552       0.013358              1.652856       2.229348      -0.205270      -0.198728       1.329622       0.003778       1.399597           0.000005
           34              H      10.004007       5.739694       5.255659       0.103538       1.112024 0.79912668E+01  0.77738133E+02                                 1.716747                            1.610918      -0.788275       2.499375                    0.999417       3.364362       9.107957       0.517041       1.217762      -0.724174      -0.019154       0.025183      -0.020136       0.037504      -0.010498      -0.001772      -0.012534       0.014792      -0.011261      -0.020016       0.004074       0.015942              1.744989       1.577306      -0.265670       0.242654       1.792273      -0.440713       1.865389           0.000002
           35              H       0.228680       5.135135       4.806738       0.119728       1.039024 0.77576334E+01  0.76556849E+02                                 1.768067                            1.685217      -1.322956       2.255768                    0.993553       3.773337      11.047296       0.452103       1.372820      -0.687658       0.015486       0.013627      -0.027508       0.034383      -0.000483      -0.005692      -0.007904       0.012619       0.000358      -0.012396       0.001763       0.010634              1.798209       1.593726       0.062577      -0.321964       1.587957      -0.351392       2.212944          -0.000001
           36              H       0.235904       2.845761       8.086050       0.119075       1.085343 0.83026000E+01  0.82725231E+02                                 1.775713                            1.710196      -1.239971       2.293897                    0.994932       3.654967      10.496360       0.465343       1.321018      -0.699440       0.015864      -0.022976       0.018549       0.033521      -0.009582      -0.000924      -0.009522       0.003807      -0.009967      -0.014422       0.000945       0.013476              1.785276       1.650871      -0.252306       0.193364       1.741883      -0.406199       1.963073          -0.000000
           37              H      10.021998       3.473201       8.548658       0.103292       1.190732 0.86413559E+01  0.86147132E+02                                 1.830371                            1.700371      -0.915123       2.440231                    0.997935       3.519962       9.803829       0.489678       1.254692      -0.715238      -0.021252      -0.011545       0.030469       0.038901      -0.006867      -0.010365      -0.012751       0.018205       0.000464      -0.022434       0.006466       0.015968              1.885607       1.756811       0.128671      -0.439408       1.511113      -0.306542       2.388897           0.000002
           38              H       3.901799       2.191826       6.865205       0.118192       1.086253 0.80594074E+01  0.79319162E+02                                 1.745007                            1.659360      -1.112773       2.351495                    0.996577       3.550508       9.973389       0.485760       1.281178      -0.708266       0.006720      -0.027692      -0.019966       0.034794      -0.007274       0.005333       0.012081       0.001400      -0.008033      -0.017257       0.005492       0.011765              1.775894       1.403694      -0.114254       0.036872       1.976382       0.449413       1.947607           0.000001
           39              H       5.368900       2.447138       8.641727       0.108229       1.191741 0.89222538E+01  0.89447685E+02                                 1.807683                            1.709801      -1.082515       2.358175                    0.997037       3.553616       9.848200       0.497237       1.228706      -0.720710       0.028332      -0.024323       0.003895       0.037543      -0.012026       0.000356       0.006230      -0.002651      -0.013494      -0.012526      -0.002838       0.015363              1.826053       1.949663      -0.403740       0.170970       1.932366      -0.038013       1.596130           0.000002
           40              H       3.476845       5.710791       9.755817       0.103390       1.035943 0.73922437E+01  0.71741456E+02                                 1.732405                            1.618525      -1.177011       2.314216                    0.995066       3.713632      10.619203       0.474918       1.328904      -0.696506       0.000274       0.029329       0.022067       0.036704      -0.005240       0.000905       0.009629      -0.013826      -0.004746      -0.010774      -0.003756       0.014530              1.788585       1.477222      -0.117902       0.049847       2.137748       0.476185       1.750787          -0.000001
           41              H       1.844451       5.408511       8.102474       0.121605       0.988686 0.73802911E+01  0.71562238E+02                                 1.681527                            1.622637      -1.105255       2.356403                    0.997085       3.584356      10.229012       0.472167       1.337828      -0.695675      -0.027994       0.023383      -0.000623       0.036481      -0.012387       0.004344       0.004865       0.001615      -0.004510      -0.014848       0.001681       0.013167              1.689746       1.824498      -0.370618       0.100904       1.773518       0.047335       1.471224          -0.000000
           42              H       3.990674       4.192168       4.940867       0.124323       1.080554 0.80019235E+01  0.77487964E+02                                 1.653974                            1.589645      -0.989017       2.412644                    0.998566       3.256590       8.656778       0.534108       1.184233      -0.732821       0.024526       0.020872       0.017098       0.036463       0.012858      -0.003536       0.007941       0.014333      -0.009018      -0.018152       0.001872       0.016280              1.663215       1.556627       0.246886       0.203614       1.607839       0.263920       1.825180           0.000003
           43              H       4.636380       3.626147       2.811230       0.109597       1.127639 0.82888113E+01  0.81389351E+02                                 1.729361                            1.637537      -1.021678       2.387210                    0.998164       3.429099       9.332826       0.514173       1.213169      -0.724712       0.032219       0.014635      -0.010877       0.037021       0.012496      -0.000591       0.006151       0.007970      -0.013484      -0.013963      -0.001915       0.015878              1.762597       2.086734       0.188695      -0.374103       1.555346      -0.051883       1.645711           0.000000
           44              H       1.331901       1.411440       2.389682       0.110637       1.044446 0.76590159E+01  0.74829617E+02                                 1.735557                            1.645598      -1.016727       2.394325                    0.997370       3.600317      10.256717       0.472824       1.325885      -0.698417      -0.022095      -0.024220      -0.020942       0.038902       0.012407       0.002228       0.006112       0.007295      -0.002471      -0.013605      -0.001639       0.015244              1.780900       1.703151       0.242439       0.193340       1.848600       0.267941       1.790950          -0.000002
           45              H       0.646216       2.029246       4.508370       0.125928       1.032226 0.78089737E+01  0.76602901E+02                                 1.723544                            1.664537      -1.034733       2.397071                    0.997410       3.508823       9.989560       0.469278       1.330529      -0.698376      -0.031255      -0.015854       0.011377       0.036847       0.011877      -0.002978       0.002977       0.015146       0.006549      -0.016075       0.002946       0.013129              1.728622       1.891387       0.247916      -0.257551       1.667745      -0.022538       1.626735          -0.000000
           46              H      -3.470044      10.293152      25.755466       0.112438       1.055374 0.74108189E+01  0.71600206E+02                                 1.732163                            1.608091      -1.007366       2.409085                    0.998111       3.463772       9.719040       0.484475       1.308538      -0.702781      -0.043385       0.031408      -0.010295       0.054541      -0.006871       0.006292       0.002768       0.006863      -0.051135      -0.019085       0.002403       0.016681              1.776427       2.159484      -0.312201       0.279848       1.740007      -0.182100       1.429792          -0.000002
           47              H      -0.758373       7.503993      26.478120       0.136870       1.035245 0.74414338E+01  0.71073157E+02                                 1.639058                            1.561554      -0.810173       2.511417                    0.999730       3.157154       8.454323       0.521877       1.228821      -0.722922       0.029537      -0.036330       0.010038       0.047886      -0.008014       0.009217      -0.002801       0.002862      -0.078192      -0.028090       0.005283       0.022808              1.648940       1.572659      -0.249561       0.061972       2.025076      -0.090912       1.349086          -0.000002
           48              H       0.312569       9.687389      26.590350       0.120421       1.005738 0.67542483E+01  0.64586290E+02                                 1.748423                            1.584727      -1.248242       2.288484                    0.995067       3.740919      10.890844       0.459388       1.394323      -0.682871       0.042519       0.004068       0.009946       0.043856      -0.000803       0.007013      -0.003540      -0.011703      -0.055888      -0.020947       0.005202       0.015745              1.865266       2.674244       0.332321       0.146874       1.461202       0.013080       1.460351          -0.000001
           49              H       6.906983       8.610745      26.595824       0.127163       0.930951 0.68242259E+01  0.64995930E+02                                 1.632459                            1.574472      -0.983297       2.426552                    0.997309       3.468907       9.865119       0.472091       1.362221      -0.691380      -0.017578       0.031665       0.018134       0.040503      -0.001276      -0.009150       0.011169      -0.002307      -0.029329      -0.018255       0.003369       0.014887              1.657921       1.473023      -0.080674       0.006066       1.986332       0.237655       1.514407          -0.000001
           50              H       5.306075       7.007822      26.242710       0.115961       1.003208 0.76447305E+01  0.74877923E+02                                 1.710562                            1.662187      -1.046911       2.388233                    0.996514       3.609582      10.396714       0.461409       1.355279      -0.692532      -0.034715       0.009879       0.012758       0.038282       0.001110      -0.008011       0.011173       0.009622      -0.029154      -0.018928       0.005524       0.013404              1.715598       2.084175      -0.074574      -0.097138       1.590957       0.039639       1.471663          -0.000001
           51              H      -3.920465       4.547437      24.693385       0.116498       0.947204 0.66758452E+01  0.63704346E+02                                 1.684697                            1.578413      -1.315133       2.256931                    0.993821       3.767593      10.987435       0.458645       1.399479      -0.681664       0.011044      -0.032486      -0.013334       0.036812       0.002716      -0.002487       0.004478      -0.001934      -0.023488      -0.010045       0.002821       0.007224              1.739309       1.434402      -0.089272      -0.085327       2.225665       0.386709       1.557861          -0.000001
           52              H      -2.272622       6.146747      25.038288       0.131175       1.054987 0.78206696E+01  0.75792487E+02                                 1.675376                            1.610803      -0.845345       2.490335                    0.999382       3.248898       8.825605       0.507986       1.244149      -0.719133       0.033665      -0.014196      -0.011106       0.038186      -0.003313      -0.005705       0.007087       0.007968      -0.035934      -0.015597       0.001902       0.013695              1.680129       2.080097      -0.037396      -0.131566       1.513211       0.094159       1.447080          -0.000000
           53              H       3.950391       5.852898      24.718021       0.115127       0.981010 0.68834866E+01  0.65200536E+02                                 1.630454                            1.531711      -1.072845       2.367804                    0.997124       3.493530       9.662857       0.505926       1.278134      -0.707886      -0.010258       0.034283      -0.004879       0.036116      -0.001923       0.005576       0.000168       0.006311      -0.040128      -0.014665       0.003129       0.011535              1.678757       1.382822      -0.043837       0.070885       2.334656      -0.157278       1.318792          -0.000001
           54              H       2.295784       4.251179      24.466188       0.130126       0.988290 0.70817924E+01  0.66397010E+02                                 1.552106                            1.491439      -0.777491       2.520185                    0.999792       3.074780       7.995934       0.554628       1.177874      -0.735113      -0.033419       0.015836      -0.011262       0.038658      -0.004823       0.006935      -0.003859       0.002882      -0.041726      -0.016168       0.001971       0.014197              1.561616       1.919883      -0.071106       0.168635       1.427939      -0.050674       1.337026           0.000000
           55              H       4.914920       1.352429      25.361292       0.134874       0.928104 0.67416048E+01  0.64221454E+02                                 1.649142                            1.579563      -1.074673       2.387924                    0.996623       3.503237      10.069684       0.463284       1.387848      -0.685941       0.012909      -0.035384       0.006056       0.038149      -0.004396       0.006291      -0.000925       0.002145      -0.042890      -0.015937       0.003100       0.012837              1.685795       1.438464      -0.039823       0.007775       2.237013      -0.061220       1.381907          -0.000002
           56              H       6.601406       2.949331      25.561117       0.119694       0.934081 0.69188905E+01  0.66096884E+02                                 1.631234                            1.581753      -0.981910       2.422699                    0.997432       3.501030       9.957730       0.472813       1.356039      -0.692460       0.038124      -0.015175       0.007527       0.041718      -0.003191       0.008904      -0.005176       0.004112      -0.049933      -0.019952       0.004529       0.015424              1.643602       1.999754      -0.086992       0.124268       1.499220       0.001735       1.431832          -0.000001
           57              H       0.864763       2.644643      25.777365       0.112913       1.220867 0.89946834E+01  0.91043493E+02                                 1.888111                            1.755260      -1.292081       2.269651                    0.994675       3.676543      10.494437       0.471102       1.284484      -0.707375      -0.024559       0.045095       0.022788       0.056178      -0.003627      -0.001646       0.011541      -0.021776      -0.045603      -0.018792      -0.003873       0.022665              1.933472       1.890614      -0.281804      -0.296681       2.093386       0.355979       1.816415          -0.000001
           58              H       3.193538       0.019269      23.948834       0.134656       0.980133 0.69629256E+01  0.66796134E+02                                 1.696810                            1.596667      -1.094438       2.372573                    0.996953       3.546879      10.195233       0.465027       1.372993      -0.688525       0.030302      -0.024061      -0.022803       0.044912       0.004204      -0.013767       0.015358       0.000249      -0.026446      -0.025415       0.008593       0.016822              1.740029       1.956874      -0.317729      -0.386026       1.655972       0.186671       1.607241          -0.000000
           59              H       6.129699       1.021246       2.917986       0.115610       1.230264 0.90687058E+01  0.91671159E+02                                 1.889726                            1.759770      -1.005863       2.407829                    0.997362       3.511995       9.908288       0.473174       1.280553      -0.710310       0.009082       0.041763       0.010828       0.044089       0.002708      -0.006187       0.013374      -0.006534      -0.037265      -0.020686       0.004869       0.015817              1.940858       1.724932       0.356139      -0.030381       2.573095       0.161926       1.524546           0.000001
           60              H      -1.750211       7.130660      20.283559       0.107729       1.101353 0.78283170E+01  0.74842829E+02                                 1.629578                            1.536629      -0.751729       2.516040                    0.999761       3.173884       8.185196       0.566401       1.131099      -0.746721       0.036797      -0.009400      -0.007125       0.038641      -0.009670      -0.006734      -0.015327       0.019198       0.001864      -0.024910       0.011552       0.013358              1.652856       2.229348      -0.205269      -0.198728       1.329622       0.003778       1.399597           0.000005
           61              H      -2.838451       6.303306      22.117565       0.103537       1.112026 0.79912825E+01  0.77738323E+02                                 1.716749                            1.610919      -0.788276       2.499375                    0.999417       3.364365       9.107967       0.517041       1.217762      -0.724174       0.019154      -0.025183       0.020136       0.037504      -0.010498      -0.001772      -0.012534       0.014792      -0.011261      -0.020016       0.004074       0.015942              1.744991       1.577307      -0.265671       0.242654       1.792275      -0.440714       1.865391           0.000002
           62              H       6.936876       6.907865      22.566486       0.119728       1.039024 0.77576327E+01  0.76556838E+02                                 1.768066                            1.685216      -1.322955       2.255768                    0.993553       3.773337      11.047295       0.452103       1.372820      -0.687658      -0.015486      -0.013627       0.027508       0.034383      -0.000483      -0.005692      -0.007904       0.012619       0.000358      -0.012396       0.001763       0.010634              1.798209       1.593726       0.062577      -0.321964       1.587957      -0.351392       2.212943          -0.000001
           63              H       6.929652       9.197239      19.287174       0.119075       1.085343 0.83025996E+01  0.82725228E+02                                 1.775713                            1.710196      -1.239971       2.293897                    0.994932       3.654967      10.496361       0.465343       1.321019      -0.699440      -0.015864       0.022976      -0.018549       0.033521      -0.009582      -0.000924      -0.009522       0.003807      -0.009967      -0.014422       0.000945       0.013477              1.785276       1.650871      -0.252306       0.193364       1.741883      -0.406199       1.963074          -0.000000
           64              H      -2.856442       8.569799      18.824566       0.103292       1.190732 0.86413549E+01  0.86147114E+02                                 1.830370                            1.700371      -0.915123       2.440232                    0.997935       3.519962       9.803827       0.489678       1.254691      -0.715238       0.021252       0.011545      -0.030469       0.038901      -0.006867      -0.010365      -0.012751       0.018205       0.000464      -0.022434       0.006466       0.015968              1.885606       1.756810       0.128671      -0.439408       1.511113      -0.306542       2.388896           0.000002
           65              H       3.263757       9.851174      20.508019       0.118192       1.086253 0.80594112E+01  0.79319211E+02                                 1.745007                            1.659361      -1.112774       2.351495                    0.996577       3.550509       9.973393       0.485760       1.281178      -0.708266      -0.006720       0.027692       0.019966       0.034794      -0.007274       0.005333       0.012081       0.001400      -0.008033      -0.017257       0.005492       0.011765              1.775895       1.403694      -0.114254       0.036872       1.976383       0.449413       1.947607           0.000001
           66              H       1.796656       9.595862      18.731497       0.108228       1.191743 0.89222672E+01  0.89447854E+02                                 1.807685                            1.709803      -1.082517       2.358174                    0.997037       3.553618       9.848208       0.497237       1.228706      -0.720710      -0.028332       0.024323      -0.003895       0.037543      -0.012026       0.000356       0.006230      -0.002651      -0.013494      -0.012526      -0.002838       0.015363              1.826055       1.949665      -0.403741       0.170970       1.932368      -0.038013       1.596131           0.000002
           67              H       3.688711       6.332209      17.617407       0.103390       1.035943 0.73922430E+01  0.71741449E+02                                 1.732405                            1.618525      -1.177012       2.314216                    0.995066       3.713632      10.619204       0.474918       1.328904      -0.696506      -0.000274      -0.029329      -0.022067       0.036704      -0.005240       0.000905       0.009629      -0.013826      -0.004746      -0.010774      -0.003756       0.014530              1.788586       1.477222      -0.117902       0.049847       2.137748       0.476185       1.750787          -0.000001
           68              H       5.321105       6.634489      19.270750       0.121605       0.988686 0.73802924E+01  0.71562249E+02                                 1.681526                            1.622636      -1.105255       2.356403                    0.997085       3.584356      10.229010       0.472167       1.337828      -0.695675       0.027994      -0.023383       0.000623       0.036481      -0.012387       0.004344       0.004865       0.001615      -0.004510      -0.014848       0.001681       0.013167              1.689746       1.824497      -0.370618       0.100904       1.773518       0.047335       1.471224          -0.000000
           69              H       3.174882       7.850832      22.432357       0.124323       1.080553 0.80019199E+01  0.77487922E+02                                 1.653974                            1.589645      -0.989017       2.412645                    0.998566       3.256589       8.656776       0.534108       1.184234      -0.732821      -0.024526      -0.020872      -0.017098       0.036463       0.012858      -0.003536       0.007941       0.014333      -0.009018      -0.018152       0.001872       0.016280              1.663215       1.556627       0.246886       0.203614       1.607839       0.263920       1.825180           0.000003
           70              H       2.529176       8.416853      24.561994       0.109598       1.127637 0.82887901E+01  0.81389091E+02                                 1.729358                            1.637535      -1.021676       2.387211                    0.998164       3.429095       9.332812       0.514174       1.213169      -0.724712      -0.032219      -0.014635       0.010877       0.037021       0.012496      -0.000591       0.006151       0.007970      -0.013484      -0.013963      -0.001915       0.015877              1.762594       2.086731       0.188695      -0.374102       1.555344      -0.051883       1.645709           0.000000
           71              H       5.833655      10.631560      24.983542       0.110637       1.044446 0.76590201E+01  0.74829668E+02                                 1.735558                            1.645598      -1.016728       2.394324                    0.997370       3.600318      10.256720       0.472824       1.325885      -0.698417       0.022095       0.024220       0.020942       0.038902       0.012407       0.002228       0.006112       0.007295      -0.002471      -0.013605      -0.001639       0.015244              1.780900       1.703151       0.242439       0.193340       1.848600       0.267941       1.790950          -0.000002
           72              H       6.519340      10.013754      22.864854       0.125928       1.032227 0.78089774E+01  0.76602942E+02                                 1.723544                            1.664537      -1.034733       2.397071                    0.997410       3.508824       9.989561       0.469278       1.330528      -0.698376       0.031255       0.015854      -0.011377       0.036847       0.011877      -0.002978       0.002977       0.015146       0.006549      -0.016075       0.002946       0.013129              1.728622       1.891386       0.247916      -0.257551       1.667745      -0.022538       1.626735          -0.000000
           73              H      10.635600       1.749848       1.617758       0.112438       1.055374 0.74108235E+01  0.71600259E+02                                 1.732163                            1.608091      -1.007366       2.409085                    0.998111       3.463773       9.719042       0.484476       1.308537      -0.702781       0.043385      -0.031408       0.010295       0.054541      -0.006871       0.006292       0.002768       0.006863      -0.051135      -0.019085       0.002403       0.016681              1.776428       2.159484      -0.312201       0.279848       1.740007      -0.182100       1.429792          -0.000002
           74              H       7.923929       4.539007       0.895104       0.136872       1.035243 0.74414165E+01  0.71072943E+02                                 1.639054                            1.561551      -0.810172       2.511417                    0.999730       3.157151       8.454309       0.521878       1.228820      -0.722922      -0.029537       0.036330      -0.010038       0.047886      -0.008014       0.009217      -0.002801       0.002862      -0.078192      -0.028090       0.005283       0.022808              1.648937       1.572656      -0.249561       0.061972       2.025071      -0.090912       1.349084          -0.000002
           75              H       6.852987       2.355611       0.782874       0.120421       1.005738 0.67542442E+01  0.64586244E+02                                 1.748423                            1.584727      -1.248241       2.288484                    0.995067       3.740918      10.890842       0.459388       1.394323      -0.682870      -0.042519      -0.004068      -0.009946       0.043856      -0.000803       0.007013      -0.003540      -0.011703      -0.055888      -0.020947       0.005202       0.015745              1.865266       2.674244       0.332321       0.146874       1.461201       0.013080       1.460351          -0.000001
           76              H       0.258573       3.432255       0.777400       0.127163       0.930951 0.68242315E+01  0.64995997E+02                                 1.632460                            1.574473      -0.983297       2.426552                    0.997309       3.468907       9.865120       0.472091       1.362221      -0.691380       0.017578      -0.031665      -0.018134       0.040503      -0.001276      -0.009150       0.011169      -0.002307      -0.029329      -0.018255       0.003369       0.014887              1.657921       1.473024      -0.080674       0.006066       1.986333       0.237655       1.514408          -0.000001
           77              H       1.859481       5.035178       1.130514       0.115961       1.003208 0.76447307E+01  0.74877926E+02                                 1.710562                            1.662187      -1.046911       2.388233                    0.996514       3.609582      10.396714       0.461409       1.355279      -0.692532       0.034715      -0.009879      -0.012758       0.038282       0.001110      -0.008011       0.011173       0.009622      -0.029154      -0.018928       0.005524       0.013404              1.715598       2.084175      -0.074574      -0.097138       1.590957       0.039639       1.471663          -0.000001
           78              H      11.086021       7.495563       2.679839       0.116498       0.947204 0.66758470E+01  0.63704363E+02                                 1.684696                            1.578413      -1.315133       2.256931                    0.993821       3.767593      10.987433       0.458645       1.399479      -0.681664      -0.011044       0.032486       0.013334       0.036812       0.002716      -0.002487       0.004478      -0.001934      -0.023488      -0.010045       0.002821       0.007224              1.739309       1.434402      -0.089272      -0.085327       2.225664       0.386709       1.557860          -0.000001
           79              H       9.438178       5.896253       2.334936       0.131174       1.054988 0.78206786E+01  0.75792592E+02                                 1.675377                            1.610804      -0.845346       2.490335                    0.999382       3.248900       8.825610       0.507986       1.244148      -0.719133      -0.033665       0.014196       0.011106       0.038187      -0.003313      -0.005705       0.007087       0.007968      -0.035934      -0.015597       0.001902       0.013695              1.680130       2.080098      -0.037396      -0.131567       1.513212       0.094159       1.447080          -0.000000
           80              H       3.215165       6.190102       2.655203       0.115128       0.981011 0.68834904E+01  0.65200573E+02                                 1.630453                            1.531710      -1.072845       2.367804                    0.997124       3.493529       9.662850       0.505927       1.278133      -0.707887       0.010258      -0.034283       0.004879       0.036116      -0.001923       0.005576       0.000168       0.006311      -0.040128      -0.014665       0.003129       0.011535              1.678756       1.382821      -0.043837       0.070885       2.334655      -0.157278       1.318791          -0.000001
           81              H       4.869772       7.791821       2.907036       0.130126       0.988289 0.70817862E+01  0.66396937E+02                                 1.552105                            1.491438      -0.777490       2.520185                    0.999792       3.074779       7.995930       0.554628       1.177874      -0.735113       0.033419      -0.015836       0.011262       0.038658      -0.004823       0.006935      -0.003859       0.002882      -0.041726      -0.016168       0.001971       0.014197              1.561615       1.919882      -0.071106       0.168635       1.427938      -0.050674       1.337026           0.000000
           82              H       2.250636      10.690571       2.011932       0.134874       0.928104 0.67416048E+01  0.64221454E+02                                 1.649142                            1.579563      -1.074673       2.387924                    0.996623       3.503237      10.069684       0.463284       1.387848      -0.685941      -0.012909       0.035384      -0.006056       0.038149      -0.004396       0.006291      -0.000925       0.002145      -0.042890      -0.015937       0.003100       0.012837              1.685795       1.438464      -0.039823       0.007775       2.237013      -0.061220       1.381907          -0.000002
           83              H       0.564150       9.093669       1.812107       0.119694       0.934081 0.69188904E+01  0.66096887E+02                                 1.631234                            1.581753      -0.981911       2.422699                    0.997432       3.501030       9.957732       0.472813       1.356039      -0.692460      -0.038124       0.015175      -0.007527       0.041718      -0.003191       0.008904      -0.005176       0.004112      -0.049933      -0.019952       0.004529       0.015424              1.643602       1.999754      -0.086992       0.124268       1.499220       0.001735       1.431832          -0.000001
           84              H       6.300793       9.398357       1.595859       0.112913       1.220866 0.89946786E+01  0.91043436E+02                                 1.888111                            1.755260      -1.292081       2.269651                    0.994675       3.676542      10.494435       0.471101       1.284484      -0.707375       0.024559      -0.045095      -0.022788       0.056178      -0.003627      -0.001646       0.011541      -0.021776      -0.045603      -0.018792      -0.003873       0.022665              1.933472       1.890614      -0.281804      -0.296681       2.093386       0.355979       1.816415          -0.000001
           85              H       3.972018      -0.019269       3.424390       0.134656       0.980133 0.69629263E+01  0.66796140E+02                                 1.696810                            1.596667      -1.094437       2.372573                    0.996953       3.546879      10.195232       0.465027       1.372993      -0.688525      -0.030302       0.024061       0.022803       0.044912       0.004204      -0.013767       0.015358       0.000249      -0.026446      -0.025415       0.008593       0.016822              1.740029       1.956874      -0.317729      -0.386026       1.655972       0.186671       1.607241          -0.000000
           86              H      -2.259523       5.000254      16.604598       0.115610       1.230264 0.90687058E+01  0.91671160E+02                                 1.889726                            1.759770      -1.005863       2.407829                    0.997362       3.511995       9.908289       0.473174       1.280553      -0.710310       0.009082      -0.041763       0.010828       0.044089      -0.002708      -0.006187      -0.013374      -0.006534      -0.037265      -0.020686       0.004869       0.015817              1.940858       1.724933      -0.356139      -0.030381       2.573095      -0.161926       1.524546           0.000001
           87              H       6.639011      10.933840       6.596947       0.107729       1.101352 0.78283146E+01  0.74842797E+02                                 1.629578                            1.536628      -0.751729       2.516040                    0.999761       3.173884       8.185194       0.566401       1.131099      -0.746721       0.036797       0.009400      -0.007125       0.038641       0.009670      -0.006734       0.015327       0.019198       0.001864      -0.024910       0.011552       0.013358              1.652855       2.229347       0.205269      -0.198728       1.329622      -0.003778       1.399596           0.000005
           88              H       5.550771      11.761194       8.430953       0.103537       1.112026 0.79912825E+01  0.77738321E+02                                 1.716749                            1.610919      -0.788276       2.499375                    0.999417       3.364365       9.107966       0.517041       1.217762      -0.724174       0.019154       0.025183       0.020136       0.037504       0.010498      -0.001772       0.012534       0.014792      -0.011261      -0.020016       0.004074       0.015942              1.744991       1.577307       0.265671       0.242654       1.792274       0.440714       1.865391           0.000002
           89              H       3.354098      11.156635       8.879874       0.119728       1.039024 0.77576334E+01  0.76556848E+02                                 1.768067                            1.685217      -1.322956       2.255767                    0.993553       3.773337      11.047296       0.452103       1.372820      -0.687658      -0.015486       0.013627       0.027509       0.034383       0.000483      -0.005692       0.007904       0.012619       0.000358      -0.012396       0.001763       0.010634              1.798209       1.593726      -0.062577      -0.321964       1.587957       0.351392       2.212944          -0.000001
           90              H       3.346874       8.867261       5.600562       0.119075       1.085343 0.83025995E+01  0.82725227E+02                                 1.775713                            1.710196      -1.239971       2.293897                    0.994932       3.654967      10.496361       0.465343       1.321019      -0.699440      -0.015864      -0.022976      -0.018549       0.033521       0.009582      -0.000924       0.009522       0.003807      -0.009967      -0.014422       0.000945       0.013476              1.785276       1.650871       0.252306       0.193364       1.741883       0.406199       1.963073          -0.000000
           91              H       5.532780       9.494701       5.137954       0.103292       1.190732 0.86413601E+01  0.86147183E+02                                 1.830371                            1.700372      -0.915123       2.440231                    0.997935       3.519963       9.803832       0.489678       1.254691      -0.715238       0.021252      -0.011545      -0.030469       0.038901       0.006867      -0.010365       0.012751       0.018205       0.000465      -0.022434       0.006466       0.015968              1.885607       1.756811      -0.128671      -0.439408       1.511113       0.306542       2.388897           0.000002
           92              H      -0.319021       8.213326       6.821407       0.118192       1.086253 0.80594112E+01  0.79319211E+02                                 1.745007                            1.659361      -1.112774       2.351495                    0.996577       3.550509       9.973393       0.485760       1.281178      -0.708266      -0.006720      -0.027692       0.019966       0.034794       0.007274       0.005333      -0.012081       0.001400      -0.008033      -0.017257       0.005492       0.011765              1.775895       1.403694       0.114254       0.036872       1.976383      -0.449413       1.947607           0.000001
           93              H      10.185878       8.468638       5.044885       0.108228       1.191743 0.89222671E+01  0.89447855E+02                                 1.807686                            1.709803      -1.082516       2.358174                    0.997037       3.553618       9.848209       0.497237       1.228706      -0.720710      -0.028332      -0.024323      -0.003895       0.037543       0.012026       0.000356      -0.006230      -0.002651      -0.013494      -0.012526      -0.002838       0.015363              1.826055       1.949666       0.403741       0.170970       1.932368       0.038013       1.596132           0.000002
           94              H       0.105933      11.732291       3.930795       0.103390       1.035943 0.73922430E+01  0.71741449E+02                                 1.732405                            1.618525      -1.177012       2.314216                    0.995066       3.713632      10.619204       0.474918       1.328904      -0.696506      -0.000274       0.029329      -0.022067       0.036704       0.005240       0.000905      -0.009629      -0.013826      -0.004746      -0.010774      -0.003756       0.014530              1.788586       1.477222       0.117902       0.049847       2.137748      -0.476185       1.750787          -0.000001
           95              H       1.738327      11.430011       5.584138       0.121604       0.988686 0.73802903E+01  0.71562231E+02                                 1.681527                            1.622637      -1.105255       2.356403                    0.997085       3.584356      10.229014       0.472166       1.337829      -0.695674       0.027994       0.023383       0.000623       0.036481       0.012387       0.004344      -0.004865       0.001615      -0.004510      -0.014848       0.001681       0.013167              1.689747       1.824498       0.370619       0.100904       1.773519      -0.047335       1.471224          -0.000000
           96              H      -0.407896      10.213668       8.745745       0.124323       1.080553 0.80019199E+01  0.77487922E+02                                 1.653974                            1.589645      -0.989017       2.412644                    0.998566       3.256589       8.656776       0.534108       1.184234      -0.732821      -0.024526       0.020872      -0.017098       0.036463      -0.012858      -0.003536      -0.007941       0.014333      -0.009018      -0.018152       0.001872       0.016280              1.663215       1.556627      -0.246886       0.203614       1.607839      -0.263920       1.825180           0.000003
           97              H      -1.053602       9.647647      10.875382       0.109598       1.127637 0.82887914E+01  0.81389106E+02                                 1.729358                            1.637535      -1.021676       2.387211                    0.998164       3.429095       9.332812       0.514174       1.213169      -0.724712      -0.032219       0.014635       0.010877       0.037021      -0.012496      -0.000591      -0.006151       0.007970      -0.013484      -0.013963      -0.001915       0.015877              1.762595       2.086731      -0.188695      -0.374102       1.555344       0.051883       1.645709           0.000000
           98              H       2.250877       7.432940      11.296930       0.110637       1.044446 0.76590202E+01  0.74829668E+02                                 1.735558                            1.645598      -1.016727       2.394324                    0.997370       3.600318      10.256720       0.472824       1.325885      -0.698417       0.022095      -0.024220       0.020942       0.038902      -0.012407       0.002228      -0.006112       0.007295      -0.002471      -0.013605      -0.001639       0.015244              1.780900       1.703151      -0.242439       0.193340       1.848600      -0.267941       1.790950          -0.000002
           99              H       2.936562       8.050746       9.178242       0.125928       1.032227 0.78089769E+01  0.76602939E+02                                 1.723544                            1.664537      -1.034733       2.397071                    0.997410       3.508824       9.989562       0.469278       1.330529      -0.698376       0.031255      -0.015854      -0.011377       0.036847      -0.011877      -0.002978      -0.002977       0.015146       0.006549      -0.016075       0.002946       0.013129              1.728622       1.891387      -0.247916      -0.257551       1.667745       0.022538       1.626735          -0.000000
          100              H       2.246378       4.271652      15.304370       0.112437       1.055374 0.74108229E+01  0.71600251E+02                                 1.732163                            1.608091      -1.007367       2.409085                    0.998111       3.463773       9.719042       0.484475       1.308538      -0.702781       0.043385       0.031408       0.010295       0.054541       0.006871       0.006292      -0.002768       0.006863      -0.051135      -0.019085       0.002403       0.016681              1.776428       2.159484       0.312201       0.279848       1.740007       0.182100       1.429792          -0.000002
          101              H      -0.465293       1.482493      14.581716       0.136872       1.035243 0.74414140E+01  0.71072917E+02                                 1.639055                            1.561551      -0.810172       2.511417                    0.999730       3.157150       8.454308       0.521878       1.228820      -0.722922      -0.029537      -0.036330      -0.010038       0.047886       0.008014       0.009217       0.002801       0.002862      -0.078192      -0.028090       0.005283       0.022808              1.648937       1.572657       0.249561       0.061972       2.025071       0.090912       1.349084          -0.000002
          102              H      -1.536235       3.665889      14.469486       0.120421       1.005738 0.67542441E+01  0.64586241E+02                                 1.748423                            1.584727      -1.248241       2.288484                    0.995067       3.740918      10.890841       0.459388       1.394323      -0.682870      -0.042520       0.004068      -0.009946       0.043856       0.000803       0.007013       0.003540      -0.011703      -0.055888      -0.020947       0.005202       0.015745              1.865265       2.674244      -0.332320       0.146874       1.461201      -0.013080       1.460351          -0.000001
          103              H       3.841351       2.589245      14.464012       0.127163       0.930951 0.68242307E+01  0.64995984E+02                                 1.632459                            1.574472      -0.983297       2.426552                    0.997309       3.468908       9.865121       0.472091       1.362221      -0.691380       0.017578       0.031665      -0.018134       0.040503       0.001276      -0.009150      -0.011169      -0.002307      -0.029329      -0.018255       0.003369       0.014887              1.657921       1.473023       0.080674       0.006066       1.986332      -0.237655       1.514408          -0.000001
          104              H       5.442259       0.986322      14.817126       0.115961       1.003208 0.76447305E+01  0.74877923E+02                                 1.710562                            1.662187      -1.046911       2.388233                    0.996514       3.609582      10.396714       0.461409       1.355279      -0.692532       0.034715       0.009879      -0.012758       0.038282      -0.001110      -0.008011      -0.011173       0.009622      -0.029154      -0.018928       0.005524       0.013404              1.715598       2.084174       0.074574      -0.097138       1.590957      -0.039639       1.471663          -0.000001
          105              H       2.696799      10.568937      16.366451       0.116498       0.947204 0.66758452E+01  0.63704346E+02                                 1.684697                            1.578413      -1.315133       2.256931                    0.993821       3.767593      10.987435       0.458645       1.399479      -0.681664      -0.011044      -0.032486       0.013334       0.036812      -0.002716      -0.002487      -0.004478      -0.001934      -0.023488      -0.010045       0.002821       0.007224              1.739309       1.434402       0.089272      -0.085327       2.225664      -0.386709       1.557861          -0.000001
          106              H       1.048956       0.125247      16.021548       0.131174       1.054987 0.78206747E+01  0.75792545E+02                                 1.675376                            1.610804      -0.845346       2.490335                    0.999382       3.248899       8.825607       0.507986       1.244148      -0.719133      -0.033665      -0.014196       0.011106       0.038187       0.003313      -0.005705      -0.007087       0.007968      -0.035934      -0.015597       0.001902       0.013695              1.680130       2.080098       0.037396      -0.131566       1.513211      -0.094159       1.447080          -0.000000
          107              H       6.797943      11.874398      16.341815       0.115128       0.981010 0.68834848E+01  0.65200508E+02                                 1.630452                            1.531710      -1.072845       2.367804                    0.997124       3.493529       9.662850       0.505927       1.278133      -0.707887       0.010258       0.034283       0.004879       0.036116       0.001923       0.005576      -0.000168       0.006311      -0.040128      -0.014665       0.003129       0.011535              1.678755       1.382821       0.043837       0.070885       2.334654       0.157278       1.318791          -0.000001
          108              H       8.452550      10.272679      16.593648       0.130126       0.988289 0.70817875E+01  0.66396954E+02                                 1.552105                            1.491438      -0.777491       2.520185                    0.999792       3.074779       7.995931       0.554628       1.177875      -0.735113       0.033419       0.015836       0.011262       0.038658       0.004823       0.006935       0.003859       0.002882      -0.041726      -0.016168       0.001971       0.014197              1.561616       1.919882       0.071106       0.168635       1.427938       0.050674       1.337026           0.000000
          109              H       5.833414       7.373929      15.698544       0.134874       0.928103 0.67416041E+01  0.64221447E+02                                 1.649143                            1.579563      -1.074673       2.387924                    0.996623       3.503237      10.069685       0.463284       1.387848      -0.685941      -0.012909      -0.035384      -0.006056       0.038149       0.004396       0.006291       0.000925       0.002145      -0.042891      -0.015937       0.003100       0.012837              1.685795       1.438464       0.039823       0.007775       2.237013       0.061220       1.381907          -0.000002
          110              H       4.146928       8.970831      15.498719       0.119694       0.934081 0.69188895E+01  0.66096878E+02                                 1.631234                            1.581753      -0.981911       2.422699                    0.997432       3.501030       9.957733       0.472813       1.356040      -0.692460      -0.038124      -0.015175      -0.007527       0.041718       0.003191       0.008904       0.005176       0.004112      -0.049933      -0.019952       0.004529       0.015424              1.643602       1.999754       0.086991       0.124268       1.499220      -0.001735       1.431832          -0.000001
          111              H      -2.088429       8.666143      15.282471       0.112913       1.220866 0.89946786E+01  0.91043436E+02                                 1.888111                            1.755260      -1.292081       2.269651                    0.994675       3.676542      10.494435       0.471101       1.284484      -0.707375       0.024559       0.045095      -0.022788       0.056178       0.003627      -0.001646      -0.011541      -0.021776      -0.045603      -0.018792      -0.003873       0.022665              1.933472       1.890614       0.281804      -0.296681       2.093386      -0.355979       1.816415          -0.000001
          112              H       7.554796       6.040769      17.111002       0.134655       0.980134 0.69629289E+01  0.66796172E+02                                 1.696811                            1.596668      -1.094438       2.372573                    0.996953       3.546880      10.195236       0.465027       1.372994      -0.688525      -0.030302      -0.024061       0.022803       0.044912      -0.004204      -0.013767      -0.015358       0.000249      -0.026446      -0.025415       0.008593       0.016822              1.740029       1.956874       0.317729      -0.386026       1.655973      -0.186672       1.607241          -0.000000
          113              C       9.663330       6.169629      10.979948      -0.034859      27.999492 0.37346764E+03  0.85035350E+04                                 8.099466                            6.488817       0.192957       2.047601                    0.999628      28.316253      81.688694       0.636283       0.422775      -1.053872      -0.052060      -0.032893       0.040667       0.073797       0.008405      -0.001962      -0.015940      -0.027690      -0.040981      -0.020055      -0.008909       0.028963              9.119448      10.750156      -2.154654      -2.075894      10.962748      -1.102204       5.645441           0.000003
          114              C       1.407790       1.353633      20.612038      -0.111747      28.959820 0.40443022E+03  0.93248413E+04                                 8.091055                            6.663970       0.134888       2.014598                    0.999767      28.803437      81.631060       0.645141       0.411769      -1.068680       0.026050       0.006671      -0.006078       0.027569       0.025176      -0.017222       0.016763       0.059492      -0.049542      -0.046815      -0.002226       0.049041              8.516419       9.622792       1.091962      -1.423696       6.267971       2.754977       9.658496           0.000009
          115              C       2.059056       0.864687      19.514371      -0.076430      29.027135 0.40389874E+03  0.93355140E+04                                 8.180328                            6.715979       0.139612       2.021763                    0.999784      28.653372      82.049395       0.632795       0.418772      -1.061222       0.022992       0.014385       0.018888       0.033050       0.023687       0.009004       0.020755      -0.004532      -0.044332      -0.027430      -0.012313       0.039744              8.612984       9.591854       1.267908      -1.687367       6.704966       2.676453       9.542132           0.000006
          116              C       3.372561       1.221160      19.240639      -0.194601      32.815716 0.48591664E+03  0.11780493E+05                                 8.942874                            7.410692       0.038967       1.976130                    0.999262      30.776649      90.710336       0.596098       0.423825      -1.056429      -0.029718      -0.004694       0.002025       0.030155      -0.020521      -0.024422       0.005029      -0.007856       0.010107      -0.031481      -0.002245       0.033725              9.463582      10.807341       2.675900      -0.576097       7.605430       2.799487       9.977976           0.000002
          117              C       4.024943       2.101504      20.127532       0.197695      30.671394 0.37697514E+03  0.85516375E+04                                 8.650639                            6.596811      -0.090449       1.990813                    0.999483      25.609919      72.302834       0.623710       0.432899      -1.054006       0.046803       0.008392      -0.007684       0.048166       0.020457      -0.005373      -0.018849       0.070799      -0.049700      -0.043530      -0.007225       0.050755              9.679850      12.247772       2.225790      -1.923815       6.479473       2.082285      10.312305           0.000001
          118              C       3.378719       2.585632      21.203299      -0.197845      32.380230 0.45583942E+03  0.10908776E+05                                 8.900888                            7.202447      -0.037010       1.953365                    0.999283      30.727482      90.863570       0.599739       0.426756      -1.051459      -0.030963      -0.011714       0.009908       0.034556       0.015001       0.026702       0.005130      -0.030898      -0.056658      -0.040364       0.004415       0.035949              9.616369      11.795650       1.324028      -3.105709       6.301934       2.095456      10.751521           0.000004
          119              C       2.064733       2.219525      21.479769      -0.082999      30.152854 0.42498534E+03  0.99706069E+04                                 8.476714                            6.942087       0.020847       1.980249                    0.999620      29.308808      85.165421       0.613933       0.425243      -1.054836       0.020352      -0.004693      -0.024028       0.031836      -0.000045      -0.029057       0.022148       0.036802       0.015604      -0.038438      -0.004981       0.043419              9.017345      10.533946       1.643610      -1.674890       6.277379       2.308437      10.240710           0.000008
          120              C       6.310960       2.241202      20.962962       0.203861      32.438862 0.37464077E+03  0.84861138E+04                                 9.012845                            6.573514      -0.036819       2.006091                    0.999603      25.641737      72.356338       0.625174       0.432525      -1.054157      -0.028519       0.011177      -0.033515       0.045404      -0.006199       0.024387      -0.004592       0.054298       0.079470      -0.041152      -0.004869       0.046021             10.833164       9.937327       1.200025       4.999244       8.014851      -3.039333      14.547315           0.000003
          121              C       7.369502       3.123954      21.145816      -0.204926      35.184169 0.47423884E+03  0.11420334E+05                                 9.340820                            7.282818       0.052557       1.975084                    0.999636      30.800582      90.286639       0.606445       0.419404      -1.059882       0.020299      -0.007203       0.020975       0.030064      -0.002661      -0.003696      -0.023468      -0.034634       0.012824      -0.022123      -0.011698       0.033821             10.502891      10.063772       1.759542       4.894507       8.511339      -1.782839      12.933563           0.000007
          122              C      -3.713902       2.966191      22.207897      -0.100651      33.082804 0.43428351E+03  0.10262090E+05                                 9.072473                            7.046655      -0.049068       1.951432                    0.999695      29.868524      87.606259       0.604532       0.428770      -1.050807      -0.023985      -0.011786      -0.012120       0.029344       0.013294      -0.009565       0.011020       0.007744      -0.057814      -0.028144       0.004631       0.023513             10.272997       9.103769       0.755895       4.266247       9.091655      -2.970237      12.623565           0.000008
          123              C      -3.863155       1.910020      23.078365      -0.043522      36.251709 0.43734204E+03  0.10246465E+05                                 9.512914                            6.959397      -0.066408       1.981110                    0.999244      27.621688      78.002826       0.629506       0.415292      -1.070194      -0.027704       0.006505      -0.032200       0.042972      -0.006228      -0.005920      -0.003790      -0.024029       0.002000      -0.016473       0.002816       0.013656             11.528040      11.898620       0.788358       5.946101       9.367146      -2.982020      13.318354           0.000001
          124              C       7.119845       1.050150      22.881278      -0.100090      33.260641 0.43850574E+03  0.10410135E+05                                 9.164112                            7.133344      -0.151926       1.920626                    0.999403      30.054025      89.001140       0.592902       0.435153      -1.044601      -0.010284       0.020045      -0.032276       0.039362      -0.014699      -0.014461      -0.016483      -0.026896       0.031766      -0.034364       0.008454       0.025910             10.353946      10.832923       1.776088       4.555282       9.190517      -1.827718      11.038399           0.000002
          125              C       6.148140       1.197074      21.856151      -0.210308      35.529240 0.49122718E+03  0.11933709E+05                                 9.421511                            7.426318       0.045166       1.972270                    0.999468      31.035285      91.367858       0.598849       0.421013      -1.058892       0.015000      -0.003488       0.036095       0.039243       0.021444       0.015949       0.013107       0.003796      -0.055905      -0.026174      -0.012136       0.038311             10.713064       9.711862       0.896876       4.091639       9.131309      -3.666063      13.296020           0.000004
          126              C      -2.811785       1.736601      24.208879       0.578917      22.816786 0.25066866E+03  0.51851332E+04                                 7.400239                            5.590323      -0.050115       2.035159                    0.999485      22.487279      62.582265       0.633346       0.467525      -1.023911       0.034046      -0.021870       0.047927       0.062725      -0.038020      -0.075706       0.032656       0.028760       0.048536      -0.065720      -0.040672       0.106393              8.754005       8.911552      -0.274528       4.385823       8.090850      -2.179901       9.259614          -0.000001
          127              C       5.819275       2.813245      18.615435       0.212891      32.973353 0.37230915E+03  0.84240416E+04                                 9.163743                            6.579950      -0.020128       2.014210                    0.999484      25.486682      71.987957       0.620750       0.436087      -1.051512      -0.012884      -0.013037       0.037927       0.042124       0.016281      -0.007271      -0.015020       0.019143       0.100934      -0.037057      -0.002783       0.039840             11.418401       8.640576      -0.792195      -2.703911       7.460075      -4.566900      18.154553           0.000001
          128              C       7.023172       2.370062      18.106840      -0.201831      33.568587 0.44647794E+03  0.10563938E+05                                 8.985075                            7.017203       0.194054       2.025435                    0.999761      30.016394      86.492915       0.625923       0.413580      -1.066308       0.018240       0.011650      -0.025433       0.033395      -0.019323       0.015880      -0.013230      -0.015164      -0.023477      -0.022223      -0.011989       0.034212             10.254257       8.581642      -0.840427      -3.260229       6.694543      -2.557548      15.486585           0.000006
          129              C       7.415765       2.722922      16.832343      -0.103529      32.600552 0.43118453E+03  0.10150565E+05                                 8.926166                            6.985330       0.088768       1.996347                    0.999774      29.571455      86.014987       0.613108       0.424367      -1.055605      -0.023696       0.002956       0.022048       0.032502      -0.008211       0.000169       0.012999       0.010424      -0.075913      -0.030013       0.006748       0.023265             10.191644       8.352189      -0.743074      -2.417231       7.799159      -3.526841      14.423584           0.000002
          130              C       6.644275       3.555094      16.037424      -0.052602      38.297281 0.48809166E+03  0.11756044E+05                                 9.903307                            7.381532      -0.114639       1.962588                    0.998876      28.252293      80.947098       0.607468       0.418623      -1.067845      -0.017641      -0.016441       0.040559       0.047186      -0.008970       0.007775       0.006160       0.002284      -0.009820      -0.015364       0.004345       0.011019             12.053095       9.834262      -0.332601      -3.957165       8.496205      -4.220336      17.828819          -0.000003
          131              C       5.443900       4.034405      16.580509      -0.110969      33.596635 0.46324929E+03  0.11125062E+05                                 9.190930                            7.295970      -0.027346       1.958375                    0.999587      30.209367      89.335502       0.591883       0.430906      -1.049467       0.009076      -0.018945       0.021658       0.030172      -0.014166       0.018413      -0.002449      -0.015219      -0.019923      -0.025808       0.001194       0.024615             10.514221       9.276373      -0.892085      -3.127293       7.796071      -2.492512      14.470218          -0.000002
          132              C       5.030141       3.667094      17.852817      -0.200826      34.749044 0.47283682E+03  0.11383810E+05                                 9.291599                            7.281291       0.081430       1.990977                    0.999409      30.581739      89.780081       0.605052       0.420472      -1.058682       0.001424       0.003920      -0.032170       0.032439      -0.014005      -0.018703       0.015672       0.006852      -0.041264      -0.026287      -0.007518       0.033806             10.720796       8.055283      -1.333079      -1.570130       8.648080      -4.255892      15.459023           0.000001
          133              C       7.087702       3.934448      14.650697       0.574117      23.747262 0.26763296E+03  0.56416349E+04                                 7.641650                            5.808135      -0.080037       2.014820                    0.999501      23.143813      65.558775       0.614718       0.472678      -1.018536      -0.003442       0.020532      -0.063963       0.067266       0.052480       0.045061       0.026975       0.019929      -0.096052      -0.056676      -0.034680       0.091357              9.050992       7.552638      -0.956590      -2.795944       7.293138      -2.456992      12.307200          -0.000004
          134              C       5.728361       8.186831      12.260467       0.111273      25.328752 0.30896055E+03  0.66924389E+04                                 7.589565                            5.925596       0.395195       2.152036                    0.999779      25.445733      71.021275       0.663487       0.426179      -1.054374       0.040388       0.007887       0.005497       0.041516       0.027594      -0.005182      -0.003358      -0.001706       0.013031      -0.029836       0.002802       0.027033              8.781717      10.141653      -1.676072       1.566055      11.610213       0.478684       4.593285          -0.000003
          135              C       7.218427       9.737970      12.658474      -0.106643      29.420958 0.40111532E+03  0.92523844E+04                                 8.298422                            6.697226       0.262230       2.064251                    0.999450      28.702249      82.025453       0.633242       0.419326      -1.061190      -0.056708       0.010870      -0.002501       0.057794       0.021315       0.039064       0.010206       0.046468      -0.172005      -0.070011      -0.002593       0.072604              9.380694      11.447301      -2.241667       1.385733      11.672832       0.124047       5.021949          -0.000001
          136              C       7.802381       8.532466      12.721432      -0.049405      31.602937 0.41528488E+03  0.97142584E+04                                 8.886965                            6.921180      -0.040313       1.968760                    0.998834      29.056943      85.087821       0.605337       0.432559      -1.047394      -0.036152      -0.062429      -0.003891       0.072246       0.022080       0.022924       0.014720       0.003186      -0.104262      -0.043962      -0.004261       0.048223             10.436570      15.045277      -3.535153       1.496893      10.855210       0.091969       5.409222          -0.000001
          137              C       4.888858      10.524378      12.152890       0.155484      35.104726 0.40389010E+03  0.93155909E+04                                 9.526160                            6.854977       0.015785       2.021745                    0.999713      26.164591      74.329557       0.608666       0.436295      -1.052621       0.028515      -0.027188       0.009117       0.040441      -0.035812       0.011098      -0.010260       0.013536      -0.151253      -0.052430      -0.011222       0.063652             12.214281      14.386691      -6.851176       1.057659      15.706394      -3.171076       6.549757          -0.000002
          138              C       3.556040      10.266658      12.522976      -0.170726      32.729034 0.48153651E+03  0.11677161E+05                                 9.040670                            7.450962      -0.131181       1.928857                    0.998013      30.661944      91.126991       0.584213       0.432341      -1.048554      -0.033079       0.022080      -0.000543       0.039775       0.015418      -0.019051      -0.017140      -0.031503       0.005924      -0.029115      -0.008020       0.037135             10.245055      12.683223      -3.754552       0.527180      11.746078      -1.819592       6.305865          -0.000004
          139              C       2.603879      11.225280      12.307002      -0.111471      31.767871 0.44934775E+03  0.10745698E+05                                 8.976772                            7.265179      -0.223672       1.909624                    0.997716      30.037567      89.627038       0.581450       0.440495      -1.040175       0.025541      -0.018672       0.006718       0.032344       0.012400      -0.002708      -0.002678       0.027167       0.029451      -0.023371       0.007760       0.015611             10.344691      10.554114      -3.615888       0.648657      14.097477      -2.579650       6.382482          -0.000003
          140              C       2.920651       0.407053      11.723404       0.060663      34.718040 0.43263698E+03  0.10145879E+05                                 9.410640                            7.026423      -0.116923       1.972914                    0.999372      27.025771      77.273537       0.610329       0.427933      -1.058325      -0.003064       0.000862       0.001310       0.003442      -0.004927       0.012626      -0.000566       0.000384      -0.067732      -0.026775       0.008031       0.018743             11.701400      13.112037      -5.931011       0.461090      15.560698      -2.744433       6.431466          -0.000003
          141              C       4.241287       0.653935      11.381787      -0.111245      32.452692 0.45194369E+03  0.10789433E+05                                 9.048144                            7.246615      -0.082990       1.958136                    0.998101      29.582336      87.294134       0.588809       0.435730      -1.046287       0.029578      -0.026084       0.011529       0.041087       0.008491       0.003931       0.011794      -0.026441       0.025087      -0.019902      -0.002571       0.022474             10.320141      11.778642      -3.709171      -0.097558      12.666587      -2.379855       6.515194          -0.000002
          142              C       5.234350      11.741925      11.589823      -0.168791      32.802705 0.44646432E+03  0.10586367E+05                                 8.941454                            7.082442       0.174478       2.030903                    0.999173      29.770587      86.484737       0.613106       0.421318      -1.059088      -0.021565       0.041478      -0.004778       0.046993       0.011889      -0.001852       0.000062       0.035813      -0.019356      -0.018298      -0.006520       0.024819             10.339089      10.618939      -3.942732       0.547907      13.807228      -3.074171       6.591100          -0.000000
          143              C       1.875877       1.439139      11.503050       0.063117      35.025251 0.43521540E+03  0.10212908E+05                                 9.468323                            7.047995      -0.102582       1.976986                    0.999393      27.035595      77.113872       0.609821       0.428014      -1.059167       0.001166       0.001863      -0.006298       0.006670      -0.004795      -0.009504      -0.013791       0.005926      -0.043680      -0.025043       0.011572       0.013471             11.813692      13.427844      -6.069825       2.109540      16.224924      -0.812873       5.788308          -0.000002
          144              C       0.570765       1.065805      11.163074      -0.125447      33.178586 0.44529606E+03  0.10547072E+05                                 9.026358                            7.088099       0.078732       1.996989                    0.999585      29.545037      85.658159       0.611197       0.423099      -1.058442      -0.019012       0.026940      -0.006730       0.033653       0.011456       0.003422      -0.005697      -0.022385      -0.016231      -0.016115      -0.003251       0.019365             10.385925      12.166873      -4.045828       1.766063      13.528835       0.136663       5.462068          -0.000000
          145              C      -0.425549       2.023224      11.021281      -0.182105      33.189266 0.44427961E+03  0.10491072E+05                                 8.921694                            7.010196       0.168003       2.021913                    0.999613      29.730686      85.374774       0.625327       0.414797      -1.066326       0.020150      -0.035081      -0.003097       0.040575       0.021830       0.005262       0.007729       0.047158      -0.029589      -0.028749      -0.009562       0.038312             10.288661      11.035831      -4.194719       1.221336      14.263588       0.301673       5.566564           0.000001
          146              C      -0.126727       3.355180      11.242183       0.169941      33.228835 0.39559817E+03  0.90935069E+04                                 9.228143                            6.819733      -0.076740       1.996856                    0.999645      25.995672      74.159801       0.604390       0.440871      -1.047989      -0.029444       0.030260      -0.006297       0.042688      -0.037681       0.003439      -0.007072      -0.007553      -0.147757      -0.049891      -0.013113       0.063004             11.447484      14.578310      -5.788939       0.954957      14.131438       0.518360       5.632705          -0.000000
          147              C       1.143352       3.767050      11.549858      -0.160758      32.384212 0.46401399E+03  0.11148725E+05                                 8.998210                            7.315228      -0.095438       1.949377                    0.997678      30.119567      89.109454       0.589462       0.432470      -1.048451       0.037210      -0.018103       0.005322       0.041721       0.005308       0.002007       0.007793      -0.031718       0.002472      -0.017169      -0.002546       0.019714             10.311960      12.978421      -3.784678       1.208755      12.235761      -0.211978       5.721698          -0.000002
          148              C       2.151171       2.803610      11.673859      -0.120535      32.990263 0.47009335E+03  0.11333141E+05                                 9.166085                            7.395617      -0.101260       1.945233                    0.998311      30.070850      89.155648       0.582296       0.436311      -1.045994      -0.023907       0.024145      -0.013832       0.036685       0.009361       0.006526       0.009846       0.028453      -0.009467      -0.019486      -0.002596       0.022082             10.666966      11.507666      -4.221632       1.061704      14.685801      -0.462713       5.807430          -0.000003
          149              C       9.566173       4.165674      11.710539       0.109663      25.821255 0.31855222E+03  0.69794121E+04                                 7.783479                            6.075674       0.171848       2.074094                    0.999652      26.024098      73.956468       0.643322       0.434550      -1.045311       0.001639       0.048797      -0.018613       0.052252       0.024753       0.012965       0.000262      -0.017472       0.050346      -0.036717       0.010787       0.025930              9.034957      12.292864      -1.577186      -2.704243       8.711879      -1.243807       6.100127           0.000000
          150              C      -1.110857       5.607221      10.696908      -0.109666      31.034862 0.43754766E+03  0.10340191E+05                                 8.731124                            7.083929       0.135905       2.024628                    0.998924      29.291622      85.420577       0.602627       0.430085      -1.051872       0.018006      -0.052674       0.027296       0.061999      -0.001455      -0.019952      -0.039663      -0.039343      -0.095845      -0.056906       0.002049       0.054857              9.830737      11.856067      -0.888956      -3.015676      10.678941      -1.555782       6.957203           0.000001
          151              C       1.274108      11.894871      24.666560      -0.034859      27.999494 0.37346766E+03  0.85035355E+04                                 8.099467                            6.488817       0.192957       2.047601                    0.999628      28.316254      81.688697       0.636283       0.422775      -1.053872      -0.052060       0.032893       0.040667       0.073797      -0.008405      -0.001962       0.015940      -0.027690      -0.040981      -0.020055      -0.008909       0.028963              9.119449      10.750157       2.154654      -2.075895      10.962749       1.102204       5.645441           0.000003
          152              C       9.797012       4.667867       6.925426      -0.111747      28.959823 0.40443027E+03  0.93248429E+04                                 8.091055                            6.663971       0.134888       2.014598                    0.999767      28.803439      81.631069       0.645141       0.411769      -1.068680       0.026050      -0.006671      -0.006078       0.027569      -0.025176      -0.017222      -0.016763       0.059492      -0.049542      -0.046815      -0.002226       0.049041              8.516420       9.622793      -1.091962      -1.423697       6.267971      -2.754977       9.658496           0.000009
          153              C      10.448278       5.156813       5.827759      -0.076430      29.027135 0.40389872E+03  0.93355133E+04                                 8.180328                            6.715979       0.139612       2.021763                    0.999784      28.653371      82.049391       0.632795       0.418772      -1.061222       0.022992      -0.014385       0.018888       0.033050      -0.023687       0.009004      -0.020755      -0.004532      -0.044332      -0.027430      -0.012313       0.039744              8.612984       9.591855      -1.267909      -1.687367       6.704966      -2.676453       9.542132           0.000006
          154              C      -0.210217       4.800340       5.554027      -0.194601      32.815717 0.48591649E+03  0.11780489E+05                                 8.942874                            7.410690       0.038967       1.976130                    0.999262      30.776651      90.710343       0.596098       0.423825      -1.056429      -0.029718       0.004694       0.002025       0.030155       0.020521      -0.024422      -0.005029      -0.007856       0.010106      -0.031481      -0.002245       0.033725              9.463583      10.807342      -2.675901      -0.576095       7.605429      -2.799488       9.977977           0.000001
          155              C       0.442165       3.919997       6.440920       0.197695      30.671392 0.37697514E+03  0.85516376E+04                                 8.650639                            6.596811      -0.090449       1.990813                    0.999483      25.609919      72.302832       0.623710       0.432899      -1.054006       0.046803      -0.008392      -0.007684       0.048166      -0.020456      -0.005373       0.018849       0.070799      -0.049700      -0.043530      -0.007225       0.050755              9.679849      12.247769      -2.225792      -1.923808       6.479475      -2.082288      10.312303           0.000001
          156              C      -0.204059       3.435868       7.516687      -0.197845      32.380228 0.45583952E+03  0.10908779E+05                                 8.900888                            7.202447      -0.037009       1.953365                    0.999283      30.727480      90.863560       0.599739       0.426756      -1.051459      -0.030963       0.011713       0.009908       0.034556      -0.015001       0.026702      -0.005130      -0.030899      -0.056658      -0.040364       0.004415       0.035949              9.616367      11.795647      -1.324027      -3.105706       6.301935      -2.095458      10.751519           0.000004
          157              C      10.453955       3.801975       7.793157      -0.082999      30.152844 0.42498521E+03  0.99706031E+04                                 8.476711                            6.942085       0.020847       1.980249                    0.999620      29.308804      85.165403       0.613933       0.425243      -1.054836       0.020352       0.004693      -0.024028       0.031836       0.000045      -0.029057      -0.022148       0.036802       0.015604      -0.038438      -0.004981       0.043419              9.017342      10.533942      -1.643609      -1.674889       6.277377      -2.308437      10.240708           0.000008
          158              C       2.728182       3.780298       7.276350       0.203861      32.438866 0.37464080E+03  0.84861145E+04                                 9.012845                            6.573514      -0.036819       2.006091                    0.999603      25.641738      72.356339       0.625174       0.432525      -1.054157      -0.028519      -0.011177      -0.033515       0.045404       0.006199       0.024387       0.004592       0.054299       0.079470      -0.041152      -0.004869       0.046021             10.833165       9.937327      -1.200025       4.999245       8.014852       3.039333      14.547317           0.000002
          159              C       3.786724       2.897546       7.459204      -0.204926      35.184172 0.47423886E+03  0.11420335E+05                                 9.340820                            7.282818       0.052557       1.975084                    0.999636      30.800583      90.286643       0.606445       0.419404      -1.059882       0.020299       0.007203       0.020975       0.030064       0.002661      -0.003696       0.023468      -0.034634       0.012824      -0.022123      -0.011698       0.033821             10.502892      10.063773      -1.759542       4.894508       8.511339       1.782838      12.933564           0.000007
          160              C       4.675320       3.055309       8.521285      -0.100651      33.082807 0.43428356E+03  0.10262092E+05                                 9.072473                            7.046656      -0.049068       1.951431                    0.999695      29.868527      87.606272       0.604532       0.428770      -1.050807      -0.023985       0.011786      -0.012120       0.029344      -0.013294      -0.009565      -0.011020       0.007744      -0.057813      -0.028144       0.004631       0.023513             10.272997       9.103770      -0.755895       4.266248       9.091656       2.970237      12.623566           0.000008
          161              C       4.526067       4.111480       9.391753      -0.043522      36.251715 0.43734207E+03  0.10246466E+05                                 9.512916                            6.959397      -0.066408       1.981110                    0.999244      27.621689      78.002833       0.629506       0.415292      -1.070194      -0.027704      -0.006505      -0.032200       0.042972       0.006228      -0.005920       0.003790      -0.024029       0.002000      -0.016473       0.002816       0.013656             11.528042      11.898623      -0.788357       5.946103       9.367147       2.982020      13.318357           0.000001
          162              C       3.537067       4.971350       9.194666      -0.100090      33.260641 0.43850571E+03  0.10410134E+05                                 9.164113                            7.133344      -0.151926       1.920626                    0.999403      30.054025      89.001142       0.592902       0.435153      -1.044601      -0.010284      -0.020045      -0.032276       0.039361       0.014699      -0.014462       0.016483      -0.026896       0.031766      -0.034364       0.008454       0.025910             10.353947      10.832924      -1.776089       4.555282       9.190518       1.827718      11.038400           0.000002
          163              C       2.565362       4.824426       8.169539      -0.210308      35.529243 0.49122719E+03  0.11933709E+05                                 9.421510                            7.426317       0.045166       1.972270                    0.999468      31.035286      91.367860       0.598849       0.421013      -1.058892       0.015000       0.003488       0.036095       0.039243      -0.021444       0.015949      -0.013107       0.003796      -0.055905      -0.026174      -0.012136       0.038311             10.713064       9.711863      -0.896876       4.091639       9.131308       3.666062      13.296021           0.000004
          164              C       5.577437       4.284899      10.522267       0.578917      22.816776 0.25066850E+03  0.51851291E+04                                 7.400237                            5.590321      -0.050115       2.035159                    0.999485      22.487280      62.582269       0.633346       0.467525      -1.023911       0.034046       0.021870       0.047927       0.062725       0.038020      -0.075706      -0.032656       0.028760       0.048536      -0.065720      -0.040672       0.106393              8.754003       8.911552       0.274527       4.385823       8.090845       2.179899       9.259611          -0.000001
          165              C       2.236497       3.208255       4.928823       0.212891      32.973344 0.37230900E+03  0.84240375E+04                                 9.163741                            6.579949      -0.020127       2.014210                    0.999484      25.486682      71.987957       0.620750       0.436087      -1.051512      -0.012884       0.013037       0.037927       0.042124      -0.016281      -0.007271       0.015020       0.019143       0.100934      -0.037057      -0.002783       0.039840             11.418399       8.640575       0.792196      -2.703907       7.460073       4.566900      18.154549           0.000001
          166              C       3.440394       3.651438       4.420228      -0.201831      33.568585 0.44647793E+03  0.10563937E+05                                 8.985075                            7.017203       0.194054       2.025435                    0.999761      30.016393      86.492913       0.625923       0.413580      -1.066308       0.018240      -0.011651      -0.025433       0.033395       0.019323       0.015880       0.013230      -0.015164      -0.023477      -0.022223      -0.011989       0.034212             10.254256       8.581642       0.840427      -3.260229       6.694543       2.557548      15.486584           0.000006
          167              C       3.832987       3.298578       3.145731      -0.103529      32.600551 0.43118453E+03  0.10150565E+05                                 8.926165                            6.985330       0.088768       1.996347                    0.999774      29.571455      86.014985       0.613108       0.424367      -1.055605      -0.023696      -0.002956       0.022048       0.032502       0.008211       0.000169      -0.012999       0.010424      -0.075913      -0.030013       0.006748       0.023265             10.191643       8.352188       0.743074      -2.417231       7.799158       3.526840      14.423583           0.000002
          168              C       3.061497       2.466406       2.350812      -0.052602      38.297279 0.48809166E+03  0.11756044E+05                                 9.903307                            7.381532      -0.114639       1.962588                    0.998876      28.252293      80.947098       0.607468       0.418623      -1.067845      -0.017641       0.016441       0.040559       0.047186       0.008970       0.007775      -0.006160       0.002284      -0.009820      -0.015364       0.004345       0.011019             12.053095       9.834261       0.332601      -3.957164       8.496205       4.220336      17.828819          -0.000003
          169              C       1.861122       1.987095       2.893897      -0.110969      33.596640 0.46324939E+03  0.11125065E+05                                 9.190930                            7.295971      -0.027346       1.958375                    0.999587      30.209367      89.335500       0.591883       0.430906      -1.049467       0.009076       0.018945       0.021658       0.030172       0.014166       0.018413       0.002449      -0.015219      -0.019923      -0.025808       0.001194       0.024615             10.514222       9.276373       0.892085      -3.127291       7.796074       2.492516      14.470218          -0.000002
          170              C       1.447363       2.354407       4.166205      -0.200826      34.749042 0.47283670E+03  0.11383806E+05                                 9.291598                            7.281290       0.081430       1.990977                    0.999409      30.581738      89.780077       0.605052       0.420472      -1.058682       0.001424      -0.003920      -0.032170       0.032439       0.014005      -0.018703      -0.015672       0.006852      -0.041264      -0.026287      -0.007518       0.033806             10.720796       8.055283       1.333078      -1.570127       8.648079       4.255896      15.459024           0.000001
          171              C       3.504924       2.087052       0.964085       0.574117      23.747261 0.26763294E+03  0.56416344E+04                                 7.641650                            5.808135      -0.080036       2.014820                    0.999501      23.143812      65.558772       0.614718       0.472678      -1.018536      -0.003442      -0.020532      -0.063963       0.067266      -0.052480       0.045061      -0.026975       0.019929      -0.096052      -0.056676      -0.034680       0.091357              9.050992       7.552638       0.956590      -2.795944       7.293138       2.456992      12.307200          -0.000004
          172              C      -2.660861       9.877669      25.947079       0.111273      25.328752 0.30896055E+03  0.66924389E+04                                 7.589565                            5.925596       0.395195       2.152036                    0.999779      25.445733      71.021275       0.663487       0.426179      -1.054374       0.040388      -0.007887       0.005497       0.041516      -0.027594      -0.005182       0.003358      -0.001706       0.013031      -0.029836       0.002802       0.027033              8.781717      10.141653       1.676072       1.566055      11.610213      -0.478684       4.593285          -0.000003
          173              C      -1.170795       8.326530      26.345086      -0.106643      29.420957 0.40111532E+03  0.92523844E+04                                 8.298422                            6.697226       0.262230       2.064251                    0.999450      28.702249      82.025453       0.633242       0.419326      -1.061190      -0.056708      -0.010870      -0.002501       0.057794      -0.021315       0.039064      -0.010206       0.046468      -0.172005      -0.070011      -0.002593       0.072604              9.380693      11.447300       2.241667       1.385733      11.672831      -0.124047       5.021949          -0.000001
          174              C      -0.586841       9.532034      26.408044      -0.049405      31.602938 0.41528490E+03  0.97142592E+04                                 8.886966                            6.921180      -0.040313       1.968760                    0.998834      29.056944      85.087826       0.605337       0.432559      -1.047394      -0.036152       0.062429      -0.003891       0.072246      -0.022080       0.022924      -0.014720       0.003186      -0.104262      -0.043962      -0.004261       0.048223             10.436570      15.045277       3.535152       1.496893      10.855210      -0.091969       5.409222          -0.000001
          175              C      -3.500364       7.540122      25.839502       0.155484      35.104724 0.40389018E+03  0.93155930E+04                                 9.526159                            6.854977       0.015785       2.021745                    0.999713      26.164592      74.329558       0.608666       0.436295      -1.052621       0.028515       0.027188       0.009117       0.040441       0.035812       0.011098       0.010260       0.013536      -0.151253      -0.052430      -0.011222       0.063652             12.214279      14.386685       6.851171       1.057658      15.706393       3.171077       6.549757          -0.000002
          176              C       7.138818       7.797843      26.209588      -0.170726      32.729017 0.48153647E+03  0.11677160E+05                                 9.040668                            7.450962      -0.131181       1.928857                    0.998013      30.661944      91.126992       0.584213       0.432341      -1.048554      -0.033079      -0.022080      -0.000543       0.039775      -0.015418      -0.019051       0.017140      -0.031503       0.005924      -0.029115      -0.008020       0.037135             10.245051      12.683214       3.754543       0.527178      11.746073       1.819592       6.305864          -0.000005
          177              C       6.186657       6.839220      25.993614      -0.111471      31.767874 0.44934796E+03  0.10745704E+05                                 8.976773                            7.265181      -0.223672       1.909624                    0.997716      30.037565      89.627032       0.581450       0.440495      -1.040175       0.025541       0.018672       0.006718       0.032344      -0.012400      -0.002708       0.002678       0.027167       0.029451      -0.023371       0.007760       0.015611             10.344692      10.554110       3.615887       0.648657      14.097481       2.579650       6.382484          -0.000003
          178              C       6.503429       5.614447      25.410016       0.060663      34.718038 0.43263697E+03  0.10145879E+05                                 9.410639                            7.026423      -0.116923       1.972914                    0.999372      27.025771      77.273536       0.610329       0.427933      -1.058325      -0.003064      -0.000862       0.001310       0.003442       0.004927       0.012626       0.000566       0.000384      -0.067732      -0.026775       0.008031       0.018743             11.701399      13.112036       5.931009       0.461089      15.560694       2.744432       6.431466          -0.000003
          179              C      -4.147935       5.367565      25.068399      -0.111245      32.452695 0.45194373E+03  0.10789435E+05                                 9.048145                            7.246615      -0.082991       1.958136                    0.998101      29.582337      87.294139       0.588809       0.435730      -1.046287       0.029578       0.026084       0.011529       0.041087      -0.008491       0.003931      -0.011794      -0.026441       0.025087      -0.019902      -0.002571       0.022474             10.320142      11.778644       3.709171      -0.097558      12.666588       2.379855       6.515194          -0.000002
          180              C      -3.154872       6.322575      25.276435      -0.168791      32.802706 0.44646429E+03  0.10586366E+05                                 8.941455                            7.082442       0.174478       2.030903                    0.999173      29.770586      86.484737       0.613106       0.421319      -1.059088      -0.021565      -0.041478      -0.004778       0.046993      -0.011889      -0.001852      -0.000062       0.035813      -0.019356      -0.018298      -0.006520       0.024819             10.339090      10.618939       3.942733       0.547908      13.807231       3.074172       6.591100          -0.000000
          181              C       5.458655       4.582361      25.189662       0.063117      35.025250 0.43521540E+03  0.10212908E+05                                 9.468322                            7.047995      -0.102582       1.976986                    0.999393      27.035595      77.113872       0.609821       0.428014      -1.059167       0.001166      -0.001863      -0.006298       0.006670       0.004795      -0.009504       0.013791       0.005926      -0.043680      -0.025043       0.011572       0.013471             11.813691      13.427844       6.069824       2.109540      16.224922       0.812873       5.788307          -0.000002
          182              C       4.153543       4.955695      24.849686      -0.125447      33.178583 0.44529603E+03  0.10547071E+05                                 9.026358                            7.088099       0.078732       1.996990                    0.999585      29.545036      85.658157       0.611197       0.423099      -1.058442      -0.019012      -0.026940      -0.006730       0.033653      -0.011456       0.003421       0.005697      -0.022386      -0.016231      -0.016115      -0.003251       0.019366             10.385925      12.166873       4.045827       1.766063      13.528834      -0.136663       5.462068          -0.000000
          183              C       3.157229       3.998276      24.707893      -0.182105      33.189265 0.44427958E+03  0.10491072E+05                                 8.921694                            7.010196       0.168003       2.021913                    0.999613      29.730686      85.374777       0.625327       0.414797      -1.066326       0.020150       0.035081      -0.003097       0.040575      -0.021830       0.005262      -0.007729       0.047158      -0.029589      -0.028749      -0.009562       0.038312             10.288661      11.035831       4.194718       1.221336      14.263587      -0.301673       5.566564           0.000001
          184              C       3.456051       2.666320      24.928795       0.169941      33.228834 0.39559816E+03  0.90935069E+04                                 9.228143                            6.819734      -0.076740       1.996856                    0.999645      25.995672      74.159802       0.604390       0.440871      -1.047989      -0.029444      -0.030260      -0.006297       0.042688       0.037681       0.003439       0.007072      -0.007553      -0.147757      -0.049891      -0.013113       0.063004             11.447484      14.578309       5.788938       0.954957      14.131438      -0.518360       5.632705          -0.000000
          185              C       4.726130       2.254450      25.236470      -0.160758      32.384212 0.46401399E+03  0.11148725E+05                                 8.998210                            7.315228      -0.095438       1.949377                    0.997678      30.119568      89.109459       0.589462       0.432470      -1.048450       0.037210       0.018103       0.005322       0.041721      -0.005308       0.002007      -0.007793      -0.031718       0.002472      -0.017169      -0.002546       0.019714             10.311960      12.978421       3.784678       1.208755      12.235761       0.211978       5.721698          -0.000002
          186              C       5.733949       3.217890      25.360471      -0.120535      32.990263 0.47009335E+03  0.11333141E+05                                 9.166085                            7.395617      -0.101260       1.945233                    0.998311      30.070850      89.155649       0.582296       0.436311      -1.045994      -0.023907      -0.024145      -0.013832       0.036685      -0.009361       0.006526      -0.009846       0.028453      -0.009467      -0.019486      -0.002596       0.022082             10.666965      11.507666       4.221631       1.061704      14.685801       0.462713       5.807430          -0.000003
          187              C       1.176951       1.855826      25.397151       0.109663      25.821256 0.31855223E+03  0.69794124E+04                                 7.783479                            6.075675       0.171848       2.074094                    0.999652      26.024099      73.956471       0.643322       0.434550      -1.045311       0.001639      -0.048797      -0.018613       0.052252      -0.024753       0.012965      -0.000262      -0.017472       0.050346      -0.036717       0.010787       0.025930              9.034957      12.292865       1.577186      -2.704243       8.711880       1.243807       6.100127           0.000000
          188              C       2.471921       0.414279      24.383520      -0.109666      31.034862 0.43754766E+03  0.10340191E+05                                 8.731124                            7.083928       0.135905       2.024628                    0.998924      29.291622      85.420575       0.602627       0.430085      -1.051872       0.018006       0.052674       0.027296       0.061999       0.001455      -0.019952       0.039663      -0.039343      -0.095845      -0.056906       0.002049       0.054857              9.830736      11.856067       0.888955      -3.015676      10.678940       1.555783       6.957202           0.000001
          189              C       5.891448       0.148129       2.706664      -0.034859      27.999493 0.37346764E+03  0.85035350E+04                                 8.099467                            6.488817       0.192957       2.047601                    0.999628      28.316253      81.688695       0.636283       0.422775      -1.053872       0.052060      -0.032893      -0.040667       0.073797      -0.008405      -0.001962       0.015940      -0.027690      -0.040981      -0.020055      -0.008909       0.028963              9.119449      10.750157       2.154654      -2.075895      10.962749       1.102204       5.645441           0.000003
          190              C      -2.631456       7.375133      20.447798      -0.111747      28.959820 0.40443021E+03  0.93248409E+04                                 8.091054                            6.663970       0.134889       2.014598                    0.999767      28.803437      81.631058       0.645141       0.411769      -1.068681      -0.026050       0.006671       0.006078       0.027569      -0.025176      -0.017222      -0.016763       0.059492      -0.049542      -0.046815      -0.002226       0.049041              8.516419       9.622791      -1.091962      -1.423696       6.267971      -2.754977       9.658496           0.000009
          191              C      -3.282722       6.886187      21.545465      -0.076430      29.027129 0.40389860E+03  0.93355098E+04                                 8.180327                            6.715978       0.139612       2.021763                    0.999784      28.653369      82.049387       0.632795       0.418772      -1.061222      -0.022992       0.014385      -0.018888       0.033050      -0.023687       0.009004      -0.020755      -0.004532      -0.044332      -0.027430      -0.012313       0.039744              8.612983       9.591852      -1.267909      -1.687366       6.704965      -2.676454       9.542132           0.000006
          192              C       7.375773       7.242660      21.819197      -0.194602      32.815721 0.48591673E+03  0.11780496E+05                                 8.942875                            7.410693       0.038967       1.976130                    0.999262      30.776652      90.710347       0.596098       0.423825      -1.056429       0.029718      -0.004694      -0.002025       0.030154       0.020521      -0.024422      -0.005029      -0.007856       0.010107      -0.031481      -0.002245       0.033725              9.463584      10.807344      -2.675901      -0.576097       7.605431      -2.799487       9.977977           0.000002
          193              C       6.723391       8.123004      20.932304       0.197695      30.671392 0.37697511E+03  0.85516367E+04                                 8.650639                            6.596811      -0.090449       1.990813                    0.999483      25.609918      72.302829       0.623710       0.432899      -1.054006      -0.046803       0.008392       0.007684       0.048166      -0.020457      -0.005373       0.018849       0.070799      -0.049700      -0.043530      -0.007225       0.050755              9.679849      12.247771      -2.225790      -1.923815       6.479472      -2.082285      10.312305           0.000001
          194              C       7.369615       8.607132      19.856537      -0.197845      32.380230 0.45583941E+03  0.10908776E+05                                 8.900888                            7.202447      -0.037010       1.953365                    0.999283      30.727481      90.863566       0.599739       0.426756      -1.051459       0.030963      -0.011713      -0.009908       0.034556      -0.015001       0.026702      -0.005130      -0.030899      -0.056658      -0.040364       0.004415       0.035949              9.616368      11.795650      -1.324028      -3.105709       6.301934      -2.095457      10.751521           0.000004
          195              C      -3.288399       8.241025      19.580067      -0.082999      30.152854 0.42498534E+03  0.99706066E+04                                 8.476713                            6.942086       0.020846       1.980249                    0.999620      29.308808      85.165418       0.613933       0.425243      -1.054836      -0.020352      -0.004693       0.024028       0.031836       0.000045      -0.029057      -0.022148       0.036802       0.015604      -0.038438      -0.004981       0.043419              9.017345      10.533945      -1.643610      -1.674890       6.277379      -2.308437      10.240710           0.000008
          196              C       4.437374       8.262702      20.096874       0.203861      32.438866 0.37464080E+03  0.84861146E+04                                 9.012846                            6.573514      -0.036819       2.006091                    0.999603      25.641738      72.356341       0.625174       0.432525      -1.054157       0.028519       0.011177       0.033515       0.045404       0.006199       0.024387       0.004592       0.054299       0.079470      -0.041152      -0.004869       0.046021             10.833166       9.937328      -1.200025       4.999245       8.014852       3.039334      14.547317           0.000003
          197              C       3.378832       9.145454      19.914020      -0.204926      35.184168 0.47423880E+03  0.11420333E+05                                 9.340819                            7.282817       0.052557       1.975084                    0.999636      30.800581      90.286633       0.606445       0.419404      -1.059882      -0.020299      -0.007203      -0.020975       0.030064       0.002661      -0.003696       0.023468      -0.034634       0.012824      -0.022123      -0.011698       0.033821             10.502891      10.063772      -1.759542       4.894507       8.511338       1.782838      12.933563           0.000007
          198              C       2.490236       8.987691      18.851939      -0.100650      33.082790 0.43428326E+03  0.10262083E+05                                 9.072469                            7.046652      -0.049068       1.951432                    0.999695      29.868518      87.606234       0.604533       0.428769      -1.050807       0.023985      -0.011786       0.012120       0.029344      -0.013294      -0.009565      -0.011020       0.007744      -0.057814      -0.028144       0.004631       0.023513             10.272993       9.103767      -0.755896       4.266245       9.091652       2.970235      12.623559           0.000008
          199              C       2.639489       7.931520      17.981471      -0.043522      36.251711 0.43734205E+03  0.10246465E+05                                 9.512915                            6.959397      -0.066408       1.981110                    0.999244      27.621688      78.002826       0.629506       0.415292      -1.070194       0.027704       0.006505       0.032200       0.042972       0.006228      -0.005920       0.003790      -0.024029       0.002000      -0.016473       0.002816       0.013656             11.528040      11.898620      -0.788358       5.946101       9.367147       2.982020      13.318354           0.000001
          200              C       3.628489       7.071650      18.178558      -0.100090      33.260645 0.43850577E+03  0.10410136E+05                                 9.164114                            7.133345      -0.151926       1.920625                    0.999403      30.054027      89.001151       0.592902       0.435153      -1.044601       0.010284       0.020045       0.032276       0.039361       0.014699      -0.014462       0.016483      -0.026896       0.031766      -0.034364       0.008454       0.025910             10.353948      10.832925      -1.776089       4.555283       9.190519       1.827718      11.038400           0.000002
          201              C       4.600194       7.218574      19.203685      -0.210308      35.529244 0.49122721E+03  0.11933710E+05                                 9.421511                            7.426318       0.045166       1.972270                    0.999468      31.035287      91.367865       0.598849       0.421013      -1.058892      -0.015000      -0.003488      -0.036095       0.039243      -0.021444       0.015949      -0.013107       0.003796      -0.055905      -0.026174      -0.012136       0.038311             10.713064       9.711862      -0.896876       4.091639       9.131310       3.666063      13.296021           0.000004
          202              C       1.588119       7.758101      16.850957       0.578917      22.816786 0.25066868E+03  0.51851335E+04                                 7.400239                            5.590322      -0.050115       2.035159                    0.999485      22.487280      62.582267       0.633346       0.467525      -1.023911      -0.034046      -0.021870      -0.047927       0.062725       0.038020      -0.075706      -0.032656       0.028760       0.048536      -0.065720      -0.040672       0.106393              8.754005       8.911552       0.274528       4.385823       8.090849       2.179900       9.259613          -0.000001
          203              C       4.929059       8.834745      22.444401       0.212891      32.973344 0.37230899E+03  0.84240370E+04                                 9.163741                            6.579949      -0.020127       2.014210                    0.999484      25.486681      71.987950       0.620750       0.436087      -1.051512       0.012884      -0.013037      -0.037927       0.042124      -0.016281      -0.007271       0.015020       0.019143       0.100934      -0.037057      -0.002783       0.039840             11.418398       8.640575       0.792196      -2.703907       7.460072       4.566899      18.154549           0.000001
          204              C       3.725162       8.391562      22.952996      -0.201831      33.568584 0.44647790E+03  0.10563937E+05                                 8.985075                            7.017203       0.194054       2.025435                    0.999761      30.016392      86.492911       0.625923       0.413580      -1.066308      -0.018240       0.011651       0.025433       0.033395       0.019323       0.015880       0.013230      -0.015164      -0.023477      -0.022223      -0.011989       0.034212             10.254256       8.581642       0.840427      -3.260228       6.694543       2.557548      15.486583           0.000006
          205              C       3.332569       8.744422      24.227493      -0.103529      32.600572 0.43118490E+03  0.10150576E+05                                 8.926170                            6.985334       0.088768       1.996347                    0.999774      29.571465      86.015025       0.613108       0.424367      -1.055605       0.023696       0.002956      -0.022048       0.032502       0.008211       0.000169      -0.012999       0.010424      -0.075913      -0.030013       0.006748       0.023265             10.191649       8.352191       0.743073      -2.417232       7.799163       3.526844      14.423592           0.000002
          206              C       4.104059       9.576594      25.022412      -0.052602      38.297270 0.48809152E+03  0.11756039E+05                                 9.903306                            7.381531      -0.114639       1.962588                    0.998876      28.252289      80.947083       0.607468       0.418623      -1.067845       0.017641      -0.016441      -0.040559       0.047186       0.008970       0.007775      -0.006160       0.002284      -0.009820      -0.015364       0.004345       0.011019             12.053093       9.834260       0.332600      -3.957164       8.496204       4.220336      17.828816          -0.000003
          207              C       5.304434      10.055905      24.479327      -0.110969      33.596636 0.46324933E+03  0.11125063E+05                                 9.190929                            7.295970      -0.027346       1.958375                    0.999587      30.209365      89.335488       0.591883       0.430906      -1.049467      -0.009076      -0.018945      -0.021658       0.030172       0.014166       0.018413       0.002449      -0.015219      -0.019923      -0.025808       0.001194       0.024615             10.514220       9.276371       0.892084      -3.127290       7.796074       2.492516      14.470216          -0.000002
          208              C       5.718193       9.688593      23.207019      -0.200826      34.749040 0.47283667E+03  0.11383805E+05                                 9.291598                            7.281290       0.081430       1.990977                    0.999409      30.581737      89.780072       0.605052       0.420472      -1.058682      -0.001424       0.003920       0.032170       0.032439       0.014005      -0.018703      -0.015672       0.006852      -0.041264      -0.026287      -0.007518       0.033806             10.720795       8.055283       1.333078      -1.570127       8.648079       4.255897      15.459025           0.000001
          209              C       3.660632       9.955948      26.409139       0.574117      23.747263 0.26763296E+03  0.56416350E+04                                 7.641651                            5.808135      -0.080037       2.014820                    0.999501      23.143813      65.558777       0.614717       0.472678      -1.018536       0.003442       0.020532       0.063963       0.067266      -0.052480       0.045061      -0.026975       0.019929      -0.096052      -0.056677      -0.034680       0.091357              9.050993       7.552639       0.956590      -2.795944       7.293139       2.456992      12.307201          -0.000004
          210              C       9.826417       2.165331       1.426145       0.111273      25.328752 0.30896053E+03  0.66924385E+04                                 7.589565                            5.925595       0.395195       2.152036                    0.999779      25.445733      71.021274       0.663487       0.426179      -1.054374      -0.040388       0.007887      -0.005497       0.041516      -0.027594      -0.005182       0.003358      -0.001706       0.013031      -0.029836       0.002802       0.027033              8.781717      10.141653       1.676072       1.566055      11.610212      -0.478684       4.593285          -0.000003
          211              C       8.336351       3.716470       1.028138      -0.106644      29.420980 0.40111573E+03  0.92523963E+04                                 8.298428                            6.697231       0.262230       2.064251                    0.999450      28.702261      82.025502       0.633242       0.419326      -1.061190       0.056708       0.010870       0.002501       0.057794      -0.021315       0.039064      -0.010206       0.046469      -0.172005      -0.070011      -0.002593       0.072604              9.380700      11.447310       2.241672       1.385735      11.672838      -0.124046       5.021953          -0.000001
          212              C       7.752397       2.510966       0.965180      -0.049405      31.602933 0.41528482E+03  0.97142569E+04                                 8.886965                            6.921180      -0.040313       1.968760                    0.998834      29.056941      85.087820       0.605337       0.432559      -1.047394       0.036152      -0.062429       0.003891       0.072246      -0.022080       0.022924      -0.014720       0.003186      -0.104262      -0.043962      -0.004261       0.048223             10.436570      15.045279       3.535153       1.496893      10.855209      -0.091969       5.409222          -0.000000
          213              C      10.665920       4.502878       1.533722       0.155484      35.104730 0.40389014E+03  0.93155920E+04                                 9.526161                            6.854977       0.015786       2.021745                    0.999713      26.164592      74.329559       0.608666       0.436295      -1.052621      -0.028515      -0.027188      -0.009117       0.040441       0.035812       0.011098       0.010260       0.013536      -0.151253      -0.052430      -0.011222       0.063652             12.214282      14.386692       6.851177       1.057659      15.706396       3.171076       6.549758          -0.000002
          214              C       0.026738       4.245158       1.163636      -0.170726      32.729034 0.48153650E+03  0.11677161E+05                                 9.040670                            7.450962      -0.131181       1.928857                    0.998013      30.661944      91.126991       0.584213       0.432341      -1.048554       0.033079       0.022080       0.000543       0.039775      -0.015418      -0.019051       0.017140      -0.031503       0.005924      -0.029115      -0.008020       0.037135             10.245055      12.683223       3.754552       0.527180      11.746078       1.819593       6.305865          -0.000005
          215              C       0.978899       5.203780       1.379610      -0.111471      31.767876 0.44934782E+03  0.10745700E+05                                 8.976773                            7.265180      -0.223672       1.909624                    0.997716      30.037569      89.627047       0.581450       0.440495      -1.040175      -0.025541      -0.018672      -0.006717       0.032344      -0.012400      -0.002708       0.002678       0.027167       0.029451      -0.023371       0.007760       0.015611             10.344692      10.554115       3.615889       0.648657      14.097479       2.579650       6.382483          -0.000003
          216              C       0.662127       6.428553       1.963208       0.060663      34.718046 0.43263698E+03  0.10145879E+05                                 9.410641                            7.026423      -0.116923       1.972914                    0.999372      27.025771      77.273537       0.610329       0.427933      -1.058325       0.003064       0.000862      -0.001310       0.003442       0.004927       0.012626       0.000566       0.000384      -0.067732      -0.026775       0.008031       0.018743             11.701403      13.112040       5.931014       0.461091      15.560702       2.744434       6.431467          -0.000003
          217              C      11.313491       6.675435       2.304825      -0.111245      32.452695 0.45194373E+03  0.10789434E+05                                 9.048145                            7.246615      -0.082990       1.958136                    0.998101      29.582337      87.294135       0.588809       0.435730      -1.046287      -0.029578      -0.026084      -0.011529       0.041087      -0.008491       0.003931      -0.011794      -0.026441       0.025087      -0.019902      -0.002571       0.022474             10.320142      11.778644       3.709172      -0.097557      12.666588       2.379855       6.515194          -0.000002
          218              C      10.320428       5.720425       2.096789      -0.168791      32.802697 0.44646416E+03  0.10586362E+05                                 8.941453                            7.082441       0.174478       2.030903                    0.999173      29.770583      86.484727       0.613106       0.421319      -1.059088       0.021565       0.041478       0.004778       0.046993      -0.011889      -0.001852      -0.000062       0.035813      -0.019356      -0.018298      -0.006520       0.024819             10.339088      10.618939       3.942732       0.547907      13.807227       3.074171       6.591099          -0.000000
          219              C       1.706901       7.460639       2.183562       0.063117      35.025254 0.43521531E+03  0.10212906E+05                                 9.468323                            7.047994      -0.102582       1.976986                    0.999393      27.035595      77.113871       0.609822       0.428014      -1.059167      -0.001166       0.001863       0.006298       0.006670       0.004795      -0.009504       0.013791       0.005926      -0.043680      -0.025043       0.011572       0.013472             11.813694      13.427850       6.069830       2.109542      16.224923       0.812875       5.788308          -0.000002
          220              C       3.012013       7.087306       2.523538      -0.125447      33.178611 0.44529623E+03  0.10547077E+05                                 9.026363                            7.088101       0.078732       1.996989                    0.999585      29.545040      85.658175       0.611197       0.423099      -1.058442       0.019012       0.026940       0.006730       0.033653      -0.011456       0.003421       0.005697      -0.022385      -0.016231      -0.016115      -0.003251       0.019365             10.385933      12.166889       4.045838       1.766065      13.528840      -0.136660       5.462070          -0.000000
          221              C       4.008327       8.044724       2.665331      -0.182105      33.189266 0.44427945E+03  0.10491068E+05                                 8.921694                            7.010195       0.168003       2.021913                    0.999613      29.730688      85.374787       0.625327       0.414797      -1.066326      -0.020150      -0.035081       0.003097       0.040575      -0.021830       0.005262      -0.007729       0.047158      -0.029589      -0.028749      -0.009562       0.038312             10.288662      11.035837       4.194721       1.221338      14.263585      -0.301672       5.566564           0.000001
          222              C       3.709505       9.376680       2.444429       0.169941      33.228836 0.39559816E+03  0.90935069E+04                                 9.228143                            6.819734      -0.076740       1.996856                    0.999645      25.995672      74.159802       0.604390       0.440871      -1.047989       0.029444       0.030260       0.006297       0.042688       0.037681       0.003439       0.007072      -0.007553      -0.147757      -0.049891      -0.013113       0.063004             11.447486      14.578311       5.788941       0.954957      14.131441      -0.518360       5.632705          -0.000000
          223              C       2.439426       9.788550       2.136754      -0.160758      32.384208 0.46401394E+03  0.11148723E+05                                 8.998209                            7.315228      -0.095438       1.949377                    0.997678      30.119566      89.109450       0.589462       0.432470      -1.048451      -0.037210      -0.018103      -0.005322       0.041721      -0.005308       0.002007      -0.007793      -0.031718       0.002472      -0.017169      -0.002546       0.019715             10.311959      12.978419       3.784677       1.208755      12.235760       0.211978       5.721697          -0.000002
          224              C       1.431607       8.825110       2.012753      -0.120535      32.990256 0.47009329E+03  0.11333139E+05                                 9.166084                            7.395617      -0.101260       1.945233                    0.998311      30.070848      89.155643       0.582296       0.436311      -1.045994       0.023907       0.024145       0.013832       0.036685      -0.009361       0.006526      -0.009846       0.028453      -0.009467      -0.019486      -0.002596       0.022082             10.666964      11.507665       4.221630       1.061704      14.685797       0.462712       5.807429          -0.000003
          225              C       5.988605      10.187174       1.976073       0.109663      25.821258 0.31855227E+03  0.69794133E+04                                 7.783480                            6.075675       0.171848       2.074094                    0.999652      26.024100      73.956475       0.643322       0.434550      -1.045311      -0.001639       0.048797       0.018613       0.052252      -0.024753       0.012965      -0.000262      -0.017472       0.050346      -0.036717       0.010787       0.025930              9.034958      12.292866       1.577187      -2.704243       8.711880       1.243807       6.100128           0.000000
          226              C       4.693635      11.628721       2.989704      -0.109666      31.034860 0.43754763E+03  0.10340190E+05                                 8.731124                            7.083928       0.135905       2.024628                    0.998924      29.291621      85.420572       0.602627       0.430085      -1.051872      -0.018006      -0.052674      -0.027296       0.061999       0.001455      -0.019952       0.039663      -0.039343      -0.095845      -0.056906       0.002049       0.054857              9.830736      11.856067       0.888955      -3.015676      10.678940       1.555783       6.957202           0.000001
          227              C      -2.497774       5.873371      16.393276      -0.034859      27.999492 0.37346764E+03  0.85035350E+04                                 8.099467                            6.488817       0.192957       2.047601                    0.999628      28.316253      81.688695       0.636283       0.422775      -1.053872       0.052060       0.032893      -0.040667       0.073797       0.008405      -0.001962      -0.015940      -0.027690      -0.040981      -0.020055      -0.008909       0.028963              9.119449      10.750157      -2.154654      -2.075895      10.962748      -1.102204       5.645441           0.000003
          228              C       5.757766      10.689367       6.761186      -0.111747      28.959822 0.40443026E+03  0.93248422E+04                                 8.091055                            6.663971       0.134889       2.014598                    0.999767      28.803438      81.631060       0.645141       0.411769      -1.068681      -0.026050      -0.006671       0.006078       0.027569       0.025176      -0.017221       0.016763       0.059492      -0.049542      -0.046815      -0.002226       0.049041              8.516419       9.622791       1.091962      -1.423696       6.267971       2.754978       9.658496           0.000009
          229              C       5.106500      11.178313       7.858853      -0.076430      29.027126 0.40389852E+03  0.93355077E+04                                 8.180327                            6.715977       0.139612       2.021763                    0.999784      28.653366      82.049374       0.632795       0.418772      -1.061222      -0.022992      -0.014385      -0.018888       0.033050       0.023687       0.009004       0.020755      -0.004532      -0.044332      -0.027430      -0.012313       0.039744              8.612983       9.591853       1.267909      -1.687365       6.704965       2.676453       9.542130           0.000006
          230              C       3.792995      10.821840       8.132585      -0.194602      32.815719 0.48591652E+03  0.11780490E+05                                 8.942874                            7.410691       0.038967       1.976130                    0.999262      30.776652      90.710347       0.596098       0.423825      -1.056429       0.029718       0.004694      -0.002025       0.030154      -0.020521      -0.024422       0.005029      -0.007856       0.010107      -0.031481      -0.002245       0.033725              9.463584      10.807343       2.675901      -0.576095       7.605430       2.799488       9.977978           0.000002
          231              C       3.140613       9.941497       7.245692       0.197695      30.671392 0.37697514E+03  0.85516375E+04                                 8.650639                            6.596811      -0.090449       1.990813                    0.999483      25.609919      72.302833       0.623710       0.432899      -1.054006      -0.046803      -0.008392       0.007684       0.048166       0.020457      -0.005373      -0.018849       0.070799      -0.049700      -0.043530      -0.007225       0.050755              9.679849      12.247769       2.225792      -1.923808       6.479475       2.082289      10.312304           0.000001
          232              C       3.786837       9.457368       6.169925      -0.197845      32.380229 0.45583954E+03  0.10908780E+05                                 8.900888                            7.202448      -0.037009       1.953365                    0.999283      30.727481      90.863565       0.599739       0.426756      -1.051459       0.030963       0.011713      -0.009908       0.034556       0.015001       0.026702       0.005130      -0.030899      -0.056658      -0.040364       0.004415       0.035949              9.616367      11.795647       1.324027      -3.105706       6.301935       2.095458      10.751520           0.000004
          233              C       5.100823       9.823475       5.893455      -0.082999      30.152847 0.42498526E+03  0.99706045E+04                                 8.476712                            6.942086       0.020847       1.980249                    0.999620      29.308806      85.165414       0.613933       0.425243      -1.054836      -0.020352       0.004693       0.024028       0.031836      -0.000045      -0.029057       0.022148       0.036802       0.015604      -0.038438      -0.004981       0.043419              9.017343      10.533943       1.643609      -1.674890       6.277378       2.308437      10.240710           0.000008
          234              C       0.854596       9.801798       6.410262       0.203861      32.438868 0.37464082E+03  0.84861152E+04                                 9.012846                            6.573514      -0.036819       2.006091                    0.999603      25.641739      72.356344       0.625174       0.432525      -1.054157       0.028519      -0.011177       0.033515       0.045404      -0.006199       0.024387      -0.004592       0.054299       0.079471      -0.041152      -0.004869       0.046021             10.833166       9.937328       1.200026       4.999245       8.014853      -3.039333      14.547317           0.000002
          235              C      -0.203946       8.919046       6.227408      -0.204926      35.184171 0.47423885E+03  0.11420334E+05                                 9.340820                            7.282818       0.052557       1.975084                    0.999636      30.800583      90.286641       0.606445       0.419404      -1.059882      -0.020299       0.007203      -0.020975       0.030064      -0.002661      -0.003696      -0.023468      -0.034634       0.012824      -0.022123      -0.011698       0.033821             10.502892      10.063773       1.759542       4.894508       8.511339      -1.782838      12.933563           0.000007
          236              C      10.879458       9.076809       5.165327      -0.100650      33.082790 0.43428327E+03  0.10262083E+05                                 9.072469                            7.046653      -0.049068       1.951432                    0.999695      29.868518      87.606235       0.604533       0.428770      -1.050807       0.023985       0.011786       0.012120       0.029344       0.013294      -0.009565       0.011020       0.007744      -0.057813      -0.028144       0.004631       0.023513             10.272993       9.103767       0.755896       4.266245       9.091652      -2.970235      12.623558           0.000008
          237              C      11.028711      10.132980       4.294859      -0.043522      36.251709 0.43734200E+03  0.10246464E+05                                 9.512914                            6.959396      -0.066407       1.981110                    0.999244      27.621686      78.002816       0.629506       0.415292      -1.070194       0.027704      -0.006505       0.032199       0.042972      -0.006228      -0.005920      -0.003790      -0.024029       0.002000      -0.016473       0.002816       0.013656             11.528040      11.898620       0.788358       5.946101       9.367145      -2.982020      13.318354           0.000001
          238              C       0.045711      10.992850       4.491946      -0.100090      33.260642 0.43850572E+03  0.10410134E+05                                 9.164113                            7.133344      -0.151926       1.920626                    0.999403      30.054025      89.001139       0.592902       0.435153      -1.044601       0.010284      -0.020045       0.032276       0.039361      -0.014699      -0.014462      -0.016483      -0.026896       0.031766      -0.034364       0.008454       0.025910             10.353947      10.832924       1.776089       4.555282       9.190517      -1.827718      11.038399           0.000002
          239              C       1.017416      10.845926       5.517073      -0.210308      35.529239 0.49122714E+03  0.11933707E+05                                 9.421510                            7.426317       0.045166       1.972270                    0.999468      31.035284      91.367855       0.598849       0.421013      -1.058892      -0.015000       0.003488      -0.036095       0.039243       0.021444       0.015949       0.013107       0.003796      -0.055905      -0.026174      -0.012136       0.038311             10.713063       9.711862       0.896877       4.091639       9.131308      -3.666062      13.296020           0.000004
          240              C       9.977341      10.306399       3.164345       0.578917      22.816776 0.25066851E+03  0.51851293E+04                                 7.400236                            5.590321      -0.050115       2.035159                    0.999485      22.487280      62.582267       0.633346       0.467525      -1.023911      -0.034046       0.021870      -0.047927       0.062725      -0.038020      -0.075706       0.032656       0.028760       0.048536      -0.065720      -0.040672       0.106393              8.754002       8.911552      -0.274527       4.385822       8.090845      -2.179899       9.259610          -0.000001
          241              C       1.346281       9.229755       8.757789       0.212891      32.973344 0.37230901E+03  0.84240376E+04                                 9.163741                            6.579949      -0.020127       2.014210                    0.999484      25.486682      71.987954       0.620750       0.436087      -1.051512       0.012884       0.013037      -0.037927       0.042124       0.016281      -0.007271      -0.015020       0.019143       0.100934      -0.037057      -0.002783       0.039840             11.418398       8.640574      -0.792196      -2.703906       7.460072      -4.566900      18.154548           0.000001
          242              C       0.142384       9.672938       9.266384      -0.201831      33.568583 0.44647790E+03  0.10563937E+05                                 8.985074                            7.017203       0.194054       2.025435                    0.999761      30.016392      86.492910       0.625923       0.413580      -1.066308      -0.018240      -0.011650       0.025433       0.033395      -0.019323       0.015880      -0.013230      -0.015164      -0.023477      -0.022223      -0.011989       0.034212             10.254256       8.581642      -0.840427      -3.260227       6.694543      -2.557548      15.486582           0.000006
          243              C      -0.250209       9.320078      10.540881      -0.103529      32.600570 0.43118486E+03  0.10150575E+05                                 8.926169                            6.985334       0.088768       1.996347                    0.999774      29.571464      86.015022       0.613108       0.424367      -1.055605       0.023696      -0.002956      -0.022048       0.032502      -0.008211       0.000169       0.012999       0.010424      -0.075913      -0.030013       0.006748       0.023265             10.191648       8.352190      -0.743073      -2.417231       7.799163      -3.526844      14.423591           0.000002
          244              C       0.521281       8.487906      11.335800      -0.052602      38.297273 0.48809157E+03  0.11756041E+05                                 9.903307                            7.381532      -0.114640       1.962588                    0.998876      28.252291      80.947094       0.607468       0.418623      -1.067845       0.017641       0.016441      -0.040559       0.047186      -0.008970       0.007775       0.006160       0.002284      -0.009820      -0.015364       0.004345       0.011019             12.053095       9.834261      -0.332600      -3.957165       8.496204      -4.220336      17.828819          -0.000003
          245              C       1.721656       8.008595      10.792715      -0.110969      33.596637 0.46324934E+03  0.11125063E+05                                 9.190930                            7.295970      -0.027346       1.958375                    0.999587      30.209366      89.335496       0.591883       0.430906      -1.049467      -0.009076       0.018945      -0.021658       0.030172      -0.014166       0.018413      -0.002449      -0.015219      -0.019923      -0.025808       0.001194       0.024615             10.514221       9.276372      -0.892085      -3.127291       7.796074      -2.492516      14.470217          -0.000002
          246              C       2.135415       8.375907       9.520407      -0.200826      34.749041 0.47283669E+03  0.11383806E+05                                 9.291598                            7.281290       0.081430       1.990977                    0.999409      30.581738      89.780079       0.605052       0.420472      -1.058682      -0.001424      -0.003920       0.032170       0.032439      -0.014005      -0.018703       0.015672       0.006852      -0.041264      -0.026287      -0.007518       0.033806             10.720796       8.055284      -1.333078      -1.570127       8.648079      -4.255897      15.459025           0.000001
          247              C       0.077854       8.108552      12.722527       0.574117      23.747262 0.26763296E+03  0.56416349E+04                                 7.641651                            5.808135      -0.080037       2.014820                    0.999501      23.143813      65.558777       0.614718       0.472678      -1.018536       0.003442      -0.020532       0.063963       0.067266       0.052480       0.045061       0.026975       0.019929      -0.096052      -0.056677      -0.034680       0.091357              9.050993       7.552639      -0.956590      -2.795945       7.293138      -2.456992      12.307201          -0.000004
          248              C       1.437195       3.856169      15.112757       0.111273      25.328754 0.30896052E+03  0.66924382E+04                                 7.589566                            5.925595       0.395195       2.152036                    0.999779      25.445732      71.021270       0.663487       0.426179      -1.054374      -0.040388      -0.007887      -0.005497       0.041516       0.027594      -0.005182      -0.003358      -0.001706       0.013031      -0.029836       0.002802       0.027033              8.781717      10.141655      -1.676073       1.566056      11.610212       0.478684       4.593285          -0.000003
          249              C      -0.052871       2.305030      14.714750      -0.106644      29.420981 0.40111596E+03  0.92524027E+04                                 8.298428                            6.697232       0.262230       2.064251                    0.999450      28.702259      82.025493       0.633242       0.419326      -1.061190       0.056708      -0.010870       0.002501       0.057794       0.021315       0.039064       0.010206       0.046469      -0.172005      -0.070011      -0.002593       0.072604              9.380699      11.447308      -2.241669       1.385734      11.672837       0.124047       5.021953          -0.000001
          250              C      -0.636825       3.510535      14.651792      -0.049405      31.602925 0.41528482E+03  0.97142567E+04                                 8.886963                            6.921180      -0.040313       1.968760                    0.998834      29.056940      85.087812       0.605337       0.432559      -1.047394       0.036152       0.062429       0.003891       0.072246       0.022080       0.022924       0.014720       0.003186      -0.104262      -0.043962      -0.004261       0.048223             10.436567      15.045276      -3.535143       1.496894      10.855202       0.091971       5.409222          -0.000000
          251              C       2.276698       1.518622      15.220334       0.155484      35.104722 0.40389017E+03  0.93155926E+04                                 9.526159                            6.854977       0.015786       2.021745                    0.999713      26.164591      74.329556       0.608666       0.436295      -1.052621      -0.028515       0.027188      -0.009117       0.040441      -0.035812       0.011098      -0.010260       0.013536      -0.151253      -0.052430      -0.011222       0.063652             12.214278      14.386685      -6.851170       1.057658      15.706394      -3.171077       6.549757          -0.000002
          252              C       3.609516       1.776343      14.850248      -0.170726      32.729016 0.48153641E+03  0.11677158E+05                                 9.040667                            7.450962      -0.131181       1.928857                    0.998013      30.661943      91.126988       0.584213       0.432341      -1.048554       0.033079      -0.022080       0.000543       0.039775       0.015418      -0.019051      -0.017140      -0.031503       0.005924      -0.029115      -0.008020       0.037135             10.245051      12.683214      -3.754544       0.527178      11.746074      -1.819592       6.305864          -0.000004
          253              C       4.561677       0.817720      15.066222      -0.111471      31.767884 0.44934811E+03  0.10745708E+05                                 8.976775                            7.265182      -0.223672       1.909624                    0.997716      30.037570      89.627049       0.581450       0.440495      -1.040175      -0.025541       0.018672      -0.006718       0.032344       0.012400      -0.002708      -0.002678       0.027167       0.029452      -0.023371       0.007760       0.015611             10.344694      10.554112      -3.615889       0.648658      14.097486      -2.579652       6.382485          -0.000003
          254              C       4.244905      11.635947      15.649820       0.060663      34.718038 0.43263681E+03  0.10145875E+05                                 9.410639                            7.026421      -0.116923       1.972914                    0.999372      27.025771      77.273536       0.610329       0.427933      -1.058325       0.003064      -0.000862      -0.001310       0.003442      -0.004927       0.012626      -0.000566       0.000384      -0.067732      -0.026775       0.008031       0.018743             11.701399      13.112041      -5.931011       0.461091      15.560691      -2.744432       6.431465          -0.000003
          255              C       2.924269      11.389065      15.991437      -0.111245      32.452699 0.45194375E+03  0.10789435E+05                                 9.048146                            7.246615      -0.082991       1.958136                    0.998101      29.582337      87.294138       0.588809       0.435730      -1.046287      -0.029578       0.026084      -0.011529       0.041087       0.008491       0.003931       0.011794      -0.026441       0.025087      -0.019902      -0.002571       0.022474             10.320143      11.778647      -3.709172      -0.097558      12.666588      -2.379855       6.515194          -0.000002
          256              C       1.931206       0.301075      15.783401      -0.168791      32.802701 0.44646418E+03  0.10586363E+05                                 8.941453                            7.082441       0.174478       2.030903                    0.999173      29.770583      86.484724       0.613106       0.421318      -1.059088       0.021565      -0.041478       0.004778       0.046993       0.011889      -0.001852       0.000062       0.035813      -0.019356      -0.018298      -0.006520       0.024819             10.339089      10.618939      -3.942733       0.547907      13.807228      -3.074171       6.591099          -0.000000
          257              C       5.289679      10.603862      15.870174       0.063117      35.025263 0.43521544E+03  0.10212909E+05                                 9.468325                            7.047995      -0.102582       1.976985                    0.999393      27.035595      77.113872       0.609821       0.428014      -1.059167      -0.001166      -0.001863       0.006298       0.006670      -0.004795      -0.009504      -0.013791       0.005926      -0.043680      -0.025043       0.011572       0.013471             11.813696      13.427857      -6.069834       2.109543      16.224921      -0.812877       5.788309          -0.000002
          258              C       6.594791      10.977195      16.210150      -0.125447      33.178596 0.44529610E+03  0.10547073E+05                                 9.026361                            7.088100       0.078732       1.996989                    0.999585      29.545041      85.658177       0.611197       0.423099      -1.058442       0.019012      -0.026940       0.006730       0.033653       0.011456       0.003421      -0.005697      -0.022386      -0.016231      -0.016115      -0.003251       0.019365             10.385929      12.166882      -4.045834       1.766065      13.528836       0.136661       5.462069          -0.000000
          259              C       7.591105      10.019776      16.351943      -0.182105      33.189275 0.44427966E+03  0.10491074E+05                                 8.921696                            7.010197       0.168003       2.021913                    0.999613      29.730688      85.374784       0.625327       0.414797      -1.066326      -0.020150       0.035081       0.003097       0.040575       0.021830       0.005262       0.007729       0.047158      -0.029589      -0.028749      -0.009562       0.038312             10.288664      11.035835      -4.194721       1.221337      14.263591       0.301673       5.566565           0.000001
          260              C       7.292283       8.687820      16.131041       0.169941      33.228835 0.39559816E+03  0.90935067E+04                                 9.228143                            6.819734      -0.076740       1.996856                    0.999645      25.995672      74.159803       0.604390       0.440871      -1.047989       0.029444      -0.030260       0.006297       0.042688      -0.037681       0.003439      -0.007072      -0.007553      -0.147757      -0.049891      -0.013113       0.063004             11.447485      14.578310      -5.788938       0.954958      14.131439       0.518360       5.632705          -0.000000
          261              C       6.022204       8.275950      15.823366      -0.160758      32.384208 0.46401395E+03  0.11148724E+05                                 8.998209                            7.315228      -0.095438       1.949377                    0.997678      30.119567      89.109454       0.589462       0.432470      -1.048451      -0.037210       0.018103      -0.005322       0.041721       0.005308       0.002007       0.007793      -0.031718       0.002472      -0.017169      -0.002546       0.019715             10.311959      12.978420      -3.784676       1.208755      12.235758      -0.211978       5.721697          -0.000002
          262              C       5.014385       9.239390      15.699365      -0.120535      32.990271 0.47009364E+03  0.11333149E+05                                 9.166087                            7.395619      -0.101260       1.945233                    0.998311      30.070849      89.155644       0.582296       0.436311      -1.045994       0.023907      -0.024145       0.013832       0.036685       0.009361       0.006526       0.009846       0.028453      -0.009467      -0.019486      -0.002596       0.022082             10.666967      11.507669      -4.221634       1.061704      14.685801      -0.462714       5.807431          -0.000003
          263              C      -2.400617       7.877326      15.662685       0.109663      25.821258 0.31855227E+03  0.69794134E+04                                 7.783479                            6.075675       0.171848       2.074094                    0.999652      26.024100      73.956474       0.643322       0.434550      -1.045311      -0.001639      -0.048797       0.018613       0.052252       0.024753       0.012965       0.000262      -0.017471       0.050346      -0.036717       0.010787       0.025930              9.034958      12.292866      -1.577186      -2.704243       8.711880      -1.243807       6.100128           0.000000
          264              C       8.276413       6.435779      16.676316      -0.109666      31.034860 0.43754761E+03  0.10340190E+05                                 8.731124                            7.083928       0.135905       2.024628                    0.998924      29.291621      85.420573       0.602627       0.430085      -1.051872      -0.018006       0.052674      -0.027296       0.061999      -0.001455      -0.019952      -0.039663      -0.039343      -0.095845      -0.056906       0.002049       0.054857              9.830736      11.856067      -0.888955      -3.015676      10.678940      -1.555783       6.957202           0.000001
          265              N       8.859550       5.276038      11.616649      -0.263863      37.530661 0.51809070E+03  0.12495818E+05                                 9.335471                            7.295442       0.127228       2.056471                    0.999353      28.171282      77.278144       0.659202       0.385238      -1.105118       0.121215       0.003822      -0.053597       0.132590       0.009377       0.011661      -0.025134      -0.109469      -0.039384      -0.054204      -0.015055       0.069259             11.318015      17.228765      -2.415036      -3.858759       9.699467      -0.640134       7.025812           0.000002
          266              N       5.402729       2.436299      19.903619      -0.181821      42.517954 0.44312425E+03  0.10273778E+05                                10.108316                            6.722867      -0.208686       1.984893                    0.998112      26.022846      69.891777       0.690696       0.382485      -1.107570      -0.000617      -0.015403       0.000533       0.015424       0.023481       0.003107      -0.038825       0.147137       0.111340      -0.106304       0.046962       0.059343             12.832337      12.692322       1.476280       0.479512       6.422814      -3.910215      19.381876           0.000001
          267              N       6.849573       7.553370      12.468230      -0.262768      37.225435 0.52109420E+03  0.12594978E+05                                 9.303178                            7.359249       0.011241       2.025307                    0.998606      28.153147      77.481967       0.650194       0.389746      -1.101161       0.003225       0.131643       0.008436       0.131953       0.033238       0.021565      -0.000705       0.119615      -0.066653      -0.058435      -0.025155       0.083590             11.036529      11.331313      -2.895861       1.142643      16.108771       0.793574       5.669504           0.000000
          268              N       5.892696       9.526013      12.360927       0.019847      33.726468 0.34806215E+03  0.75885440E+04                                 8.721307                            5.930674       0.017013       2.081653                    0.998625      23.509932      61.007651       0.741348       0.378951      -1.111387       0.022790       0.010515       0.001533       0.025145      -0.006215       0.023729      -0.000419      -0.000623      -0.264642      -0.092353       0.039738       0.052615             11.677678      14.267899      -7.561119       2.226019      15.528040      -1.303248       5.237096          -0.000000
          269              N      -1.191820       4.319824      11.192090       0.022429      32.743430 0.34942208E+03  0.76315884E+04                                 8.540340                            5.944971       0.085430       2.111184                    0.998733      23.367857      60.847457       0.739369       0.379298      -1.110264       0.014224       0.027540       0.001269       0.031022      -0.016899      -0.023914      -0.023897      -0.004817      -0.201867      -0.079206       0.028425       0.050781             11.093378      15.049062      -6.473898      -1.630718      12.407953      -0.748655       5.823118           0.000000
          270              N       0.470328       0.745462      25.303261      -0.263863      37.530663 0.51809073E+03  0.12495819E+05                                 9.335471                            7.295442       0.127228       2.056471                    0.999353      28.171283      77.278147       0.659202       0.385238      -1.105118       0.121215      -0.003822      -0.053597       0.132590      -0.009377       0.011661       0.025134      -0.109469      -0.039384      -0.054204      -0.015055       0.069259             11.318015      17.228765       2.415036      -3.858760       9.699468       0.640134       7.025812           0.000002
          271              N       1.819951       3.585201       6.217007      -0.181821      42.517959 0.44312432E+03  0.10273779E+05                                10.108316                            6.722868      -0.208686       1.984893                    0.998112      26.022846      69.891776       0.690695       0.382485      -1.107570      -0.000617       0.015403       0.000533       0.015424      -0.023481       0.003107       0.038825       0.147137       0.111340      -0.106304       0.046962       0.059343             12.832339      12.692320      -1.476281       0.479515       6.422816       3.910217      19.381881           0.000001
          272              N      -1.539649      10.511130      26.154842      -0.262768      37.225434 0.52109419E+03  0.12594978E+05                                 9.303178                            7.359249       0.011241       2.025307                    0.998606      28.153147      77.481967       0.650194       0.389746      -1.101161       0.003225      -0.131643       0.008436       0.131953      -0.033238       0.021565       0.000705       0.119615      -0.066653      -0.058435      -0.025155       0.083590             11.036529      11.331313       2.895860       1.142643      16.108771      -0.793574       5.669504           0.000000
          273              N      -2.496526       8.538487      26.047539       0.019847      33.726465 0.34806217E+03  0.75885445E+04                                 8.721306                            5.930674       0.017013       2.081653                    0.998625      23.509933      61.007652       0.741348       0.378951      -1.111387       0.022790      -0.010515       0.001533       0.025145       0.006215       0.023729       0.000419      -0.000623      -0.264642      -0.092353       0.039738       0.052615             11.677676      14.267897       7.561117       2.226018      15.528037       1.303248       5.237095          -0.000000
          274              N       2.390958       1.701676      24.878702       0.022429      32.743430 0.34942208E+03  0.76315884E+04                                 8.540340                            5.944972       0.085429       2.111184                    0.998733      23.367857      60.847458       0.739369       0.379298      -1.110264       0.014224      -0.027540       0.001269       0.031022       0.016899      -0.023914       0.023897      -0.004817      -0.201867      -0.079206       0.028425       0.050781             11.093378      15.049062       6.473898      -1.630718      12.407953       0.748655       5.823118           0.000000
          275              N       6.695228      11.297538       2.069963      -0.263863      37.530664 0.51809073E+03  0.12495819E+05                                 9.335472                            7.295442       0.127228       2.056471                    0.999353      28.171283      77.278148       0.659202       0.385238      -1.105118      -0.121215       0.003822       0.053597       0.132590      -0.009377       0.011661       0.025134      -0.109469      -0.039384      -0.054204      -0.015055       0.069259             11.318015      17.228766       2.415037      -3.858760       9.699468       0.640134       7.025812           0.000002
          276              N       5.345605       8.457799      21.156217      -0.181821      42.517956 0.44312426E+03  0.10273778E+05                                10.108316                            6.722867      -0.208685       1.984893                    0.998112      26.022846      69.891773       0.690696       0.382485      -1.107570       0.000617      -0.015403      -0.000533       0.015424      -0.023481       0.003107       0.038825       0.147137       0.111340      -0.106304       0.046962       0.059343             12.832338      12.692321      -1.476279       0.479514       6.422814       3.910216      19.381878           0.000001
          277              N       8.705205       1.531870       1.218382      -0.262768      37.225434 0.52109420E+03  0.12594978E+05                                 9.303178                            7.359249       0.011241       2.025307                    0.998606      28.153147      77.481966       0.650194       0.389746      -1.101161      -0.003225       0.131643      -0.008436       0.131953      -0.033238       0.021565       0.000705       0.119614      -0.066653      -0.058435      -0.025155       0.083590             11.036529      11.331313       2.895861       1.142643      16.108771      -0.793574       5.669503           0.000000
          278              N       9.662082       3.504513       1.325685       0.019847      33.726464 0.34806211E+03  0.75885429E+04                                 8.721306                            5.930673       0.017013       2.081653                    0.998625      23.509931      61.007647       0.741348       0.378951      -1.111387      -0.022790       0.010515      -0.001533       0.025146       0.006215       0.023729       0.000419      -0.000623      -0.264642      -0.092353       0.039738       0.052615             11.677678      14.267898       7.561119       2.226018      15.528040       1.303248       5.237095          -0.000000
          279              N       4.774598      10.341324       2.494522       0.022429      32.743434 0.34942210E+03  0.76315891E+04                                 8.540341                            5.944972       0.085429       2.111184                    0.998733      23.367858      60.847461       0.739369       0.379298      -1.110264      -0.014224       0.027540      -0.001269       0.031022       0.016899      -0.023914       0.023897      -0.004817      -0.201867      -0.079206       0.028425       0.050781             11.093379      15.049064       6.473900      -1.630718      12.407955       0.748655       5.823118           0.000001
          280              N      -1.693994       6.766962      15.756575      -0.263863      37.530662 0.51809072E+03  0.12495819E+05                                 9.335471                            7.295442       0.127228       2.056471                    0.999353      28.171283      77.278146       0.659202       0.385238      -1.105118      -0.121215      -0.003822       0.053597       0.132590       0.009377       0.011661      -0.025134      -0.109469      -0.039384      -0.054204      -0.015055       0.069259             11.318015      17.228765      -2.415036      -3.858759       9.699467      -0.640134       7.025812           0.000002
          281              N       1.762827       9.606701       7.469605      -0.181821      42.517958 0.44312432E+03  0.10273779E+05                                10.108316                            6.722868      -0.208686       1.984893                    0.998112      26.022846      69.891775       0.690696       0.382485      -1.107570       0.000617       0.015403      -0.000533       0.015424       0.023481       0.003107      -0.038825       0.147137       0.111340      -0.106304       0.046962       0.059343             12.832339      12.692320       1.476281       0.479515       6.422816      -3.910217      19.381880           0.000001
          282              N       0.315983       4.489630      14.904994      -0.262768      37.225424 0.52109391E+03  0.12594969E+05                                 9.303176                            7.359247       0.011241       2.025307                    0.998606      28.153146      77.481961       0.650194       0.389746      -1.101161      -0.003225      -0.131643      -0.008436       0.131953       0.033238       0.021565      -0.000705       0.119614      -0.066653      -0.058435      -0.025155       0.083590             11.036526      11.331315      -2.895858       1.142644      16.108761       0.793573       5.669502           0.000000
          283              N       1.272860       2.516987      15.012297       0.019847      33.726452 0.34806208E+03  0.75885419E+04                                 8.721304                            5.930673       0.017013       2.081653                    0.998625      23.509930      61.007643       0.741348       0.378951      -1.111387      -0.022790      -0.010515      -0.001533       0.025146      -0.006215       0.023729      -0.000419      -0.000623      -0.264642      -0.092353       0.039738       0.052615             11.677673      14.267891      -7.561114       2.226017      15.528034      -1.303247       5.237094          -0.000000
          284              N       8.357376       7.723176      16.181134       0.022429      32.743433 0.34942211E+03  0.76315892E+04                                 8.540340                            5.944971       0.085429       2.111184                    0.998733      23.367858      60.847458       0.739369       0.379298      -1.110264      -0.014224      -0.027540      -0.001269       0.031022      -0.016899      -0.023914      -0.023897      -0.004817      -0.201867      -0.079206       0.028425       0.050781             11.093378      15.049062      -6.473898      -1.630718      12.407953      -0.748655       5.823118           0.000000
          285              O       6.447404       4.905114      14.110897      -0.578529      35.549940 0.55106904E+03  0.13316815E+05                                 8.511093                            7.194112       0.377438       2.161174                    0.998039      27.910945      73.330690       0.719668       0.352192      -1.145541       0.022898      -0.036101      -0.013743       0.044905      -0.003627       0.028726      -0.047358      -0.053131       0.008434      -0.053491      -0.013835       0.067327              9.580646       6.346732      -1.074997       0.438159      10.072728      -4.358928      12.322477          -0.000004
          286              O       8.002519       3.320255      14.111171      -0.580982      32.542585 0.49511057E+03  0.11647665E+05                                 8.026459                            6.837780       0.712358       2.269070                    0.997749      27.706049      71.804794       0.735208       0.354127      -1.144056      -0.019079       0.017896      -0.008417       0.027479       0.017535      -0.012583       0.068090       0.091172      -0.098284      -0.101854       0.036631       0.065223              8.986040      11.276342      -1.505510      -4.034129       6.419542       0.730786       9.262234          -0.000003
          287              O      -2.035695       2.631396      24.479874      -0.580454      29.299338 0.46668098E+03  0.10807137E+05                                 7.359543                            6.584878       0.875714       2.317582                    0.999131      27.511170      70.513881       0.759117       0.348423      -1.149836      -0.018135      -0.013880       0.009381       0.024689       0.010893      -0.037993       0.067183       0.012041      -0.071101      -0.090187       0.024285       0.065902              7.761917       9.072561       1.315610       2.013056       7.892388       0.472411       6.320801           0.000001
          288              O      -2.910640       0.667182      24.826419      -0.565500      35.334063 0.49694747E+03  0.11708639E+05                                 8.504802                            6.821112       0.416689       2.183857                    0.998255      27.256622      70.830529       0.740422       0.351100      -1.145835       0.013139       0.043868       0.004491       0.046013      -0.027340      -0.006368      -0.040618      -0.019309       0.046286      -0.051609      -0.000879       0.052488              9.917928       8.227698      -2.058873       3.464807      11.477027      -4.816380      10.049058          -0.000001
          289              O       2.864626       1.116386       0.424285      -0.578529      35.549938 0.55106900E+03  0.13316814E+05                                 8.511093                            7.194112       0.377438       2.161174                    0.998039      27.910944      73.330687       0.719668       0.352192      -1.145541       0.022898       0.036101      -0.013743       0.044905       0.003627       0.028726       0.047358      -0.053131       0.008434      -0.053491      -0.013835       0.067327              9.580645       6.346731       1.074997       0.438159      10.072728       4.358928      12.322476          -0.000004
          290              O       4.419741       2.701245       0.424559      -0.580982      32.542583 0.49511054E+03  0.11647665E+05                                 8.026459                            6.837780       0.712358       2.269070                    0.997749      27.706049      71.804792       0.735208       0.354127      -1.144056      -0.019079      -0.017896      -0.008417       0.027479      -0.017535      -0.012583      -0.068090       0.091172      -0.098284      -0.101854       0.036631       0.065223              8.986039      11.276341       1.505510      -4.034128       6.419542      -0.730786       9.262233          -0.000003
          291              O       6.353527       3.390105      10.793262      -0.580454      29.299333 0.46668075E+03  0.10807131E+05                                 7.359542                            6.584877       0.875713       2.317582                    0.999131      27.511171      70.513886       0.759117       0.348423      -1.149836      -0.018136       0.013880       0.009381       0.024689      -0.010893      -0.037993      -0.067183       0.012041      -0.071101      -0.090187       0.024285       0.065902              7.761917       9.072564      -1.315611       2.013058       7.892385      -0.472410       6.320801           0.000001
          292              O       5.478582       5.354318      11.139807      -0.565500      35.334064 0.49694753E+03  0.11708640E+05                                 8.504802                            6.821112       0.416689       2.183857                    0.998255      27.256623      70.830532       0.740421       0.351100      -1.145835       0.013139      -0.043868       0.004491       0.046013       0.027340      -0.006368       0.040618      -0.019309       0.046286      -0.051609      -0.000879       0.052488              9.917927       8.227697       2.058872       3.464806      11.477027       4.816380      10.049058          -0.000001
          293              O       4.300930      10.926614      26.948939      -0.578528      35.549937 0.55106899E+03  0.13316813E+05                                 8.511092                            7.194112       0.377438       2.161174                    0.998039      27.910944      73.330686       0.719668       0.352192      -1.145541      -0.022898      -0.036101       0.013743       0.044905       0.003627       0.028726       0.047358      -0.053131       0.008434      -0.053491      -0.013835       0.067327              9.580645       6.346731       1.074997       0.438159      10.072728       4.358928      12.322476          -0.000004
          294              O       2.745815       9.341755      26.948665      -0.580982      32.542585 0.49511057E+03  0.11647665E+05                                 8.026459                            6.837780       0.712358       2.269070                    0.997749      27.706050      71.804795       0.735208       0.354127      -1.144056       0.019079       0.017896       0.008417       0.027479      -0.017535      -0.012583      -0.068090       0.091172      -0.098284      -0.101854       0.036631       0.065223              8.986039      11.276342       1.505510      -4.034129       6.419542      -0.730786       9.262233          -0.000003
          295              O       0.812029       8.652896      16.579962      -0.580455      29.299341 0.46668104E+03  0.10807139E+05                                 7.359543                            6.584879       0.875714       2.317582                    0.999131      27.511171      70.513885       0.759117       0.348423      -1.149836       0.018135      -0.013880      -0.009381       0.024689      -0.010893      -0.037993      -0.067183       0.012041      -0.071101      -0.090187       0.024285       0.065902              7.761918       9.072562      -1.315610       2.013057       7.892389      -0.472411       6.320802           0.000001
          296              O       1.686974       6.688682      16.233417      -0.565500      35.334066 0.49694753E+03  0.11708640E+05                                 8.504803                            6.821112       0.416689       2.183857                    0.998255      27.256623      70.830533       0.740421       0.351100      -1.145835      -0.013139       0.043868      -0.004491       0.046013       0.027340      -0.006368       0.040618      -0.019309       0.046286      -0.051609      -0.000879       0.052488              9.917928       8.227699       2.058873       3.464807      11.477027       4.816381      10.049059          -0.000000
          297              O       0.718152       7.137886      13.262327      -0.578528      35.549937 0.55106900E+03  0.13316814E+05                                 8.511093                            7.194112       0.377438       2.161174                    0.998039      27.910944      73.330687       0.719668       0.352192      -1.145541      -0.022898       0.036101       0.013743       0.044905      -0.003627       0.028726      -0.047358      -0.053131       0.008434      -0.053491      -0.013835       0.067327              9.580645       6.346731      -1.074997       0.438159      10.072728      -4.358928      12.322476          -0.000004
          298              O      -0.836963       8.722745      13.262053      -0.580982      32.542585 0.49511059E+03  0.11647666E+05                                 8.026459                            6.837780       0.712358       2.269070                    0.997749      27.706050      71.804796       0.735208       0.354127      -1.144056       0.019079      -0.017896       0.008417       0.027479       0.017535      -0.012583       0.068090       0.091172      -0.098284      -0.101854       0.036631       0.065223              8.986040      11.276342      -1.505510      -4.034129       6.419542       0.730786       9.262234          -0.000003
          299              O       9.201251       9.411605       2.893350      -0.580454      29.299329 0.46668068E+03  0.10807129E+05                                 7.359541                            6.584876       0.875714       2.317582                    0.999131      27.511169      70.513879       0.759117       0.348423      -1.149836       0.018136       0.013880      -0.009381       0.024689       0.010893      -0.037993       0.067183       0.012040      -0.071101      -0.090187       0.024285       0.065902              7.761916       9.072563       1.315611       2.013058       7.892384       0.472410       6.320800           0.000001
          300              O      10.076196      11.375818       2.546805      -0.565500      35.334062 0.49694750E+03  0.11708639E+05                                 8.504802                            6.821112       0.416689       2.183857                    0.998255      27.256623      70.830531       0.740422       0.351100      -1.145835      -0.013139      -0.043868      -0.004491       0.046013      -0.027340      -0.006368      -0.040618      -0.019309       0.046286      -0.051609      -0.000879       0.052488              9.917927       8.227697      -2.058872       3.464805      11.477027      -4.816380      10.049057          -0.000001

******************************************************
Auxiliary information for the entire system
The total spin magnetic moment of the unit cell is   0.000098
The total net atomic charge of the unit cell is   -0.000001
Accuracy of reproducing the electrostatic potential in the unit cell:
  The inner radius (bohr) =    5.0000
  The outer radius (bohr) =   12.0000
  Valid grid points have density less than (e/(bohr^3)) =    0.0001
  The number of valid grid points were=        46118
  The rms potential error without charges in kcal/mol is=      3.97497
  The rms potential error with partial charges in kcal/mol is=      1.17267
  The RRMSE value at monopole order=      0.29501
  The rms potential error with partial charges and cloud penetration in kcal/mol is=      1.18639
  The RRMSE value at monopole order with cloud penetration is=      0.29847
  The rms potential error with partial charges and atomic dipoles in kcal/mol is=      0.41474
  The RRMSE value at dipole order=      0.10434
  The rms potential error with partial charges, atomic dipoles and cloud penetration in kcal/mol is=      0.41544
  The RRMSE value at dipole order with cloud penetration=      0.10451

******************************************************
The electron densities and ab initio electrostatic potential were computed in VASP using the PBE functional and
projector augmented wave method. See the main text of the journal article for a description of computational details.
The atomic charges, dipoles, and quadrupoles were computed with the DDEC6 method as described in
(a) T. A. Manz and N. Gabaldon Limas, RSC Adv. 6 (2016) 47771-47801 DOI: 10.1039/c6ra04656h
(b) N. Gabaldon Limas and T. A. Manz, RSC Adv. 8 (2018) 2678-2707 DOI: 10.1039/c7ra11829e.
For each atom in the material, the electron cloud parameters were fit to the spherically averaged atom-in-material
electron density using radial positions for which this density was between 10^-4 and 10^-2 electrons per cubic bohr.
The polarizabilities, dispersion coefficients, and quantum Drude oscillator (QDO) parameters were fit using the MCLF method.
The magnetic structure of the system was optimized in VASP from the default ferromagnetic initial guess using spin polarization.
The atomic spin moments (ASMs) were computed on this optimized magnetic structure using the DDEC6 partition as inputs
to the method of T. A. Manz and D. S. Sholl, J. Chem. Theory Comput. 7 (2011) 4146-4164 DOI: 10.1021/ct200539n.
The RMSE and RRMSE were computed using a uniform grid with Ewald summation.
