# Supplementary material for: A collection of forcefield precursors for metal–organic frameworks
Source: RSC Adv. 2019 Nov 13;9(63):36492–507. doi: 10.1039/c9ra07327b (PMC9075174; doi:10.1039/c9ra07327b)
Supplement: RA-009-C9RA07327B-s6165 [file RA-009-C9RA07327B-s6165.xyz]

  108
jmolscript: load "" {1 1 1} spacegroup "x,y,z" unitcell [{      9.883600     0.000000     0.000000 }, {     -1.790571    10.834740     0.000000 }, {      0.000000     0.000000    12.868100 }]
Mg     4.863521     8.122805     9.845383     1.309251
Mg    -0.112134     8.154225     9.835089     1.303358
Mg     3.229508     2.711935     3.411333     1.309251
Mg     8.205163     2.680515     3.401039     1.303358
H      0.962827     0.124600     6.933332     0.120602
H      0.606758     1.501695     5.145953     0.092042
H      6.858481    -0.031421     7.490521     0.121414
H      6.645811     1.339174     5.685127     0.081618
H     -0.390169     5.375115    12.014945     0.127524
H     -0.123088     3.938428     0.929077     0.086044
H      5.567858     5.397867    12.772876     0.117749
H      5.935480     3.956847     1.648404     0.085032
H      3.125357     4.047859    11.268595     0.127519
H      3.280609     2.671847     0.232913     0.082886
H      2.130505     7.029579     0.833853     0.124060
H      2.525226     5.681738     2.590349     0.094702
H      2.365578     9.183526     5.933481     0.126017
H      2.014939    10.623463     4.151249     0.091582
H      3.693743     1.463773     8.371986     0.127449
H      3.338456     2.794279     6.527987     0.089239
H      7.130202    10.710140     0.499282     0.120603
H      7.486271     9.333045    11.580003     0.092042
H      3.025119     0.031421     1.056471     0.121415
H      1.447218     9.495566    12.119177     0.081619
H      8.483198     5.459625     5.580895     0.127523
H      8.216117     6.896312     7.363127     0.086044
H      2.525171     5.436873     6.338826     0.117749
H      2.157549     6.877893     8.082454     0.085032
H      4.967672     6.786881     4.834545     0.127519
H      4.812420     8.162893     6.666963     0.082886
H      5.962524     3.805161     7.267903     0.124060
H      5.567803     5.153002     9.024399     0.094702
H      5.727451     1.651214    12.367531     0.126018
H      6.078090     0.211277    10.585299     0.091582
H      4.399286     9.370967     1.937936     0.127450
H      4.754573     8.040461     0.093937     0.089239
C      7.320109     9.740431     8.571441     0.630217
C      7.090640    10.662468     7.417173     0.020916
C      0.094279     0.344545     6.686265    -0.154996
C     -0.125006     1.169068     5.613065     0.094469
C      7.614381     0.244865     7.024696    -0.170501
C      7.499684     1.070472     5.936055     0.093712
C      7.292862     6.532265    11.053698     0.636231
C      7.475213     5.548470    12.197672     0.016792
C      8.756854     5.107496    12.515514    -0.157857
C      8.906037     4.252635     0.738629     0.091149
C      6.433406     5.118331     0.096511    -0.166312
C      6.666599     4.263470     1.161989     0.077133
C      2.354593     6.576687    11.057558     0.647723
C      2.529345     5.656818    12.254292     0.046758
C      2.936241     4.384819    12.114029    -0.182357
C      3.075025     3.568963     0.368028     0.105874
C      2.380393     6.145465     0.691017    -0.175903
C      2.600222     5.329609     1.732046     0.083187
C      2.389146     9.680840     8.563721     0.621791
C      2.129918    10.573623     7.390150     0.053329
C      2.192252    10.082809     6.090472    -0.176518
C      3.779746     0.130017     5.015985     0.105466
C      3.707353     1.082391     7.523978    -0.174811
C      3.509892     1.888495     6.404453     0.092083
C      0.772920     1.094309     2.137391     0.630216
C      1.002389     0.172272     0.983123     0.020916
C      7.998750    10.490195     0.252215    -0.154997
C      8.218035     9.665672    12.047115     0.094469
C      0.478648    10.589875     0.590646    -0.170501
C      0.593345     9.764268    12.370105     0.093713
C      0.800167     4.302475     4.619648     0.636231
C      0.617816     5.286270     5.763622     0.016791
C     -0.663825     5.727244     6.081464    -0.157858
C     -0.813008     6.582105     7.172679     0.091148
C      1.659623     5.716409     6.530561    -0.166312
C      1.426430     6.571270     7.596039     0.077133
C      5.738436     4.258053     4.623508     0.647723
C      5.563684     5.177922     5.820242     0.046758
C      5.156788     6.449921     5.679979    -0.182358
C      5.018004     7.265777     6.802078     0.105874
C      5.712636     4.689275     7.125067    -0.175903
C      5.492807     5.505131     8.166096     0.083187
C      5.703883     1.153900     2.129671     0.621790
C      5.963111     0.261117     0.956100     0.053330
C      5.900777     0.751931    12.524522    -0.176518
C      4.313283    10.704723    11.450035     0.105466
C      4.385676     9.752349     1.089928    -0.174811
C      4.583137     8.946245    -0.029597     0.092083
N      8.527303     1.514697     5.212867    -0.296258
N      7.898929     3.851750     1.532591    -0.296827
N      2.935105     3.985017     1.598218    -0.303247
N      3.556691     1.413934     5.178123    -0.300312
N     -0.434274     9.320043    11.646917    -0.296258
N      0.194100     6.982990     7.966641    -0.296827
N      5.157924     6.849723     8.032268    -0.303247
N      4.536338     9.420806    11.612173    -0.300312
O      6.316174     9.386135     9.258598    -0.670671
O     -1.374355     9.368800     8.791486    -0.645180
O      6.118137     6.960237    10.949466    -0.676490
O      8.260723     6.811801    10.376836    -0.620294
O      3.348223     6.825886    10.388417    -0.642521
O      1.186750     6.945068    10.883839    -0.634569
O      3.560906     9.252868     8.691115    -0.635023
O      1.430832     9.439225     9.361543    -0.644270
O      1.776855     1.448605     2.824548    -0.670670
O      9.467384     1.465940     2.357436    -0.645180
O      1.974892     3.874503     4.515416    -0.676490
O     -0.167694     4.022939     3.942786    -0.620294
O      4.744806     4.008854     3.954367    -0.642521
O      6.906279     3.889672     4.449789    -0.634569
O      4.532123     1.581872     2.257065    -0.635023
O      6.662197     1.395515     2.927493    -0.644269

The following XYZ coordinates are in angstroms. Other properties are in atomic units.
The sperically averaged electron density of each atom fit to a function of the form exp(a - br)
eigen_1, eigen_2 and eigen_3 are the three eigenvalues of traceless quadrupole moment tensor
  atom number  atomic symbol              X              Y              Z     net charge C6 coefficient C8 coefficient C10 coefficient fluctuating dipole atomic polarizability isotropic forcefield polarizability              a              b squared Pearson coefficient          <r^3>          <r^4>         wp_QDO          m_QDO          q_QDO       dipole_x       dipole_y       dipole_z         dipole            Qxy            Qxz            Qyz     Q(x^2-y^2)  Q(3z^2 - R^2)        eigen_1        eigen_2        eigen_3 static polarizability      alpha(xx)      alpha(xy)      alpha(xz)      alpha(yy)      alpha(yz)      alpha(zz) atomic spin moment
            1             Mg       4.863521       8.122805       9.845383       1.309251      32.004654 0.42867039E+03  0.10247888E+05                                11.529211                            9.069860      -0.904417       1.770698                    0.998970      22.275534      68.988694       0.356030       0.719630      -0.909580      -0.003565      -0.001467      -0.002095       0.004388       0.019696       0.014416      -0.071271      -0.030787      -0.080082      -0.082101       0.003750       0.078350             13.961975      16.352471       0.337906       0.261518      12.325717       0.263740      13.207736          -0.000004
            2             Mg      -0.112134       8.154225       9.835089       1.303358      31.304389 0.44107971E+03  0.10613651E+05                                11.376145                            9.205225      -0.910228       1.766474                    0.999046      22.420773      69.528737       0.353326       0.720415      -0.909880       0.003982      -0.002360      -0.000688       0.004680       0.022512       0.019383      -0.055150       0.001064      -0.154737      -0.087139       0.028577       0.058561             13.362965      14.200089      -0.519923      -0.179869      12.172813      -0.086891      13.715993           0.000020
            3             Mg       3.229508       2.711935       3.411333       1.309251      32.004651 0.42867036E+03  0.10247887E+05                                11.529210                            9.069860      -0.904417       1.770698                    0.998970      22.275533      68.988690       0.356030       0.719630      -0.909580       0.003565       0.001467      -0.002095       0.004388       0.019696      -0.014416       0.071271      -0.030787      -0.080082      -0.082101       0.003750       0.078350             13.961974      16.352471       0.337906      -0.261518      12.325716      -0.263741      13.207735          -0.000003
            4             Mg       8.205163       2.680515       3.401039       1.303358      31.304388 0.44107969E+03  0.10613650E+05                                11.376145                            9.205225      -0.910228       1.766474                    0.999046      22.420773      69.528739       0.353326       0.720415      -0.909880      -0.003982       0.002360      -0.000688       0.004680       0.022512      -0.019383       0.055150       0.001064      -0.154737      -0.087139       0.028577       0.058562             13.362965      14.200088      -0.519923       0.179869      12.172814       0.086890      13.715993           0.000020
            5              H       0.962827       0.124600       6.933332       0.120602       1.016988 0.74503258E+01  0.72658949E+02                                 1.722948                            1.635258      -1.378021       2.226521                    0.993082       3.773295      10.920005       0.466620       1.345949      -0.692263       0.031759      -0.009891       0.010305       0.034823      -0.002125      -0.000756      -0.004569       0.015353      -0.000666      -0.010038       0.001959       0.008079              1.745417       2.312658      -0.177282       0.209160       1.447249      -0.182212       1.476344           0.000005
            6              H       0.606758       1.501695       5.145953       0.092042       1.023486 0.72055972E+01  0.70211654E+02                                 1.783469                            1.645740      -1.341911       2.234352                    0.993337       3.958847      11.735593       0.445947       1.409560      -0.679212       0.035191       0.013693      -0.021183       0.043297       0.000942       0.000063      -0.005437       0.008637      -0.011375      -0.008617       0.002262       0.006355              1.853676       2.145859       0.337115      -0.466284       1.604360      -0.326156       1.810809           0.000002
            7              H       6.858481      -0.031421       7.490521       0.121414       1.091619 0.78583581E+01  0.77692657E+02                                 1.803874                            1.675780      -1.516611       2.154782                    0.993041       3.890576      11.348993       0.462301       1.340088      -0.692787      -0.024659      -0.009967       0.019352       0.032892      -0.003560      -0.003261      -0.001601       0.011256       0.002660      -0.007831       0.000432       0.007399              1.862626       2.226753       0.291446      -0.411417       1.618664      -0.290092       1.742460           0.000003
            8              H       6.645811       1.339174       5.685127       0.081618       1.047611 0.74448938E+01  0.72865843E+02                                 1.787576                            1.655664      -1.255724       2.272652                    0.993402       3.914748      11.489702       0.453235       1.380757      -0.685280      -0.041153       0.012296      -0.011941       0.044579      -0.005366       0.000544      -0.008006       0.021372      -0.015751      -0.015294       0.000393       0.014901              1.850216       2.394425      -0.311447       0.286480       1.578440      -0.193016       1.577785           0.000000
            9              H      -0.390169       5.375115      12.014945       0.127524       1.102141 0.80577168E+01  0.79740965E+02                                 1.783780                            1.674914      -1.411916       2.209234                    0.994073       3.736995      10.719337       0.474059       1.305582      -0.701021       0.026137       0.011047      -0.021392       0.035536      -0.004461      -0.005111      -0.000058       0.011029       0.004054      -0.008158      -0.001201       0.009359              1.819973       2.201765       0.269959      -0.398971       1.543769      -0.290325       1.714385           0.000004
           10              H      -0.123088       3.938428       0.929077       0.086044       1.079661 0.77989075E+01  0.76896149E+02                                 1.799944                            1.677886      -1.182646       2.311753                    0.994246       3.801548      11.044924       0.458894       1.353701      -0.691600       0.042137      -0.016894       0.008189       0.046130      -0.007115      -0.001190      -0.007870       0.019357      -0.013496      -0.015429       0.001060       0.014369              1.847736       2.442236      -0.331155       0.241373       1.580347      -0.189067       1.520627           0.000004
           11              H       5.567858       5.397867      12.772876       0.117749       1.006811 0.72683664E+01  0.70623750E+02                                 1.727651                            1.626561      -1.389757       2.219056                    0.993050       3.824471      11.138244       0.461803       1.365008      -0.688113      -0.030182       0.013760      -0.007600       0.034030      -0.004420      -0.002676      -0.004315       0.016233      -0.001914      -0.011172       0.001358       0.009815              1.766714       2.290888      -0.247602       0.166607       1.547580      -0.181781       1.461674           0.000003
           12              H       5.935480       3.956847       1.648404       0.085032       1.060385 0.75351708E+01  0.74142207E+02                                 1.812350                            1.672461      -1.385504       2.206001                    0.992952       4.026499      11.938419       0.447181       1.392034      -0.682318      -0.035979      -0.012101       0.023221       0.044499      -0.000059      -0.001097      -0.007049       0.008454      -0.014578      -0.010588       0.003745       0.006842              1.887188       2.141873       0.313563      -0.468644       1.638156      -0.307731       1.881535          -0.000001
           13              H       3.125357       4.047859      11.268595       0.127519       0.967258 0.69275346E+01  0.64632196E+02                                 1.527331                            1.473727      -0.816460       2.499283                    0.999686       3.094177       8.042090       0.558405       1.175674      -0.735023       0.008430      -0.008295      -0.032452       0.034540      -0.007207      -0.002248       0.000778      -0.017035       0.030361      -0.016347       0.005613       0.010734              1.528735       1.273333      -0.065321      -0.128072       1.416810       0.192843       1.896062           0.000004
           14              H       3.280609       2.671847       0.232913       0.082886       1.164695 0.83343512E+01  0.83142813E+02                                 1.857761                            1.707135      -1.162013       2.315134                    0.995174       3.793946      10.911522       0.468229       1.311279      -0.700551       0.007176      -0.041893      -0.006748       0.043035      -0.003365      -0.004620       0.004632      -0.022973       0.017286      -0.015607       0.002485       0.013121              1.933849       1.558248      -0.277018      -0.007507       2.748814       0.038836       1.494484           0.000004
           15              H       2.130505       7.029579       0.833853       0.124060       1.037603 0.75664709E+01  0.73042328E+02                                 1.674512                            1.596068      -0.977424       2.421611                    0.998170       3.366535       9.257715       0.502556       1.262527      -0.713395      -0.013861       0.031133       0.005710       0.034554      -0.008215      -0.001674       0.003113      -0.018547       0.027174      -0.016926       0.004908       0.012019              1.697841       1.412305      -0.210052      -0.003441       2.272473       0.002045       1.408746           0.000007
           16              H       2.525226       5.681738       2.590349       0.094702       1.123587 0.81253854E+01  0.79622255E+02                                 1.747603                            1.638786      -0.919766       2.437359                    0.998499       3.443628       9.453204       0.504294       1.239457      -0.718722      -0.006764       0.021177       0.042073       0.047585      -0.008253      -0.001734       0.009976      -0.022338       0.022224      -0.017692      -0.001243       0.018935              1.784729       1.396428      -0.015441      -0.087406       1.513311       0.183526       2.444450           0.000003
           17              H       2.365578       9.183526       5.933481       0.126017       0.998010 0.71940125E+01  0.68632131E+02                                 1.635642                            1.559357      -0.972392       2.425886                    0.998387       3.332244       9.133906       0.506522       1.267510      -0.712110       0.006397      -0.033986      -0.005428       0.035006      -0.005447      -0.000681       0.003948      -0.018891       0.025696      -0.015192       0.003489       0.011702              1.660100       1.358413      -0.167150      -0.002126       2.236458       0.022972       1.385427           0.000005
           18              H       2.014939      10.623463       4.151249       0.091582       1.145152 0.82349636E+01  0.80959507E+02                                 1.769529                            1.649290      -0.925516       2.433033                    0.998455       3.459971       9.510788       0.502963       1.238693      -0.718897      -0.000220      -0.019131      -0.044277       0.048233      -0.003447      -0.000006       0.010188      -0.022648       0.024479      -0.016029      -0.002043       0.018072              1.813809       1.410012      -0.020905      -0.032406       1.533227       0.222204       2.498188           0.000001
           19              H       3.693743       1.463773       8.371986       0.127449       0.953459 0.68269970E+01  0.63426361E+02                                 1.508557                            1.459638      -0.796159       2.508607                    0.999781       3.080391       7.974826       0.563344       1.170286      -0.736279      -0.002853       0.011449       0.033183       0.035219      -0.004849       0.002204       0.002709      -0.019574       0.031009      -0.016378       0.004960       0.011418              1.508225       1.228681      -0.005930       0.011766       1.432469       0.214865       1.863525           0.000005
           20              H       3.338456       2.794279       6.527987       0.089239       1.169292 0.83844838E+01  0.83766193E+02                                 1.864621                            1.714541      -1.185132       2.308679                    0.995114       3.763162      10.830013       0.466297       1.314773      -0.700103      -0.012723       0.043008       0.006719       0.045351      -0.006207      -0.004911       0.005111      -0.024942       0.014873      -0.017039       0.001814       0.015225              1.939226       1.551377      -0.215476       0.027749       2.763188       0.047252       1.503112           0.000004
           21              H       7.130202      10.710140       0.499282       0.120603       1.016987 0.74503221E+01  0.72658903E+02                                 1.722948                            1.635257      -1.378021       2.226521                    0.993082       3.773294      10.920001       0.466620       1.345949      -0.692263      -0.031759       0.009891       0.010305       0.034823      -0.002125       0.000756       0.004569       0.015353      -0.000666      -0.010038       0.001959       0.008079              1.745416       2.312657      -0.177282      -0.209160       1.447249       0.182212       1.476343           0.000005
           22              H       7.486271       9.333045      11.580003       0.092042       1.023486 0.72055970E+01  0.70211650E+02                                 1.783469                            1.645739      -1.341911       2.234352                    0.993337       3.958847      11.735592       0.445947       1.409560      -0.679213      -0.035191      -0.013693      -0.021183       0.043297       0.000942      -0.000063       0.005437       0.008637      -0.011375      -0.008617       0.002262       0.006355              1.853676       2.145859       0.337115       0.466284       1.604360       0.326155       1.810809           0.000002
           23              H       3.025119       0.031421       1.056471       0.121415       1.091618 0.78583547E+01  0.77692616E+02                                 1.803874                            1.675779      -1.516611       2.154782                    0.993041       3.890575      11.348990       0.462301       1.340088      -0.692787       0.024658       0.009967       0.019352       0.032892      -0.003560       0.003261       0.001601       0.011256       0.002660      -0.007831       0.000432       0.007399              1.862625       2.226752       0.291446       0.411417       1.618664       0.290092       1.742460           0.000003
           24              H       1.447218       9.495566      12.119177       0.081619       1.047611 0.74448939E+01  0.72865845E+02                                 1.787575                            1.655664      -1.255725       2.272651                    0.993402       3.914748      11.489702       0.453235       1.380757      -0.685280       0.041153      -0.012296      -0.011941       0.044579      -0.005366      -0.000544       0.008006       0.021372      -0.015751      -0.015294       0.000393       0.014901              1.850216       2.394425      -0.311447      -0.286480       1.578439       0.193015       1.577785           0.000000
           25              H       8.483198       5.459625       5.580895       0.127523       1.102140 0.80577095E+01  0.79740875E+02                                 1.783779                            1.674913      -1.411915       2.209235                    0.994073       3.736994      10.719333       0.474059       1.305583      -0.701020      -0.026137      -0.011047      -0.021392       0.035536      -0.004461       0.005111       0.000058       0.011029       0.004054      -0.008158      -0.001201       0.009359              1.819972       2.201764       0.269959       0.398971       1.543768       0.290325       1.714385           0.000004
           26              H       8.216117       6.896312       7.363127       0.086044       1.079660 0.77988993E+01  0.76896048E+02                                 1.799944                            1.677886      -1.182645       2.311753                    0.994246       3.801546      11.044917       0.458894       1.353701      -0.691600      -0.042137       0.016895       0.008189       0.046130      -0.007115       0.001190       0.007870       0.019357      -0.013496      -0.015429       0.001060       0.014369              1.847736       2.442235      -0.331155      -0.241373       1.580346       0.189067       1.520626           0.000004
           27              H       2.525171       5.436873       6.338826       0.117749       1.006810 0.72683578E+01  0.70623650E+02                                 1.727651                            1.626561      -1.389756       2.219056                    0.993050       3.824469      11.138239       0.461803       1.365009      -0.688113       0.030182      -0.013760      -0.007600       0.034031      -0.004420       0.002676       0.004315       0.016233      -0.001914      -0.011172       0.001358       0.009815              1.766713       2.290887      -0.247601      -0.166607       1.547579       0.181781       1.461673           0.000003
           28              H       2.157549       6.877893       8.082454       0.085032       1.060386 0.75351728E+01  0.74142227E+02                                 1.812350                            1.672460      -1.385503       2.206001                    0.992952       4.026499      11.938417       0.447182       1.392034      -0.682318       0.035979       0.012101       0.023221       0.044498      -0.000059       0.001097       0.007049       0.008454      -0.014578      -0.010588       0.003745       0.006842              1.887188       2.141873       0.313563       0.468644       1.638156       0.307731       1.881534          -0.000001
           29              H       4.967672       6.786881       4.834545       0.127519       0.967258 0.69275346E+01  0.64632196E+02                                 1.527331                            1.473727      -0.816460       2.499283                    0.999686       3.094177       8.042090       0.558405       1.175674      -0.735023      -0.008430       0.008295      -0.032452       0.034540      -0.007207       0.002248      -0.000778      -0.017035       0.030361      -0.016347       0.005613       0.010734              1.528735       1.273333      -0.065321       0.128072       1.416810      -0.192843       1.896062           0.000004
           30              H       4.812420       8.162893       6.666963       0.082886       1.164694 0.83343474E+01  0.83142765E+02                                 1.857760                            1.707135      -1.162013       2.315134                    0.995174       3.793945      10.911518       0.468229       1.311279      -0.700551      -0.007176       0.041893      -0.006748       0.043035      -0.003365       0.004619      -0.004632      -0.022973       0.017286      -0.015607       0.002485       0.013121              1.933848       1.558248      -0.277018       0.007507       2.748813      -0.038836       1.494483           0.000004
           31              H       5.962524       3.805161       7.267903       0.124060       1.037602 0.75664658E+01  0.73042266E+02                                 1.674511                            1.596067      -0.977424       2.421611                    0.998170       3.366534       9.257711       0.502556       1.262527      -0.713395       0.013861      -0.031133       0.005710       0.034554      -0.008215       0.001674      -0.003113      -0.018547       0.027174      -0.016926       0.004908       0.012019              1.697841       1.412305      -0.210052       0.003441       2.272472      -0.002046       1.408745           0.000007
           32              H       5.567803       5.153002       9.024399       0.094702       1.123587 0.81253859E+01  0.79622254E+02                                 1.747603                            1.638785      -0.919766       2.437359                    0.998499       3.443628       9.453201       0.504295       1.239456      -0.718722       0.006764      -0.021177       0.042073       0.047585      -0.008253       0.001734      -0.009976      -0.022338       0.022224      -0.017692      -0.001243       0.018935              1.784729       1.396427      -0.015441       0.087406       1.513310      -0.183526       2.444449           0.000003
           33              H       5.727451       1.651214      12.367531       0.126018       0.998009 0.71940086E+01  0.68632087E+02                                 1.635642                            1.559357      -0.972393       2.425886                    0.998387       3.332243       9.133904       0.506522       1.267510      -0.712110      -0.006397       0.033986      -0.005428       0.035006      -0.005447       0.000681      -0.003948      -0.018891       0.025696      -0.015192       0.003489       0.011702              1.660099       1.358413      -0.167150       0.002126       2.236457      -0.022972       1.385427           0.000005
           34              H       6.078090       0.211277      10.585299       0.091582       1.145151 0.82349489E+01  0.80959325E+02                                 1.769528                            1.649289      -0.925516       2.433034                    0.998455       3.459968       9.510777       0.502963       1.238693      -0.718897       0.000220       0.019131      -0.044277       0.048233      -0.003447       0.000006      -0.010188      -0.022648       0.024479      -0.016029      -0.002043       0.018072              1.813807       1.410011      -0.020905       0.032406       1.533225      -0.222204       2.498185           0.000001
           35              H       4.399286       9.370967       1.937936       0.127450       0.953458 0.68269873E+01  0.63426250E+02                                 1.508556                            1.459637      -0.796158       2.508608                    0.999781       3.080389       7.974820       0.563345       1.170286      -0.736279       0.002853      -0.011448       0.033183       0.035219      -0.004849      -0.002204      -0.002709      -0.019573       0.031009      -0.016378       0.004960       0.011418              1.508224       1.228680      -0.005930      -0.011766       1.432468      -0.214864       1.863524           0.000005
           36              H       4.754573       8.040461       0.093937       0.089239       1.169292 0.83844882E+01  0.83766248E+02                                 1.864621                            1.714541      -1.185133       2.308678                    0.995114       3.763163      10.830016       0.466297       1.314773      -0.700104       0.012723      -0.043008       0.006719       0.045351      -0.006207       0.004911      -0.005111      -0.024942       0.014873      -0.017039       0.001814       0.015225              1.939226       1.551378      -0.215476      -0.027749       2.763189      -0.047252       1.503113           0.000004
           37              C       7.320109       9.740431       8.571441       0.630217      23.771824 0.23867842E+03  0.48977934E+04                                 7.674921                            5.512853       0.009086       2.072220                    0.999440      21.960276      61.724293       0.625097       0.477497      -1.014195       0.010871      -0.039655       0.064291       0.076315       0.019631       0.007906       0.080333      -0.080642       0.008782      -0.063373      -0.042620       0.105993              9.076342      10.532233      -0.725610      -0.090646       7.381417      -3.927050       9.315377           0.000015
           38              C       7.090640      10.662468       7.417173       0.020916      35.618280 0.42435870E+03  0.98297631E+04                                 9.373991                            6.818675       0.087688       2.038291                    0.999232      26.549335      73.618085       0.643573       0.410864      -1.077202      -0.006295       0.027258      -0.033807       0.043881       0.003762      -0.005670       0.032995       0.002495      -0.008783      -0.035561       0.003835       0.031727             11.153735      10.898047      -0.728429       0.507840      10.213025      -6.657674      12.350134           0.000013
           39              C       0.094279       0.344545       6.686265      -0.154996      33.542975 0.45133517E+03  0.10735214E+05                                 9.114233                            7.145267       0.000864       1.972702                    0.999533      29.798060      86.812379       0.607051       0.424198      -1.056864      -0.019196      -0.008086       0.008508       0.022500      -0.009860       0.006603       0.023902       0.000857       0.000841      -0.028748       0.004754       0.023994             10.133904      10.664500       0.307687      -0.542320       8.818183      -5.391369      10.919030           0.000016
           40              C      -0.125006       1.169068       5.613065       0.094469      26.980224 0.34055739E+03  0.75865032E+04                                 8.023945                            6.295201      -0.020718       2.013597                    0.998990      26.342263      75.462607       0.630078       0.436375      -1.044310      -0.052002      -0.003363      -0.006620       0.052530       0.011246      -0.017002       0.051937      -0.020730      -0.026164      -0.058151       0.001847       0.056304              8.921978      10.117078      -0.040869      -0.173332       7.388719      -4.153544       9.260137           0.000009
           41              C       7.614381       0.244865       7.024696      -0.170501      34.825191 0.45802078E+03  0.10957081E+05                                 9.383966                            7.234243      -0.104824       1.935786                    0.999267      30.275251      89.058572       0.597536       0.428482      -1.052027       0.021179      -0.004212       0.002464       0.021734       0.010677      -0.012215       0.023945      -0.020000       0.022688      -0.031688       0.000799       0.030889             10.569744      11.416460      -0.727740       0.431419       9.328023      -5.405937      10.964749           0.000010
           42              C       7.499684       1.070472       5.936055       0.093712      27.702717 0.33988205E+03  0.75613563E+04                                 8.107138                            6.248789       0.053335       2.030041                    0.999614      26.448529      75.509254       0.639057       0.430819      -1.048540       0.052422       0.000065      -0.017524       0.055274      -0.006803       0.011634       0.048185      -0.003712      -0.041112      -0.054940       0.007877       0.047063              9.122430      10.036479      -0.307129      -0.214581       7.763218      -4.378299       9.567594           0.000009
           43              C       7.292862       6.532265      11.053698       0.636231      22.455211 0.22650672E+03  0.45997192E+04                                 7.414477                            5.396528      -0.086406       2.043643                    0.999018      21.904146      61.775924       0.625571       0.482147      -1.009075      -0.016106       0.045526      -0.054868       0.073093       0.021062       0.020384       0.079174      -0.064490       0.025682      -0.061590      -0.042535       0.104125              8.696360      10.267254      -0.626312      -0.583274       7.360283      -3.474772       8.461543           0.000012
           44              C       7.475213       5.548470      12.197672       0.016792      34.832193 0.41659039E+03  0.96144906E+04                                 9.241851                            6.760393       0.092980       2.039072                    0.999288      26.554747      73.726872       0.645094       0.411402      -1.075826       0.004175      -0.026420       0.039590       0.047779       0.000689       0.000288       0.038379       0.002242      -0.011821      -0.040001       0.003078       0.036923             10.936801      10.833967      -0.807120       0.024259      10.188778      -6.413443      11.787659           0.000011
           45              C       8.756854       5.107496      12.515514      -0.157857      33.287126 0.45303670E+03  0.10796647E+05                                 9.088338                            7.188103      -0.070373       1.949989                    0.999326      29.969071      87.682171       0.600930       0.427687      -1.053645      -0.016125       0.011183       0.000255       0.019625       0.007697      -0.015226       0.024649      -0.027644       0.019465      -0.033222      -0.000520       0.033743              9.993952      11.223012      -1.005519       0.383579       8.657804      -4.876217      10.101038           0.000013
           46              C       8.906037       4.252635       0.738629       0.091149      27.053066 0.34685770E+03  0.77484024E+04                                 7.964872                            6.307806       0.056460       2.029762                    0.999528      26.541848      75.694496       0.637395       0.430167      -1.049944      -0.049887      -0.001642       0.020865       0.054099      -0.009466       0.009426       0.043268      -0.003598      -0.061960      -0.053324       0.011134       0.042191              8.751298       9.892312      -0.570182      -0.242677       7.361133      -3.996323       9.000448           0.000014
           47              C       6.433406       5.118331       0.096511      -0.166312      34.211036 0.44738000E+03  0.10624186E+05                                 9.209348                            7.093988       0.045774       1.982411                    0.999689      29.967001      87.407867       0.611437       0.421828      -1.057705       0.018983       0.010956       0.003116       0.022138      -0.010322       0.010298       0.019388      -0.000455      -0.002561      -0.027245       0.007936       0.019309             10.397979      10.665142      -0.095353      -0.706423       9.454536      -5.606411      11.074259           0.000013
           48              C       6.666599       4.263470       1.161989       0.077133      28.277139 0.35953562E+03  0.81203585E+04                                 8.290065                            6.477622      -0.050492       1.995526                    0.998938      26.948071      77.786558       0.619658       0.437644      -1.043327       0.052931       0.005114       0.003510       0.053294       0.015870      -0.022645       0.044986      -0.013733      -0.036044      -0.059310       0.012176       0.047135              9.301288      10.237203      -0.313412      -0.155894       8.033902      -4.389461       9.632759           0.000002
           49              C       2.354593       6.576687      11.057558       0.647723      22.687059 0.21861440E+03  0.44009645E+04                                 7.494249                            5.319497      -0.061529       2.063072                    0.998951      21.475851      60.336427       0.626821       0.485393      -1.007223      -0.012358       0.034626      -0.063954       0.073768       0.016657       0.014000       0.091339      -0.124834       0.022702      -0.068769      -0.061575       0.130344              8.940864      11.017479      -0.682612      -0.530363       6.870403      -3.431039       8.934709           0.000008
           50              C       2.529345       5.656818      12.254292       0.046758      33.594359 0.42466852E+03  0.98763391E+04                                 9.166616                            6.946808       0.018392       2.027852                    0.999295      26.327380      74.065886       0.618028       0.426140      -1.063352      -0.008712      -0.025227       0.043022       0.050628       0.017896      -0.004417       0.016308       0.111286      -0.089137      -0.054834      -0.018505       0.073340             10.734219       6.010104      -2.135003       0.736038      12.737057      -4.387213      13.455495           0.000012
           51              C       2.936241       4.384819      12.114029      -0.182357      30.378373 0.41658281E+03  0.96779764E+04                                 8.403606                            6.793584       0.368156       2.095750                    0.999792      29.007695      82.565523       0.634593       0.415459      -1.066126       0.004448       0.006174       0.010954       0.013337       0.004651      -0.003581       0.013026       0.028673       0.048403      -0.027295       0.006857       0.020438              9.222011       5.438023      -1.933273       0.230219      11.865958      -2.738174      10.362051           0.000005
           52              C       3.075025       3.568963       0.368028       0.105874      25.232651 0.32704401E+03  0.72078437E+04                                 7.627204                            6.145012       0.148421       2.068342                    0.999631      26.053379      74.093478       0.641854       0.432983      -1.046967      -0.011300       0.036405       0.026610       0.046488       0.012354      -0.004445       0.015109       0.040321      -0.147918      -0.053829       0.005531       0.048298              8.386479       4.897629      -1.381941       0.144612      10.630368      -1.730169       9.631440           0.000009
           53              C       2.380393       6.145465       0.691017      -0.175903      30.733150 0.43078858E+03  0.10112373E+05                                 8.508932                            6.938959       0.267508       2.062939                    0.999506      29.345926      84.510682       0.622532       0.419137      -1.061663      -0.012959      -0.011292      -0.023439       0.029066      -0.008678      -0.008919       0.021515       0.005084      -0.052109      -0.030403       0.002662       0.027741              9.304707       5.241996      -1.314935       0.382100      10.660991      -2.625662      12.011135           0.000010
           54              C       2.600222       5.329609       1.732046       0.083187      26.034309 0.33717937E+03  0.74571489E+04                                 7.677054                            6.168777       0.212798       2.079815                    0.999823      26.166082      73.540730       0.654374       0.423222      -1.057328       0.007437      -0.057612      -0.018081       0.060839       0.001397      -0.013691       0.037796       0.047365      -0.030442      -0.053681       0.017107       0.036575              8.456293       4.792461      -1.310545       0.280629       9.653497      -2.129147      10.922921           0.000001
           55              C       2.389146       9.680840       8.563721       0.621791      24.344870 0.24085759E+03  0.49686242E+04                                 7.871479                            5.584907      -0.152700       2.020269                    0.998737      22.255995      63.337594       0.611403       0.485627      -1.006901       0.013616      -0.037963       0.056656       0.069544       0.024842       0.018562       0.084476      -0.116610       0.008050      -0.064910      -0.058884       0.123793              9.441105      10.981428      -0.885083      -0.657507       7.619789      -3.786343       9.722098           0.000009
           56              C       2.129918      10.573623       7.390150       0.053329      33.902282 0.42514480E+03  0.99011055E+04                                 9.246780                            6.966805      -0.024621       2.014891                    0.999262      26.403681      74.600331       0.614324       0.428116      -1.060951      -0.019346       0.023929      -0.031131       0.043772       0.012614      -0.014175       0.015838       0.096165      -0.095536      -0.050962      -0.016179       0.067141             10.884028       5.798716      -1.754840       1.106708      13.265110      -4.631167      13.588257           0.000010
           57              C       2.192252      10.082809       6.090472      -0.176518      31.276920 0.44707347E+03  0.10569507E+05                                 8.599421                            7.055630       0.344702       2.087144                    0.999548      29.363960      84.264689       0.620449       0.417565      -1.064967      -0.005207       0.008766       0.012398       0.016052      -0.001213      -0.004315       0.013783      -0.007231      -0.056989      -0.024536       0.005765       0.018771              9.406983       5.186920      -1.201023       0.634336      11.053142      -2.568503      11.980889           0.000009
           58              C       3.779746       0.130017       5.015985       0.105466      25.010605 0.32135238E+03  0.70249342E+04                                 7.482286                            6.023827       0.208521       2.085508                    0.999789      25.723408      71.968673       0.661684       0.423443      -1.056779      -0.012078       0.041588       0.023284       0.049169       0.011265      -0.007183       0.033528       0.069469      -0.019095      -0.056658       0.016845       0.039812              8.226853       4.607190      -1.104658       0.424846       9.497690      -1.720978      10.575679          -0.000001
           59              C       3.707353       1.082391       7.523978      -0.174811      30.841667 0.42694510E+03  0.99730791E+04                                 8.500852                            6.884879       0.393987       2.104958                    0.999674      28.997624      82.580159       0.629792       0.416344      -1.066280      -0.011048      -0.017547      -0.008623       0.022457      -0.003899      -0.006063       0.018340       0.034174       0.050204      -0.032371       0.005965       0.026405              9.345168       5.191606      -1.364515       0.824776      12.378900      -2.728497      10.465000           0.000008
           60              C       3.509892       1.888495       6.404453       0.092083      25.696885 0.33501280E+03  0.74246422E+04                                 7.705605                            6.210323       0.166651       2.070981                    0.999580      26.263514      74.787116       0.640168       0.431716      -1.048214      -0.009328      -0.039157      -0.034345       0.052914       0.002873      -0.011154       0.017733       0.036287      -0.129281      -0.050547       0.009372       0.041175              8.464506       4.877728      -1.149728       0.594191      10.788518      -1.441634       9.727273           0.000008
           61              C       0.772920       1.094309       2.137391       0.630216      23.771831 0.23867850E+03  0.48977954E+04                                 7.674922                            5.512854       0.009086       2.072220                    0.999440      21.960280      61.724306       0.625097       0.477497      -1.014195      -0.010871       0.039655       0.064291       0.076315       0.019631      -0.007906      -0.080333      -0.080642       0.008782      -0.063373      -0.042620       0.105993              9.076344      10.532235      -0.725610       0.090646       7.381418       3.927051       9.315379           0.000015
           62              C       1.002389       0.172272       0.983123       0.020916      35.618270 0.42435857E+03  0.98297591E+04                                 9.373990                            6.818674       0.087688       2.038292                    0.999232      26.549331      73.618069       0.643573       0.410864      -1.077202       0.006295      -0.027258      -0.033807       0.043881       0.003762       0.005670      -0.032995       0.002495      -0.008783      -0.035561       0.003835       0.031727             11.153733      10.898044      -0.728429      -0.507840      10.213023       6.657673      12.350131           0.000012
           63              C       7.998750      10.490195       0.252215      -0.154997      33.542994 0.45133548E+03  0.10735223E+05                                 9.114237                            7.145270       0.000865       1.972703                    0.999533      29.798071      86.812417       0.607051       0.424198      -1.056864       0.019196       0.008086       0.008508       0.022500      -0.009860      -0.006603      -0.023903       0.000856       0.000841      -0.028748       0.004754       0.023994             10.133908      10.664502       0.307687       0.542320       8.818186       5.391371      10.919034           0.000016
           64              C       8.218035       9.665672      12.047115       0.094469      26.980228 0.34055745E+03  0.75865050E+04                                 8.023946                            6.295202      -0.020720       2.013597                    0.998990      26.342266      75.462620       0.630078       0.436375      -1.044310       0.052002       0.003363      -0.006620       0.052530       0.011246       0.017002      -0.051938      -0.020730      -0.026163      -0.058151       0.001847       0.056304              8.921979      10.117079      -0.040870       0.173332       7.388720       4.153544       9.260139           0.000009
           65              C       0.478648      10.589875       0.590646      -0.170501      34.825192 0.45802082E+03  0.10957082E+05                                 9.383965                            7.234243      -0.104823       1.935786                    0.999267      30.275252      89.058566       0.597536       0.428482      -1.052027      -0.021179       0.004212       0.002464       0.021734       0.010677       0.012215      -0.023945      -0.020000       0.022689      -0.031688       0.000799       0.030889             10.569742      11.416458      -0.727740      -0.431419       9.328022       5.405936      10.964747           0.000010
           66              C       0.593345       9.764268      12.370105       0.093713      27.702714 0.33988202E+03  0.75613552E+04                                 8.107137                            6.248789       0.053336       2.030041                    0.999614      26.448527      75.509242       0.639057       0.430819      -1.048540      -0.052422      -0.000065      -0.017525       0.055274      -0.006803      -0.011634      -0.048185      -0.003712      -0.041111      -0.054940       0.007877       0.047063              9.122429      10.036477      -0.307129       0.214581       7.763217       4.378298       9.567592           0.000009
           67              C       0.800167       4.302475       4.619648       0.636231      22.455209 0.22650671E+03  0.45997188E+04                                 7.414477                            5.396528      -0.086406       2.043643                    0.999018      21.904145      61.775920       0.625571       0.482147      -1.009075       0.016106      -0.045526      -0.054868       0.073093       0.021062      -0.020384      -0.079174      -0.064490       0.025682      -0.061590      -0.042535       0.104125              8.696360      10.267253      -0.626312       0.583274       7.360283       3.474772       8.461543           0.000012
           68              C       0.617816       5.286270       5.763622       0.016791      34.832186 0.41659030E+03  0.96144879E+04                                 9.241850                            6.760392       0.092981       2.039072                    0.999288      26.554744      73.726861       0.645094       0.411402      -1.075826      -0.004175       0.026420       0.039591       0.047779       0.000689      -0.000288      -0.038379       0.002242      -0.011822      -0.040001       0.003078       0.036923             10.936800      10.833966      -0.807120      -0.024259      10.188776       6.413442      11.787658           0.000011
           69              C      -0.663825       5.727244       6.081464      -0.157858      33.287138 0.45303692E+03  0.10796654E+05                                 9.088341                            7.188105      -0.070374       1.949989                    0.999326      29.969077      87.682200       0.600930       0.427687      -1.053645       0.016125      -0.011183       0.000255       0.019625       0.007697       0.015226      -0.024649      -0.027644       0.019464      -0.033222      -0.000520       0.033743              9.993955      11.223016      -1.005520      -0.383580       8.657807       4.876219      10.101042           0.000012
           70              C      -0.813008       6.582105       7.172679       0.091148      27.053065 0.34685768E+03  0.77484021E+04                                 7.964873                            6.307807       0.056459       2.029762                    0.999528      26.541846      75.694492       0.637395       0.430167      -1.049944       0.049887       0.001642       0.020865       0.054099      -0.009466      -0.009426      -0.043268      -0.003598      -0.061961      -0.053325       0.011134       0.042191              8.751298       9.892312      -0.570182       0.242677       7.361134       3.996323       9.000449           0.000014
           71              C       1.659623       5.716409       6.530561      -0.166312      34.211032 0.44737996E+03  0.10624185E+05                                 9.209347                            7.093987       0.045774       1.982411                    0.999689      29.966997      87.407854       0.611437       0.421828      -1.057705      -0.018983      -0.010956       0.003116       0.022138      -0.010322      -0.010298      -0.019388      -0.000455      -0.002561      -0.027245       0.007936       0.019310             10.397978      10.665141      -0.095353       0.706424       9.454535       5.606410      11.074258           0.000013
           72              C       1.426430       6.571270       7.596039       0.077133      28.277127 0.35953544E+03  0.81203532E+04                                 8.290063                            6.477620      -0.050491       1.995527                    0.998938      26.948063      77.786525       0.619658       0.437644      -1.043327      -0.052931      -0.005114       0.003510       0.053294       0.015870       0.022645      -0.044986      -0.013733      -0.036044      -0.059310       0.012176       0.047135              9.301285      10.237200      -0.313411       0.155894       8.033900       4.389460       9.632756           0.000002
           73              C       5.738436       4.258053       4.623508       0.647723      22.687052 0.21861433E+03  0.44009627E+04                                 7.494248                            5.319497      -0.061529       2.063072                    0.998951      21.475847      60.336415       0.626821       0.485393      -1.007223       0.012358      -0.034626      -0.063954       0.073768       0.016657      -0.013999      -0.091339      -0.124834       0.022702      -0.068768      -0.061576       0.130344              8.940862      11.017478      -0.682612       0.530363       6.870402       3.431038       8.934707           0.000008
           74              C       5.563684       5.177922       5.820242       0.046758      33.594352 0.42466843E+03  0.98763363E+04                                 9.166614                            6.946807       0.018392       2.027852                    0.999295      26.327376      74.065868       0.618028       0.426139      -1.063352       0.008712       0.025227       0.043022       0.050628       0.017896       0.004417      -0.016308       0.111286      -0.089138      -0.054834      -0.018506       0.073340             10.734217       6.010103      -2.135002      -0.736037      12.737054       4.387212      13.455492           0.000011
           75              C       5.156788       6.449921       5.679979      -0.182358      30.378380 0.41658294E+03  0.96779806E+04                                 8.403608                            6.793586       0.368156       2.095750                    0.999792      29.007699      82.565544       0.634592       0.415459      -1.066126      -0.004448      -0.006174       0.010954       0.013337       0.004651       0.003580      -0.013026       0.028673       0.048403      -0.027295       0.006857       0.020438              9.222013       5.438025      -1.933273      -0.230220      11.865962       2.738175      10.362054           0.000005
           76              C       5.018004       7.265777       6.802078       0.105874      25.232637 0.32704378E+03  0.72078374E+04                                 7.627202                            6.145011       0.148421       2.068342                    0.999631      26.053368      74.093442       0.641854       0.432983      -1.046967       0.011300      -0.036405       0.026610       0.046488       0.012354       0.004445      -0.015109       0.040321      -0.147918      -0.053829       0.005531       0.048298              8.386477       4.897628      -1.381941      -0.144612      10.630364       1.730168       9.631437           0.000009
           77              C       5.712636       4.689275       7.125067      -0.175903      30.733132 0.43078827E+03  0.10112364E+05                                 8.508929                            6.938956       0.267508       2.062939                    0.999506      29.345913      84.510631       0.622532       0.419137      -1.061663       0.012959       0.011292      -0.023439       0.029066      -0.008678       0.008919      -0.021515       0.005084      -0.052109      -0.030403       0.002662       0.027741              9.304703       5.241994      -1.314934      -0.382100      10.660986       2.625660      12.011130           0.000010
           78              C       5.492807       5.505131       8.166096       0.083187      26.034307 0.33717935E+03  0.74571483E+04                                 7.677054                            6.168776       0.212799       2.079816                    0.999823      26.166081      73.540721       0.654374       0.423222      -1.057328      -0.007438       0.057612      -0.018081       0.060839       0.001397       0.013691      -0.037796       0.047365      -0.030442      -0.053681       0.017107       0.036575              8.456292       4.792460      -1.310545      -0.280629       9.653496       2.129146      10.922920           0.000001
           79              C       5.703883       1.153900       2.129671       0.621790      24.344876 0.24085766E+03  0.49686259E+04                                 7.871480                            5.584907      -0.152699       2.020269                    0.998737      22.255999      63.337608       0.611403       0.485627      -1.006901      -0.013616       0.037962       0.056656       0.069544       0.024842      -0.018562      -0.084476      -0.116610       0.008050      -0.064910      -0.058884       0.123793              9.441107      10.981430      -0.885083       0.657507       7.619791       3.786344       9.722100           0.000009
           80              C       5.963111       0.261117       0.956100       0.053330      33.902294 0.42514498E+03  0.99011107E+04                                 9.246782                            6.966807      -0.024622       2.014891                    0.999262      26.403688      74.600358       0.614324       0.428116      -1.060951       0.019346      -0.023929      -0.031131       0.043772       0.012614       0.014175      -0.015838       0.096165      -0.095535      -0.050962      -0.016179       0.067141             10.884031       5.798717      -1.754840      -1.106709      13.265114       4.631169      13.588261           0.000010
           81              C       5.900777       0.751931      12.524522      -0.176518      31.276926 0.44707361E+03  0.10569511E+05                                 8.599421                            7.055630       0.344703       2.087144                    0.999548      29.363965      84.264701       0.620449       0.417565      -1.064967       0.005207      -0.008766       0.012398       0.016052      -0.001213       0.004316      -0.013783      -0.007231      -0.056988      -0.024535       0.005764       0.018771              9.406983       5.186920      -1.201023      -0.634336      11.053142       2.568503      11.980888           0.000008
           82              C       4.313283      10.704723      11.450035       0.105466      25.010600 0.32135232E+03  0.70249322E+04                                 7.482285                            6.023826       0.208522       2.085508                    0.999789      25.723403      71.968652       0.661684       0.423443      -1.056779       0.012078      -0.041588       0.023284       0.049169       0.011264       0.007183      -0.033528       0.069469      -0.019095      -0.056658       0.016845       0.039812              8.226851       4.607189      -1.104658      -0.424846       9.497688       1.720978      10.575676          -0.000001
           83              C       4.385676       9.752349       1.089928      -0.174811      30.841682 0.42694536E+03  0.99730866E+04                                 8.500854                            6.884881       0.393987       2.104958                    0.999674      28.997633      82.580188       0.629792       0.416344      -1.066280       0.011048       0.017547      -0.008623       0.022457      -0.003899       0.006063      -0.018340       0.034174       0.050204      -0.032371       0.005965       0.026405              9.345171       5.191607      -1.364516      -0.824777      12.378905       2.728500      10.465002           0.000008
           84              C       4.583137       8.946245      -0.029597       0.092083      25.696892 0.33501290E+03  0.74246450E+04                                 7.705605                            6.210323       0.166651       2.070981                    0.999580      26.263520      74.787133       0.640168       0.431716      -1.048214       0.009328       0.039157      -0.034345       0.052914       0.002873       0.011154      -0.017733       0.036287      -0.129281      -0.050547       0.009372       0.041175              8.464507       4.877729      -1.149728      -0.594192      10.788520       1.441635       9.727273           0.000008
           85              N       8.527303       1.514697       5.212867      -0.296258      38.464533 0.55160159E+03  0.13514500E+05                                 9.520407                            7.614612       0.003090       2.018015                    0.997969      28.621781      79.138774       0.634206       0.394186      -1.098765       0.032774      -0.140415       0.178868       0.229748       0.018185      -0.022327       0.110278       0.090409      -0.223193      -0.159785       0.073830       0.085954             10.637082      13.531740      -0.050348      -0.345541       7.915847      -3.848893      10.463659           0.000007
           86              N       7.898929       3.851750       1.532591      -0.296827      38.146603 0.56437605E+03  0.13894884E+05                                 9.445326                            7.689729       0.037026       2.025182                    0.997852      28.792751      79.581194       0.633191       0.392902      -1.100609      -0.027336       0.141847      -0.177789       0.229077       0.012446      -0.025998       0.104070       0.101076      -0.238883      -0.158040       0.063583       0.094457             10.433609      13.069184      -0.396317      -0.344883       7.835153      -3.697081      10.396490           0.000007
           87              N       2.935105       3.985017       1.598218      -0.303247      37.832250 0.59504798E+03  0.14861743E+05                                 9.468389                            7.973557      -0.015799       2.012663                    0.996556      29.018328      81.077694       0.612075       0.400667      -1.094013      -0.029763       0.140469      -0.172077       0.224116       0.006577      -0.020444       0.116735       0.036396      -0.216949      -0.154367       0.055508       0.098859             10.360056       6.670968      -1.723177      -0.127596      11.914707      -1.119759      12.494492           0.000002
           88              N       3.556691       1.413934       5.178123      -0.300312      36.693560 0.56645973E+03  0.14018215E+05                                 9.317799                            7.818417      -0.105414       1.984967                    0.996267      28.991426      81.454800       0.611621       0.404669      -1.087907       0.021361      -0.136392       0.177647       0.224983       0.015388      -0.023951       0.120384       0.068934      -0.190926      -0.160871       0.069525       0.091345             10.157226       6.351500      -1.368178       0.336552      11.918927      -0.491767      12.201250           0.000003
           89              N      -0.434274       9.320043      11.646917      -0.296258      38.464523 0.55160142E+03  0.13514495E+05                                 9.520406                            7.614611       0.003088       2.018015                    0.997969      28.621776      79.138758       0.634206       0.394186      -1.098765      -0.032774       0.140415       0.178867       0.229748       0.018185       0.022327      -0.110278       0.090409      -0.223193      -0.159785       0.073830       0.085954             10.637080      13.531738      -0.050349       0.345541       7.915845       3.848892      10.463657           0.000007
           90              N       0.194100       6.982990       7.966641      -0.296827      38.146591 0.56437585E+03  0.13894878E+05                                 9.445323                            7.689727       0.037027       2.025183                    0.997852      28.792746      79.581169       0.633192       0.392902      -1.100609       0.027336      -0.141846      -0.177789       0.229077       0.012446       0.025998      -0.104070       0.101076      -0.238883      -0.158040       0.063583       0.094457             10.433606      13.069180      -0.396317       0.344884       7.835150       3.697080      10.396487           0.000007
           91              N       5.157924       6.849723       8.032268      -0.303247      37.832249 0.59504797E+03  0.14861742E+05                                 9.468388                            7.973557      -0.015798       2.012663                    0.996556      29.018327      81.077686       0.612075       0.400667      -1.094013       0.029763      -0.140469      -0.172077       0.224116       0.006577       0.020444      -0.116735       0.036396      -0.216950      -0.154367       0.055508       0.098859             10.360055       6.670968      -1.723176       0.127596      11.914705       1.119759      12.494492           0.000002
           92              N       4.536338       9.420806      11.612173      -0.300312      36.693565 0.56645984E+03  0.14018218E+05                                 9.317800                            7.818419      -0.105416       1.984966                    0.996267      28.991429      81.454814       0.611621       0.404669      -1.087907      -0.021361       0.136392       0.177646       0.224983       0.015388       0.023951      -0.120384       0.068934      -0.190925      -0.160871       0.069525       0.091345             10.157227       6.351501      -1.368179      -0.336552      11.918928       0.491768      12.201252           0.000003
           93              O       6.316174       9.386135       9.258598      -0.670671      50.288887 0.72233761E+03  0.18727751E+05                                10.970949                            8.420134      -0.080780       1.994034                    0.995163      30.084559      82.593139       0.641847       0.368069      -1.129941       0.065470       0.042993      -0.016559       0.080055       0.013489      -0.018794       0.052472       0.019838       0.004271      -0.064369       0.015426       0.048943             12.867880      17.126589       4.104255      -5.411587       9.228850      -3.087165      12.248202          -0.000002
           94              O      -1.374355       9.368800       8.791486      -0.645180      46.798849 0.67809057E+03  0.17296086E+05                                10.442829                            8.136116       0.020823       2.029704                    0.996670      29.572013      80.392025       0.655946       0.366082      -1.132050      -0.055764       0.036907      -0.014988       0.068531       0.000998       0.014897       0.073553      -0.000486      -0.086459      -0.085084       0.013792       0.071291             12.063350      17.797334      -4.736909       3.611697       9.178285      -2.495637       9.214431           0.000009
           95              O       6.118137       6.960237      10.949466      -0.676490      52.411193 0.75075185E+03  0.19637906E+05                                11.252909                            8.579414      -0.108267       1.987203                    0.994533      30.119477      82.847220       0.636879       0.367663      -1.131126       0.052080      -0.033086       0.023237       0.065932       0.001081       0.006746       0.072255       0.031441      -0.077246      -0.087624       0.027891       0.059733             13.271544      19.582417      -5.336069       3.448826      10.539967      -2.253335       9.692247           0.000003
           96              O       8.260723       6.811801      10.376836      -0.620294      43.590489 0.61936650E+03  0.15488856E+05                                10.008388                            7.844766      -0.114478       2.001958                    0.994284      28.942615      78.640678       0.657341       0.372601      -1.123835      -0.051629      -0.037029       0.012958       0.064843       0.010969      -0.013199       0.056279      -0.000333       0.022986      -0.059747       0.001086       0.058660             11.478716      15.106562       3.417670      -5.047497       8.417031      -2.691153      10.912555           0.000003
           97              O       3.348223       6.825886      10.388417      -0.642521      48.325057 0.66752369E+03  0.16968908E+05                                10.675989                            8.095996      -0.009307       2.027960                    0.994858      29.297687      79.650401       0.654355       0.368218      -1.129800      -0.057290      -0.035892       0.001003       0.067612       0.016834      -0.015460       0.058657       0.021500      -0.024020      -0.072043       0.020722       0.051321             12.637752      17.555215       3.711794      -5.622823       8.563661      -2.648366      11.794381          -0.000003
           98              O       1.186750       6.945068      10.883839      -0.634569      46.496163 0.65016584E+03  0.16403656E+05                                10.381546                            7.962861       0.053577       2.052870                    0.994689      28.988061      78.270646       0.663811       0.365717      -1.132795       0.044733      -0.027958       0.008577       0.053444       0.013895       0.008191       0.071593       0.011639      -0.115781      -0.088752       0.019297       0.069455             12.152899      18.597813      -4.448633       2.952955       9.045693      -2.337123       8.815192           0.000003
           99              O       3.560906       9.252868       8.691115      -0.635023      51.514075 0.73023923E+03  0.18958761E+05                                11.155589                            8.468248      -0.080610       2.005773                    0.993608      29.496323      80.680269       0.640631       0.368259      -1.131310      -0.042421       0.020076      -0.010448       0.048081       0.007537       0.008246       0.073850       0.030461      -0.148766      -0.099614       0.035222       0.064392             13.278979      20.430273      -4.776615       2.960125       9.921437      -1.905705       9.485228          -0.000002
          100              O       1.430832       9.439225       9.361543      -0.644270      47.343280 0.68092492E+03  0.17388031E+05                                10.535851                            8.159303       0.017213       2.031076                    0.994966      29.599331      80.534910       0.654209       0.366639      -1.131520       0.053419       0.028944       0.002433       0.060806       0.023043      -0.043567       0.045829       0.008945       0.024419      -0.075328       0.019135       0.056192             12.324418      16.047916       3.370724      -6.132926       8.439602      -2.642885      12.485736          -0.000001
          101              O       1.776855       1.448605       2.824548      -0.670670      50.288860 0.72233713E+03  0.18727735E+05                                10.970946                            8.420131      -0.080781       1.994034                    0.995163      30.084548      82.593105       0.641847       0.368069      -1.129941      -0.065470      -0.042993      -0.016559       0.080055       0.013489       0.018794      -0.052472       0.019838       0.004272      -0.064369       0.015426       0.048943             12.867877      17.126585       4.104254       5.411585       9.228847       3.087163      12.248198          -0.000002
          102              O       9.467384       1.465940       2.357436      -0.645180      46.798857 0.67809071E+03  0.17296090E+05                                10.442831                            8.136117       0.020822       2.029703                    0.996670      29.572015      80.392036       0.655946       0.366082      -1.132050       0.055765      -0.036907      -0.014988       0.068531       0.000998      -0.014897      -0.073553      -0.000486      -0.086459      -0.085084       0.013792       0.071291             12.063352      17.797337      -4.736910      -3.611697       9.178286       2.495637       9.214432           0.000009
          103              O       1.974892       3.874503       4.515416      -0.676490      52.411186 0.75075173E+03  0.19637902E+05                                11.252908                            8.579413      -0.108267       1.987203                    0.994533      30.119475      82.847210       0.636879       0.367663      -1.131126      -0.052080       0.033086       0.023238       0.065932       0.001081      -0.006746      -0.072255       0.031441      -0.077246      -0.087624       0.027891       0.059733             13.271542      19.582415      -5.336068      -3.448825      10.539965       2.253334       9.692245           0.000003
          104              O      -0.167694       4.022939       3.942786      -0.620294      43.590499 0.61936667E+03  0.15488861E+05                                10.008390                            7.844767      -0.114478       2.001958                    0.994284      28.942619      78.640691       0.657341       0.372601      -1.123835       0.051629       0.037029       0.012958       0.064843       0.010969       0.013199      -0.056279      -0.000333       0.022986      -0.059747       0.001086       0.058660             11.478718      15.106564       3.417670       5.047497       8.417032       2.691154      10.912557           0.000003
          105              O       4.744806       4.008854       3.954367      -0.642521      48.325075 0.66752400E+03  0.16968918E+05                                10.675991                            8.095998      -0.009307       2.027959                    0.994858      29.297693      79.650423       0.654355       0.368218      -1.129800       0.057290       0.035892       0.001004       0.067612       0.016834       0.015460      -0.058657       0.021500      -0.024020      -0.072042       0.020722       0.051321             12.637755      17.555219       3.711794       5.622824       8.563663       2.648367      11.794384          -0.000003
          106              O       6.906279       3.889672       4.449789      -0.634569      46.496152 0.65016567E+03  0.16403651E+05                                10.381545                            7.962860       0.053578       2.052870                    0.994689      28.988057      78.270632       0.663811       0.365717      -1.132795      -0.044733       0.027958       0.008578       0.053444       0.013895      -0.008191      -0.071593       0.011640      -0.115781      -0.088753       0.019298       0.069455             12.152897      18.597810      -4.448632      -2.952954       9.045692       2.337123       8.815190           0.000003
          107              O       4.532123       1.581872       2.257065      -0.635023      51.514077 0.73023925E+03  0.18958762E+05                                11.155590                            8.468249      -0.080611       2.005773                    0.993608      29.496323      80.680273       0.640631       0.368259      -1.131310       0.042421      -0.020076      -0.010448       0.048081       0.007537      -0.008246      -0.073850       0.030461      -0.148766      -0.099614       0.035222       0.064392             13.278980      20.430275      -4.776616      -2.960126       9.921438       1.905705       9.485228          -0.000001
          108              O       6.662197       1.395515       2.927493      -0.644269      47.343271 0.68092474E+03  0.17388025E+05                                10.535850                            8.159303       0.017212       2.031076                    0.994966      29.599326      80.534897       0.654209       0.366639      -1.131520      -0.053419      -0.028944       0.002433       0.060806       0.023043       0.043567      -0.045829       0.008945       0.024420      -0.075328       0.019135       0.056192             12.324417      16.047915       3.370723       6.132925       8.439601       2.642885      12.485735          -0.000001

******************************************************
Auxiliary information for the entire system
The total spin magnetic moment of the unit cell is   0.000638
The total net atomic charge of the unit cell is   0.000003
Accuracy of reproducing the electrostatic potential in the unit cell:
  The inner radius (bohr) =    5.0000
  The outer radius (bohr) =   12.0000
  Valid grid points have density less than (e/(bohr^3)) =    0.0001
  The number of valid grid points were=        16544
  The rms potential error without charges in kcal/mol is=      2.57769
  The rms potential error with partial charges in kcal/mol is=      0.55794
  The RRMSE value at monopole order=      0.21645
  The rms potential error with partial charges and cloud penetration in kcal/mol is=      0.53243
  The RRMSE value at monopole order with cloud penetration is=      0.20655
  The rms potential error with partial charges and atomic dipoles in kcal/mol is=      0.35985
  The RRMSE value at dipole order=      0.13960
  The rms potential error with partial charges, atomic dipoles and cloud penetration in kcal/mol is=      0.33387
  The RRMSE value at dipole order with cloud penetration=      0.12952

******************************************************
The electron densities and ab initio electrostatic potential were computed in VASP using the PBE functional and
projector augmented wave method. See the main text of the journal article for a description of computational details.
The atomic charges, dipoles, and quadrupoles were computed with the DDEC6 method as described in
(a) T. A. Manz and N. Gabaldon Limas, RSC Adv. 6 (2016) 47771-47801 DOI: 10.1039/c6ra04656h
(b) N. Gabaldon Limas and T. A. Manz, RSC Adv. 8 (2018) 2678-2707 DOI: 10.1039/c7ra11829e.
For each atom in the material, the electron cloud parameters were fit to the spherically averaged atom-in-material
electron density using radial positions for which this density was between 10^-4 and 10^-2 electrons per cubic bohr.
The polarizabilities, dispersion coefficients, and quantum Drude oscillator (QDO) parameters were fit using the MCLF method.
The magnetic structure of the system was optimized in VASP from the default ferromagnetic initial guess using spin polarization.
The atomic spin moments (ASMs) were computed on this optimized magnetic structure using the DDEC6 partition as inputs
to the method of T. A. Manz and D. S. Sholl, J. Chem. Theory Comput. 7 (2011) 4146-4164 DOI: 10.1021/ct200539n.
The RMSE and RRMSE were computed using a uniform grid with Ewald summation.
