# Supplementary material for: A collection of forcefield precursors for metal–organic frameworks
Source: RSC Adv. 2019 Nov 13;9(63):36492–507. doi: 10.1039/c9ra07327b (PMC9075174; doi:10.1039/c9ra07327b)
Supplement: RA-009-C9RA07327B-s6166 [file RA-009-C9RA07327B-s6166.xyz]

   98
jmolscript: load "" {1 1 1} spacegroup "x,y,z" unitcell [{      7.895100     0.000000     0.000000 }, {      0.000000     9.807000     0.000000 }, {     -1.938001    -4.903452    16.547401 }]
Cd     1.973775     5.189962     0.000000     1.060262
Cd     5.921325     4.617038     0.000000     1.060262
H      5.110545     4.233693     3.673523     0.116647
H      6.109721     4.704434     5.705544     0.116828
H      5.096696    -1.262146     5.301787     0.110140
H      4.064806     8.067248     3.292933     0.118443
H      3.949466     5.909720     7.459568     0.106811
H      2.858235     5.538040     9.408852     0.101188
H      3.831371     6.127447    11.447492     0.106783
H      0.063801     7.635745     5.043648     0.113786
H      4.794104    -0.669781    12.873878     0.116459
H      3.794928    -0.199051    10.841857     0.115374
H      4.807953     3.641372    11.245614     0.110303
H      5.839843     3.163777    13.254468     0.119080
H      5.955183     1.006225     9.087833     0.105859
H     -0.848686     0.634534     7.138549     0.103410
H      6.073278     1.223928     5.099909     0.106704
H      1.945748     2.732264    11.503753     0.112503
H      0.846554     0.669855    12.873878     0.116647
H     -0.152622     0.199114    10.841857     0.116827
H      0.860403     6.165694    11.245614     0.110140
H      1.892293    -3.163700    13.254468     0.118443
H      2.007633    -1.006172     9.087833     0.106811
H      3.098864    -0.634492     7.138549     0.101188
H      2.125728    -1.223899     5.099909     0.106782
H      5.893298    -2.732197    11.503753     0.113785
H      1.162995     5.573329     3.673523     0.116459
H      2.162171     5.102599     5.705544     0.115374
H      1.149146     1.262176     5.301787     0.110303
H      0.117256     1.739771     3.292933     0.119080
H      0.001916     3.897323     7.459568     0.105859
H     -1.089315     4.269014     9.408852     0.103410
H     -0.116179     3.679620    11.447492     0.106703
H      4.011351     2.171284     5.043648     0.112503
C      3.742709     5.751811     2.025402     0.563243
C      4.467248     6.098983     3.287969    -0.030224
C      5.093620     5.101613     4.006788    -0.098563
C      5.698843     5.386020     5.223022    -0.148357
C      5.693367     6.672699     5.721429     0.108327
C      5.090482     7.671050     4.984077    -0.150827
C      4.474855     7.385663     3.775786    -0.097089
C      6.335447     7.001238     7.040919    -0.044355
C     -0.295178     7.599465     7.057136     0.032553
C      5.648301     6.750182     8.229684     0.034232
C      4.355271     6.152936     8.261786    -0.140227
C      3.701383     5.928359     9.422752    -0.085124
C      4.289187     6.283376    10.652886    -0.088555
C      0.438936     7.860328     5.865061    -0.147854
C     -1.733160     0.848348    14.521999     0.560918
C      5.437401     1.195512    13.259432    -0.028689
C      4.811029     0.198138    12.540613    -0.099995
C      4.205806     0.482537    11.324379    -0.145949
C      4.211282     1.769214    10.825972     0.106372
C      4.814167     2.767569    11.563324    -0.147986
C      5.429794     2.482189    12.771615    -0.100259
C      3.569202     2.097745     9.506482    -0.043027
C      2.304727     2.695972     9.490265     0.033040
C      4.256348     1.846682     8.317717     0.033248
C      5.549378     1.249436     8.285615    -0.137711
C      6.203266     1.024852     7.124649    -0.089602
C      5.615462     1.379862     5.894515    -0.087405
C      1.570613     2.956841    10.682340    -0.147215
C      2.214390    -0.848263    14.521999     0.563243
C      1.489851    -1.195435    13.259432    -0.030224
C      0.863479    -0.198065    12.540613    -0.098562
C      0.258256    -0.482472    11.324379    -0.148357
C      0.263732    -1.769151    10.825972     0.108327
C      0.866617    -2.767502    11.563324    -0.150827
C      1.482244    -2.482115    12.771615    -0.097089
C     -0.378348    -2.097690     9.506482    -0.044355
C      6.252277    -2.695917     9.490265     0.032551
C      0.308798    -1.846634     8.317717     0.034232
C      1.601828    -1.249388     8.285615    -0.140226
C      2.255716    -1.024811     7.124649    -0.085126
C      1.667912    -1.379828     5.894515    -0.088539
C      5.518163    -2.956780    10.682340    -0.147838
C     -0.204841     4.055200     2.025402     0.560918
C      0.519698     3.708036     3.287969    -0.028689
C      1.146070     4.705410     4.006788    -0.099995
C      1.751293     4.421011     5.223022    -0.145949
C      1.745817     3.134334     5.721429     0.106371
C      1.142932     2.135979     4.984077    -0.147986
C      0.527305     2.421359     3.775786    -0.100258
C      2.387897     2.805803     7.040919    -0.043028
C      3.652372     2.207576     7.057136     0.033039
C      1.700751     3.056866     8.229684     0.033248
C      0.407721     3.654112     8.261786    -0.137710
C     -0.246167     3.878696     9.422752    -0.089604
C      0.341637     3.523686    10.652886    -0.087390
C      4.386486     1.946707     5.865061    -0.147200
O      2.878530     6.555003     1.577629    -0.530486
O      3.984802     4.659310     1.454847    -0.597205
O     -0.868981     1.651542    14.969772    -0.528871
O      5.919847    -0.244151    15.092554    -0.596962
O      3.078569    -1.651455    14.969772    -0.530485
O      1.972297     0.244238    15.092554    -0.597206
O      6.826080     3.252006     1.577629    -0.528872
O      0.037252     5.147699     1.454847    -0.596962

The following XYZ coordinates are in angstroms. Other properties are in atomic units.
The sperically averaged electron density of each atom fit to a function of the form exp(a - br)
eigen_1, eigen_2 and eigen_3 are the three eigenvalues of traceless quadrupole moment tensor
  atom number  atomic symbol              X              Y              Z     net charge C6 coefficient C8 coefficient C10 coefficient fluctuating dipole atomic polarizability isotropic forcefield polarizability              a              b squared Pearson coefficient          <r^3>          <r^4>         wp_QDO          m_QDO          q_QDO       dipole_x       dipole_y       dipole_z         dipole            Qxy            Qxz            Qyz     Q(x^2-y^2)  Q(3z^2 - R^2)        eigen_1        eigen_2        eigen_3 static polarizability      alpha(xx)      alpha(xy)      alpha(xz)      alpha(yy)      alpha(yz)      alpha(zz) atomic spin moment
            1             Cd       1.973775       5.189962       0.000000       1.060262     147.871787 0.34246312E+04  0.12268102E+06                                21.412394                           18.163663       0.919340       2.030330                    0.998644      73.249048     190.701022       0.473280       0.361264      -1.212361      -0.000060       0.004255      -0.000155       0.004258      -0.000135      -0.053510      -0.000396      -0.212884      -0.166843      -0.121859      -0.012391       0.134250             25.644029      26.788727      -0.000489       5.753994      10.903452      -0.000494      39.239908          -0.000002
            2             Cd       5.921325       4.617038       0.000000       1.060262     147.871851 0.34246330E+04  0.12268111E+06                                21.412401                           18.163668       0.919339       2.030330                    0.998644      73.249060     190.701073       0.473280       0.361264      -1.212361       0.000060      -0.004255       0.000155       0.004258      -0.000135      -0.053510      -0.000396      -0.212883      -0.166843      -0.121859      -0.012391       0.134250             25.644038      26.788735      -0.000490       5.753997      10.903455      -0.000495      39.239922          -0.000002
            3              H       5.110545       4.233693       3.673523       0.116647       1.018822 0.77200030E+01  0.75939279E+02                                 1.738495                            1.677715      -1.188951       2.322225                    0.994850       3.667180      10.648594       0.455415       1.367257      -0.689749       0.000993      -0.037984      -0.014351       0.040616      -0.001277       0.008750       0.005280      -0.024645      -0.020032      -0.017265       0.000399       0.016866              1.748649       1.479239      -0.030821       0.008285       2.091085       0.234593       1.675624          -0.000002
            4              H       6.109721       4.704434       5.705544       0.116828       0.897507 0.65240646E+01  0.61675736E+02                                 1.610202                            1.551041      -1.021452       2.399197                    0.996993       3.587832      10.292092       0.468544       1.382800      -0.686186       0.016707      -0.026662       0.018707       0.036605      -0.007410       0.009569      -0.002015      -0.013027       0.017258      -0.015834       0.002463       0.013371              1.634448       1.544507      -0.266845       0.220477       1.814320      -0.275456       1.544517          -0.000002
            5              H       5.096696      -1.262146       5.301787       0.110140       0.985854 0.69801665E+01  0.66942249E+02                                 1.692262                            1.584863      -1.174203       2.317048                    0.995897       3.689651      10.572751       0.473285       1.349426      -0.692138      -0.001273       0.029967       0.010296       0.031712      -0.003612       0.007114      -0.000574      -0.007549       0.008865      -0.010032       0.001968       0.008064              1.758079       1.431674      -0.012191       0.026677       2.367580       0.385027       1.474984          -0.000001
            6              H       4.064806       8.067248       3.292933       0.118443       1.120147 0.82522088E+01  0.80299129E+02                                 1.676887                            1.602179      -0.894738       2.458080                    0.998981       3.241112       8.556119       0.539613       1.166496      -0.737699      -0.016753       0.030801      -0.020493       0.040612      -0.006329       0.006214      -0.003600      -0.025821      -0.004996      -0.015629      -0.000972       0.016600              1.680071       1.513849      -0.246544       0.193634       1.855598      -0.223297       1.670766          -0.000002
            7              H       3.949466       5.909720       7.459568       0.106811       0.930376 0.70014751E+01  0.67570257E+02                                 1.660714                            1.615304      -1.213462       2.298003                    0.994737       3.804990      11.136875       0.454140       1.397496      -0.682326      -0.020724      -0.010554      -0.027136       0.035738       0.009420       0.006618       0.003775       0.020241       0.010167      -0.015591      -0.000895       0.016486              1.666959       1.670121       0.158438       0.259554       1.457130       0.186799       1.873626          -0.000002
            8              H       2.858235       5.538040       9.408852       0.101188       0.977693 0.69455366E+01  0.66780718E+02                                 1.707449                            1.600572      -1.165364       2.320244                    0.994622       3.769403      10.950219       0.460559       1.383171      -0.685268      -0.034862      -0.014136      -0.002841       0.037726       0.009802       0.001323       0.000750       0.024257       0.024666      -0.019707       0.007641       0.012066              1.790365       2.325096       0.443765      -0.044783       1.697967       0.008978       1.348031          -0.000001
            9              H       3.831371       6.127447      11.447492       0.106783       1.025427 0.73956717E+01  0.70825530E+02                                 1.646321                            1.564775      -0.785347       2.499556                    0.999571       3.361707       9.139278       0.515153       1.241531      -0.718028      -0.016883      -0.005978       0.033259       0.037775       0.012510      -0.000383      -0.000284       0.014949       0.041731      -0.021528       0.007582       0.013946              1.668160       1.741758       0.053866      -0.433248       1.458779      -0.064308       1.803944          -0.000002
           10              H       0.063801       7.635745       5.043648       0.113786       1.069303 0.80781062E+01  0.79198672E+02                                 1.700791                            1.643047      -1.013157       2.394138                    0.998125       3.452547       9.540970       0.498512       1.253204      -0.715339      -0.008148      -0.006959      -0.036134       0.037689       0.005612      -0.002414       0.001628       0.006953       0.058942      -0.016612      -0.003296       0.019908              1.701736       1.707907       0.143155       0.243103       1.537271       0.241515       1.860030          -0.000002
           11              H       4.794104      -0.669781      12.873878       0.116459       1.018869 0.77191636E+01  0.75909069E+02                                 1.736518                            1.676028      -1.180104       2.325525                    0.994952       3.665480      10.633016       0.456414       1.364657      -0.690258      -0.000504      -0.038166       0.014565       0.040854       0.001620       0.008681      -0.005066      -0.024718      -0.019853      -0.017237       0.000468       0.016768              1.746600       1.477904       0.030730       0.008299       2.088001      -0.233898       1.673894          -0.000001
           12              H       3.794928      -0.199051      10.841857       0.115374       0.898236 0.65337570E+01  0.61822635E+02                                 1.614736                            1.555100      -1.033981       2.393952                    0.996702       3.597659      10.342562       0.466376       1.387986      -0.685186      -0.016205      -0.027131      -0.018877       0.036811       0.007518       0.009712       0.001913      -0.012912       0.017498      -0.015990       0.002523       0.013467              1.639177       1.548694       0.268287       0.221592       1.820056       0.276924       1.548782          -0.000001
           13              H       4.807953       3.641372      11.245614       0.110303       0.989800 0.70124093E+01  0.67316057E+02                                 1.694926                            1.587007      -1.176043       2.315719                    0.995796       3.695745      10.588647       0.473732       1.346857      -0.692601       0.001103       0.029193      -0.010186       0.030938       0.003895       0.007190       0.000507      -0.007972       0.008605      -0.010348       0.002197       0.008152              1.761054       1.433458       0.012230       0.026736       2.372642      -0.386266       1.477064          -0.000001
           14              H       5.839843       3.163777      13.254468       0.119080       1.116280 0.82157080E+01  0.79834584E+02                                 1.670711                            1.596758      -0.887156       2.460968                    0.999048       3.236916       8.531924       0.541621       1.163763      -0.738325       0.016499       0.030543       0.020548       0.040340       0.006292       0.006165       0.003698      -0.025836      -0.005481      -0.015533      -0.001161       0.016694              1.673791       1.508667       0.244759       0.192278       1.848060       0.221625       1.664647          -0.000002
           15              H       5.955183       1.006225       9.087833       0.105859       0.932358 0.70208026E+01  0.67812815E+02                                 1.663929                            1.618216      -1.218363       2.295707                    0.994630       3.812547      11.168619       0.453381       1.398677      -0.682088       0.021001      -0.010212       0.027718       0.036244      -0.009480       0.006588      -0.003839       0.020173       0.009510      -0.015506      -0.001020       0.016526              1.670227       1.673415      -0.159017       0.260570       1.459638      -0.187514       1.877628          -0.000002
           16              H      -0.848686       0.634534       7.138549       0.103410       0.969716 0.68804865E+01  0.66035047E+02                                 1.702333                            1.596387      -1.175972       2.317635                    0.994438       3.758181      10.926722       0.459476       1.388955      -0.684188       0.033967      -0.014079       0.002191       0.036835      -0.009711       0.001666      -0.000901       0.024226       0.024599      -0.019628       0.007346       0.012283              1.784607       2.316037      -0.440929      -0.044634       1.692830      -0.008930       1.344956          -0.000001
           17              H       6.073278       1.223928       5.099909       0.106704       1.025119 0.73926511E+01  0.70794485E+02                                 1.646629                            1.564964      -0.788500       2.498492                    0.999559       3.361106       9.139663       0.514834       1.242338      -0.717859       0.016786      -0.006011      -0.033299       0.037772      -0.012603      -0.000456       0.000149       0.015098       0.041512      -0.021610       0.007736       0.013874              1.668501       1.742075      -0.053904      -0.433545       1.458918       0.064406       1.804510          -0.000002
           18              H       1.945748       2.732264      11.503753       0.112503       1.068642 0.80680257E+01  0.79039377E+02                                 1.696732                            1.639349      -0.998028       2.400004                    0.998266       3.450402       9.517318       0.500522       1.249127      -0.716246       0.009078      -0.007401       0.036770       0.038591      -0.005545      -0.002648      -0.001386       0.007035       0.059011      -0.016574      -0.003385       0.019958              1.697619       1.703751      -0.142523       0.242096       1.533865      -0.240535       1.855240          -0.000002
           19              H       0.846554       0.669855      12.873878       0.116647       1.018821 0.77199913E+01  0.75939131E+02                                 1.738493                            1.677713      -1.188949       2.322226                    0.994850       3.667177      10.648581       0.455415       1.367256      -0.689749      -0.000993       0.037984       0.014351       0.040616      -0.001277       0.008750       0.005280      -0.024645      -0.020032      -0.017265       0.000399       0.016866              1.748648       1.479237      -0.030821       0.008285       2.091083       0.234593       1.675622          -0.000002
           20              H      -0.152622       0.199114      10.841857       0.116827       0.897507 0.65240677E+01  0.61675772E+02                                 1.610202                            1.551041      -1.021452       2.399196                    0.996993       3.587833      10.292095       0.468544       1.382800      -0.686186      -0.016707       0.026662      -0.018707       0.036605      -0.007410       0.009569      -0.002015      -0.013027       0.017258      -0.015834       0.002463       0.013371              1.634449       1.544507      -0.266845       0.220477       1.814321      -0.275456       1.544517          -0.000002
           21              H       0.860403       6.165694      11.245614       0.110140       0.985855 0.69801715E+01  0.66942311E+02                                 1.692263                            1.584864      -1.174205       2.317048                    0.995897       3.689652      10.572756       0.473284       1.349427      -0.692138       0.001273      -0.029967      -0.010296       0.031712      -0.003612       0.007114      -0.000574      -0.007549       0.008865      -0.010032       0.001968       0.008064              1.758080       1.431674      -0.012191       0.026677       2.367582       0.385027       1.474985          -0.000001
           22              H       1.892293      -3.163700      13.254468       0.118443       1.120145 0.82521953E+01  0.80298964E+02                                 1.676885                            1.602178      -0.894737       2.458080                    0.998981       3.241109       8.556109       0.539613       1.166497      -0.737699       0.016753      -0.030801       0.020493       0.040612      -0.006329       0.006214      -0.003600      -0.025821      -0.004997      -0.015629      -0.000972       0.016600              1.680070       1.513848      -0.246544       0.193634       1.855597      -0.223297       1.670765          -0.000002
           23              H       2.007633      -1.006172       9.087833       0.106811       0.930376 0.70014743E+01  0.67570241E+02                                 1.660714                            1.615304      -1.213460       2.298004                    0.994737       3.804989      11.136868       0.454140       1.397495      -0.682326       0.020724       0.010554       0.027136       0.035738       0.009420       0.006618       0.003775       0.020241       0.010167      -0.015591      -0.000895       0.016486              1.666958       1.670121       0.158437       0.259553       1.457130       0.186799       1.873625          -0.000002
           24              H       3.098864      -0.634492       7.138549       0.101188       0.977693 0.69455400E+01  0.66780763E+02                                 1.707449                            1.600573      -1.165367       2.320242                    0.994622       3.769405      10.950228       0.460558       1.383171      -0.685268       0.034862       0.014136       0.002841       0.037726       0.009801       0.001323       0.000750       0.024257       0.024666      -0.019707       0.007641       0.012066              1.790365       2.325096       0.443765      -0.044783       1.697968       0.008978       1.348032          -0.000002
           25              H       2.125728      -1.223899       5.099909       0.106782       1.025434 0.73957324E+01  0.70826250E+02                                 1.646328                            1.564781      -0.785351       2.499553                    0.999571       3.361718       9.139314       0.515153       1.241530      -0.718028       0.016883       0.005978      -0.033259       0.037775       0.012510      -0.000383      -0.000284       0.014949       0.041731      -0.021528       0.007582       0.013946              1.668168       1.741766       0.053866      -0.433253       1.458784      -0.064309       1.803954          -0.000002
           26              H       5.893298      -2.732197      11.503753       0.113785       1.069311 0.80781747E+01  0.79199494E+02                                 1.700798                            1.643053      -1.013163       2.394134                    0.998125       3.452557       9.541000       0.498512       1.253202      -0.715339       0.008147       0.006959       0.036134       0.037689       0.005612      -0.002414       0.001628       0.006954       0.058943      -0.016612      -0.003296       0.019908              1.701743       1.707913       0.143157       0.243106       1.537276       0.241517       1.860039          -0.000002
           27              H       1.162995       5.573329       3.673523       0.116459       1.018868 0.77191536E+01  0.75908953E+02                                 1.736518                            1.676027      -1.180103       2.325525                    0.994952       3.665478      10.633012       0.456414       1.364658      -0.690258       0.000504       0.038166      -0.014565       0.040854       0.001620       0.008681      -0.005066      -0.024718      -0.019853      -0.017237       0.000468       0.016768              1.746599       1.477904       0.030730       0.008299       2.088000      -0.233898       1.673894          -0.000002
           28              H       2.162171       5.102599       5.705544       0.115374       0.898237 0.65337578E+01  0.61822643E+02                                 1.614736                            1.555100      -1.033981       2.393952                    0.996702       3.597659      10.342561       0.466376       1.387985      -0.685186       0.016205       0.027131       0.018877       0.036811       0.007518       0.009712       0.001913      -0.012912       0.017498      -0.015990       0.002523       0.013467              1.639177       1.548694       0.268287       0.221592       1.820056       0.276924       1.548782          -0.000001
           29              H       1.149146       1.262176       5.301787       0.110303       0.989801 0.70124227E+01  0.67316215E+02                                 1.694928                            1.587008      -1.176045       2.315718                    0.995796       3.695748      10.588657       0.473732       1.346857      -0.692601      -0.001103      -0.029193       0.010186       0.030938       0.003895       0.007190       0.000507      -0.007972       0.008605      -0.010348       0.002197       0.008152              1.761056       1.433459       0.012231       0.026736       2.372644      -0.386266       1.477065          -0.000001
           30              H       0.117256       1.739771       3.292933       0.119080       1.116281 0.82157125E+01  0.79834640E+02                                 1.670712                            1.596758      -0.887156       2.460968                    0.999048       3.236917       8.531928       0.541621       1.163763      -0.738325      -0.016499      -0.030543      -0.020548       0.040340       0.006292       0.006165       0.003698      -0.025836      -0.005481      -0.015533      -0.001161       0.016694              1.673792       1.508667       0.244759       0.192278       1.848061       0.221625       1.664647          -0.000001
           31              H       0.001916       3.897323       7.459568       0.105859       0.932358 0.70208006E+01  0.67812785E+02                                 1.663928                            1.618215      -1.218362       2.295708                    0.994630       3.812546      11.168612       0.453382       1.398677      -0.682088      -0.021001       0.010212      -0.027718       0.036244      -0.009480       0.006588      -0.003839       0.020173       0.009510      -0.015506      -0.001020       0.016526              1.670226       1.673414      -0.159017       0.260570       1.459637      -0.187514       1.877627          -0.000002
           32              H      -1.089315       4.269014       9.408852       0.103410       0.969715 0.68804873E+01  0.66035067E+02                                 1.702334                            1.596388      -1.175975       2.317633                    0.994438       3.758183      10.926734       0.459475       1.388957      -0.684188      -0.033967       0.014079      -0.002191       0.036835      -0.009711       0.001666      -0.000901       0.024226       0.024599      -0.019628       0.007346       0.012283              1.784608       2.316038      -0.440929      -0.044634       1.692831      -0.008930       1.344957          -0.000002
           33              H      -0.116179       3.679620      11.447492       0.106703       1.025125 0.73927011E+01  0.70795076E+02                                 1.646635                            1.564968      -0.788502       2.498490                    0.999559       3.361114       9.139689       0.514834       1.242337      -0.717859      -0.016786       0.006011       0.033299       0.037772      -0.012603      -0.000456       0.000149       0.015098       0.041512      -0.021610       0.007736       0.013874              1.668507       1.742081      -0.053904      -0.433549       1.458922       0.064407       1.804518          -0.000002
           34              H       4.011351       2.171284       5.043648       0.112503       1.068650 0.80680941E+01  0.79040204E+02                                 1.696739                            1.639354      -0.998034       2.400001                    0.998266       3.450413       9.517354       0.500522       1.249125      -0.716246      -0.009078       0.007401      -0.036770       0.038591      -0.005545      -0.002648      -0.001386       0.007035       0.059011      -0.016574      -0.003385       0.019959              1.697626       1.703757      -0.142525       0.242099       1.533870      -0.240537       1.855249          -0.000002
           35              C       3.742709       5.751811       2.025402       0.563243      24.000510 0.27505871E+03  0.58343950E+04                                 7.738243                            5.896392      -0.118921       2.002734                    0.999588      23.233650      65.886393       0.609196       0.474000      -1.018450      -0.036507      -0.024570      -0.039490       0.059126       0.041867      -0.065323      -0.052959      -0.015336      -0.069135      -0.079476      -0.027674       0.107150              9.197829       7.718505      -0.557116       3.705674       6.547576       2.470294      13.327405          -0.000057
           36              C       4.467248       6.098983       3.287969      -0.030224      36.024355 0.44305110E+03  0.10414635E+05                                 9.512514                            7.026855      -0.002744       2.006627                    0.999355      27.415892      77.566973       0.623471       0.417926      -1.068431       0.009849       0.008840       0.040197       0.042320      -0.008540       0.003642       0.004969       0.003479      -0.019942      -0.012206       0.000160       0.012046             11.540348       8.113537       0.108135       5.302345      10.364393       3.115278      16.143115          -0.000006
           37              C       5.093620       5.101613       4.006788      -0.098563      31.254678 0.44967389E+03  0.10745329E+05                                 8.851145                            7.254103      -0.182571       1.920282                    0.998637      29.898664      88.904922       0.584094       0.438835      -1.042138       0.007211       0.023093       0.017980       0.030142       0.005441      -0.013089       0.015400      -0.007677      -0.061639      -0.031669       0.011683       0.019986              9.744645       7.633894      -0.719177       3.956475       8.898320       0.828872      12.701720           0.000015
           38              C       5.698843       5.386020       5.223022      -0.148357      32.416182 0.45879660E+03  0.10974442E+05                                 8.936613                            7.227300       0.064048       1.998467                    0.998448      29.840633      87.622786       0.599764       0.426936      -1.053538      -0.013927      -0.002420      -0.024826       0.028568      -0.008515      -0.002654      -0.020317       0.010473       0.011621      -0.025186       0.005159       0.020027              9.972661       7.251983      -0.021607       3.507042      10.998643       2.487099      11.667357          -0.000018
           39              C       5.693367       6.672699       5.721429       0.108327      32.679216 0.41915719E+03  0.97717075E+04                                 9.077260                            6.984342      -0.299721       1.922789                    0.998739      26.595933      76.314035       0.602015       0.436421      -1.051048       0.008634       0.006402       0.016645       0.019814       0.015968      -0.004479       0.001793       0.045495       0.044938      -0.035469       0.013210       0.022259             10.366901       8.106466       0.178054       4.313970      10.784776       2.547214      12.209460           0.000020
           40              C       5.090482       7.671050       4.984077      -0.150827      32.472978 0.44974236E+03  0.10698452E+05                                 8.916471                            7.145164       0.039668       1.990380                    0.998169      29.766336      87.005088       0.604863       0.425688      -1.054895      -0.012839      -0.010308      -0.023116       0.028380      -0.001442      -0.012094       0.009135      -0.006166      -0.034699      -0.020329       0.004537       0.015792              9.852510       7.665488      -0.771991       3.648077      10.716843       1.805382      11.175200          -0.000018
           41              C       4.474855       7.385663       3.775786      -0.097089      30.683147 0.40671409E+03  0.94194707E+04                                 8.522870                            6.751283       0.107189       2.009263                    0.999725      28.887503      82.876009       0.629295       0.420257      -1.059997       0.012971      -0.011592       0.022199       0.028203      -0.008677      -0.003049      -0.022999      -0.003142      -0.039308      -0.029376       0.004809       0.024567              9.434925       6.415073       0.044924       3.039410      10.319264       3.049431      11.570439           0.000017
           42              C       6.335447       7.001238       7.040919      -0.044355      41.276213 0.48695084E+03  0.11744729E+05                                10.380632                            7.406396      -0.092671       1.964050                    0.999185      28.491820      82.214868       0.601157       0.422435      -1.063339      -0.016209      -0.008171      -0.026256       0.031919      -0.012015       0.019713       0.007051      -0.038341       0.006539      -0.035355       0.013642       0.021713             12.491252      15.900206       4.890341       0.933374       7.977204       1.069254      13.596346           0.000001
           43              C      -0.295178       7.599465       7.057136       0.032553      35.696935 0.45478570E+03  0.10811427E+05                                 9.539856                            7.218150      -0.124379       1.960310                    0.999504      27.831626      80.416435       0.599727       0.429612      -1.056099       0.024894       0.007787      -0.009974       0.027926       0.011196      -0.004224      -0.002581       0.027052      -0.000906      -0.017468      -0.001466       0.018934             11.250909      15.947189       4.883707      -0.305108       7.675134       0.535424      10.130404           0.000003
           44              C       5.648301       6.750182       8.229684       0.034232      34.912196 0.44579951E+03  0.10547133E+05                                 9.400587                            7.146926      -0.043679       1.989574                    0.999577      27.630354      79.694981       0.602533       0.429665      -1.055859      -0.019957      -0.005546       0.016712       0.026614       0.004392      -0.010837      -0.000024       0.011444       0.009131      -0.010455      -0.004490       0.014946             10.950258      14.693379       4.235047      -1.314793       7.065471      -0.122269      11.091923           0.000000
           45              C       4.355271       6.152936       8.261786      -0.140227      32.282442 0.46732560E+03  0.11246587E+05                                 8.925685                            7.315672      -0.005167       1.967824                    0.999428      30.283976      89.624933       0.592632       0.429457      -1.050442       0.019365       0.015614       0.013819       0.028456      -0.002413       0.023724       0.017203      -0.004585      -0.014153      -0.032083       0.005339       0.026744              9.987154      13.791436       3.690387      -1.835296       6.871431      -0.407333       9.298594          -0.000001
           46              C       3.701383       5.928359       9.422752      -0.085124      29.050300 0.43852985E+03  0.10394603E+05                                 8.370026                            7.131663      -0.031123       1.973590                    0.998682      29.328284      86.343144       0.594133       0.434924      -1.046371       0.021557       0.018417       0.018130       0.033654       0.010541       0.009907       0.002178       0.019454      -0.022196      -0.012615      -0.008869       0.021484              8.961816      11.335885       2.864757      -0.807255       6.771109       0.203429       8.778456           0.000002
           47              C       4.289187       6.283376      10.652886      -0.088555      28.890219 0.40980997E+03  0.94946989E+04                                 8.143831                            6.750516       0.359193       2.098527                    0.999798      28.404005      81.099263       0.633993       0.416987      -1.063689      -0.001560       0.003046      -0.032984       0.033161       0.003318      -0.007498      -0.004243      -0.007203       0.080663      -0.019051      -0.009663       0.028714              8.810805      11.722399       2.963691      -0.520015       6.763266       0.566971       7.946751           0.000015
           48              C       0.438936       7.860328       5.865061      -0.147854      32.166178 0.44626633E+03  0.10583764E+05                                 8.797538                            7.083724       0.159317       2.019698                    0.999731      29.813784      86.706110       0.612491       0.421658      -1.058548       0.003514      -0.004466       0.026464       0.027068      -0.015237       0.008703       0.008584      -0.019099       0.101260      -0.036830       0.000811       0.036019              9.731428      13.699479       3.748806      -1.296461       7.178955       0.295216       8.315851          -0.000019
           49              C      -1.733160       0.848348      14.521999       0.560918      24.061515 0.27584955E+03  0.58555801E+04                                 7.751892                            5.905246      -0.122466       2.000938                    0.999606      23.270750      66.024158       0.608658       0.474062      -1.018380       0.034915      -0.026201       0.037799       0.057743      -0.041159      -0.066921       0.053240      -0.014324      -0.068283      -0.080871      -0.026957       0.107828              9.215927       7.732629       0.556923       3.715308       6.557773      -2.476198      13.357380          -0.000057
           50              C       5.437401       1.195512      13.259432      -0.028689      35.954324 0.44196558E+03  0.10382274E+05                                 9.498774                            7.016675       0.004781       2.009277                    0.999363      27.383792      77.439060       0.624161       0.417740      -1.068599      -0.010655       0.010151      -0.040714       0.043291       0.008717       0.003598      -0.004442       0.002792      -0.015308      -0.011435       0.000054       0.011381             11.523721       8.102586      -0.108208       5.294576      10.349191      -3.109784      16.119386          -0.000006
           51              C       4.811029       0.198138      12.540613      -0.099995      31.316973 0.45079235E+03  0.10779013E+05                                 8.864547                            7.264910      -0.184030       1.919241                    0.998628      29.935433      89.050160       0.583430       0.439051      -1.041984      -0.007073       0.022048      -0.017448       0.028992      -0.005909      -0.013610      -0.015435      -0.006836      -0.058001      -0.031357       0.012076       0.019281              9.760097       7.647010       0.720852       3.965431       8.907763      -0.827527      12.725519           0.000016
           52              C       4.205806       0.482537      11.324379      -0.145949      32.348095 0.45756130E+03  0.10937987E+05                                 8.924883                            7.217515       0.066275       1.999487                    0.998391      29.802721      87.496081       0.600151       0.426931      -1.053497       0.011817      -0.004223       0.025147       0.028104       0.008969      -0.000917       0.020785       0.011808       0.015258      -0.025666       0.004260       0.021406              9.959308       7.242531       0.024851       3.502147      10.985305      -2.478975      11.650087          -0.000020
           53              C       4.211282       1.769214      10.825972       0.106372      32.738866 0.42016344E+03  0.97984721E+04                                 9.076870                            6.984519      -0.285990       1.926566                    0.998772      26.617613      76.323788       0.603226       0.435398      -1.051941      -0.008470       0.004146      -0.015960       0.018538      -0.018067      -0.005156      -0.001599       0.045360       0.048022      -0.037195       0.013647       0.023548             10.365884       8.104704      -0.177136       4.312378      10.786228      -2.546751      12.206720           0.000022
           54              C       4.814167       2.767569      11.563324      -0.147986      32.384984 0.44810691E+03  0.10650843E+05                                 8.905233                            7.135844       0.033605       1.989179                    0.998205      29.715300      86.847043       0.604733       0.426128      -1.054523       0.014236      -0.010914       0.023947       0.029920       0.000532      -0.011389      -0.008524      -0.006604      -0.029725      -0.018767       0.004583       0.014183              9.840199       7.653512       0.770338       3.640531      10.708700      -1.805497      11.158384          -0.000019
           55              C       5.429794       2.482189      12.771615      -0.100259      30.765267 0.40806592E+03  0.94588579E+04                                 8.540722                            6.765193       0.105122       2.008297                    0.999708      28.928291      83.035249       0.628256       0.420592      -1.059759      -0.012244      -0.012131      -0.021491       0.027549       0.009216      -0.003182       0.022812      -0.001973      -0.040324      -0.029693       0.005324       0.024369              9.455813       6.427121      -0.049281       3.045573      10.341113      -3.064564      11.599205           0.000017
           56              C       3.569202       2.097745       9.506482      -0.043027      41.254600 0.48668337E+03  0.11737098E+05                                10.378930                            7.405908      -0.095377       1.963256                    0.999188      28.484758      82.200242       0.600967       0.422612      -1.063189       0.015653      -0.007527       0.027207       0.032278       0.012019       0.018674      -0.006648      -0.036932       0.008618      -0.034078       0.013356       0.020722             12.488406      15.897677      -4.889881       0.932411       7.976155      -1.068885      13.591387           0.000001
           57              C       2.304727       2.695972       9.490265       0.033040      35.668146 0.45439129E+03  0.10799546E+05                                 9.534613                            7.214758      -0.125199       1.960178                    0.999446      27.818576      80.365482       0.599910       0.429581      -1.056134      -0.025313       0.008052       0.009684       0.028273      -0.010984      -0.004566       0.003115       0.027688       0.001599      -0.018055      -0.000901       0.018956             11.244231      15.938355      -4.881142      -0.304754       7.671450      -0.535007      10.122887           0.000004
           58              C       4.256348       1.846682       8.317717       0.033248      34.949977 0.44642725E+03  0.10565430E+05                                 9.405644                            7.150769      -0.037864       1.991197                    0.999613      27.649800      79.757411       0.602537       0.429523      -1.055973       0.020383      -0.005870      -0.016364       0.026790      -0.003186      -0.010798      -0.000322       0.013037       0.009034      -0.010002      -0.005055       0.015057             10.956239      14.703501      -4.238530      -1.315660       7.069277       0.122480      11.095938          -0.000000
           59              C       5.549378       1.249436       8.285615      -0.137711      32.220905 0.46620384E+03  0.11213622E+05                                 8.915842                            7.307571      -0.008162       1.967206                    0.999435      30.255604      89.537254       0.592836       0.429538      -1.050320      -0.018743       0.014521      -0.013977       0.027523       0.002286       0.023847      -0.017240      -0.005037      -0.013177      -0.032095       0.005124       0.026972              9.975340      13.772627      -3.684612      -1.829546       6.862907       0.404959       9.290488           0.000001
           60              C       6.203266       1.024852       7.124649      -0.089602      29.170950 0.44115410E+03  0.10472562E+05                                 8.392589                            7.152579      -0.037990       1.970448                    0.998713      29.412196      86.659353       0.593304       0.434877      -1.046385      -0.022463       0.019499      -0.018168       0.034855      -0.008919       0.010733      -0.002646       0.018362      -0.022252      -0.012338      -0.008429       0.020768              8.984997      11.361776      -2.869265      -0.811099       6.789148      -0.203878       8.804067           0.000002
           61              C       5.615462       1.379862       5.894515      -0.087405      28.861156 0.40931428E+03  0.94805852E+04                                 8.138584                            6.746443       0.352590       2.096917                    0.999820      28.389763      81.054055       0.634167       0.416988      -1.063661       0.001655       0.003410       0.033008       0.033225      -0.004604      -0.007108       0.003211      -0.008140       0.081366      -0.020301      -0.008321       0.028622              8.804528      11.712437      -2.959989      -0.522091       6.757793      -0.565522       7.943353           0.000016
           62              C       1.570613       2.956841      10.682340      -0.147215      32.169312 0.44636143E+03  0.10586693E+05                                 8.800563                            7.086814       0.163185       2.020732                    0.999715      29.812006      86.706661       0.612048       0.421936      -1.058363      -0.003519      -0.003973      -0.025476       0.026023       0.015575       0.009455      -0.008905      -0.021382       0.102442      -0.038140       0.001490       0.036651              9.734580      13.705378      -3.750153      -1.298635       7.181693      -0.294398       8.316669          -0.000022
           63              C       2.214390      -0.848263      14.521999       0.563243      24.000513 0.27505875E+03  0.58343961E+04                                 7.738243                            5.896393      -0.118921       2.002734                    0.999588      23.233651      65.886392       0.609196       0.474000      -1.018450       0.036507       0.024570       0.039490       0.059126       0.041867      -0.065323      -0.052959      -0.015335      -0.069135      -0.079476      -0.027674       0.107150              9.197829       7.718504      -0.557116       3.705674       6.547576       2.470294      13.327406          -0.000056
           64              C       1.489851      -1.195435      13.259432      -0.030224      36.024353 0.44305107E+03  0.10414634E+05                                 9.512513                            7.026854      -0.002744       2.006627                    0.999355      27.415890      77.566963       0.623471       0.417926      -1.068431      -0.009849      -0.008840      -0.040197       0.042320      -0.008540       0.003642       0.004969       0.003479      -0.019942      -0.012206       0.000160       0.012046             11.540348       8.113536       0.108136       5.302345      10.364391       3.115278      16.143116          -0.000011
           65              C       0.863479      -0.198065      12.540613      -0.098562      31.254660 0.44967358E+03  0.10745320E+05                                 8.851142                            7.254101      -0.182570       1.920282                    0.998637      29.898649      88.904864       0.584094       0.438835      -1.042138      -0.007211      -0.023092      -0.017980       0.030142       0.005441      -0.013090       0.015399      -0.007677      -0.061639      -0.031669       0.011683       0.019986              9.744641       7.633891      -0.719176       3.956474       8.898316       0.828872      12.701717           0.000020
           66              C       0.258256      -0.482472      11.324379      -0.148357      32.416182 0.45879660E+03  0.10974442E+05                                 8.936613                            7.227300       0.064048       1.998467                    0.998448      29.840634      87.622790       0.599764       0.426936      -1.053538       0.013927       0.002421       0.024826       0.028568      -0.008515      -0.002654      -0.020317       0.010473       0.011621      -0.025186       0.005159       0.020027              9.972661       7.251982      -0.021608       3.507041      10.998642       2.487098      11.667357          -0.000022
           67              C       0.263732      -1.769151      10.825972       0.108327      32.679238 0.41915752E+03  0.97717173E+04                                 9.077264                            6.984345      -0.299722       1.922789                    0.998739      26.595946      76.314083       0.602015       0.436421      -1.051048      -0.008634      -0.006402      -0.016645       0.019814       0.015967      -0.004479       0.001793       0.045495       0.044939      -0.035468       0.013210       0.022258             10.366905       8.106468       0.178053       4.313972      10.784780       2.547215      12.209467           0.000023
           68              C       0.866617      -2.767502      11.563324      -0.150827      32.472981 0.44974241E+03  0.10698454E+05                                 8.916472                            7.145164       0.039667       1.990380                    0.998169      29.766340      87.005108       0.604863       0.425688      -1.054895       0.012839       0.010308       0.023116       0.028380      -0.001442      -0.012094       0.009135      -0.006166      -0.034699      -0.020329       0.004537       0.015792              9.852511       7.665488      -0.771992       3.648077      10.716844       1.805382      11.175202          -0.000022
           69              C       1.482244      -2.482115      12.771615      -0.097089      30.683134 0.40671389E+03  0.94194648E+04                                 8.522868                            6.751281       0.107189       2.009263                    0.999725      28.887493      82.875970       0.629295       0.420257      -1.059997      -0.012970       0.011592      -0.022199       0.028203      -0.008677      -0.003049      -0.022999      -0.003141      -0.039308      -0.029376       0.004809       0.024566              9.434923       6.415071       0.044924       3.039409      10.319260       3.049430      11.570437           0.000023
           70              C      -0.378348      -2.097690       9.506482      -0.044355      41.276209 0.48695086E+03  0.11744730E+05                                10.380632                            7.406396      -0.092673       1.964049                    0.999185      28.491824      82.214888       0.601157       0.422435      -1.063339       0.016209       0.008171       0.026256       0.031919      -0.012015       0.019713       0.007051      -0.038341       0.006539      -0.035355       0.013642       0.021713             12.491251      15.900201       4.890339       0.933379       7.977203       1.069257      13.596347           0.000005
           71              C       6.252277      -2.695917       9.490265       0.032551      35.697018 0.45478702E+03  0.10811466E+05                                 9.539870                            7.218161      -0.124378       1.960310                    0.999504      27.831659      80.416545       0.599727       0.429612      -1.056099      -0.024894      -0.007787       0.009974       0.027926       0.011196      -0.004224      -0.002581       0.027052      -0.000907      -0.017468      -0.001466       0.018934             11.250926      15.947216       4.883717      -0.305107       7.675145       0.535425      10.130418           0.000001
           72              C       0.308798      -1.846634       8.317717       0.034232      34.912193 0.44579949E+03  0.10547132E+05                                 9.400586                            7.146925      -0.043678       1.989574                    0.999577      27.630351      79.694968       0.602533       0.429665      -1.055859       0.019957       0.005546      -0.016712       0.026614       0.004392      -0.010837      -0.000024       0.011444       0.009131      -0.010455      -0.004490       0.014946             10.950256      14.693374       4.235045      -1.314792       7.065469      -0.122268      11.091924          -0.000001
           73              C       1.601828      -1.249388       8.285615      -0.140226      32.282425 0.46732534E+03  0.11246579E+05                                 8.925682                            7.315670      -0.005168       1.967824                    0.999428      30.283970      89.624913       0.592632       0.429457      -1.050442      -0.019364      -0.015614      -0.013818       0.028456      -0.002413       0.023724       0.017203      -0.004585      -0.014153      -0.032083       0.005339       0.026744              9.987150      13.791431       3.690386      -1.835294       6.871430      -0.407333       9.298589           0.000001
           74              C       2.255716      -1.024811       7.124649      -0.085126      29.050386 0.43853161E+03  0.10394655E+05                                 8.370043                            7.131678      -0.031124       1.973589                    0.998682      29.328335      86.343332       0.594132       0.434924      -1.046371      -0.021557      -0.018417      -0.018129       0.033654       0.010541       0.009907       0.002178       0.019454      -0.022196      -0.012615      -0.008869       0.021484              8.961835      11.335910       2.864763      -0.807256       6.771124       0.203430       8.778471           0.000000
           75              C       1.667912      -1.379828       5.894515      -0.088539      28.889902 0.40980397E+03  0.94945214E+04                                 8.143756                            6.750453       0.359215       2.098536                    0.999798      28.403795      81.098394       0.633999       0.416985      -1.063690       0.001560      -0.003047       0.032984       0.033162       0.003318      -0.007497      -0.004242      -0.007202       0.080663      -0.019050      -0.009663       0.028714              8.810724      11.722284       2.963660      -0.520019       6.763198       0.566960       7.946690           0.000018
           76              C       5.518163      -2.956780      10.682340      -0.147838      32.165798 0.44625963E+03  0.10583561E+05                                 8.797452                            7.083656       0.159339       2.019707                    0.999731      29.813562      86.705172       0.612496       0.421656      -1.058550      -0.003515       0.004466      -0.026465       0.027068      -0.015237       0.008702       0.008584      -0.019098       0.101259      -0.036829       0.000810       0.036019              9.731330      13.699327       3.748764      -1.296434       7.178882       0.295219       8.315782          -0.000016
           77              C      -0.204841       4.055200       2.025402       0.560918      24.061513 0.27584953E+03  0.58555795E+04                                 7.751892                            5.905246      -0.122465       2.000938                    0.999606      23.270750      66.024159       0.608658       0.474062      -1.018380      -0.034915       0.026201      -0.037799       0.057743      -0.041159      -0.066921       0.053240      -0.014324      -0.068283      -0.080871      -0.026957       0.107828              9.215927       7.732628       0.556923       3.715308       6.557773      -2.476198      13.357379          -0.000059
           78              C       0.519698       3.708036       3.287969      -0.028689      35.954333 0.44196571E+03  0.10382278E+05                                 9.498776                            7.016677       0.004781       2.009277                    0.999363      27.383796      77.439075       0.624161       0.417740      -1.068599       0.010655      -0.010151       0.040714       0.043292       0.008717       0.003598      -0.004442       0.002792      -0.015308      -0.011435       0.000054       0.011381             11.523723       8.102588      -0.108209       5.294578      10.349193      -3.109785      16.119390          -0.000010
           79              C       1.146070       4.705410       4.006788      -0.099995      31.316964 0.45079220E+03  0.10779008E+05                                 8.864544                            7.264908      -0.184029       1.919242                    0.998628      29.935425      89.050126       0.583430       0.439051      -1.041984       0.007073      -0.022048       0.017448       0.028992      -0.005909      -0.013610      -0.015435      -0.006837      -0.058001      -0.031357       0.012076       0.019281              9.760095       7.647007       0.720852       3.965429       8.907761      -0.827526      12.725515           0.000019
           80              C       1.751293       4.421011       5.223022      -0.145949      32.348091 0.45756124E+03  0.10937985E+05                                 8.924884                            7.217515       0.066274       1.999487                    0.998391      29.802719      87.496080       0.600151       0.426931      -1.053497      -0.011817       0.004223      -0.025147       0.028104       0.008969      -0.000918       0.020785       0.011808       0.015257      -0.025666       0.004260       0.021406              9.959308       7.242531       0.024851       3.502147      10.985306      -2.478975      11.650087          -0.000022
           81              C       1.745817       3.134334       5.721429       0.106371      32.738876 0.42016358E+03  0.97984765E+04                                 9.076872                            6.984521      -0.285990       1.926566                    0.998772      26.617621      76.323822       0.603226       0.435398      -1.051941       0.008470      -0.004146       0.015960       0.018538      -0.018066      -0.005156      -0.001599       0.045360       0.048022      -0.037195       0.013647       0.023548             10.365887       8.104705      -0.177135       4.312380      10.786231      -2.546751      12.206725           0.000023
           82              C       1.142932       2.135979       4.984077      -0.147986      32.384994 0.44810705E+03  0.10650848E+05                                 8.905237                            7.135847       0.033603       1.989178                    0.998205      29.715308      86.847089       0.604732       0.426128      -1.054523      -0.014236       0.010914      -0.023947       0.029920       0.000532      -0.011389      -0.008524      -0.006604      -0.029725      -0.018767       0.004583       0.014183              9.840203       7.653515       0.770339       3.640533      10.708705      -1.805498      11.158390          -0.000020
           83              C       0.527305       2.421359       3.775786      -0.100258      30.765257 0.40806573E+03  0.94588526E+04                                 8.540720                            6.765192       0.105123       2.008298                    0.999708      28.928284      83.035229       0.628256       0.420592      -1.059759       0.012244       0.012131       0.021492       0.027549       0.009216      -0.003182       0.022812      -0.001973      -0.040324      -0.029693       0.005324       0.024369              9.455811       6.427119      -0.049281       3.045573      10.341111      -3.064563      11.599203           0.000020
           84              C       2.387897       2.805803       7.040919      -0.043028      41.254627 0.48668379E+03  0.11737111E+05                                10.378935                            7.405912      -0.095379       1.963255                    0.999188      28.484776      82.200320       0.600967       0.422612      -1.063189      -0.015653       0.007527      -0.027207       0.032278       0.012019       0.018674      -0.006648      -0.036932       0.008617      -0.034078       0.013356       0.020722             12.488412      15.897683      -4.889882       0.932416       7.976159      -1.068887      13.591396           0.000002
           85              C       3.652372       2.207576       7.057136       0.033039      35.668221 0.45439246E+03  0.10799581E+05                                 9.534626                            7.214767      -0.125198       1.960178                    0.999446      27.818606      80.365585       0.599909       0.429581      -1.056134       0.025313      -0.008052      -0.009684       0.028273      -0.010984      -0.004566       0.003115       0.027688       0.001599      -0.018055      -0.000901       0.018957             11.244247      15.938381      -4.881151      -0.304753       7.671461      -0.535008      10.122899           0.000004
           86              C       1.700751       3.056866       8.229684       0.033248      34.949974 0.44642722E+03  0.10565429E+05                                 9.405643                            7.150769      -0.037864       1.991197                    0.999613      27.649798      79.757402       0.602537       0.429523      -1.055973      -0.020383       0.005870       0.016364       0.026790      -0.003186      -0.010798      -0.000322       0.013037       0.009034      -0.010002      -0.005055       0.015057             10.956237      14.703496      -4.238528      -1.315660       7.069276       0.122479      11.095938          -0.000002
           87              C       0.407721       3.654112       8.261786      -0.137710      32.220895 0.46620371E+03  0.11213618E+05                                 8.915841                            7.307570      -0.008162       1.967205                    0.999435      30.255602      89.537247       0.592836       0.429538      -1.050320       0.018743      -0.014521       0.013977       0.027523       0.002286       0.023847      -0.017240      -0.005037      -0.013177      -0.032095       0.005124       0.026972              9.975338      13.772624      -3.684612      -1.829545       6.862906       0.404960       9.290483           0.000005
           88              C      -0.246167       3.878696       9.422752      -0.089604      29.171027 0.44115568E+03  0.10472609E+05                                 8.392605                            7.152592      -0.037992       1.970446                    0.998713      29.412241      86.659521       0.593303       0.434877      -1.046385       0.022463      -0.019499       0.018168       0.034854      -0.008919       0.010733      -0.002647       0.018362      -0.022253      -0.012339      -0.008429       0.020768              8.985014      11.361799      -2.869271      -0.811100       6.789161      -0.203878       8.804081          -0.000003
           89              C       0.341637       3.523686      10.652886      -0.087390      28.860862 0.40930873E+03  0.94804208E+04                                 8.138514                            6.746383       0.352611       2.096926                    0.999820      28.389567      81.053238       0.634172       0.416987      -1.063662      -0.001654      -0.003411      -0.033008       0.033225      -0.004604      -0.007107       0.003211      -0.008140       0.081366      -0.020301      -0.008321       0.028622              8.804451      11.712329      -2.959960      -0.522095       6.757729      -0.565512       7.943295           0.000020
           90              C       4.386486       1.946707       5.865061      -0.147200      32.168969 0.44635535E+03  0.10586510E+05                                 8.800486                            7.086753       0.163204       2.020740                    0.999715      29.811806      86.705824       0.612053       0.421935      -1.058364       0.003519       0.003973       0.025476       0.026023       0.015574       0.009455      -0.008905      -0.021381       0.102442      -0.038140       0.001489       0.036651              9.734493      13.705243      -3.750115      -1.298610       7.181628      -0.294401       8.316607          -0.000018
           91              O       2.878530       6.555003       1.577629      -0.530486      27.026073 0.42298141E+03  0.95677206E+04                                 7.009350                            6.254303       0.650087       2.264605                    0.998462      26.677523      67.818634       0.780820       0.346791      -1.149938       0.009151       0.003525       0.006798       0.011933      -0.009784       0.010890      -0.054842       0.073261      -0.046108      -0.077418       0.023033       0.054385              7.404403       7.829707      -1.240652       2.657893       5.857588      -0.367480       8.525914           0.000030
           92              O       3.984802       4.659310       1.454847      -0.597205      33.677135 0.55256060E+03  0.13401372E+05                                 8.296204                            7.276300       0.369297       2.144361                    0.997658      28.734953      76.365169       0.702852       0.359313      -1.136464      -0.005326      -0.007727       0.047820       0.048732       0.001107      -0.055457       0.021317      -0.092787      -0.041024      -0.085027       0.022477       0.062550              9.115895       7.421629      -0.945119      -0.539827       7.609600       3.400984      12.316458           0.000025
           93              O      -0.868981       1.651542      14.969772      -0.528871      27.015297 0.42275286E+03  0.95613944E+04                                 7.007969                            6.252981       0.652179       2.265366                    0.998472      26.668565      67.794899       0.780823       0.346832      -1.149888      -0.011213       0.002914      -0.007804       0.013969       0.011585       0.011394       0.055726       0.073941      -0.049456      -0.078676       0.022087       0.056589              7.402932       7.828298       1.240248       2.657321       5.856476       0.367834       8.524023           0.000027
           94              O       5.919847      -0.244151      15.092554      -0.596962      33.641420 0.55181154E+03  0.13378330E+05                                 8.288930                            7.270163       0.364617       2.143135                    0.997693      28.724346      76.316801       0.703341       0.359194      -1.136587       0.006440      -0.007566      -0.047223       0.048257       0.000181      -0.055483      -0.020286      -0.092945      -0.042127      -0.084815       0.022347       0.062467              9.107490       7.414513       0.944113      -0.539669       7.603723      -3.397563      12.304235           0.000027
           95              O       3.078569      -1.651455      14.969772      -0.530485      27.026060 0.42298116E+03  0.95677134E+04                                 7.009347                            6.254300       0.650089       2.264605                    0.998462      26.677523      67.818622       0.780821       0.346791      -1.149938      -0.009151      -0.003525      -0.006798       0.011932      -0.009784       0.010890      -0.054842       0.073261      -0.046109      -0.077418       0.023033       0.054385              7.404399       7.829703      -1.240652       2.657891       5.857585      -0.367480       8.525909           0.000028
           96              O       1.972297       0.244238      15.092554      -0.597206      33.677136 0.55256064E+03  0.13401373E+05                                 8.296204                            7.276301       0.369296       2.144360                    0.997658      28.734954      76.365173       0.702852       0.359313      -1.136464       0.005326       0.007727      -0.047820       0.048732       0.001107      -0.055457       0.021316      -0.092787      -0.041024      -0.085028       0.022477       0.062551              9.115896       7.421629      -0.945118      -0.539827       7.609600       3.400984      12.316459           0.000026
           97              O       6.826080       3.252006       1.577629      -0.528872      27.015306 0.42275303E+03  0.95613995E+04                                 7.007972                            6.252983       0.652177       2.265365                    0.998472      26.668562      67.794903       0.780822       0.346832      -1.149888       0.011213      -0.002914       0.007804       0.013969       0.011586       0.011394       0.055726       0.073940      -0.049456      -0.078676       0.022087       0.056589              7.402936       7.828301       1.240248       2.657322       5.856479       0.367834       8.524027           0.000028
           98              O       0.037252       5.147699       1.454847      -0.596962      33.641422 0.55181157E+03  0.13378331E+05                                 8.288930                            7.270163       0.364617       2.143135                    0.997693      28.724346      76.316802       0.703341       0.359194      -1.136587      -0.006440       0.007566       0.047223       0.048257       0.000181      -0.055483      -0.020286      -0.092945      -0.042127      -0.084815       0.022347       0.062468              9.107491       7.414514       0.944113      -0.539669       7.603723      -3.397563      12.304235           0.000029

******************************************************
Auxiliary information for the entire system
The total spin magnetic moment of the unit cell is   -0.000000
The total net atomic charge of the unit cell is   0.000004
Accuracy of reproducing the electrostatic potential in the unit cell:
  The inner radius (bohr) =    5.0000
  The outer radius (bohr) =   12.0000
  Valid grid points have density less than (e/(bohr^3)) =    0.0001
  The number of valid grid points were=        31294
  The rms potential error without charges in kcal/mol is=      4.17613
  The rms potential error with partial charges in kcal/mol is=      0.29572
  The RRMSE value at monopole order=      0.07081
  The rms potential error with partial charges and cloud penetration in kcal/mol is=      0.30557
  The RRMSE value at monopole order with cloud penetration is=      0.07317
  The rms potential error with partial charges and atomic dipoles in kcal/mol is=      0.40004
  The RRMSE value at dipole order=      0.09579
  The rms potential error with partial charges, atomic dipoles and cloud penetration in kcal/mol is=      0.38483
  The RRMSE value at dipole order with cloud penetration=      0.09215

******************************************************
The electron densities and ab initio electrostatic potential were computed in VASP using the PBE functional and
projector augmented wave method. See the main text of the journal article for a description of computational details.
The atomic charges, dipoles, and quadrupoles were computed with the DDEC6 method as described in
(a) T. A. Manz and N. Gabaldon Limas, RSC Adv. 6 (2016) 47771-47801 DOI: 10.1039/c6ra04656h
(b) N. Gabaldon Limas and T. A. Manz, RSC Adv. 8 (2018) 2678-2707 DOI: 10.1039/c7ra11829e.
For each atom in the material, the electron cloud parameters were fit to the spherically averaged atom-in-material
electron density using radial positions for which this density was between 10^-4 and 10^-2 electrons per cubic bohr.
The polarizabilities, dispersion coefficients, and quantum Drude oscillator (QDO) parameters were fit using the MCLF method.
The magnetic structure of the system was optimized in VASP from the default ferromagnetic initial guess using spin polarization.
The atomic spin moments (ASMs) were computed on this optimized magnetic structure using the DDEC6 partition as inputs
to the method of T. A. Manz and D. S. Sholl, J. Chem. Theory Comput. 7 (2011) 4146-4164 DOI: 10.1021/ct200539n.
The RMSE and RRMSE were computed using a uniform grid with Ewald summation.
