# Supplementary material for: A collection of forcefield precursors for metal–organic frameworks
Source: RSC Adv. 2019 Nov 13;9(63):36492–507. doi: 10.1039/c9ra07327b (PMC9075174; doi:10.1039/c9ra07327b)
Supplement: RA-009-C9RA07327B-s6167 [file RA-009-C9RA07327B-s6167.xyz]

   90
jmolscript: load "" {1 1 1} spacegroup "x,y,z" unitcell [{      6.296600     0.000000     0.000000 }, {     -2.098865    16.226219     0.000000 }, {      2.098865     8.113106    14.052319 }]
Mg     2.517276    16.828534     8.157652     1.401332
Mg     0.418409    14.876682     9.451871     1.400868
Mg     4.616142    16.973434    10.495115     1.401053
Mg     3.779324     7.510791     5.894667     1.401332
Mg     5.878191     9.462643     4.600448     1.400868
Mg     1.680458     7.365891     3.557204     1.401054
P     -0.508114    17.389069     7.526282     1.340600
P      3.689618    14.049632     9.282119     1.340504
P      1.590752    17.239949    11.296238     1.340248
P      6.804714     6.950256     6.526037     1.340600
P      2.606982    10.289693     4.770200     1.340504
P      4.705848     7.099376     2.756081     1.340248
H     -0.091720    19.684024     7.475834     0.143896
H      0.247667    19.119352     8.897928     0.156213
H      1.458503    18.559548     5.626549     0.127512
H      2.933167    18.995222     5.923052     0.109945
H      3.479082    19.817891     8.241685     0.103977
H      2.317359    19.866569     9.292799     0.128312
H      4.106013    12.858465     7.319853     0.143938
H      4.445400    14.372372     7.097826     0.156597
H      5.656235    11.819176     9.218321     0.127416
H      0.834299    11.858119     8.692765     0.110834
H      1.380215    13.454779     6.820996     0.102641
H      0.218492    14.340731     6.253282     0.127991
H      2.007145    16.136160    13.308951     0.144063
H      2.346532    15.186927    12.108883     0.156751
H      3.557369    18.299926    13.259768     0.127588
H      5.032032    17.825310    13.488821     0.108684
H      5.577947    15.405980    13.041957     0.103815
H      4.416225    14.471350    12.558557     0.128310
H      6.388320     4.655301     6.576485     0.143896
H      6.048933     5.219973     5.154391     0.156213
H      4.838097     5.779777     8.425770     0.127512
H      3.363433     5.344103     8.129267     0.109945
H      2.817518     4.521434     5.810634     0.103977
H      3.979241     4.472756     4.759520     0.128312
H      2.190587    11.480860     6.732466     0.143938
H      1.851200     9.966953     6.954493     0.156597
H      0.640365    12.520149     4.833998     0.127416
H      5.462301    12.481206     5.359554     0.110834
H      4.916385    10.884546     7.231323     0.102641
H      6.078108     9.998594     7.799037     0.127991
H      4.289455     8.203165     0.743368     0.144063
H      3.950068     9.152398     1.943436     0.156751
H      2.739231     6.039399     0.792551     0.127588
H      1.264568     6.514015     0.563498     0.108684
H      0.718653     8.933345     1.010362     0.103815
H      1.880375     9.867975     1.493762     0.128310
C      0.336449    18.952871     7.947148    -0.438170
C      2.005048    19.176550     6.138193    -0.136555
C      2.526406    19.963196     8.350028    -0.117344
C      4.534182    13.632213     7.717393    -0.439395
C      6.202780    11.953772     8.428159    -0.139359
C      0.427539    13.475954     6.640985    -0.112031
C      2.435314    16.093567    12.440096    -0.439312
C      4.103913    17.548328    13.538285    -0.135162
C      4.625272    15.239499    13.113624    -0.118433
C      5.960151     5.386454     6.105171    -0.438170
C      4.291552     5.162775     7.914126    -0.136555
C      3.770194     4.376129     5.702291    -0.117344
C      1.762418    10.707112     6.334926    -0.439395
C      0.093820    12.385553     5.624160    -0.139359
C      5.869061    10.863371     7.411334    -0.112031
C      3.861286     8.245758     1.612223    -0.439312
C      2.192687     6.790997     0.514034    -0.135162
C      1.671328     9.099826     0.938695    -0.118433
N      1.790964    18.916119     7.585301    -0.155327
N      5.988696    13.337220     7.930145    -0.157173
N      3.889829    16.425312    12.589192    -0.154095
N      4.505636     5.423206     6.467018    -0.155327
N      0.307904    11.002105     6.122174    -0.157173
N      2.406771     7.914013     1.463127    -0.154095
O     -0.850460    17.332602     6.059219    -0.793433
O      4.535021    17.320675     8.411718    -0.930220
O      0.508346    16.330552     7.966822    -0.940793
O      3.347272    12.807352    10.064552    -0.793576
O      2.436154    14.850639     8.898631    -0.929789
O      4.706079    14.960409     9.978552    -0.939414
O      1.248406    18.538696    11.980867    -0.793546
O      0.337288    16.507336    10.794289    -0.928852
O      2.607212    17.387689    10.159265    -0.941108
O      0.850460     7.006723     7.993100    -0.793433
O      1.761579     7.018650     5.640601    -0.930220
O      5.788254     8.008773     6.085497    -0.940793
O      2.949328    11.531973     3.987767    -0.793576
O      3.860446     9.488686     5.153688    -0.929789
O      1.590521     9.378916     4.073767    -0.939413
O      5.048194     5.800629     2.071452    -0.793546
O      5.959312     7.831989     3.258030    -0.928852
O      3.689388     6.951636     3.893054    -0.941108

The following XYZ coordinates are in angstroms. Other properties are in atomic units.
The sperically averaged electron density of each atom fit to a function of the form exp(a - br)
eigen_1, eigen_2 and eigen_3 are the three eigenvalues of traceless quadrupole moment tensor
  atom number  atomic symbol              X              Y              Z     net charge C6 coefficient C8 coefficient C10 coefficient fluctuating dipole atomic polarizability isotropic forcefield polarizability              a              b squared Pearson coefficient          <r^3>          <r^4>         wp_QDO          m_QDO          q_QDO       dipole_x       dipole_y       dipole_z         dipole            Qxy            Qxz            Qyz     Q(x^2-y^2)  Q(3z^2 - R^2)        eigen_1        eigen_2        eigen_3 static polarizability      alpha(xx)      alpha(xy)      alpha(xz)      alpha(yy)      alpha(yz)      alpha(zz) atomic spin moment
            1             Mg       2.517276      16.828534       8.157652       1.401332      25.681600 0.43098440E+03  0.10219450E+05                                10.005513                            9.061981      -0.889111       1.830989                    0.998528      19.399416      58.006591       0.361513       0.714523      -0.919906       0.036037      -0.071709      -0.053157       0.096262       0.019118      -0.034728       0.083568       0.055246       0.356654      -0.126259      -0.026103       0.152362             11.575136      15.449654      -0.437696       1.081515      11.569225      -1.746900       7.706527          -0.000002
            2             Mg       0.418409      14.876682       9.451871       1.400868      25.707949 0.43152054E+03  0.10235216E+05                                10.011091                            9.066520      -0.890144       1.830428                    0.998546      19.410429      58.045824       0.361493       0.714350      -0.919974       0.036174      -0.010303       0.088525       0.096184      -0.039387       0.000875      -0.131019      -0.026998       0.110321      -0.126136      -0.026273       0.152409             11.582576      15.458808       1.157643      -0.161449      10.192789       2.548639       9.096130          -0.000001
            3             Mg       4.616142      16.973434      10.495115       1.401053      25.668473 0.43075066E+03  0.10211427E+05                                 9.997298                            9.055745      -0.883541       1.832635                    0.998533      19.396088      57.969276       0.361903       0.713927      -0.920197       0.036088       0.082004      -0.035941       0.096534       0.020307       0.034075       0.047714      -0.171367      -0.325704      -0.126957      -0.025649       0.152605             11.563867      15.430425      -0.716970      -0.919344       7.154147      -0.797884      12.107029          -0.000002
            4             Mg       3.779324       7.510791       5.894667       1.401332      25.681590 0.43098420E+03  0.10219444E+05                                10.005511                            9.061979      -0.889111       1.830989                    0.998528      19.399412      58.006575       0.361513       0.714523      -0.919906      -0.036037       0.071709       0.053157       0.096262       0.019118      -0.034728       0.083568       0.055246       0.356654      -0.126259      -0.026103       0.152362             11.575132      15.449649      -0.437695       1.081514      11.569222      -1.746899       7.706526          -0.000002
            5             Mg       5.878191       9.462643       4.600448       1.400868      25.707943 0.43152040E+03  0.10235212E+05                                10.011089                            9.066519      -0.890143       1.830428                    0.998546      19.410426      58.045812       0.361493       0.714350      -0.919974      -0.036174       0.010303      -0.088525       0.096184      -0.039387       0.000875      -0.131019      -0.026998       0.110321      -0.126136      -0.026273       0.152409             11.582574      15.458804       1.157642      -0.161449      10.192788       2.548639       9.096129          -0.000002
            6             Mg       1.680458       7.365891       3.557204       1.401054      25.668444 0.43075007E+03  0.10211409E+05                                 9.997291                            9.055740      -0.883540       1.832635                    0.998533      19.396075      57.969228       0.361903       0.713927      -0.920197      -0.036088      -0.082005       0.035941       0.096534       0.020307       0.034075       0.047714      -0.171367      -0.325704      -0.126957      -0.025649       0.152605             11.563858      15.430412      -0.716969      -0.919343       7.154142      -0.797883      12.107021          -0.000002
            7              P      -0.508114      17.389069       7.526282       1.340600      69.893051 0.12418657E+04  0.37521990E+05                                13.861268                           11.245172       0.234576       1.856247                    0.999456      49.676106     155.923420       0.530892       0.381847      -1.100103      -0.045584      -0.100498       0.020609       0.112261      -0.033268      -0.056118      -0.008533      -0.040831      -0.123611      -0.085835       0.020708       0.065126             16.464770      21.661561       1.101191      -0.984598      15.936830      -3.097020      11.795918          -0.000026
            8              P       3.689618      14.049632       9.282119       1.340504      69.887132 0.12417218E+04  0.37514836E+05                                13.858528                           11.243092       0.238902       1.857359                    0.999485      49.672501     155.882897       0.531066       0.381750      -1.100224      -0.045146       0.068258       0.075640       0.111439      -0.031262       0.056693       0.039507       0.012591       0.038715      -0.085013       0.020228       0.064785             16.461937      21.663170      -1.405782      -0.462820      15.506436       3.337680      12.216206          -0.000026
            9              P       1.590752      17.239949      11.296238       1.340248      69.941826 0.12431689E+04  0.37570115E+05                                13.866453                           11.250780       0.238093       1.857014                    0.999471      49.696156     155.989564       0.530796       0.381827      -1.100150      -0.044138       0.032826      -0.097272       0.111748       0.066275      -0.002045      -0.032823       0.025754       0.083437      -0.086628       0.018992       0.067635             16.469214      21.666464       0.303853       1.446663      10.152276      -0.241859      17.588903          -0.000025
           10              P       6.804714       6.950256       6.526037       1.340600      69.893043 0.12418655E+04  0.37521984E+05                                13.861266                           11.245170       0.234577       1.856248                    0.999456      49.676100     155.923389       0.530892       0.381846      -1.100103       0.045584       0.100498      -0.020609       0.112261      -0.033268      -0.056118      -0.008533      -0.040831      -0.123611      -0.085835       0.020708       0.065127             16.464767      21.661557       1.101191      -0.984597      15.936828      -3.097020      11.795916          -0.000026
           11              P       2.606982      10.289693       4.770200       1.340504      69.887132 0.12417218E+04  0.37514836E+05                                13.858527                           11.243092       0.238903       1.857359                    0.999485      49.672498     155.882881       0.531066       0.381749      -1.100224       0.045146      -0.068258      -0.075640       0.111439      -0.031262       0.056693       0.039507       0.012592       0.038715      -0.085013       0.020228       0.064785             16.461936      21.663168      -1.405782      -0.462820      15.506435       3.337680      12.216206          -0.000028
           12              P       4.705848       7.099376       2.756081       1.340248      69.941814 0.12431687E+04  0.37570105E+05                                13.866452                           11.250779       0.238093       1.857014                    0.999471      49.696148     155.989532       0.530796       0.381827      -1.100150       0.044138      -0.032827       0.097272       0.111748       0.066275      -0.002045      -0.032823       0.025754       0.083436      -0.086628       0.018992       0.067635             16.469212      21.666459       0.303854       1.446663      10.152275      -0.241859      17.588902          -0.000025
           13              H      -0.091720      19.684024       7.475834       0.143896       0.907567 0.67188251E+01  0.64178140E+02                                 1.647713                            1.589443      -1.106754       2.362020                    0.995785       3.634507      10.583399       0.454762       1.410029      -0.680802      -0.004684       0.019079      -0.013503       0.023838      -0.003139      -0.003275      -0.003536       0.011175       0.007990      -0.009298       0.002459       0.006838              1.705658       1.728716      -0.212067       0.141065       1.848358      -0.431821       1.539900          -0.000000
           14              H       0.247667      19.119352       8.897928       0.156213       1.066924 0.88340052E+01  0.89611950E+02                                 1.793123                            1.792495      -1.163952       2.348500                    0.994998       3.569228      10.424295       0.442699       1.363923      -0.692201       0.000608       0.010818       0.026017       0.028183      -0.003444      -0.003369       0.002257       0.013055      -0.002472      -0.007313      -0.001939       0.009252              1.797212       1.707140       0.077574      -0.105110       1.563064      -0.193639       2.121433          -0.000001
           15              H       1.458503      18.559548       5.626549       0.127512       1.089728 0.83817209E+01  0.82061580E+02                                 1.667633                            1.628254      -0.803038       2.498764                    0.999205       3.261009       8.698685       0.527421       1.186158      -0.732975      -0.023134      -0.017128      -0.023954       0.037448       0.001694       0.000664       0.002791      -0.005391       0.034378      -0.008914      -0.003110       0.012024              1.669572       1.685375       0.365224       0.157623       1.846383       0.162004       1.476959          -0.000003
           16              H       2.933167      18.995222       5.923052       0.109945       1.125456 0.88634111E+01  0.88836421E+02                                 1.755564                            1.712920      -1.010907       2.390313                    0.996439       3.565754       9.926390       0.492279       1.241379      -0.717848       0.030827       0.001007      -0.015538       0.034536      -0.000784      -0.003896       0.001000       0.011838       0.027161      -0.010528      -0.000230       0.010758              1.774151       2.302127      -0.143833      -0.131347       1.603204      -0.045264       1.417122          -0.000002
           17              H       3.479082      19.817891       8.241685       0.103977       1.030311 0.78421620E+01  0.76912063E+02                                 1.713261                            1.655660      -0.894658       2.445639                    0.996973       3.609280      10.231812       0.476441       1.310805      -0.701882       0.032955       0.001359      -0.001916       0.033039      -0.001049       0.004561       0.006842       0.018004      -0.009709      -0.013010       0.000968       0.012042              1.759107       2.345533      -0.150430      -0.075936       1.529499      -0.141468       1.402287          -0.000001
           18              H       2.317359      19.866569       9.292799       0.128312       1.035437 0.78947774E+01  0.76796294E+02                                 1.663825                            1.620431      -0.820570       2.496686                    0.998752       3.328944       9.100491       0.504839       1.247248      -0.717703      -0.008990       0.000271       0.037129       0.038202       0.005719       0.001040       0.004772      -0.003302       0.019244      -0.009451      -0.000087       0.009538              1.690490       1.440900       0.060489      -0.144020       1.511585      -0.340975       2.118986          -0.000003
           19              H       4.106013      12.858465       7.319853       0.143938       0.904643 0.66919642E+01  0.63864669E+02                                 1.645272                            1.587173      -1.113886       2.359319                    0.995794       3.629224      10.567141       0.454646       1.411647      -0.680531      -0.004507      -0.021288      -0.009662       0.023808      -0.001126       0.004368      -0.002292       0.001078      -0.022076      -0.009096       0.002439       0.006657              1.703055       1.725962       0.227689       0.112817       1.988055       0.348494       1.395147          -0.000000
           20              H       4.445400      14.372372       7.097826       0.156597       1.071019 0.88818344E+01  0.90245015E+02                                 1.799776                            1.799006      -1.178290       2.342260                    0.994768       3.577869      10.468022       0.441155       1.366451      -0.691680       0.000543       0.016765      -0.022080       0.027729      -0.001009       0.004984      -0.003675       0.010965      -0.008210      -0.007647      -0.001759       0.009407              1.803949       1.713636      -0.130810      -0.014706       2.158050      -0.145696       1.540162          -0.000001
           21              H       5.656235      11.819176       9.218321       0.127416       1.088536 0.83720426E+01  0.81946251E+02                                 1.666622                            1.627536      -0.807007       2.497125                    0.999150       3.260316       8.696819       0.527409       1.186481      -0.732897      -0.022807      -0.012020       0.027063       0.037377      -0.000187      -0.001830      -0.007655      -0.013570       0.008822      -0.008754      -0.003176       0.011930              1.668453       1.683956      -0.046053      -0.394082       1.428530       0.078931       1.892874          -0.000003
           22              H       0.834299      11.858119       8.692765       0.110834       1.121241 0.88203886E+01  0.88279739E+02                                 1.749437                            1.707369      -1.010648       2.390612                    0.996507       3.558633       9.892943       0.493781       1.239363      -0.718286       0.030295      -0.014255       0.006517       0.034109      -0.002864       0.003107      -0.009140      -0.001443      -0.014316      -0.010874      -0.000068       0.010942              1.767796       2.292349      -0.041521       0.188867       1.498224       0.102613       1.512815          -0.000002
           23              H       1.380215      13.454779       6.820996       0.102641       1.036625 0.79029925E+01  0.77674062E+02                                 1.721533                            1.663019      -0.904235       2.440690                    0.996780       3.623714      10.290406       0.474884       1.312302      -0.701541       0.033590      -0.002028      -0.000231       0.033652       0.004379      -0.001342      -0.005353       0.020726      -0.000203      -0.013147       0.001339       0.011808              1.767975       2.359898       0.009458       0.169769       1.563308       0.126841       1.380720          -0.000001
           24              H       0.218492      14.340731       6.253282       0.127991       1.038158 0.79230461E+01  0.77171958E+02                                 1.670002                            1.625960      -0.836895       2.490341                    0.998658       3.334142       9.132932       0.502550       1.251293      -0.716827      -0.009059       0.031784      -0.018634       0.037941      -0.001720      -0.005376      -0.006070      -0.005384       0.013580      -0.009359      -0.000383       0.009742              1.697004       1.445598      -0.156463       0.019861       2.272993      -0.093377       1.372420          -0.000003
           25              H       2.007145      16.136160      13.308951       0.144063       0.906075 0.67082256E+01  0.64088885E+02                                 1.650112                            1.591553      -1.127346       2.354075                    0.995582       3.637752      10.613992       0.452757       1.416009      -0.679686      -0.004648       0.002142       0.023209       0.023766       0.004233      -0.000865       0.005617       0.006636      -0.004991      -0.008792       0.002091       0.006702              1.708281       1.731328      -0.016203      -0.255100       1.244334       0.082609       2.149182          -0.000000
           26              H       2.346532      15.186927      12.108883       0.156751       1.068555 0.88486365E+01  0.89777098E+02                                 1.792894                            1.792194      -1.156750       2.350566                    0.995074       3.570453      10.421102       0.443498       1.361210      -0.692703       0.000563      -0.027463      -0.003440       0.027683       0.004744      -0.001287       0.001288       0.006380      -0.020486      -0.007437      -0.001713       0.009149              1.796969       1.706688       0.052224       0.119690       1.814182       0.338902       1.870036          -0.000001
           27              H       3.557369      18.299926      13.259768       0.127588       1.090899 0.83942862E+01  0.82228893E+02                                 1.670174                            1.630601      -0.809644       2.496383                    0.999132       3.262029       8.708422       0.526408       1.187800      -0.732601      -0.022907       0.029076      -0.002536       0.037102      -0.001603       0.001364       0.004748      -0.018601      -0.005559      -0.009023      -0.002903       0.011927              1.672128       1.687872      -0.319985       0.238124       1.712348      -0.241632       1.616165          -0.000003
           28              H       5.032032      17.825310      13.488821       0.108684       1.129054 0.88936945E+01  0.89166024E+02                                 1.754615                            1.711997      -1.003921       2.391729                    0.996577       3.570450       9.922742       0.494349       1.235820      -0.719056       0.031146       0.012658       0.008623       0.034708       0.004325       0.001131       0.008075      -0.003669      -0.019927      -0.010823      -0.000402       0.011225              1.773177       2.301065       0.185482      -0.058896       1.423627      -0.057880       1.594837          -0.000002
           29              H       5.577947      15.405980      13.041957       0.103815       1.033888 0.78765521E+01  0.77329918E+02                                 1.716445                            1.658606      -0.894340       2.444738                    0.996955       3.617045      10.257448       0.476336       1.309729      -0.702062       0.033200       0.000680       0.001900       0.033262      -0.003286      -0.003105      -0.001705       0.008464      -0.036927      -0.013037       0.001282       0.011755              1.762460       2.350507       0.141430      -0.092485       1.313633       0.015723       1.623240          -0.000001
           30              H       4.416225      14.471350      12.558557       0.128310       1.035944 0.79036045E+01  0.76936205E+02                                 1.667633                            1.624003      -0.830035       2.493208                    0.998761       3.331663       9.123733       0.502830       1.251352      -0.716810      -0.009136      -0.032200      -0.017891       0.037953      -0.003641       0.004330       0.001303      -0.013369      -0.011339      -0.009372      -0.000132       0.009505              1.694438       1.443947       0.094842       0.124886       1.675612       0.435022       1.963757          -0.000003
           31              H       6.388320       4.655301       6.576485       0.143896       0.907568 0.67188320E+01  0.64178216E+02                                 1.647713                            1.589443      -1.106755       2.362020                    0.995785       3.634508      10.583399       0.454763       1.410027      -0.680802       0.004684      -0.019079       0.013503       0.023838      -0.003139      -0.003275      -0.003536       0.011175       0.007990      -0.009298       0.002459       0.006838              1.705658       1.728716      -0.212067       0.141065       1.848359      -0.431821       1.539900          -0.000000
           32              H       6.048933       5.219973       5.154391       0.156213       1.066924 0.88340020E+01  0.89611912E+02                                 1.793124                            1.792495      -1.163952       2.348501                    0.994998       3.569227      10.424293       0.442698       1.363923      -0.692201      -0.000608      -0.010818      -0.026017       0.028183      -0.003444      -0.003369       0.002257       0.013055      -0.002472      -0.007313      -0.001939       0.009252              1.797212       1.707140       0.077574      -0.105110       1.563064      -0.193639       2.121433          -0.000001
           33              H       4.838097       5.779777       8.425770       0.127512       1.089729 0.83817302E+01  0.82061702E+02                                 1.667635                            1.628256      -0.803039       2.498763                    0.999205       3.261010       8.698692       0.527420       1.186159      -0.732975       0.023134       0.017128       0.023954       0.037448       0.001694       0.000664       0.002791      -0.005391       0.034378      -0.008914      -0.003110       0.012024              1.669574       1.685377       0.365225       0.157623       1.846385       0.162005       1.476960          -0.000003
           34              H       3.363433       5.344103       8.129267       0.109945       1.125456 0.88634140E+01  0.88836459E+02                                 1.755564                            1.712920      -1.010907       2.390313                    0.996439       3.565755       9.926394       0.492279       1.241380      -0.717847      -0.030827      -0.001007       0.015538       0.034536      -0.000784      -0.003896       0.001000       0.011838       0.027161      -0.010528      -0.000230       0.010758              1.774152       2.302128      -0.143833      -0.131347       1.603204      -0.045264       1.417122          -0.000001
           35              H       2.817518       4.521434       5.810634       0.103977       1.030311 0.78421627E+01  0.76912064E+02                                 1.713260                            1.655660      -0.894657       2.445640                    0.996973       3.609280      10.231809       0.476442       1.310804      -0.701882      -0.032955      -0.001359       0.001916       0.033039      -0.001049       0.004561       0.006842       0.018004      -0.009708      -0.013010       0.000968       0.012042              1.759106       2.345533      -0.150430      -0.075936       1.529499      -0.141468       1.402287          -0.000001
           36              H       3.979241       4.472756       4.759520       0.128312       1.035438 0.78947792E+01  0.76796309E+02                                 1.663824                            1.620431      -0.820570       2.496686                    0.998752       3.328944       9.100488       0.504840       1.247247      -0.717703       0.008990      -0.000271      -0.037128       0.038202       0.005719       0.001040       0.004772      -0.003302       0.019244      -0.009451      -0.000087       0.009538              1.690490       1.440900       0.060489      -0.144020       1.511584      -0.340975       2.118986          -0.000003
           37              H       2.190587      11.480860       6.732466       0.143938       0.904643 0.66919642E+01  0.63864669E+02                                 1.645272                            1.587173      -1.113886       2.359318                    0.995794       3.629224      10.567141       0.454646       1.411647      -0.680531       0.004507       0.021288       0.009662       0.023808      -0.001126       0.004368      -0.002292       0.001077      -0.022076      -0.009096       0.002439       0.006657              1.703055       1.725962       0.227689       0.112817       1.988055       0.348494       1.395147          -0.000000
           38              H       1.851200       9.966953       6.954493       0.156597       1.071018 0.88818291E+01  0.90244946E+02                                 1.799776                            1.799006      -1.178290       2.342260                    0.994768       3.577868      10.468017       0.441156       1.366450      -0.691680      -0.000543      -0.016765       0.022080       0.027729      -0.001009       0.004984      -0.003675       0.010965      -0.008210      -0.007647      -0.001759       0.009407              1.803949       1.713635      -0.130810      -0.014706       2.158049      -0.145696       1.540162          -0.000001
           39              H       0.640365      12.520149       4.833998       0.127416       1.088536 0.83720483E+01  0.81946323E+02                                 1.666623                            1.627536      -0.807007       2.497125                    0.999150       3.260317       8.696823       0.527409       1.186482      -0.732897       0.022807       0.012020      -0.027063       0.037377      -0.000187      -0.001830      -0.007655      -0.013570       0.008822      -0.008754      -0.003176       0.011930              1.668454       1.683956      -0.046054      -0.394083       1.428531       0.078931       1.892875          -0.000003
           40              H       5.462301      12.481206       5.359554       0.110834       1.121240 0.88203836E+01  0.88279683E+02                                 1.749437                            1.707369      -1.010648       2.390612                    0.996508       3.558632       9.892942       0.493781       1.239364      -0.718286      -0.030295       0.014255      -0.006517       0.034109      -0.002864       0.003107      -0.009140      -0.001443      -0.014316      -0.010874      -0.000068       0.010942              1.767796       2.292349      -0.041521       0.188867       1.498224       0.102613       1.512815          -0.000002
           41              H       4.916385      10.884546       7.231323       0.102641       1.036624 0.79029886E+01  0.77674017E+02                                 1.721533                            1.663019      -0.904235       2.440690                    0.996780       3.623713      10.290404       0.474884       1.312303      -0.701541      -0.033590       0.002028       0.000231       0.033652       0.004379      -0.001342      -0.005353       0.020726      -0.000203      -0.013147       0.001339       0.011808              1.767975       2.359898       0.009458       0.169769       1.563308       0.126841       1.380720          -0.000002
           42              H       6.078108       9.998594       7.799037       0.127991       1.038157 0.79230370E+01  0.77171839E+02                                 1.670000                            1.625959      -0.836894       2.490341                    0.998659       3.334140       9.132922       0.502551       1.251292      -0.716827       0.009059      -0.031784       0.018634       0.037941      -0.001720      -0.005376      -0.006070      -0.005384       0.013580      -0.009359      -0.000383       0.009742              1.697002       1.445597      -0.156463       0.019861       2.272990      -0.093377       1.372419          -0.000003
           43              H       4.289455       8.203165       0.743368       0.144063       0.906075 0.67082256E+01  0.64088884E+02                                 1.650112                            1.591553      -1.127346       2.354075                    0.995582       3.637752      10.613992       0.452757       1.416009      -0.679686       0.004648      -0.002142      -0.023209       0.023766       0.004233      -0.000865       0.005617       0.006636      -0.004991      -0.008792       0.002091       0.006702              1.708281       1.731328      -0.016203      -0.255100       1.244334       0.082609       2.149182          -0.000000
           44              H       3.950068       9.152398       1.943436       0.156751       1.068554 0.88486254E+01  0.89776955E+02                                 1.792892                            1.792193      -1.156749       2.350567                    0.995074       3.570451      10.421094       0.443498       1.361210      -0.692703      -0.000563       0.027463       0.003440       0.027684       0.004744      -0.001287       0.001288       0.006380      -0.020486      -0.007437      -0.001713       0.009149              1.796967       1.706687       0.052224       0.119690       1.814181       0.338902       1.870034          -0.000001
           45              H       2.739231       6.039399       0.792551       0.127588       1.090898 0.83942770E+01  0.82228783E+02                                 1.670174                            1.630601      -0.809643       2.496384                    0.999132       3.262027       8.708417       0.526408       1.187800      -0.732601       0.022907      -0.029076       0.002536       0.037102      -0.001603       0.001364       0.004748      -0.018601      -0.005559      -0.009024      -0.002903       0.011927              1.672128       1.687871      -0.319985       0.238124       1.712348      -0.241632       1.616164          -0.000003
           46              H       1.264568       6.514015       0.563498       0.108684       1.129054 0.88936947E+01  0.89166024E+02                                 1.754615                            1.711997      -1.003920       2.391729                    0.996577       3.570450       9.922741       0.494349       1.235820      -0.719056      -0.031146      -0.012658      -0.008623       0.034708       0.004325       0.001131       0.008075      -0.003669      -0.019926      -0.010823      -0.000402       0.011225              1.773176       2.301065       0.185482      -0.058896       1.423627      -0.057880       1.594837          -0.000002
           47              H       0.718653       8.933345       1.010362       0.103815       1.033888 0.78765520E+01  0.77329913E+02                                 1.716445                            1.658605      -0.894339       2.444739                    0.996955       3.617045      10.257446       0.476336       1.309728      -0.702062      -0.033201      -0.000680      -0.001900       0.033262      -0.003286      -0.003105      -0.001705       0.008464      -0.036927      -0.013037       0.001282       0.011755              1.762459       2.350506       0.141430      -0.092485       1.313633       0.015723       1.623239          -0.000001
           48              H       1.880375       9.867975       1.493762       0.128310       1.035944 0.79036001E+01  0.76936155E+02                                 1.667633                            1.624002      -0.830035       2.493208                    0.998761       3.331662       9.123731       0.502830       1.251352      -0.716810       0.009136       0.032200       0.017891       0.037953      -0.003641       0.004330       0.001303      -0.013369      -0.011339      -0.009372      -0.000132       0.009505              1.694438       1.443947       0.094842       0.124886       1.675612       0.435022       1.963756          -0.000003
           49              C       0.336449      18.952871       7.947148      -0.438170      32.853028 0.55905494E+03  0.14042244E+05                                 8.957174                            7.805601      -0.406008       1.832971                    0.996949      33.557576     100.792788       0.596671       0.408686      -1.065694       0.113991       0.066169      -0.014344       0.132582      -0.009312      -0.034156      -0.004537       0.112060       0.111163      -0.075848       0.004332       0.071516             10.399584      12.859168       3.264532      -1.502082      11.136640      -2.663697       7.202944          -0.000032
           50              C       2.005048      19.176550       6.138193      -0.136555      23.451150 0.37830535E+03  0.86439911E+04                                 7.251127                            6.527817      -0.115367       1.971125                    0.998271      28.352408      82.015638       0.634614       0.422401      -1.053794      -0.035529       0.077238       0.044034       0.095745       0.014604      -0.019334       0.023895       0.022634       0.171794      -0.055169      -0.010663       0.065832              8.008936       6.667549       0.578963      -0.470183      10.195901      -2.530276       7.163358          -0.000005
           51              C       2.526406      19.963196       8.350028      -0.117344      24.053848 0.38586377E+03  0.88667032E+04                                 7.424621                            6.624729      -0.178125       1.953307                    0.998357      28.299228      82.284315       0.624949       0.426514      -1.050498      -0.057371       0.028611      -0.061986       0.089176       0.028034       0.026818       0.025029       0.035180       0.064792      -0.045537      -0.012383       0.057920              8.330237       7.379645       0.628336       0.309679      10.565247      -2.795227       7.045817          -0.000009
           52              C       4.534182      13.632213       7.717393      -0.439395      32.864811 0.55934241E+03  0.14050518E+05                                 8.953634                            7.802691      -0.402582       1.833849                    0.996916      33.572960     100.825135       0.597378       0.408171      -1.066087       0.114373      -0.046770      -0.051564       0.133893      -0.024902       0.026123      -0.045962       0.023462      -0.154868      -0.076614       0.004410       0.072204             10.395262      12.856102      -2.933429      -2.074712      10.488684       3.029280       7.840999          -0.000032
           53              C       6.202780      11.953772       8.428159      -0.139359      23.518770 0.37978382E+03  0.86869510E+04                                 7.268848                            6.544037      -0.125880       1.967522                    0.998217      28.407383      82.240122       0.633270       0.422850      -1.053428      -0.036364       0.000796      -0.087701       0.094944      -0.023519      -0.003440      -0.054884      -0.027449       0.016110      -0.055999      -0.009886       0.065885              8.030181       6.676783      -0.697919      -0.267277      10.149722       2.590668       7.264037          -0.000005
           54              C       0.427539      13.475954       6.640985      -0.112031      23.941904 0.38347499E+03  0.87987559E+04                                 7.400887                            6.602409      -0.174030       1.955787                    0.998329      28.220625      82.013638       0.626214       0.426284      -1.050566      -0.058201      -0.068646       0.007027       0.090272       0.008563      -0.038330      -0.033100       0.019932       0.022496      -0.045024      -0.012974       0.057998              8.302672       7.363416      -0.047873      -0.694169      10.309652       2.902655       7.234949          -0.000009
           55              C       2.435314      16.093567      12.440096      -0.439312      32.805679 0.55811123E+03  0.14009935E+05                                 8.939255                            7.791366      -0.396129       1.836264                    0.996970      33.523668     100.597037       0.598209       0.407885      -1.066421       0.114305      -0.021120       0.065288       0.133320       0.034396       0.008558       0.051398       0.033013      -0.123233      -0.075967       0.004699       0.071268             10.376220      12.828430      -0.329839       3.562854       5.869533      -0.367424      12.430697          -0.000032
           56              C       4.103913      17.548328      13.538285      -0.135162      23.410493 0.37743562E+03  0.86194476E+04                                 7.244326                            6.521843      -0.119453       1.970347                    0.998209      28.321637      81.913441       0.634659       0.422600      -1.053635      -0.035284      -0.076093       0.045016       0.095192       0.010210       0.022558       0.029070      -0.070153      -0.112850      -0.055599      -0.010034       0.065633              8.000667       6.661420       0.116213       0.734077       5.726087      -0.048212      11.614495          -0.000005
           57              C       4.625272      15.239499      13.113624      -0.118433      24.070177 0.38623261E+03  0.88782938E+04                                 7.429808                            6.628994      -0.184743       1.951233                    0.998362      28.323229      82.398710       0.624522       0.426656      -1.050293      -0.057728       0.038605       0.055519       0.088912      -0.036971       0.010690       0.009407      -0.024957      -0.111700      -0.045313      -0.012345       0.057659              8.336036       7.384672      -0.582269       0.389283       5.508539      -0.124540      12.114896          -0.000009
           58              C       5.960151       5.386454       6.105171      -0.438170      32.853019 0.55905476E+03  0.14042238E+05                                 8.957173                            7.805600      -0.406008       1.832971                    0.996949      33.557571     100.792769       0.596671       0.408686      -1.065694      -0.113991      -0.066169       0.014344       0.132582      -0.009312      -0.034156      -0.004537       0.112060       0.111163      -0.075848       0.004332       0.071516             10.399582      12.859165       3.264531      -1.502082      11.136638      -2.663696       7.202944          -0.000033
           59              C       4.291552       5.162775       7.914126      -0.136555      23.451154 0.37830542E+03  0.86439935E+04                                 7.251128                            6.527817      -0.115367       1.971125                    0.998271      28.352414      82.015666       0.634614       0.422401      -1.053794       0.035529      -0.077239      -0.044034       0.095745       0.014604      -0.019334       0.023895       0.022635       0.171794      -0.055169      -0.010663       0.065832              8.008938       6.667551       0.578963      -0.470183      10.195903      -2.530276       7.163359          -0.000005
           60              C       3.770194       4.376129       5.702291      -0.117344      24.053840 0.38586361E+03  0.88666985E+04                                 7.424620                            6.624728      -0.178124       1.953307                    0.998357      28.299221      82.284287       0.624949       0.426514      -1.050498       0.057371      -0.028611       0.061986       0.089176       0.028034       0.026818       0.025029       0.035180       0.064792      -0.045537      -0.012383       0.057920              8.330235       7.379644       0.628336       0.309679      10.565244      -2.795226       7.045816          -0.000009
           61              C       1.762418      10.707112       6.334926      -0.439395      32.864819 0.55934258E+03  0.14050523E+05                                 8.953635                            7.802692      -0.402582       1.833849                    0.996916      33.572964     100.825149       0.597378       0.408171      -1.066087      -0.114373       0.046770       0.051564       0.133893      -0.024902       0.026123      -0.045962       0.023462      -0.154868      -0.076614       0.004410       0.072204             10.395264      12.856104      -2.933430      -2.074713      10.488686       3.029281       7.841000          -0.000033
           62              C       0.093820      12.385553       5.624160      -0.139359      23.518769 0.37978379E+03  0.86869504E+04                                 7.268848                            6.544037      -0.125880       1.967522                    0.998217      28.407382      82.240122       0.633270       0.422850      -1.053428       0.036364      -0.000796       0.087701       0.094944      -0.023519      -0.003440      -0.054884      -0.027449       0.016110      -0.055999      -0.009886       0.065885              8.030181       6.676783      -0.697919      -0.267277      10.149722       2.590668       7.264038          -0.000005
           63              C       5.869061      10.863371       7.411334      -0.112031      23.941905 0.38347501E+03  0.87987563E+04                                 7.400886                            6.602409      -0.174030       1.955787                    0.998329      28.220623      82.013624       0.626214       0.426284      -1.050567       0.058201       0.068646      -0.007027       0.090272       0.008563      -0.038330      -0.033100       0.019932       0.022496      -0.045024      -0.012974       0.057998              8.302672       7.363416      -0.047872      -0.694169      10.309651       2.902655       7.234949          -0.000009
           64              C       3.861286       8.245758       1.612223      -0.439312      32.805682 0.55811127E+03  0.14009936E+05                                 8.939255                            7.791366      -0.396128       1.836264                    0.996970      33.523667     100.597030       0.598209       0.407885      -1.066421      -0.114305       0.021120      -0.065288       0.133320       0.034396       0.008558       0.051398       0.033013      -0.123234      -0.075967       0.004699       0.071268             10.376220      12.828430      -0.329839       3.562855       5.869533      -0.367424      12.430698          -0.000032
           65              C       2.192687       6.790997       0.514034      -0.135162      23.410491 0.37743560E+03  0.86194470E+04                                 7.244326                            6.521843      -0.119453       1.970347                    0.998209      28.321635      81.913432       0.634659       0.422600      -1.053635       0.035284       0.076093      -0.045016       0.095192       0.010210       0.022558       0.029070      -0.070153      -0.112850      -0.055599      -0.010034       0.065633              8.000667       6.661419       0.116213       0.734077       5.726087      -0.048212      11.614494          -0.000005
           66              C       1.671328       9.099826       0.938695      -0.118433      24.070179 0.38623263E+03  0.88782942E+04                                 7.429807                            6.628993      -0.184742       1.951234                    0.998362      28.323229      82.398706       0.624522       0.426656      -1.050293       0.057728      -0.038605      -0.055519       0.088912      -0.036971       0.010690       0.009407      -0.024957      -0.111700      -0.045313      -0.012345       0.057659              8.336035       7.384671      -0.582269       0.389283       5.508539      -0.124540      12.114896          -0.000010
           67              N       1.790964      18.916119       7.585301      -0.155327      30.769616 0.52297914E+03  0.12642506E+05                                 8.354768                            7.486812      -0.131984       1.984237                    0.999346      27.275809      74.890296       0.630400       0.401921      -1.093542      -0.136317       0.262427      -0.051043       0.300093       0.119900      -0.035494       0.058500       0.246068       0.300286      -0.235459       0.106363       0.129096              9.488113      10.534797       2.761585      -1.076953       9.914031      -2.533976       8.015512           0.000036
           68              N       5.988696      13.337220       7.930145      -0.157173      30.825402 0.52413846E+03  0.12680554E+05                                 8.373587                            7.502193      -0.142016       1.980782                    0.999369      27.321871      75.104573       0.628713       0.402682      -1.092766      -0.136723      -0.176081      -0.199556       0.299200      -0.091358      -0.086013      -0.146769       0.092129      -0.164033      -0.235222       0.105253       0.129969              9.512180      10.561349      -2.319638      -1.859703      10.714679       2.098105       7.260511           0.000037
           69              N       3.889829      16.425312      12.589192      -0.154095      30.758893 0.52282196E+03  0.12638933E+05                                 8.356975                            7.489473      -0.130271       1.984634                    0.999345      27.272466      74.904553       0.629752       0.402328      -1.093164      -0.135365      -0.087242       0.252613       0.299580      -0.029053       0.122568       0.088193      -0.008753      -0.468402      -0.236095       0.106142       0.129953              9.489932      10.537265      -0.449475       2.928771       6.297669       0.445483      11.634862           0.000037
           70              N       4.505636       5.423206       6.467018      -0.155327      30.769618 0.52297919E+03  0.12642508E+05                                 8.354768                            7.486812      -0.131984       1.984237                    0.999346      27.275810      74.890298       0.630400       0.401921      -1.093542       0.136317      -0.262427       0.051043       0.300093       0.119900      -0.035494       0.058500       0.246068       0.300286      -0.235459       0.106363       0.129096              9.488113      10.534797       2.761584      -1.076953       9.914031      -2.533976       8.015513           0.000037
           71              N       0.307904      11.002105       6.122174      -0.157173      30.825397 0.52413835E+03  0.12680550E+05                                 8.373585                            7.502191      -0.142015       1.980783                    0.999369      27.321866      75.104550       0.628713       0.402681      -1.092766       0.136723       0.176081       0.199556       0.299200      -0.091358      -0.086013      -0.146769       0.092129      -0.164033      -0.235223       0.105253       0.129969              9.512178      10.561347      -2.319637      -1.859703      10.714677       2.098105       7.260510           0.000037
           72              N       2.406771       7.914013       1.463127      -0.154095      30.758896 0.52282203E+03  0.12638935E+05                                 8.356975                            7.489473      -0.130271       1.984634                    0.999345      27.272467      74.904553       0.629752       0.402328      -1.093164       0.135365       0.087242      -0.252614       0.299580      -0.029053       0.122568       0.088193      -0.008753      -0.468402      -0.236095       0.106142       0.129953              9.489932      10.537265      -0.449475       2.928771       6.297669       0.445483      11.634861           0.000037
           73              O      -0.850460      17.332602       6.059219      -0.793433      28.549600 0.53352346E+03  0.12726623E+05                                 7.039641                            6.886798       0.874028       2.268888                    0.999690      30.204300      77.594794       0.770254       0.333359      -1.167075      -0.006839      -0.011110      -0.120940       0.121642      -0.010281       0.010594      -0.014527      -0.005218       0.152571      -0.036040      -0.019416       0.055456              6.956808       6.245502      -0.044691       1.044741       6.470972      -0.643220       8.153949           0.000033
           74              O       4.535021      17.320675       8.411718      -0.930220      62.021104 0.10329552E+04  0.29141873E+05                                12.457025                            9.872363      -0.259183       1.903616                    0.996047      33.666954      94.873251       0.613590       0.353828      -1.146792       0.000651       0.020401      -0.013940       0.024717      -0.010385      -0.031377       0.018600      -0.037276      -0.041471      -0.044763       0.001736       0.043027             15.543154      25.742331       1.535290      -5.779889       9.388737      -2.400016      11.498395           0.000009
           75              O       0.508346      16.330552       7.966822      -0.940793      57.520682 0.10390432E+04  0.29473008E+05                                11.880715                            9.995320      -0.485973       1.826586                    0.996709      34.388163      98.431548       0.598858       0.360571      -1.136889      -0.030214      -0.042928      -0.044282       0.068677      -0.037226       0.007206       0.029782       0.028482       0.029721      -0.057248       0.016662       0.040586             14.117862      17.859033      -4.002926       2.551473      16.120594      -2.631008       8.373958           0.000006
           76              O       3.347272      12.807352      10.064552      -0.793576      28.556241 0.53371525E+03  0.12732414E+05                                 7.040841                            6.888234       0.873289       2.268527                    0.999700      30.208395      77.610456       0.770136       0.333378      -1.167052      -0.007013      -0.099854       0.069917       0.122101       0.014023       0.003393      -0.024318      -0.071892      -0.050016      -0.035328      -0.019269       0.054597              6.957672       6.246271       0.926737      -0.483942       8.290745      -0.408024       6.335999           0.000033
           77              O       2.436154      14.850639       8.898631      -0.929789      62.050037 0.10333580E+04  0.29158361E+05                                12.465359                            9.877596      -0.262948       1.902690                    0.995982      33.667771      94.908167       0.613071       0.354065      -1.146510       0.000874      -0.022701      -0.010466       0.025013      -0.022123       0.024047       0.007602       0.008497       0.094703      -0.044504       0.002116       0.042388             15.555663      25.766236      -5.779731       1.561694      13.058796       0.286424       7.841958           0.000009
           78              O       4.706079      14.960409       9.978552      -0.939414      57.399016 0.10364027E+04  0.29379423E+05                                11.867133                            9.985053      -0.474982       1.830604                    0.996695      34.336341      98.252101       0.598946       0.360748      -1.136750      -0.030964      -0.018002       0.058988       0.069010       0.025928       0.028681      -0.026912       0.032393       0.038378      -0.057445       0.017356       0.040089             14.100645      17.837161       4.204119       2.187016      12.572230       4.662563      11.892544           0.000006
           79              O       1.248406      18.538696      11.980867      -0.793546      28.550757 0.53356060E+03  0.12727828E+05                                 7.039928                            6.887275       0.873521       2.268634                    0.999684      30.204521      77.598277       0.770182       0.333382      -1.167046      -0.007451       0.110101       0.051469       0.121766      -0.003681      -0.013701       0.038721      -0.047825       0.024282      -0.035625      -0.019197       0.054822              6.956896       6.245603      -0.882034      -0.560286       7.176634       1.050566       7.448451           0.000032
           80              O       0.337288      16.507336      10.794289      -0.928852      61.954691 0.10317389E+04  0.29101219E+05                                12.452865                            9.870590      -0.254304       1.905546                    0.996044      33.642551      94.817915       0.613221       0.354118      -1.146469       0.001603       0.002765       0.024648       0.024854       0.032908       0.006859      -0.025623      -0.022845      -0.003359      -0.044714       0.001902       0.042812             15.535318      25.722187       4.236676       4.216681       8.890911       2.114782      11.992855           0.000009
           81              O       2.607212      17.387689      10.159265      -0.941108      57.421986 0.10370082E+04  0.29396603E+05                                11.859879                            9.979997      -0.481774       1.827806                    0.996718      34.366746      98.292411       0.599903       0.360172      -1.137369      -0.029974       0.059697      -0.015216       0.068510       0.012291      -0.035826      -0.002333      -0.019504      -0.113454      -0.057340       0.016758       0.040582             14.089994      17.821191      -0.207624      -4.732064       8.018900      -2.032919      16.429890           0.000005
           82              O       0.850460       7.006723       7.993100      -0.793433      28.549598 0.53352341E+03  0.12726621E+05                                 7.039641                            6.886798       0.874028       2.268888                    0.999690      30.204299      77.594790       0.770254       0.333359      -1.167075       0.006839       0.011110       0.120940       0.121642      -0.010281       0.010594      -0.014527      -0.005219       0.152570      -0.036040      -0.019416       0.055456              6.956807       6.245502      -0.044691       1.044741       6.470971      -0.643220       8.153948           0.000034
           83              O       1.761579       7.018650       5.640601      -0.930220      62.021104 0.10329552E+04  0.29141873E+05                                12.457025                            9.872364      -0.259184       1.903616                    0.996047      33.666954      94.873252       0.613590       0.353828      -1.146792      -0.000651      -0.020401       0.013939       0.024717      -0.010386      -0.031377       0.018600      -0.037276      -0.041471      -0.044763       0.001735       0.043027             15.543154      25.742330       1.535290      -5.779889       9.388737      -2.400016      11.498395           0.000009
           84              O       5.788254       8.008773       6.085497      -0.940793      57.520680 0.10390432E+04  0.29473006E+05                                11.880715                            9.995320      -0.485974       1.826586                    0.996709      34.388161      98.431545       0.598858       0.360571      -1.136889       0.030214       0.042928       0.044282       0.068677      -0.037226       0.007205       0.029782       0.028482       0.029721      -0.057248       0.016662       0.040586             14.117862      17.859032      -4.002926       2.551474      16.120595      -2.631009       8.373958           0.000006
           85              O       2.949328      11.531973       3.987767      -0.793576      28.556230 0.53371499E+03  0.12732406E+05                                 7.040839                            6.888232       0.873290       2.268528                    0.999700      30.208387      77.610431       0.770136       0.333378      -1.167052       0.007014       0.099855      -0.069918       0.122101       0.014023       0.003393      -0.024318      -0.071891      -0.050016      -0.035328      -0.019269       0.054597              6.957670       6.246269       0.926736      -0.483942       8.290743      -0.408024       6.335997           0.000035
           86              O       3.860446       9.488686       5.153688      -0.929789      62.050032 0.10333579E+04  0.29158358E+05                                12.465358                            9.877596      -0.262948       1.902690                    0.995982      33.667770      94.908161       0.613071       0.354065      -1.146510      -0.000875       0.022701       0.010466       0.025013      -0.022123       0.024047       0.007602       0.008497       0.094704      -0.044504       0.002116       0.042388             15.555662      25.766233      -5.779731       1.561694      13.058796       0.286423       7.841957           0.000008
           87              O       1.590521       9.378916       4.073767      -0.939413      57.399009 0.10364026E+04  0.29379419E+05                                11.867131                            9.985052      -0.474981       1.830604                    0.996695      34.336340      98.252091       0.598946       0.360748      -1.136750       0.030964       0.018002      -0.058988       0.069010       0.025928       0.028681      -0.026912       0.032393       0.038378      -0.057445       0.017356       0.040089             14.100643      17.837157       4.204118       2.187016      12.572228       4.662562      11.892543           0.000006
           88              O       5.048194       5.800629       2.071452      -0.793546      28.550754 0.53356051E+03  0.12727825E+05                                 7.039926                            6.887273       0.873522       2.268634                    0.999684      30.204525      77.598280       0.770182       0.333382      -1.167046       0.007451      -0.110101      -0.051469       0.121766      -0.003682      -0.013701       0.038722      -0.047825       0.024282      -0.035625      -0.019198       0.054822              6.956895       6.245602      -0.882034      -0.560285       7.176633       1.050566       7.448450           0.000032
           89              O       5.959312       7.831989       3.258030      -0.928852      61.954703 0.10317392E+04  0.29101229E+05                                12.452867                            9.870592      -0.254305       1.905546                    0.996044      33.642555      94.817933       0.613221       0.354118      -1.146469      -0.001603      -0.002765      -0.024648       0.024854       0.032908       0.006860      -0.025623      -0.022845      -0.003359      -0.044714       0.001902       0.042812             15.535320      25.722189       4.236677       4.216682       8.890913       2.114782      11.992857           0.000009
           90              O       3.689388       6.951636       3.893054      -0.941108      57.421973 0.10370079E+04  0.29396594E+05                                11.859878                            9.979996      -0.481774       1.827806                    0.996718      34.366742      98.292394       0.599903       0.360172      -1.137369       0.029974      -0.059697       0.015216       0.068511       0.012291      -0.035826      -0.002333      -0.019504      -0.113454      -0.057340       0.016758       0.040582             14.089991      17.821187      -0.207624      -4.732064       8.018899      -2.032918      16.429888           0.000006

******************************************************
Auxiliary information for the entire system
The total spin magnetic moment of the unit cell is   0.000001
The total net atomic charge of the unit cell is   0.000004
Accuracy of reproducing the electrostatic potential in the unit cell:
  The inner radius (bohr) =    5.0000
  The outer radius (bohr) =   12.0000
  Valid grid points have density less than (e/(bohr^3)) =    0.0001
  The number of valid grid points were=       115326
  The rms potential error without charges in kcal/mol is=      3.61870
  The rms potential error with partial charges in kcal/mol is=      0.63650
  The RRMSE value at monopole order=      0.17589
  The rms potential error with partial charges and cloud penetration in kcal/mol is=      0.64238
  The RRMSE value at monopole order with cloud penetration is=      0.17752
  The rms potential error with partial charges and atomic dipoles in kcal/mol is=      0.13013
  The RRMSE value at dipole order=      0.03596
  The rms potential error with partial charges, atomic dipoles and cloud penetration in kcal/mol is=      0.13125
  The RRMSE value at dipole order with cloud penetration=      0.03627

******************************************************
The electron densities and ab initio electrostatic potential were computed in VASP using the PBE functional and
projector augmented wave method. See the main text of the journal article for a description of computational details.
The atomic charges, dipoles, and quadrupoles were computed with the DDEC6 method as described in
(a) T. A. Manz and N. Gabaldon Limas, RSC Adv. 6 (2016) 47771-47801 DOI: 10.1039/c6ra04656h
(b) N. Gabaldon Limas and T. A. Manz, RSC Adv. 8 (2018) 2678-2707 DOI: 10.1039/c7ra11829e.
For each atom in the material, the electron cloud parameters were fit to the spherically averaged atom-in-material
electron density using radial positions for which this density was between 10^-4 and 10^-2 electrons per cubic bohr.
The polarizabilities, dispersion coefficients, and quantum Drude oscillator (QDO) parameters were fit using the MCLF method.
The magnetic structure of the system was optimized in VASP from the default ferromagnetic initial guess using spin polarization.
The atomic spin moments (ASMs) were computed on this optimized magnetic structure using the DDEC6 partition as inputs
to the method of T. A. Manz and D. S. Sholl, J. Chem. Theory Comput. 7 (2011) 4146-4164 DOI: 10.1021/ct200539n.
The RMSE and RRMSE were computed using a uniform grid with Ewald summation.
