# Supplementary material for: A collection of forcefield precursors for metal–organic frameworks
Source: RSC Adv. 2019 Nov 13;9(63):36492–507. doi: 10.1039/c9ra07327b (PMC9075174; doi:10.1039/c9ra07327b)
Supplement: RA-009-C9RA07327B-s6168 [file RA-009-C9RA07327B-s6168.xyz]

  179
jmolscript: load "" {1 1 1} spacegroup "x,y,z" unitcell [{      8.849200     0.000000     0.000000 }, {     -4.132506    16.742533     0.000000 }, {     -1.755256    -8.257319    15.660634 }]
Gd     0.077587     0.578691     5.877123     1.969086
Gd     2.883851     7.906523     9.783511     1.969086
Cu    -2.943881     4.242607     7.830317     0.499281
Cu     3.546972    -4.128660     7.830317     0.492065
Cu     4.424600     0.000000     0.000000     0.534382
H      6.089514     1.030365     9.645384     0.134107
H     -1.673116     2.040192    10.140261     0.148906
H      4.687819     4.233163    10.674288     0.118222
H      5.259573     2.953222    11.368054     0.102777
H     -2.332495     4.716822    12.027367     0.134092
H     -1.434353     3.791230    11.144107     0.104116
H     -1.069263     6.094062    10.669590     0.114568
H     -2.555237     6.221970    10.185676     0.110895
H     -0.317929     3.581504     9.357229     0.123709
H      0.147354     4.214572     8.004150     0.137260
H      4.062978     1.590966     9.607799     0.109440
H      3.520347     3.028385     9.272661     0.124305
H      3.305563     1.611642     7.387121     0.131129
H      4.861233     1.382269     7.387121     0.109379
H      4.778941    -1.688407     5.993325     0.124044
H      5.222715    -1.276126     7.430971     0.140979
H      7.166970    -2.863327     8.120039     0.114465
H      6.664073    -4.348600     8.206172     0.114027
H      6.281365    -3.180614    10.188808     0.116136
H      5.324707    -2.206048     9.404211     0.118109
H      0.244856    10.750194    10.444077     0.144572
H      1.710443    11.155265    10.085448     0.145580
H     -0.629601    11.140243     5.144518     0.112926
H     -1.295471    12.166972     4.165729     0.099135
H      0.473875    13.723824     4.597962     0.099859
H      1.010511    12.416424     3.933951     0.122252
H      2.605946    12.881929     5.553261     0.103582
H      1.771808    11.726480     6.214140     0.117888
H      1.631604    -0.055917     1.519081     0.141386
H     -1.648828    15.537590     2.142375     0.138311
H      4.247542     0.001499     3.772647     0.114491
H      5.281320     0.802979     2.900349     0.125742
H      2.921224     2.198714     2.818914     0.110190
H      4.100238     2.408226     1.815067     0.103980
H      2.073424     3.408522     1.115037     0.139591
H      1.448564     1.981055     0.977224     0.113838
H      1.808999    -5.315994    15.038907     0.104586
H      0.325486    -5.427504    14.554993     0.100430
H     -2.939602     9.943080    12.613075     0.107670
H      2.557754    -6.386998    13.269255     0.101124
H     -4.519125     8.887039    13.590298     0.136345
H     -0.634255    -7.689447    15.126606     0.141297
H     -3.128076     7.454849     6.015250     0.134107
H      4.634554     6.445022     5.520373     0.148906
H     -1.726381     4.252051     4.986346     0.118222
H     -2.298135     5.531992     4.292580     0.102777
H      5.293933     3.768392     3.633267     0.134092
H      4.395791     4.693984     4.516527     0.104116
H      4.030701     2.391152     4.991044     0.114568
H      5.516675     2.263244     5.474958     0.110895
H      3.279367     4.903710     6.303405     0.123709
H      2.814084     4.270642     7.656484     0.137260
H     -1.101540     6.894248     6.052835     0.109440
H     -0.558909     5.456829     6.387973     0.124305
H     -0.344125     6.873572     8.273513     0.131129
H     -1.899795     7.102945     8.273513     0.109379
H     -1.817503    10.173621     9.667309     0.124044
H     -2.261277     9.761340     8.229663     0.140979
H     -4.205532    11.348541     7.540595     0.114465
H      0.429871    -3.908719     7.454462     0.114027
H     -3.319927    11.665828     5.471826     0.116136
H     -2.363269    10.691262     6.256423     0.118109
H      2.716582    -2.264980     5.216557     0.144572
H      1.250995    -2.670051     5.575186     0.145580
H      3.591039    -2.655029    10.516116     0.112926
H      4.256909    -3.681758    11.494905     0.099135
H      2.487563    -5.238610    11.062672     0.099859
H      1.950927    -3.931210    11.726683     0.122252
H      0.355492    -4.396715    10.107373     0.103582
H      1.189630    -3.241266     9.446494     0.117888
H      1.329834     8.541131    14.141553     0.141386
H      4.610266    -7.052376    13.518259     0.138311
H     -1.286104     8.483715    11.887987     0.114491
H     -2.319882     7.682235    12.760285     0.125742
H      0.040214     6.286500    12.841720     0.110189
H     -1.138800     6.076988    13.845567     0.103980
H      0.888014     5.076692    14.545597     0.139590
H      1.512874     6.504159    14.683410     0.113838
H      1.152439    13.801208     0.621727     0.104585
H      2.635952    13.912718     1.105641     0.100430
H      5.901040    -1.457866     3.047559     0.107670
H      0.403684    14.872212     2.391379     0.101124
H      7.480563    -0.401825     2.070336     0.136345
H      3.595693    16.174661     0.534028     0.141297
C     -1.518076     1.630688     8.163889     0.624051
C     -2.298145     1.852479     9.423003    -0.277812
C     -3.404769     3.627243    10.696213    -0.106311
C     -2.188076     4.401325    11.120616    -0.214680
C     -1.797712     5.617974    10.242055    -0.116565
C     -0.122113     4.422092     8.912467    -0.274718
C      1.069896     5.088686     9.635988     0.654338
C      4.213944     2.382294     9.065941    -0.132238
C      4.160502     2.018338     7.596974    -0.138202
C      6.754055    -1.142857     6.073194     0.624202
C      5.484674    -1.790774     6.651071    -0.270441
C      6.377305    -3.420330     8.192078    -0.132609
C      5.675140    -3.111591     9.435532    -0.132045
C      0.797284    11.157069     9.758141    -0.315649
C      0.737953    10.298600     8.550706     0.697631
C     -0.772728    12.085836     4.980082    -0.110261
C      0.630678    12.778139     4.749870    -0.222912
C      1.733456    12.645063     5.904059    -0.124950
C      1.590246    -0.041953     3.553398     0.628195
C      2.273143    -0.259291     2.215980    -0.268597
C      4.605519     0.106330     2.878425    -0.136311
C      3.251606     1.955415     1.940353    -0.119001
C      2.275224     2.484458     0.902053    -0.203821
C      0.997390    -5.841966    15.118776    -0.111435
C     -2.255866     9.665560    13.244198    -0.141761
C     -4.135190     8.725995    14.467294    -0.292787
C     -3.965465     7.253171    14.653655     0.608484
C      4.479514     6.854526     7.496745     0.624051
C      5.259583     6.632735     6.237631    -0.277812
C      6.366207     4.857971     4.964421    -0.106311
C      5.149514     4.083889     4.540018    -0.214680
C      4.759150     2.867240     5.418579    -0.116565
C      3.083551     4.063122     6.748167    -0.274718
C      1.891542     3.396528     6.024646     0.654338
C     -1.252506     6.102920     6.594693    -0.132238
C     -1.199064     6.466876     8.063660    -0.138202
C     -3.792617     9.628071     9.587440     0.624202
C     -2.523236    10.275988     9.009563    -0.270441
C     -3.415867    11.905544     7.468556    -0.132609
C     -2.713702    11.596805     6.225102    -0.132045
C      2.164154    -2.671855     5.902493    -0.315649
C      2.223485    -1.813386     7.109928     0.697631
C      3.734166    -3.600622    10.680552    -0.110261
C      2.330760    -4.292925    10.910764    -0.222912
C      1.227982    -4.159849     9.756575    -0.124950
C      1.371192     8.527167    12.107236     0.628195
C      0.688295     8.744505    13.444654    -0.268597
C     -1.644081     8.378884    12.782209    -0.136311
C     -0.290168     6.529799    13.720281    -0.119001
C      0.686214     6.000756    14.758581    -0.203820
C      1.964048    14.327180     0.541858    -0.111435
C      5.217304    -1.180346     2.416436    -0.141761
C      7.096628    -0.240781     1.193340    -0.292787
C      6.926903     1.232043     1.006979     0.608484
N      5.547205     2.957122     9.372889    -0.047934
N     -1.381360     5.232891     8.860787    -0.029008
N      4.491899    -4.146814     9.592138    -0.057077
N      5.519524    -3.197624     7.045719    -0.067494
N      1.274986    -7.222076    14.586315    -0.037617
N      3.503814     0.496223     1.929390    -0.038444
N     -2.585767     5.528092     6.287745    -0.047934
N      4.342798     3.252323     6.799847    -0.029008
N     -1.530461    12.632028     6.068496    -0.057076
N     -2.558086    11.682838     8.614915    -0.067494
N      1.686452    15.707290     1.074319    -0.037617
N     -0.542376     7.988991    13.731244    -0.038444
O     -1.578131     2.399696     7.200760    -0.597454
O     -0.771501     0.569143     8.154492    -0.653597
O      1.616419     6.084893     9.064375    -0.694866
O      1.471795     4.573128    10.686817    -0.598252
O      6.609278    -0.046058     5.520373    -0.631828
O     -0.963284    -1.678304     6.231366    -0.631553
O      1.256107     9.104829     8.661897    -0.695795
O      0.200546    10.660947     7.612634    -0.503980
O      0.516989    -0.635702     3.752288    -0.646304
O      2.092085     0.712934     4.446054    -0.632591
O     -2.963962     6.834991    15.281647    -0.601052
O     -4.874686     6.517921    14.158779    -0.616338
O      4.539569     6.085518     8.459874    -0.597453
O      3.732939     7.916071     7.506142    -0.653597
O      1.345019     2.400321     6.596259    -0.694866
O      1.489643     3.912086     4.973817    -0.598252
O     -3.647840     8.531272    10.140261    -0.631828
O      3.924722    10.163518     9.429268    -0.631553
O      1.705331    -0.619615     6.998737    -0.695795
O      2.760892    -2.175733     8.048000    -0.503980
O      2.444449     9.120916    11.908346    -0.646304
O      0.869353     7.772280    11.214580    -0.632591
O      5.925400     1.650223     0.378987    -0.601052
O      7.836124     1.967293     1.501855    -0.616339

The following XYZ coordinates are in angstroms. Other properties are in atomic units.
The sperically averaged electron density of each atom fit to a function of the form exp(a - br)
eigen_1, eigen_2 and eigen_3 are the three eigenvalues of traceless quadrupole moment tensor
  atom number  atomic symbol              X              Y              Z     net charge C6 coefficient C8 coefficient C10 coefficient fluctuating dipole atomic polarizability isotropic forcefield polarizability              a              b squared Pearson coefficient          <r^3>          <r^4>         wp_QDO          m_QDO          q_QDO       dipole_x       dipole_y       dipole_z         dipole            Qxy            Qxz            Qyz     Q(x^2-y^2)  Q(3z^2 - R^2)        eigen_1        eigen_2        eigen_3 static polarizability      alpha(xx)      alpha(xy)      alpha(xz)      alpha(yy)      alpha(yz)      alpha(zz) atomic spin moment
            1             Gd       0.077587       0.578691       5.877123       1.969086     156.739074 0.39975382E+04  0.14638185E+06                                19.805713                           17.550507       1.419204       2.166094                    0.996818      81.571597     203.296047       0.578887       0.288947      -1.303609       0.039828       0.023552       0.030925       0.055653      -0.049217       0.104927      -0.105087      -0.032225       0.273521      -0.115496      -0.087044       0.202540             23.255460      30.472555       0.439771      -5.798999      21.062416       3.521365      18.231409           0.001396
            2             Gd       2.883851       7.906523       9.783511       1.969086     156.739085 0.39975386E+04  0.14638187E+06                                19.805714                           17.550508       1.419204       2.166094                    0.996818      81.571599     203.296057       0.578887       0.288947      -1.303609      -0.039828      -0.023552      -0.030925       0.055653      -0.049217       0.104927      -0.105087      -0.032225       0.273521      -0.115496      -0.087044       0.202540             23.255461      30.472557       0.439771      -5.798999      21.062417       3.521365      18.231409           0.001396
            3             Cu      -2.943881       4.242607       7.830317       0.499281      60.246246 0.13912368E+04  0.40610013E+05                                13.332067                           12.987936       1.842046       2.450386                    0.994942      45.962350     115.469312       0.461491       0.454685      -1.121473      -0.000000       0.000000      -0.000000       0.000000      -0.061380      -0.077027       0.044886       0.001255      -0.092734      -0.087948      -0.037458       0.125406             14.722022      15.046063       2.994846       3.104941      17.998716       1.168435      11.121288           0.666728
            4             Cu       3.546972      -4.128660       7.830317       0.492065      57.793010 0.12550290E+04  0.35882793E+05                                13.461165                           12.755718       1.769455       2.424788                    0.994212      46.188688     116.746723       0.440642       0.486169      -1.097318       0.000000       0.000000      -0.000000       0.000000      -0.081651       0.007488       0.049952      -0.098753      -0.027023      -0.102217      -0.011189       0.113406             15.562975      17.352360      -1.160781       2.490675      15.727955      -5.619405      13.608609           0.619197
            5             Cu       4.424600       0.000000       0.000000       0.534382      64.735378 0.13945959E+04  0.40711774E+05                                14.014694                           13.011469       1.982485       2.488091                    0.996205      45.898333     115.121116       0.460892       0.455235      -1.121708       0.000000      -0.000000       0.000000       0.000000       0.062673       0.022028       0.004319      -0.127019      -0.134784      -0.077735      -0.034936       0.112671             16.446502      17.456975      -1.400987       1.997016       8.250780       0.308708      23.631752           0.767076
            6              H       6.089514       1.030365       9.645384       0.134107       1.079510 0.83491753E+01  0.82245514E+02                                 1.701725                            1.658504      -0.875071       2.465858                    0.998816       3.365102       9.215222       0.503288       1.235437      -0.720419      -0.012388      -0.022319       0.003233       0.025730       0.001981       0.000229      -0.000659      -0.006784      -0.022064      -0.007399      -0.000229       0.007628              1.728111       1.634851       0.300721      -0.026207       2.197487      -0.040190       1.351995           0.001560
            7              H      -1.673116       2.040192      10.140261       0.148906       1.103904 0.86385268E+01  0.85986116E+02                                 1.749904                            1.706253      -0.870656       2.482104                    0.998697       3.324876       9.209260       0.486899       1.263801      -0.714990       0.020801       0.003666       0.023152       0.031339      -0.007272       0.008762       0.000403       0.010591       0.004604      -0.011602      -0.001858       0.013460              1.761740       1.770956       0.180125       0.311910       1.744542       0.298223       1.769723           0.000144
            8              H       4.687819       4.233163      10.674288       0.118222       1.043309 0.81704871E+01  0.81120399E+02                                 1.745511                            1.706884      -0.995653       2.411867                    0.996500       3.590229      10.307638       0.461352       1.337184      -0.696996      -0.021314       0.027824       0.001578       0.035085      -0.003815       0.003605       0.004642      -0.007424       0.009440      -0.009151       0.001837       0.007314              1.764657       2.009425      -0.365657       0.036967       1.823431       0.123392       1.461116           0.000138
            9              H       5.259573       2.953222      11.368054       0.102777       1.176012 0.93941832E+01  0.94095290E+02                                 1.729586                            1.705840      -0.633917       2.566100                    0.999877       3.269222       8.657622       0.526439       1.161580      -0.741040      -0.002663      -0.017832       0.022550       0.028872       0.001057       0.000608       0.001154      -0.009299       0.014976      -0.007283       0.001812       0.005471              1.707375       1.456498       0.143493      -0.098406       1.833501      -0.249842       1.832127           0.003120
           10              H      -2.332495       4.716822      12.027367       0.134092       1.003470 0.71504908E+01  0.67761146E+02                                 1.626482                            1.537748      -0.618058       2.591115                    0.999912       3.190702       8.570227       0.521189       1.240127      -0.719732      -0.008899       0.011703       0.026339       0.030164       0.002393      -0.001366       0.001335      -0.003073       0.017815      -0.006095      -0.000165       0.006260              1.697240       1.322936       0.044796      -0.033513       1.547878       0.495058       2.220907          -0.000230
           11              H      -1.434353       3.791230      11.144107       0.104116       1.184262 0.97469863E+01  0.99507601E+02                                 1.777890                            1.765302      -0.980784       2.397602                    0.996857       3.608223       9.962026       0.500404       1.198944      -0.727998       0.020742      -0.014718      -0.003063       0.025617      -0.003199       0.000813      -0.005106      -0.004644      -0.015579      -0.007356      -0.001012       0.008368              1.772699       1.910279      -0.254169      -0.051320       1.837341       0.169655       1.570476          -0.000007
           12              H      -1.069263       6.094062      10.669590       0.114568       0.882835 0.63861057E+01  0.60188380E+02                                 1.611142                            1.544267      -1.003718       2.401185                    0.995865       3.667111      10.582922       0.464076       1.400361      -0.682450       0.026548       0.016281       0.013292       0.033860       0.006692      -0.002164       0.000489       0.004223       0.009402      -0.008821       0.002631       0.006190              1.677738       1.784752       0.329478       0.320755       1.585575       0.338839       1.662886           0.003136
           13              H      -2.555237       6.221970      10.185676       0.110895       0.974267 0.75673317E+01  0.74345757E+02                                 1.707982                            1.672977      -1.196891       2.302765                    0.994124       3.838743      11.277575       0.449494       1.386975      -0.684705      -0.028319       0.018067       0.002986       0.033724      -0.005331      -0.007355      -0.000633       0.008389       0.007090      -0.009517      -0.001306       0.010823              1.735639       1.915850      -0.396935       0.060572       1.811968       0.037213       1.479098           0.000075
           14              H      -0.317929       3.581504       9.357229       0.123709       1.105387 0.89702537E+01  0.91927709E+02                                 1.863639                            1.824222      -1.380733       2.227661                    0.992200       3.925102      11.765046       0.429618       1.391175      -0.684404       0.000133      -0.026611       0.011543       0.029008      -0.005201      -0.004954      -0.004059      -0.009044      -0.032424      -0.013979       0.001552       0.012427              1.884570       1.797768       0.310234      -0.140717       2.253429      -0.119846       1.602513           0.000192
           15              H       0.147354       4.214572       8.004150       0.137260       0.852326 0.64479298E+01  0.61441261E+02                                 1.623631                            1.592182      -1.350610       2.250062                    0.992585       3.809773      11.368534       0.435983       1.474336      -0.667981       0.010779      -0.006814      -0.028238       0.030984      -0.004073      -0.003160      -0.003062       0.000832       0.014161      -0.007973       0.001718       0.006256              1.648979       1.601399      -0.126892      -0.237202       1.479603       0.252730       1.865935           0.000283
           16              H       4.062978       1.590966       9.607799       0.109440       1.105766 0.86823621E+01  0.85618964E+02                                 1.679829                            1.655512      -0.624268       2.573384                    0.999944       3.263954       8.691991       0.524706       1.183744      -0.734533      -0.008907      -0.023554       0.011779       0.027800       0.005503       0.004373      -0.002971       0.002544      -0.005726      -0.008598       0.001625       0.006973              1.674148       1.484773       0.126577      -0.034746       2.013927      -0.267359       1.523746           0.001375
           17              H       3.520347       3.028385       9.272661       0.124305       0.970475 0.73727538E+01  0.71652919E+02                                 1.688710                            1.640789      -1.017998       2.405073                    0.996225       3.581449      10.317788       0.460251       1.369326      -0.689882      -0.029441       0.021183       0.002871       0.036383       0.000045       0.003220       0.003982       0.006049      -0.028734      -0.011326       0.002841       0.008485              1.723555       1.947636      -0.447524      -0.050994       1.773554       0.161028       1.449474          -0.000142
           18              H       3.305563       1.611642       7.387121       0.131129       0.912176 0.66624697E+01  0.63380937E+02                                 1.638750                            1.572768      -1.026500       2.394633                    0.996565       3.615149      10.438186       0.462442       1.392276      -0.684309      -0.031473      -0.010939      -0.006751       0.033996       0.003666      -0.001635      -0.001265      -0.003503       0.018544      -0.007193       0.000335       0.006858              1.695886       2.101539       0.324876       0.256446       1.613605       0.127144       1.372513           0.001716
           19              H       4.861233       1.382269       7.387121       0.109379       0.910458 0.68889019E+01  0.66125726E+02                                 1.638341                            1.600506      -1.119105       2.344508                    0.994535       3.735184      10.855153       0.457604       1.394427      -0.683623       0.021949      -0.021624      -0.006205       0.031430      -0.007293      -0.000954      -0.002667      -0.007449      -0.002034      -0.008488      -0.000381       0.008869              1.675394       1.803229      -0.387603      -0.059432       1.821100       0.150439       1.401853          -0.000062
           20              H       4.778941      -1.688407       5.993325       0.124044       0.924730 0.70277774E+01  0.67967350E+02                                 1.671270                            1.627110      -1.221313       2.299199                    0.993903       3.790257      11.148077       0.448308       1.412690      -0.679687      -0.020758       0.004242      -0.018355       0.028032      -0.002813       0.006801      -0.003552      -0.002816      -0.007320      -0.008291      -0.000510       0.008801              1.709558       1.893057       0.019437       0.383935       1.491016      -0.060845       1.744601           0.000137
           21              H       5.222715      -1.276126       7.430971       0.140979       0.860238 0.66641261E+01  0.63318483E+02                                 1.574688                            1.572686      -0.995747       2.421300                    0.996458       3.506679      10.075983       0.463177       1.391785      -0.685257      -0.008812       0.014107       0.024333       0.029474      -0.006612      -0.000796       0.003952      -0.013146       0.011810      -0.011334       0.001371       0.009963              1.575046       1.387574      -0.060763      -0.104478       1.695112       0.176276       1.642452           0.000078
           22              H       7.166970      -2.863327       8.120039       0.114465       1.000510 0.74807218E+01  0.72605549E+02                                 1.688771                            1.624432      -0.870788       2.459224                    0.997675       3.566168      10.101765       0.477078       1.322789      -0.699335       0.021626       0.025494      -0.002971       0.033563       0.004989       0.004767       0.001858       0.003205      -0.004124      -0.005444      -0.003007       0.008451              1.744289       2.122309       0.358916      -0.122601       1.722053      -0.193404       1.388505           0.000810
           23              H       6.664073      -4.348600       8.206172       0.114027       0.901177 0.67680923E+01  0.64722408E+02                                 1.633473                            1.590500      -1.172917       2.325276                    0.993842       3.716213      10.803192       0.456967       1.401627      -0.682289       0.005693      -0.032976       0.003819       0.033681      -0.003357       0.002017       0.001589      -0.016991       0.006813      -0.010674       0.002428       0.008246              1.682199       1.612888      -0.255529       0.005919       2.067726      -0.199794       1.365982          -0.000064
           24              H       6.281365      -3.180614      10.188808       0.116136       1.094759 0.84812502E+01  0.83022619E+02                                 1.660727                            1.630668      -0.644385       2.570565                    0.999868       3.197447       8.442174       0.532190       1.175716      -0.736887       0.024565      -0.005021       0.019524       0.031777       0.003919       0.003321      -0.005495       0.003420       0.000490      -0.008902       0.004133       0.004768              1.655908       1.759410      -0.048527       0.333553       1.414397      -0.125805       1.793918           0.000953
           25              H       5.324707      -2.206048       9.404211       0.118109       1.060404 0.82430668E+01  0.81352817E+02                                 1.708530                            1.669335      -0.966818       2.422764                    0.997273       3.490763       9.728239       0.489546       1.267737      -0.712163      -0.006395       0.032461      -0.008402       0.034135       0.000365      -0.002924      -0.000651      -0.007522      -0.030343      -0.010835       0.001964       0.008871              1.738252       1.529733      -0.198630      -0.031582       2.219858      -0.177428       1.465165           0.000022
           26              H       0.244856      10.750194      10.444077       0.144572       0.882540 0.65658088E+01  0.62353470E+02                                 1.620854                            1.574533      -1.066518       2.388125                    0.995459       3.572672      10.371615       0.455499       1.415945      -0.680121      -0.013675      -0.012191       0.022288       0.028851       0.002920      -0.007166      -0.005382      -0.011807       0.007557      -0.010970      -0.000695       0.011665              1.668162       1.759663       0.179316      -0.337245       1.560851      -0.321279       1.683972           0.000047
           27              H       1.710443      11.155265      10.085448       0.145580       1.110428 0.87285497E+01  0.88842162E+02                                 1.871165                            1.801037      -1.391683       2.229769                    0.993027       3.829122      11.438333       0.431812       1.393589      -0.684106       0.030704       0.003864       0.008561       0.032108       0.004361       0.003557       0.003099       0.007341      -0.014511      -0.006720      -0.002839       0.009559              1.933147       2.562901      -0.106100       0.195455       1.669904      -0.165923       1.566635           0.000787
           28              H      -0.629601      11.140243       5.144518       0.112926       1.164714 0.90356274E+01  0.89842717E+02                                 1.716969                            1.668329      -0.952326       2.422290                    0.997829       3.354001       8.919187       0.533268       1.155144      -0.740294       0.012811      -0.033958       0.006549       0.036880      -0.006435      -0.008455       0.004228      -0.009978      -0.012704      -0.012135      -0.001592       0.013726              1.740261       1.515213      -0.075706      -0.027509       2.234252      -0.236112       1.471318           0.000256
           29              H      -1.295471      12.166972       4.165729       0.099135       1.157984 0.90366223E+01  0.89307649E+02                                 1.677212                            1.644089      -0.652060       2.551793                    0.999868       3.258990       8.469444       0.552520       1.121697      -0.750323      -0.017712       0.007938      -0.022214       0.029499      -0.007561      -0.000597      -0.000510       0.008289       0.003411      -0.009244       0.001181       0.008063              1.674187       1.596736      -0.017599       0.272675       1.410460      -0.141116       2.015364           0.003224
           30              H       0.473875      13.723824       4.597962       0.099859       0.921993 0.70647326E+01  0.67939657E+02                                 1.617317                            1.591259      -0.990002       2.393632                    0.995601       3.767859      10.802400       0.473872       1.344055      -0.693011      -0.004452       0.027003       0.000378       0.027371      -0.000674       0.005404      -0.005186      -0.008398      -0.026572      -0.012328       0.001802       0.010527              1.641543       1.404389      -0.039682      -0.003613       1.991095      -0.223677       1.529145          -0.000004
           31              H       1.010511      12.416424       3.933951       0.122252       0.995524 0.73245854E+01  0.68528160E+02                                 1.496048                            1.462814      -0.580178       2.593079                    0.999986       3.044229       7.640376       0.597577       1.095536      -0.756487       0.012426      -0.015872      -0.021165       0.029228      -0.001145      -0.002567       0.005998       0.002874       0.006696      -0.006656      -0.000728       0.007385              1.495170       1.363160      -0.069134      -0.237708       1.332224       0.112540       1.790126          -0.000090
           32              H       2.605946      12.881929       5.553261       0.103582       1.080624 0.82965968E+01  0.81592128E+02                                 1.696132                            1.648619      -0.696968       2.530827                    0.999648       3.443178       9.418772       0.506974       1.228491      -0.721493       0.027508       0.011207      -0.007515       0.030639       0.001069      -0.001197       0.002272       0.007314       0.000418      -0.005031       0.001050       0.003981              1.725073       2.192247       0.212324      -0.219620       1.488916      -0.132975       1.494056           0.001381
           33              H       1.771808      11.726480       6.214140       0.117888       1.061238 0.81739169E+01  0.80310543E+02                                 1.697692                            1.654968      -0.800845       2.495489                    0.999225       3.404121       9.392781       0.496116       1.256552      -0.715432      -0.000672      -0.037033       0.006815       0.037661      -0.005035       0.003760       0.003129      -0.023585       0.006448      -0.014994       0.002681       0.012313              1.733486       1.482706       0.023587       0.010659       2.189874      -0.372677       1.527879           0.000043
           34              H       1.631604      -0.055917       1.519081       0.141386       0.922237 0.68311056E+01  0.65755942E+02                                 1.687807                            1.619319      -1.291277       2.280094                    0.993215       3.730335      11.032355       0.442035       1.439478      -0.674879      -0.019971       0.005171      -0.021633       0.029892       0.007798       0.005893      -0.002629       0.007970      -0.000796      -0.011341       0.000988       0.010353              1.750791       1.818024      -0.092626       0.406222       1.340806      -0.181030       2.093544           0.000183
           35              H      -1.648828      15.537590       2.142375       0.138311       1.085152 0.90054465E+01  0.91474895E+02                                 1.786263                            1.787513      -1.085573       2.369344                    0.996922       3.595351      10.389941       0.453195       1.330529      -0.698911       0.005225      -0.029233      -0.005081       0.030128       0.001763       0.000679      -0.002119      -0.008817      -0.040281      -0.013652       0.002037       0.011614              1.768073       1.703306      -0.209971      -0.021659       1.935951      -0.024935       1.664963           0.000186
           36              H       4.247542       0.001499       3.772647       0.114491       0.937292 0.68946300E+01  0.65977564E+02                                 1.649728                            1.584556      -0.970615       2.410733                    0.996489       3.664383      10.519649       0.468689       1.365638      -0.689456      -0.014327      -0.002972       0.029790       0.033189       0.000310      -0.002131      -0.003199      -0.001028       0.021413      -0.004583      -0.003840       0.008423              1.718567       1.573622      -0.013914      -0.272953       1.373218      -0.069918       2.208861           0.001588
           37              H       5.281320       0.802979       2.900349       0.125742       0.876292 0.67735640E+01  0.64563856E+02                                 1.586501                            1.580415      -0.994900       2.419012                    0.996174       3.547838      10.181100       0.464705       1.382791      -0.686975       0.027259       0.023038       0.001285       0.035714       0.004679       0.004782       0.002836      -0.000916      -0.029658      -0.011453       0.000442       0.011011              1.594206       1.733579       0.239741      -0.027056       1.583253       0.062466       1.465787          -0.000136
           38              H       2.921224       2.198714       2.818914       0.110190       0.969904 0.71653796E+01  0.69162607E+02                                 1.684539                            1.611882      -0.951953       2.419815                    0.996508       3.670189      10.547283       0.466676       1.359748      -0.690894      -0.016475       0.008132       0.028366       0.033796      -0.003898      -0.000079       0.002681      -0.006864       0.004004      -0.006018       0.000121       0.005897              1.757522       1.472292      -0.034532      -0.218108       1.421263       0.244733       2.379012           0.003578
           39              H       4.100238       2.408226       1.815067       0.103980       1.103433 0.89405188E+01  0.90535330E+02                                 1.785338                            1.763366      -0.990019       2.393529                    0.996907       3.726157      10.706492       0.463764       1.304227      -0.703308       0.024988       0.019078      -0.010568       0.033167       0.002027       0.003470      -0.005731      -0.009666      -0.030309      -0.012788       0.001271       0.011518              1.786590       2.116281       0.257893      -0.043282       1.570708       0.019625       1.672782           0.000145
           40              H       2.073424       3.408522       1.115037       0.139591       1.005291 0.74020180E+01  0.69701603E+02                                 1.544220                            1.502684      -0.588219       2.608047                    0.999966       2.967681       7.566518       0.568587       1.143975      -0.745485      -0.005708       0.026519       0.010030       0.028921      -0.002844      -0.000389       0.002043      -0.012397       0.004995      -0.007652       0.000828       0.006824              1.541035       1.310210      -0.154708      -0.029333       1.868200       0.199722       1.444693          -0.000236
           41              H       1.448564       1.981055       0.977224       0.113838       0.965196 0.74430828E+01  0.72778798E+02                                 1.692564                            1.653003      -1.163771       2.314070                    0.994592       3.836640      11.222381       0.455018       1.376656      -0.686401      -0.021859      -0.013223       0.005989       0.026240       0.003336       0.000498      -0.001413       0.003347       0.017879      -0.006879       0.000734       0.006145              1.714064       2.077102       0.310413      -0.041266       1.536123      -0.010134       1.528966          -0.000028
           42              H       1.808999      -5.315994      15.038907       0.104586       1.220232 0.99643229E+01  0.10180309E+03                                 1.794002                            1.772674      -0.903939       2.439473                    0.997846       3.463408       9.418234       0.506934       1.182610      -0.733984       0.030299       0.018371       0.009227       0.036615       0.004918      -0.002691       0.008248      -0.006762      -0.022482      -0.012784       0.000875       0.011909              1.779609       1.993209       0.299132      -0.099926       1.626797      -0.025570       1.718822           0.000057
           43              H       0.325486      -5.427504      14.554993       0.100430       1.177143 0.92168627E+01  0.91916680E+02                                 1.724617                            1.683403      -0.654535       2.553214                    0.999794       3.312608       8.764660       0.532685       1.152987      -0.742124      -0.027193       0.008694      -0.011627       0.030826      -0.003515       0.005470       0.006946       0.000432      -0.002561      -0.010870       0.003856       0.007015              1.739174       1.785754      -0.234375       0.328759       1.528936      -0.214342       1.902832           0.003486
           44              H      -2.939602       9.943080      12.613075       0.107670       1.008077 0.76281427E+01  0.74267304E+02                                 1.688984                            1.634333      -0.844209       2.472916                    0.997693       3.546410      10.003630       0.479108       1.313087      -0.701860      -0.028147       0.002665      -0.020622       0.034994      -0.007501       0.003536      -0.002504       0.013400       0.009038      -0.011616       0.000754       0.010862              1.742108       1.787194      -0.126411       0.335545       1.412914      -0.256657       2.026217           0.001545
           45              H       2.557754      -6.386998      13.269255       0.101124       1.068761 0.86699268E+01  0.87297480E+02                                 1.763175                            1.748265      -1.001007       2.392894                    0.995937       3.735048      10.771647       0.460139       1.321997      -0.699533       0.027062       0.018491       0.003382       0.032950       0.010974      -0.004703       0.003667       0.002477      -0.003538      -0.013304       0.001571       0.011733              1.769588       1.914247       0.259517      -0.102597       1.720086      -0.111685       1.674431          -0.000139
           46              H      -4.519125       8.887039      13.590298       0.136345       0.980632 0.75019600E+01  0.73819115E+02                                 1.742575                            1.685352      -1.335062       2.249149                    0.993716       3.846573      11.448311       0.438404       1.419834      -0.678170      -0.009307       0.001343      -0.026738       0.028344       0.003486      -0.002219      -0.002554       0.002317       0.015864      -0.006376      -0.000739       0.007115              1.798821       1.823538       0.020714       0.348266       1.314557      -0.095607       2.258368           0.001543
           47              H      -0.634255      -7.689447      15.126606       0.141297       0.906891 0.67361888E+01  0.64294875E+02                                 1.642630                            1.589146      -1.044281       2.397691                    0.995811       3.565165      10.329865       0.456456       1.405869      -0.682266      -0.020404       0.010570       0.015712       0.027837       0.002351      -0.004708       0.001588       0.010111      -0.013837      -0.007395      -0.001845       0.009240              1.689062       1.821554      -0.059198      -0.358930       1.314506       0.180830       1.931127          -0.000002
           48              H      -3.128076       7.454849       6.015250       0.134107       1.079510 0.83491808E+01  0.82245586E+02                                 1.701726                            1.658504      -0.875072       2.465858                    0.998816       3.365103       9.215227       0.503288       1.235437      -0.720419       0.012388       0.022319      -0.003233       0.025730       0.001981       0.000229      -0.000659      -0.006784      -0.022065      -0.007399      -0.000229       0.007628              1.728112       1.634852       0.300721      -0.026207       2.197488      -0.040190       1.351996           0.001560
           49              H       4.634554       6.445022       5.520373       0.148906       1.103904 0.86385341E+01  0.85986210E+02                                 1.749905                            1.706254      -0.870656       2.482104                    0.998697       3.324877       9.209265       0.486899       1.263801      -0.714990      -0.020801      -0.003666      -0.023152       0.031339      -0.007272       0.008762       0.000403       0.010591       0.004604      -0.011602      -0.001858       0.013460              1.761741       1.770957       0.180125       0.311910       1.744543       0.298223       1.769724           0.000144
           50              H      -1.726381       4.252051       4.986346       0.118222       1.043309 0.81704875E+01  0.81120407E+02                                 1.745511                            1.706884      -0.995653       2.411867                    0.996500       3.590229      10.307640       0.461352       1.337184      -0.696996       0.021314      -0.027824      -0.001578       0.035085      -0.003815       0.003605       0.004642      -0.007424       0.009440      -0.009151       0.001837       0.007314              1.764657       2.009425      -0.365657       0.036968       1.823431       0.123392       1.461116           0.000137
           51              H      -2.298135       5.531992       4.292580       0.102777       1.176012 0.93941906E+01  0.94095394E+02                                 1.729588                            1.705842      -0.633917       2.566100                    0.999877       3.269222       8.657627       0.526438       1.161581      -0.741040       0.002663       0.017832      -0.022551       0.028872       0.001057       0.000608       0.001154      -0.009299       0.014976      -0.007283       0.001812       0.005471              1.707377       1.456500       0.143494      -0.098406       1.833503      -0.249842       1.832129           0.003121
           52              H       5.293933       3.768392       3.633267       0.134092       1.003470 0.71504899E+01  0.67761131E+02                                 1.626482                            1.537748      -0.618058       2.591115                    0.999912       3.190702       8.570225       0.521189       1.240126      -0.719732       0.008899      -0.011703      -0.026339       0.030164       0.002393      -0.001366       0.001335      -0.003073       0.017815      -0.006095      -0.000165       0.006260              1.697240       1.322936       0.044796      -0.033513       1.547877       0.495057       2.220906          -0.000230
           53              H       4.395791       4.693984       4.516527       0.104116       1.184262 0.97469863E+01  0.99507601E+02                                 1.777890                            1.765302      -0.980784       2.397602                    0.996857       3.608223       9.962026       0.500404       1.198944      -0.727998      -0.020742       0.014718       0.003063       0.025617      -0.003199       0.000813      -0.005106      -0.004644      -0.015579      -0.007356      -0.001012       0.008368              1.772699       1.910279      -0.254169      -0.051320       1.837341       0.169655       1.570476          -0.000007
           54              H       4.030701       2.391152       4.991044       0.114568       0.882835 0.63861108E+01  0.60188437E+02                                 1.611142                            1.544267      -1.003718       2.401185                    0.995865       3.667112      10.582923       0.464077       1.400361      -0.682450      -0.026548      -0.016281      -0.013292       0.033860       0.006692      -0.002164       0.000489       0.004223       0.009402      -0.008821       0.002631       0.006190              1.677738       1.784752       0.329479       0.320755       1.585576       0.338839       1.662886           0.003136
           55              H       5.516675       2.263244       5.474958       0.110895       0.974267 0.75673373E+01  0.74345823E+02                                 1.707982                            1.672977      -1.196891       2.302765                    0.994124       3.838744      11.277577       0.449494       1.386974      -0.684705       0.028319      -0.018067      -0.002986       0.033724      -0.005331      -0.007355      -0.000633       0.008389       0.007090      -0.009517      -0.001306       0.010823              1.735639       1.915851      -0.396935       0.060573       1.811968       0.037213       1.479098           0.000075
           56              H       3.279367       4.903710       6.303405       0.123709       1.105387 0.89702544E+01  0.91927716E+02                                 1.863639                            1.824222      -1.380733       2.227661                    0.992200       3.925102      11.765045       0.429618       1.391175      -0.684404      -0.000134       0.026611      -0.011543       0.029008      -0.005201      -0.004954      -0.004059      -0.009044      -0.032424      -0.013979       0.001552       0.012427              1.884570       1.797767       0.310234      -0.140717       2.253429      -0.119846       1.602513           0.000192
           57              H       2.814084       4.270642       7.656484       0.137260       0.852325 0.64479288E+01  0.61441251E+02                                 1.623631                            1.592182      -1.350610       2.250061                    0.992585       3.809773      11.368535       0.435983       1.474336      -0.667981      -0.010779       0.006814       0.028238       0.030984      -0.004073      -0.003160      -0.003062       0.000832       0.014161      -0.007973       0.001718       0.006256              1.648979       1.601399      -0.126892      -0.237202       1.479603       0.252730       1.865935           0.000283
           58              H      -1.101540       6.894248       6.052835       0.109440       1.105766 0.86823626E+01  0.85618973E+02                                 1.679829                            1.655512      -0.624268       2.573384                    0.999944       3.263954       8.691992       0.524706       1.183745      -0.734533       0.008907       0.023554      -0.011779       0.027800       0.005503       0.004373      -0.002971       0.002544      -0.005727      -0.008598       0.001625       0.006973              1.674149       1.484773       0.126577      -0.034746       2.013927      -0.267359       1.523746           0.001375
           59              H      -0.558909       5.456829       6.387973       0.124305       0.970475 0.73727524E+01  0.71652906E+02                                 1.688711                            1.640789      -1.017998       2.405073                    0.996225       3.581449      10.317790       0.460251       1.369326      -0.689882       0.029441      -0.021183      -0.002871       0.036383       0.000045       0.003220       0.003982       0.006049      -0.028734      -0.011326       0.002841       0.008485              1.723555       1.947637      -0.447524      -0.050994       1.773554       0.161028       1.449475          -0.000142
           60              H      -0.344125       6.873572       8.273513       0.131129       0.912176 0.66624697E+01  0.63380937E+02                                 1.638750                            1.572768      -1.026499       2.394634                    0.996565       3.615149      10.438186       0.462442       1.392276      -0.684309       0.031473       0.010939       0.006751       0.033996       0.003666      -0.001635      -0.001265      -0.003503       0.018544      -0.007193       0.000335       0.006858              1.695886       2.101539       0.324876       0.256446       1.613605       0.127144       1.372513           0.001717
           61              H      -1.899795       7.102945       8.273513       0.109379       0.910458 0.68889019E+01  0.66125726E+02                                 1.638341                            1.600506      -1.119105       2.344508                    0.994535       3.735184      10.855153       0.457604       1.394427      -0.683623      -0.021949       0.021624       0.006205       0.031430      -0.007293      -0.000954      -0.002667      -0.007449      -0.002034      -0.008488      -0.000381       0.008869              1.675394       1.803229      -0.387603      -0.059432       1.821100       0.150439       1.401853          -0.000062
           62              H      -1.817503      10.173621       9.667309       0.124044       0.924730 0.70277774E+01  0.67967350E+02                                 1.671270                            1.627110      -1.221313       2.299199                    0.993903       3.790257      11.148077       0.448308       1.412690      -0.679687       0.020758      -0.004242       0.018355       0.028032      -0.002813       0.006801      -0.003552      -0.002816      -0.007320      -0.008291      -0.000510       0.008801              1.709558       1.893057       0.019437       0.383935       1.491016      -0.060845       1.744601           0.000137
           63              H      -2.261277       9.761340       8.229663       0.140979       0.860238 0.66641210E+01  0.63318426E+02                                 1.574687                            1.572686      -0.995747       2.421300                    0.996458       3.506678      10.075981       0.463177       1.391785      -0.685257       0.008812      -0.014107      -0.024333       0.029475      -0.006612      -0.000796       0.003952      -0.013146       0.011810      -0.011334       0.001371       0.009963              1.575046       1.387574      -0.060763      -0.104478       1.695111       0.176276       1.642451           0.000078
           64              H      -4.205532      11.348541       7.540595       0.114465       1.000510 0.74807218E+01  0.72605549E+02                                 1.688771                            1.624432      -0.870788       2.459224                    0.997675       3.566168      10.101765       0.477078       1.322789      -0.699335      -0.021626      -0.025494       0.002971       0.033563       0.004989       0.004767       0.001858       0.003205      -0.004124      -0.005444      -0.003007       0.008451              1.744289       2.122309       0.358916      -0.122601       1.722053      -0.193404       1.388505           0.000810
           65              H       0.429871      -3.908719       7.454462       0.114027       0.901177 0.67680923E+01  0.64722408E+02                                 1.633473                            1.590500      -1.172916       2.325276                    0.993842       3.716213      10.803192       0.456967       1.401627      -0.682289      -0.005693       0.032976      -0.003819       0.033681      -0.003357       0.002017       0.001589      -0.016991       0.006813      -0.010674       0.002428       0.008246              1.682199       1.612888      -0.255529       0.005919       2.067726      -0.199794       1.365982          -0.000064
           66              H      -3.319927      11.665828       5.471826       0.116136       1.094759 0.84812508E+01  0.83022629E+02                                 1.660728                            1.630668      -0.644385       2.570565                    0.999868       3.197447       8.442175       0.532190       1.175717      -0.736887      -0.024565       0.005021      -0.019523       0.031777       0.003919       0.003321      -0.005495       0.003420       0.000490      -0.008902       0.004133       0.004768              1.655909       1.759411      -0.048527       0.333553       1.414397      -0.125805       1.793918           0.000953
           67              H      -2.363269      10.691262       6.256423       0.118109       1.060404 0.82430668E+01  0.81352816E+02                                 1.708530                            1.669335      -0.966818       2.422764                    0.997273       3.490763       9.728239       0.489546       1.267737      -0.712163       0.006395      -0.032461       0.008402       0.034135       0.000365      -0.002924      -0.000651      -0.007522      -0.030343      -0.010835       0.001964       0.008871              1.738252       1.529733      -0.198630      -0.031582       2.219858      -0.177428       1.465165           0.000022
           68              H       2.716582      -2.264980       5.216557       0.144572       0.882540 0.65658097E+01  0.62353478E+02                                 1.620853                            1.574533      -1.066517       2.388125                    0.995459       3.572672      10.371614       0.455499       1.415945      -0.680121       0.013675       0.012191      -0.022288       0.028851       0.002920      -0.007166      -0.005382      -0.011807       0.007556      -0.010970      -0.000695       0.011665              1.668162       1.759663       0.179316      -0.337245       1.560851      -0.321279       1.683972           0.000047
           69              H       1.250995      -2.670051       5.575186       0.145580       1.110428 0.87285451E+01  0.88842108E+02                                 1.871165                            1.801037      -1.391683       2.229769                    0.993027       3.829121      11.438332       0.431812       1.393590      -0.684105      -0.030704      -0.003864      -0.008562       0.032108       0.004361       0.003557       0.003099       0.007341      -0.014511      -0.006720      -0.002839       0.009559              1.933147       2.562901      -0.106100       0.195455       1.669904      -0.165923       1.566635           0.000787
           70              H       3.591039      -2.655029      10.516116       0.112926       1.164714 0.90356291E+01  0.89842741E+02                                 1.716969                            1.668329      -0.952326       2.422290                    0.997829       3.354001       8.919188       0.533268       1.155144      -0.740294      -0.012811       0.033958      -0.006549       0.036880      -0.006435      -0.008455       0.004228      -0.009978      -0.012704      -0.012135      -0.001592       0.013726              1.740261       1.515213      -0.075706      -0.027509       2.234252      -0.236112       1.471318           0.000256
           71              H       4.256909      -3.681758      11.494905       0.099135       1.157984 0.90366201E+01  0.89307620E+02                                 1.677211                            1.644088      -0.652060       2.551794                    0.999868       3.258990       8.469443       0.552520       1.121697      -0.750323       0.017712      -0.007938       0.022214       0.029499      -0.007561      -0.000597      -0.000510       0.008289       0.003411      -0.009244       0.001181       0.008063              1.674186       1.596736      -0.017599       0.272675       1.410459      -0.141116       2.015363           0.003224
           72              H       2.487563      -5.238610      11.062672       0.099859       0.921993 0.70647336E+01  0.67939666E+02                                 1.617317                            1.591259      -0.990001       2.393632                    0.995601       3.767859      10.802399       0.473872       1.344055      -0.693011       0.004452      -0.027003      -0.000378       0.027371      -0.000674       0.005404      -0.005186      -0.008398      -0.026572      -0.012328       0.001802       0.010527              1.641543       1.404389      -0.039682      -0.003613       1.991095      -0.223677       1.529145          -0.000004
           73              H       1.950927      -3.931210      11.726683       0.122252       0.995525 0.73245879E+01  0.68528184E+02                                 1.496048                            1.462814      -0.580178       2.593079                    0.999986       3.044230       7.640377       0.597577       1.095535      -0.756487      -0.012426       0.015872       0.021165       0.029228      -0.001145      -0.002567       0.005998       0.002874       0.006696      -0.006656      -0.000728       0.007385              1.495170       1.363159      -0.069134      -0.237708       1.332223       0.112540       1.790126          -0.000090
           74              H       0.355492      -4.396715      10.107373       0.103582       1.080624 0.82965971E+01  0.81592128E+02                                 1.696131                            1.648619      -0.696968       2.530827                    0.999648       3.443178       9.418770       0.506975       1.228490      -0.721493      -0.027508      -0.011207       0.007515       0.030639       0.001069      -0.001197       0.002272       0.007314       0.000418      -0.005031       0.001050       0.003981              1.725072       2.192246       0.212324      -0.219620       1.488916      -0.132975       1.494056           0.001381
           75              H       1.189630      -3.241266       9.446494       0.117888       1.061238 0.81739122E+01  0.80310492E+02                                 1.697692                            1.654968      -0.800845       2.495489                    0.999225       3.404120       9.392780       0.496116       1.256552      -0.715432       0.000672       0.037033      -0.006815       0.037661      -0.005035       0.003760       0.003129      -0.023585       0.006448      -0.014994       0.002681       0.012313              1.733486       1.482706       0.023587       0.010659       2.189874      -0.372677       1.527879           0.000043
           76              H       1.329834       8.541131      14.141553       0.141386       0.922237 0.68311065E+01  0.65755950E+02                                 1.687806                            1.619319      -1.291277       2.280094                    0.993215       3.730335      11.032354       0.442035       1.439478      -0.674879       0.019971      -0.005171       0.021633       0.029892       0.007798       0.005893      -0.002629       0.007970      -0.000796      -0.011341       0.000988       0.010353              1.750791       1.818024      -0.092626       0.406222       1.340806      -0.181030       2.093544           0.000183
           77              H       4.610266      -7.052376      13.518259       0.138311       1.085152 0.90054416E+01  0.91474838E+02                                 1.786263                            1.787513      -1.085573       2.369344                    0.996922       3.595350      10.389939       0.453195       1.330530      -0.698911      -0.005225       0.029233       0.005081       0.030128       0.001763       0.000679      -0.002119      -0.008817      -0.040281      -0.013652       0.002037       0.011614              1.768073       1.703306      -0.209971      -0.021659       1.935951      -0.024935       1.664962           0.000186
           78              H      -1.286104       8.483715      11.887987       0.114491       0.937292 0.68946297E+01  0.65977559E+02                                 1.649728                            1.584556      -0.970615       2.410733                    0.996489       3.664383      10.519648       0.468690       1.365638      -0.689456       0.014327       0.002972      -0.029790       0.033189       0.000310      -0.002131      -0.003199      -0.001028       0.021413      -0.004583      -0.003840       0.008423              1.718567       1.573622      -0.013914      -0.272953       1.373218      -0.069918       2.208860           0.001588
           79              H      -2.319882       7.682235      12.760285       0.125742       0.876292 0.67735700E+01  0.64563922E+02                                 1.586501                            1.580416      -0.994900       2.419012                    0.996174       3.547839      10.181101       0.464705       1.382790      -0.686976      -0.027259      -0.023038      -0.001285       0.035714       0.004679       0.004782       0.002836      -0.000916      -0.029658      -0.011453       0.000442       0.011011              1.594206       1.733579       0.239741      -0.027056       1.583253       0.062466       1.465787          -0.000136
           80              H       0.040214       6.286500      12.841720       0.110189       0.969905 0.71653838E+01  0.69162655E+02                                 1.684539                            1.611882      -0.951953       2.419815                    0.996508       3.670190      10.547285       0.466676       1.359748      -0.690894       0.016475      -0.008132      -0.028366       0.033796      -0.003898      -0.000079       0.002681      -0.006864       0.004004      -0.006018       0.000121       0.005897              1.757523       1.472293      -0.034532      -0.218108       1.421264       0.244733       2.379013           0.003578
           81              H      -1.138800       6.076988      13.845567       0.103980       1.103433 0.89405183E+01  0.90535326E+02                                 1.785338                            1.763366      -0.990018       2.393529                    0.996907       3.726157      10.706493       0.463764       1.304228      -0.703307      -0.024988      -0.019078       0.010568       0.033167       0.002027       0.003470      -0.005731      -0.009666      -0.030309      -0.012788       0.001271       0.011518              1.786591       2.116282       0.257893      -0.043282       1.570708       0.019625       1.672782           0.000145
           82              H       0.888014       5.076692      14.545597       0.139590       1.005291 0.74020235E+01  0.69701667E+02                                 1.544221                            1.502684      -0.588219       2.608047                    0.999966       2.967682       7.566521       0.568587       1.143975      -0.745485       0.005708      -0.026519      -0.010030       0.028921      -0.002844      -0.000389       0.002043      -0.012397       0.004995      -0.007652       0.000828       0.006825              1.541035       1.310211      -0.154708      -0.029333       1.868201       0.199723       1.444694          -0.000236
           83              H       1.512874       6.504159      14.683410       0.113838       0.965196 0.74430837E+01  0.72778808E+02                                 1.692564                            1.653003      -1.163771       2.314070                    0.994592       3.836640      11.222380       0.455018       1.376656      -0.686401       0.021859       0.013223      -0.005989       0.026240       0.003336       0.000498      -0.001413       0.003347       0.017879      -0.006879       0.000734       0.006145              1.714063       2.077102       0.310413      -0.041266       1.536123      -0.010134       1.528966          -0.000028
           84              H       1.152439      13.801208       0.621727       0.104585       1.220233 0.99643359E+01  0.10180327E+03                                 1.794004                            1.772677      -0.903939       2.439472                    0.997846       3.463409       9.418242       0.506933       1.182611      -0.733984      -0.030299      -0.018371      -0.009227       0.036615       0.004918      -0.002691       0.008248      -0.006762      -0.022482      -0.012784       0.000875       0.011909              1.779612       1.993212       0.299133      -0.099926       1.626799      -0.025570       1.718824           0.000057
           85              H       2.635952      13.912718       1.105641       0.100430       1.177143 0.92168588E+01  0.91916637E+02                                 1.724617                            1.683404      -0.654534       2.553214                    0.999794       3.312607       8.764659       0.532685       1.152988      -0.742124       0.027193      -0.008694       0.011627       0.030826      -0.003515       0.005470       0.006946       0.000432      -0.002561      -0.010870       0.003856       0.007015              1.739174       1.785754      -0.234375       0.328759       1.528936      -0.214342       1.902832           0.003486
           86              H       5.901040      -1.457866       3.047559       0.107670       1.008077 0.76281420E+01  0.74267299E+02                                 1.688984                            1.634333      -0.844209       2.472916                    0.997693       3.546410      10.003631       0.479108       1.313088      -0.701860       0.028147      -0.002665       0.020622       0.034994      -0.007501       0.003536      -0.002504       0.013400       0.009038      -0.011616       0.000754       0.010862              1.742108       1.787194      -0.126411       0.335545       1.412914      -0.256657       2.026217           0.001545
           87              H       0.403684      14.872212       2.391379       0.101124       1.068760 0.86699215E+01  0.87297417E+02                                 1.763175                            1.748265      -1.001006       2.392894                    0.995937       3.735047      10.771645       0.460139       1.321997      -0.699533      -0.027062      -0.018491      -0.003382       0.032950       0.010974      -0.004703       0.003667       0.002476      -0.003538      -0.013304       0.001571       0.011733              1.769588       1.914247       0.259517      -0.102597       1.720086      -0.111685       1.674431          -0.000139
           88              H       7.480563      -0.401825       2.070336       0.136345       0.980632 0.75019634E+01  0.73819155E+02                                 1.742575                            1.685352      -1.335063       2.249149                    0.993716       3.846574      11.448314       0.438404       1.419834      -0.678170       0.009307      -0.001343       0.026738       0.028344       0.003486      -0.002219      -0.002554       0.002317       0.015864      -0.006376      -0.000739       0.007115              1.798821       1.823538       0.020714       0.348266       1.314557      -0.095607       2.258369           0.001543
           89              H       3.595693      16.174661       0.534028       0.141297       0.906891 0.67361881E+01  0.64294868E+02                                 1.642631                            1.589146      -1.044281       2.397691                    0.995811       3.565165      10.329866       0.456456       1.405869      -0.682266       0.020404      -0.010570      -0.015712       0.027837       0.002351      -0.004708       0.001588       0.010111      -0.013837      -0.007395      -0.001845       0.009240              1.689062       1.821554      -0.059198      -0.358930       1.314506       0.180830       1.931127          -0.000002
           90              C      -1.518076       1.630688       8.163889       0.624051      20.043366 0.25421993E+03  0.53115751E+04                                 6.914925                            5.735306      -0.135834       2.010021                    0.999720      22.653285      64.722467       0.604168       0.485216      -1.007867       0.026769      -0.003837      -0.011331       0.029321       0.056111       0.049828       0.017710       0.054510      -0.113623      -0.063017      -0.037668       0.100684              7.808372       7.279251      -3.321073      -1.998238       9.532193       1.134227       6.613672           0.000995
           91              C      -2.298145       1.852479       9.423003      -0.277812      26.843066 0.43793655E+03  0.10384018E+05                                 7.885712                            7.003839      -0.336029       1.878061                    0.997364      30.605851      90.317877       0.614978       0.420042      -1.054809      -0.052477       0.061831      -0.007438       0.081438      -0.039077       0.028384      -0.004414      -0.005359      -0.113092      -0.052196      -0.011074       0.063271              8.570072       8.886768      -1.785838      -1.342271       9.593058       2.068563       7.230389           0.001131
           92              C      -3.404769       3.627243      10.696213      -0.106311      24.105794 0.37178478E+03  0.84703440E+04                                 7.412009                            6.484876      -0.073814       1.985821                    0.998375      28.181207      81.785764       0.633802       0.424173      -1.051177       0.070500       0.007618      -0.043769       0.083330       0.007150      -0.001397       0.039764      -0.021073       0.074470      -0.034351      -0.019190       0.053541              8.191732       7.630191       1.556802       1.054456       8.818555       2.864125       8.126448           0.000423
           93              C      -2.188076       4.401325      11.120616      -0.214680      25.442535 0.41575184E+03  0.97076399E+04                                 7.617411                            6.824665      -0.030907       1.986410                    0.998874      29.249123      84.992117       0.624406       0.420107      -1.057274      -0.048375       0.029394      -0.070466       0.090386       0.023653      -0.008909      -0.013493      -0.006168      -0.036230      -0.019756      -0.015559       0.035315              8.212213       7.716872       2.312087       0.664857       8.865598       1.743809       8.054169           0.002091
           94              C      -1.797712       5.617974      10.242055      -0.116565      23.846704 0.41215646E+03  0.96364400E+04                                 7.385341                            6.884546      -0.329718       1.908410                    0.996059      28.622939      84.183345       0.607480       0.431241      -1.046717       0.007972      -0.081625      -0.028110       0.086697       0.003577      -0.044893      -0.009576      -0.018618       0.075458      -0.049127      -0.004948       0.054075              7.743636       7.205497       0.433226      -0.424937       7.819471       1.003348       8.205941           0.001008
           95              C      -0.122113       4.422092       8.912467      -0.274718      28.868030 0.47100554E+03  0.11373222E+05                                 8.295167                            7.248687      -0.387398       1.865950                    0.996080      30.828760      91.806936       0.606352       0.418335      -1.055884      -0.059235       0.048291      -0.001518       0.076440      -0.061801      -0.032309      -0.021432      -0.031496      -0.079336      -0.079016       0.001926       0.077091              9.361235      12.649199       0.509911       0.818546       8.729537       1.577013       6.704970           0.002423
           96              C       1.069896       5.088686       9.635988       0.654338      19.171047 0.24824839E+03  0.51540636E+04                                 6.766769                            5.721735      -0.224237       1.995853                    0.999132      22.074222      62.788501       0.596544       0.494539      -1.003475       0.026825       0.033165      -0.006010       0.043076      -0.056269      -0.050663       0.052305      -0.012075      -0.038043      -0.057617      -0.049524       0.107141              7.369296       9.162666       2.274212       1.711883       6.679703      -0.002245       6.265520           0.004599
           97              C       4.213944       2.382294       9.065941      -0.132238      23.691006 0.39137038E+03  0.90383730E+04                                 7.340432                            6.684141      -0.175569       1.947331                    0.998549      28.758664      84.231504       0.619540       0.428089      -1.047995       0.046001       0.010259      -0.046402       0.066140       0.032179       0.027783       0.024132       0.071734      -0.043636      -0.048122      -0.021743       0.069865              7.785903       8.603781       0.774035       1.421987       7.126685       1.240743       7.627244           0.000462
           98              C       4.160502       2.018338       7.596974      -0.138202      23.918005 0.41105472E+03  0.96267646E+04                                 7.456577                            6.912466      -0.402727       1.880422                    0.996779      29.042665      86.145574       0.599968       0.435911      -1.041461       0.003710       0.075340       0.017162       0.077359      -0.015549      -0.012044      -0.024586      -0.043550       0.115738      -0.050421      -0.000771       0.051192              7.832662       7.661250       0.374650       1.271748       8.080152       0.784782       7.756584           0.000861
           99              C       6.754055      -1.142857       6.073194       0.624202      20.956591 0.24411239E+03  0.50363326E+04                                 7.065217                            5.577167      -0.004281       2.059077                    0.999696      22.180957      62.462305       0.621316       0.477825      -1.014271       0.013356       0.007912      -0.020304       0.025559      -0.012659       0.015655       0.055020      -0.037161       0.210067      -0.067626      -0.029632       0.097258              8.267195      10.286621       1.132424      -0.781420       9.289956      -2.566516       5.225007           0.002252
          100              C       5.484674      -1.790774       6.651071      -0.270441      29.208781 0.46057114E+03  0.11038533E+05                                 8.333084                            7.150015      -0.241798       1.914444                    0.996791      30.371371      89.560154       0.613964       0.416244      -1.059182       0.019470      -0.073781       0.020573       0.079031      -0.045905       0.030661      -0.003351      -0.079979       0.010597      -0.072174       0.008513       0.063661              9.672753       9.643255       2.556698      -0.929263      12.147574      -2.716054       7.227430           0.000839
          101              C       6.377305      -3.420330       8.192078      -0.132609      23.872722 0.38859709E+03  0.89908848E+04                                 7.448471                            6.707109      -0.392261       1.881191                    0.997031      28.993858      86.010065       0.609819       0.434113      -1.040566      -0.074832       0.032132      -0.003182       0.081501      -0.008689       0.012717      -0.003425      -0.053548       0.119912      -0.049755       0.007345       0.042410              7.995179       8.501919       0.010461      -0.579512       7.251383      -2.014572       8.232235           0.000099
          102              C       5.675140      -3.111591       9.435532      -0.132045      24.135730 0.39662759E+03  0.91632237E+04                                 7.364429                            6.675257      -0.038104       1.983204                    0.999239      28.769460      83.467891       0.629298       0.421293      -1.055316      -0.021570      -0.054531      -0.042945       0.072685       0.042504      -0.029019      -0.020617       0.012330      -0.101656      -0.046281      -0.025505       0.071786              7.859578       8.312176       1.277078      -1.603473       7.555040      -1.401135       7.711519          -0.000081
          103              C       0.797284      11.157069       9.758141      -0.315649      27.788408 0.47645369E+03  0.11539980E+05                                 8.047816                            7.283493      -0.356415       1.867622                    0.996647      31.331304      93.501115       0.605664       0.417532      -1.056201      -0.032572       0.098428      -0.009456       0.104108      -0.014355      -0.007509      -0.032068      -0.051349      -0.088765      -0.046382      -0.008323       0.054705              8.685859       8.146465      -1.191875      -0.043634      10.863299      -0.943201       7.047813           0.000522
          104              C       0.737953      10.298600       8.550706       0.697631      18.702356 0.20598702E+03  0.41024493E+04                                 6.673759                            5.249882      -0.242350       2.006782                    0.999299      21.116704      59.811204       0.612932       0.501754      -0.994792       0.009405      -0.043241      -0.028838       0.052819       0.053375      -0.051270      -0.001781       0.064244      -0.103114      -0.070381      -0.025501       0.095882              7.756603       6.244665      -3.137276       1.750979      10.454390      -1.550164       6.570753           0.000961
          105              C      -0.772728      12.085836       4.980082      -0.110261      23.149713 0.36802519E+03  0.83289598E+04                                 7.080094                            6.382623      -0.053175       1.984151                    0.998973      28.081552      80.137416       0.651990       0.415099      -1.061247       0.030596       0.063945       0.049081       0.086221      -0.016946      -0.033036       0.016625       0.030024      -0.045117      -0.035846      -0.015035       0.050881              7.438213       8.676604       0.750029      -1.551985       6.628009      -0.633453       7.010024           0.000773
          106              C       0.630678      12.778139       4.749870      -0.222912      27.090912 0.46740024E+03  0.11175543E+05                                 7.877968                            7.218667      -0.053755       1.969145                    0.998830      29.685570      85.719132       0.612731       0.418077      -1.064454      -0.014075      -0.049760       0.080571       0.095739       0.006796       0.016778       0.013897       0.022178      -0.067765      -0.032170       0.000265       0.031905              8.309840       9.721393       1.114845       0.146134       6.865911      -1.047071       8.342215           0.001781
          107              C       1.733456      12.645063       5.904059      -0.124950      23.141658 0.40489672E+03  0.93944475E+04                                 7.125205                            6.755507      -0.094913       1.970270                    0.998165      28.723508      83.275827       0.624563       0.422671      -1.055375      -0.061389       0.050180      -0.002394       0.079324      -0.010458       0.036095       0.035637      -0.044911       0.045884      -0.060290       0.004931       0.055359              7.286288       7.735738       0.186480       0.786589       7.029571      -0.515799       7.093555          -0.000268
          108              C       1.590246      -0.041953       3.553398       0.628195      21.152997 0.24473487E+03  0.50548469E+04                                 7.150247                            5.607684       0.046731       2.078911                    0.999801      22.108350      62.391779       0.615448       0.481840      -1.011660      -0.011394       0.002348       0.009878       0.015261      -0.040853       0.045809      -0.045400      -0.067420      -0.111311      -0.074442      -0.024756       0.099199              8.429606       9.495518       1.741358      -2.865850       5.037342       0.682944      10.755958           0.004431
          109              C       2.273143      -0.259291       2.215980      -0.268597      28.351883 0.44451433E+03  0.10587082E+05                                 8.212829                            7.048697      -0.324338       1.889637                    0.996487      30.443918      90.255889       0.613553       0.419144      -1.054602       0.060992       0.051814      -0.004176       0.080138       0.042124       0.025823      -0.005073      -0.001895      -0.175033      -0.068548      -0.004415       0.072963              9.462461      10.740624       0.630318      -2.894252       5.742283      -0.512522      11.904478           0.001403
          110              C       4.605519       0.106330       2.878425      -0.136311      25.324885 0.42257357E+03  0.99757366E+04                                 7.801872                            7.043850      -0.461675       1.854988                    0.996737      29.502579      88.164574       0.589270       0.440300      -1.037753      -0.027253      -0.030997      -0.062205       0.074652      -0.025213       0.020529      -0.001875       0.023922      -0.100723      -0.040524      -0.008330       0.048854              8.492765       9.567830      -1.649915      -0.101584       6.666381       0.448151       9.244084           0.000477
          111              C       3.251606       1.955415       1.940353      -0.119001      23.549885 0.39451940E+03  0.91406092E+04                                 7.336922                            6.728663      -0.278206       1.918959                    0.997465      28.766254      84.729941       0.614298       0.430349      -1.045330      -0.051257      -0.056562      -0.061322       0.097913      -0.004184       0.015781      -0.021989      -0.060265      -0.088469      -0.042934      -0.008993       0.051926              7.757275       7.025593      -0.593964       1.080218       6.593573      -0.401815       9.652660           0.001065
          112              C       2.275224       2.484458       0.902053      -0.203821      26.327456 0.41608660E+03  0.97187393E+04                                 7.854080                            6.864715      -0.078344       1.980165                    0.998180      28.945801      84.162491       0.617429       0.424710      -1.054253       0.077219      -0.025417      -0.011235       0.082067      -0.007391       0.001590      -0.008206      -0.003362       0.131744      -0.029752      -0.015287       0.045039              8.712063       7.392371      -0.593752       0.389319       6.191745      -0.048241      12.552073           0.002317
          113              C       0.997390      -5.841966      15.118776      -0.111435      23.810490 0.37610772E+03  0.85688287E+04                                 7.263268                            6.467337      -0.046417       1.985637                    0.998946      28.281884      81.306574       0.644654       0.417033      -1.058704      -0.012416      -0.077161       0.055199       0.095681      -0.000202       0.000468       0.041165      -0.046692      -0.025482      -0.035411      -0.019084       0.054495              7.879425       6.179719      -0.377348      -0.968781       6.192829       0.976739      11.265726           0.001121
          114              C      -2.255866       9.665560      13.244198      -0.141761      25.534557 0.41055713E+03  0.96217517E+04                                 7.769231                            6.857125      -0.303912       1.893188                    0.998394      29.706676      88.432003       0.608532       0.429479      -1.044301      -0.008800      -0.070910       0.047727       0.085927       0.004431      -0.028498       0.019910       0.027631       0.035360      -0.036977      -0.003822       0.040799              8.691886       8.358947      -1.027323      -2.073205       6.527626      -0.172847      11.189087           0.000995
          115              C      -4.135190       8.725995      14.467294      -0.292787      26.609705 0.47478261E+03  0.11495841E+05                                 7.845181                            7.304194      -0.371214       1.864440                    0.996868      31.179357      93.203063       0.600315       0.421387      -1.053188       0.070065       0.048434       0.007718       0.085525       0.040309      -0.003853       0.013218       0.085521      -0.053507      -0.054916      -0.012787       0.067702              8.137065       9.646002       1.064779       0.042352       6.743537       0.033930       8.021657           0.001569
          116              C      -3.965465       7.253171      14.653655       0.608484      20.978366 0.26366037E+03  0.55595179E+04                                 7.064486                            5.850565      -0.190469       1.987017                    0.999618      23.019029      66.079178       0.596667       0.486835      -1.006982       0.009345      -0.034472       0.012152       0.037726      -0.013747      -0.069160      -0.002782       0.019424       0.153797      -0.065047      -0.029701       0.094748              7.675482      10.319776       1.140740       3.083912       6.511374       0.432153       6.195296           0.000478
          117              C       4.479514       6.854526       7.496745       0.624051      20.043367 0.25421995E+03  0.53115754E+04                                 6.914925                            5.735306      -0.135834       2.010021                    0.999720      22.653285      64.722466       0.604168       0.485216      -1.007867      -0.026769       0.003837       0.011332       0.029321       0.056111       0.049828       0.017710       0.054510      -0.113623      -0.063017      -0.037668       0.100684              7.808372       7.279251      -3.321073      -1.998238       9.532193       1.134227       6.613672           0.000996
          118              C       5.259583       6.632735       6.237631      -0.277812      26.843062 0.43793646E+03  0.10384015E+05                                 7.885711                            7.003838      -0.336028       1.878061                    0.997364      30.605850      90.317877       0.614978       0.420042      -1.054809       0.052477      -0.061831       0.007438       0.081438      -0.039077       0.028384      -0.004414      -0.005359      -0.113092      -0.052196      -0.011074       0.063271              8.570071       8.886767      -1.785837      -1.342270       9.593056       2.068562       7.230389           0.001131
          119              C       6.366207       4.857971       4.964421      -0.106311      24.105791 0.37178475E+03  0.84703430E+04                                 7.412008                            6.484875      -0.073814       1.985821                    0.998375      28.181207      81.785764       0.633802       0.424173      -1.051177      -0.070500      -0.007618       0.043769       0.083330       0.007150      -0.001397       0.039764      -0.021073       0.074471      -0.034351      -0.019190       0.053541              8.191730       7.630190       1.556801       1.054455       8.818554       2.864123       8.126447           0.000423
          120              C       5.149514       4.083889       4.540018      -0.214680      25.442532 0.41575178E+03  0.97076381E+04                                 7.617411                            6.824665      -0.030907       1.986410                    0.998874      29.249120      84.992106       0.624406       0.420107      -1.057274       0.048375      -0.029394       0.070466       0.090386       0.023653      -0.008909      -0.013493      -0.006168      -0.036230      -0.019756      -0.015560       0.035315              8.212213       7.716872       2.312088       0.664857       8.865598       1.743809       8.054168           0.002091
          121              C       4.759150       2.867240       5.418579      -0.116565      23.846701 0.41215639E+03  0.96364377E+04                                 7.385341                            6.884546      -0.329719       1.908410                    0.996059      28.622938      84.183342       0.607480       0.431241      -1.046717      -0.007972       0.081625       0.028110       0.086697       0.003577      -0.044893      -0.009575      -0.018618       0.075458      -0.049127      -0.004948       0.054075              7.743636       7.205496       0.433226      -0.424936       7.819471       1.003348       8.205941           0.001008
          122              C       3.083551       4.063122       6.748167      -0.274718      28.868032 0.47100558E+03  0.11373223E+05                                 8.295167                            7.248687      -0.387398       1.865950                    0.996080      30.828761      91.806935       0.606352       0.418335      -1.055884       0.059235      -0.048291       0.001518       0.076440      -0.061801      -0.032309      -0.021432      -0.031496      -0.079336      -0.079016       0.001926       0.077091              9.361235      12.649199       0.509911       0.818546       8.729537       1.577013       6.704970           0.002424
          123              C       1.891542       3.396528       6.024646       0.654338      19.171046 0.24824838E+03  0.51540635E+04                                 6.766769                            5.721735      -0.224238       1.995853                    0.999132      22.074222      62.788501       0.596544       0.494539      -1.003475      -0.026825      -0.033165       0.006010       0.043076      -0.056269      -0.050663       0.052305      -0.012074      -0.038043      -0.057617      -0.049524       0.107141              7.369296       9.162666       2.274212       1.711883       6.679703      -0.002245       6.265520           0.004598
          124              C      -1.252506       6.102920       6.594693      -0.132238      23.691005 0.39137038E+03  0.90383729E+04                                 7.340432                            6.684141      -0.175569       1.947331                    0.998549      28.758664      84.231506       0.619540       0.428089      -1.047995      -0.046001      -0.010259       0.046402       0.066140       0.032179       0.027783       0.024132       0.071734      -0.043636      -0.048122      -0.021743       0.069865              7.785903       8.603780       0.774034       1.421987       7.126685       1.240743       7.627243           0.000462
          125              C      -1.199064       6.466876       8.063660      -0.138202      23.918006 0.41105474E+03  0.96267653E+04                                 7.456578                            6.912466      -0.402727       1.880422                    0.996779      29.042666      86.145580       0.599967       0.435911      -1.041461      -0.003710      -0.075340      -0.017162       0.077359      -0.015549      -0.012044      -0.024586      -0.043550       0.115738      -0.050421      -0.000771       0.051192              7.832663       7.661250       0.374650       1.271748       8.080153       0.784782       7.756585           0.000861
          126              C      -3.792617       9.628071       9.587440       0.624202      20.956590 0.24411238E+03  0.50363321E+04                                 7.065217                            5.577167      -0.004281       2.059077                    0.999696      22.180956      62.462302       0.621316       0.477825      -1.014271      -0.013356      -0.007912       0.020304       0.025559      -0.012659       0.015655       0.055020      -0.037161       0.210067      -0.067626      -0.029632       0.097257              8.267195      10.286621       1.132424      -0.781420       9.289956      -2.566516       5.225007           0.002252
          127              C      -2.523236      10.275988       9.009563      -0.270441      29.208781 0.46057115E+03  0.11038533E+05                                 8.333084                            7.150015      -0.241798       1.914444                    0.996791      30.371370      89.560149       0.613964       0.416244      -1.059182      -0.019470       0.073781      -0.020573       0.079031      -0.045905       0.030661      -0.003351      -0.079979       0.010597      -0.072174       0.008513       0.063661              9.672753       9.643255       2.556699      -0.929263      12.147574      -2.716054       7.227430           0.000839
          128              C      -3.415867      11.905544       7.468556      -0.132609      23.872721 0.38859708E+03  0.89908846E+04                                 7.448471                            6.707109      -0.392261       1.881191                    0.997031      28.993858      86.010066       0.609819       0.434113      -1.040566       0.074832      -0.032132       0.003182       0.081501      -0.008689       0.012717      -0.003425      -0.053548       0.119912      -0.049755       0.007345       0.042410              7.995179       8.501919       0.010461      -0.579512       7.251383      -2.014572       8.232235           0.000099
          129              C      -2.713702      11.596805       6.225102      -0.132045      24.135733 0.39662766E+03  0.91632257E+04                                 7.364430                            6.675257      -0.038104       1.983204                    0.999239      28.769463      83.467906       0.629298       0.421293      -1.055316       0.021570       0.054531       0.042945       0.072685       0.042504      -0.029019      -0.020617       0.012330      -0.101656      -0.046281      -0.025505       0.071786              7.859580       8.312177       1.277078      -1.603473       7.555041      -1.401135       7.711520          -0.000081
          130              C       2.164154      -2.671855       5.902493      -0.315649      27.788407 0.47645367E+03  0.11539980E+05                                 8.047816                            7.283493      -0.356415       1.867622                    0.996647      31.331303      93.501112       0.605664       0.417532      -1.056201       0.032572      -0.098428       0.009456       0.104108      -0.014355      -0.007509      -0.032068      -0.051349      -0.088765      -0.046382      -0.008323       0.054705              8.685859       8.146464      -1.191875      -0.043634      10.863300      -0.943201       7.047812           0.000522
          131              C       2.223485      -1.813386       7.109928       0.697631      18.702355 0.20598702E+03  0.41024493E+04                                 6.673759                            5.249882      -0.242351       2.006781                    0.999299      21.116705      59.811210       0.612932       0.501754      -0.994792      -0.009405       0.043241       0.028838       0.052819       0.053375      -0.051270      -0.001781       0.064244      -0.103114      -0.070381      -0.025501       0.095882              7.756603       6.244665      -3.137276       1.750978      10.454390      -1.550164       6.570753           0.000961
          132              C       3.734166      -3.600622      10.680552      -0.110261      23.149712 0.36802517E+03  0.83289592E+04                                 7.080094                            6.382623      -0.053175       1.984151                    0.998973      28.081551      80.137410       0.651990       0.415099      -1.061247      -0.030596      -0.063945      -0.049081       0.086221      -0.016946      -0.033036       0.016625       0.030024      -0.045117      -0.035846      -0.015035       0.050881              7.438212       8.676603       0.750028      -1.551985       6.628009      -0.633453       7.010024           0.000773
          133              C       2.330760      -4.292925      10.910764      -0.222912      27.090909 0.46740018E+03  0.11175541E+05                                 7.877967                            7.218667      -0.053755       1.969145                    0.998830      29.685568      85.719124       0.612731       0.418077      -1.064454       0.014075       0.049760      -0.080571       0.095739       0.006796       0.016778       0.013897       0.022178      -0.067766      -0.032170       0.000265       0.031905              8.309839       9.721392       1.114845       0.146134       6.865911      -1.047071       8.342215           0.001781
          134              C       1.227982      -4.159849       9.756575      -0.124950      23.141658 0.40489672E+03  0.93944473E+04                                 7.125205                            6.755507      -0.094913       1.970270                    0.998165      28.723507      83.275822       0.624563       0.422671      -1.055375       0.061389      -0.050180       0.002394       0.079324      -0.010458       0.036095       0.035637      -0.044911       0.045884      -0.060290       0.004931       0.055359              7.286288       7.735738       0.186480       0.786589       7.029571      -0.515799       7.093554          -0.000268
          135              C       1.371192       8.527167      12.107236       0.628195      21.152998 0.24473488E+03  0.50548471E+04                                 7.150247                            5.607684       0.046731       2.078911                    0.999801      22.108350      62.391776       0.615448       0.481840      -1.011660       0.011394      -0.002348      -0.009878       0.015261      -0.040853       0.045809      -0.045400      -0.067420      -0.111311      -0.074442      -0.024757       0.099199              8.429606       9.495517       1.741358      -2.865850       5.037341       0.682944      10.755958           0.004431
          136              C       0.688295       8.744505      13.444654      -0.268597      28.351885 0.44451438E+03  0.10587084E+05                                 8.212830                            7.048698      -0.324338       1.889637                    0.996487      30.443920      90.255900       0.613553       0.419144      -1.054601      -0.060992      -0.051814       0.004176       0.080138       0.042124       0.025823      -0.005073      -0.001895      -0.175033      -0.068548      -0.004415       0.072963              9.462463      10.740625       0.630319      -2.894253       5.742283      -0.512522      11.904480           0.001404
          137              C      -1.644081       8.378884      12.782209      -0.136311      25.324881 0.42257348E+03  0.99757338E+04                                 7.801872                            7.043849      -0.461675       1.854988                    0.996737      29.502576      88.164562       0.589270       0.440300      -1.037753       0.027253       0.030997       0.062205       0.074652      -0.025213       0.020529      -0.001875       0.023922      -0.100723      -0.040524      -0.008330       0.048854              8.492764       9.567829      -1.649914      -0.101584       6.666380       0.448151       9.244083           0.000476
          138              C      -0.290168       6.529799      13.720281      -0.119001      23.549884 0.39451939E+03  0.91406088E+04                                 7.336922                            6.728663      -0.278205       1.918960                    0.997465      28.766254      84.729940       0.614298       0.430349      -1.045330       0.051257       0.056562       0.061322       0.097913      -0.004184       0.015781      -0.021989      -0.060265      -0.088469      -0.042934      -0.008993       0.051926              7.757275       7.025593      -0.593964       1.080218       6.593573      -0.401815       9.652660           0.001065
          139              C       0.686214       6.000756      14.758581      -0.203820      26.327453 0.41608653E+03  0.97187371E+04                                 7.854079                            6.864714      -0.078344       1.980165                    0.998180      28.945799      84.162480       0.617430       0.424710      -1.054253      -0.077219       0.025417       0.011235       0.082067      -0.007392       0.001590      -0.008206      -0.003362       0.131744      -0.029752      -0.015287       0.045039              8.712061       7.392369      -0.593752       0.389318       6.191744      -0.048241      12.552071           0.002317
          140              C       1.964048      14.327180       0.541858      -0.111435      23.810487 0.37610768E+03  0.85688276E+04                                 7.263267                            6.467336      -0.046417       1.985637                    0.998946      28.281884      81.306576       0.644654       0.417033      -1.058704       0.012416       0.077161      -0.055199       0.095681      -0.000202       0.000468       0.041165      -0.046692      -0.025482      -0.035411      -0.019084       0.054495              7.879423       6.179719      -0.377348      -0.968781       6.192829       0.976739      11.265723           0.001121
          141              C       5.217304      -1.180346       2.416436      -0.141761      25.534558 0.41055714E+03  0.96217522E+04                                 7.769231                            6.857125      -0.303912       1.893188                    0.998394      29.706676      88.432003       0.608532       0.429479      -1.044301       0.008800       0.070910      -0.047727       0.085928       0.004431      -0.028498       0.019910       0.027631       0.035360      -0.036977      -0.003822       0.040799              8.691886       8.358947      -1.027323      -2.073205       6.527625      -0.172847      11.189087           0.000996
          142              C       7.096628      -0.240781       1.193340      -0.292787      26.609703 0.47478256E+03  0.11495839E+05                                 7.845180                            7.304194      -0.371214       1.864440                    0.996868      31.179356      93.203062       0.600315       0.421387      -1.053188      -0.070065      -0.048434      -0.007718       0.085525       0.040309      -0.003853       0.013218       0.085521      -0.053507      -0.054916      -0.012787       0.067702              8.137065       9.646001       1.064779       0.042352       6.743537       0.033930       8.021657           0.001569
          143              C       6.926903       1.232043       1.006979       0.608484      20.978366 0.26366036E+03  0.55595178E+04                                 7.064486                            5.850565      -0.190469       1.987017                    0.999618      23.019031      66.079189       0.596667       0.486835      -1.006982      -0.009345       0.034472      -0.012152       0.037726      -0.013747      -0.069160      -0.002782       0.019424       0.153797      -0.065047      -0.029701       0.094748              7.675483      10.319777       1.140740       3.083912       6.511375       0.432153       6.195296           0.000478
          144              N       5.547205       2.957122       9.372889      -0.047934      28.062196 0.44143347E+03  0.10245391E+05                                 8.030677                            7.044312      -0.313303       1.950394                    0.997297      25.475193      68.908365       0.626037       0.421544      -1.078799      -0.019742      -0.096041       0.085926       0.130373      -0.035846       0.033789       0.077674       0.059373      -0.086116      -0.115152       0.053799       0.061352              9.105658       9.531946      -0.018708       1.209215       9.452948       3.180238       8.332080           0.055585
          145              N      -1.381360       5.232891       8.860787      -0.029008      23.254970 0.38824724E+03  0.87753258E+04                                 7.612503                            7.095577      -0.215148       1.987643                    0.997565      25.346313      68.905725       0.557254       0.486293      -1.035132       0.116308       0.074605       0.057647       0.149722      -0.067318      -0.051977      -0.045480      -0.026122       0.087688      -0.116008       0.053570       0.062438              8.146775       8.714935      -1.126074      -0.144471       7.822609       0.297523       7.902781           0.075588
          146              N       4.491899      -4.146814       9.592138      -0.057077      28.227053 0.45219774E+03  0.10557058E+05                                 8.062782                            7.141950      -0.341003       1.941702                    0.996844      25.620741      69.472185       0.620233       0.422996      -1.078032       0.062851      -0.030851       0.110671       0.130958      -0.000379      -0.076303       0.006064      -0.057244      -0.207196      -0.116728       0.052305       0.064423              8.954780       9.123004       0.292715      -2.053188      10.357195      -1.289596       7.384141           0.050881
          147              N       5.519524      -3.197624       7.045719      -0.067494      25.238496 0.41280916E+03  0.94778835E+04                                 7.874211                            7.176998      -0.313930       1.944212                    0.997637      26.007849      71.339237       0.570133       0.467916      -1.044796       0.156817       0.058288      -0.047086       0.173799      -0.044120       0.061210       0.014165      -0.204471       0.212406      -0.163583       0.075774       0.087808              8.584982       6.539575       0.161138       0.798500      10.347053      -2.251537       8.868319           0.034326
          148              N       1.274986      -7.222076      14.586315      -0.037617      26.801412 0.42288780E+03  0.97318375E+04                                 8.007444                            7.084521      -0.297897       1.958389                    0.997321      25.415895      68.955669       0.598011       0.445069      -1.061886      -0.094736       0.044214      -0.080210       0.131770       0.049925      -0.063497       0.053008      -0.021750      -0.017719      -0.112385       0.053769       0.058616              8.952207       8.930900       0.378647      -2.019734       6.764579       1.192302      11.161142           0.064301
          149              N       3.503814       0.496223       1.929390      -0.038444      24.440474 0.40126914E+03  0.91453205E+04                                 7.808757                            7.163352      -0.348092       1.941541                    0.996871      25.585429      69.859224       0.560422       0.479544      -1.038693      -0.059447       0.030850       0.135574       0.151215       0.008528       0.050343      -0.053022       0.014323      -0.302400      -0.131704       0.056861       0.074842              8.446268      10.481133      -0.491822       0.000753       6.979878      -0.927941       7.877794           0.074932
          150              N      -2.585767       5.528092       6.287745      -0.047934      28.062196 0.44143348E+03  0.10245391E+05                                 8.030677                            7.044312      -0.313304       1.950394                    0.997297      25.475194      68.908371       0.626036       0.421544      -1.078799       0.019742       0.096041      -0.085926       0.130373      -0.035846       0.033789       0.077675       0.059373      -0.086116      -0.115152       0.053800       0.061352              9.105658       9.531947      -0.018708       1.209215       9.452948       3.180238       8.332080           0.055585
          151              N       4.342798       3.252323       6.799847      -0.029008      23.254971 0.38824728E+03  0.87753270E+04                                 7.612504                            7.095578      -0.215149       1.987643                    0.997565      25.346316      68.905737       0.557254       0.486293      -1.035132      -0.116308      -0.074605      -0.057647       0.149722      -0.067318      -0.051977      -0.045480      -0.026122       0.087688      -0.116008       0.053570       0.062438              8.146776       8.714936      -1.126074      -0.144471       7.822610       0.297523       7.902782           0.075589
          152              N      -1.530461      12.632028       6.068496      -0.057076      28.227053 0.45219772E+03  0.10557057E+05                                 8.062782                            7.141950      -0.341003       1.941702                    0.996844      25.620740      69.472181       0.620233       0.422996      -1.078032      -0.062851       0.030851      -0.110671       0.130958      -0.000378      -0.076303       0.006064      -0.057244      -0.207196      -0.116728       0.052305       0.064423              8.954780       9.123004       0.292715      -2.053188      10.357195      -1.289597       7.384141           0.050881
          153              N      -2.558086      11.682838       8.614915      -0.067494      25.238495 0.41280916E+03  0.94778833E+04                                 7.874211                            7.176998      -0.313930       1.944212                    0.997637      26.007849      71.339238       0.570133       0.467916      -1.044796      -0.156817      -0.058288       0.047086       0.173799      -0.044120       0.061210       0.014165      -0.204471       0.212406      -0.163583       0.075774       0.087808              8.584982       6.539576       0.161138       0.798499      10.347052      -2.251536       8.868319           0.034326
          154              N       1.686452      15.707290       1.074319      -0.037617      26.801412 0.42288779E+03  0.97318373E+04                                 8.007444                            7.084521      -0.297897       1.958389                    0.997321      25.415895      68.955670       0.598011       0.445069      -1.061886       0.094736      -0.044214       0.080210       0.131770       0.049925      -0.063497       0.053008      -0.021750      -0.017719      -0.112385       0.053769       0.058616              8.952207       8.930900       0.378648      -2.019734       6.764580       1.192302      11.161142           0.064300
          155              N      -0.542376       7.988991      13.731244      -0.038444      24.440476 0.40126918E+03  0.91453215E+04                                 7.808757                            7.163352      -0.348092       1.941541                    0.996871      25.585430      69.859226       0.560422       0.479544      -1.038693       0.059447      -0.030850      -0.135574       0.151215       0.008528       0.050343      -0.053022       0.014323      -0.302400      -0.131704       0.056861       0.074842              8.446268      10.481133      -0.491822       0.000753       6.979878      -0.927941       7.877794           0.074932
          156              O      -1.578131       2.399696       7.200760      -0.597454      35.062843 0.67848615E+03  0.17320384E+05                                 8.556595                            8.210240      -0.049017       2.020440                    0.993744      29.092190      79.294679       0.644003       0.372565      -1.126332      -0.016431       0.034234       0.027155       0.046683       0.042465       0.065373      -0.042734      -0.010506      -0.039999      -0.103203       0.042890       0.060313              8.969607       8.615394      -2.060648      -0.067840      10.968214      -0.370655       7.325212          -0.001575
          157              O      -0.771501       0.569143       8.154492      -0.653597      36.591089 0.55592321E+03  0.13458220E+05                                 8.714476                            7.224071       0.457411       2.170726                    0.997785      28.911792      75.929049       0.718709       0.352031      -1.146130       0.010427       0.006857       0.045063       0.046759      -0.023559       0.026467       0.049319      -0.012197      -0.272258      -0.113080       0.038879       0.074201             10.347296      10.106369      -5.360755      -1.603825      14.759917       2.046686       6.175602          -0.000071
          158              O       1.616419       6.084893       9.064375      -0.694866      41.790769 0.70978503E+03  0.18273471E+05                                 9.553509                            8.287218       0.156897       2.072839                    0.994442      29.873981      81.024899       0.655677       0.362846      -1.136986      -0.048869      -0.054860      -0.021401       0.076523      -0.013538      -0.067962      -0.011279      -0.048762      -0.049502      -0.086855       0.035053       0.051802             10.608302      12.320601       4.318057      -1.007909      13.004437       0.274477       6.499869           0.001506
          159              O       1.471795       4.573128      10.686817      -0.598252      25.965159 0.44117621E+03  0.10073063E+05                                 6.670172                            6.321797       1.042108       2.355206                    0.999621      27.866412      70.900345       0.789689       0.339704      -1.157249      -0.004274       0.016556      -0.004904       0.017788      -0.115400      -0.023230       0.011671      -0.015050       0.220239      -0.152712       0.051839       0.100873              6.635198       6.734716      -0.822058       1.421051       5.330077      -0.423265       7.840800           0.006122
          160              O       6.609278      -0.046058       5.520373      -0.631828      35.593442 0.59016895E+03  0.14472997E+05                                 8.488907                            7.478385       0.483329       2.202121                    0.994507      28.108302      73.806421       0.702835       0.355362      -1.145757      -0.058343      -0.026119      -0.010263       0.064741      -0.011782       0.015011       0.000769      -0.124837       0.136024      -0.087884       0.040787       0.047098              9.403656       8.044636      -0.479269       0.829115      12.531792      -2.502568       7.634539           0.001224
          161              O      -0.963284      -1.678304       6.231366      -0.631553      39.518840 0.62970268E+03  0.15709904E+05                                 9.200409                            7.777597       0.399049       2.165010                    0.995675      28.690259      76.222125       0.681524       0.360236      -1.140768      -0.021938      -0.038088       0.009858       0.045047      -0.049355       0.029473       0.042075       0.078956       0.066803      -0.096124       0.039384       0.056740             10.563053      16.502193      -1.819156       0.317493       9.342028      -1.572999       5.844938           0.000527
          162              O       1.256107       9.104829       8.661897      -0.695795      48.854876 0.68541797E+03  0.17467243E+05                                10.602746                            8.094325       0.315149       2.121627                    0.996055      29.754131      79.908678       0.670502       0.358457      -1.142113      -0.054150       0.021642      -0.058923       0.082901      -0.015278      -0.035794      -0.027279      -0.036250      -0.208493      -0.089143       0.028763       0.060380             13.339611      11.883652      -7.070518       1.708480      21.129235      -2.916127       7.005946           0.002031
          163              O       0.200546      10.660947       7.612634      -0.503980      30.918100 0.45818701E+03  0.10639681E+05                                 7.885066                            6.724334      -0.005977       2.077579                    0.994190      26.322019      69.199207       0.712743       0.370073      -1.124350       0.006008       0.004694       0.010848       0.013259       0.005342      -0.022427      -0.062789       0.049782      -0.139703      -0.092462       0.028680       0.063782              9.040386       8.058251      -2.828821       2.702486      10.401964      -4.050021       8.660941           0.009036
          164              O       0.516989      -0.635702       3.752288      -0.646304      35.156209 0.55571896E+03  0.13458497E+05                                 8.448780                            7.247674       0.459404       2.175314                    0.996612      28.696976      75.497787       0.713496       0.354465      -1.143609       0.020880      -0.026863      -0.051078       0.061372       0.007492       0.001146      -0.053885       0.039864      -0.165645      -0.086326       0.035699       0.050628              9.557411      14.041130       2.743696      -2.038696       6.102183      -1.020727       8.528918           0.002724
          165              O       2.092085       0.712934       4.446054      -0.632591      37.972011 0.65342110E+03  0.16430916E+05                                 8.906688                            7.905861       0.437598       2.179162                    0.995649      28.647056      76.073795       0.679049       0.358704      -1.143520       0.051824       0.010788      -0.023155       0.057778      -0.008182       0.068260       0.028429      -0.075902       0.039058      -0.093917       0.024898       0.069019              9.828780       8.774745       1.757909       0.197823       8.145483       3.186465      12.566114           0.000938
          166              O      -2.963962       6.834991      15.281647      -0.601052      35.138396 0.59649102E+03  0.14791541E+05                                 8.581847                            7.692774       0.057816       2.048992                    0.994788      29.184244      79.215715       0.663901       0.372043      -1.123159      -0.012957       0.023244      -0.014255       0.030189      -0.011254       0.007712       0.008783       0.189128       0.114585      -0.114886       0.037424       0.077461              9.319934      13.017705      -0.554346       3.440916       5.651098      -0.181546       9.291001           0.017944
          167              O      -4.874686       6.517921      14.158779      -0.616338      33.522880 0.50299511E+03  0.11867604E+05                                 8.087627                            6.804937       0.896043       2.299273                    0.999610      28.631918      74.059640       0.751954       0.345236      -1.152553       0.019051       0.005518       0.016356       0.025708       0.073653      -0.011105       0.064964       0.149380       0.066053      -0.141364       0.043796       0.097568              8.983632      12.810908       3.313055       2.805569       6.841920       1.936057       7.298067           0.010015
          168              O       4.539569       6.085518       8.459874      -0.597453      35.062842 0.67848612E+03  0.17320383E+05                                 8.556594                            8.210239      -0.049017       2.020440                    0.993744      29.092190      79.294675       0.644003       0.372565      -1.126332       0.016431      -0.034234      -0.027154       0.046683       0.042465       0.065373      -0.042734      -0.010506      -0.039999      -0.103203       0.042890       0.060313              8.969606       8.615393      -2.060648      -0.067840      10.968212      -0.370655       7.325211          -0.001575
          169              O       3.732939       7.916071       7.506142      -0.653597      36.591081 0.55592306E+03  0.13458215E+05                                 8.714474                            7.224070       0.457412       2.170727                    0.997785      28.911790      75.929039       0.718709       0.352031      -1.146131      -0.010427      -0.006857      -0.045063       0.046759      -0.023559       0.026468       0.049319      -0.012197      -0.272258      -0.113080       0.038879       0.074201             10.347294      10.106367      -5.360753      -1.603825      14.759914       2.046686       6.175601          -0.000071
          170              O       1.345019       2.400321       6.596259      -0.694866      41.790770 0.70978503E+03  0.18273471E+05                                 9.553509                            8.287218       0.156896       2.072839                    0.994442      29.873981      81.024898       0.655677       0.362846      -1.136986       0.048869       0.054860       0.021401       0.076523      -0.013538      -0.067962      -0.011279      -0.048762      -0.049502      -0.086855       0.035053       0.051802             10.608302      12.320601       4.318057      -1.007909      13.004437       0.274477       6.499869           0.001505
          171              O       1.489643       3.912086       4.973817      -0.598252      25.965163 0.44117630E+03  0.10073065E+05                                 6.670173                            6.321797       1.042108       2.355206                    0.999621      27.866415      70.900354       0.789689       0.339704      -1.157249       0.004274      -0.016556       0.004904       0.017788      -0.115400      -0.023230       0.011671      -0.015050       0.220239      -0.152712       0.051839       0.100873              6.635198       6.734716      -0.822058       1.421051       5.330078      -0.423265       7.840800           0.006122
          172              O      -3.647840       8.531272      10.140261      -0.631828      35.593442 0.59016895E+03  0.14472997E+05                                 8.488907                            7.478385       0.483329       2.202121                    0.994507      28.108302      73.806421       0.702835       0.355362      -1.145757       0.058342       0.026119       0.010263       0.064741      -0.011782       0.015011       0.000769      -0.124837       0.136024      -0.087884       0.040787       0.047098              9.403656       8.044636      -0.479269       0.829115      12.531792      -2.502568       7.634539           0.001224
          173              O       3.924722      10.163518       9.429268      -0.631553      39.518840 0.62970268E+03  0.15709903E+05                                 9.200409                            7.777597       0.399049       2.165010                    0.995675      28.690259      76.222125       0.681524       0.360236      -1.140768       0.021938       0.038088      -0.009858       0.045047      -0.049355       0.029473       0.042075       0.078956       0.066803      -0.096124       0.039384       0.056740             10.563053      16.502193      -1.819156       0.317493       9.342028      -1.572999       5.844938           0.000527
          174              O       1.705331      -0.619615       6.998737      -0.695795      48.854887 0.68541817E+03  0.17467249E+05                                10.602747                            8.094326       0.315149       2.121627                    0.996055      29.754135      79.908692       0.670502       0.358457      -1.142113       0.054150      -0.021642       0.058923       0.082901      -0.015278      -0.035794      -0.027279      -0.036250      -0.208494      -0.089143       0.028763       0.060380             13.339612      11.883653      -7.070519       1.708480      21.129238      -2.916127       7.005947           0.002031
          175              O       2.760892      -2.175733       8.048000      -0.503980      30.918106 0.45818713E+03  0.10639684E+05                                 7.885067                            6.724335      -0.005978       2.077579                    0.994190      26.322021      69.199215       0.712743       0.370073      -1.124350      -0.006008      -0.004695      -0.010848       0.013259       0.005342      -0.022427      -0.062789       0.049782      -0.139702      -0.092462       0.028680       0.063782              9.040387       8.058252      -2.828820       2.702486      10.401965      -4.050022       8.660943           0.009036
          176              O       2.444449       9.120916      11.908346      -0.646304      35.156204 0.55571885E+03  0.13458494E+05                                 8.448779                            7.247673       0.459404       2.175314                    0.996612      28.696974      75.497778       0.713496       0.354465      -1.143609      -0.020880       0.026863       0.051078       0.061372       0.007492       0.001146      -0.053885       0.039864      -0.165645      -0.086326       0.035699       0.050628              9.557409      14.041128       2.743696      -2.038696       6.102183      -1.020727       8.528917           0.002724
          177              O       0.869353       7.772280      11.214580      -0.632591      37.972008 0.65342106E+03  0.16430915E+05                                 8.906688                            7.905861       0.437598       2.179162                    0.995649      28.647055      76.073793       0.679049       0.358704      -1.143520      -0.051824      -0.010788       0.023155       0.057778      -0.008182       0.068260       0.028429      -0.075902       0.039057      -0.093917       0.024898       0.069019              9.828780       8.774745       1.757909       0.197823       8.145483       3.186465      12.566114           0.000937
          178              O       5.925400       1.650223       0.378987      -0.601052      35.138404 0.59649118E+03  0.14791546E+05                                 8.581849                            7.692775       0.057816       2.048992                    0.994788      29.184246      79.215726       0.663901       0.372043      -1.123159       0.012957      -0.023244       0.014255       0.030189      -0.011255       0.007712       0.008783       0.189128       0.114585      -0.114886       0.037424       0.077461              9.319936      13.017708      -0.554346       3.440917       5.651099      -0.181546       9.291003           0.017945
          179              O       7.836124       1.967293       1.501855      -0.616339      33.522911 0.50299567E+03  0.11867621E+05                                 8.087633                            6.804942       0.896041       2.299272                    0.999610      28.631927      74.059679       0.751953       0.345236      -1.152553      -0.019051      -0.005519      -0.016356       0.025708       0.073653      -0.011105       0.064964       0.149381       0.066054      -0.141364       0.043796       0.097568              8.983638      12.810918       3.313058       2.805572       6.841925       1.936058       7.298073           0.010015

******************************************************
Auxiliary information for the entire system
The total spin magnetic moment of the unit cell is   2.998604
The total net atomic charge of the unit cell is   0.000001
Accuracy of reproducing the electrostatic potential in the unit cell:
  The inner radius (bohr) =    5.0000
  The outer radius (bohr) =   12.0000
  Valid grid points have density less than (e/(bohr^3)) =    0.0001
  The number of valid grid points were=       136816
  The rms potential error without charges in kcal/mol is=      6.32075
  The rms potential error with partial charges in kcal/mol is=      0.54157
  The RRMSE value at monopole order=      0.08568
  The rms potential error with partial charges and cloud penetration in kcal/mol is=      0.53861
  The RRMSE value at monopole order with cloud penetration is=      0.08521
  The rms potential error with partial charges and atomic dipoles in kcal/mol is=      0.35149
  The RRMSE value at dipole order=      0.05561
  The rms potential error with partial charges, atomic dipoles and cloud penetration in kcal/mol is=      0.35180
  The RRMSE value at dipole order with cloud penetration=      0.05566

******************************************************
The electron densities and ab initio electrostatic potential were computed in VASP using the PBE functional and
projector augmented wave method. See the main text of the journal article for a description of computational details.
The atomic charges, dipoles, and quadrupoles were computed with the DDEC6 method as described in
(a) T. A. Manz and N. Gabaldon Limas, RSC Adv. 6 (2016) 47771-47801 DOI: 10.1039/c6ra04656h
(b) N. Gabaldon Limas and T. A. Manz, RSC Adv. 8 (2018) 2678-2707 DOI: 10.1039/c7ra11829e.
For each atom in the material, the electron cloud parameters were fit to the spherically averaged atom-in-material
electron density using radial positions for which this density was between 10^-4 and 10^-2 electrons per cubic bohr.
The polarizabilities, dispersion coefficients, and quantum Drude oscillator (QDO) parameters were fit using the MCLF method.
The magnetic structure of the system was optimized in VASP from the default ferromagnetic initial guess using spin polarization.
The atomic spin moments (ASMs) were computed on this optimized magnetic structure using the DDEC6 partition as inputs
to the method of T. A. Manz and D. S. Sholl, J. Chem. Theory Comput. 7 (2011) 4146-4164 DOI: 10.1021/ct200539n.
The RMSE and RRMSE were computed using a uniform grid with Ewald summation.
