# Supplementary material for: A collection of forcefield precursors for metal–organic frameworks
Source: RSC Adv. 2019 Nov 13;9(63):36492–507. doi: 10.1039/c9ra07327b (PMC9075174; doi:10.1039/c9ra07327b)
Supplement: RA-009-C9RA07327B-s6169 [file RA-009-C9RA07327B-s6169.xyz]

  179
jmolscript: load "" {1 1 1} spacegroup "x,y,z" unitcell [{      8.619000     0.000000     0.000000 }, {     -3.416012    17.487481     0.000000 }, {     -3.892420    -2.611743    17.777404 }]
Eu    -2.707644    13.154016     2.545369     1.368907
Eu     4.018212     1.721722    15.232035     1.368905
Zn     2.601494     8.743740     0.000000     0.615317
Zn    -1.946210    -1.305872     8.888702     0.618380
Zn     4.309500     0.000000     0.000000     0.609692
H      3.070134     9.112118     3.420373     0.150451
H      4.505339     8.544660     3.164378     0.140213
H      1.737184     6.424017     1.898627     0.105017
H      2.304732     6.772224     3.313708     0.093821
H      1.069024     8.770158     3.295931     0.113331
H      0.166776     7.496626     3.287042     0.129798
H     -0.819651     8.925692     1.903960     0.103587
H     -0.181563     7.839389     0.977757     0.101618
H     -4.249774     6.566810    16.936533     0.111120
H     -4.582554     7.992665    17.503632     0.112610
H      4.691061     6.603662     2.247064     0.104641
H      3.792962     6.099351     1.061311     0.111738
H      1.368787    10.628894     2.463948     0.138364
H      1.555965    11.455471     1.146643     0.132054
H     -3.454340    14.224270     7.166072     0.136498
H      3.725537    13.847289     6.696748     0.137151
H      6.147723    -0.334446     6.014096     0.104895
H      3.268252    16.138079     4.947452     0.106382
H      1.892555    14.440965     5.976763     0.117491
H      1.086575    15.555666     5.233668     0.131450
H     -0.023313    15.140875     7.164294     0.098241
H      4.023345    -0.924079     7.313624     0.103421
H      3.708315    -0.919170     9.518022     0.107758
H     -0.199814    15.095218     9.736684     0.101761
H      0.894174    13.348592     9.091364     0.139721
H      1.635200    13.388891     7.710060     0.153287
H     -2.845629    16.523588     6.037206     0.123669
H     -0.355091     0.171409     6.606083     0.117537
H      1.220292    15.574093     2.465726     0.129236
H      0.965915    14.559954     1.310195     0.135425
H     -0.513068    13.274724    16.902756     0.105306
H      3.559316    14.614651     0.021333     0.108981
H     -2.532292    11.316467    17.162306     0.108822
H     -1.490672    11.279174    15.999664     0.123102
H     -3.416515    12.072196    15.125015     0.095635
H     -2.408097    13.267477    15.142793     0.111003
H     -4.019540    14.791158    14.865465     0.114808
H     -5.296890    13.885818    14.981018     0.109821
H     -5.723335    12.641359    16.678760     0.133777
H     -4.548079    11.789220    17.265415     0.146654
H      3.793823    16.288785     2.159955     0.132501
H      3.901761    17.206502     0.888870     0.114096
H     -1.759566     5.763620    14.357031     0.150453
H     -3.194771     6.331078    14.613026     0.140214
H     -0.426616     8.451721    15.878777     0.105018
H     -0.994164     8.103514    14.463696     0.093826
H      0.241544     6.105580    14.481473     0.113331
H      1.143792     7.379112    14.490362     0.129798
H      2.130219     5.950046    15.873444     0.103587
H      1.492131     7.036349    16.799647     0.101618
H      5.560342     8.308928     0.840871     0.111120
H      5.893122     6.883073     0.273772     0.112609
H     -3.380493     8.272076    15.530340     0.104641
H     -2.482394     8.776387    16.716093     0.111739
H     -0.058219     4.246844    15.313456     0.138364
H     -0.245397     3.420267    16.630761     0.132054
H      4.764908     0.651468    10.611332     0.136498
H     -2.414969     1.028449    11.080656     0.137150
H     -4.837155    15.210184    11.763308     0.104896
H     -1.957684    -1.262341    12.829952     0.106382
H     -0.581987     0.434773    11.800641     0.117490
H      0.223993    -0.679928    12.543736     0.131449
H      1.333881    -0.265137    10.613110     0.098241
H     -2.712777    15.799817    10.463780     0.103420
H     -2.397747    15.794908     8.259382     0.107759
H      1.510382    -0.219480     8.040720     0.101761
H      0.416394     1.527146     8.686040     0.139718
H     -0.324632     1.486847    10.067344     0.153284
H      4.156197    -1.647850    11.740198     0.123669
H      1.665659    14.704329    11.171321     0.117538
H      0.090276    -0.698355    15.311678     0.129237
H      0.344653     0.315784    16.467209     0.135425
H      1.823636     1.601014     0.874648     0.105307
H      1.643672     2.872830    -0.021333     0.108981
H      3.842860     3.559271     0.615098     0.108821
H      2.801240     3.596564     1.777740     0.123101
H      4.727083     2.803542     2.652389     0.095635
H      3.718665     1.608261     2.634611     0.111004
H      5.330108     0.084580     2.911939     0.114809
H      6.607458     0.989920     2.796386     0.109822
H      7.033902     2.234379     1.098644     0.133777
H      5.858647     3.086518     0.511989     0.146654
H     -2.483255    -1.413047    15.617449     0.132501
H     -2.591193    -2.330764    16.888534     0.114097
C      4.101523    10.190287     2.021291     0.624061
C      3.718134     8.904186     2.728832    -0.290708
C      2.003679     7.157811     2.474615    -0.109812
C      0.783263     8.019422     2.751942    -0.202307
C      0.022290     8.568743     1.583967    -0.112742
C     -3.862519     7.369293    17.318747    -0.140201
C      4.204700     6.884267     1.455969    -0.133309
C      0.945432    10.872832     1.624855    -0.270164
C     -0.330840    11.644576     1.930626     0.624565
C     -3.598690    14.102729     5.112781     0.600301
C     -4.147533    14.441227     6.522530    -0.266949
C      2.942819    16.217705     5.857655    -0.120496
C      1.648767    15.379362     6.005207    -0.214194
C      0.815998    15.617909     7.262070    -0.105187
C      0.587932    15.659416     9.681574    -0.144458
C      1.634569    13.749623     8.611374    -0.287917
C      2.944610    13.371724     9.302916     0.597247
C     -0.029105    -0.729446     6.762524    -0.140104
C      2.515149    13.982596     2.526169     0.638672
C      1.661869    15.037056     1.788407    -0.295916
C     -0.985454    12.633638    17.457411    -0.115341
C     -1.992642    11.874294    16.579207    -0.212185
C     -2.935935    12.682794    15.706336    -0.104695
C     -4.655563    14.405696    15.489452    -0.141589
C     -4.901257    12.690302    17.190750    -0.302012
C     -1.331022    15.813306     0.801761     0.640702
C      3.284223    16.825162     1.532412    -0.135838
C     -2.790955     4.685451    15.756113     0.624060
C     -2.407566     5.971552    15.048572    -0.290709
C     -0.693111     7.717927    15.302789    -0.109813
C      0.527305     6.856316    15.025462    -0.202306
C      1.288278     6.306995    16.193437    -0.112741
C      5.173087     7.506445     0.458657    -0.140201
C     -2.894132     7.991471    16.321435    -0.133309
C      0.365136     4.002906    16.152549    -0.270164
C      1.641408     3.231162    15.846778     0.624564
C      4.909258     0.773009    12.664623     0.600300
C      5.458101     0.434511    11.254874    -0.266949
C     -1.632251    -1.341967    11.919749    -0.120497
C     -0.338199    -0.503624    11.772197    -0.214195
C      0.494570    -0.742171    10.515334    -0.105186
C      0.722636    -0.783678     8.095830    -0.144458
C     -0.324001     1.126115     9.166030    -0.287912
C     -1.634042     1.504014     8.474488     0.597241
C      1.339673    15.605184    11.014880    -0.140104
C     -1.204581     0.893142    15.251235     0.638673
C     -0.351301    -0.161318    15.988997    -0.295917
C      2.296022     2.242100     0.319993    -0.115342
C      3.303210     3.001444     1.198197    -0.212185
C      4.246503     2.192944     2.071068    -0.104695
C      5.966131     0.470042     2.287952    -0.141589
C      6.211825     2.185436     0.586654    -0.302013
C      2.641590    -0.937568    16.975643     0.640702
C     -1.973655    -1.949424    16.244992    -0.135839
N      3.146456     7.861366     1.843517    -0.056091
N      0.736587     9.638226     0.821316    -0.047603
N     -4.594690    15.805251     6.796302    -0.032369
N      1.434736    15.208999     8.545598    -0.048626
N      2.292942    15.970800     0.831983    -0.026144
N     -3.934828    13.513296    16.450143    -0.051200
N     -1.835888     7.014372    15.933887    -0.056090
N      0.573981     5.237512    16.956088    -0.047604
N      5.905258    -0.929513    10.981102    -0.032369
N     -0.124168    -0.333261     9.231806    -0.048627
N     -0.982374    -1.095062    16.945421    -0.026144
N      5.245396     1.362442     1.327261    -0.051200
O      4.713498    11.030378     2.691499    -0.556394
O      3.761138    10.331696     0.799272    -0.580354
O     -0.556928    12.712603     1.298106    -0.656141
O     -1.139367    11.223053     2.771497    -0.578910
O     -3.384593    12.886339     4.887542    -0.571034
O     -3.368501    14.990970     4.251822    -0.606093
O      3.073769    12.174820     9.617576    -0.538133
O     -4.778175    14.242899     9.483001    -0.552630
O      3.696849    13.802479     2.177376    -0.608484
O      1.888942    13.359924     3.408995    -0.494191
O     -2.216697    15.189190     1.449214    -0.613975
O     -0.713716    16.815304     1.253129    -0.548453
O     -3.402930     3.845360    15.085905    -0.556394
O     -2.450570     4.544042    16.978132    -0.580354
O      1.867496     2.163135    16.479298    -0.656141
O      2.449935     3.652685    15.005907    -0.578909
O      4.695161     1.989399    12.889862    -0.571034
O      4.679069    -0.115232    13.525582    -0.606092
O     -1.763201     2.700918     8.159828    -0.538125
O      6.088743     0.632839     8.294403    -0.552629
O     -2.386281     1.073259    15.600028    -0.608484
O     -0.578374     1.515814    14.368409    -0.494179
O      3.527265    -0.313452    16.328190    -0.613975
O      2.024284    -1.939566    16.524275    -0.548452

The following XYZ coordinates are in angstroms. Other properties are in atomic units.
The sperically averaged electron density of each atom fit to a function of the form exp(a - br)
eigen_1, eigen_2 and eigen_3 are the three eigenvalues of traceless quadrupole moment tensor
  atom number  atomic symbol              X              Y              Z     net charge C6 coefficient C8 coefficient C10 coefficient fluctuating dipole atomic polarizability isotropic forcefield polarizability              a              b squared Pearson coefficient          <r^3>          <r^4>         wp_QDO          m_QDO          q_QDO       dipole_x       dipole_y       dipole_z         dipole            Qxy            Qxz            Qyz     Q(x^2-y^2)  Q(3z^2 - R^2)        eigen_1        eigen_2        eigen_3 static polarizability      alpha(xx)      alpha(xy)      alpha(xz)      alpha(yy)      alpha(yz)      alpha(zz) atomic spin moment
            1             Eu      -2.707644      13.154016       2.545369       1.368907     236.376425 0.61273167E+04  0.25171599E+06                                26.727445                           22.448930       0.405554       1.823984                    0.999071      93.753689     254.234008       0.483407       0.308427      -1.272001      -0.021720       0.010168       0.026345       0.035626       0.038781       0.137899       0.032962       0.055334       0.168344      -0.114597      -0.064703       0.179300             33.011322      43.882507      -4.391325      -7.997280      32.690673       4.798101      22.460784           0.008322
            2             Eu       4.018212       1.721722      15.232035       1.368905     236.376339 0.61273164E+04  0.25171598E+06                                26.727436                           22.448928       0.405557       1.823985                    0.999071      93.753711     254.234071       0.483408       0.308427      -1.272001       0.021723      -0.010165      -0.026345       0.035627       0.038780       0.137900       0.032962       0.055335       0.168342      -0.114598      -0.064703       0.179301             33.011299      43.882460      -4.391329      -7.997283      32.690632       4.798102      22.460804           0.008315
            3             Zn       2.601494       8.743740       0.000000       0.615317      63.530413 0.15371051E+04  0.46717818E+05                                13.866542                           13.585631       0.992075       2.149800                    0.990605      49.454020     133.350386       0.447548       0.450285      -1.106938       0.000000       0.000000      -0.000000       0.000000       0.105369       0.001515       0.001566      -0.127145      -0.291279      -0.097123      -0.074502       0.171625             15.123330      17.963124      -2.685250       1.795789      14.246141       2.788168      13.160726           0.009042
            4             Zn      -1.946210      -1.305872       8.888702       0.618380      64.497150 0.15456527E+04  0.47060870E+05                                14.032050                           13.643203       0.861429       2.110329                    0.990426      49.605527     134.045629       0.445457       0.451598      -1.105707      -0.000000       0.000000      -0.000000       0.000000      -0.095192       0.049541      -0.075262      -0.032650      -0.104101      -0.087724      -0.068291       0.156015             15.111412      14.817455       2.520319      -2.290626      11.878248       1.872683      18.638534           0.048140
            5             Zn       4.309500       0.000000       0.000000       0.609692      69.102485 0.16242895E+04  0.49959116E+05                                14.565075                           13.872064       1.043448       2.162021                    0.990702      49.625640     133.787082       0.448234       0.444273      -1.112757       0.000000      -0.000000       0.000000       0.000000       0.001804      -0.125380      -0.009369       0.086751       0.260358      -0.092292      -0.084057       0.176350             16.618588      19.664569       1.866883       3.049709      18.717945      -2.555915      11.473251           0.056901
            6              H       3.070134       9.112118       3.420373       0.150451       1.056622 0.81753492E+01  0.80012655E+02                                 1.680616                            1.645687      -0.831367       2.503776                    0.999143       3.215513       8.742026       0.503772       1.242280      -0.720307      -0.017325       0.008804       0.024497       0.031269       0.002115      -0.006010       0.010363      -0.002124       0.017724      -0.012443      -0.001471       0.013914              1.683956       1.895575      -0.096724      -0.292335       1.531737       0.168888       1.624558           0.000026
            7              H       4.505339       8.544660       3.164378       0.140213       1.122023 0.88322673E+01  0.87710804E+02                                 1.717552                            1.685844      -0.834629       2.490512                    0.999202       3.250073       8.763561       0.511130       1.206685      -0.729016       0.024519      -0.006030       0.012146       0.028020      -0.001980       0.006300       0.004779       0.007569      -0.010426      -0.010045       0.001260       0.008785              1.718971       2.011874      -0.220085       0.235477       1.632706      -0.011761       1.512332           0.000095
            8              H       1.737184       6.424017       1.898627       0.105017       1.137070 0.89338174E+01  0.89187360E+02                                 1.730239                            1.690777      -0.915856       2.434798                    0.997798       3.474562       9.467621       0.511296       1.199961      -0.728282      -0.017747      -0.019232      -0.022447       0.034477       0.009631      -0.004296       0.006000       0.004743      -0.011562      -0.013582       0.001728       0.011854              1.757093       1.593444       0.110749       0.082304       2.089612       0.369803       1.588224           0.000019
            9              H       2.304732       6.772224       3.313708       0.093821       1.175009 0.91579983E+01  0.90484330E+02                                 1.666495                            1.631356      -0.669937       2.539399                    0.999773       3.280273       8.424358       0.568860       1.089753      -0.758479       0.009088      -0.004478       0.027800       0.029589       0.002320       0.000619      -0.002066       0.015191       0.008065      -0.009656       0.003032       0.006624              1.661734       1.493987      -0.115108       0.155699       1.622646      -0.309504       1.868568           0.000181
           10              H       1.069024       8.770158       3.295931       0.113331       1.111868 0.87825050E+01  0.86862473E+02                                 1.672264                            1.650167      -0.736510       2.516437                    0.999074       3.372166       8.995898       0.532628       1.162703      -0.737772       0.006617       0.024866       0.011796       0.028306      -0.001418       0.005065       0.008037      -0.006375       0.007406      -0.009874      -0.000883       0.010757              1.679415       1.566797       0.146555       0.107632       1.948186       0.241750       1.523262          -0.000003
           11              H       0.166776       7.496626       3.287042       0.129798       0.945925 0.67012611E+01  0.60985035E+02                                 1.416447                            1.374588      -0.596909       2.594007                    0.999947       2.903811       7.061201       0.636531       1.057352      -0.767389      -0.019995      -0.014959       0.012771       0.028047       0.000186      -0.002968      -0.005049       0.005078      -0.008336      -0.007493       0.001635       0.005858              1.424966       1.523968       0.227089      -0.223146       1.414985      -0.224876       1.335946          -0.000022
           12              H      -0.819651       8.925692       1.903960       0.103587       1.047002 0.79504194E+01  0.78066350E+02                                 1.715424                            1.654170      -0.868633       2.451335                    0.998140       3.600190      10.137608       0.483315       1.290629      -0.706190      -0.024643       0.014515       0.015457       0.032510      -0.001108      -0.004367      -0.010075       0.008942      -0.006197      -0.013614       0.004357       0.009257              1.764196       2.282839      -0.283135      -0.172390       1.630059       0.108270       1.379688           0.000527
           13              H      -0.181563       7.839389       0.977757       0.101618       1.090257 0.87160037E+01  0.87430722E+02                                 1.746879                            1.721324      -0.986887       2.392924                    0.996989       3.682881      10.426012       0.478983       1.274792      -0.709531      -0.002279      -0.029015      -0.014548       0.032537       0.007750       0.003676      -0.003000      -0.018892       0.003159      -0.014075       0.002134       0.011942              1.766616       1.651139       0.139732       0.127942       1.995863       0.370298       1.652844           0.000043
           14              H      -4.249774       6.566810      16.936533       0.111120       0.934316 0.71174058E+01  0.68721784E+02                                 1.653497                            1.616185      -1.042342       2.380875                    0.995652       3.705443      10.720231       0.460937       1.376231      -0.687437      -0.010554      -0.028004      -0.015672       0.033782       0.008665       0.003350       0.001599      -0.011297       0.012406      -0.012702       0.002802       0.009900              1.692770       1.682561       0.287563       0.091464       1.953742       0.289077       1.442006          -0.000003
           15              H      -4.582554       7.992665      17.503632       0.112610       1.058408 0.81277358E+01  0.80133141E+02                                 1.721307                            1.669769      -0.862866       2.460430                    0.998246       3.537287       9.933894       0.482936       1.286395      -0.707790      -0.020686       0.022417       0.008389       0.031636      -0.006239      -0.002021      -0.004958       0.010022       0.011917      -0.011800       0.005574       0.006226              1.770764       2.016365      -0.393829      -0.133008       1.883712       0.205401       1.412216           0.000257
           16              H       4.691061       6.603662       2.247064       0.104641       1.114492 0.88349583E+01  0.87266368E+02                                 1.668439                            1.653751      -0.634470       2.562493                    0.999946       3.273183       8.646531       0.534191       1.160825      -0.740142       0.015999      -0.004600       0.022782       0.028216      -0.005213      -0.000825       0.000596       0.009186       0.012007      -0.008952       0.003374       0.005578              1.652162       1.614474      -0.147583       0.254483       1.609497      -0.139683       1.732516           0.000063
           17              H       3.792962       6.099351       1.061311       0.111738       0.950189 0.71536850E+01  0.69127938E+02                                 1.670171                            1.617915      -1.120980       2.345766                    0.994713       3.698395      10.688002       0.461923       1.372186      -0.688262      -0.011829      -0.023578      -0.019939       0.033067       0.001677       0.002256       0.007290       0.002724      -0.016596      -0.010210       0.002337       0.007873              1.724793       1.489051       0.229618       0.046734       2.199606       0.314911       1.485722          -0.000005
           18              H       1.368787      10.628894       2.463948       0.138364       1.061738 0.85809293E+01  0.86590710E+02                                 1.796354                            1.772473      -1.240207       2.307847                    0.993277       3.657756      10.726074       0.442092       1.372954      -0.689653       0.012202      -0.002529       0.028451       0.031060       0.000180       0.007061       0.000452      -0.000196       0.024884      -0.007418      -0.004064       0.011483              1.800536       1.773160      -0.147644       0.305423       1.804213      -0.135704       1.824236           0.000189
           19              H       1.555965      11.455471       1.146643       0.132054       0.955136 0.75256479E+01  0.74271168E+02                                 1.726351                            1.699801      -1.393088       2.225026                    0.992128       3.899679      11.705983       0.431068       1.439739      -0.674352       0.018678       0.021793      -0.010595       0.030595       0.010787      -0.002958      -0.001666      -0.008938       0.002762      -0.012320       0.000272       0.012048              1.753322       1.790064       0.263317      -0.167309       1.934493      -0.111583       1.535411           0.000234
           20              H      -3.454340      14.224270       7.166072       0.136498       1.187603 0.95894000E+01  0.98691071E+02                                 1.886922                            1.836334      -1.052370       2.387342                    0.996912       3.572671      10.304163       0.451311       1.318692      -0.702302       0.021599      -0.011413       0.020802       0.032086      -0.005033       0.010363      -0.003079      -0.003058      -0.021719      -0.013941       0.000798       0.013143              1.917883       2.088250      -0.044905       0.446988       1.529615       0.042802       2.135785           0.000253
           21              H       3.725537      13.847289       6.696748       0.137151       1.069286 0.85531161E+01  0.86345189E+02                                 1.812192                            1.774584      -1.239904       2.305113                    0.993840       3.689013      10.863094       0.439433       1.380702      -0.687845      -0.022002      -0.023372       0.004772       0.032451       0.005861      -0.002117      -0.002914      -0.007952      -0.032030      -0.011241      -0.001718       0.012959              1.819545       2.153622       0.277567      -0.211516       1.609629      -0.034019       1.695383           0.000436
           22              H       6.147723      -0.334446       6.014096       0.104895       1.099385 0.90436603E+01  0.91240827E+02                                 1.741103                            1.743078      -0.900027       2.435397                    0.998482       3.584119      10.060857       0.481882       1.259855      -0.714100      -0.013191       0.030762       0.005962       0.033998      -0.004065       0.006016      -0.002747      -0.001735      -0.036542      -0.014157       0.002390       0.011767              1.711345       1.548207      -0.135791       0.002492       1.902908       0.155978       1.682921           0.000038
           23              H       3.268252      16.138079       4.947452       0.106382       0.973457 0.71251348E+01  0.68438626E+02                                 1.666003                            1.589084      -0.864020       2.455775                    0.997458       3.621251      10.263808       0.479806       1.329022      -0.697277       0.011951      -0.007318      -0.030723       0.033768       0.002212       0.002400      -0.002171       0.002213       0.025953      -0.007406      -0.001917       0.009323              1.751119       1.487068      -0.062718      -0.205414       1.302193       0.072530       2.464097           0.001862
           24              H       1.892555      14.440965       5.976763       0.117491       1.018035 0.83077034E+01  0.82461936E+02                                 1.678999                            1.687785      -1.003708       2.396280                    0.996078       3.625492      10.258517       0.479898       1.285833      -0.706968       0.008885      -0.027932      -0.000620       0.029318       0.000037      -0.005647      -0.001011      -0.010570      -0.037282      -0.014528       0.002979       0.011550              1.664506       1.562195      -0.171385      -0.029014       1.765019       0.054928       1.666305          -0.000056
           25              H       1.086575      15.555666       5.233668       0.131450       0.981802 0.70223621E+01  0.66043955E+02                                 1.577903                            1.504162      -0.627494       2.581118                    0.999923       3.182670       8.431399       0.539037       1.208196      -0.726666      -0.018148       0.006413      -0.023111       0.030076      -0.000129       0.004557      -0.005655       0.012133       0.010004      -0.010312       0.000895       0.009417              1.648677       1.593564      -0.057139       0.358381       1.213226      -0.093336       2.139241          -0.000034
           26              H      -0.023313      15.140875       7.164294       0.098241       1.012912 0.75612527E+01  0.72402688E+02                                 1.606733                            1.557819      -0.580659       2.589787                    0.999956       3.309705       8.832741       0.531463       1.203571      -0.727726      -0.023547      -0.021378      -0.007623       0.032705       0.007274       0.004104      -0.003755       0.001944       0.003639      -0.010549       0.003710       0.006839              1.642380       2.151469       0.224676       0.073154       1.316586       0.060013       1.459086           0.000928
           27              H       4.023345      -0.924079       7.313624       0.103421       1.136034 0.93968222E+01  0.95291451E+02                                 1.751500                            1.753108      -0.919580       2.431607                    0.997561       3.552537       9.853643       0.492454       1.226500      -0.722111       0.000581       0.035353      -0.005980       0.035860      -0.005008       0.005996      -0.005568      -0.016130       0.017034      -0.013412      -0.000103       0.013515              1.726177       1.690829      -0.159113      -0.074222       1.837414       0.061784       1.650289           0.000029
           28              H       3.708315      -0.919170       9.518022       0.107758       1.040249 0.84720075E+01  0.84903444E+02                                 1.737914                            1.732477      -1.118173       2.343262                    0.994558       3.724855      10.754102       0.460031       1.328557      -0.697928      -0.003819       0.032326      -0.002313       0.032633      -0.006325      -0.004633      -0.001344      -0.016904       0.000732      -0.012502       0.002063       0.010439              1.729638       1.779922      -0.193536       0.092050       1.764417       0.035290       1.644574          -0.000013
           29              H      -0.199814      15.095218       9.736684       0.101761       1.124827 0.87113407E+01  0.86397475E+02                                 1.720705                            1.670686      -0.719660       2.521732                    0.999264       3.441990       9.340259       0.513990       1.201533      -0.728232      -0.021487      -0.022597       0.004357       0.031485       0.008862      -0.003057       0.002474      -0.000759       0.011613      -0.011787       0.004804       0.006983              1.752745       2.268739       0.251495      -0.033788       1.481566       0.033591       1.507930           0.000390
           30              H       0.894174      13.348592       9.091364       0.139721       1.175696 0.94037671E+01  0.94956150E+02                                 1.782864                            1.749711      -0.885518       2.468192                    0.998803       3.294895       8.988007       0.496847       1.220850      -0.726168      -0.020080      -0.012947       0.014880       0.028147       0.001851      -0.007505      -0.001214      -0.000910      -0.001578      -0.007887       0.000074       0.007814              1.776005       1.943172       0.206253      -0.359287       1.619055      -0.135480       1.765789           0.000530
           31              H       1.635200      13.388891       7.710060       0.153287       1.042887 0.78956511E+01  0.76873204E+02                                 1.690934                            1.637085      -0.783314       2.528175                    0.999461       3.205809       8.792514       0.494235       1.272875      -0.713447      -0.002392      -0.016181      -0.028873       0.033184      -0.002678       0.002295       0.009540      -0.016549       0.008828      -0.011560      -0.003062       0.014622              1.729174       1.398060      -0.018078      -0.077976       1.464976       0.208806       2.324485          -0.000061
           32              H      -2.845629      16.523588       6.037206       0.123669       1.077675 0.80727914E+01  0.78640537E+02                                 1.675081                            1.611265      -0.827452       2.480033                    0.998981       3.356224       9.058273       0.521365       1.205984      -0.726768       0.019352      -0.010419      -0.023686       0.032313       0.002643      -0.004851      -0.002660       0.007166      -0.018858      -0.008294      -0.001189       0.009483              1.730116       1.756758      -0.095932      -0.376256       1.370195       0.242329       2.063396           0.001154
           33              H      -0.355091       0.171409       6.606083       0.117537       1.116270 0.91732201E+01  0.92616282E+02                                 1.751641                            1.750847      -0.827896       2.486043                    0.998521       3.450525       9.600644       0.484100       1.253158      -0.717070      -0.009483       0.032988      -0.005749       0.034803       0.001806       0.004622      -0.005018      -0.010084      -0.020300      -0.010919       0.000970       0.009948              1.721307       1.592219      -0.207867       0.070088       1.919318      -0.014206       1.652384          -0.000064
           34              H       1.220292      15.574093       2.465726       0.129236       1.051024 0.85530845E+01  0.86498749E+02                                 1.792619                            1.774337      -1.296539       2.264460                    0.994165       3.838992      11.380843       0.438771       1.380324      -0.686668      -0.016436       0.014098       0.020318       0.029694       0.003212      -0.009875       0.006475      -0.000814       0.006176      -0.013282       0.002079       0.011202              1.811002       1.657515      -0.141657      -0.142299       1.827066       0.253487       1.948425           0.000466
           35              H       0.965915      14.559954       1.310195       0.135425       0.927777 0.70337524E+01  0.68683297E+02                                 1.727633                            1.667676      -1.569415       2.136893                    0.991419       4.065911      12.391905       0.423033       1.482749      -0.665218      -0.022963      -0.012821      -0.013099       0.029381       0.002430       0.000158      -0.001645       0.013026       0.011757      -0.009119       0.004106       0.005013              1.784028       1.929550       0.331248       0.340552       1.751085       0.175958       1.671449           0.000496
           36              H      -0.513068      13.274724      16.902756       0.105306       1.097824 0.86184239E+01  0.85700410E+02                                 1.722843                            1.687207      -0.811847       2.476438                    0.999081       3.511301       9.707569       0.497292       1.238625      -0.718895       0.013906       0.019452      -0.023808       0.033743       0.007896      -0.008458       0.002252       0.002449       0.024834      -0.014551       0.001525       0.013026              1.749169       1.704568       0.294962      -0.187191       1.904429      -0.319924       1.638509           0.000281
           37              H       3.559316      14.614651       0.021333       0.108981       1.103596 0.85978564E+01  0.85928896E+02                                 1.759201                            1.707793      -0.949998       2.409396                    0.997820       3.649729      10.304194       0.481777       1.272071      -0.710099       0.018257      -0.021860       0.012466       0.031090      -0.005455      -0.001856       0.006990      -0.001974      -0.010596      -0.008331      -0.002186       0.010517              1.800818       1.939171      -0.382519       0.238254       1.891633      -0.220766       1.571651           0.003731
           38              H      -2.532292      11.316467      17.162306       0.108822       0.936859 0.72221915E+01  0.69985847E+02                                 1.651163                            1.622353      -1.083401       2.351317                    0.995005       3.776600      10.944338       0.462500       1.366637      -0.688670      -0.014279      -0.008973       0.021764       0.027533       0.001589       0.004480      -0.006185       0.002835       0.002751      -0.008607       0.001486       0.007121              1.680241       1.616284       0.193478      -0.189043       1.825899      -0.229481       1.598541          -0.000089
           39              H      -1.490672      11.279174      15.999664       0.123102       0.980692 0.70926365E+01  0.66116831E+02                                 1.506881                            1.457729      -0.585171       2.592328                    0.999978       3.075986       7.817662       0.584823       1.123511      -0.748431       0.017764      -0.011093      -0.017150       0.027069      -0.005548      -0.000897       0.003640       0.006867       0.007391      -0.008476       0.001536       0.006940              1.533529       1.459466      -0.269815      -0.184208       1.722905       0.259745       1.418215          -0.000110
           40              H      -3.416515      12.072196      15.125015       0.095635       1.160120 0.91467959E+01  0.90813276E+02                                 1.687897                            1.660643      -0.676564       2.540149                    0.999784       3.303307       8.648640       0.545646       1.130615      -0.747664      -0.015396      -0.019624      -0.012866       0.028065      -0.000340      -0.000320       0.003421       0.007451      -0.016833      -0.007415       0.000847       0.006568              1.680244       1.584494       0.161642       0.224609       1.789486       0.248612       1.666751           0.001188
           41              H      -2.408097      13.267477      15.142793       0.111003       1.121564 0.87107676E+01  0.85719121E+02                                 1.667112                            1.633140      -0.804630       2.491591                    0.998997       3.296177       8.685541       0.542080       1.148211      -0.742311       0.027299       0.018909      -0.015448       0.036626      -0.002608      -0.010620      -0.003094       0.005508      -0.005343      -0.011693      -0.000202       0.011895              1.683334       1.650362       0.192964      -0.196669       1.742706      -0.335118       1.656936           0.000022
           42              H      -4.019540      14.791158      14.865465       0.114808       1.001384 0.77418740E+01  0.75545640E+02                                 1.673745                            1.641052      -0.888962       2.459214                    0.997527       3.494423       9.822079       0.481186       1.304458      -0.704026       0.020758       0.017333      -0.020783       0.034106      -0.000280      -0.005808      -0.008136       0.006285       0.008176      -0.010807       0.000124       0.010682              1.703327       1.612877       0.147272      -0.229703       1.680989      -0.308937       1.816116          -0.000060
           43              H      -5.296890      13.885818      14.981018       0.109821       1.078596 0.83956875E+01  0.81926579E+02                                 1.635183                            1.613747      -0.628964       2.569938                    0.999939       3.230116       8.497919       0.539625       1.163177      -0.739320      -0.023093      -0.014113      -0.014065       0.030501      -0.001110       0.007122      -0.000003      -0.000944      -0.013741      -0.009219       0.002567       0.006652              1.636350       1.678256       0.203642       0.285169       1.575270       0.076814       1.655522           0.000287
           44              H      -5.723335      12.641359      16.678760       0.133777       1.077697 0.84321377E+01  0.83149034E+02                                 1.691847                            1.660971      -0.852096       2.474017                    0.999064       3.346800       9.127018       0.506255       1.226924      -0.722701      -0.022857       0.000921      -0.013642       0.026635       0.001489       0.003957      -0.004257       0.013667      -0.008198      -0.009308      -0.000174       0.009483              1.714546       2.119117       0.002760       0.271978       1.492633      -0.112804       1.531889           0.000733
           45              H      -4.548079      11.789220      17.265415       0.146654       1.118860 0.85661743E+01  0.86240531E+02                                 1.832609                            1.746045      -1.382861       2.232697                    0.993517       3.733343      10.867281       0.455854       1.334613      -0.695876       0.010587      -0.026374       0.002525       0.028532       0.001133      -0.004750       0.001922      -0.004851      -0.008226      -0.007166       0.002835       0.004331              1.908279       1.797558      -0.387443       0.034256       2.440835      -0.246849       1.486445           0.000110
           46              H       3.793823      16.288785       2.159955       0.132501       0.978854 0.72439463E+01  0.70294554E+02                                 1.712944                            1.636036      -1.094170       2.366516                    0.995730       3.647391      10.599460       0.455531       1.385613      -0.685859       0.019194      -0.020731       0.022631       0.036199       0.001393       0.006285      -0.000924       0.001369       0.002686      -0.006257      -0.000613       0.006871              1.780362       1.731806      -0.282658       0.320412       1.769999      -0.388492       1.839281           0.002199
           47              H       3.901761      17.206502       0.888870       0.114096       0.948981 0.72444656E+01  0.69891795E+02                                 1.643705                            1.609909      -0.912035       2.446209                    0.997153       3.557466      10.113473       0.473215       1.341614      -0.695462       0.023519       0.012570      -0.019881       0.033263       0.009415      -0.007508       0.001960       0.004057       0.000727      -0.012937       0.001226       0.011711              1.679521       1.772219       0.197468      -0.305945       1.628134      -0.260131       1.638209          -0.000113
           48              H      -1.759566       5.763620      14.357031       0.150453       1.056615 0.81752736E+01  0.80011629E+02                                 1.680599                            1.645671      -0.831363       2.503778                    0.999143       3.215500       8.741939       0.503779       1.242268      -0.720310       0.017325      -0.008804      -0.024497       0.031269       0.002115      -0.006010       0.010363      -0.002124       0.017724      -0.012443      -0.001471       0.013914              1.683939       1.895553      -0.096723      -0.292330       1.531721       0.168885       1.624544           0.000026
           49              H      -3.194771       6.331078      14.613026       0.140214       1.122010 0.88321214E+01  0.87708828E+02                                 1.717524                            1.685817      -0.834631       2.490510                    0.999202       3.250057       8.763438       0.511141       1.206666      -0.729020      -0.024519       0.006030      -0.012146       0.028019      -0.001980       0.006299       0.004779       0.007569      -0.010425      -0.010044       0.001260       0.008784              1.718942       2.011836      -0.220080       0.235471       1.632679      -0.011761       1.512310           0.000097
           50              H      -0.426616       8.451721      15.878777       0.105018       1.137070 0.89338118E+01  0.89187232E+02                                 1.730233                            1.690772      -0.915861       2.434796                    0.997798       3.474556       9.467581       0.511300       1.199955      -0.728283       0.017747       0.019232       0.022447       0.034478       0.009631      -0.004296       0.006000       0.004743      -0.011562      -0.013582       0.001729       0.011854              1.757087       1.593440       0.110746       0.082299       2.089611       0.369796       1.588211           0.000019
           51              H      -0.994164       8.103514      14.463696       0.093826       1.174888 0.91566992E+01  0.90467448E+02                                 1.666299                            1.631172      -0.669935       2.539397                    0.999773       3.280163       8.423632       0.568933       1.089662      -0.758502      -0.009088       0.004478      -0.027800       0.029589       0.002320       0.000620      -0.002068       0.015191       0.008073      -0.009657       0.003035       0.006622              1.661536       1.493822      -0.115086       0.155672       1.622454      -0.309441       1.868333           0.000185
           52              H       0.241544       6.105580      14.481473       0.113331       1.111874 0.87825720E+01  0.86863331E+02                                 1.672273                            1.650176      -0.736513       2.516436                    0.999074       3.372173       8.995937       0.532625       1.162706      -0.737771      -0.006616      -0.024866      -0.011796       0.028306      -0.001418       0.005065       0.008037      -0.006376       0.007405      -0.009874      -0.000883       0.010757              1.679424       1.566804       0.146556       0.107633       1.948196       0.241753       1.523273          -0.000003
           53              H       1.143792       7.379112      14.490362       0.129798       0.945912 0.67011234E+01  0.60983342E+02                                 1.416419                            1.374562      -0.596906       2.594007                    0.999947       2.903795       7.061089       0.636547       1.057334      -0.767394       0.019995       0.014959      -0.012770       0.028047       0.000186      -0.002968      -0.005049       0.005077      -0.008334      -0.007493       0.001635       0.005858              1.424939       1.523936       0.227083      -0.223139       1.414958      -0.224870       1.335922          -0.000021
           54              H       2.130219       5.950046      15.873444       0.103587       1.047003 0.79504324E+01  0.78066509E+02                                 1.715425                            1.654171      -0.868633       2.451335                    0.998140       3.600192      10.137616       0.483315       1.290629      -0.706190       0.024643      -0.014516      -0.015456       0.032510      -0.001108      -0.004367      -0.010075       0.008942      -0.006196      -0.013614       0.004357       0.009257              1.764197       2.282841      -0.283135      -0.172391       1.630060       0.108270       1.379689           0.000527
           55              H       1.492131       7.036349      16.799647       0.101618       1.090258 0.87160086E+01  0.87430785E+02                                 1.746880                            1.721325      -0.986887       2.392924                    0.996989       3.682881      10.426013       0.478983       1.274792      -0.709531       0.002279       0.029015       0.014548       0.032537       0.007750       0.003676      -0.003001      -0.018892       0.003159      -0.014075       0.002134       0.011941              1.766616       1.651140       0.139732       0.127942       1.995865       0.370299       1.652845           0.000043
           56              H       5.560342       8.308928       0.840871       0.111120       0.934316 0.71173996E+01  0.68721715E+02                                 1.653496                            1.616184      -1.042342       2.380875                    0.995652       3.705442      10.720230       0.460937       1.376232      -0.687437       0.010554       0.028004       0.015672       0.033782       0.008665       0.003350       0.001599      -0.011297       0.012406      -0.012702       0.002802       0.009900              1.692769       1.682561       0.287563       0.091464       1.953742       0.289077       1.442006          -0.000003
           57              H       5.893122       6.883073       0.273772       0.112609       1.058408 0.81277339E+01  0.80133111E+02                                 1.721306                            1.669768      -0.862865       2.460431                    0.998246       3.537287       9.933891       0.482936       1.286395      -0.707790       0.020686      -0.022417      -0.008389       0.031636      -0.006239      -0.002021      -0.004958       0.010022       0.011917      -0.011800       0.005574       0.006226              1.770764       2.016365      -0.393829      -0.133008       1.883711       0.205401       1.412216           0.000257
           58              H      -3.380493       8.272076      15.530340       0.104641       1.114495 0.88349687E+01  0.87266365E+02                                 1.668431                            1.653742      -0.634471       2.562492                    0.999946       3.273178       8.646470       0.534198       1.160812      -0.740146      -0.015999       0.004600      -0.022782       0.028216      -0.005213      -0.000824       0.000596       0.009186       0.012009      -0.008953       0.003374       0.005578              1.652155       1.614466      -0.147582       0.254482       1.609489      -0.139683       1.732509           0.000063
           59              H      -2.482394       8.776387      16.716093       0.111739       0.950188 0.71536766E+01  0.69127830E+02                                 1.670170                            1.617914      -1.120980       2.345766                    0.994713       3.698392      10.687988       0.461923       1.372185      -0.688262       0.011830       0.023578       0.019939       0.033067       0.001677       0.002256       0.007290       0.002724      -0.016596      -0.010210       0.002337       0.007873              1.724792       1.489050       0.229618       0.046734       2.199605       0.314910       1.485720          -0.000005
           60              H      -0.058219       4.246844      15.313456       0.138364       1.061738 0.85809274E+01  0.86590682E+02                                 1.796354                            1.772472      -1.240204       2.307849                    0.993277       3.657755      10.726069       0.442093       1.372954      -0.689653      -0.012202       0.002529      -0.028451       0.031060       0.000180       0.007061       0.000452      -0.000196       0.024884      -0.007418      -0.004064       0.011483              1.800535       1.773159      -0.147644       0.305423       1.804211      -0.135703       1.824236           0.000189
           61              H      -0.245397       3.420267      16.630761       0.132054       0.955138 0.75256704E+01  0.74271441E+02                                 1.726353                            1.699803      -1.393089       2.225025                    0.992128       3.899684      11.705999       0.431068       1.439738      -0.674353      -0.018678      -0.021793       0.010595       0.030595       0.010787      -0.002958      -0.001666      -0.008938       0.002762      -0.012320       0.000272       0.012048              1.753324       1.790066       0.263317      -0.167309       1.934494      -0.111583       1.535413           0.000235
           62              H       4.764908       0.651468      10.611332       0.136498       1.187594 0.95893149E+01  0.98690032E+02                                 1.886917                            1.836330      -1.052364       2.387345                    0.996912       3.572667      10.304162       0.451310       1.318697      -0.702301      -0.021599       0.011413      -0.020802       0.032086      -0.005033       0.010363      -0.003079      -0.003058      -0.021718      -0.013941       0.000798       0.013143              1.917878       2.088245      -0.044905       0.446986       1.529611       0.042801       2.135779           0.000251
           63              H      -2.414969       1.028449      11.080656       0.137150       1.069288 0.85531404E+01  0.86345500E+02                                 1.812196                            1.774587      -1.239905       2.305112                    0.993840       3.689019      10.863118       0.439432       1.380703      -0.687845       0.022002       0.023372      -0.004772       0.032451       0.005861      -0.002117      -0.002914      -0.007952      -0.032030      -0.011241      -0.001718       0.012959              1.819548       2.153626       0.277568      -0.211517       1.609631      -0.034020       1.695387           0.000435
           64              H      -4.837155      15.210184      11.763308       0.104896       1.099385 0.90436664E+01  0.91240932E+02                                 1.741105                            1.743081      -0.900027       2.435397                    0.998482       3.584120      10.060872       0.481880       1.259858      -0.714100       0.013191      -0.030762      -0.005963       0.033998      -0.004065       0.006016      -0.002747      -0.001735      -0.036542      -0.014157       0.002391       0.011767              1.711348       1.548209      -0.135792       0.002492       1.902910       0.155978       1.682923           0.000038
           65              H      -1.957684      -1.262341      12.829952       0.106382       0.973457 0.71251360E+01  0.68438647E+02                                 1.666004                            1.589085      -0.864021       2.455775                    0.997458       3.621252      10.263815       0.479806       1.329023      -0.697277      -0.011951       0.007317       0.030723       0.033768       0.002212       0.002400      -0.002171       0.002213       0.025953      -0.007406      -0.001917       0.009323              1.751120       1.487069      -0.062718      -0.205414       1.302194       0.072530       2.464098           0.001862
           66              H      -0.581987       0.434773      11.800641       0.117490       1.018035 0.83076996E+01  0.82461865E+02                                 1.678997                            1.687783      -1.003703       2.396282                    0.996078       3.625488      10.258494       0.479899       1.285831      -0.706969      -0.008885       0.027932       0.000620       0.029318       0.000037      -0.005647      -0.001011      -0.010571      -0.037282      -0.014528       0.002979       0.011550              1.664505       1.562193      -0.171384      -0.029014       1.765017       0.054927       1.666304          -0.000056
           67              H       0.223993      -0.679928      12.543736       0.131449       0.981801 0.70223544E+01  0.66043853E+02                                 1.577901                            1.504161      -0.627492       2.581119                    0.999923       3.182668       8.431387       0.539038       1.208195      -0.726666       0.018148      -0.006413       0.023111       0.030076      -0.000129       0.004557      -0.005655       0.012133       0.010004      -0.010312       0.000895       0.009417              1.648675       1.593562      -0.057139       0.358380       1.213224      -0.093336       2.139238          -0.000034
           68              H       1.333881      -0.265137      10.613110       0.098241       1.012912 0.75612530E+01  0.72402691E+02                                 1.606733                            1.557819      -0.580658       2.589787                    0.999956       3.309705       8.832741       0.531463       1.203571      -0.727726       0.023547       0.021378       0.007623       0.032705       0.007275       0.004104      -0.003755       0.001944       0.003639      -0.010549       0.003710       0.006839              1.642380       2.151469       0.224676       0.073154       1.316586       0.060013       1.459086           0.000927
           69              H      -2.712777      15.799817      10.463780       0.103420       1.136038 0.93968627E+01  0.95291982E+02                                 1.751506                            1.753113      -0.919582       2.431606                    0.997561       3.552543       9.853672       0.492453       1.226502      -0.722110      -0.000581      -0.035353       0.005980       0.035860      -0.005008       0.005996      -0.005568      -0.016130       0.017034      -0.013412      -0.000103       0.013515              1.726183       1.690834      -0.159114      -0.074223       1.837419       0.061784       1.650294           0.000029
           70              H      -2.397747      15.794908       8.259382       0.107759       1.040249 0.84720017E+01  0.84903381E+02                                 1.737914                            1.732477      -1.118174       2.343262                    0.994558       3.724854      10.754102       0.460031       1.328557      -0.697928       0.003819      -0.032326       0.002313       0.032633      -0.006325      -0.004633      -0.001344      -0.016904       0.000732      -0.012502       0.002063       0.010439              1.729637       1.779921      -0.193536       0.092050       1.764417       0.035290       1.644574          -0.000012
           71              H       1.510382      -0.219480       8.040720       0.101761       1.124822 0.87112944E+01  0.86396929E+02                                 1.720703                            1.670683      -0.719656       2.521734                    0.999264       3.441985       9.340251       0.513989       1.201536      -0.728231       0.021487       0.022597      -0.004357       0.031485       0.008862      -0.003057       0.002474      -0.000760       0.011613      -0.011787       0.004804       0.006983              1.752743       2.268735       0.251494      -0.033788       1.481565       0.033591       1.507928           0.000389
           72              H       0.416394       1.527146       8.686040       0.139718       1.175729 0.94041555E+01  0.94961542E+02                                 1.782944                            1.749786      -0.885498       2.468204                    0.998803       3.294931       8.988326       0.496817       1.220904      -0.726156       0.020081       0.012947      -0.014880       0.028147       0.001850      -0.007505      -0.001214      -0.000909      -0.001576      -0.007887       0.000074       0.007813              1.776085       1.943265       0.206268      -0.359313       1.619124      -0.135490       1.765867           0.000527
           73              H      -0.324632       1.486847      10.067344       0.153284       1.042886 0.78956521E+01  0.76873335E+02                                 1.690946                            1.637096      -0.783309       2.528178                    0.999461       3.205814       8.792579       0.494228       1.272891      -0.713444       0.002392       0.016181       0.028873       0.033185      -0.002679       0.002295       0.009540      -0.016549       0.008829      -0.011560      -0.003062       0.014622              1.729188       1.398069      -0.018078      -0.077980       1.464984       0.208809       2.324511          -0.000062
           74              H       4.156197      -1.647850      11.740198       0.123669       1.077678 0.80728162E+01  0.78640851E+02                                 1.675085                            1.611268      -0.827454       2.480032                    0.998981       3.356229       9.058295       0.521364       1.205985      -0.726768      -0.019352       0.010419       0.023686       0.032313       0.002643      -0.004851      -0.002660       0.007166      -0.018858      -0.008294      -0.001189       0.009483              1.730120       1.756762      -0.095932      -0.376258       1.370198       0.242330       2.063401           0.001153
           75              H       1.665659      14.704329      11.171321       0.117538       1.116277 0.91733015E+01  0.92617331E+02                                 1.751651                            1.750856      -0.827896       2.486043                    0.998521       3.450531       9.600680       0.484097       1.253160      -0.717070       0.009483      -0.032988       0.005749       0.034803       0.001806       0.004622      -0.005017      -0.010084      -0.020301      -0.010919       0.000970       0.009948              1.721317       1.592228      -0.207869       0.070088       1.919329      -0.014207       1.652394          -0.000063
           76              H       0.090276      -0.698355      15.311678       0.129237       1.051019 0.85530352E+01  0.86498123E+02                                 1.792614                            1.774333      -1.296534       2.264463                    0.994165       3.838980      11.380798       0.438772       1.380324      -0.686668       0.016437      -0.014099      -0.020318       0.029694       0.003213      -0.009875       0.006475      -0.000814       0.006175      -0.013282       0.002079       0.011202              1.810997       1.657511      -0.141656      -0.142298       1.827061       0.253487       1.948419           0.000467
           77              H       0.344653       0.315784      16.467209       0.135425       0.927777 0.70337450E+01  0.68683211E+02                                 1.727632                            1.667676      -1.569416       2.136892                    0.991419       4.065909      12.391900       0.423033       1.482750      -0.665218       0.022963       0.012821       0.013099       0.029381       0.002430       0.000158      -0.001645       0.013026       0.011757      -0.009119       0.004107       0.005013              1.784028       1.929550       0.331248       0.340552       1.751084       0.175958       1.671449           0.000497
           78              H       1.823636       1.601014       0.874648       0.105307       1.097822 0.86184101E+01  0.85700236E+02                                 1.722842                            1.687205      -0.811847       2.476438                    0.999081       3.511298       9.707558       0.497292       1.238625      -0.718895      -0.013906      -0.019452       0.023808       0.033743       0.007896      -0.008459       0.002252       0.002449       0.024834      -0.014551       0.001525       0.013026              1.749167       1.704566       0.294962      -0.187191       1.904427      -0.319923       1.638507           0.000281
           79              H       1.643672       2.872830      -0.021333       0.108981       1.103593 0.85978314E+01  0.85928581E+02                                 1.759198                            1.707790      -0.949993       2.409399                    0.997820       3.649724      10.304175       0.481777       1.272071      -0.710099      -0.018257       0.021860      -0.012466       0.031090      -0.005455      -0.001855       0.006990      -0.001974      -0.010596      -0.008331      -0.002186       0.010517              1.800815       1.939168      -0.382518       0.238253       1.891630      -0.220765       1.571648           0.003731
           80              H       3.842860       3.559271       0.615098       0.108821       0.936860 0.72221973E+01  0.69985916E+02                                 1.651164                            1.622354      -1.083399       2.351317                    0.995005       3.776601      10.944341       0.462500       1.366637      -0.688670       0.014279       0.008973      -0.021763       0.027533       0.001589       0.004480      -0.006185       0.002835       0.002751      -0.008607       0.001486       0.007121              1.680242       1.616285       0.193479      -0.189043       1.825900      -0.229481       1.598541          -0.000089
           81              H       2.801240       3.596564       1.777740       0.123101       0.980688 0.70926100E+01  0.66116563E+02                                 1.506882                            1.457730      -0.585172       2.592329                    0.999978       3.075985       7.817674       0.584820       1.123517      -0.748429      -0.017764       0.011093       0.017150       0.027069      -0.005548      -0.000897       0.003640       0.006867       0.007390      -0.008476       0.001535       0.006940              1.533530       1.459467      -0.269816      -0.184208       1.722907       0.259745       1.418216          -0.000111
           82              H       4.727083       2.803542       2.652389       0.095635       1.160122 0.91468280E+01  0.90813825E+02                                 1.687912                            1.660657      -0.676561       2.540152                    0.999784       3.303314       8.648716       0.545637       1.130630      -0.747660       0.015396       0.019624       0.012866       0.028065      -0.000340      -0.000319       0.003421       0.007451      -0.016833      -0.007414       0.000846       0.006568              1.680258       1.584507       0.161644       0.224612       1.789503       0.248616       1.666765           0.001187
           83              H       3.718665       1.608261       2.634611       0.111004       1.121563 0.87107633E+01  0.85719120E+02                                 1.667116                            1.633144      -0.804626       2.491593                    0.998997       3.296176       8.685558       0.542077       1.148217      -0.742309      -0.027299      -0.018909       0.015449       0.036626      -0.002608      -0.010620      -0.003094       0.005508      -0.005343      -0.011693      -0.000202       0.011895              1.683338       1.650365       0.192966      -0.196670       1.742711      -0.335119       1.656939           0.000021
           84              H       5.330108       0.084580       2.911939       0.114809       1.001384 0.77418717E+01  0.75545592E+02                                 1.673743                            1.641050      -0.888963       2.459214                    0.997527       3.494421       9.822063       0.481187       1.304455      -0.704027      -0.020758      -0.017333       0.020783       0.034106      -0.000280      -0.005808      -0.008136       0.006285       0.008176      -0.010807       0.000124       0.010682              1.703324       1.612874       0.147271      -0.229703       1.680986      -0.308936       1.816113          -0.000060
           85              H       6.607458       0.989920       2.796386       0.109822       1.078584 0.83955670E+01  0.81925066E+02                                 1.635167                            1.613732      -0.628962       2.569939                    0.999939       3.230101       8.497848       0.539629       1.163172      -0.739321       0.023093       0.014113       0.014065       0.030501      -0.001110       0.007122      -0.000003      -0.000944      -0.013741      -0.009219       0.002567       0.006652              1.636333       1.678240       0.203639       0.285165       1.575256       0.076813       1.655505           0.000287
           86              H       7.033902       2.234379       1.098644       0.133777       1.077694 0.84321067E+01  0.83148634E+02                                 1.691842                            1.660966      -0.852096       2.474017                    0.999064       3.346797       9.126998       0.506256       1.226921      -0.722702       0.022857      -0.000921       0.013642       0.026635       0.001489       0.003957      -0.004257       0.013667      -0.008198      -0.009308      -0.000174       0.009483              1.714541       2.119110       0.002760       0.271977       1.492629      -0.112803       1.531884           0.000733
           87              H       5.858647       3.086518       0.511989       0.146654       1.118858 0.85661595E+01  0.86240343E+02                                 1.832607                            1.746044      -1.382860       2.232697                    0.993517       3.733340      10.867269       0.455855       1.334613      -0.695876      -0.010587       0.026374      -0.002525       0.028532       0.001133      -0.004750       0.001922      -0.004852      -0.008226      -0.007166       0.002835       0.004331              1.908277       1.797556      -0.387442       0.034255       2.440832      -0.246848       1.486444           0.000110
           88              H      -2.483255      -1.413047      15.617449       0.132501       0.978854 0.72439441E+01  0.70294523E+02                                 1.712943                            1.636036      -1.094168       2.366517                    0.995730       3.647390      10.599454       0.455531       1.385612      -0.685860      -0.019194       0.020731      -0.022631       0.036199       0.001393       0.006285      -0.000924       0.001369       0.002686      -0.006257      -0.000613       0.006871              1.780361       1.731805      -0.282657       0.320411       1.769998      -0.388492       1.839280           0.002199
           89              H      -2.591193      -2.330764      16.888534       0.114097       0.948980 0.72444578E+01  0.69891702E+02                                 1.643704                            1.609908      -0.912035       2.446209                    0.997153       3.557464      10.113467       0.473215       1.341614      -0.695462      -0.023519      -0.012570       0.019881       0.033263       0.009415      -0.007508       0.001960       0.004057       0.000727      -0.012937       0.001226       0.011711              1.679520       1.772218       0.197468      -0.305945       1.628133      -0.260131       1.638208          -0.000114
           90              C       4.101523      10.190287       2.021291       0.624061      21.443403 0.24724149E+03  0.51126727E+04                                 7.143131                            5.621610      -0.002130       2.062743                    0.999652      22.069338      62.041771       0.617942       0.479326      -1.014365      -0.002325       0.036547      -0.015614       0.039810      -0.053308      -0.034517       0.003867       0.065925      -0.080016      -0.057228      -0.028059       0.085287              8.339341       6.763787       3.506829       2.094298      11.260123       2.120802       6.994114           0.000254
           91              C       3.718134       8.904186       2.728832      -0.290708      26.683937 0.43552885E+03  0.10290707E+05                                 7.806177                            6.948266      -0.203867       1.919314                    0.997410      30.442913      89.056021       0.623606       0.415688      -1.059821      -0.031034      -0.051567      -0.042457       0.073654       0.014485       0.021981       0.066468       0.004283       0.039930      -0.065303      -0.012626       0.077929              8.604415       7.795060       1.714966       0.304711      11.700565       1.300583       6.317621           0.000396
           92              C       2.003679       7.157811       2.474615      -0.109812      23.777944 0.37332565E+03  0.84768941E+04                                 7.231102                            6.437877      -0.023094       1.994641                    0.998773      28.065537      80.153721       0.647930       0.416322      -1.060753      -0.005019       0.092073      -0.021988       0.094795       0.024201      -0.015095      -0.000904       0.058103      -0.057311      -0.030399      -0.020000       0.050399              7.761300       9.783846      -0.696801      -0.843747       7.883126      -0.081737       5.616929           0.000115
           93              C       0.783263       8.019422       2.751942      -0.202307      24.658561 0.39547465E+03  0.90805421E+04                                 7.379568                            6.607754      -0.000312       1.998488                    0.999246      28.473923      80.910071       0.644307       0.414019      -1.065687       0.018278      -0.015269      -0.084977       0.088251      -0.019322       0.006787      -0.007821       0.013900      -0.047710      -0.019000      -0.011662       0.030662              7.825828       9.495120      -1.946469       0.453787       7.828375      -0.791843       6.153988           0.000245
           94              C       0.022290       8.568743       1.583967      -0.112742      23.321652 0.39214511E+03  0.90605909E+04                                 7.250719                            6.691340      -0.281028       1.914826                    0.997672      28.693203      84.055236       0.619135       0.428165      -1.047967       0.086660       0.035966       0.034323       0.099907       0.018424       0.003380      -0.033680      -0.054275      -0.007373      -0.038997      -0.013452       0.052448              7.592153       8.237946      -0.360126       0.658192       8.385493      -0.775742       6.153019           0.000533
           95              C      -3.862519       7.369293      17.318747      -0.140201      23.932670 0.41867987E+03  0.98427018E+04                                 7.413233                            6.950068      -0.356462       1.885791                    0.997255      29.409932      87.175086       0.602208       0.432641      -1.044251       0.079087       0.016318       0.022567       0.083847       0.015840       0.007186      -0.017669      -0.003748       0.131072      -0.041322      -0.007075       0.048397              7.639800       8.582074      -0.045607      -0.745499       7.219231       0.512810       7.118094           0.000278
           96              C       4.204700       6.884267       1.455969      -0.133309      24.587726 0.40509360E+03  0.94301253E+04                                 7.522162                            6.800454      -0.226200       1.926035                    0.998060      29.079202      85.329032       0.614600       0.428106      -1.048666      -0.004455       0.077275      -0.028127       0.082355      -0.020515      -0.027312       0.019685       0.030726      -0.042039      -0.032896      -0.017108       0.050004              8.072668       8.431210      -1.166974      -1.656617       8.970543       0.796120       6.816250           0.000174
           97              C       0.945432      10.872832       1.624855      -0.270164      29.252349 0.46299056E+03  0.11152832E+05                                 8.419714                            7.220396      -0.443071       1.846701                    0.996391      30.966367      92.675042       0.602160       0.422261      -1.051436      -0.020026      -0.063755      -0.034288       0.075110       0.042510       0.019968       0.015118      -0.079517       0.053051      -0.068879       0.008147       0.060733              9.834464       9.947994      -2.260571      -0.474838      12.871187       2.409196       6.684209           0.003319
           98              C      -0.330840      11.644576       1.930626       0.624565      21.230914 0.25177055E+03  0.52308788E+04                                 7.158013                            5.673906      -0.124543       2.015272                    0.999428      22.306083      62.889119       0.614817       0.479502      -1.014103      -0.008203       0.025627       0.012317       0.029593       0.031327       0.046528       0.056625      -0.005481       0.036302      -0.055217      -0.037070       0.092287              8.374385       9.711185      -2.904668      -2.176897      10.085205      -0.119469       5.326765           0.001163
           99              C      -3.598690      14.102729       5.112781       0.600301      21.655424 0.26039220E+03  0.54346472E+04                                 7.209813                            5.728264       0.037491       2.069081                    0.999689      22.274035      62.150324       0.621031       0.472552      -1.021762      -0.009329      -0.007261      -0.023500       0.026306       0.011824       0.044095       0.006608       0.127894      -0.055493      -0.056074      -0.036115       0.092189              8.521015       5.248883      -1.288686      -2.746829       8.090117       2.662261      12.224046           0.004819
          100              C      -4.147533      14.441227       6.522530      -0.266949      27.945701 0.44092081E+03  0.10480566E+05                                 8.105861                            6.991644      -0.253148       1.906562                    0.997066      30.624514      90.710949       0.619802       0.415747      -1.056713      -0.018466       0.067651      -0.006679       0.070443      -0.009866       0.031513      -0.020283      -0.071191      -0.181847      -0.076380       0.004292       0.072088              9.262972       7.818522      -1.149032      -2.017236       7.644508       2.963903      12.325885           0.008356
          101              C       2.942819      16.217705       5.857655      -0.120496      24.154397 0.40601553E+03  0.94574417E+04                                 7.444656                            6.820549      -0.246357       1.925154                    0.997862      28.879772      84.784188       0.611995       0.429662      -1.047662      -0.005013      -0.074903       0.052933       0.091856      -0.006177       0.021370      -0.014335       0.042949      -0.112182      -0.046461      -0.001085       0.047547              8.007908       9.421146       0.216896       0.793596       5.479755       0.118788       9.122825           0.001780
          102              C       1.648767      15.379362       6.005207      -0.214194      27.013382 0.43611647E+03  0.10297802E+05                                 7.964036                            7.008727      -0.174737       1.939281                    0.998473      29.458859      85.869048       0.614125       0.422384      -1.056647       0.022902       0.060355       0.057585       0.086506       0.009927      -0.025189      -0.011192       0.045989      -0.037478      -0.028289      -0.015920       0.044209              8.997845       9.726680       0.437412      -1.780673       5.322089       0.367342      11.944766           0.001255
          103              C       0.815998      15.617909       7.262070      -0.105187      24.895202 0.37969112E+03  0.86668787E+04                                 7.513440                            6.507317      -0.006735       2.004079                    0.998678      28.033098      80.542576       0.641607       0.418220      -1.058455       0.083749      -0.040302      -0.001283       0.092950      -0.002379       0.018715      -0.025088      -0.018146       0.099073      -0.032431      -0.016902       0.049333              8.615535       8.361788      -0.337597      -1.027790       4.993985       0.067129      12.490832           0.001491
          104              C       0.587932      15.659416       9.681574      -0.144458      26.426475 0.41368650E+03  0.96789091E+04                                 7.887817                            6.836999      -0.305144       1.894491                    0.997842      29.445554      86.566445       0.617817       0.423732      -1.051570       0.078074      -0.029354       0.005944       0.083621      -0.006519      -0.022059       0.013529      -0.029478       0.114599      -0.040261      -0.008297       0.048557              9.058253       9.384090      -0.204219       0.355930       5.600887       1.800249      12.189782           0.001291
          105              C       1.634569      13.749623       8.611374      -0.287917      25.230294 0.43657378E+03  0.10330885E+05                                 7.498915                            6.962147      -0.235379       1.908740                    0.997319      30.550681      89.702026       0.621679       0.416351      -1.058444      -0.016064       0.069007      -0.011240       0.071738      -0.007265      -0.014780       0.011290      -0.116005      -0.052491      -0.055127      -0.013829       0.068956              7.572109       7.670340      -0.945185       0.440148       7.113804      -0.156428       7.932181           0.004100
          106              C       2.944610      13.371724       9.302916       0.597247      21.074074 0.26385990E+03  0.55513396E+04                                 7.067143                            5.840448      -0.151091       2.006707                    0.999475      22.713058      64.615912       0.600526       0.484786      -1.010485       0.041737       0.000519       0.003670       0.041902      -0.016696      -0.038847       0.038779       0.053113       0.189050      -0.069914      -0.022569       0.092483              7.287627       7.100514       0.153998       1.417440       9.433413      -1.216865       5.328953          -0.001129
          107              C      -0.029105      -0.729446       6.762524      -0.140104      24.765847 0.39826565E+03  0.92351543E+04                                 7.583614                            6.750893      -0.344306       1.891449                    0.997553      29.035470      85.134113       0.615537       0.429122      -1.047671      -0.021395      -0.047141       0.050137       0.072068       0.032162       0.033412      -0.003922      -0.009834      -0.054974      -0.050670       0.002608       0.048062              8.386345       8.237771       0.892689       1.504240       6.101458       1.586709      10.819807           0.001316
          108              C       2.515149      13.982596       2.526169       0.638672      19.416345 0.24208082E+03  0.49844547E+04                                 6.757160                            5.626274       0.093075       2.109037                    0.999564      21.679796      61.008470       0.606647       0.490357      -1.007634       0.027718      -0.027990       0.007193       0.040043       0.015658       0.046806       0.051818      -0.059687       0.031602      -0.067387      -0.018164       0.085551              7.467795       8.965707      -1.135543      -0.420731       6.984506      -2.124575       6.453174           0.009626
          109              C       1.661869      15.037056       1.788407      -0.295916      29.031688 0.48807861E+03  0.11904393E+05                                 8.318864                            7.382280      -0.379862       1.854601                    0.996788      31.677899      95.163320       0.599744       0.418719      -1.054442       0.054453       0.035726      -0.050111       0.082174       0.042251      -0.049647       0.004818       0.024161       0.017991      -0.066084      -0.001173       0.067258              9.202102       8.553248      -0.278173       0.873934      10.491641      -2.595649       8.561416           0.028845
          110              C      -0.985454      12.633638      17.457411      -0.115341      23.114088 0.39510027E+03  0.91456569E+04                                 7.209804                            6.732179      -0.310680       1.905899                    0.997573      28.758749      84.313714       0.615125       0.430165      -1.046788      -0.090914      -0.007247       0.023047       0.094069       0.020489      -0.017236       0.031959       0.014096       0.123474      -0.055697       0.000797       0.054900              7.468632       7.710450       0.363982       0.837053       7.452649       0.536582       7.242798           0.002877
          111              C      -1.992642      11.874294      16.579207      -0.212185      26.177833 0.43055572E+03  0.10116070E+05                                 7.730755                            6.933120       0.018406       2.001524                    0.999023      29.142319      84.248468       0.622679       0.418658      -1.060861       0.009314       0.096803       0.003379       0.097309      -0.010922       0.016652      -0.009495       0.049007       0.058270      -0.037210       0.000394       0.036816              8.352973       8.813814      -0.862471       1.929008       8.928491      -0.166004       7.316614           0.001909
          112              C      -2.935935      12.682794      15.706336      -0.104695      23.310386 0.36785434E+03  0.83204151E+04                                 7.134845                            6.393934       0.018431       2.011618                    0.998900      27.837193      79.302138       0.649748       0.416765      -1.060658      -0.002007       0.002903       0.090049       0.090118      -0.028365      -0.023708       0.004997       0.045869      -0.031581      -0.033325      -0.017511       0.050836              7.671773       8.428770      -2.166577       0.638695       7.982942      -0.820498       6.603608           0.000804
          113              C      -4.655563      14.405696      15.489452      -0.141589      25.147516 0.40771919E+03  0.94801511E+04                                 7.580860                            6.772315      -0.121477       1.956935                    0.998707      28.926023      84.061770       0.624464       0.421837      -1.055476      -0.000214       0.007176       0.075481       0.075822      -0.035570       0.006431      -0.027408      -0.011702      -0.029628      -0.038896      -0.012654       0.051550              8.307978       7.024259      -1.814589       0.918109       9.977219      -1.639090       7.922455           0.001772
          114              C      -4.901257      12.690302      17.190750      -0.302012      27.148958 0.45351849E+03  0.10854023E+05                                 7.932188                            7.121626      -0.389264       1.855310                    0.996869      31.199941      92.671442       0.610261       0.419367      -1.054636       0.055744       0.044996      -0.042746       0.083422       0.028752      -0.012494      -0.040309       0.017052      -0.081529      -0.054973      -0.003621       0.058594              8.560997       8.658874       0.535980      -1.596522       8.664399      -1.833271       8.359718           0.001665
          115              C      -1.331022      15.813306       0.801761       0.640702      21.729633 0.24852780E+03  0.51503986E+04                                 7.216085                            5.657237      -0.117540       2.024646                    0.999524      22.088163      62.337833       0.612033       0.482909      -1.011602      -0.006434       0.008861       0.047058       0.048315      -0.068560       0.032491      -0.021693       0.015464      -0.038522      -0.063329      -0.026665       0.089993              8.420071       9.696665       3.840943      -2.727724       8.234829      -1.064564       7.328720           0.000684
          116              C       3.284223      16.825162       1.532412      -0.135838      24.675805 0.41571507E+03  0.97584133E+04                                 7.619952                            6.952630      -0.406738       1.877511                    0.996554      29.150897      86.422509       0.598396       0.436047      -1.041910      -0.070424       0.000837      -0.001449       0.070444       0.029342      -0.005405       0.044213      -0.015767      -0.044139      -0.055509       0.000213       0.055296              8.159957       8.111057      -0.414284       0.540771       9.712681      -0.202321       6.656135           0.001987
          117              C      -2.790955       4.685451      15.756113       0.624060      21.443404 0.24724146E+03  0.51126715E+04                                 7.143129                            5.621608      -0.002127       2.062744                    0.999652      22.069332      62.041731       0.617943       0.479326      -1.014365       0.002325      -0.036547       0.015614       0.039810      -0.053308      -0.034517       0.003867       0.065925      -0.080015      -0.057228      -0.028059       0.085287              8.339338       6.763788       3.506826       2.094305      11.260104       2.120812       6.994122           0.000254
          118              C      -2.407566       5.971552      15.048572      -0.290709      26.683977 0.43552958E+03  0.10290724E+05                                 7.806181                            6.948272      -0.203868       1.919314                    0.997410      30.442898      89.055834       0.623607       0.415688      -1.059821       0.031034       0.051567       0.042457       0.073654       0.014485       0.021981       0.066467       0.004282       0.039932      -0.065302      -0.012626       0.077928              8.604416       7.795050       1.714968       0.304717      11.700561       1.300593       6.317638           0.000397
          119              C      -0.693111       7.717927      15.302789      -0.109813      23.778202 0.37333106E+03  0.84770322E+04                                 7.231142                            6.437926      -0.023105       1.994636                    0.998773      28.065523      80.153278       0.647929       0.416322      -1.060754       0.005018      -0.092073       0.021988       0.094795       0.024201      -0.015094      -0.000905       0.058103      -0.057302      -0.030398      -0.019999       0.050397              7.761343       9.783945      -0.696789      -0.843803       7.883185      -0.081688       5.616899           0.000116
          120              C       0.527305       6.856316      15.025462      -0.202306      24.658539 0.39547453E+03  0.90805335E+04                                 7.379544                            6.607740      -0.000320       1.998484                    0.999246      28.473906      80.909843       0.644310       0.414017      -1.065689      -0.018278       0.015269       0.084977       0.088251      -0.019322       0.006786      -0.007822       0.013900      -0.047709      -0.019001      -0.011660       0.030661              7.825792       9.495053      -1.946434       0.453769       7.828335      -0.791814       6.153987           0.000249
          121              C       1.288278       6.306995      16.193437      -0.112741      23.321631 0.39214489E+03  0.90605846E+04                                 7.250713                            6.691339      -0.281028       1.914826                    0.997672      28.693195      84.055206       0.619135       0.428165      -1.047967      -0.086660      -0.035966      -0.034322       0.099907       0.018424       0.003380      -0.033680      -0.054275      -0.007373      -0.038997      -0.013451       0.052448              7.592143       8.237938      -0.360116       0.658182       8.385479      -0.775729       6.153013           0.000531
          122              C       5.173087       7.506445       0.458657      -0.140201      23.932665 0.41867976E+03  0.98426981E+04                                 7.413230                            6.950065      -0.356461       1.885791                    0.997255      29.409926      87.175052       0.602208       0.432640      -1.044251      -0.079087      -0.016318      -0.022567       0.083847       0.015839       0.007186      -0.017669      -0.003748       0.131072      -0.041322      -0.007075       0.048397              7.639797       8.582073      -0.045604      -0.745505       7.219224       0.512812       7.118095           0.000278
          123              C      -2.894132       7.991471      16.321435      -0.133309      24.587758 0.40509390E+03  0.94301307E+04                                 7.522160                            6.800449      -0.226204       1.926033                    0.998060      29.079205      85.328938       0.614601       0.428105      -1.048667       0.004455      -0.077275       0.028127       0.082355      -0.020515      -0.027311       0.019685       0.030727      -0.042039      -0.032896      -0.017108       0.050004              8.072667       8.431206      -1.166979      -1.656605       8.970553       0.796113       6.816241           0.000175
          124              C       0.365136       4.002906      16.152549      -0.270164      29.252360 0.46299083E+03  0.11152841E+05                                 8.419715                            7.220397      -0.443070       1.846701                    0.996391      30.966382      92.675094       0.602160       0.422261      -1.051436       0.020026       0.063756       0.034289       0.075110       0.042510       0.019968       0.015118      -0.079516       0.053053      -0.068880       0.008147       0.060732              9.834462       9.947997      -2.260568      -0.474843      12.871173       2.409201       6.684217           0.003319
          125              C       1.641408       3.231162      15.846778       0.624564      21.230909 0.25177049E+03  0.52308766E+04                                 7.158007                            5.673903      -0.124537       2.015274                    0.999428      22.306083      62.889096       0.614818       0.479502      -1.014103       0.008204      -0.025626      -0.012317       0.029593       0.031327       0.046528       0.056625      -0.005481       0.036303      -0.055217      -0.037070       0.092287              8.374376       9.711177      -2.904663      -2.176899      10.085187      -0.119467       5.326765           0.001162
          126              C       4.909258       0.773009      12.664623       0.600300      21.655418 0.26039208E+03  0.54346439E+04                                 7.209809                            5.728261       0.037498       2.069083                    0.999689      22.274038      62.150322       0.621032       0.472551      -1.021762       0.009329       0.007261       0.023499       0.026305       0.011824       0.044095       0.006608       0.127895      -0.055494      -0.056074      -0.036115       0.092189              8.521011       5.248882      -1.288685      -2.746830       8.090109       2.662255      12.224043           0.004816
          127              C       5.458101       0.434511      11.254874      -0.266949      27.945715 0.44092105E+03  0.10480573E+05                                 8.105865                            6.991647      -0.253145       1.906563                    0.997066      30.624514      90.710967       0.619801       0.415747      -1.056713       0.018465      -0.067651       0.006679       0.070443      -0.009866       0.031513      -0.020283      -0.071191      -0.181849      -0.076381       0.004292       0.072088              9.262979       7.818527      -1.149031      -2.017244       7.644511       2.963902      12.325897           0.008354
          128              C      -1.632251      -1.341967      11.919749      -0.120497      24.154414 0.40601592E+03  0.94574542E+04                                 7.444663                            6.820554      -0.246357       1.925154                    0.997862      28.879792      84.784291       0.611994       0.429663      -1.047661       0.005013       0.074903      -0.052933       0.091856      -0.006177       0.021370      -0.014336       0.042950      -0.112183      -0.046462      -0.001085       0.047547              8.007917       9.421155       0.216896       0.793595       5.479758       0.118785       9.122837           0.001780
          129              C      -0.338199      -0.503624      11.772197      -0.214195      27.013373 0.43611626E+03  0.10297794E+05                                 7.964031                            7.008723      -0.174732       1.939283                    0.998473      29.458847      85.868973       0.614126       0.422383      -1.056648      -0.022902      -0.060355      -0.057586       0.086506       0.009926      -0.025188      -0.011192       0.045989      -0.037478      -0.028289      -0.015919       0.044208              8.997840       9.726676       0.437413      -1.780675       5.322085       0.367335      11.944760           0.001255
          130              C       0.494570      -0.742171      10.515334      -0.105186      24.895171 0.37969059E+03  0.86668637E+04                                 7.513432                            6.507312      -0.006736       2.004079                    0.998678      28.033082      80.542517       0.641607       0.418220      -1.058455      -0.083749       0.040302       0.001283       0.092950      -0.002379       0.018715      -0.025088      -0.018145       0.099074      -0.032431      -0.016902       0.049333              8.615524       8.361776      -0.337597      -1.027789       4.993984       0.067122      12.490813           0.001491
          131              C       0.722636      -0.783678       8.095830      -0.144458      26.426455 0.41368632E+03  0.96789031E+04                                 7.887810                            6.836996      -0.305141       1.894492                    0.997842      29.445537      86.566370       0.617818       0.423731      -1.051571      -0.078074       0.029354      -0.005944       0.083621      -0.006518      -0.022059       0.013528      -0.029478       0.114600      -0.040261      -0.008297       0.048557              9.058242       9.384075      -0.204220       0.355933       5.600889       1.800252      12.189763           0.001291
          132              C      -0.324001       1.126115       9.166030      -0.287912      25.230081 0.43656854E+03  0.10330734E+05                                 7.498865                            6.962089      -0.235362       1.908748                    0.997319      30.550543      89.701616       0.621683       0.416349      -1.058445       0.016063      -0.069006       0.011239       0.071737      -0.007266      -0.014779       0.011289      -0.116006      -0.052493      -0.055126      -0.013831       0.068957              7.572066       7.670304      -0.945166       0.440116       7.113752      -0.156444       7.932140           0.004099
          133              C      -1.634042       1.504014       8.474488       0.597241      21.073880 0.26385660E+03  0.55512534E+04                                 7.067098                            5.840407      -0.151059       2.006719                    0.999475      22.712956      64.615544       0.600528       0.484785      -1.010485      -0.041737      -0.000520      -0.003670       0.041901      -0.016696      -0.038844       0.038777       0.053113       0.189039      -0.069912      -0.022565       0.092477              7.287583       7.100485       0.154000       1.417432       9.433349      -1.216855       5.328915          -0.001126
          134              C       1.339673      15.605184      11.014880      -0.140104      24.765846 0.39826557E+03  0.92351530E+04                                 7.583615                            6.750892      -0.344308       1.891448                    0.997553      29.035487      85.134205       0.615537       0.429122      -1.047671       0.021395       0.047141      -0.050137       0.072068       0.032161       0.033412      -0.003921      -0.009833      -0.054974      -0.050670       0.002608       0.048062              8.386347       8.237774       0.892687       1.504238       6.101458       1.586703      10.819809           0.001316
          135              C      -1.204581       0.893142      15.251235       0.638673      19.416319 0.24208048E+03  0.49844438E+04                                 6.757145                            5.626264       0.093088       2.109043                    0.999564      21.679741      61.008204       0.606649       0.490356      -1.007635      -0.027718       0.027991      -0.007194       0.040044       0.015658       0.046805       0.051816      -0.059686       0.031602      -0.067385      -0.018163       0.085548              7.467778       8.965685      -1.135538      -0.420731       6.984487      -2.124568       6.453162           0.009620
          136              C      -0.351301      -0.161318      15.988997      -0.295917      29.031698 0.48807899E+03  0.11904403E+05                                 8.318863                            7.382282      -0.379861       1.854602                    0.996788      31.677894      95.163275       0.599744       0.418719      -1.054442      -0.054454      -0.035726       0.050111       0.082175       0.042250      -0.049647       0.004818       0.024162       0.017991      -0.066084      -0.001174       0.067258              9.202099       8.553249      -0.278169       0.873934      10.491634      -2.595645       8.561415           0.028849
          137              C       2.296022       2.242100       0.319993      -0.115342      23.114092 0.39510037E+03  0.91456592E+04                                 7.209803                            6.732179      -0.310677       1.905900                    0.997573      28.758745      84.313682       0.615125       0.430165      -1.046788       0.090914       0.007247      -0.023046       0.094069       0.020489      -0.017236       0.031959       0.014096       0.123474      -0.055697       0.000797       0.054900              7.468631       7.710448       0.363983       0.837054       7.452648       0.536586       7.242798           0.002878
          138              C       3.303210       3.001444       1.198197      -0.212185      26.177808 0.43055526E+03  0.10116057E+05                                 7.730752                            6.933118       0.018410       2.001525                    0.999023      29.142298      84.248414       0.622679       0.418658      -1.060860      -0.009314      -0.096803      -0.003379       0.097309      -0.010921       0.016652      -0.009495       0.049007       0.058270      -0.037210       0.000394       0.036816              8.352970       8.813810      -0.862471       1.929007       8.928489      -0.166001       7.316610           0.001908
          139              C       4.246503       2.192944       2.071068      -0.104695      23.310364 0.36785400E+03  0.83204077E+04                                 7.134845                            6.393933       0.018436       2.011620                    0.998900      27.837185      79.302186       0.649748       0.416766      -1.060657       0.002007      -0.002903      -0.090049       0.090118      -0.028366      -0.023708       0.004997       0.045870      -0.031581      -0.033326      -0.017510       0.050836              7.671773       8.428767      -2.166572       0.638695       7.982945      -0.820492       6.603607           0.000801
          140              C       5.966131       0.470042       2.287952      -0.141589      25.147535 0.40771964E+03  0.94801623E+04                                 7.580863                            6.772319      -0.121475       1.956936                    0.998707      28.926014      84.061698       0.624464       0.421837      -1.055476       0.000214      -0.007176      -0.075481       0.075822      -0.035570       0.006431      -0.027407      -0.011702      -0.029628      -0.038895      -0.012654       0.051549              8.307980       7.024260      -1.814598       0.918106       9.977228      -1.639093       7.922452           0.001772
          141              C       6.211825       2.185436       0.586654      -0.302013      27.148951 0.45351838E+03  0.10854019E+05                                 7.932185                            7.121624      -0.389263       1.855310                    0.996869      31.199939      92.671408       0.610261       0.419367      -1.054636      -0.055744      -0.044996       0.042747       0.083422       0.028752      -0.012494      -0.040308       0.017051      -0.081528      -0.054973      -0.003621       0.058593              8.560992       8.658868       0.535980      -1.596524       8.664394      -1.833267       8.359715           0.001666
          142              C       2.641590      -0.937568      16.975643       0.640702      21.729635 0.24852782E+03  0.51503989E+04                                 7.216085                            5.657237      -0.117540       2.024647                    0.999524      22.088160      62.337815       0.612034       0.482909      -1.011603       0.006434      -0.008861      -0.047058       0.048315      -0.068560       0.032491      -0.021693       0.015464      -0.038522      -0.063329      -0.026665       0.089993              8.420070       9.696664       3.840942      -2.727725       8.234827      -1.064564       7.328720           0.000684
          143              C      -1.973655      -1.949424      16.244992      -0.135839      24.675807 0.41571512E+03  0.97584143E+04                                 7.619951                            6.952630      -0.406736       1.877512                    0.996554      29.150896      86.422498       0.598396       0.436047      -1.041910       0.070424      -0.000837       0.001449       0.070444       0.029342      -0.005405       0.044213      -0.015766      -0.044139      -0.055509       0.000213       0.055296              8.159957       8.111054      -0.414284       0.540772       9.712680      -0.202317       6.656137           0.001987
          144              N       3.146456       7.861366       1.843517      -0.056091      28.656728 0.45428648E+03  0.10602721E+05                                 7.964495                            6.996172      -0.324278       1.954517                    0.996865      25.285976      68.231720       0.649525       0.404038      -1.092038       0.052355      -0.042937       0.122710       0.140151       0.026871      -0.053849       0.077091       0.025744      -0.200591      -0.132009       0.062283       0.069726              8.938739      10.369877       0.190204      -1.374928      10.058897       1.847149       6.387443           0.002600
          145              N       0.736587       9.638226       0.821316      -0.047603      24.580797 0.41631182E+03  0.95484384E+04                                 7.641163                            7.120486      -0.261723       1.976148                    0.997190      25.369908      68.842622       0.584737       0.456701      -1.054463      -0.130528       0.067152       0.045388       0.153646       0.058727       0.040457      -0.022890      -0.149687       0.198116      -0.138393       0.058357       0.080036              8.203082       6.505842       0.213427       0.122236      10.671605       0.802468       7.431798           0.009901
          146              N      -4.594690      15.805251       6.796302      -0.032369      25.427073 0.41512104E+03  0.95043962E+04                                 7.715790                            7.014039      -0.333994       1.951579                    0.996961      25.207054      68.108224       0.601954       0.444419      -1.062781       0.063584      -0.017722      -0.146712       0.160877       0.007804       0.072045       0.006739      -0.013273      -0.312989      -0.133405       0.054185       0.079220              8.396287       9.424501       0.189059       1.632865       7.219346       1.738796       8.545015           0.035397
          147              N       1.434736      15.208999       8.545598      -0.048626      26.928138 0.42311759E+03  0.97188242E+04                                 7.841935                            6.930594      -0.303399       1.960260                    0.997238      25.217439      67.904026       0.626386       0.425707      -1.075928      -0.113858      -0.078236      -0.007732       0.138363      -0.069110      -0.015828      -0.004024      -0.119422       0.191930      -0.124689       0.058161       0.066528              8.792492       7.046119      -1.074019      -0.381392       6.681548       0.649287      12.649809           0.017742
          148              N       2.292942      15.970800       0.831983      -0.026144      23.865930 0.39852085E+03  0.90529691E+04                                 7.550919                            7.024114      -0.305878       1.962188                    0.996989      25.185896      68.307041       0.580768       0.464262      -1.048770       0.103763      -0.096724       0.063942       0.155599       0.079180      -0.040239       0.044725      -0.048313       0.115562      -0.123585       0.050373       0.073212              8.034534       6.955933       1.289710      -0.142869       9.399699      -0.183741       7.747970           0.071921
          149              N      -3.934828      13.513296      16.450143      -0.051200      28.704010 0.44743839E+03  0.10405502E+05                                 8.031418                            6.988620      -0.314071       1.957887                    0.997081      25.245506      68.047219       0.643421       0.409337      -1.088257      -0.081542      -0.089707      -0.073624       0.141834      -0.053345      -0.059432      -0.075031       0.015885      -0.068761      -0.128866       0.061316       0.067550              9.120132       9.386695      -1.734886      -0.588530      10.282463      -2.444645       7.691238           0.017720
          150              N      -1.835888       7.014372      15.933887      -0.056090      28.656795 0.45428771E+03  0.10602756E+05                                 7.964497                            6.996172      -0.324283       1.954515                    0.996865      25.285972      68.231707       0.649527       0.404037      -1.092038      -0.052355       0.042937      -0.122709       0.140150       0.026871      -0.053849       0.077091       0.025744      -0.200591      -0.132009       0.062283       0.069726              8.938741      10.369897       0.190182      -1.374905      10.058898       1.847170       6.387430           0.002599
          151              N       0.573981       5.237512      16.956088      -0.047604      24.580793 0.41631190E+03  0.95484413E+04                                 7.641165                            7.120489      -0.261724       1.976147                    0.997190      25.369918      68.842669       0.584737       0.456701      -1.054463       0.130528      -0.067152      -0.045388       0.153646       0.058727       0.040457      -0.022890      -0.149688       0.198116      -0.138393       0.058358       0.080036              8.203082       6.505846       0.213430       0.122231      10.671597       0.802475       7.431803           0.009901
          152              N       5.905258      -0.929513      10.981102      -0.032369      25.427068 0.41512087E+03  0.95043906E+04                                 7.715787                            7.014036      -0.333992       1.951580                    0.996961      25.207045      68.108183       0.601955       0.444419      -1.062782      -0.063584       0.017722       0.146712       0.160877       0.007804       0.072045       0.006739      -0.013273      -0.312989      -0.133405       0.054185       0.079220              8.396283       9.424497       0.189061       1.632864       7.219342       1.738792       8.545010           0.035398
          153              N      -0.124168      -0.333261       9.231806      -0.048627      26.928162 0.42311817E+03  0.97188405E+04                                 7.841938                            6.930599      -0.303399       1.960260                    0.997238      25.217450      67.904056       0.626386       0.425707      -1.075928       0.113858       0.078236       0.007732       0.138363      -0.069110      -0.015828      -0.004024      -0.119422       0.191929      -0.124689       0.058161       0.066528              8.792494       7.046113      -1.074015      -0.381388       6.681565       0.649277      12.649804           0.017743
          154              N      -0.982374      -1.095062      16.945421      -0.026144      23.865930 0.39852086E+03  0.90529693E+04                                 7.550918                            7.024113      -0.305879       1.962188                    0.996989      25.185895      68.307037       0.580768       0.464262      -1.048770      -0.103763       0.096724      -0.063942       0.155599       0.079181      -0.040240       0.044724      -0.048314       0.115564      -0.123586       0.050374       0.073212              8.034533       6.955932       1.289711      -0.142867       9.399698      -0.183737       7.747970           0.071923
          155              N       5.245396       1.362442       1.327261      -0.051200      28.704002 0.44743824E+03  0.10405497E+05                                 8.031418                            6.988621      -0.314072       1.957887                    0.997081      25.245510      68.047229       0.643421       0.409337      -1.088257       0.081542       0.089707       0.073624       0.141834      -0.053345      -0.059432      -0.075031       0.015885      -0.068762      -0.128866       0.061316       0.067550              9.120131       9.386692      -1.734888      -0.588535      10.282467      -2.444639       7.691234           0.017720
          156              O       4.713498      11.030378       2.691499      -0.556394      42.398642 0.53725520E+03  0.12901672E+05                                 9.705846                            7.181250       0.405955       2.185932                    0.996765      27.420074      71.829824       0.708582       0.359957      -1.139240      -0.017157      -0.008036       0.015159       0.024264      -0.006080       0.006638       0.064675       0.070155      -0.114690      -0.093272       0.038522       0.054750             12.390446      11.074200       6.481663       3.376832      17.547566       5.882471       8.549572           0.003504
          157              O       3.761138      10.331696       0.799272      -0.580354      32.377974 0.58560438E+03  0.14376413E+05                                 7.982923                            7.513773       0.176062       2.103327                    0.995369      28.080419      74.501482       0.690108       0.361529      -1.137411      -0.016176      -0.018687       0.024037       0.034477      -0.025936       0.035983       0.049947       0.074671       0.170661      -0.096625       0.012525       0.084101              8.264918       7.649337       0.828626       2.166786       7.928174       2.165918       9.217241           0.002247
          158              O      -0.556928      12.712603       1.298106      -0.656141      38.205097 0.61028932E+03  0.15080445E+05                                 8.907931                            7.565816       0.697890       2.255677                    0.996800      28.708364      75.473396       0.704727       0.351728      -1.149614       0.021028       0.000079       0.033474       0.039531       0.003493       0.056459      -0.011810      -0.120531      -0.031351      -0.094018       0.026428       0.067590             10.261493       8.328376      -1.898048      -0.320714      16.453124      -2.189981       6.002978           0.006555
          159              O      -1.139367      11.223053       2.771497      -0.578910      28.915124 0.45731391E+03  0.10556821E+05                                 7.381647                            6.549813       0.729990       2.287709                    0.997581      27.245851      70.160045       0.754245       0.351783      -1.144892      -0.000454       0.007252       0.001850       0.007498       0.049505      -0.029752       0.035314       0.060562       0.055406      -0.086892       0.033794       0.053098              7.961181      10.613984       0.056175      -3.023154       6.782836      -0.064257       6.486722           0.009690
          160              O      -3.384593      12.886339       4.887542      -0.571034      29.647972 0.45338187E+03  0.10444777E+05                                 7.519604                            6.504460       0.455422       2.189542                    0.997485      27.444611      70.628606       0.759769       0.349937      -1.146257      -0.023459       0.001680      -0.011081       0.025999      -0.019331       0.016523       0.067555      -0.025600      -0.130814      -0.088479       0.013761       0.074718              8.337486       5.567997      -1.561550      -1.046476      10.933733       3.856238       8.510727           0.023714
          161              O      -3.368501      14.990970       4.251822      -0.606093      30.870276 0.53151422E+03  0.12697711E+05                                 7.667736                            7.046619       0.686256       2.256411                    0.998297      27.978774      72.507388       0.731842       0.350331      -1.149865      -0.021732      -0.014700      -0.003568       0.026479       0.017065       0.012957      -0.051961       0.042183       0.060514      -0.069141       0.016580       0.052561              8.267836       6.334630       0.108531      -1.698279       6.705742      -0.946537      11.763136           0.013324
          162              O       3.073769      12.174820       9.617576      -0.538133      30.418937 0.44555548E+03  0.10247225E+05                                 7.659896                            6.473111       0.471661       2.175321                    0.998864      27.913096      72.402841       0.755172       0.352660      -1.140986       0.022710       0.021614      -0.022189       0.038409      -0.019157      -0.047680      -0.003491      -0.136418       0.080616      -0.101960       0.043935       0.058025              7.959252       5.028012      -0.919581       0.353878      12.625078      -2.444918       6.224667           0.078876
          163              O      -4.778175      14.242899       9.483001      -0.552630      31.519192 0.55377113E+03  0.13467993E+05                                 7.933348                            7.394768       0.030975       2.063305                    0.993955      28.005893      75.074078       0.680117       0.370297      -1.125436      -0.024411      -0.011253      -0.015181       0.030870       0.057044      -0.035575       0.028344      -0.104161      -0.029258      -0.095211       0.011440       0.083770              7.872000       7.886197       2.490113       0.447112       8.900178       0.650584       6.829623           0.022945
          164              O       3.696849      13.802479       2.177376      -0.608484      39.348531 0.62224143E+03  0.15494755E+05                                 9.151961                            7.750337       0.238088       2.127050                    0.994250      28.188656      75.091213       0.679464       0.362004      -1.138109      -0.041739      -0.000645       0.029960       0.051383       0.011516       0.002130       0.038184       0.045798      -0.038467      -0.053461       0.016765       0.036696             10.501049      16.786912      -2.741890      -0.459484       8.151249      -0.171864       6.564987           0.024145
          165              O       1.888942      13.359924       3.408995      -0.494191      24.958111 0.40470521E+03  0.90192171E+04                                 6.559514                            6.094514       1.116056       2.433901                    0.998376      25.767688      64.213009       0.798556       0.344168      -1.156539       0.036004      -0.017770      -0.023992       0.046773       0.045819       0.000186       0.008039      -0.034732       0.067494      -0.060485       0.020171       0.040314              6.831047       6.142617       1.504262      -1.237623       6.524906      -0.858221       7.825619           0.126843
          166              O      -2.216697      15.189190       1.449214      -0.613975      45.594536 0.60122397E+03  0.14804372E+05                                10.035113                            7.522684       0.448400       2.185628                    0.996313      28.166414      73.974467       0.704712       0.352972      -1.148335       0.013053       0.049035       0.014357       0.052735      -0.019383      -0.023511      -0.061359       0.068387      -0.134512      -0.097856       0.035200       0.062656             12.594865      16.868164       5.822254      -5.968173      11.148089      -4.303639       9.768342           0.001258
          167              O      -0.713716      16.815304       1.253129      -0.548453      32.331401 0.52921042E+03  0.12683512E+05                                 8.028891                            7.152800       0.116352       2.096849                    0.994450      27.429517      72.208370       0.704920       0.362539      -1.135156       0.003413      -0.016018      -0.013841       0.021443       0.031862       0.025322      -0.027501      -0.007999      -0.247862      -0.095868       0.022334       0.073534              8.953390      10.001877       4.118431      -0.184052      11.028110      -0.528909       5.830183           0.009388
          168              O      -3.402930       3.845360      15.085905      -0.556394      42.398589 0.53725432E+03  0.12901646E+05                                 9.705839                            7.181245       0.405966       2.185936                    0.996765      27.420053      71.829752       0.708582       0.359957      -1.139240       0.017157       0.008037      -0.015160       0.024264      -0.006080       0.006638       0.064675       0.070155      -0.114688      -0.093271       0.038522       0.054749             12.390434      11.074193       6.481652       3.376837      17.547528       5.882473       8.549581           0.003502
          169              O      -2.450570       4.544042      16.978132      -0.580354      32.377977 0.58560420E+03  0.14376408E+05                                 7.982925                            7.513771       0.176062       2.103327                    0.995369      28.080418      74.501473       0.690108       0.361529      -1.137411       0.016175       0.018687      -0.024037       0.034476      -0.025935       0.035982       0.049947       0.074671       0.170661      -0.096625       0.012525       0.084101              8.264922       7.649341       0.828628       2.166793       7.928170       2.165923       9.217254           0.002247
          170              O       1.867496       2.163135      16.479298      -0.656141      38.205059 0.61028865E+03  0.15080423E+05                                 8.907919                            7.565808       0.697896       2.255679                    0.996800      28.708362      75.473353       0.704728       0.351728      -1.149614      -0.021027      -0.000078      -0.033473       0.039530       0.003493       0.056459      -0.011810      -0.120532      -0.031349      -0.094019       0.026429       0.067590             10.261474       8.328361      -1.898040      -0.320716      16.453088      -2.189976       6.002973           0.006556
          171              O       2.449935       3.652685      15.005907      -0.578909      28.915229 0.45731595E+03  0.10556882E+05                                 7.381675                            6.549837       0.729998       2.287712                    0.997581      27.245854      70.160149       0.754242       0.351784      -1.144891       0.000455      -0.007252      -0.001850       0.007498       0.049506      -0.029752       0.035314       0.060563       0.055406      -0.086892       0.033794       0.053098              7.961213      10.614029       0.056170      -3.023171       6.782859      -0.064254       6.486751           0.009690
          172              O       4.695161       1.989399      12.889862      -0.571034      29.648135 0.45338487E+03  0.10444866E+05                                 7.519645                            6.504493       0.455439       2.189548                    0.997485      27.444611      70.628727       0.759765       0.349938      -1.146255       0.023459      -0.001680       0.011080       0.025998      -0.019331       0.016523       0.067557      -0.025600      -0.130815      -0.088480       0.013761       0.074719              8.337532       5.568026      -1.561560      -1.046486      10.933784       3.856264       8.510786           0.023709
          173              O       4.679069      -0.115232      13.525582      -0.606092      30.870260 0.53151379E+03  0.12697697E+05                                 7.667731                            7.046614       0.686260       2.256412                    0.998297      27.978775      72.507365       0.731843       0.350330      -1.149866       0.021732       0.014700       0.003568       0.026478       0.017065       0.012957      -0.051961       0.042182       0.060515      -0.069141       0.016579       0.052561              8.267831       6.334624       0.108532      -1.698279       6.705738      -0.946540      11.763131           0.013324
          174              O      -1.763201       2.700918       8.159828      -0.538125      30.420009 0.44557418E+03  0.10247791E+05                                 7.660222                            6.473374       0.471692       2.175341                    0.998864      27.912810      72.403216       0.755132       0.352673      -1.140972      -0.022708      -0.021615       0.022188       0.038408      -0.019145      -0.047666      -0.003487      -0.136386       0.080602      -0.101933       0.043924       0.058009              7.959593       5.028208      -0.919629       0.353900      12.625649      -2.445045       6.224923           0.078901
          175              O       6.088743       0.632839       8.294403      -0.552629      31.519100 0.55376820E+03  0.13467901E+05                                 7.933334                            7.394746       0.030986       2.063309                    0.993955      28.005812      75.073761       0.680118       0.370297      -1.125436       0.024410       0.011252       0.015181       0.030870       0.057044      -0.035575       0.028343      -0.104164      -0.029263      -0.095210       0.011438       0.083772              7.871989       7.886180       2.490124       0.447107       8.900189       0.650580       6.829598           0.022948
          176              O      -2.386281       1.073259      15.600028      -0.608484      39.348476 0.62224064E+03  0.15494729E+05                                 9.151951                            7.750332       0.238085       2.127050                    0.994250      28.188640      75.091141       0.679465       0.362004      -1.138109       0.041737       0.000644      -0.029959       0.051380       0.011518       0.002129       0.038187       0.045802      -0.038467      -0.053465       0.016767       0.036698             10.501034      16.786882      -2.741886      -0.459478       8.151239      -0.171862       6.564983           0.024140
          177              O      -0.578374       1.515814      14.368409      -0.494179      24.957679 0.40469613E+03  0.90189639E+04                                 6.559445                            6.094452       1.116059       2.433908                    0.998376      25.767407      64.212121       0.798559       0.344169      -1.156538      -0.036005       0.017770       0.023993       0.046774       0.045811       0.000189       0.008037      -0.034726       0.067478      -0.060473       0.020165       0.040308              6.830974       6.142549       1.504242      -1.237609       6.524835      -0.858213       7.825539           0.126893
          178              O       3.527265      -0.313452      16.328190      -0.613975      45.594493 0.60122340E+03  0.14804353E+05                                10.035104                            7.522678       0.448403       2.185629                    0.996313      28.166408      73.974427       0.704713       0.352972      -1.148335      -0.013053      -0.049036      -0.014357       0.052735      -0.019383      -0.023511      -0.061359       0.068387      -0.134512      -0.097856       0.035200       0.062657             12.594851      16.868145       5.822246      -5.968166      11.148075      -4.303634       9.768334           0.001256
          179              O       2.024284      -1.939566      16.524275      -0.548452      32.331365 0.52920967E+03  0.12683489E+05                                 8.028885                            7.152795       0.116353       2.096850                    0.994450      27.429499      72.208306       0.704920       0.362539      -1.135156      -0.003412       0.016018       0.013841       0.021443       0.031862       0.025322      -0.027501      -0.007999      -0.247862      -0.095868       0.022334       0.073533              8.953381      10.001867       4.118426      -0.184052      11.028098      -0.528909       5.830179           0.009387

******************************************************
Auxiliary information for the entire system
The total spin magnetic moment of the unit cell is   1.278443
The total net atomic charge of the unit cell is   0.000004
Accuracy of reproducing the electrostatic potential in the unit cell:
  The inner radius (bohr) =    5.0000
  The outer radius (bohr) =   12.0000
  Valid grid points have density less than (e/(bohr^3)) =    0.0001
  The number of valid grid points were=       164942
  The rms potential error without charges in kcal/mol is=     10.45209
  The rms potential error with partial charges in kcal/mol is=      0.94013
  The RRMSE value at monopole order=      0.08995
  The rms potential error with partial charges and cloud penetration in kcal/mol is=      0.93852
  The RRMSE value at monopole order with cloud penetration is=      0.08979
  The rms potential error with partial charges and atomic dipoles in kcal/mol is=      0.32709
  The RRMSE value at dipole order=      0.03129
  The rms potential error with partial charges, atomic dipoles and cloud penetration in kcal/mol is=      0.32428
  The RRMSE value at dipole order with cloud penetration=      0.03103

******************************************************
The electron densities and ab initio electrostatic potential were computed in VASP using the PBE functional and
projector augmented wave method. See the main text of the journal article for a description of computational details.
The atomic charges, dipoles, and quadrupoles were computed with the DDEC6 method as described in
(a) T. A. Manz and N. Gabaldon Limas, RSC Adv. 6 (2016) 47771-47801 DOI: 10.1039/c6ra04656h
(b) N. Gabaldon Limas and T. A. Manz, RSC Adv. 8 (2018) 2678-2707 DOI: 10.1039/c7ra11829e.
For each atom in the material, the electron cloud parameters were fit to the spherically averaged atom-in-material
electron density using radial positions for which this density was between 10^-4 and 10^-2 electrons per cubic bohr.
The polarizabilities, dispersion coefficients, and quantum Drude oscillator (QDO) parameters were fit using the MCLF method.
The magnetic structure of the system was optimized in VASP from the default ferromagnetic initial guess using spin polarization.
The atomic spin moments (ASMs) were computed on this optimized magnetic structure using the DDEC6 partition as inputs
to the method of T. A. Manz and D. S. Sholl, J. Chem. Theory Comput. 7 (2011) 4146-4164 DOI: 10.1021/ct200539n.
The RMSE and RRMSE were computed using a uniform grid with Ewald summation.
