# Supplementary material for: A collection of forcefield precursors for metal–organic frameworks
Source: RSC Adv. 2019 Nov 13;9(63):36492–507. doi: 10.1039/c9ra07327b (PMC9075174; doi:10.1039/c9ra07327b)
Supplement: RA-009-C9RA07327B-s6170 [file RA-009-C9RA07327B-s6170.xyz]

   52
jmolscript: load "" {1 1 1} spacegroup "x,y,z" unitcell [{      9.941100     0.000000     0.000000 }, {      0.000017     9.941100     0.000000 }, {      4.970581     4.970573     8.732172 }]
Cd    12.426409     9.941118     6.738442     0.757873
Cd     7.455848     9.941106     2.372356     0.757686
Cd     2.485289     4.970555     1.993730     0.757879
Cd     7.455850     4.970567     6.359816     0.757693
C      8.868482     8.327672     4.874298     0.343813
C      6.043227    11.554553     4.874298     0.345761
C      5.842392     3.557921     0.508212     0.345018
C      9.069278     6.383182     0.508212     0.344470
C      6.043216     6.584001     3.857874     0.343807
C      8.868471     3.357120     3.857874     0.345755
C      9.069306    11.353752     8.223960     0.345013
C      5.842420     8.528491     8.223960     0.344465
N     10.051475    10.039926     4.495671    -0.052875
N     10.569507     9.354192     5.506508    -0.044912
N      9.843905     8.273297     5.766202    -0.260917
N      8.962922     9.394450     4.084037    -0.248706
N      7.885007     7.340123     4.814221    -0.114955
N      4.860232     9.842297     4.495671    -0.051142
N      4.342205    10.528037     5.506508    -0.048126
N      5.067809    11.608934     5.766202    -0.259246
N      5.948783    10.487772     4.084037    -0.249807
N      7.026702    12.542102     4.814221    -0.116328
N      7.554644     2.374929     0.129585    -0.050415
N      6.868909     1.856901     1.140422    -0.047530
N      5.788015     2.582503     1.400116    -0.259168
N     11.879750     8.434051     8.450123    -0.252549
N      4.854845     4.541394     0.448135    -0.114628
N      7.357024     7.566172     0.129585    -0.049807
N      8.042764     8.084205     1.140422    -0.047427
N      9.123660     7.358605     1.400116    -0.258811
N     12.973077    11.448193     8.450123    -0.253051
N     10.056825     5.399708     0.448135    -0.114352
N      4.860223     4.871747     4.236501    -0.052877
N      4.342191     5.557481     3.225664    -0.044910
N      5.067793     6.638376     2.965970    -0.260921
N      5.948776     5.517223     4.648135    -0.248703
N      7.026691     7.571550     3.917951    -0.114877
N     10.051466     5.069376     4.236501    -0.051143
N     10.569493     4.383636     3.225664    -0.048125
N      9.843889     3.302739     2.965970    -0.259250
N      8.962915     4.423901     4.648135    -0.249805
N      7.884996     2.369571     3.917951    -0.116257
N      7.357054    12.536744     8.602587    -0.050417
N      8.042789    13.054772     7.591750    -0.047528
N      9.123683    12.329170     7.332056    -0.259171
N      3.031948     6.477622     0.282049    -0.252547
N     10.056853    10.370279     8.284037    -0.114561
N      7.554674     7.345501     8.602587    -0.049809
N      6.868934     6.827468     7.591750    -0.047426
N      5.788038     7.553068     7.332056    -0.258814
N      1.938621     3.463480     0.282049    -0.253049
N      4.854873     9.511965     8.284037    -0.114290

The following XYZ coordinates are in angstroms. Other properties are in atomic units.
The sperically averaged electron density of each atom fit to a function of the form exp(a - br)
eigen_1, eigen_2 and eigen_3 are the three eigenvalues of traceless quadrupole moment tensor
  atom number  atomic symbol              X              Y              Z     net charge C6 coefficient C8 coefficient C10 coefficient fluctuating dipole atomic polarizability isotropic forcefield polarizability              a              b squared Pearson coefficient          <r^3>          <r^4>         wp_QDO          m_QDO          q_QDO       dipole_x       dipole_y       dipole_z         dipole            Qxy            Qxz            Qyz     Q(x^2-y^2)  Q(3z^2 - R^2)        eigen_1        eigen_2        eigen_3 static polarizability      alpha(xx)      alpha(xy)      alpha(xz)      alpha(yy)      alpha(yz)      alpha(zz) atomic spin moment
            1             Cd      12.426409       9.941118       6.738442       0.757873     206.854851 0.49051282E+04  0.19257870E+06                                26.458557                           21.744974       1.311719       2.066250                    0.997414      83.606086     229.219087       0.431568       0.361492      -1.209980       0.000481       0.000062      -0.066577       0.066579      -0.197328       0.000198      -0.000698      -0.536928      -0.362576      -0.272754      -0.120860       0.393614             31.076824      44.332977       9.369007      -0.009765      18.818111      -0.003012      30.079385          -0.000036
            2             Cd       7.455848       9.941106       2.372356       0.757686     206.734791 0.49009344E+04  0.19236562E+06                                26.444537                           21.732144       1.318693       2.068112                    0.997427      83.595174     229.131987       0.431817       0.361375      -1.210124      -0.000170       0.000444      -0.067886       0.067887       0.196273       0.000227      -0.000328       0.537363      -0.366487      -0.271655      -0.122161       0.393817             31.063982      18.802452      -9.363692       0.000849      44.338990      -0.001289      30.050503          -0.000036
            3             Cd       2.485289       4.970555       1.993730       0.757879     206.853269 0.49050786E+04  0.19257623E+06                                26.458410                           21.744848       1.311725       2.066253                    0.997413      83.605789     229.217825       0.431570       0.361491      -1.209981      -0.000480      -0.000062       0.066574       0.066575      -0.197329       0.000198      -0.000698      -0.536916      -0.362581      -0.272749      -0.120861       0.393610             31.076661      44.332873       9.368851      -0.009771      18.817940      -0.003013      30.079169          -0.000036
            4             Cd       7.455850       4.970567       6.359816       0.757693     206.733065 0.49008795E+04  0.19236289E+06                                26.444377                           21.732004       1.318700       2.068117                    0.997427      83.594846     229.130591       0.431819       0.361374      -1.210125       0.000170      -0.000444       0.067881       0.067883       0.196275       0.000227      -0.000328       0.537349      -0.366493      -0.271650      -0.122163       0.393813             31.063807      18.802265      -9.363523       0.000848      44.338895      -0.001296      30.050262          -0.000036
            5              C       8.868482       8.327672       4.874298       0.343813      30.090956 0.31847216E+03  0.70681833E+04                                 9.162671                            6.416889      -0.497473       1.870418                    0.998847      25.598682      76.382249       0.569195       0.484852      -1.003986      -0.013532      -0.009255      -0.010309       0.019366      -0.003878      -0.041876       0.038029       0.016158      -0.020812      -0.056941      -0.001270       0.058211             11.321809      13.990251       6.691925       3.847850      12.003790       1.123245       7.971385          -0.000020
            6              C       6.043227      11.554553       4.874298       0.345761      30.045407 0.31783990E+03  0.70510609E+04                                 9.157047                            6.412384      -0.496535       1.871035                    0.998866      25.571948      76.300385       0.569113       0.485134      -1.003781       0.013216       0.009829      -0.010252       0.019400      -0.000297       0.041471      -0.038855       0.016668      -0.024172      -0.059282       0.002957       0.056325             11.316198      13.985589       6.689599      -3.847005      11.996060      -1.124042       7.966946          -0.000019
            7              C       5.842392       3.557921       0.508212       0.345018      30.029251 0.31771320E+03  0.70468105E+04                                 9.149539                            6.408236      -0.492687       1.872434                    0.998820      25.564988      76.245771       0.569739       0.484700      -1.004110      -0.008578       0.012483      -0.010734       0.018564       0.002535       0.037985       0.040913      -0.017352      -0.019995      -0.056854       0.000010       0.056844             11.306138      11.984260      -6.680938       1.122927      13.972721      -3.844429       7.961433          -0.000019
            8              C       9.069278       6.383182       0.508212       0.344470      30.026972 0.31772637E+03  0.70471722E+04                                 9.148708                            6.408245      -0.492868       1.872204                    0.998845      25.566558      76.250703       0.569755       0.484681      -1.004121       0.008415      -0.011764      -0.011016       0.018181       0.003000      -0.038477      -0.041381      -0.017386      -0.022639      -0.057613      -0.000016       0.057629             11.304110      11.982651      -6.679084      -1.121551      13.969278       3.842552       7.960402          -0.000019
            9              C       6.043216       6.584001       3.857874       0.343807      30.091401 0.31847766E+03  0.70683327E+04                                 9.162759                            6.416946      -0.497470       1.870416                    0.998847      25.598818      76.382683       0.569192       0.484852      -1.003986       0.013532       0.009253       0.010310       0.019366      -0.003878      -0.041875       0.038030       0.016160      -0.020812      -0.056941      -0.001270       0.058211             11.321930      13.990436       6.692009       3.847930      12.003880       1.123286       7.971472          -0.000019
           10              C       8.868471       3.357120       3.857874       0.345755      30.045817 0.31784495E+03  0.70511980E+04                                 9.157128                            6.412437      -0.496533       1.871033                    0.998866      25.572073      76.300781       0.569110       0.485134      -1.003781      -0.013215      -0.009828       0.010252       0.019399      -0.000297       0.041470      -0.038856       0.016670      -0.024172      -0.059282       0.002957       0.056324             11.316310      13.985760       6.689676      -3.847080      11.996143      -1.124080       7.967027          -0.000019
           11              C       9.069306      11.353752       8.223960       0.345013      30.029627 0.31771786E+03  0.70469367E+04                                 9.149612                            6.408285      -0.492684       1.872432                    0.998820      25.565102      76.246127       0.569737       0.484700      -1.004111       0.008577      -0.012483       0.010735       0.018564       0.002535       0.037986       0.040912      -0.017354      -0.019995      -0.056854       0.000010       0.056844             11.306240      11.984334      -6.681008       1.122962      13.972877      -3.844497       7.961507          -0.000019
           12              C       5.842420       8.528491       8.223960       0.344465      30.027323 0.31773074E+03  0.70472903E+04                                 9.148777                            6.408290      -0.492866       1.872202                    0.998845      25.566664      76.251034       0.569753       0.484681      -1.004121      -0.008414       0.011764       0.011017       0.018181       0.003000      -0.038478      -0.041380      -0.017387      -0.022639      -0.057613      -0.000016       0.057629             11.304205      11.982721      -6.679149      -1.121584      13.969424       3.842616       7.960471          -0.000019
           13              N      10.051475      10.039926       4.495671      -0.052875      26.837343 0.41191472E+03  0.93744581E+04                                 7.375774                            6.516400       0.681328       2.235239                    0.999678      26.415826      70.219478       0.696190       0.386580      -1.104972      -0.130978      -0.250604       0.092916       0.297642      -0.096557       0.066021       0.094369       0.160722       0.168403      -0.203524       0.083259       0.120265              7.750456       8.217879       1.534445       2.166132       7.844387      -0.993100       7.189101          -0.000018
           14              N      10.569507       9.354192       5.506508      -0.044912      29.274505 0.41161144E+03  0.93559728E+04                                 7.896434                            6.484917       0.355284       2.157263                    0.999285      25.658689      67.930555       0.703318       0.383136      -1.108614      -0.134145      -0.071092      -0.061458       0.163786      -0.020977      -0.032267      -0.008452      -0.056177      -0.003630      -0.055051       0.019171       0.035879              9.000164      11.260739       2.626674       3.986235       7.212646       0.198760       8.527108          -0.000001
           15              N       9.843905       8.273297       5.766202      -0.260917      34.771257 0.53464717E+03  0.13030773E+05                                 8.957077                            7.517855       0.288551       2.086551                    0.999401      29.193416      81.188333       0.633945       0.396417      -1.094395       0.005392       0.163293      -0.135472       0.212241       0.048759      -0.051549       0.120461       0.111972      -0.148057      -0.180412       0.080445       0.099967              9.969286      11.700563       3.180744       4.177299       8.618529       0.607004       9.588765          -0.000028
           16              N       8.962922       9.394450       4.084037      -0.248706      34.603538 0.54788780E+03  0.13478545E+05                                 9.004029                            7.693488      -0.069708       1.995586                    0.997294      28.891847      81.574889       0.614566       0.405122      -1.084984       0.088354      -0.002303       0.067883       0.111444       0.012668      -0.041961       0.031937       0.002939      -0.020018      -0.060472       0.014937       0.045535              9.741103       9.685472       1.952140       2.928094      10.451777      -1.353199       9.086061          -0.000017
           17              N       7.885007       7.340123       4.814221      -0.114955      38.792316 0.48331571E+03  0.11488312E+05                                 9.803704                            7.232168      -0.060698       2.027227                    0.996033      26.790209      73.622791       0.634956       0.405824      -1.087793      -0.019914       0.133956      -0.124746       0.184126      -0.010674      -0.020734       0.133058       0.132501      -0.026381      -0.171101       0.058370       0.112731             11.918218      15.057481       6.652407       3.863343      12.197831       2.116516       8.499342          -0.000020
           18              N       4.860232       9.842297       4.495671      -0.051142      26.816699 0.41148915E+03  0.93623180E+04                                 7.371214                            6.512221       0.690569       2.238086                    0.999684      26.406558      70.184781       0.696546       0.386484      -1.105045       0.131142       0.250136       0.093127       0.297387      -0.097138      -0.066765      -0.094539       0.161485       0.172801      -0.204843       0.083235       0.121608              7.745836       8.213083       1.533067      -2.165210       7.838719       0.992149       7.185706          -0.000018
           19              N       4.342205      10.528037       5.506508      -0.048126      29.368355 0.41312795E+03  0.94005121E+04                                 7.918165                            6.500407       0.349075       2.154894                    0.999266      25.702598      68.117150       0.701797       0.383555      -1.108142       0.133390       0.070366      -0.062318       0.163181      -0.020503       0.033310       0.007593      -0.054284      -0.005005      -0.054932       0.019514       0.035417              9.027552      11.298872       2.637131      -4.003522       7.230728      -0.202391       8.553055          -0.000002
           20              N       5.067809      11.608934       5.766202      -0.259246      34.725784 0.53375110E+03  0.13003995E+05                                 8.951791                            7.513165       0.316745       2.096029                    0.999425      29.163687      81.100775       0.633913       0.396587      -1.094234      -0.008045      -0.164557      -0.134889       0.212929       0.052980       0.051872      -0.121340       0.112113      -0.155242      -0.183442       0.080173       0.103269              9.963925      11.695521       3.180127      -4.174952       8.613746      -0.607468       9.582509          -0.000029
           21              N       5.948783      10.487772       4.084037      -0.249807      34.648401 0.54870951E+03  0.13503753E+05                                 9.011225                            7.698577      -0.071750       1.994862                    0.997268      28.913891      81.650931       0.614447       0.405051      -1.085037      -0.086378       0.003811       0.067701       0.109814       0.011248       0.042874      -0.031130       0.002554      -0.016862      -0.059701       0.012942       0.046759              9.750015       9.695819       1.955234      -2.933055      10.459352       1.353176       9.094874          -0.000016
           22              N       7.026702      12.542102       4.814221      -0.116328      38.852132 0.48420100E+03  0.11516018E+05                                 9.817673                            7.241480      -0.060900       2.026585                    0.995964      26.817640      73.748697       0.634117       0.406126      -1.087459       0.020902      -0.133467      -0.124589       0.183774      -0.010754       0.020717      -0.133508       0.131596      -0.026909      -0.171289       0.058186       0.113104             11.936866      15.081747       6.665461      -3.869349      12.217512      -2.120265       8.511341          -0.000021
           23              N       7.554644       2.374929       0.129585      -0.050415      26.696051 0.40915467E+03  0.92945665E+04                                 7.343336                            6.488916       0.692921       2.239856                    0.999678      26.350094      69.945085       0.698677       0.385912      -1.105622      -0.250453       0.133882       0.091689       0.298426       0.094684       0.095463      -0.065892      -0.162615       0.166306      -0.203246       0.082811       0.120435              7.715692       7.805734      -1.523869      -0.987596       8.181497      -2.156401       7.159845          -0.000018
           24              N       6.868909       1.856901       1.140422      -0.047530      29.461702 0.41465794E+03  0.94453185E+04                                 7.939481                            6.515911       0.346127       2.153236                    0.999302      25.745797      68.297721       0.700306       0.383965      -1.107698      -0.069242       0.133456      -0.062864       0.162962       0.021690      -0.007988       0.032908       0.055667       0.002442      -0.055810       0.020400       0.035410              9.054057       7.247260      -2.647028       0.206055      11.337309      -4.020635       8.577601          -0.000002
           25              N       5.788015       2.582503       1.400116      -0.259168      34.693397 0.53316264E+03  0.12985340E+05                                 8.942888                            7.506365       0.313753       2.095184                    0.999434      29.158892      81.058941       0.634573       0.396306      -1.094490       0.164981      -0.007822      -0.135471       0.213617      -0.051298       0.120694       0.052523      -0.113126      -0.153515      -0.182537       0.079845       0.102693              9.953296       8.604316      -3.175188       0.606149      11.682646      -4.169740       9.572925          -0.000028
           26              N      11.879750       8.434051       8.450123      -0.252549      34.798831 0.55170353E+03  0.13598987E+05                                 9.045431                            7.726212      -0.086592       1.989489                    0.997182      28.992124      81.997213       0.612416       0.405750      -1.084324      -0.003836      -0.086394       0.067242       0.109545      -0.010551       0.031837       0.043170      -0.003629      -0.010301      -0.059488       0.011129       0.048359              9.788210      10.496697      -1.958542      -1.359735       9.734707      -2.950876       9.133226          -0.000016
           27              N       4.854845       4.541394       0.448135      -0.114628      38.784507 0.48326102E+03  0.11487012E+05                                 9.804120                            7.233038      -0.061646       2.026842                    0.996089      26.786121      73.618356       0.634731       0.405967      -1.087666       0.133921       0.019680      -0.125146       0.184346       0.009736       0.133440       0.020468      -0.131875      -0.026666      -0.171324       0.058957       0.112367             11.919176      12.201981      -6.654265       2.116617      15.057335      -3.862206       8.498213          -0.000021
           28              N       7.357024       7.566172       0.129585      -0.049807      26.719055 0.40961140E+03  0.93079474E+04                                 7.349344                            6.494051       0.685565       2.237511                    0.999656      26.358744      69.989408       0.698126       0.386092      -1.105444       0.250961      -0.135011       0.092394       0.299576       0.093255      -0.094872       0.066224      -0.161809       0.170020      -0.202124       0.081141       0.120983              7.722078       7.812941      -1.525942       0.988497       8.188187       2.158134       7.165108          -0.000018
           29              N       8.042764       8.084205       1.140422      -0.047427      29.394420 0.41355653E+03  0.94128327E+04                                 7.923865                            6.504599       0.357622       2.157300                    0.999293      25.711528      68.153167       0.701428       0.383652      -1.108057       0.069371      -0.132376      -0.063344       0.162321       0.021693       0.007629      -0.033402       0.055824       0.004591      -0.056255       0.020923       0.035332              9.034594       7.234092      -2.639481      -0.203436      11.310496       4.008680       8.559194          -0.000001
           30              N       9.123660       7.358605       1.400116      -0.258811      34.722410 0.53373411E+03  0.13003148E+05                                 8.949275                            7.511655       0.311162       2.094495                    0.999443      29.170552      81.111788       0.634169       0.396440      -1.094363      -0.165380       0.007421      -0.135403       0.213868      -0.052385      -0.120112      -0.052019      -0.113602      -0.154065      -0.182319       0.078867       0.103452              9.960333       8.609870      -3.176976      -0.605805      11.690878       4.173235       9.580252          -0.000028
           31              N      12.973077      11.448193       8.450123      -0.253051      34.805384 0.55186556E+03  0.13604264E+05                                 9.046909                            7.727696      -0.085531       1.989838                    0.997185      28.997807      82.022745       0.612303       0.405787      -1.084277       0.003792       0.085272       0.066775       0.108372      -0.010608      -0.031838      -0.043780      -0.002745      -0.011215      -0.060091       0.011417       0.048674              9.789362      10.498735      -1.959420       1.359800       9.735068       2.950336       9.134282          -0.000017
           32              N      10.056825       5.399708       0.448135      -0.114352      38.772889 0.48312416E+03  0.11482626E+05                                 9.801108                            7.231303      -0.054619       2.028799                    0.996034      26.782022      73.596761       0.634919       0.405887      -1.087750      -0.134212      -0.019367      -0.124922       0.184373       0.009604      -0.133598      -0.020764      -0.131046      -0.026603      -0.171244       0.058590       0.112653             11.914737      12.196513      -6.651377      -2.115641      15.051913       3.860434       8.495784          -0.000021
           33              N       4.860223       4.871747       4.236501      -0.052877      26.837354 0.41191493E+03  0.93744645E+04                                 7.375780                            6.516405       0.681330       2.235240                    0.999678      26.415817      70.219469       0.696189       0.386580      -1.104972       0.130979       0.250604      -0.092916       0.297643      -0.096559       0.066022       0.094369       0.160720       0.168402      -0.203524       0.083259       0.120265              7.750463       8.217889       1.534443       2.166140       7.844389      -0.993100       7.189110          -0.000018
           34              N       4.342191       5.557481       3.225664      -0.044910      29.274384 0.41160957E+03  0.93559186E+04                                 7.896410                            6.484900       0.355290       2.157266                    0.999285      25.658633      67.930346       0.703320       0.383135      -1.108615       0.134146       0.071091       0.061457       0.163787      -0.020978      -0.032267      -0.008451      -0.056179      -0.003627      -0.055051       0.019172       0.035880              9.000134      11.260695       2.626655       3.986222       7.212617       0.198758       8.527090          -0.000002
           35              N       5.067793       6.638376       2.965970      -0.260921      34.771396 0.53465092E+03  0.13030890E+05                                 8.957102                            7.517887       0.288539       2.086545                    0.999401      29.193520      81.188763       0.633942       0.396417      -1.094395      -0.005392      -0.163294       0.135472       0.212242       0.048757      -0.051549       0.120461       0.111971      -0.148055      -0.180412       0.080446       0.099966              9.969301      11.700558       3.180719       4.177302       8.618541       0.606990       9.588804          -0.000028
           36              N       5.948776       5.517223       4.648135      -0.248703      34.603380 0.54788479E+03  0.13478452E+05                                 9.004000                            7.693465      -0.069702       1.995589                    0.997294      28.891772      81.574597       0.614567       0.405122      -1.084984      -0.088353       0.002302      -0.067884       0.111444       0.012668      -0.041960       0.031937       0.002937      -0.020022      -0.060472       0.014938       0.045534              9.741073       9.685462       1.952136       2.928104      10.451721      -1.353172       9.086036          -0.000016
           37              N       7.026691       7.571550       3.917951      -0.114877      38.788585 0.48326381E+03  0.11486706E+05                                 9.802864                            7.231610      -0.060524       2.027301                    0.996033      26.788798      73.616379       0.635006       0.405805      -1.087812       0.019915      -0.133957       0.124748       0.184129      -0.010673      -0.020733       0.133055       0.132504      -0.026384      -0.171099       0.058372       0.112727             11.917134      15.056124       6.651675       3.862989      12.196629       2.116304       8.498650          -0.000021
           38              N      10.051466       5.069376       4.236501      -0.051143      26.816693 0.41148905E+03  0.93623152E+04                                 7.371216                            6.512223       0.690571       2.238087                    0.999684      26.406542      70.184740       0.696546       0.386484      -1.105045      -0.131143      -0.250136      -0.093127       0.297387      -0.097139      -0.066765      -0.094538       0.161483       0.172799      -0.204843       0.083236       0.121607              7.745838       8.213088       1.533063      -2.165217       7.838717       0.992150       7.185711          -0.000017
           39              N      10.569493       4.383636       3.225664      -0.048125      29.368256 0.41312640E+03  0.94004673E+04                                 7.918145                            6.500393       0.349080       2.154897                    0.999266      25.702552      68.116979       0.701798       0.383555      -1.108143      -0.133392      -0.070366       0.062317       0.163181      -0.020503       0.033310       0.007592      -0.054285      -0.005001      -0.054932       0.019515       0.035418              9.027527      11.298837       2.637114      -4.003512       7.230703      -0.202389       8.553041          -0.000002
           40              N       9.843889       3.302739       2.965970      -0.259250      34.725934 0.53375496E+03  0.13004116E+05                                 8.951819                            7.513199       0.316731       2.096023                    0.999425      29.163792      81.101216       0.633911       0.396588      -1.094234       0.008046       0.164558       0.134889       0.212930       0.052978       0.051872      -0.121341       0.112112      -0.155240      -0.183442       0.080174       0.103268              9.963945      11.695524       3.180106      -4.174958       8.613762      -0.607455       9.582550          -0.000028
           41              N       8.962915       4.423901       4.648135      -0.249805      34.648243 0.54870649E+03  0.13503659E+05                                 9.011196                            7.698554      -0.071744       1.994866                    0.997268      28.913814      81.650626       0.614448       0.405051      -1.085037       0.086378      -0.003811      -0.067701       0.109814       0.011248       0.042873      -0.031130       0.002553      -0.016867      -0.059701       0.012943       0.046758              9.749984       9.695806       1.955229      -2.933064      10.459299       1.353152       9.094847          -0.000016
           42              N       7.884996       2.369571       3.917951      -0.116257      38.848687 0.48415306E+03  0.11514533E+05                                 9.816897                            7.240965      -0.060741       2.026653                    0.995964      26.816336      73.742764       0.634163       0.406108      -1.087477      -0.020902       0.133468       0.124591       0.183776      -0.010753       0.020716      -0.133506       0.131598      -0.026911      -0.171287       0.058188       0.113100             11.935865      15.080493       6.664785      -3.869023      12.216401      -2.120070       8.510701          -0.000020
           43              N       7.357054      12.536744       8.602587      -0.050417      26.696066 0.40915495E+03  0.92945749E+04                                 7.343341                            6.488920       0.692922       2.239857                    0.999678      26.350091      69.945091       0.698676       0.385912      -1.105621       0.250453      -0.133883      -0.091689       0.298426       0.094685       0.095462      -0.065892      -0.162613       0.166306      -0.203246       0.082812       0.120435              7.715699       7.805736      -1.523868      -0.987597       8.181507      -2.156409       7.159854          -0.000018
           44              N       8.042789      13.054772       7.591750      -0.047528      29.461598 0.41465631E+03  0.94452713E+04                                 7.939460                            6.515896       0.346133       2.153239                    0.999302      25.745749      68.297539       0.700307       0.383965      -1.107698       0.069242      -0.133457       0.062863       0.162963       0.021691      -0.007987       0.032908       0.055669       0.002446      -0.055811       0.020400       0.035411              9.054031       7.247234      -2.647011       0.206054      11.337272      -4.020624       8.577587          -0.000002
           45              N       9.123683      12.329170       7.332056      -0.259171      34.693523 0.53316598E+03  0.12985444E+05                                 8.942911                            7.506393       0.313740       2.095179                    0.999434      29.158984      81.059323       0.634571       0.396307      -1.094490      -0.164982       0.007823       0.135471       0.213618      -0.051297       0.120695       0.052523      -0.113125      -0.153512      -0.182537       0.079846       0.102691              9.953311       8.604328      -3.175167       0.606138      11.682644      -4.169744       9.572959          -0.000028
           46              N       3.031948       6.477622       0.282049      -0.252547      34.798702 0.55170105E+03  0.13598910E+05                                 9.045407                            7.726193      -0.086587       1.989491                    0.997182      28.992063      81.996972       0.612417       0.405750      -1.084325       0.003835       0.086394      -0.067243       0.109545      -0.010551       0.031838       0.043169      -0.003628      -0.010305      -0.059489       0.011130       0.048359              9.788186      10.496650      -1.958539      -1.359712       9.734701      -2.950886       9.133206          -0.000016
           47              N      10.056853      10.370279       8.284037      -0.114561      38.781315 0.48321663E+03  0.11485638E+05                                 9.803400                            7.232560      -0.061500       2.026904                    0.996089      26.784914      73.612862       0.634774       0.405951      -1.087682      -0.133922      -0.019681       0.125148       0.184348       0.009735       0.133438       0.020466      -0.131877      -0.026668      -0.171322       0.058958       0.112363             11.918247      12.200951      -6.653638       2.116435      15.056172      -3.861903       8.497619          -0.000021
           48              N       7.554674       7.345501       8.602587      -0.049809      26.719061 0.40961153E+03  0.93079514E+04                                 7.349349                            6.494055       0.685568       2.237512                    0.999656      26.358734      69.989391       0.698125       0.386092      -1.105444      -0.250960       0.135012      -0.092394       0.299576       0.093256      -0.094872       0.066225      -0.161807       0.170019      -0.202124       0.081141       0.120983              7.722084       7.812941      -1.525940       0.988498       8.188194       2.158141       7.165116          -0.000018
           49              N       6.868934       6.827468       7.591750      -0.047426      29.394302 0.41355469E+03  0.94127794E+04                                 7.923841                            6.504582       0.357628       2.157303                    0.999293      25.711473      68.152954       0.701430       0.383652      -1.108058      -0.069370       0.132377       0.063343       0.162321       0.021694       0.007628      -0.033402       0.055826       0.004595      -0.056255       0.020923       0.035332              9.034564       7.234064      -2.639463      -0.203435      11.310452       4.008666       8.559175          -0.000001
           50              N       5.788038       7.553068       7.332056      -0.258814      34.722522 0.53373714E+03  0.13003243E+05                                 8.949296                            7.511681       0.311150       2.094490                    0.999443      29.170634      81.112132       0.634167       0.396441      -1.094363       0.165381      -0.007421       0.135403       0.213869      -0.052383      -0.120112      -0.052019      -0.113601      -0.154063      -0.182319       0.078868       0.103450              9.960346       8.609881      -3.176957      -0.605795      11.690875       4.173238       9.580283          -0.000029
           51              N       1.938621       3.463480       0.282049      -0.253049      34.805239 0.55186282E+03  0.13604178E+05                                 9.046881                            7.727676      -0.085526       1.989840                    0.997185      28.997737      82.022467       0.612304       0.405787      -1.084277      -0.003792      -0.085272      -0.066776       0.108373      -0.010608      -0.031838      -0.043780      -0.002743      -0.011218      -0.060092       0.011418       0.048673              9.789333      10.498686      -1.959417       1.359778       9.735056       2.950342       9.134258          -0.000016
           52              N       4.854873       9.511965       8.284037      -0.114290      38.769910 0.48308271E+03  0.11481343E+05                                 9.800437                            7.230857      -0.054481       2.028858                    0.996035      26.780895      73.591640       0.634959       0.405872      -1.087765       0.134213       0.019368       0.124924       0.184375       0.009603      -0.133595      -0.020763      -0.131048      -0.026606      -0.171242       0.058592       0.112650             11.913871      12.195553      -6.650792      -2.115472      15.050830       3.860152       8.495231          -0.000021

******************************************************
Auxiliary information for the entire system
The total spin magnetic moment of the unit cell is   -0.000977
The total net atomic charge of the unit cell is   0.000001
Accuracy of reproducing the electrostatic potential in the unit cell:
  The inner radius (bohr) =    5.0000
  The outer radius (bohr) =   12.0000
  Valid grid points have density less than (e/(bohr^3)) =    0.0001
  The number of valid grid points were=        15320
  The rms potential error without charges in kcal/mol is=      4.83793
  The rms potential error with partial charges in kcal/mol is=      2.22979
  The RRMSE value at monopole order=      0.46090
  The rms potential error with partial charges and cloud penetration in kcal/mol is=      2.19042
  The RRMSE value at monopole order with cloud penetration is=      0.45276
  The rms potential error with partial charges and atomic dipoles in kcal/mol is=      1.18214
  The RRMSE value at dipole order=      0.24435
  The rms potential error with partial charges, atomic dipoles and cloud penetration in kcal/mol is=      1.14137
  The RRMSE value at dipole order with cloud penetration=      0.23592

******************************************************
The electron densities and ab initio electrostatic potential were computed in VASP using the PBE functional and
projector augmented wave method. See the main text of the journal article for a description of computational details.
The atomic charges, dipoles, and quadrupoles were computed with the DDEC6 method as described in
(a) T. A. Manz and N. Gabaldon Limas, RSC Adv. 6 (2016) 47771-47801 DOI: 10.1039/c6ra04656h
(b) N. Gabaldon Limas and T. A. Manz, RSC Adv. 8 (2018) 2678-2707 DOI: 10.1039/c7ra11829e.
For each atom in the material, the electron cloud parameters were fit to the spherically averaged atom-in-material
electron density using radial positions for which this density was between 10^-4 and 10^-2 electrons per cubic bohr.
The polarizabilities, dispersion coefficients, and quantum Drude oscillator (QDO) parameters were fit using the MCLF method.
The magnetic structure of the system was optimized in VASP from the default ferromagnetic initial guess using spin polarization.
The atomic spin moments (ASMs) were computed on this optimized magnetic structure using the DDEC6 partition as inputs
to the method of T. A. Manz and D. S. Sholl, J. Chem. Theory Comput. 7 (2011) 4146-4164 DOI: 10.1021/ct200539n.
The RMSE and RRMSE were computed using a uniform grid with Ewald summation.
