# Supplementary material for: A collection of forcefield precursors for metal–organic frameworks
Source: RSC Adv. 2019 Nov 13;9(63):36492–507. doi: 10.1039/c9ra07327b (PMC9075174; doi:10.1039/c9ra07327b)
Supplement: RA-009-C9RA07327B-s6171 [file RA-009-C9RA07327B-s6171.xyz]

  144
jmolscript: load "" {1 1 1} spacegroup "x,y,z" unitcell [{      5.016900     0.000000     0.000000 }, {     -2.062960    20.591821     0.000000 }, {      0.000000     0.000000    24.985100 }]
Mn     0.772776     1.267221    23.996939     1.025758
Mn     0.704194     9.028690    11.504389     1.025812
Mn     2.181164    19.324600     0.988161     1.025750
Mn     2.249746    11.563131    13.480711     1.025917
H      2.714812     7.034166    10.054004     0.109250
H      2.894211     5.749236     8.107665     0.151097
H     -0.362032     7.614855     6.576078     0.149533
H     -0.541933     8.899785     8.522418     0.107067
H      4.070798     6.439062     3.063173     0.126688
H     -0.512983     5.020286     1.279237     0.123085
H     -0.015873     0.889567     3.515404     0.117077
H      4.452005     2.423657     5.146931     0.121237
H      3.779058     3.261744    22.546554     0.109222
H      3.599659     4.546674    20.600215     0.151100
H      1.839002     2.681055    19.068628     0.149517
H      2.018903     1.396125    21.014968     0.107033
H      2.423072     3.856848    15.555723     0.126706
H      1.989953     5.275625    13.771787     0.123073
H      1.492843     9.406344    16.007954     0.117059
H      2.041865     7.872253    17.639481     0.121235
H      0.239128    13.557655    14.931096     0.109211
H      0.059729    14.842585    16.877435     0.151090
H      3.315972    12.976966    18.409022     0.149517
H      3.495873    11.692036    16.462682     0.107024
H     -1.116858    14.152759    21.921927     0.126696
H     -1.549977    15.571535    23.705863     0.123077
H      2.969813    19.702254    21.469696     0.117067
H     -1.498065    18.168164    19.838169     0.121228
H     -0.825118    17.330077     2.438546     0.109224
H     -0.645719    16.045147     4.384885     0.151111
H      1.114938    17.910766     5.916472     0.149519
H      0.935037    19.195696     3.970132     0.107031
H      0.530868    16.734973     9.429377     0.126707
H      0.963987    15.316196    11.213313     0.123076
H      1.461097    11.185477     8.977146     0.117049
H      0.912075    12.719568     7.345619     0.121223
C      2.089988     7.151539     9.349424     0.103423
C      2.196625     6.387583     8.192614    -0.195349
C      1.284281     6.560554     7.158231     0.253585
C      0.262496     7.495423     7.283157    -0.192633
C      0.155859     8.259379     8.439967     0.095143
C      2.335447     6.183724     5.036996     0.459016
C      2.579885     5.296216     3.865195    -0.089801
C      1.862155     4.087476     3.735272     0.033631
C      0.859177     3.793013     4.669715    -0.095884
C      0.533438     4.690817     5.794045     0.461652
C      3.574517     5.633922     2.960734    -0.080635
C      3.830704     4.779362     1.906363    -0.104945
C      3.152669     3.585036     1.726470    -0.032111
C      2.185653     3.202028     2.663412     0.040206
C      1.476536     1.962401     2.653418    -0.030191
C      0.465124     1.707062     3.570371    -0.111416
C      0.150009     2.608984     4.547288    -0.059976
C      1.896405     0.766016     1.813918     0.617853
C      3.471793     2.868441     0.437239     0.629344
C      4.403882     3.144371    21.841974     0.103413
C      4.297245     3.908328    20.685164    -0.195343
C      0.192689     3.735356    19.650781     0.253584
C      1.214474     2.800488    19.775707    -0.192631
C      1.321111     2.036531    20.932517     0.095137
C      4.158423     4.112187    17.529546     0.459004
C      3.913985     4.999694    16.357745    -0.089797
C     -0.385185     6.208434    16.227822     0.033624
C      0.617793     6.502897    17.162265    -0.095877
C      0.943532     5.605094    18.286595     0.461645
C      2.919353     4.661988    15.453284    -0.080634
C      2.663166     5.516549    14.398913    -0.104951
C      3.341201     6.710874    14.219020    -0.032124
C     -0.708683     7.093882    15.155962     0.040207
C      0.000434     8.333510    15.145968    -0.030212
C      1.011846     8.588849    16.062921    -0.111424
C      1.326961     7.686927    17.039838    -0.059979
C     -0.419435     9.529895    14.306468     0.617886
C      3.022077     7.427470    12.929789     0.629346
C      0.863952    13.440282    15.635676     0.103433
C      0.757315    14.204238    16.792486    -0.195346
C      1.669659    14.031267    17.826869     0.253567
C      2.691444    13.096398    17.701943    -0.192644
C      2.798081    12.332442    16.545133     0.095154
C      0.618493    14.408097    19.948104     0.459012
C      0.374055    15.295605    21.119905    -0.089801
C      1.091785    16.504345    21.249828     0.033629
C      2.094763    16.798808    20.315385    -0.095879
C      2.420502    15.901004    19.191055     0.461650
C     -0.620577    14.957899    22.024366    -0.080641
C     -0.876764    15.812459    23.078737    -0.104943
C     -0.198729    17.006785    23.258630    -0.032121
C      0.768287    17.389793    22.321688     0.040207
C      1.477404    18.629420    22.331682    -0.030203
C      2.488816    18.884759    21.414729    -0.111421
C      2.803931    17.982837    20.437812    -0.059983
C      1.057535    19.825805    23.171182     0.617860
C     -0.517853    17.723380    24.547861     0.629343
C     -1.449942    17.447450     3.143126     0.103417
C     -1.343305    16.683493     4.299936    -0.195339
C      2.761251    16.856465     5.334319     0.253587
C      1.739466    17.791333     5.209393    -0.192633
C      1.632829    18.555290     4.052583     0.095128
C     -1.204483    16.479634     7.455554     0.459005
C     -0.960045    15.592127     8.627355    -0.089801
C      3.339125    14.383387     8.757278     0.033623
C      2.336147    14.088924     7.822835    -0.095878
C      2.010408    14.986727     6.698505     0.461647
C      0.034587    15.929833     9.531816    -0.080636
C      0.290774    15.075272    10.586187    -0.104939
C     -0.387261    13.880947    10.766080    -0.032134
C     -1.354277    13.497939     9.829138     0.040207
C      2.953506    12.258311     9.839132    -0.030214
C      1.942094    12.002972     8.922179    -0.111442
C      1.626979    12.904894     7.945262    -0.059988
C      3.373375    11.061926    10.678632     0.617865
C     -0.068137    13.164351    12.055311     0.629362
N      1.069502     8.088467     9.471851    -0.279635
N      1.398885     5.782183     5.926466    -0.224760
N      0.407468     2.207443    21.964401    -0.279674
N      0.078085     4.513727    18.419016    -0.224763
N      1.884438    12.503354    15.513249    -0.279705
N      1.555055    14.809638    19.058634    -0.224759
N      2.546472    18.384378     3.020699    -0.279677
N      2.875855    16.078094     6.566084    -0.224765
O      1.055317     0.197681     1.049374    -0.597790
O      3.071901     0.385067     1.988814    -0.538435
O      2.520569     2.508084    24.702768    -0.598051
O      4.660967     2.806665     0.149911    -0.560193
O      2.962202     7.233907     5.169417    -0.474941
O     -0.366445     4.489017     6.593568    -0.457695
O      0.421653    10.098229    13.541924    -0.597846
O      3.421969     9.910843    14.481364    -0.538467
O      3.973301     7.787827    12.210218    -0.598080
O      1.832903     7.489245    12.642461    -0.560207
O      3.531668     3.062004    17.661967    -0.474969
O      1.843415     5.806894    19.086118    -0.457711
O      1.898623    20.394140    23.935726    -0.597805
O     -0.117961    20.206754    22.996286    -0.538441
O      0.433371    18.083737     0.282332    -0.598064
O     -1.707027    17.785156    24.835189    -0.560196
O     -0.008262    13.357914    19.815683    -0.474925
O      3.320385    16.102804    18.391532    -0.457677
O      2.532287    10.493592    11.443176    -0.597847
O     -0.468029    10.680978    10.503736    -0.538456
O     -1.019361    12.803994    12.774882    -0.598101
O      1.121037    13.102576    12.342639    -0.560228
O     -0.577728    17.529817     7.323133    -0.474982
O      1.110525    14.784927     5.898982    -0.457717

The following XYZ coordinates are in angstroms. Other properties are in atomic units.
The sperically averaged electron density of each atom fit to a function of the form exp(a - br)
eigen_1, eigen_2 and eigen_3 are the three eigenvalues of traceless quadrupole moment tensor
  atom number  atomic symbol              X              Y              Z     net charge C6 coefficient C8 coefficient C10 coefficient fluctuating dipole atomic polarizability isotropic forcefield polarizability              a              b squared Pearson coefficient          <r^3>          <r^4>         wp_QDO          m_QDO          q_QDO       dipole_x       dipole_y       dipole_z         dipole            Qxy            Qxz            Qyz     Q(x^2-y^2)  Q(3z^2 - R^2)        eigen_1        eigen_2        eigen_3 static polarizability      alpha(xx)      alpha(xy)      alpha(xz)      alpha(yy)      alpha(yz)      alpha(zz) atomic spin moment
            1             Mn       0.772776       1.267221      23.996939       1.025758     140.290502 0.31922701E+04  0.11657005E+06                                22.850571                           19.253954       0.165689       1.835139                    0.999868      54.835784     162.511712       0.385165       0.435483      -1.115303       0.015726      -0.028057       0.077968       0.084342       0.049274      -0.024186       0.027374      -0.024514      -0.224492      -0.091570       0.003083       0.088487             29.080119      32.479073      -2.043985       2.839473      23.334099      -0.738722      31.427184           4.730232
            2             Mn       0.704194       9.028690      11.504389       1.025812     140.280497 0.31919716E+04  0.11655696E+06                                22.850036                           19.253466       0.165517       1.835101                    0.999869      54.834073     162.507572       0.385156       0.435502      -1.115286      -0.015724       0.028047       0.077967       0.084337       0.049260       0.024163      -0.027382      -0.024514      -0.224362      -0.091527       0.003073       0.088454             29.079501      32.478611      -2.043928      -2.839467      23.333659       0.738653      31.426234           4.729749
            3             Mn       2.181164      19.324600       0.988161       1.025750     140.289722 0.31922515E+04  0.11656929E+06                                22.850565                           19.253959       0.165663       1.835131                    0.999868      54.835771     162.512020       0.385163       0.435486      -1.115301      -0.015728       0.028052      -0.077970       0.084343       0.049273      -0.024188       0.027372      -0.024513      -0.224493      -0.091570       0.003085       0.088485             29.080075      32.478997      -2.043981       2.839465      23.334109      -0.738764      31.427119           4.730253
            4             Mn       2.249746      11.563131      13.480711       1.025917     140.298285 0.31924870E+04  0.11657860E+06                                22.850208                           19.253673       0.166093       1.835256                    0.999868      54.835645     162.505593       0.385201       0.435441      -1.115343       0.015729      -0.028061      -0.077974       0.084349       0.049323       0.024190      -0.027374      -0.024556      -0.224567      -0.091599       0.003048       0.088552             29.079597      32.478668      -2.043895      -2.839459      23.333822       0.738737      31.426300           4.730284
            5              H       2.714812       7.034166      10.054004       0.109250       1.190578 0.84732808E+01  0.84191771E+02                                 1.834693                            1.682062      -1.205084       2.305169                    0.995595       3.588111      10.029114       0.492294       1.252171      -0.714459       0.035231      -0.015557       0.035824       0.052599      -0.017438       0.007431      -0.003165      -0.002525      -0.009671      -0.016769      -0.004569       0.021339              1.946346       1.945032      -0.013121       0.587518       1.412834       0.111758       2.481173           0.000096
            6              H       2.894211       5.749236       8.107665       0.151097       1.089665 0.80599805E+01  0.79006371E+02                                 1.734171                            1.649935      -1.128945       2.365746                    0.996953       3.327253       9.205201       0.493341       1.266575      -0.713175       0.025538      -0.028315      -0.000441       0.038133      -0.008802       0.010596       0.000521      -0.008315       0.010219      -0.016080       0.003340       0.012741              1.773111       2.017476      -0.446296      -0.156258       1.731531       0.245901       1.570327           0.000084
            7              H      -0.362032       7.614855       6.576078       0.149533       1.072151 0.78671902E+01  0.77202300E+02                                 1.749628                            1.653551      -1.285634       2.285018                    0.994751       3.523996       9.985878       0.478904       1.303307      -0.703041      -0.020855       0.008851      -0.028012       0.036027      -0.010115       0.000532      -0.000093      -0.011692       0.012044      -0.013700       0.004003       0.009696              1.788930       1.977696       0.014499       0.491453       1.454829       0.177806       1.934264           0.000076
            8              H      -0.541933       8.899785       8.522418       0.107067       1.150860 0.82100573E+01  0.80997492E+02                                 1.809934                            1.670170      -0.961001       2.423275                    0.998038       3.484970       9.730595       0.487275       1.274108      -0.710817      -0.039489       0.035033      -0.004261       0.052961      -0.016708       0.008812      -0.001695       0.008683       0.003852      -0.018803      -0.001305       0.020108              1.924590       2.087127      -0.561270      -0.190608       2.133802       0.327025       1.552839           0.000155
            9              H       4.070798       6.439062       3.063173       0.126688       1.217636 0.91184057E+01  0.91000401E+02                                 1.786673                            1.694790      -0.898793       2.458196                    0.998878       3.273185       8.760402       0.519562       1.181256      -0.735136       0.023772       0.035402      -0.000680       0.042648       0.014239      -0.006745      -0.003119      -0.002510      -0.016985      -0.012911      -0.006137       0.019048              1.804588       1.747129       0.406704       0.048639       2.116665       0.196214       1.549970          -0.000110
           10              H      -0.512983       5.020286       1.279237       0.123085       1.151752 0.86018481E+01  0.84655544E+02                                 1.726644                            1.649576      -0.846609       2.482963                    0.999284       3.224486       8.587543       0.524636       1.186271      -0.733899       0.032221       0.012538      -0.025990       0.043254       0.012838      -0.010442       0.000106       0.001561       0.004625      -0.016822       0.000410       0.016411              1.751358       1.879026       0.131038      -0.428882       1.484948      -0.036893       1.890100          -0.000141
           11              H      -0.015873       0.889567       3.515404       0.117077       1.095469 0.78815903E+01  0.77780934E+02                                 1.804788                            1.675432      -1.289311       2.264915                    0.994231       3.755244      10.853341       0.464703       1.335583      -0.695144      -0.024302      -0.029842      -0.001114       0.038502       0.006345      -0.012979       0.002763      -0.006829      -0.001688      -0.016987       0.005055       0.011932              1.912242       1.838511       0.488179       0.059680       2.410311       0.141945       1.487905          -0.000108
           12              H       4.452005       2.423657       5.146931       0.121237       1.210477 0.92785451E+01  0.93486111E+02                                 1.814118                            1.737008      -0.902814       2.456780                    0.998633       3.362309       9.196456       0.498522       1.219424      -0.725542      -0.033063      -0.013411       0.022664       0.042269       0.012655      -0.010029      -0.004158       0.003326      -0.013669      -0.013054      -0.006456       0.019510              1.831805       2.068624       0.122593      -0.421273       1.627648       0.021636       1.799143          -0.000014
           13              H       3.779058       3.261744      22.546554       0.109222       1.190573 0.84731936E+01  0.84190167E+02                                 1.834646                            1.682022      -1.205044       2.305187                    0.995596       3.588049      10.028694       0.492316       1.252125      -0.714470      -0.035234       0.015558       0.035823       0.052600      -0.017438      -0.007433       0.003165      -0.002524      -0.009671      -0.016770      -0.004570       0.021340              1.946294       1.944985      -0.013122      -0.587497       1.412802      -0.111748       2.481094           0.000053
           14              H       3.599659       4.546674      20.600215       0.151100       1.089554 0.80588184E+01  0.78990688E+02                                 1.733910                            1.649701      -1.128942       2.365746                    0.996953       3.327022       9.203762       0.493436       1.266399      -0.713212      -0.025538       0.028315      -0.000442       0.038133      -0.008802      -0.010596      -0.000519      -0.008320       0.010216      -0.016080       0.003339       0.012741              1.772834       2.017140      -0.446189       0.156218       1.731270      -0.245836       1.570093           0.000052
           15              H       1.839002       2.681055      19.068628       0.149517       1.072161 0.78673067E+01  0.77204128E+02                                 1.749683                            1.653598      -1.285653       2.285011                    0.994751       3.524047       9.986235       0.478880       1.303362      -0.703030       0.020856      -0.008851      -0.028012       0.036027      -0.010115      -0.000532       0.000092      -0.011690       0.012046      -0.013700       0.004004       0.009696              1.788989       1.977764       0.014502      -0.491482       1.454869      -0.177819       1.934334           0.000093
           16              H       2.018903       1.396125      21.014968       0.107033       1.150876 0.82101978E+01  0.80999246E+02                                 1.809959                            1.670192      -0.961011       2.423267                    0.998038       3.485005       9.730723       0.487269       1.274120      -0.710815       0.039491      -0.035032      -0.004264       0.052962      -0.016709      -0.008813       0.001695       0.008685       0.003850      -0.018804      -0.001306       0.020110              1.924618       2.087158      -0.561282       0.190613       2.133834      -0.327034       1.552862           0.000142
           17              H       2.423072       3.856848      15.555723       0.126706       1.217683 0.91189253E+01  0.91007650E+02                                 1.786791                            1.694896      -0.898769       2.458211                    0.998878       3.273219       8.760834       0.519515       1.181336      -0.735117      -0.023772      -0.035400      -0.000680       0.042647       0.014238       0.006745       0.003118      -0.002506      -0.016985      -0.012910      -0.006137       0.019047              1.804709       1.747241       0.406743      -0.048644       2.116817      -0.196241       1.550069          -0.000019
           18              H       1.989953       5.275625      13.771787       0.123073       1.151928 0.86036193E+01  0.84678532E+02                                 1.726938                            1.649842      -0.846671       2.482932                    0.999284       3.224710       8.588818       0.524541       1.186410      -0.733868      -0.032221      -0.012538      -0.025989       0.043253       0.012838       0.010440      -0.000108       0.001565       0.004621      -0.016822       0.000412       0.016410              1.751663       1.879365       0.131073       0.428999       1.485181       0.036898       1.890442          -0.000054
           19              H       1.492843       9.406344      16.007954       0.117059       1.095466 0.78815425E+01  0.77780172E+02                                 1.804773                            1.675419      -1.289258       2.264938                    0.994231       3.755206      10.853132       0.464710       1.335570      -0.695147       0.024306       0.029840      -0.001113       0.038503       0.006345       0.012979      -0.002762      -0.006826      -0.001692      -0.016986       0.005053       0.011933              1.912227       1.838499       0.488177      -0.059679       2.410288      -0.141939       1.487892          -0.000086
           20              H       2.041865       7.872253      17.639481       0.121235       1.210365 0.92773249E+01  0.93469424E+02                                 1.813891                            1.736801      -0.902824       2.456775                    0.998633       3.362116       9.195288       0.498598       1.219295      -0.725571       0.033064       0.013410       0.022664       0.042269       0.012656       0.010030       0.004159       0.003326      -0.013661      -0.013055      -0.006456       0.019511              1.831571       2.068342       0.122568       0.421191       1.627451      -0.021627       1.798918          -0.000017
           21              H       0.239128      13.557655      14.931096       0.109211       1.190469 0.84722776E+01  0.84178772E+02                                 1.834551                            1.681943      -1.204968       2.305236                    0.995597       3.587850      10.027994       0.492323       1.252142      -0.714468      -0.035239       0.015565      -0.035826       0.052608      -0.017439       0.007435      -0.003169      -0.002520      -0.009669      -0.016770      -0.004572       0.021342              1.946186       1.944880      -0.013121       0.587453       1.412737       0.111736       2.480940           0.000091
           22              H       0.059729      14.842585      16.877435       0.151090       1.089547 0.80587873E+01  0.78990903E+02                                 1.733972                            1.649755      -1.128919       2.365768                    0.996953       3.326993       9.203939       0.493399       1.266487      -0.713195      -0.025539       0.028316       0.000441       0.038135      -0.008803       0.010596       0.000519      -0.008317       0.010217      -0.016080       0.003338       0.012742              1.772901       2.017223      -0.446221      -0.156229       1.731336       0.245852       1.570144           0.000080
           23              H       3.315972      12.976966      18.409022       0.149517       1.072110 0.78667823E+01  0.77197084E+02                                 1.749572                            1.653500      -1.285647       2.285021                    0.994752       3.523872       9.985358       0.478916       1.303295      -0.703045       0.020855      -0.008852       0.028013       0.036028      -0.010115       0.000532      -0.000093      -0.011692       0.012045      -0.013700       0.004003       0.009696              1.788870       1.977624       0.014498       0.491431       1.454785       0.177795       1.934200           0.000077
           24              H       3.495873      11.692036      16.462682       0.107024       1.150818 0.82096699E+01  0.80992628E+02                                 1.809900                            1.670140      -0.960957       2.423303                    0.998039       3.484866       9.730208       0.487276       1.274122      -0.710816       0.039495      -0.035037       0.004268       0.052969      -0.016711       0.008813      -0.001695       0.008683       0.003841      -0.018804      -0.001308       0.020111              1.924551       2.087085      -0.561258      -0.190604       2.133759       0.327016       1.552809           0.000155
           25              H      -1.116858      14.152759      21.921927       0.126696       1.217584 0.91178905E+01  0.90993671E+02                                 1.786592                            1.694718      -0.898785       2.458200                    0.998878       3.273121       8.760059       0.519586       1.181222      -0.735144      -0.023772      -0.035402       0.000681       0.042648       0.014239      -0.006745      -0.003119      -0.002510      -0.016986      -0.012910      -0.006138       0.019048              1.804505       1.747050       0.406674       0.048635       2.116561       0.196199       1.549905          -0.000100
           26              H      -1.549977      15.571535      23.705863       0.123077       1.151738 0.86016968E+01  0.84653606E+02                                 1.726626                            1.649558      -0.846616       2.482962                    0.999284       3.224458       8.587420       0.524641       1.186267      -0.733901      -0.032221      -0.012538       0.025991       0.043254       0.012837      -0.010442       0.000106       0.001562       0.004625      -0.016822       0.000410       0.016411              1.751339       1.879006       0.131037      -0.428875       1.484934      -0.036895       1.890077          -0.000130
           27              H       2.969813      19.702254      21.469696       0.117067       1.095468 0.78815819E+01  0.77780865E+02                                 1.804792                            1.675436      -1.289305       2.264918                    0.994231       3.755247      10.853366       0.464701       1.335591      -0.695143       0.024302       0.029842       0.001115       0.038502       0.006345      -0.012979       0.002763      -0.006830      -0.001689      -0.016987       0.005055       0.011932              1.912247       1.838515       0.488180       0.059680       2.410316       0.141945       1.487909          -0.000104
           28              H      -1.498065      18.168164      19.838169       0.121228       1.210507 0.92788414E+01  0.93489932E+02                                 1.814158                            1.737043      -0.902838       2.456768                    0.998633       3.362349       9.196635       0.498513       1.219436      -0.725539       0.033063       0.013412      -0.022663       0.042269       0.012656      -0.010029      -0.004158       0.003326      -0.013670      -0.013055      -0.006455       0.019510              1.831846       2.068673       0.122597      -0.421287       1.627681       0.021636       1.799182          -0.000001
           29              H      -0.825118      17.330077       2.438546       0.109224       1.190576 0.84732073E+01  0.84190227E+02                                 1.834638                            1.682015      -1.205049       2.305184                    0.995596       3.588043      10.028630       0.492322       1.252112      -0.714473       0.035234      -0.015558      -0.035823       0.052600      -0.017439      -0.007432       0.003165      -0.002524      -0.009672      -0.016770      -0.004570       0.021340              1.946283       1.944977      -0.013123      -0.587493       1.412796      -0.111746       2.481075           0.000054
           30              H      -0.645719      16.045147       4.384885       0.151111       1.089530 0.80585707E+01  0.78987385E+02                                 1.733855                            1.649652      -1.128939       2.365747                    0.996953       3.326975       9.203479       0.493456       1.266363      -0.713220       0.025538      -0.028315       0.000442       0.038133      -0.008802      -0.010596      -0.000518      -0.008322       0.010216      -0.016080       0.003338       0.012741              1.772776       2.017069      -0.446166       0.156209       1.731216      -0.245822       1.570043           0.000052
           31              H       1.114938      17.910766       5.916472       0.149519       1.072168 0.78673654E+01  0.77204707E+02                                 1.749675                            1.653592      -1.285667       2.285004                    0.994751       3.524053       9.986193       0.478887       1.303342      -0.703034      -0.020856       0.008850       0.028012       0.036027      -0.010115      -0.000532       0.000092      -0.011690       0.012047      -0.013700       0.004004       0.009695              1.788979       1.977752       0.014501      -0.491475       1.454864      -0.177817       1.934321           0.000083
           32              H       0.935037      19.195696       3.970132       0.107031       1.150902 0.82104294E+01  0.81002112E+02                                 1.809985                            1.670214      -0.961025       2.423256                    0.998037       3.485058       9.730910       0.487266       1.274118      -0.710815      -0.039491       0.035030       0.004264       0.052961      -0.016709      -0.008814       0.001694       0.008685       0.003852      -0.018804      -0.001305       0.020109              1.924646       2.087188      -0.561293       0.190617       2.133867      -0.327042       1.552883           0.000135
           33              H       0.530868      16.734973       9.429377       0.126707       1.217596 0.91180295E+01  0.90995678E+02                                 1.786630                            1.694750      -0.898784       2.458202                    0.998878       3.273123       8.760180       0.519571       1.181250      -0.735137       0.023772       0.035400       0.000678       0.042647       0.014239       0.006745       0.003118      -0.002509      -0.016986      -0.012911      -0.006137       0.019048              1.804544       1.747086       0.406688      -0.048636       2.116610      -0.196206       1.549935          -0.000041
           34              H       0.963987      15.316196      11.213313       0.123076       1.151696 0.86013045E+01  0.84648832E+02                                 1.726596                            1.649531      -0.846520       2.483011                    0.999284       3.224375       8.587170       0.524640       1.186281      -0.733898       0.032224       0.012536       0.025990       0.043256       0.012836       0.010444      -0.000109       0.001562       0.004627      -0.016823       0.000413       0.016410              1.751308       1.878971       0.131033       0.428865       1.484909       0.036894       1.890043          -0.000070
           35              H       1.461097      11.185477       8.977146       0.117049       1.095514 0.78819895E+01  0.77785872E+02                                 1.804841                            1.675477      -1.289339       2.264895                    0.994230       3.755348      10.853717       0.464696       1.335587      -0.695143      -0.024303      -0.029840       0.001116       0.038501       0.006345       0.012981      -0.002765      -0.006828      -0.001686      -0.016989       0.005056       0.011933              1.912302       1.838568       0.488203      -0.059682       2.410394      -0.141951       1.487944          -0.000088
           36              H       0.912075      12.719568       7.345619       0.121223       1.210411 0.92778049E+01  0.93475732E+02                                 1.813962                            1.736866      -0.902846       2.456764                    0.998633       3.362190       9.195647       0.498579       1.219323      -0.725565      -0.033063      -0.013410      -0.022664       0.042268       0.012655       0.010030       0.004159       0.003328      -0.013661      -0.013054      -0.006456       0.019510              1.831643       2.068428       0.122574       0.421215       1.627514      -0.021632       1.798987          -0.000020
           37              C       2.089988       7.151539       9.349424       0.103423      28.677614 0.34778193E+03  0.77330930E+04                                 8.219736                            6.256175       0.149118       2.061007                    0.999668      26.050532      72.848057       0.652706       0.422029      -1.060580      -0.043758       0.017725      -0.012349       0.048800       0.001622      -0.002128      -0.034387      -0.004269      -0.063638      -0.042603       0.008248       0.034356             10.161109       8.632717      -1.954039       0.990245       8.175358       4.727583      13.675252           0.006877
           38              C       2.196625       6.387583       8.192614      -0.195349      34.790824 0.44628312E+03  0.10562031E+05                                 9.298069                            7.063545       0.040887       1.994719                    0.998337      29.581122      85.351277       0.617309       0.419243      -1.062300       0.008760      -0.000780       0.020139       0.021975       0.002797      -0.018210      -0.018964      -0.039039      -0.062659      -0.037115      -0.000785       0.037899             11.515264       9.452896      -1.470466       1.482686       9.128877       6.172684      15.964020          -0.001609
           39              C       1.284281       6.560554       7.158231       0.253585      35.994764 0.39003263E+03  0.89377358E+04                                 9.856191                            6.798526      -0.213408       1.946779                    0.998272      25.620736      73.079773       0.601478       0.444385      -1.045459       0.007678      -0.040887      -0.062411       0.075006      -0.007102      -0.004480       0.034033      -0.028743       0.084030      -0.030538      -0.021121       0.051660             13.803212      10.064804      -2.617688       0.029934      12.607083       9.243310      18.737748           0.005867
           40              C       0.262496       7.495423       7.283157      -0.192633      36.561654 0.46458418E+03  0.11129144E+05                                 9.702090                            7.269218      -0.121320       1.941187                    0.997927      30.017236      87.725515       0.599469       0.426523      -1.055556      -0.011956       0.019193       0.009529       0.024538       0.022971       0.000569      -0.030742      -0.019618       0.036211      -0.038672      -0.004263       0.042935             12.253625      10.468687      -3.343063      -0.545988      12.073811       7.289424      14.218378          -0.001581
           41              C       0.155859       8.259379       8.439967       0.095143      28.663288 0.35200719E+03  0.78442657E+04                                 8.182128                            6.268673       0.268708       2.097960                    0.999783      26.081941      72.820529       0.656560       0.418631      -1.063598       0.037765      -0.014320       0.019633       0.044908       0.001405       0.004231      -0.033691      -0.006826      -0.050118      -0.039463       0.005310       0.034152             10.085200       8.666158      -2.435982       0.306377       9.825812       5.176076      11.763628           0.006699
           42              C       2.335447       6.183724       5.036996       0.459016      27.326646 0.29844350E+03  0.64353332E+04                                 8.334929                            6.102695      -0.045774       2.030542                    0.999429      23.504393      66.340073       0.606994       0.467964      -1.025774      -0.007679       0.032329       0.043365       0.054632      -0.043831       0.028734      -0.041067       0.056606      -0.005133      -0.062739      -0.016427       0.079166             10.348390       8.500717       1.145057      -2.688880      10.242108       5.192496      12.302345           0.000410
           43              C       2.579885       5.296216       3.865195      -0.089801      40.920385 0.49316103E+03  0.11920444E+05                                10.333415                            7.428941      -0.114782       1.951000                    0.999273      28.916214      83.260597       0.603818       0.419659      -1.066148       0.011527      -0.015655      -0.029881       0.035649      -0.003327       0.002802       0.002580      -0.009204       0.002128      -0.007523       0.001598       0.005925             13.113601      10.795154       1.441151      -3.726624      12.960101       6.700091      15.585547           0.001219
           44              C       1.862155       4.087476       3.735272       0.033631      37.094440 0.44470338E+03  0.10529080E+05                                 9.801913                            7.152950      -0.200363       1.936244                    0.999305      27.858119      80.741027       0.599591       0.431451      -1.053327      -0.000145      -0.012975      -0.010983       0.017000       0.013855       0.002173      -0.018246       0.004821      -0.018794      -0.025200       0.003191       0.022009             12.348617      10.975295       1.692343      -3.464099      12.930877       5.910823      13.139681          -0.000052
           45              C       0.859177       3.793013       4.669715      -0.095884      41.508380 0.48670452E+03  0.11731513E+05                                10.430419                            7.376383      -0.125626       1.947651                    0.999182      28.910990      83.264228       0.606128       0.419230      -1.065891       0.007062      -0.024055      -0.023978       0.034690       0.002264       0.003844       0.003222       0.000744       0.009093      -0.003810      -0.003235       0.007045             13.702703      10.773712       1.745789      -2.883474      15.773578       7.870586      14.560819           0.002636
           46              C       0.533438       4.690817       5.794045       0.461652      27.930873 0.30081382E+03  0.64949817E+04                                 8.455551                            6.125223      -0.047753       2.032356                    0.999401      23.436146      66.047899       0.606525       0.467711      -1.026593      -0.005688       0.028789       0.042246       0.051438      -0.025595       0.057757      -0.041164      -0.020495      -0.042514      -0.069253      -0.013789       0.083042             10.821310       9.132954       1.304732      -1.944945      11.486560       6.268326      11.844417           0.000808
           47              C       3.574517       5.633922       2.960734      -0.080635      31.401902 0.41474594E+03  0.96597490E+04                                 8.678075                            6.834139      -0.020060       1.969630                    0.999647      29.007035      83.656755       0.622738       0.422296      -1.057928      -0.005066      -0.015332      -0.012565       0.020460       0.004202       0.009501      -0.025031       0.003069      -0.036691      -0.032791       0.009869       0.022922              9.766393       8.562699       0.843342      -2.888303       9.355180       3.803238      11.381300          -0.000098
           48              C       3.830704       4.779362       1.906363      -0.104945      31.476634 0.41945498E+03  0.97934336E+04                                 8.694467                            6.872914       0.031477       1.988264                    0.999496      29.074626      83.853766       0.621196       0.422306      -1.058310      -0.004580       0.001890       0.019793       0.020404       0.001435       0.000677      -0.019770       0.030262      -0.015746      -0.029029       0.011199       0.017830              9.895953       7.938181       1.280017      -1.916949      10.371371       4.444615      11.378308           0.001292
           49              C       3.152669       3.585036       1.726470      -0.032111      38.029972 0.46975950E+03  0.11218630E+05                                 9.894571                            7.295143      -0.141237       1.959575                    0.998856      27.867631      79.782074       0.603696       0.424838      -1.062789      -0.007537       0.018637       0.029444       0.035652      -0.025003       0.033427      -0.018774       0.049901      -0.064248      -0.039687      -0.023518       0.063204             12.262045      10.498545       1.575023      -3.943174      10.865131       4.866555      15.422460           0.001262
           50              C       2.185653       3.202028       2.663412       0.040206      36.932017 0.44738881E+03  0.10620810E+05                                 9.840532                            7.236492      -0.275091       1.923208                    0.998422      27.729049      80.776153       0.587802       0.438937      -1.047602      -0.003909       0.001844      -0.006924       0.008162       0.009932       0.003936      -0.007785       0.011782      -0.026213      -0.016709       0.000784       0.015925             12.246423      11.060840       2.299894      -3.908498      13.003692       4.289724      12.674738           0.001929
           51              C       1.476536       1.962401       2.653418      -0.030191      38.811271 0.49436555E+03  0.11964617E+05                                10.051531                            7.497601      -0.180548       1.943579                    0.998522      28.261223      81.598820       0.593510       0.426410      -1.061214      -0.019446       0.039473       0.009553       0.045028      -0.015253       0.046350      -0.015066       0.057243       0.033520      -0.038835      -0.029467       0.068302             12.473487      11.227057       0.925225      -3.386982      15.293166       5.030652      10.900237          -0.000046
           52              C       0.465124       1.707062       3.570371      -0.111416      33.383605 0.44156609E+03  0.10484613E+05                                 9.172859                            7.134257      -0.109238       1.944932                    0.998780      29.698991      87.509031       0.596783       0.432248      -1.047990      -0.009125       0.029436       0.000009       0.030818       0.002277       0.011722      -0.017216       0.019643      -0.004159      -0.025322       0.005178       0.020144             10.885827       9.751534       0.938224      -2.804623      12.552215       4.353748      10.353733           0.002464
           53              C       0.150009       2.608984       4.547288      -0.059976      31.293982 0.40384492E+03  0.93644513E+04                                 8.734608                            6.779299      -0.077523       1.959758                    0.999251      28.723505      83.265458       0.618945       0.426762      -1.052780       0.009136      -0.005477      -0.019442       0.022169       0.001901       0.013665      -0.033875       0.026970       0.008068      -0.042873       0.009329       0.033543             10.300933       8.446529       1.501097      -1.527137      12.909465       4.956680       9.546804          -0.000461
           54              C       1.896405       0.766016       1.813918       0.617853      23.949650 0.25470501E+03  0.53430691E+04                                 7.839886                            5.791360      -0.229754       1.979896                    0.999174      23.035793      66.711860       0.591286       0.493804      -0.999921       0.010395      -0.059783      -0.039286       0.072287       0.040834      -0.044356      -0.068566      -0.019027       0.102671      -0.062102      -0.049028       0.111130              9.857144      11.786606      -1.219970       1.470836       9.588093       3.423331       8.196732           0.021104
           55              C       3.471793       2.868441       0.437239       0.629344      23.427816 0.23756059E+03  0.48862006E+04                                 7.652319                            5.554968      -0.229166       1.989713                    0.998927      22.311222      63.505182       0.611349       0.487102      -1.005634       0.013229      -0.017445      -0.057705       0.061719       0.005051       0.004193      -0.067320      -0.142105      -0.092004      -0.065090      -0.052021       0.117111              9.570399      11.734121       0.038773      -0.537462       6.024745       3.278353      10.952331           0.010616
           56              C       4.403882       3.144371      21.841974       0.103413      28.677038 0.34777503E+03  0.77328939E+04                                 8.219614                            6.256119       0.149090       2.060999                    0.999668      26.050235      72.846797       0.652709       0.422030      -1.060580       0.043757      -0.017731      -0.012356       0.048803       0.001618       0.002125       0.034395      -0.004263      -0.063659      -0.042615       0.008255       0.034360             10.160911       8.632593      -1.953974      -0.990278       8.175162      -4.727412      13.674979           0.006800
           57              C       4.297245       3.908328      20.685164      -0.195343      34.789328 0.44626357E+03  0.10561402E+05                                 9.297699                            7.063339       0.040880       1.994722                    0.998337      29.580343      85.347027       0.617328       0.419237      -1.062309      -0.008765       0.000778       0.020137       0.021976       0.002800       0.018211       0.018970      -0.039053      -0.062669      -0.037120      -0.000791       0.037911             11.514745       9.452403      -1.470303      -1.482677       9.128424      -6.172350      15.963409          -0.001676
           58              C       0.192689       3.735356      19.650781       0.253584      35.994294 0.39002774E+03  0.89375871E+04                                 9.856099                            6.798480      -0.213418       1.946779                    0.998272      25.620457      73.078594       0.601481       0.444385      -1.045460      -0.007680       0.040886      -0.062415       0.075008      -0.007098       0.004481      -0.034030      -0.028743       0.084023      -0.030533      -0.021122       0.051655             13.803085      10.064662      -2.617714      -0.029801      12.606953      -9.243240      18.737640           0.005866
           59              C       1.214474       2.800488      19.775707      -0.192631      36.561030 0.46457369E+03  0.11128839E+05                                 9.702028                            7.269161      -0.121349       1.941186                    0.997927      30.016792      87.724236       0.599467       0.426526      -1.055554       0.011957      -0.019194       0.009526       0.024538       0.022973      -0.000566       0.030739      -0.019611       0.036208      -0.038670      -0.004262       0.042932             12.253567      10.468594      -3.343004       0.545958      12.073689      -7.289408      14.218418          -0.001552
           60              C       1.321111       2.036531      20.932517       0.095137      28.662892 0.35200063E+03  0.78440910E+04                                 8.182105                            6.268646       0.268667       2.097950                    0.999783      26.081667      72.819868       0.656556       0.418635      -1.063595      -0.037768       0.014324       0.019635       0.044912       0.001404      -0.004236       0.033697      -0.006806      -0.050134      -0.039474       0.005323       0.034151             10.085186       8.666106      -2.435956      -0.306386       9.825767      -5.176089      11.763684           0.006679
           61              C       4.158423       4.112187      17.529546       0.459004      27.326397 0.29843915E+03  0.64352248E+04                                 8.334925                            6.102676      -0.045777       2.030544                    0.999429      23.504314      66.340077       0.606991       0.467968      -1.025771       0.007681      -0.032330       0.043365       0.054632      -0.043834      -0.028736       0.041068       0.056612      -0.005129      -0.062743      -0.016427       0.079170             10.348420       8.500721       1.145041       2.688897      10.242120      -5.192546      12.302418           0.000437
           62              C       3.913985       4.999694      16.357745      -0.089797      40.920090 0.49315451E+03  0.11920250E+05                                10.333399                            7.428904      -0.114774       1.951006                    0.999274      28.915980      83.259863       0.603818       0.419660      -1.066147      -0.011524       0.015652      -0.029885       0.035650      -0.003326      -0.002806      -0.002580      -0.009200       0.002124      -0.007524       0.001601       0.005923             13.113636      10.795151       1.441135       3.726655      12.960118      -6.700151      15.585639           0.001244
           63              C      -0.385185       6.208434      16.227822       0.033624      37.094173 0.44470023E+03  0.10528986E+05                                 9.801879                            7.152936      -0.200377       1.936242                    0.999305      27.857959      80.740463       0.599590       0.431452      -1.053326       0.000148       0.012972      -0.010987       0.017000       0.013851      -0.002175       0.018248       0.004825      -0.018790      -0.025202       0.003195       0.022007             12.348565      10.975239       1.692348       3.464067      12.930828      -5.910795      13.139628          -0.000040
           64              C       0.617793       6.502897      17.162265      -0.095877      41.507320 0.48669360E+03  0.11731170E+05                                10.430215                            7.376289      -0.125658       1.947645                    0.999182      28.910582      83.262454       0.606134       0.419229      -1.065893      -0.007059       0.024050      -0.023978       0.034687       0.002259      -0.003850      -0.003217       0.000745       0.009099      -0.003807      -0.003239       0.007046             13.702361      10.773446       1.745746       2.883375      15.773166      -7.870342      14.560472           0.002634
           65              C       0.943532       5.605094      18.286595       0.461645      27.930587 0.30081202E+03  0.64949146E+04                                 8.455441                            6.125176      -0.047786       2.032347                    0.999401      23.435833      66.046259       0.606533       0.467706      -1.026598       0.005689      -0.028790       0.042242       0.051436      -0.025600      -0.057759       0.041168      -0.020496      -0.042505      -0.069254      -0.013795       0.083050             10.821123       9.132798       1.304709       1.944926      11.486337      -6.268170      11.844233           0.000801
           66              C       2.919353       4.661988      15.453284      -0.080634      31.402087 0.41474602E+03  0.96597738E+04                                 8.678185                            6.834173      -0.020052       1.969635                    0.999647      29.007051      83.657543       0.622731       0.422300      -1.057923       0.005066       0.015330      -0.012565       0.020459       0.004197      -0.009506       0.025030       0.003088      -0.036692      -0.032793       0.009875       0.022917              9.766574       8.562796       0.843325       2.888385       9.355350      -3.803407      11.381576           0.000034
           67              C       2.663166       5.516549      14.398913      -0.104951      31.477220 0.41946041E+03  0.97936384E+04                                 8.694683                            6.873009       0.031427       1.988247                    0.999496      29.075048      83.856611       0.621182       0.422313      -1.058301       0.004581      -0.001892       0.019789       0.020400       0.001436      -0.000683       0.019761       0.030271      -0.015757      -0.029023       0.011187       0.017836              9.896258       7.938457       1.280066       1.917114      10.371618      -4.444753      11.378701           0.001423
           68              C       3.341201       6.710874      14.219020      -0.032124      38.030552 0.46976562E+03  0.11218825E+05                                 9.894699                            7.295206      -0.141241       1.959571                    0.998856      27.867893      79.783304       0.603691       0.424840      -1.062787       0.007541      -0.018642       0.029440       0.035652      -0.025003      -0.033424       0.018777       0.049902      -0.064250      -0.039688      -0.023516       0.063205             12.262231      10.498727       1.575127       3.943193      10.865359      -4.866644      15.422608           0.001296
           69              C      -0.708683       7.093882      15.155962       0.040207      36.931696 0.44738389E+03  0.10620666E+05                                 9.840497                            7.236465      -0.275084       1.923212                    0.998422      27.728863      80.775546       0.587802       0.438939      -1.047601       0.003916      -0.001844      -0.006927       0.008168       0.009929      -0.003937       0.007785       0.011777      -0.026226      -0.016709       0.000786       0.015923             12.246379      11.060824       2.299927       3.908471      13.003667      -4.289679      12.674648           0.001948
           70              C       0.000434       8.333510      15.145968      -0.030212      38.810858 0.49436047E+03  0.11964456E+05                                10.051454                            7.497558      -0.180541       1.943586                    0.998522      28.261001      81.597876       0.593512       0.426410      -1.061215       0.019444      -0.039476       0.009545       0.045028      -0.015259      -0.046347       0.015059       0.057252       0.033534      -0.038839      -0.029462       0.068301             12.473368      11.226968       0.925276       3.386911      15.293053      -5.030557      10.900081          -0.000014
           71              C       1.011846       8.588849      16.062921      -0.111424      33.383168 0.44156106E+03  0.10484448E+05                                 9.172727                            7.134186      -0.109201       1.944942                    0.998781      29.698786      87.507826       0.596790       0.432244      -1.047994       0.009132      -0.029443       0.000010       0.030826       0.002287      -0.011721       0.017219       0.019655      -0.004179      -0.025331       0.005189       0.020142             10.885626       9.751391       0.938290       2.804520      12.551992      -4.353583      10.353496           0.002494
           72              C       1.326961       7.686927      17.039838      -0.059979      31.293515 0.40384001E+03  0.93642779E+04                                 8.734467                            6.779242      -0.077539       1.959754                    0.999251      28.723129      83.263199       0.618952       0.426760      -1.052785      -0.009133       0.005476      -0.019447       0.022171       0.001902      -0.013664       0.033875       0.026970       0.008082      -0.042872       0.009328       0.033544             10.300724       8.446315       1.501089       1.527016      12.909264      -4.956569       9.546592          -0.000461
           73              C      -0.419435       9.529895      14.306468       0.617886      23.948602 0.25469188E+03  0.53427444E+04                                 7.839780                            5.791294      -0.229953       1.979841                    0.999173      23.035374      66.711139       0.591275       0.493819      -0.999910      -0.010410       0.059768      -0.039299       0.072284       0.040833       0.044336       0.068577      -0.018994       0.102725      -0.062126      -0.049003       0.111129              9.856995      11.786480      -1.219939      -1.470819       9.587933      -3.423233       8.196572           0.021133
           74              C       3.022077       7.427470      12.929789       0.629346      23.428555 0.23756916E+03  0.48864240E+04                                 7.652445                            5.555045      -0.229106       1.989719                    0.998927      22.311863      63.507443       0.611348       0.487098      -1.005635      -0.013226       0.017437      -0.057702       0.061713       0.005049      -0.004188       0.067315      -0.142116      -0.091998      -0.065083      -0.052028       0.117111              9.570577      11.734335       0.038792       0.537447       6.024879      -3.278442      10.952516           0.010669
           75              C       0.863952      13.440282      15.635676       0.103433      28.675112 0.34774831E+03  0.77321408E+04                                 8.219274                            6.255897       0.149106       2.061025                    0.999668      26.048953      72.842135       0.652718       0.422032      -1.060580       0.043767      -0.017725       0.012362       0.048812       0.001618      -0.002127      -0.034418      -0.004266      -0.063704      -0.042644       0.008261       0.034383             10.160456       8.632197      -1.953912       0.990171       8.174896       4.727214      13.674276           0.006858
           76              C       0.757315      14.204238      16.792486      -0.195346      34.787890 0.44624210E+03  0.10560772E+05                                 9.297499                            7.063202       0.040877       1.994738                    0.998337      29.579394      85.343925       0.617330       0.419241      -1.062306      -0.008764       0.000783      -0.020141       0.021979       0.002810      -0.018214      -0.018975      -0.039052      -0.062650      -0.037119      -0.000797       0.037916             11.514469       9.452228      -1.470329       1.482594       9.128301       6.172197      15.962879          -0.001616
           77              C       1.669659      14.031267      17.826869       0.253567      35.993587 0.39002022E+03  0.89373638E+04                                 9.855976                            6.798419      -0.213396       1.946791                    0.998272      25.620074      73.077086       0.601484       0.444386      -1.045461      -0.007679       0.040889       0.062416       0.075011      -0.007092      -0.004484       0.034020      -0.028745       0.084008      -0.030527      -0.021117       0.051644             13.802874      10.064488      -2.617633       0.029869      12.606865       9.243115      18.737268           0.005856
           78              C       2.691444      13.096398      17.701943      -0.192644      36.559607 0.46455399E+03  0.11128225E+05                                 9.701761                            7.269005      -0.121370       1.941190                    0.997927      30.015966      87.720643       0.599475       0.426526      -1.055556       0.011958      -0.019197      -0.009524       0.024540       0.022978       0.000558      -0.030745      -0.019627       0.036199      -0.038673      -0.004272       0.042945             12.253196      10.468224      -3.342918      -0.545982      12.073439       7.289189      14.217924          -0.001577
           79              C       2.798081      12.332442      16.545133       0.095154      28.661254 0.35197737E+03  0.78434369E+04                                 8.181825                            6.268467       0.268640       2.097960                    0.999783      26.080595      72.816059       0.656561       0.418638      -1.063593      -0.037781       0.014326      -0.019631       0.044922       0.001410       0.004242      -0.033713      -0.006807      -0.050165      -0.039496       0.005329       0.034167             10.084803       8.665778      -2.435866       0.306362       9.825443       5.175867      11.763187           0.006689
           80              C       0.618493      14.408097      19.948104       0.459012      27.326675 0.29844482E+03  0.64353619E+04                                 8.334919                            6.102701      -0.045783       2.030539                    0.999429      23.504326      66.339653       0.606996       0.467963      -1.025776       0.007683      -0.032330      -0.043365       0.054633      -0.043830       0.028733      -0.041068       0.056607      -0.005133      -0.062740      -0.016425       0.079165             10.348354       8.500683       1.145056      -2.688861      10.242120       5.192475      12.302258           0.000414
           81              C       0.374055      15.295605      21.119905      -0.089801      40.920109 0.49315898E+03  0.11920378E+05                                10.333352                            7.428917      -0.114786       1.951000                    0.999274      28.916152      83.260260       0.603820       0.419658      -1.066150      -0.011525       0.015654       0.029886       0.035651      -0.003326       0.002802       0.002582      -0.009205       0.002131      -0.007524       0.001598       0.005926             13.113478      10.795080       1.441139      -3.726590      12.960009       6.699994      15.585345           0.001225
           82              C       1.091785      16.504345      21.249828       0.033629      37.094323 0.44470278E+03  0.10529064E+05                                 9.801901                            7.152953      -0.200374       1.936241                    0.999305      27.858080      80.740931       0.599589       0.431452      -1.053326       0.000148       0.012974       0.010986       0.017001       0.013855       0.002173      -0.018248       0.004822      -0.018794      -0.025202       0.003192       0.022011             12.348568      10.975276       1.692356      -3.464085      12.930842       5.910760      13.139586          -0.000049
           83              C       2.094763      16.798808      20.315385      -0.095879      41.508017 0.48670142E+03  0.11731416E+05                                10.430345                            7.376352      -0.125628       1.947652                    0.999182      28.910891      83.263787       0.606131       0.419230      -1.065892      -0.007061       0.024054       0.023980       0.034692       0.002264       0.003843       0.003224       0.000742       0.009096      -0.003811      -0.003235       0.007046             13.702553      10.773634       1.745826      -2.883418      15.773437       7.870432      14.560588           0.002641
           84              C       2.420502      15.901004      19.191055       0.461650      27.930900 0.30081547E+03  0.64950202E+04                                 8.455541                            6.125235      -0.047764       2.032352                    0.999401      23.436097      66.047571       0.606526       0.467710      -1.026594       0.005688      -0.028791      -0.042245       0.051438      -0.025593       0.057756      -0.041165      -0.020496      -0.042511      -0.069253      -0.013789       0.083041             10.821268       9.132901       1.304736      -1.944928      11.486551       6.268289      11.844350           0.000812
           85              C      -0.620577      14.957899      22.024366      -0.080641      31.401944 0.41474803E+03  0.96598039E+04                                 8.678081                            6.834164      -0.020070       1.969626                    0.999647      29.007025      83.656587       0.622737       0.422297      -1.057928       0.005069       0.015330       0.012568       0.020462       0.004202       0.009502      -0.025033       0.003073      -0.036695      -0.032794       0.009871       0.022923              9.766378       8.562710       0.843318      -2.888318       9.355153       3.803207      11.381271          -0.000082
           86              C      -0.876764      15.812459      23.078737      -0.104943      31.476199 0.41944890E+03  0.97932542E+04                                 8.694390                            6.872871       0.031466       1.988264                    0.999496      29.074357      83.852776       0.621197       0.422307      -1.058310       0.004583      -0.001892      -0.019790       0.020401       0.001433       0.000680      -0.019770       0.030263      -0.015747      -0.029028       0.011198       0.017830              9.895842       7.938121       1.280008      -1.916935      10.371262       4.444522      11.378144           0.001309
           87              C      -0.198729      17.006785      23.258630      -0.032121      38.029669 0.46975617E+03  0.11218528E+05                                 9.894523                            7.295122      -0.141235       1.959578                    0.998856      27.867490      79.781552       0.603697       0.424839      -1.062789       0.007540      -0.018638      -0.029442       0.035651      -0.025005       0.033428      -0.018777       0.049903      -0.064254      -0.039691      -0.023518       0.063209             12.261954      10.498487       1.575022      -3.943147      10.865061       4.866486      15.422312           0.001267
           88              C       0.768287      17.389793      22.321688       0.040207      36.931612 0.44738394E+03  0.10620668E+05                                 9.840478                            7.236466      -0.275100       1.923208                    0.998422      27.728866      80.775561       0.587802       0.438939      -1.047601       0.003912      -0.001844       0.006927       0.008167       0.009929       0.003938      -0.007786       0.011782      -0.026214      -0.016709       0.000787       0.015923             12.246326      11.060775       2.299888      -3.908469      13.003593       4.289652      12.674611           0.001932
           89              C       1.477404      18.629420      22.331682      -0.030203      38.811108 0.49436347E+03  0.11964555E+05                                10.051515                            7.497593      -0.180561       1.943576                    0.998522      28.261141      81.598562       0.593509       0.426411      -1.061213       0.019447      -0.039474      -0.009550       0.045028      -0.015254       0.046351      -0.015067       0.057246       0.033520      -0.038837      -0.029468       0.068304             12.473451      11.227044       0.925225      -3.386986      15.293103       5.030611      10.900204          -0.000038
           90              C       2.488816      18.884759      21.414729      -0.111421      33.383513 0.44156479E+03  0.10484578E+05                                 9.172860                            7.134259      -0.109259       1.944926                    0.998780      29.698937      87.508972       0.596781       0.432250      -1.047989       0.009127      -0.029437      -0.000007       0.030819       0.002278       0.011722      -0.017215       0.019645      -0.004159      -0.025322       0.005178       0.020143             10.885817       9.751537       0.938217      -2.804636      12.552182       4.353727      10.353731           0.002476
           91              C       2.803931      17.982837      20.437812      -0.059983      31.294111 0.40384706E+03  0.93645210E+04                                 8.734652                            6.779331      -0.077564       1.959744                    0.999251      28.723617      83.266091       0.618941       0.426764      -1.052778      -0.009135       0.005476       0.019445       0.022171       0.001904       0.013664      -0.033875       0.026972       0.008063      -0.042874       0.009333       0.033541             10.300972       8.446593       1.501116      -1.527162      12.909495       4.956662       9.546828          -0.000440
           92              C       1.057535      19.825805      23.171182       0.617860      23.949415 0.25470217E+03  0.53429959E+04                                 7.839847                            5.791335      -0.229771       1.979893                    0.999174      23.035650      66.711403       0.591286       0.493806      -0.999920      -0.010395       0.059780       0.039288       0.072286       0.040834      -0.044355      -0.068567      -0.019021       0.102673      -0.062105      -0.049025       0.111130              9.857086      11.786547      -1.219964       1.470826       9.588026       3.423300       8.196685           0.021106
           93              C      -0.517853      17.723380      24.547861       0.629343      23.427655 0.23755899E+03  0.48861583E+04                                 7.652284                            5.554951      -0.229155       1.989718                    0.998927      22.311105      63.504732       0.611350       0.487102      -1.005634      -0.013228       0.017442       0.057705       0.061718       0.005050       0.004193      -0.067322      -0.142107      -0.092004      -0.065090      -0.052022       0.117113              9.570337      11.734069       0.038774      -0.537457       6.024707       3.278316      10.952235           0.010619
           94              C      -1.449942      17.447450       3.143126       0.103417      28.677055 0.34777579E+03  0.77329113E+04                                 8.219591                            6.256111       0.149102       2.061000                    0.999668      26.050297      72.846851       0.652712       0.422028      -1.060582      -0.043758       0.017730       0.012356       0.048803       0.001617       0.002125       0.034395      -0.004261      -0.063655      -0.042615       0.008256       0.034359             10.160857       8.632580      -1.953965      -0.990293       8.175140      -4.727368      13.674852           0.006801
           95              C      -1.343305      16.683493       4.299936      -0.195339      34.789352 0.44626506E+03  0.10561437E+05                                 9.297675                            7.063337       0.040889       1.994722                    0.998337      29.580400      85.346956       0.617331       0.419236      -1.062311       0.008766      -0.000778      -0.020136       0.021975       0.002800       0.018212       0.018971      -0.039057      -0.062667      -0.037122      -0.000792       0.037914             11.514683       9.452362      -1.470275      -1.482687       9.128409      -6.172319      15.963277          -0.001676
           96              C       2.761251      16.856465       5.334319       0.253587      35.994525 0.39003036E+03  0.89376627E+04                                 9.856136                            6.798499      -0.213435       1.946771                    0.998272      25.620567      73.078986       0.601481       0.444385      -1.045460       0.007680      -0.040887       0.062414       0.075008      -0.007098       0.004481      -0.034030      -0.028742       0.084020      -0.030533      -0.021121       0.051655             13.803131      10.064672      -2.617730      -0.029786      12.607089      -9.243315      18.737631           0.005863
           97              C       1.739466      17.791333       5.209393      -0.192633      36.561395 0.46457868E+03  0.11128989E+05                                 9.702084                            7.269195      -0.121366       1.941177                    0.997927      30.017026      87.725059       0.599467       0.426525      -1.055554      -0.011959       0.019193      -0.009527       0.024539       0.022972      -0.000566       0.030739      -0.019607       0.036213      -0.038670      -0.004262       0.042932             12.253641      10.468629      -3.343040       0.545983      12.073834      -7.289482      14.218460          -0.001572
           98              C       1.632829      18.555290       4.052583       0.095128      28.663472 0.35200881E+03  0.78443241E+04                                 8.182217                            6.268722       0.268651       2.097938                    0.999783      26.082057      72.821356       0.656551       0.418635      -1.063594       0.037765      -0.014327      -0.019635       0.044911       0.001400      -0.004237       0.033696      -0.006803      -0.050131      -0.039473       0.005323       0.034150             10.085330       8.666226      -2.436003      -0.306381       9.825943      -5.176182      11.763820           0.006668
           99              C      -1.204483      16.479634       7.455554       0.459005      27.326271 0.29843807E+03  0.64351938E+04                                 8.334898                            6.102665      -0.045807       2.030535                    0.999429      23.504230      66.339737       0.606991       0.467968      -1.025771      -0.007678       0.032326      -0.043364       0.054629      -0.043837      -0.028738       0.041068       0.056610      -0.005133      -0.062742      -0.016431       0.079173             10.348358       8.500675       1.145071       2.688839      10.242145      -5.192504      12.302254           0.000428
          100              C      -0.960045      15.592127       8.627355      -0.089801      40.919937 0.49315419E+03  0.11920245E+05                                10.333393                            7.428924      -0.114831       1.950989                    0.999273      28.915952      83.259909       0.603814       0.419663      -1.066145       0.011528      -0.015654       0.029875       0.035644      -0.003334      -0.002811      -0.002574      -0.009198       0.002118      -0.007529       0.001608       0.005921             13.113582      10.795073       1.441177       3.726536      12.960223      -6.700143      15.585450           0.001235
          101              C       3.339125      14.383387       8.757278       0.033623      37.094008 0.44469828E+03  0.10528928E+05                                 9.801853                            7.152923      -0.200386       1.936240                    0.999305      27.857879      80.740166       0.599590       0.431452      -1.053326      -0.000142      -0.012980       0.010980       0.017001       0.013850      -0.002178       0.018247       0.004820      -0.018797      -0.025201       0.003197       0.022005             12.348520      10.975143       1.692384       3.463966      12.930931      -5.910810      13.139485          -0.000044
          102              C       2.336147      14.088924       7.822835      -0.095878      41.507298 0.48669248E+03  0.11731133E+05                                10.430200                            7.376269      -0.125625       1.947655                    0.999182      28.910557      83.262270       0.606137       0.419228      -1.065894       0.007065      -0.024055       0.023972       0.034688       0.002258      -0.003846      -0.003217       0.000753       0.009094      -0.003806      -0.003237       0.007042             13.702361      10.773392       1.745794       2.883294      15.773332      -7.870385      14.560359           0.002631
          103              C       2.010408      14.986727       6.698505       0.461647      27.930689 0.30081317E+03  0.64949426E+04                                 8.455448                            6.125178      -0.047777       2.032348                    0.999401      23.435867      66.046276       0.606535       0.467705      -1.026599      -0.005688       0.028786      -0.042245       0.051435      -0.025599      -0.057761       0.041168      -0.020496      -0.042518      -0.069257      -0.013793       0.083050             10.821145       9.132771       1.304729       1.944883      11.486466      -6.268225      11.844198           0.000799
          104              C       0.034587      15.929833       9.531816      -0.080636      31.401679 0.41474400E+03  0.96596870E+04                                 8.678038                            6.834128      -0.020082       1.969624                    0.999647      29.006849      83.655997       0.622739       0.422296      -1.057928      -0.005060      -0.015336       0.012563       0.020460       0.004198      -0.009502       0.025027       0.003075      -0.036682      -0.032786       0.009868       0.022918              9.766336       8.562647       0.843326       2.888278       9.355157      -3.803214      11.381203           0.000000
          105              C       0.290774      15.075272      10.586187      -0.104939      31.475692 0.41944072E+03  0.97930024E+04                                 8.694273                            6.872782       0.031525       1.988285                    0.999496      29.073978      83.851054       0.621205       0.422305      -1.058313      -0.004577       0.001888      -0.019800       0.020410       0.001435      -0.000673       0.019765       0.030273      -0.015751      -0.029027       0.011191       0.017836              9.895716       7.937998       1.279994       1.916889      10.371176      -4.444479      11.377974           0.001393
          106              C      -0.387261      13.880947      10.766080      -0.032134      38.028742 0.46974529E+03  0.11218179E+05                                 9.894308                            7.294998      -0.141137       1.959616                    0.998856      27.867047      79.779394       0.603708       0.424834      -1.062794      -0.007536       0.018632      -0.029443       0.035649      -0.025000      -0.033424       0.018765       0.049908      -0.064226      -0.039675      -0.023523       0.063198             12.261649      10.498224       1.575018       3.942983      10.864880      -4.866355      15.421844           0.001297
          107              C      -1.354277      13.497939       9.829138       0.040207      36.931470 0.44738211E+03  0.10620605E+05                                 9.840439                            7.236441      -0.275058       1.923220                    0.998422      27.728742      80.774911       0.587804       0.438937      -1.047603      -0.003905       0.001844       0.006919       0.008156       0.009934      -0.003938       0.007790       0.011790      -0.026208      -0.016716       0.000787       0.015928             12.246283      11.060668       2.299913       3.908364      13.003681      -4.289693      12.674500           0.001945
          108              C       2.953506      12.258311       9.839132      -0.030214      38.811529 0.49436903E+03  0.11964713E+05                                10.051535                            7.497599      -0.180501       1.943593                    0.998522      28.261335      81.598970       0.593514       0.426407      -1.061216      -0.019440       0.039470      -0.009564       0.045025      -0.015251      -0.046350       0.015061       0.057232       0.033499      -0.038825      -0.029472       0.068296             12.473501      11.227031       0.925248       3.386948      15.293262      -5.030676      10.900209          -0.000017
          109              C       1.942094      12.002972       8.922179      -0.111442      33.384140 0.44157455E+03  0.10484870E+05                                 9.172953                            7.134326      -0.109265       1.944915                    0.998781      29.699401      87.510642       0.596780       0.432248      -1.047990      -0.009124       0.029435      -0.000010       0.030817       0.002283      -0.011719       0.017207       0.019654      -0.004166      -0.025317       0.005181       0.020137             10.885939       9.751621       0.938292       2.804599      12.552428      -4.353786      10.353770           0.002492
          110              C       1.626979      12.904894       7.945262      -0.059988      31.293970 0.40384474E+03  0.93644312E+04                                 8.734597                            6.779305      -0.077574       1.959741                    0.999251      28.723395      83.264636       0.618945       0.426763      -1.052781       0.009134      -0.005478       0.019439       0.022166       0.001900      -0.013669       0.033874       0.026980       0.008077      -0.042875       0.009328       0.033546             10.300920       8.446439       1.501105       1.527050      12.909577      -4.956719       9.546743          -0.000464
          111              C       3.373375      11.061926      10.678632       0.617865      23.949737 0.25470567E+03  0.53430884E+04                                 7.839894                            5.791360      -0.229740       1.979897                    0.999174      23.035966      66.712478       0.591287       0.493803      -0.999921       0.010378      -0.059804       0.039268       0.072293       0.040848       0.044364       0.068565      -0.019035       0.102620      -0.062103      -0.049033       0.111136              9.857161      11.786642      -1.219982      -1.470824       9.588116      -3.423333       8.196725           0.021136
          112              C      -0.068137      13.164351      12.055311       0.629362      23.426092 0.23754079E+03  0.48857008E+04                                 7.652070                            5.554824      -0.229317       1.989685                    0.998926      22.310108      63.501796       0.611341       0.487117      -1.005624       0.013228      -0.017431       0.057718       0.061727       0.005056      -0.004208       0.067346      -0.142082      -0.092038      -0.065120      -0.052003       0.117123              9.570040      11.733741       0.038788       0.537405       6.024554      -3.278188      10.951827           0.010652
          113              N       1.069502       8.088467       9.471851      -0.279635      38.731211 0.57204023E+03  0.14060499E+05                                 9.426866                            7.638884       0.303380       2.113055                    0.998335      28.362605      77.056125       0.651429       0.382529      -1.113563       0.014028      -0.106736      -0.159835       0.192708      -0.015178       0.024685      -0.075719       0.062430      -0.179870      -0.112629       0.029302       0.083326             11.337234      11.183034      -3.060343       0.920955       9.534832       4.075923      13.293834           0.029557
          114              N       1.398885       5.782183       5.926466      -0.224760      42.221526 0.45349825E+03  0.10615034E+05                                10.210986                            6.880187      -0.205080       1.991538                    0.997805      26.432536      72.210522       0.668504       0.391432      -1.097065      -0.007088       0.025747       0.039920       0.048029       0.020274      -0.019445       0.029720      -0.023980       0.055525      -0.048669       0.007113       0.041556             14.177986      10.605200       2.014561      -2.426375      13.974666       8.881203      17.954090           0.000155
          115              N       0.407468       2.207443      21.964401      -0.279674      38.731777 0.57205131E+03  0.14060839E+05                                 9.426946                            7.638954       0.303377       2.113050                    0.998335      28.362900      77.057114       0.651427       0.382529      -1.113563      -0.014033       0.106741      -0.159854       0.192728      -0.015170      -0.024678       0.075723       0.062429      -0.179885      -0.112635       0.029316       0.083319             11.337322      11.183083      -3.060313      -0.921006       9.534856      -4.075955      13.294027           0.029518
          116              N       0.078085       4.513727      18.419016      -0.224763      42.221037 0.45349375E+03  0.10614893E+05                                10.210894                            6.880142      -0.205070       1.991544                    0.997805      26.432343      72.209666       0.668509       0.391431      -1.097067       0.007089      -0.025750       0.039918       0.048029       0.020275       0.019444      -0.029719      -0.023979       0.055523      -0.048668       0.007114       0.041555             14.177845      10.605093       2.014466       2.426449      13.974491      -8.881088      17.953950           0.000158
          117              N       1.884438      12.503354      15.513249      -0.279705      38.732084 0.57205906E+03  0.14061057E+05                                 9.426953                            7.638978       0.303373       2.113045                    0.998335      28.363072      77.057289       0.651430       0.382526      -1.113566      -0.014039       0.106749       0.159883       0.192757      -0.015158       0.024672      -0.075733       0.062409      -0.179914      -0.112646       0.029338       0.083309             11.337324      11.183022      -3.060309       0.920946       9.534940       4.076029      13.294010           0.029577
          118              N       1.555055      14.809638      19.058634      -0.224759      42.220758 0.45349195E+03  0.10614839E+05                                10.210846                            6.880129      -0.205089       1.991539                    0.997805      26.432294      72.209475       0.668509       0.391431      -1.097067       0.007089      -0.025747      -0.039916       0.048026       0.020275      -0.019446       0.029722      -0.023984       0.055532      -0.048672       0.007113       0.041560             14.177737      10.605008       2.014508      -2.426346      13.974483       8.881028      17.953720           0.000152
          119              N       2.546472      18.384378       3.020699      -0.279677      38.732094 0.57205698E+03  0.14061013E+05                                 9.426981                            7.638981       0.303392       2.113052                    0.998335      28.363081      77.057694       0.651427       0.382528      -1.113564       0.014031      -0.106745       0.159853       0.192729      -0.015173      -0.024678       0.075722       0.062433      -0.179875      -0.112633       0.029312       0.083321             11.337353      11.183123      -3.060320      -0.921025       9.534900      -4.075966      13.294034           0.029514
          120              N       2.875855      16.078094       6.566084      -0.224765      42.221164 0.45349523E+03  0.10614934E+05                                10.210904                            6.880145      -0.205061       1.991546                    0.997805      26.432392      72.209763       0.668510       0.391430      -1.097068      -0.007088       0.025748      -0.039921       0.048030       0.020275       0.019445      -0.029719      -0.023979       0.055521      -0.048669       0.007114       0.041555             14.177854      10.605067       2.014480       2.426412      13.974621      -8.881135      17.953873           0.000155
          121              O       1.055317       0.197681       1.049374      -0.597790      47.341003 0.71740787E+03  0.18569160E+05                                10.499178                            8.381625      -0.225360       1.971293                    0.991763      29.125990      79.909902       0.644404       0.367216      -1.130533       0.027548       0.001300       0.017226       0.032516       0.044710       0.029809      -0.006595       0.034898       0.117175      -0.072160       0.014300       0.057860             13.225429      15.742558       4.037442       5.484222      10.950307       3.508760      12.983423           0.059418
          122              O       3.071901       0.385067       1.988814      -0.538435      41.014737 0.60768086E+03  0.15061937E+05                                 9.515468                            7.693307       0.051877       2.081461                    0.991462      27.597256      73.649214       0.676580       0.365243      -1.134139      -0.009523       0.013589      -0.017623       0.024206       0.002874      -0.011443      -0.061339       0.063287       0.002050      -0.079329       0.026114       0.053214             11.778141      17.986752      -4.647793       1.041563      10.204901       0.371825       7.142769           0.039313
          123              O       2.520569       2.508084      24.702768      -0.598051      41.036931 0.59384723E+03  0.14670021E+05                                 9.510502                            7.607821       0.170659       2.095754                    0.994586      28.587819      76.769978       0.678380       0.365491      -1.131206       0.022207       0.017088       0.017684       0.033134       0.020266       0.045757      -0.045243      -0.029605      -0.116175      -0.087547       0.031659       0.055889             11.535350      15.303379       2.964422       4.743241       7.238624       2.230067      12.064046           0.041253
          124              O       4.660967       2.806665       0.149911      -0.560193      39.920939 0.56158106E+03  0.13692666E+05                                 9.375926                            7.416100       0.046980       2.068801                    0.993617      27.949684      74.783382       0.684007       0.367257      -1.128842      -0.023293       0.015974       0.005145       0.028709      -0.016273      -0.016980      -0.049756      -0.008613      -0.166300      -0.082606       0.025996       0.056609             11.549183      18.281841      -2.372641      -3.752681       6.722163       1.742118       9.643546           0.038507
          125              O       2.962202       7.233907       5.169417      -0.474941      24.929038 0.36621046E+03  0.79902763E+04                                 6.628739                            5.814516       0.785386       2.322451                    0.998621      25.703443      64.171019       0.810863       0.346201      -1.150451      -0.012639      -0.031680      -0.011987       0.036153       0.013269       0.086031      -0.033346       0.001378      -0.191727      -0.122479       0.038828       0.083651              7.153750       6.866902       2.626672       0.922193       8.764258       2.229847       5.830089           0.000585
          126              O      -0.366445       4.489017       6.593568      -0.457695      24.964520 0.37156769E+03  0.81444360E+04                                 6.659094                            5.894227       0.799732       2.332435                    0.998310      25.622387      64.316073       0.796959       0.350628      -1.145705       0.025999       0.000217      -0.024625       0.035810      -0.052201      -0.009472      -0.071767       0.100891      -0.011495      -0.115177       0.033678       0.081498              7.094811       8.723710      -0.184442      -2.889796       5.207400       1.319261       7.353323           0.001152
          127              O       0.421653      10.098229      13.541924      -0.597846      47.344331 0.71746928E+03  0.18571192E+05                                10.499744                            8.382045      -0.225467       1.971240                    0.991764      29.127143      79.914661       0.644379       0.367221      -1.130526      -0.027557      -0.001366       0.017187       0.032506       0.044709      -0.029803       0.006598       0.034903       0.117193      -0.072162       0.014305       0.057857             13.226208      15.743673       4.037709      -5.484583      10.950892      -3.508933      12.984059           0.059509
          128              O       3.421969       9.910843      14.481364      -0.538467      41.015975 0.60770260E+03  0.15062638E+05                                 9.515737                            7.693504       0.051735       2.081411                    0.991462      27.597617      73.651004       0.676562       0.365249      -1.134133       0.009527      -0.013649      -0.017587       0.024215       0.002884       0.011436       0.061339       0.063280       0.002110      -0.079324       0.026104       0.053220             11.778510      17.987404      -4.647938      -1.041616      10.205177      -0.371840       7.142950           0.039395
          129              O       3.973301       7.787827      12.210218      -0.598080      41.039444 0.59388919E+03  0.14671315E+05                                 9.510843                            7.608055       0.170769       2.095770                    0.994587      28.588843      76.773374       0.678374       0.365488      -1.131209      -0.022200      -0.017079       0.017682       0.033124       0.020277      -0.045759       0.045233      -0.029587      -0.116208      -0.087551       0.031676       0.055875             11.535821      15.304116       2.964584      -4.743454       7.238889      -2.230167      12.064460           0.041356
          130              O       1.832903       7.489245      12.642461      -0.560207      39.923015 0.56161464E+03  0.13693683E+05                                 9.376185                            7.416274       0.047134       2.068832                    0.993618      27.950584      74.786213       0.684006       0.367252      -1.128847       0.023294      -0.015959       0.005128       0.028698      -0.016287       0.016985       0.049748      -0.008600      -0.166324      -0.082610       0.026003       0.056607             11.549558      18.282494      -2.372749       3.752810       6.722368      -1.742206       9.643811           0.038584
          131              O       3.531668       3.062004      17.661967      -0.474969      24.930769 0.36624161E+03  0.79911483E+04                                 6.629169                            5.814866       0.785321       2.322429                    0.998621      25.703735      64.173107       0.810815       0.346213      -1.150437       0.012638       0.031679      -0.011986       0.036152       0.013269      -0.086031       0.033340       0.001394      -0.191723      -0.122474       0.038819       0.083656              7.154245       6.867354       2.626869      -0.922276       8.764858      -2.230098       5.830524           0.000720
          132              O       1.843415       5.806894      19.086118      -0.457711      24.961734 0.37151664E+03  0.81430038E+04                                 6.658425                            5.893677       0.799725       2.332431                    0.998310      25.621822      64.312556       0.797029       0.350611      -1.145724      -0.025996      -0.000220      -0.024622       0.035806      -0.052202       0.009471       0.071783       0.100881      -0.011476      -0.115188       0.033687       0.081501              7.094048       8.722736      -0.184370       2.889428       5.206860      -1.319000       7.352547           0.001084
          133              O       1.898623      20.394140      23.935726      -0.597805      47.341331 0.71741429E+03  0.18569371E+05                                10.499233                            8.381668      -0.225360       1.971291                    0.991763      29.126109      79.910377       0.644402       0.367217      -1.130533      -0.027546      -0.001308      -0.017223       0.032514       0.044710       0.029807      -0.006596       0.034900       0.117175      -0.072160       0.014301       0.057858             13.225499      15.742646       4.037458       5.484248      10.950357       3.508774      12.983493           0.059421
          134              O      -0.117961      20.206754      22.996286      -0.538441      41.014724 0.60768073E+03  0.15061934E+05                                 9.515471                            7.693310       0.051879       2.081461                    0.991462      27.597246      73.649195       0.676579       0.365243      -1.134139       0.009520      -0.013596       0.017622       0.024208       0.002875      -0.011442      -0.061338       0.063289       0.002054      -0.079328       0.026114       0.053214             11.778143      17.986769      -4.647786       1.041568      10.204886       0.371826       7.142775           0.039319
          135              O       0.433371      18.083737       0.282332      -0.598064      41.036829 0.59384633E+03  0.14669991E+05                                 9.510480                            7.607812       0.170676       2.095759                    0.994587      28.587820      76.769927       0.678381       0.365491      -1.131206      -0.022205      -0.017092      -0.017682       0.033134       0.020266       0.045757      -0.045242      -0.029604      -0.116179      -0.087548       0.031660       0.055888             11.535303      15.303321       2.964408       4.743212       7.238607       2.230050      12.063980           0.041258
          136              O      -1.707027      17.785156      24.835189      -0.560196      39.920528 0.56157488E+03  0.13692473E+05                                 9.375849                            7.416049       0.047004       2.068810                    0.993617      27.949571      74.782872       0.684011       0.367256      -1.128844       0.023292      -0.015976      -0.005142       0.028708      -0.016274      -0.016981      -0.049756      -0.008611      -0.166301      -0.082606       0.025997       0.056609             11.549068      18.281667      -2.372608      -3.752628       6.722107       1.742085       9.643429           0.038513
          137              O      -0.008262      13.357914      19.815683      -0.474925      24.927460 0.36618144E+03  0.79894706E+04                                 6.628396                            5.814229       0.785424       2.322469                    0.998621      25.702941      64.168698       0.810896       0.346194      -1.150458       0.012638       0.031678       0.011987       0.036151       0.013271       0.086030      -0.033345       0.001374      -0.191725      -0.122478       0.038830       0.083648              7.153365       6.866513       2.626505       0.922129       8.763820       2.229697       5.829762           0.000594
          138              O       3.320385      16.102804      18.391532      -0.457677      24.962961 0.37153925E+03  0.81436423E+04                                 6.658742                            5.893941       0.799764       2.332449                    0.998310      25.621933      64.313891       0.796992       0.350621      -1.145713      -0.025999      -0.000217       0.024624       0.035809      -0.052199      -0.009474      -0.071767       0.100888      -0.011473      -0.115176       0.033683       0.081493              7.094402       8.723168      -0.184407      -2.889588       5.207124       1.319134       7.352913           0.001158
          139              O       2.532287      10.493592      11.443176      -0.597847      47.344252 0.71746689E+03  0.18571082E+05                                10.499646                            8.381965      -0.225324       1.971284                    0.991763      29.127207      79.914266       0.644391       0.367216      -1.130533       0.027537       0.001253      -0.017289       0.032539       0.044706      -0.029806       0.006591       0.034903       0.117174      -0.072155       0.014296       0.057859             13.226082      15.743410       4.037669      -5.484521      10.950833      -3.508955      12.984005           0.059515
          140              O      -0.468029      10.680978      10.503736      -0.538456      41.015416 0.60769111E+03  0.15062250E+05                                 9.515549                            7.693352       0.051951       2.081478                    0.991463      27.597534      73.650017       0.676581       0.365241      -1.134141      -0.009512       0.013571       0.017618       0.024188       0.002877       0.011445       0.061337       0.063303       0.002019      -0.079332       0.026121       0.053211             11.778273      17.987025      -4.647836      -1.041589      10.204972      -0.371843       7.142822           0.039373
          141              O      -1.019361      12.803994      12.774882      -0.598101      41.037061 0.59385247E+03  0.14670196E+05                                 9.510583                            7.607907       0.170542       2.095718                    0.994587      28.587781      76.770229       0.678368       0.365496      -1.131201       0.022205       0.017147      -0.017699       0.033172       0.020251      -0.045749       0.045267      -0.029634      -0.116178      -0.087552       0.031631       0.055920             11.535427      15.303527       2.964454      -4.743244       7.238713      -2.230065      12.064042           0.041364
          142              O       1.121037      13.102576      12.342639      -0.560228      39.919794 0.56156381E+03  0.13692151E+05                                 9.375827                            7.416048       0.046857       2.068774                    0.993616      27.949094      74.781740       0.684000       0.367263      -1.128837      -0.023279       0.016041      -0.005187       0.028743      -0.016251       0.016967       0.049772      -0.008626      -0.166315      -0.082611       0.025993       0.056618             11.549023      18.281610      -2.372587       3.752563       6.722113      -1.742068       9.643346           0.038604
          143              O      -0.577728      17.529817       7.323133      -0.474982      24.930345 0.36623382E+03  0.79909273E+04                                 6.629048                            5.814762       0.785318       2.322423                    0.998621      25.703781      64.172794       0.810832       0.346208      -1.150443      -0.012637      -0.031681       0.011983       0.036152       0.013268      -0.086032       0.033344       0.001390      -0.191726      -0.122477       0.038822       0.083656              7.154111       6.867234       2.626835      -0.922255       8.764726      -2.230017       5.830374           0.000672
          144              O       1.110525      14.784927       5.898982      -0.457717      24.961534 0.37151339E+03  0.81429083E+04                                 6.658349                            5.893620       0.799758       2.332438                    0.998310      25.621917      64.312534       0.797040       0.350607      -1.145728       0.025996       0.000214       0.024625       0.035808      -0.052202       0.009470       0.071786       0.100880      -0.011479      -0.115190       0.033687       0.081503              7.093950       8.722604      -0.184365       2.889361       5.206825      -1.318988       7.352422           0.001082

******************************************************
Auxiliary information for the entire system
The total spin magnetic moment of the unit cell is   19.999449
The total net atomic charge of the unit cell is   0.000000
Accuracy of reproducing the electrostatic potential in the unit cell:
  The inner radius (bohr) =    5.0000
  The outer radius (bohr) =   12.0000
  Valid grid points have density less than (e/(bohr^3)) =    0.0001
  The number of valid grid points were=       210488
  The rms potential error without charges in kcal/mol is=      2.16195
  The rms potential error with partial charges in kcal/mol is=      0.44712
  The RRMSE value at monopole order=      0.20681
  The rms potential error with partial charges and cloud penetration in kcal/mol is=      0.45357
  The RRMSE value at monopole order with cloud penetration is=      0.20980
  The rms potential error with partial charges and atomic dipoles in kcal/mol is=      0.22107
  The RRMSE value at dipole order=      0.10226
  The rms potential error with partial charges, atomic dipoles and cloud penetration in kcal/mol is=      0.21827
  The RRMSE value at dipole order with cloud penetration=      0.10096

******************************************************
The electron densities and ab initio electrostatic potential were computed in VASP using the PBE functional and
projector augmented wave method. See the main text of the journal article for a description of computational details.
The atomic charges, dipoles, and quadrupoles were computed with the DDEC6 method as described in
(a) T. A. Manz and N. Gabaldon Limas, RSC Adv. 6 (2016) 47771-47801 DOI: 10.1039/c6ra04656h
(b) N. Gabaldon Limas and T. A. Manz, RSC Adv. 8 (2018) 2678-2707 DOI: 10.1039/c7ra11829e.
For each atom in the material, the electron cloud parameters were fit to the spherically averaged atom-in-material
electron density using radial positions for which this density was between 10^-4 and 10^-2 electrons per cubic bohr.
The polarizabilities, dispersion coefficients, and quantum Drude oscillator (QDO) parameters were fit using the MCLF method.
The magnetic structure of the system was optimized in VASP from the default ferromagnetic initial guess using spin polarization.
The atomic spin moments (ASMs) were computed on this optimized magnetic structure using the DDEC6 partition as inputs
to the method of T. A. Manz and D. S. Sholl, J. Chem. Theory Comput. 7 (2011) 4146-4164 DOI: 10.1021/ct200539n.
The RMSE and RRMSE were computed using a uniform grid with Ewald summation.
