# Supplementary material for: A collection of forcefield precursors for metal–organic frameworks
Source: RSC Adv. 2019 Nov 13;9(63):36492–507. doi: 10.1039/c9ra07327b (PMC9075174; doi:10.1039/c9ra07327b)
Supplement: RA-009-C9RA07327B-s6172 [file RA-009-C9RA07327B-s6172.xyz]

  144
jmolscript: load "" {1 1 1} spacegroup "x,y,z" unitcell [{      5.641500     0.000000     0.000000 }, {     -2.616169    14.614687     0.000000 }, {      0.000000     0.000000    27.633000 }]
Zn     3.878546     8.611412    26.977545     0.879687
Zn     0.659451    13.310618    13.161045     0.879687
Zn    -0.853215     6.003275     0.655455     0.879686
Zn     2.365880     1.304069    14.471955     0.879687
H     -0.636765    11.114469    11.683232     0.107113
H     -0.568154    10.192283     9.549965     0.151557
H      3.024735    11.992812     8.977962     0.149286
H      2.880413    12.846310    11.155442     0.100951
H      3.788764     7.853933     6.217425     0.125094
H      3.883745     7.102738     4.004022     0.121674
H     -1.175636    10.985860     2.533946     0.132528
H     -1.185626    11.763362     4.752876     0.125173
H     -0.466739    10.807561    25.499732     0.107113
H     -0.535349    11.729748    23.366465     0.151557
H      1.513262     9.929218    22.794462     0.149286
H      1.657584     9.075721    24.971942     0.100951
H      0.749233    14.068098    20.033925     0.125093
H      3.270421     0.204606    17.820522     0.121674
H      0.072132    10.936170    16.350446     0.132528
H      0.082122    10.158669    18.569376     0.125173
H      3.662096     3.500218    15.949768     0.107113
H      3.593485     4.422404    18.083035     0.151557
H      0.000596     2.621875    18.655038     0.149286
H      0.144918     1.768377    16.477558     0.100951
H     -0.763433     6.760754    21.415575     0.125093
H     -0.858414     7.511949    23.628978     0.121674
H      4.200967     3.628827    25.099054     0.132528
H      4.210957     2.851325    22.880124     0.125173
H      3.492070     3.807126     2.133268     0.107113
H      3.560680     2.884939     4.266535     0.151557
H      1.512069     4.685469     4.838538     0.149286
H      1.367747     5.538966     2.661058     0.100951
H      2.276098     0.546589     7.599075     0.125093
H     -0.245090    14.410081     9.812478     0.121674
H      2.953199     3.678517    11.282554     0.132528
H      2.943209     4.456018     9.063624     0.125173
C      0.109363    11.298615    11.125046     0.114627
C      0.136689    10.752025     9.855586    -0.204946
C      1.212281    11.037012     9.044281     0.259110
C      2.264847    11.813052     9.518740    -0.205656
C      2.168686    12.318720    10.812517     0.107364
C      2.261043     9.647155     7.337114     0.452983
C      2.270734     9.170716     5.930871    -0.084657
C      1.322682     9.654462     4.992730     0.028451
C      0.349322    10.607340     5.388988    -0.087671
C      0.256071    11.058934     6.806008     0.457705
C      3.190941     8.209070     5.568878    -0.066070
C      3.241055     7.758937     4.246087    -0.100895
C      2.384092     8.241222     3.288880    -0.034590
C      1.346559     9.183869     3.645345     0.029803
C      0.335338     9.648616     2.745615    -0.029422
C     -0.555288    10.627800     3.158452    -0.101635
C     -0.557947    11.102778     4.485112    -0.069933
C      2.704452     7.872932     1.853622     0.594731
C      0.002521     8.945650     1.445759     0.603081
C     -1.212866    10.623416    24.941546     0.114626
C     -1.240192    11.170005    23.672086    -0.204946
C      3.325716    10.885019    22.860781     0.259110
C      2.273149    10.108979    23.335240    -0.205656
C      2.369310     9.603311    24.629017     0.107364
C      2.276953    12.274876    21.153614     0.452983
C      2.267262    12.751314    19.747371    -0.084657
C      3.215315    12.267568    18.809230     0.028451
C     -1.452826    11.314691    19.205488    -0.087671
C     -1.359575    10.863097    20.622508     0.457705
C      1.347055    13.712961    19.385378    -0.066069
C      1.296942    14.163093    18.062587    -0.100894
C      2.153904    13.680809    17.105380    -0.034590
C      3.191438    12.738161    17.461845     0.029803
C     -1.438841    12.273414    16.562115    -0.029422
C     -0.548216    11.294230    16.974952    -0.101635
C     -0.545556    10.819253    18.301612    -0.069933
C      1.833545    14.049099    15.670122     0.594731
C     -1.106025    12.976381    15.262259     0.603081
C      2.915968     3.316072    16.507954     0.114627
C      2.888642     3.862662    17.777414    -0.204946
C      1.813050     3.577675    18.588719     0.259110
C      0.760484     2.801635    18.114260    -0.205656
C      0.856645     2.295967    16.820483     0.107364
C      0.764288     4.967532    20.295886     0.452983
C      0.754597     5.443971    21.702129    -0.084657
C      1.702649     4.960225    22.640270     0.028451
C      2.676009     4.007347    22.244012    -0.087671
C      2.769260     3.555753    20.826992     0.457705
C     -0.165610     6.405617    22.064122    -0.066069
C     -0.215724     6.855750    23.386913    -0.100895
C      0.641239     6.373465    24.344120    -0.034590
C      1.678772     5.430818    23.987655     0.029803
C      2.689993     4.966071    24.887385    -0.029422
C      3.580619     3.986887    24.474548    -0.101635
C      3.583278     3.511909    23.147888    -0.069933
C      0.320879     6.741755    25.779378     0.594731
C      3.022810     5.669037    26.187241     0.603081
C      4.238197     3.991271     2.691454     0.114627
C      4.265523     3.444682     3.960914    -0.204945
C     -0.300385     3.729668     4.772219     0.259110
C      0.752182     4.505708     4.297760    -0.205656
C      0.656021     5.011376     3.003983     0.107364
C      0.748378     2.339811     6.479386     0.452983
C      0.758069     1.863373     7.885629    -0.084657
C     -0.189984     2.347119     8.823770     0.028451
C      4.478157     3.299996     8.427512    -0.087671
C      4.384906     3.751590     7.010492     0.457705
C      1.678276     0.901726     8.247622    -0.066069
C      1.728389     0.451594     9.570413    -0.100894
C      0.871427     0.933878    10.527620    -0.034590
C     -0.166107     1.876526    10.171155     0.029803
C      4.464172     2.341273    11.070885    -0.029422
C      3.573547     3.320457    10.658048    -0.101635
C      3.570887     3.795434     9.331388    -0.069933
C      1.191786     0.565588    11.962878     0.594731
C      4.131356     1.638306    12.370741     0.603081
N      1.088369    12.079039    11.599781    -0.220217
N      1.244276    10.562034     7.675342    -0.236623
N      3.449628     9.842992    25.416281    -0.220217
N      3.293720    11.359996    21.491842    -0.236623
N      1.936962     2.535648    16.033219    -0.220217
N      1.781055     4.052653    19.957658    -0.236623
N     -0.424297     4.771695     2.216719    -0.220217
N     -0.268389     3.254691     6.141158    -0.236623
O      2.694733     8.790734     0.987327    -0.520868
O      3.103880     6.684758     1.683679    -0.571823
O     -0.421988     9.672000     0.501263    -0.536199
O      0.022120     7.685864     1.491077    -0.567717
O     -0.588722    11.826205     7.213595    -0.449141
O      3.071166     9.284711     8.179092    -0.452856
O      1.843263    13.131296    14.803827    -0.520868
O      4.050286     0.622586    15.500179    -0.571823
O     -0.681515    12.250031    14.317763    -0.536199
O     -1.125624    14.236167    15.307577    -0.567717
O     -0.514782    10.095826    21.030095    -0.449141
O      1.466830    12.637320    21.995592    -0.452856
O      0.330598     5.823953    26.645673    -0.520868
O     -0.078549     7.929929    25.949321    -0.571823
O      3.447319     4.942687    27.131737    -0.536199
O      3.003211     6.928823    26.141923    -0.567718
O      3.614053     2.788482    20.419405    -0.449141
O     -0.045835     5.329976    19.453908    -0.452856
O      1.182068     1.483391    12.829173    -0.520868
O     -1.024955    13.992101    12.132821    -0.571823
O      3.706846     2.364656    13.315237    -0.536199
O      4.150955     0.378520    12.325423    -0.567717
O      3.540113     4.518861     6.602905    -0.449141
O      1.558501     1.977367     5.637408    -0.452856

The following XYZ coordinates are in angstroms. Other properties are in atomic units.
The sperically averaged electron density of each atom fit to a function of the form exp(a - br)
eigen_1, eigen_2 and eigen_3 are the three eigenvalues of traceless quadrupole moment tensor
  atom number  atomic symbol              X              Y              Z     net charge C6 coefficient C8 coefficient C10 coefficient fluctuating dipole atomic polarizability isotropic forcefield polarizability              a              b squared Pearson coefficient          <r^3>          <r^4>         wp_QDO          m_QDO          q_QDO       dipole_x       dipole_y       dipole_z         dipole            Qxy            Qxz            Qyz     Q(x^2-y^2)  Q(3z^2 - R^2)        eigen_1        eigen_2        eigen_3 static polarizability      alpha(xx)      alpha(xy)      alpha(xz)      alpha(yy)      alpha(yz)      alpha(zz) atomic spin moment
            1             Zn       3.878546       8.611412      26.977545       0.879687      97.602524 0.19462591E+04  0.62615450E+05                                17.496520                           14.523693       0.279428       1.946168                    0.997816      46.678870     128.602938       0.468426       0.406429      -1.138076      -0.010519      -0.005801       0.011314       0.016502       0.032427      -0.018708       0.069336       0.097083      -0.088836      -0.108723       0.035457       0.073266             21.864799      17.991564       0.618581      -1.115998      13.986288      -0.471796      33.616546           0.000008
            2             Zn       0.659451      13.310618      13.161045       0.879687      97.602555 0.19462594E+04  0.62615460E+05                                17.496524                           14.523694       0.279428       1.946168                    0.997816      46.678876     128.602958       0.468426       0.406429      -1.138076       0.010519       0.005801       0.011314       0.016502       0.032427       0.018708      -0.069336       0.097083      -0.088837      -0.108723       0.035457       0.073266             21.864805      17.991566       0.618582       1.115994      13.986287       0.471806      33.616564           0.000008
            3             Zn      -0.853215       6.003275       0.655455       0.879686      97.602565 0.19462603E+04  0.62615499E+05                                17.496529                           14.523700       0.279426       1.946167                    0.997816      46.678879     128.602996       0.468425       0.406429      -1.138076       0.010519       0.005801      -0.011314       0.016502       0.032426      -0.018708       0.069336       0.097083      -0.088837      -0.108723       0.035457       0.073266             21.864810      17.991572       0.618581      -1.115999      13.986295      -0.471797      33.616562           0.000008
            4             Zn       2.365880       1.304069      14.471955       0.879687      97.602573 0.19462598E+04  0.62615479E+05                                17.496528                           14.523697       0.279427       1.946167                    0.997816      46.678879     128.602982       0.468425       0.406429      -1.138076      -0.010519      -0.005801      -0.011314       0.016502       0.032426       0.018708      -0.069336       0.097083      -0.088837      -0.108723       0.035457       0.073266             21.864811      17.991570       0.618583       1.115993      13.986289       0.471806      33.616574           0.000008
            5              H      -0.636765      11.114469      11.683232       0.107113       1.282179 0.93447696E+01  0.94200677E+02                                 1.877697                            1.734677      -0.931758       2.443564                    0.997879       3.377553       9.202051       0.503177       1.207535      -0.728249      -0.041231      -0.011909       0.030057       0.052395       0.014031      -0.009367       0.003340       0.011147       0.002196      -0.018920       0.001795       0.017125              1.941072       2.224420       0.118716      -0.528922       1.538450      -0.001140       2.060347          -0.000002
            6              H      -0.568154      10.192283       9.549965       0.151557       1.106091 0.79898931E+01  0.78412326E+02                                 1.767797                            1.653449      -1.284146       2.294873                    0.994589       3.419016       9.569444       0.486397       1.283134      -0.708471      -0.026799      -0.025147      -0.011255       0.038435       0.008965      -0.006637       0.004202      -0.003526       0.006972      -0.014025       0.005706       0.008319              1.824612       2.089586       0.450364       0.282551       1.739103       0.283276       1.645148          -0.000003
            7              H       3.024735      11.992812       8.977962       0.149286       1.008964 0.74236998E+01  0.72604322E+02                                 1.756367                            1.666481      -1.329206       2.273493                    0.993709       3.621435      10.623768       0.446429       1.402852      -0.682588       0.029516       0.007246      -0.022354       0.037728       0.007324      -0.001870       0.001557       0.007208       0.018818      -0.011598       0.004717       0.006881              1.796835       2.188624       0.113512      -0.414458       1.478998       0.085181       1.722885          -0.000003
            8              H       2.880413      12.846310      11.155442       0.100951       1.065633 0.73244820E+01  0.71590038E+02                                 1.826350                            1.652929      -1.312038       2.245708                    0.993339       3.953707      11.699596       0.447989       1.398822      -0.681202       0.034485       0.024740       0.016915       0.045688       0.006029      -0.004228       0.004511       0.006712       0.028678      -0.013281       0.001941       0.011340              1.949045       2.256568       0.573985       0.375782       1.885267       0.388433       1.705300          -0.000001
            9              H       3.788764       7.853933       6.217425       0.125094       1.180807 0.90169021E+01  0.90890550E+02                                 1.829954                            1.746301      -1.044361       2.392116                    0.997330       3.474751       9.745011       0.479107       1.268271      -0.713014       0.026243      -0.020531       0.025858       0.042176      -0.013669       0.006544      -0.004057       0.010658      -0.004251      -0.013974      -0.004396       0.018370              1.854152       1.907968      -0.268549       0.381872       1.735123      -0.164869       1.919366          -0.000003
           10              H       3.883745       7.102738       4.004022       0.121674       0.979108 0.71647565E+01  0.69337885E+02                                 1.707899                            1.625289      -1.094276       2.365608                    0.995873       3.664546      10.636180       0.457769       1.382582      -0.686210       0.027805      -0.028779      -0.007865       0.040782      -0.012290       0.001786       0.000856       0.002818       0.000539      -0.012720       0.000391       0.012329              1.760537       1.855492      -0.440537      -0.162854       1.871794       0.181424       1.554326          -0.000003
           11              H      -1.175636      10.985860       2.533946       0.132528       1.153880 0.86955510E+01  0.85910185E+02                                 1.733997                            1.663252      -0.919658       2.454224                    0.998693       3.240763       8.680718       0.519647       1.193028      -0.732002      -0.028044       0.020865      -0.027776       0.044647      -0.015413       0.008834      -0.002187      -0.001458      -0.003607      -0.016585      -0.002463       0.019049              1.741101       1.787486      -0.189085       0.367347       1.544435      -0.103295       1.891383          -0.000003
           12              H      -1.185626      11.763362       4.752876       0.125173       1.158663 0.85328404E+01  0.83826195E+02                                 1.727369                            1.637120      -0.916290       2.448859                    0.998750       3.262394       8.687064       0.529324       1.177873      -0.735040      -0.028713       0.031477       0.006261       0.043063      -0.015390       0.005502      -0.001562       0.000666      -0.017697      -0.013535      -0.005818       0.019352              1.760386       1.811850      -0.428851      -0.169720       1.895526       0.271495       1.573782          -0.000002
           13              H      -0.466739      10.807561      25.499732       0.107113       1.282178 0.93447514E+01  0.94200458E+02                                 1.877696                            1.734676      -0.931756       2.443565                    0.997879       3.377551       9.202047       0.503177       1.207536      -0.728249       0.041231       0.011909       0.030057       0.052395       0.014031       0.009367      -0.003340       0.011147       0.002196      -0.018920       0.001795       0.017125              1.941072       2.224419       0.118716       0.528922       1.538449       0.001140       2.060347          -0.000002
           14              H      -0.535349      11.729748      23.366465       0.151557       1.106092 0.79899068E+01  0.78412491E+02                                 1.767798                            1.653451      -1.284146       2.294872                    0.994589       3.419018       9.569450       0.486397       1.283134      -0.708471       0.026799       0.025147      -0.011255       0.038435       0.008965       0.006637      -0.004202      -0.003525       0.006972      -0.014025       0.005706       0.008319              1.824614       2.089587       0.450364      -0.282552       1.739104      -0.283276       1.645149          -0.000003
           15              H       1.513262       9.929218      22.794462       0.149286       1.008964 0.74237002E+01  0.72604328E+02                                 1.756366                            1.666481      -1.329206       2.273492                    0.993709       3.621436      10.623771       0.446429       1.402852      -0.682588      -0.029516      -0.007246      -0.022354       0.037728       0.007324       0.001870      -0.001557       0.007208       0.018818      -0.011598       0.004717       0.006881              1.796835       2.188622       0.113513       0.414457       1.478998      -0.085180       1.722885          -0.000003
           16              H       1.657584       9.075721      24.971942       0.100951       1.065632 0.73244727E+01  0.71589929E+02                                 1.826349                            1.652928      -1.312037       2.245708                    0.993339       3.953706      11.699594       0.447989       1.398823      -0.681202      -0.034485      -0.024740       0.016915       0.045688       0.006029       0.004228      -0.004511       0.006712       0.028678      -0.013281       0.001941       0.011340              1.949044       2.256566       0.573985      -0.375782       1.885266      -0.388433       1.705300          -0.000001
           17              H       0.749233      14.068098      20.033925       0.125093       1.180806 0.90168914E+01  0.90890416E+02                                 1.829953                            1.746300      -1.044359       2.392117                    0.997330       3.474750       9.745007       0.479107       1.268272      -0.713014      -0.026243       0.020530       0.025858       0.042176      -0.013669      -0.006544       0.004057       0.010658      -0.004250      -0.013974      -0.004396       0.018370              1.854151       1.907966      -0.268549      -0.381872       1.735122       0.164869       1.919366          -0.000003
           18              H       3.270421       0.204606      17.820522       0.121674       0.979108 0.71647512E+01  0.69337817E+02                                 1.707898                            1.625288      -1.094274       2.365609                    0.995873       3.664543      10.636168       0.457769       1.382582      -0.686210      -0.027805       0.028779      -0.007865       0.040782      -0.012290      -0.001786      -0.000856       0.002818       0.000539      -0.012720       0.000391       0.012329              1.760536       1.855490      -0.440536       0.162853       1.871794      -0.181424       1.554325          -0.000003
           19              H       0.072132      10.936170      16.350446       0.132528       1.153878 0.86955308E+01  0.85909937E+02                                 1.733995                            1.663251      -0.919657       2.454225                    0.998693       3.240759       8.680705       0.519647       1.193028      -0.732002       0.028044      -0.020865      -0.027776       0.044647      -0.015413      -0.008834       0.002187      -0.001458      -0.003607      -0.016585      -0.002463       0.019049              1.741100       1.787484      -0.189085      -0.367346       1.544434       0.103295       1.891381          -0.000003
           20              H       0.082122      10.158669      18.569376       0.125173       1.158662 0.85328329E+01  0.83826097E+02                                 1.727368                            1.637118      -0.916290       2.448859                    0.998750       3.262394       8.687061       0.529324       1.177872      -0.735040       0.028713      -0.031477       0.006261       0.043063      -0.015390      -0.005502       0.001562       0.000666      -0.017697      -0.013535      -0.005818       0.019352              1.760385       1.811848      -0.428851       0.169720       1.895525      -0.271495       1.573781          -0.000003
           21              H       3.662096       3.500218      15.949768       0.107113       1.282179 0.93447700E+01  0.94200685E+02                                 1.877697                            1.734677      -0.931758       2.443564                    0.997879       3.377553       9.202052       0.503177       1.207535      -0.728249       0.041231       0.011909      -0.030057       0.052395       0.014031      -0.009367       0.003340       0.011147       0.002196      -0.018920       0.001795       0.017125              1.941073       2.224420       0.118716      -0.528922       1.538450      -0.001140       2.060347          -0.000002
           22              H       3.593485       4.422404      18.083035       0.151557       1.106092 0.79899028E+01  0.78412443E+02                                 1.767798                            1.653450      -1.284147       2.294872                    0.994589       3.419018       9.569450       0.486397       1.283134      -0.708471       0.026799       0.025147       0.011255       0.038435       0.008965      -0.006637       0.004202      -0.003526       0.006972      -0.014025       0.005706       0.008319              1.824613       2.089587       0.450364       0.282551       1.739103       0.283276       1.645149          -0.000003
           23              H       0.000596       2.621875      18.655038       0.149286       1.008965 0.74237114E+01  0.72604465E+02                                 1.756368                            1.666483      -1.329207       2.273492                    0.993709       3.621438      10.623779       0.446429       1.402852      -0.682588      -0.029516      -0.007246       0.022354       0.037728       0.007324      -0.001870       0.001557       0.007208       0.018818      -0.011598       0.004717       0.006881              1.796837       2.188626       0.113513      -0.414458       1.478999       0.085181       1.722886          -0.000003
           24              H       0.144918       1.768377      16.477558       0.100951       1.065632 0.73244758E+01  0.71589961E+02                                 1.826349                            1.652928      -1.312036       2.245709                    0.993339       3.953705      11.699588       0.447990       1.398822      -0.681202      -0.034485      -0.024740      -0.016915       0.045688       0.006029      -0.004228       0.004511       0.006712       0.028678      -0.013281       0.001941       0.011340              1.949044       2.256567       0.573985       0.375782       1.885266       0.388433       1.705300          -0.000001
           25              H      -0.763433       6.760754      21.415575       0.125093       1.180809 0.90169175E+01  0.90890741E+02                                 1.829955                            1.746302      -1.044362       2.392115                    0.997330       3.474754       9.745020       0.479107       1.268271      -0.713014      -0.026243       0.020530      -0.025858       0.042176      -0.013669       0.006544      -0.004057       0.010658      -0.004250      -0.013974      -0.004396       0.018370              1.854154       1.907969      -0.268550       0.381872       1.735124      -0.164869       1.919368          -0.000002
           26              H      -0.858414       7.511949      23.628978       0.121674       0.979107 0.71647486E+01  0.69337789E+02                                 1.707898                            1.625288      -1.094275       2.365608                    0.995873       3.664544      10.636173       0.457769       1.382582      -0.686210      -0.027805       0.028779       0.007865       0.040782      -0.012290       0.001786       0.000856       0.002818       0.000539      -0.012720       0.000391       0.012329              1.760536       1.855491      -0.440536      -0.162854       1.871793       0.181424       1.554326          -0.000003
           27              H       4.200967       3.628827      25.099054       0.132528       1.153880 0.86955470E+01  0.85910137E+02                                 1.733997                            1.663252      -0.919659       2.454224                    0.998693       3.240762       8.680715       0.519647       1.193028      -0.732002       0.028044      -0.020865       0.027776       0.044647      -0.015413       0.008834      -0.002187      -0.001458      -0.003607      -0.016585      -0.002463       0.019049              1.741101       1.787486      -0.189085       0.367347       1.544435      -0.103295       1.891383          -0.000003
           28              H       4.210957       2.851325      22.880124       0.125173       1.158662 0.85328298E+01  0.83826067E+02                                 1.727368                            1.637119      -0.916289       2.448860                    0.998750       3.262392       8.687058       0.529324       1.177873      -0.735040       0.028713      -0.031477      -0.006261       0.043063      -0.015390       0.005502      -0.001562       0.000666      -0.017697      -0.013535      -0.005818       0.019352              1.760385       1.811849      -0.428851      -0.169720       1.895525       0.271495       1.573781          -0.000003
           29              H       3.492070       3.807126       2.133268       0.107113       1.282178 0.93447506E+01  0.94200442E+02                                 1.877696                            1.734675      -0.931756       2.443565                    0.997879       3.377551       9.202045       0.503177       1.207535      -0.728249      -0.041231      -0.011909      -0.030057       0.052395       0.014031       0.009367      -0.003340       0.011147       0.002196      -0.018920       0.001795       0.017125              1.941071       2.224418       0.118715       0.528922       1.538449       0.001140       2.060346          -0.000002
           30              H       3.560680       2.884939       4.266535       0.151557       1.106093 0.79899155E+01  0.78412593E+02                                 1.767798                            1.653451      -1.284147       2.294872                    0.994589       3.419020       9.569455       0.486397       1.283133      -0.708471      -0.026799      -0.025147       0.011255       0.038435       0.008965       0.006637      -0.004202      -0.003525       0.006972      -0.014025       0.005706       0.008319              1.824614       2.089588       0.450364      -0.282552       1.739105      -0.283276       1.645150          -0.000003
           31              H       1.512069       4.685469       4.838538       0.149286       1.008965 0.74237046E+01  0.72604380E+02                                 1.756367                            1.666482      -1.329207       2.273492                    0.993709       3.621437      10.623774       0.446429       1.402851      -0.682588       0.029516       0.007246       0.022354       0.037728       0.007324       0.001870      -0.001557       0.007208       0.018818      -0.011598       0.004717       0.006881              1.796835       2.188623       0.113513       0.414457       1.478998      -0.085180       1.722885          -0.000003
           32              H       1.367747       5.538966       2.661058       0.100951       1.065632 0.73244727E+01  0.71589929E+02                                 1.826349                            1.652928      -1.312037       2.245708                    0.993339       3.953706      11.699594       0.447989       1.398823      -0.681202       0.034485       0.024740      -0.016915       0.045688       0.006029       0.004228      -0.004511       0.006712       0.028678      -0.013281       0.001941       0.011340              1.949044       2.256566       0.573985      -0.375782       1.885266      -0.388433       1.705300          -0.000001
           33              H       2.276098       0.546589       7.599075       0.125093       1.180807 0.90169027E+01  0.90890558E+02                                 1.829954                            1.746301      -1.044361       2.392116                    0.997330       3.474752       9.745014       0.479107       1.268271      -0.713014       0.026243      -0.020531      -0.025858       0.042176      -0.013669      -0.006544       0.004057       0.010658      -0.004250      -0.013974      -0.004396       0.018370              1.854153       1.907967      -0.268549      -0.381872       1.735123       0.164869       1.919367          -0.000003
           34              H      -0.245090      14.410081       9.812478       0.121674       0.979107 0.71647476E+01  0.69337772E+02                                 1.707898                            1.625288      -1.094273       2.365609                    0.995873       3.664542      10.636164       0.457769       1.382582      -0.686210       0.027805      -0.028779       0.007865       0.040782      -0.012290      -0.001786      -0.000856       0.002818       0.000539      -0.012720       0.000391       0.012329              1.760536       1.855489      -0.440536       0.162853       1.871793      -0.181424       1.554325          -0.000003
           35              H       2.953199       3.678517      11.282554       0.132528       1.153879 0.86955425E+01  0.85910085E+02                                 1.733997                            1.663252      -0.919657       2.454225                    0.998693       3.240761       8.680713       0.519646       1.193028      -0.732002      -0.028044       0.020865       0.027776       0.044647      -0.015413      -0.008834       0.002187      -0.001458      -0.003607      -0.016585      -0.002463       0.019049              1.741101       1.787485      -0.189085      -0.367347       1.544435       0.103296       1.891382          -0.000003
           36              H       2.943209       4.456018       9.063624       0.125173       1.158663 0.85328356E+01  0.83826138E+02                                 1.727369                            1.637119      -0.916290       2.448859                    0.998750       3.262394       8.687064       0.529324       1.177873      -0.735040      -0.028713       0.031477      -0.006261       0.043063      -0.015390      -0.005502       0.001562       0.000666      -0.017697      -0.013534      -0.005818       0.019352              1.760386       1.811849      -0.428851       0.169720       1.895526      -0.271495       1.573782          -0.000002
           37              C       0.109363      11.298615      11.125046       0.114627      26.553751 0.31703844E+03  0.68949298E+04                                 7.790788                            5.975951       0.238231       2.101618                    0.999715      25.380211      70.413510       0.666737       0.422409      -1.059315       0.038829       0.025948      -0.006919       0.047211      -0.008761      -0.000671      -0.026783      -0.008038      -0.060088      -0.035308       0.004366       0.030942              9.025972       8.482133       1.810644      -0.736221       7.201046       3.614112      11.394737          -0.000070
           38              C       0.136689      10.752025       9.855586      -0.204946      34.048770 0.44401323E+03  0.10497518E+05                                 9.141856                            7.047037       0.124516       2.021131                    0.998906      29.607988      85.453913       0.617685       0.419419      -1.061926      -0.021059      -0.000460       0.015059       0.025893      -0.006368       0.015093       0.000035      -0.043858      -0.059170      -0.031714      -0.001075       0.032789             10.561471      10.113996       1.673223      -1.655227       7.722222       4.118207      13.848194           0.000078
           39              C       1.212281      11.037012       9.044281       0.259110      33.653584 0.37817219E+03  0.85949567E+04                                 9.365218                            6.672941      -0.222290       1.943179                    0.998290      25.430152      72.119195       0.610346       0.441546      -1.047665       0.000937      -0.026928      -0.069425       0.074470      -0.002335      -0.003736       0.023271      -0.021611       0.109441      -0.029333      -0.017435       0.046768             11.792932      10.103122       1.817049      -0.781722       8.674453       5.967523      16.601222          -0.000075
           40              C       2.264847      11.813052       9.518740      -0.205656      35.784902 0.46898748E+03  0.11241282E+05                                 9.465339                            7.233392       0.107124       2.012867                    0.998652      29.927247      86.985207       0.610798       0.418364      -1.062541       0.018355       0.007899       0.009512       0.022130      -0.019357      -0.005229      -0.028356      -0.018866       0.017535      -0.035817      -0.001028       0.036845             11.276607      10.798265       2.636002       0.278186       9.314983       5.639495      13.716574           0.000082
           41              C       2.168686      12.318720      10.812517       0.107364      28.866477 0.35427835E+03  0.79409521E+04                                 8.377651                            6.402658       0.094495       2.052823                    0.999221      26.075063      74.024758       0.629754       0.433918      -1.049674      -0.048442      -0.021952       0.010852       0.054280      -0.015038       0.010867      -0.020256      -0.012589      -0.050905      -0.027271      -0.007633       0.034904              9.876497      10.267401       2.170861      -0.733547       7.687709       3.966567      11.674381          -0.000076
           42              C       2.261043       9.647155       7.337114       0.452983      27.747870 0.30451945E+03  0.65784116E+04                                 8.347475                            6.120484      -0.023453       2.036225                    0.999504      23.440013      65.529851       0.614628       0.461305      -1.032759      -0.002173       0.014828       0.047554       0.049860       0.047639      -0.035182      -0.014313      -0.039324      -0.148595      -0.067526      -0.016426       0.083952             10.036136       8.868457      -3.011903      -0.122627       8.282905       4.224382      12.957045          -0.000047
           43              C       2.270734       9.170716       5.930871      -0.084657      40.121102 0.47975277E+03  0.11495545E+05                                10.117155                            7.279521      -0.052123       1.971597                    0.999325      28.575073      81.429252       0.617127       0.414209      -1.071607       0.004040      -0.010826      -0.029397       0.031587       0.005446      -0.002156      -0.000357      -0.004459       0.015347      -0.008629       0.002530       0.006099             12.339090      10.865718      -4.105459       0.031248      10.290103       5.016431      15.861447           0.000002
           44              C       1.322682       9.654462       4.992730       0.028451      37.371684 0.44426159E+03  0.10479348E+05                                 9.737387                            7.084257      -0.086302       1.968069                    0.999128      27.693818      79.206190       0.612956       0.423625      -1.061860      -0.000160      -0.003312      -0.007714       0.008396      -0.006560       0.004152      -0.013696       0.001396      -0.061912      -0.025980       0.005147       0.020834             11.818960      11.330457      -4.030922       0.611181       9.121940       4.044582      15.004484           0.000004
           45              C       0.349322      10.607340       5.388988      -0.087671      39.926439 0.47950564E+03  0.11486866E+05                                10.072128                            7.277885      -0.068859       1.964690                    0.999315      28.647930      81.597416       0.617235       0.414236      -1.071709       0.000831      -0.008362      -0.032953       0.034008       0.002423      -0.001201       0.006673      -0.006359       0.007789      -0.007066      -0.001905       0.008970             12.201047      10.682466      -3.578211       0.621487       9.278192       4.531354      16.642482           0.000001
           46              C       0.256071      11.058934       6.806008       0.457705      26.988747 0.29535748E+03  0.63344549E+04                                 8.167269                            6.019264      -0.014760       2.040889                    0.999505      23.289910      64.958915       0.620833       0.460013      -1.033074      -0.003336       0.014477       0.047913       0.050163       0.061719       0.004785      -0.034921      -0.024873      -0.093473      -0.067780      -0.015998       0.083777              9.744089       8.772623      -2.713429       0.235961       7.428624       3.674992      13.031018          -0.000044
           47              C       3.190941       8.209070       5.568878      -0.066070      31.828634 0.42382159E+03  0.99443807E+04                                 8.848219                            6.962171      -0.015726       1.978391                    0.999483      28.957855      84.368657       0.608659       0.428882      -1.051756      -0.007430      -0.005621      -0.026386       0.027983       0.014795      -0.004298      -0.019495       0.006806      -0.061648      -0.030899       0.000295       0.030604             10.022234       8.783467      -3.333566      -0.392381       9.093486       3.195103      12.189750           0.000003
           48              C       3.241055       7.758937       4.246087      -0.100895      31.917770 0.44696002E+03  0.10634199E+05                                 8.896135                            7.175869       0.014959       1.988830                    0.998870      29.408432      86.454865       0.595879       0.432028      -1.049183      -0.005031       0.009964       0.023325       0.025858       0.009026      -0.010404      -0.007761      -0.003902      -0.061301      -0.024443       0.001323       0.023121              9.976868       8.614217      -2.425625       0.737930       7.844783       2.252374      13.471603           0.000005
           49              C       2.384092       8.241222       3.288880      -0.034590      39.362154 0.49753875E+03  0.12057962E+05                                10.132105                            7.505507      -0.176928       1.942183                    0.998761      28.379705      81.936611       0.595244       0.424585      -1.062593      -0.010346       0.009445       0.035097       0.037789       0.026011      -0.000236      -0.006664      -0.043534      -0.093136      -0.032007      -0.017899       0.049906             12.373108      12.128486      -4.099830      -1.461242       8.454530       3.067411      16.536308           0.000005
           50              C       1.346559       9.183869       3.645345       0.029803      38.972039 0.46078860E+03  0.10982424E+05                                10.115036                            7.282092      -0.188184       1.941791                    0.998940      27.852346      80.396454       0.595481       0.431561      -1.055642       0.000810      -0.000005      -0.005111       0.005175      -0.006277       0.001007      -0.010170      -0.014892      -0.038176      -0.016255      -0.002943       0.019198             12.402203      13.414557      -4.083388       1.162832       8.727881       3.641201      15.064171          -0.000008
           51              C       0.335338       9.648616       2.745615      -0.029422      39.257803 0.47862246E+03  0.11475355E+05                                10.081777                            7.341033      -0.204376       1.934334                    0.998622      28.139498      80.524653       0.605035       0.422233      -1.065210       0.013974       0.020791       0.028831       0.038194       0.024664      -0.021809      -0.037873      -0.015947      -0.028565      -0.038204      -0.020335       0.058539             12.308964      11.443320      -2.053399       3.292159       9.419628       4.681289      16.063945          -0.000001
           52              C      -0.555288      10.627800       3.158452      -0.101635      31.713704 0.42801922E+03  0.10041264E+05                                 8.752913                            6.958349       0.043271       1.993707                    0.999324      29.121609      84.114876       0.615461       0.424209      -1.057411       0.005367       0.006577       0.022277       0.023840       0.001144       0.004382      -0.015048      -0.004900      -0.050695      -0.024148       0.006617       0.017531              9.773535       7.939883      -2.256980       0.424049       8.411306       3.707598      12.969415           0.000008
           53              C      -0.557947      11.102778       4.485112      -0.069933      30.996593 0.41438859E+03  0.96388164E+04                                 8.602213                            6.835241      -0.006360       1.977749                    0.999605      28.730185      82.509375       0.622815       0.422796      -1.058770       0.005415      -0.012191      -0.023487       0.027011       0.004191      -0.001036      -0.012614      -0.008726      -0.092332      -0.033751       0.009605       0.024146              9.502465       8.179677      -2.010712       1.363728       7.638733       2.887546      12.688985           0.000005
           54              C       2.704452       7.872932       1.853622       0.594731      20.764347 0.26026773E+03  0.54921566E+04                                 7.261369                            5.927558      -0.258153       1.965460                    0.999155      23.423545      68.150243       0.573352       0.506247      -0.993208       0.000612      -0.018073      -0.059754       0.062431       0.032657       0.058041       0.007544       0.104707      -0.130434      -0.068250      -0.037689       0.105939              8.375127       6.213359      -1.121699      -2.248289       7.166149       0.749950      11.745874          -0.000047
           55              C       0.002521       8.945650       1.445759       0.603081      21.986595 0.26814103E+03  0.56884257E+04                                 7.435330                            5.927024      -0.350610       1.935378                    0.998714      23.327387      67.576825       0.587673       0.491294      -1.002824      -0.001145      -0.028824      -0.053222       0.060537      -0.016407      -0.062718      -0.003004       0.116824      -0.090877      -0.064472      -0.039837       0.104309              8.662698       6.064136       0.308776       2.614803       7.739252       1.607602      12.184705          -0.000043
           56              C      -1.212866      10.623416      24.941546       0.114626      26.553733 0.31703810E+03  0.68949209E+04                                 7.790785                            5.975948       0.238231       2.101618                    0.999715      25.380211      70.413512       0.666738       0.422409      -1.059315      -0.038829      -0.025948      -0.006919       0.047211      -0.008761       0.000671       0.026783      -0.008038      -0.060088      -0.035308       0.004366       0.030942              9.025969       8.482126       1.810639       0.736223       7.201040      -3.614111      11.394740          -0.000069
           57              C      -1.240192      11.170005      23.672086      -0.204946      34.048789 0.44401327E+03  0.10497519E+05                                 9.141859                            7.047037       0.124517       2.021131                    0.998906      29.607989      85.453917       0.617685       0.419419      -1.061926       0.021059       0.000460       0.015059       0.025893      -0.006368      -0.015093      -0.000035      -0.043858      -0.059170      -0.031714      -0.001075       0.032788             10.561476      10.113999       1.673221       1.655230       7.722224      -4.118211      13.848207           0.000074
           58              C       3.325716      10.885019      22.860781       0.259110      33.653588 0.37817222E+03  0.85949576E+04                                 9.365219                            6.672941      -0.222290       1.943179                    0.998290      25.430151      72.119194       0.610345       0.441546      -1.047665      -0.000937       0.026928      -0.069425       0.074470      -0.002335       0.003736      -0.023271      -0.021611       0.109440      -0.029333      -0.017435       0.046768             11.792933      10.103125       1.817044       0.781731       8.674447      -5.967518      16.601226          -0.000069
           59              C       2.273149      10.108979      23.335240      -0.205656      35.784894 0.46898759E+03  0.11241285E+05                                 9.465338                            7.233393       0.107124       2.012867                    0.998652      29.927251      86.985226       0.610798       0.418364      -1.062540      -0.018355      -0.007899       0.009512       0.022130      -0.019357       0.005229       0.028356      -0.018866       0.017535      -0.035817      -0.001028       0.036845             11.276605      10.798265       2.636003      -0.278187       9.314980      -5.639491      13.716570           0.000076
           60              C       2.369310       9.603311      24.629017       0.107364      28.866467 0.35427837E+03  0.79409525E+04                                 8.377650                            6.402658       0.094495       2.052823                    0.999221      26.075064      74.024761       0.629754       0.433918      -1.049674       0.048442       0.021952       0.010852       0.054280      -0.015038      -0.010867       0.020256      -0.012589      -0.050905      -0.027271      -0.007633       0.034904              9.876493      10.267396       2.170860       0.733545       7.687707      -3.966565      11.674377          -0.000071
           61              C       2.276953      12.274876      21.153614       0.452983      27.747866 0.30451951E+03  0.65784130E+04                                 8.347474                            6.120484      -0.023452       2.036225                    0.999504      23.440013      65.529849       0.614628       0.461304      -1.032759       0.002173      -0.014828       0.047554       0.049860       0.047639       0.035182       0.014313      -0.039324      -0.148595      -0.067526      -0.016426       0.083952             10.036133       8.868455      -3.011901       0.122624       8.282901      -4.224377      12.957042          -0.000045
           62              C       2.267262      12.751314      19.747371      -0.084657      40.121119 0.47975323E+03  0.11495559E+05                                10.117159                            7.279525      -0.052122       1.971598                    0.999325      28.575075      81.429262       0.617127       0.414209      -1.071607      -0.004040       0.010826      -0.029397       0.031587       0.005445       0.002156       0.000357      -0.004459       0.015347      -0.008629       0.002530       0.006099             12.339093      10.865722      -4.105458      -0.031251      10.290106      -5.016432      15.861452          -0.000002
           63              C       3.215315      12.267568      18.809230       0.028451      37.371662 0.44426126E+03  0.10479339E+05                                 9.737382                            7.084254      -0.086301       1.968070                    0.999128      27.693814      79.206172       0.612956       0.423625      -1.061860       0.000160       0.003312      -0.007714       0.008396      -0.006559      -0.004152       0.013696       0.001396      -0.061912      -0.025980       0.005147       0.020834             11.818954      11.330452      -4.030920      -0.611178       9.121937      -4.044582      15.004474           0.000004
           64              C      -1.452826      11.314691      19.205488      -0.087671      39.926428 0.47950539E+03  0.11486858E+05                                10.072126                            7.277883      -0.068858       1.964690                    0.999315      28.647927      81.597405       0.617235       0.414236      -1.071709      -0.000831       0.008362      -0.032953       0.034008       0.002423       0.001201      -0.006673      -0.006359       0.007789      -0.007066      -0.001905       0.008970             12.201045      10.682465      -3.578213      -0.621482       9.278192      -4.531357      16.642479           0.000003
           65              C      -1.359575      10.863097      20.622508       0.457705      26.988741 0.29535737E+03  0.63344518E+04                                 8.167267                            6.019262      -0.014759       2.040889                    0.999505      23.289908      64.958903       0.620833       0.460013      -1.033074       0.003336      -0.014477       0.047913       0.050163       0.061719      -0.004785       0.034921      -0.024873      -0.093473      -0.067780      -0.015998       0.083777              9.744087       8.772620      -2.713427      -0.235961       7.428622      -3.674993      13.031019          -0.000044
           66              C       1.347055      13.712961      19.385378      -0.066069      31.828611 0.42382125E+03  0.99443706E+04                                 8.848214                            6.962168      -0.015725       1.978392                    0.999483      28.957845      84.368615       0.608659       0.428882      -1.051756       0.007430       0.005621      -0.026386       0.027983       0.014795       0.004298       0.019495       0.006806      -0.061649      -0.030899       0.000295       0.030604             10.022228       8.783454      -3.333558       0.392375       9.093478      -3.195099      12.189752           0.000006
           67              C       1.296942      14.163093      18.062587      -0.100894      31.917761 0.44695960E+03  0.10634187E+05                                 8.896132                            7.175865       0.014961       1.988831                    0.998870      29.408420      86.454812       0.595880       0.432028      -1.049184       0.005031      -0.009964       0.023325       0.025858       0.009026       0.010404       0.007761      -0.003902      -0.061301      -0.024443       0.001323       0.023121              9.976865       8.614208      -2.425619      -0.737937       7.844777      -2.252372      13.471612           0.000006
           68              C       2.153904      13.680809      17.105380      -0.034590      39.362145 0.49753867E+03  0.12057960E+05                                10.132103                            7.505506      -0.176927       1.942183                    0.998761      28.379701      81.936591       0.595244       0.424585      -1.062593       0.010346      -0.009445       0.035097       0.037789       0.026011       0.000236       0.006664      -0.043534      -0.093137      -0.032007      -0.017899       0.049906             12.373105      12.128473      -4.099821       1.461232       8.454525      -3.067408      16.536316           0.000000
           69              C       3.191438      12.738161      17.461845       0.029803      38.972040 0.46078888E+03  0.10982432E+05                                10.115037                            7.282094      -0.188183       1.941791                    0.998940      27.852341      80.396431       0.595481       0.431561      -1.055642      -0.000810       0.000005      -0.005111       0.005175      -0.006277      -0.001007       0.010170      -0.014892      -0.038176      -0.016255      -0.002943       0.019198             12.402202      13.414551      -4.083387      -1.162832       8.727882      -3.641203      15.064172          -0.000005
           70              C      -1.438841      12.273414      16.562115      -0.029422      39.257771 0.47862206E+03  0.11475342E+05                                10.081771                            7.341030      -0.204374       1.934335                    0.998622      28.139490      80.524619       0.605035       0.422233      -1.065210      -0.013974      -0.020791       0.028831       0.038194       0.024664       0.021809       0.037873      -0.015947      -0.028565      -0.038204      -0.020335       0.058539             12.308956      11.443302      -2.053398      -3.292148       9.419629      -4.681293      16.063935          -0.000005
           71              C      -0.548216      11.294230      16.974952      -0.101635      31.713687 0.42801888E+03  0.10041254E+05                                 8.752908                            6.958345       0.043272       1.993707                    0.999324      29.121604      84.114848       0.615461       0.424209      -1.057411      -0.005367      -0.006577       0.022277       0.023840       0.001144      -0.004382       0.015048      -0.004900      -0.050694      -0.024148       0.006617       0.017531              9.773529       7.939876      -2.256981      -0.424046       8.411303      -3.707595      12.969408           0.000011
           72              C      -0.545556      10.819253      18.301612      -0.069933      30.996583 0.41438848E+03  0.96388131E+04                                 8.602211                            6.835241      -0.006361       1.977748                    0.999605      28.730184      82.509368       0.622815       0.422796      -1.058770      -0.005415       0.012191      -0.023487       0.027011       0.004191       0.001036       0.012613      -0.008725      -0.092332      -0.033751       0.009605       0.024146              9.502463       8.179676      -2.010713      -1.363724       7.638732      -2.887545      12.688980           0.000001
           73              C       1.833545      14.049099      15.670122       0.594731      20.764352 0.26026782E+03  0.54921588E+04                                 7.261370                            5.927558      -0.258153       1.965460                    0.999155      23.423541      68.150227       0.573352       0.506247      -0.993208      -0.000612       0.018073      -0.059754       0.062431       0.032657      -0.058041      -0.007544       0.104707      -0.130434      -0.068250      -0.037689       0.105939              8.375128       6.213358      -1.121697       2.248287       7.166151      -0.749949      11.745876          -0.000043
           74              C      -1.106025      12.976381      15.262259       0.603081      21.986603 0.26814117E+03  0.56884292E+04                                 7.435331                            5.927026      -0.350609       1.935378                    0.998714      23.327385      67.576811       0.587673       0.491294      -1.002825       0.001145       0.028824      -0.053222       0.060537      -0.016407       0.062718       0.003005       0.116824      -0.090877      -0.064472      -0.039837       0.104309              8.662699       6.064138       0.308774      -2.614802       7.739256      -1.607605      12.184703          -0.000042
           75              C       2.915968       3.316072      16.507954       0.114627      26.553750 0.31703842E+03  0.68949295E+04                                 7.790788                            5.975951       0.238232       2.101618                    0.999715      25.380210      70.413509       0.666737       0.422409      -1.059315      -0.038829      -0.025948       0.006919       0.047211      -0.008761      -0.000671      -0.026783      -0.008038      -0.060088      -0.035308       0.004366       0.030942              9.025973       8.482133       1.810644      -0.736221       7.201046       3.614113      11.394738          -0.000067
           76              C       2.888642       3.862662      17.777414      -0.204946      34.048776 0.44401330E+03  0.10497520E+05                                 9.141856                            7.047037       0.124516       2.021131                    0.998906      29.607993      85.453928       0.617685       0.419419      -1.061926       0.021059       0.000461      -0.015059       0.025893      -0.006368       0.015093       0.000035      -0.043858      -0.059170      -0.031714      -0.001075       0.032788             10.561472      10.113998       1.673223      -1.655227       7.722223       4.118207      13.848196           0.000072
           77              C       1.813050       3.577675      18.588719       0.259110      33.653587 0.37817222E+03  0.85949576E+04                                 9.365218                            6.672941      -0.222290       1.943179                    0.998290      25.430154      72.119202       0.610346       0.441546      -1.047665      -0.000937       0.026928       0.069425       0.074470      -0.002335      -0.003736       0.023271      -0.021611       0.109441      -0.029333      -0.017435       0.046768             11.792933      10.103124       1.817049      -0.781723       8.674453       5.967523      16.601222          -0.000069
           78              C       0.760484       2.801635      18.114260      -0.205656      35.784910 0.46898759E+03  0.11241285E+05                                 9.465340                            7.233392       0.107124       2.012867                    0.998652      29.927253      86.985230       0.610798       0.418364      -1.062541      -0.018355      -0.007899      -0.009512       0.022130      -0.019357      -0.005229      -0.028356      -0.018866       0.017536      -0.035817      -0.001028       0.036845             11.276609      10.798268       2.636003       0.278185       9.314984       5.639495      13.716576           0.000076
           79              C       0.856645       2.295967      16.820483       0.107364      28.866472 0.35427829E+03  0.79409503E+04                                 8.377651                            6.402658       0.094495       2.052823                    0.999221      26.075059      74.024745       0.629754       0.433918      -1.049674       0.048442       0.021952      -0.010853       0.054280      -0.015039       0.010867      -0.020256      -0.012589      -0.050905      -0.027271      -0.007633       0.034904              9.876497      10.267400       2.170861      -0.733548       7.687708       3.966566      11.674382          -0.000072
           80              C       0.764288       4.967532      20.295886       0.452983      27.747873 0.30451949E+03  0.65784126E+04                                 8.347476                            6.120484      -0.023453       2.036225                    0.999504      23.440016      65.529863       0.614628       0.461305      -1.032759       0.002173      -0.014828      -0.047554       0.049860       0.047639      -0.035182      -0.014313      -0.039324      -0.148595      -0.067526      -0.016426       0.083952             10.036137       8.868458      -3.011904      -0.122627       8.282905       4.224382      12.957046          -0.000045
           81              C       0.754597       5.443971      21.702129      -0.084657      40.121115 0.47975293E+03  0.11495551E+05                                10.117159                            7.279523      -0.052123       1.971597                    0.999325      28.575078      81.429279       0.617127       0.414209      -1.071607      -0.004040       0.010826       0.029397       0.031587       0.005445      -0.002156      -0.000357      -0.004459       0.015347      -0.008629       0.002530       0.006099             12.339094      10.865722      -4.105460       0.031248      10.290107       5.016434      15.861453           0.000005
           82              C       1.702649       4.960225      22.640270       0.028451      37.371683 0.44426158E+03  0.10479348E+05                                 9.737387                            7.084257      -0.086302       1.968069                    0.999128      27.693818      79.206191       0.612956       0.423625      -1.061860       0.000160       0.003312       0.007714       0.008396      -0.006560       0.004152      -0.013696       0.001396      -0.061912      -0.025980       0.005147       0.020834             11.818960      11.330457      -4.030921       0.611181       9.121940       4.044582      15.004485           0.000003
           83              C       2.676009       4.007347      22.244012      -0.087671      39.926434 0.47950559E+03  0.11486864E+05                                10.072127                            7.277885      -0.068858       1.964690                    0.999315      28.647928      81.597409       0.617235       0.414236      -1.071709      -0.000831       0.008362       0.032953       0.034008       0.002423      -0.001201       0.006673      -0.006359       0.007789      -0.007066      -0.001905       0.008970             12.201046      10.682465      -3.578211       0.621487       9.278191       4.531353      16.642481           0.000003
           84              C       2.769260       3.555753      20.826992       0.457705      26.988743 0.29535743E+03  0.63344536E+04                                 8.167268                            6.019263      -0.014759       2.040889                    0.999505      23.289908      64.958908       0.620833       0.460013      -1.033074       0.003336      -0.014477      -0.047913       0.050163       0.061718       0.004786      -0.034921      -0.024873      -0.093473      -0.067780      -0.015998       0.083777              9.744088       8.772623      -2.713429       0.235961       7.428623       3.674992      13.031017          -0.000043
           85              C      -0.165610       6.405617      22.064122      -0.066069      31.828629 0.42382148E+03  0.99443776E+04                                 8.848218                            6.962170      -0.015726       1.978391                    0.999483      28.957853      84.368654       0.608659       0.428882      -1.051756       0.007430       0.005621       0.026386       0.027983       0.014795      -0.004298      -0.019495       0.006805      -0.061648      -0.030899       0.000295       0.030604             10.022233       8.783466      -3.333566      -0.392381       9.093484       3.195103      12.189749          -0.000000
           86              C      -0.215724       6.855750      23.386913      -0.100895      31.917763 0.44695992E+03  0.10634196E+05                                 8.896134                            7.175868       0.014960       1.988830                    0.998870      29.408426      86.454843       0.595879       0.432028      -1.049183       0.005031      -0.009964      -0.023325       0.025858       0.009026      -0.010404      -0.007761      -0.003902      -0.061301      -0.024444       0.001323       0.023121              9.976867       8.614216      -2.425625       0.737930       7.844782       2.252374      13.471603           0.000009
           87              C       0.641239       6.373465      24.344120      -0.034590      39.362148 0.49753867E+03  0.12057960E+05                                10.132104                            7.505506      -0.176928       1.942183                    0.998761      28.379702      81.936600       0.595244       0.424585      -1.062593       0.010346      -0.009445      -0.035097       0.037789       0.026011      -0.000236      -0.006664      -0.043534      -0.093136      -0.032007      -0.017899       0.049906             12.373107      12.128485      -4.099829      -1.461242       8.454529       3.067411      16.536307          -0.000002
           88              C       1.678772       5.430818      23.987655       0.029803      38.972037 0.46078858E+03  0.10982423E+05                                10.115036                            7.282091      -0.188184       1.941791                    0.998940      27.852345      80.396447       0.595481       0.431561      -1.055642      -0.000810       0.000005       0.005111       0.005175      -0.006277       0.001007      -0.010170      -0.014892      -0.038176      -0.016255      -0.002943       0.019198             12.402202      13.414555      -4.083388       1.162832       8.727880       3.641201      15.064170          -0.000003
           89              C       2.689993       4.966071      24.887385      -0.029422      39.257796 0.47862237E+03  0.11475352E+05                                10.081775                            7.341032      -0.204375       1.934334                    0.998622      28.139495      80.524640       0.605035       0.422233      -1.065210      -0.013974      -0.020791      -0.028831       0.038194       0.024664      -0.021809      -0.037873      -0.015947      -0.028565      -0.038203      -0.020335       0.058539             12.308962      11.443318      -2.053398       3.292159       9.419627       4.681288      16.063942          -0.000004
           90              C       3.580619       3.986887      24.474548      -0.101635      31.713707 0.42801928E+03  0.10041265E+05                                 8.752913                            6.958349       0.043271       1.993707                    0.999324      29.121611      84.114879       0.615461       0.424209      -1.057411      -0.005367      -0.006577      -0.022277       0.023840       0.001144       0.004382      -0.015048      -0.004900      -0.050694      -0.024148       0.006617       0.017531              9.773534       7.939883      -2.256980       0.424049       8.411306       3.707598      12.969415           0.000011
           91              C       3.583278       3.511909      23.147888      -0.069933      30.996588 0.41438853E+03  0.96388145E+04                                 8.602212                            6.835241      -0.006360       1.977749                    0.999605      28.730181      82.509359       0.622815       0.422796      -1.058770      -0.005415       0.012191       0.023486       0.027011       0.004191      -0.001036      -0.012613      -0.008726      -0.092332      -0.033751       0.009605       0.024146              9.502464       8.179676      -2.010712       1.363728       7.638732       2.887545      12.688983           0.000003
           92              C       0.320879       6.741755      25.779378       0.594731      20.764348 0.26026775E+03  0.54921569E+04                                 7.261368                            5.927557      -0.258153       1.965460                    0.999155      23.423544      68.150236       0.573352       0.506247      -0.993208      -0.000612       0.018073       0.059754       0.062431       0.032657       0.058041       0.007544       0.104707      -0.130434      -0.068250      -0.037689       0.105939              8.375127       6.213359      -1.121699      -2.248288       7.166149       0.749950      11.745873          -0.000045
           93              C       3.022810       5.669037      26.187241       0.603081      21.986597 0.26814106E+03  0.56884264E+04                                 7.435330                            5.927025      -0.350610       1.935378                    0.998714      23.327387      67.576822       0.587673       0.491294      -1.002825       0.001145       0.028824       0.053222       0.060537      -0.016407      -0.062718      -0.003004       0.116824      -0.090877      -0.064471      -0.039837       0.104309              8.662698       6.064136       0.308776       2.614804       7.739252       1.607602      12.184705          -0.000042
           94              C       4.238197       3.991271       2.691454       0.114627      26.553730 0.31703805E+03  0.68949196E+04                                 7.790785                            5.975947       0.238232       2.101618                    0.999715      25.380208      70.413503       0.666737       0.422409      -1.059315       0.038829       0.025948       0.006919       0.047211      -0.008761       0.000671       0.026783      -0.008038      -0.060088      -0.035308       0.004366       0.030942              9.025969       8.482125       1.810639       0.736223       7.201040      -3.614112      11.394740          -0.000063
           95              C       4.265523       3.444682       3.960914      -0.204945      34.048793 0.44401331E+03  0.10497520E+05                                 9.141859                            7.047037       0.124516       2.021131                    0.998906      29.607992      85.453928       0.617685       0.419419      -1.061926      -0.021059      -0.000461      -0.015059       0.025893      -0.006368      -0.015093      -0.000035      -0.043858      -0.059169      -0.031713      -0.001075       0.032788             10.561477      10.113999       1.673221       1.655230       7.722224      -4.118211      13.848207           0.000069
           96              C      -0.300385       3.729668       4.772219       0.259110      33.653596 0.37817232E+03  0.85949605E+04                                 9.365221                            6.672942      -0.222290       1.943178                    0.998290      25.430155      72.119210       0.610345       0.441546      -1.047665       0.000937      -0.026928       0.069425       0.074470      -0.002335       0.003736      -0.023271      -0.021611       0.109441      -0.029333      -0.017435       0.046768             11.792935      10.103127       1.817044       0.781731       8.674449      -5.967520      16.601229          -0.000066
           97              C       0.752182       4.505708       4.297760      -0.205656      35.784890 0.46898751E+03  0.11241283E+05                                 9.465338                            7.233393       0.107124       2.012867                    0.998652      29.927249      86.985219       0.610798       0.418364      -1.062540       0.018355       0.007899      -0.009512       0.022130      -0.019357       0.005229       0.028356      -0.018866       0.017535      -0.035817      -0.001028       0.036845             11.276604      10.798264       2.636003      -0.278187       9.314979      -5.639490      13.716569           0.000071
           98              C       0.656021       5.011376       3.003983       0.107364      28.866465 0.35427833E+03  0.79409516E+04                                 8.377649                            6.402658       0.094495       2.052823                    0.999221      26.075062      74.024754       0.629754       0.433918      -1.049674      -0.048442      -0.021952      -0.010853       0.054280      -0.015039      -0.010867       0.020256      -0.012589      -0.050905      -0.027271      -0.007633       0.034904              9.876493      10.267396       2.170860       0.733545       7.687707      -3.966566      11.674377          -0.000067
           99              C       0.748378       2.339811       6.479386       0.452983      27.747871 0.30451958E+03  0.65784150E+04                                 8.347475                            6.120485      -0.023453       2.036225                    0.999504      23.440017      65.529864       0.614628       0.461304      -1.032759      -0.002173       0.014828      -0.047554       0.049860       0.047639       0.035182       0.014313      -0.039324      -0.148595      -0.067526      -0.016426       0.083952             10.036134       8.868456      -3.011902       0.122624       8.282902      -4.224378      12.957044          -0.000046
          100              C       0.758069       1.863373       7.885629      -0.084657      40.121122 0.47975326E+03  0.11495560E+05                                10.117159                            7.279525      -0.052123       1.971597                    0.999325      28.575076      81.429266       0.617127       0.414209      -1.071607       0.004040      -0.010826       0.029397       0.031587       0.005445       0.002156       0.000357      -0.004459       0.015347      -0.008629       0.002530       0.006099             12.339094      10.865723      -4.105459      -0.031251      10.290106      -5.016432      15.861452           0.000005
          101              C      -0.189984       2.347119       8.823770       0.028451      37.371661 0.44426123E+03  0.10479338E+05                                 9.737383                            7.084255      -0.086301       1.968070                    0.999128      27.693813      79.206176       0.612956       0.423625      -1.061860      -0.000160      -0.003312       0.007714       0.008396      -0.006559      -0.004152       0.013696       0.001396      -0.061912      -0.025980       0.005147       0.020834             11.818956      11.330453      -4.030921      -0.611178       9.121937      -4.044582      15.004476          -0.000000
          102              C       4.478157       3.299996       8.427512      -0.087671      39.926443 0.47950557E+03  0.11486864E+05                                10.072129                            7.277885      -0.068859       1.964690                    0.999315      28.647933      81.597432       0.617235       0.414236      -1.071709       0.000831      -0.008362       0.032953       0.034008       0.002423       0.001201      -0.006673      -0.006359       0.007789      -0.007066      -0.001905       0.008970             12.201049      10.682469      -3.578214      -0.621483       9.278195      -4.531358      16.642485           0.000005
          103              C       4.384906       3.751590       7.010492       0.457705      26.988746 0.29535742E+03  0.63344535E+04                                 8.167268                            6.019263      -0.014760       2.040889                    0.999505      23.289911      64.958916       0.620833       0.460013      -1.033074      -0.003336       0.014477      -0.047913       0.050163       0.061719      -0.004785       0.034921      -0.024873      -0.093473      -0.067780      -0.015998       0.083777              9.744089       8.772621      -2.713427      -0.235961       7.428623      -3.674994      13.031022          -0.000046
          104              C       1.678276       0.901726       8.247622      -0.066069      31.828610 0.42382123E+03  0.99443701E+04                                 8.848215                            6.962168      -0.015725       1.978392                    0.999483      28.957846      84.368621       0.608659       0.428882      -1.051756      -0.007430      -0.005621       0.026386       0.027983       0.014795       0.004298       0.019495       0.006805      -0.061648      -0.030899       0.000295       0.030604             10.022228       8.783454      -3.333558       0.392375       9.093478      -3.195098      12.189752           0.000000
          105              C       1.728389       0.451594       9.570413      -0.100894      31.917759 0.44695957E+03  0.10634186E+05                                 8.896131                            7.175864       0.014961       1.988831                    0.998870      29.408418      86.454803       0.595880       0.432028      -1.049184      -0.005031       0.009963      -0.023325       0.025858       0.009026       0.010404       0.007761      -0.003902      -0.061301      -0.024444       0.001323       0.023121              9.976865       8.614207      -2.425619      -0.737938       7.844776      -2.252372      13.471612           0.000011
          106              C       0.871427       0.933878      10.527620      -0.034590      39.362147 0.49753870E+03  0.12057961E+05                                10.132103                            7.505506      -0.176927       1.942183                    0.998761      28.379702      81.936593       0.595244       0.424585      -1.062593      -0.010346       0.009445      -0.035097       0.037789       0.026011       0.000236       0.006664      -0.043534      -0.093136      -0.032007      -0.017899       0.049906             12.373105      12.128473      -4.099821       1.461232       8.454525      -3.067408      16.536317          -0.000006
          107              C      -0.166107       1.876526      10.171155       0.029803      38.972041 0.46078887E+03  0.10982432E+05                                10.115037                            7.282094      -0.188183       1.941791                    0.998940      27.852341      80.396434       0.595481       0.431561      -1.055642       0.000810      -0.000005       0.005111       0.005175      -0.006277      -0.001007       0.010170      -0.014892      -0.038176      -0.016255      -0.002943       0.019198             12.402203      13.414552      -4.083387      -1.162833       8.727883      -3.641203      15.064174          -0.000002
          108              C       4.464172       2.341273      11.070885      -0.029422      39.257780 0.47862218E+03  0.11475346E+05                                10.081773                            7.341031      -0.204375       1.934335                    0.998622      28.139494      80.524635       0.605035       0.422233      -1.065210       0.013974       0.020791      -0.028831       0.038194       0.024664       0.021809       0.037873      -0.015947      -0.028565      -0.038203      -0.020335       0.058539             12.308958      11.443305      -2.053398      -3.292149       9.419631      -4.681294      16.063939          -0.000008
          109              C       3.573547       3.320457      10.658048      -0.101635      31.713686 0.42801883E+03  0.10041252E+05                                 8.752908                            6.958345       0.043272       1.993707                    0.999324      29.121604      84.114851       0.615461       0.424209      -1.057411       0.005367       0.006577      -0.022277       0.023840       0.001144      -0.004382       0.015049      -0.004900      -0.050694      -0.024148       0.006617       0.017531              9.773529       7.939876      -2.256981      -0.424046       8.411303      -3.707594      12.969408           0.000014
          110              C       3.570887       3.795434       9.331388      -0.069933      30.996580 0.41438841E+03  0.96388114E+04                                 8.602211                            6.835240      -0.006360       1.977749                    0.999605      28.730182      82.509365       0.622815       0.422796      -1.058770       0.005415      -0.012191       0.023487       0.027010       0.004191       0.001036       0.012613      -0.008725      -0.092332      -0.033751       0.009605       0.024146              9.502463       8.179676      -2.010713      -1.363724       7.638732      -2.887545      12.688980          -0.000001
          111              C       1.191786       0.565588      11.962878       0.594731      20.764358 0.26026791E+03  0.54921611E+04                                 7.261371                            5.927559      -0.258153       1.965460                    0.999155      23.423546      68.150243       0.573352       0.506247      -0.993208       0.000612      -0.018073       0.059754       0.062431       0.032657      -0.058041      -0.007544       0.104707      -0.130434      -0.068250      -0.037689       0.105939              8.375130       6.213360      -1.121697       2.248287       7.166152      -0.749949      11.745878          -0.000043
          112              C       4.131356       1.638306      12.370741       0.603081      21.986605 0.26814119E+03  0.56884298E+04                                 7.435332                            5.927026      -0.350610       1.935378                    0.998714      23.327388      67.576825       0.587673       0.491294      -1.002825      -0.001145      -0.028824       0.053222       0.060537      -0.016407       0.062718       0.003005       0.116824      -0.090877      -0.064471      -0.039837       0.104309              8.662700       6.064138       0.308774      -2.614803       7.739257      -1.607605      12.184705          -0.000040
          113              N       1.088369      12.079039      11.599781      -0.220217      34.186701 0.46346133E+03  0.10838766E+05                                 8.711847                            6.887003       0.210536       2.109238                    0.998875      26.733300      71.511827       0.682435       0.383776      -1.109470       0.006084      -0.053522      -0.137617       0.147784       0.019751      -0.005460      -0.030822       0.045299      -0.217075      -0.082279       0.014079       0.068200             10.167372      10.884507       2.021997      -1.400664       8.173605       3.628226      11.444005           0.000074
          114              N       1.244276      10.562034       7.675342      -0.236623      41.164182 0.46004640E+03  0.10762363E+05                                 9.900244                            6.862578      -0.044731       2.038518                    0.998729      26.357378      71.019312       0.682018       0.383888      -1.106985      -0.000868       0.013680       0.044733       0.046786      -0.036728       0.010299       0.022868       0.022375       0.102003      -0.061693       0.020091       0.041602             12.549274      10.846742      -3.683109       0.174199       9.876961       5.658742      16.924120           0.000033
          115              N       3.449628       9.842992      25.416281      -0.220217      34.186710 0.46346165E+03  0.10838775E+05                                 8.711849                            6.887006       0.210536       2.109238                    0.998875      26.733300      71.511828       0.682435       0.383776      -1.109470      -0.006084       0.053522      -0.137617       0.147784       0.019751       0.005460       0.030821       0.045299      -0.217075      -0.082279       0.014079       0.068200             10.167374      10.884510       2.021998       1.400661       8.173607      -3.628227      11.444004           0.000073
          116              N       3.293720      11.359996      21.491842      -0.236623      41.164188 0.46004653E+03  0.10762367E+05                                 9.900245                            6.862580      -0.044732       2.038518                    0.998729      26.357382      71.019328       0.682018       0.383888      -1.106985       0.000868      -0.013680       0.044733       0.046787      -0.036728      -0.010299      -0.022868       0.022375       0.102003      -0.061693       0.020091       0.041602             12.549276      10.846740      -3.683107      -0.174198       9.876959      -5.658743      16.924128           0.000024
          117              N       1.936962       2.535648      16.033219      -0.220217      34.186691 0.46346115E+03  0.10838760E+05                                 8.711845                            6.887002       0.210536       2.109239                    0.998875      26.733294      71.511807       0.682435       0.383776      -1.109470      -0.006084       0.053522       0.137617       0.147784       0.019751      -0.005460      -0.030821       0.045299      -0.217075      -0.082279       0.014079       0.068200             10.167370      10.884505       2.021997      -1.400664       8.173603       3.628225      11.444004           0.000072
          118              N       1.781055       4.052653      19.957658      -0.236623      41.164201 0.46004663E+03  0.10762370E+05                                 9.900247                            6.862581      -0.044732       2.038517                    0.998729      26.357385      71.019342       0.682018       0.383888      -1.106985       0.000869      -0.013680      -0.044734       0.046787      -0.036728       0.010300       0.022868       0.022375       0.102003      -0.061693       0.020091       0.041602             12.549279      10.846746      -3.683111       0.174198       9.876965       5.658745      16.924127           0.000028
          119              N      -0.424297       4.771695       2.216719      -0.220217      34.186698 0.46346145E+03  0.10838769E+05                                 8.711846                            6.887004       0.210536       2.109239                    0.998875      26.733294      71.511805       0.682435       0.383776      -1.109471       0.006084      -0.053522       0.137617       0.147784       0.019751       0.005460       0.030821       0.045299      -0.217075      -0.082279       0.014079       0.068200             10.167371      10.884507       2.021998       1.400660       8.173605      -3.628226      11.444000           0.000068
          120              N      -0.268389       3.254691       6.141158      -0.236623      41.164191 0.46004656E+03  0.10762368E+05                                 9.900246                            6.862580      -0.044732       2.038517                    0.998729      26.357383      71.019335       0.682018       0.383888      -1.106985      -0.000868       0.013680      -0.044734       0.046787      -0.036728      -0.010300      -0.022868       0.022375       0.102003      -0.061693       0.020091       0.041602             12.549277      10.846742      -3.683107      -0.174198       9.876960      -5.658744      16.924129           0.000027
          121              O       2.694733       8.790734       0.987327      -0.520868      32.312792 0.53545243E+03  0.12900853E+05                                 8.165663                            7.240747       0.094133       2.096205                    0.994650      27.321968      72.666520       0.692359       0.367178      -1.128916      -0.018498      -0.016624      -0.010019       0.026813       0.037544       0.028151      -0.053625       0.042002      -0.002477      -0.085741       0.040482       0.045258              9.178381       8.381141       0.355325      -2.660383       6.206465      -1.894297      12.947537           0.000019
          122              O       3.103880       6.684758       1.683679      -0.571823      39.187875 0.67223700E+03  0.17118398E+05                                 9.268561                            8.133816      -0.096152       2.014828                    0.994257      28.616655      77.860307       0.651730       0.369060      -1.129182      -0.028063       0.007065      -0.015139       0.032660       0.001593       0.034583       0.040925       0.007516      -0.221756      -0.095464       0.035465       0.059999             10.279532      10.154401      -2.564763      -2.890950      10.909325       2.091032       9.774871           0.000017
          123              O      -0.421988       9.672000       0.501263      -0.536199      32.138988 0.49208952E+03  0.11593480E+05                                 8.052273                            6.859525       0.223306       2.129803                    0.996507      27.257010      71.385819       0.725039       0.358571      -1.137092       0.015750      -0.015235      -0.005984       0.022716      -0.027673      -0.006559      -0.038299       0.107598       0.081482      -0.087224       0.039464       0.047760              9.154067       7.122091      -0.138535       3.151550       6.294695      -1.064602      14.045415           0.000017
          124              O       0.022120       7.685864       1.491077      -0.567717      37.771309 0.68830401E+03  0.17653325E+05                                 9.044212                            8.267533      -0.190224       1.982373                    0.993932      28.839013      79.067432       0.641294       0.372394      -1.125243       0.021749       0.013933      -0.017468       0.031181      -0.005363      -0.063164       0.003210      -0.016583      -0.208063      -0.100740       0.040696       0.060044              9.645880       8.850293       1.657945       1.134654      12.028503       1.807532       8.058845           0.000016
          125              O      -0.588722      11.826205       7.213595      -0.449141      27.969962 0.40555279E+03  0.90602076E+04                                 7.206460                            6.172172       0.954340       2.389237                    0.998806      25.403984      63.782653       0.778315       0.352257      -1.147637       0.028171      -0.028110      -0.010636       0.041194       0.029998      -0.062644      -0.007741      -0.025850      -0.239706      -0.108991       0.023998       0.084993              8.047304       8.910731      -3.303906      -2.143380       8.097726       2.789464       7.133454           0.000024
          126              O       3.071166       9.284711       8.179092      -0.452856      24.437103 0.36762148E+03  0.80242403E+04                                 6.515454                            5.833670       0.799833       2.330971                    0.998752      25.491035      63.535878       0.808331       0.347147      -1.150315      -0.023412       0.013485      -0.027776       0.038749       0.061453       0.045676      -0.055071       0.012534      -0.123729      -0.112705       0.030201       0.082504              6.729063       7.652477      -0.818174       2.417673       5.299100       0.211870       7.235613           0.000029
          127              O       1.843263      13.131296      14.803827      -0.520868      32.312795 0.53545246E+03  0.12900854E+05                                 8.165664                            7.240747       0.094133       2.096206                    0.994650      27.321963      72.666501       0.692359       0.367178      -1.128916       0.018498       0.016623      -0.010019       0.026813       0.037544      -0.028151       0.053625       0.042002      -0.002477      -0.085741       0.040482       0.045259              9.178383       8.381142       0.355328       2.660387       6.206467       1.894298      12.947540           0.000018
          128              O       4.050286       0.622586      15.500179      -0.571823      39.187880 0.67223724E+03  0.17118406E+05                                 9.268563                            8.133818      -0.096152       2.014828                    0.994257      28.616658      77.860321       0.651730       0.369061      -1.129182       0.028064      -0.007065      -0.015139       0.032660       0.001593      -0.034583      -0.040925       0.007516      -0.221756      -0.095464       0.035465       0.059999             10.279534      10.154403      -2.564761       2.890950      10.909325      -2.091032       9.774873           0.000016
          129              O      -0.681515      12.250031      14.317763      -0.536199      32.138961 0.49208905E+03  0.11593466E+05                                 8.052268                            6.859521       0.223307       2.129804                    0.996507      27.257000      71.385775       0.725039       0.358571      -1.137093      -0.015750       0.015235      -0.005984       0.022715      -0.027673       0.006559       0.038299       0.107598       0.081482      -0.087224       0.039464       0.047761              9.154061       7.122090      -0.138535      -3.151550       6.294689       1.064599      14.045402           0.000019
          130              O      -1.125624      14.236167      15.307577      -0.567717      37.771311 0.68830403E+03  0.17653325E+05                                 9.044212                            8.267533      -0.190223       1.982374                    0.993932      28.839014      79.067433       0.641294       0.372394      -1.125243      -0.021749      -0.013933      -0.017468       0.031181      -0.005363       0.063164      -0.003210      -0.016583      -0.208063      -0.100740       0.040696       0.060044              9.645880       8.850292       1.657942      -1.134653      12.028504      -1.807531       8.058844           0.000014
          131              O      -0.514782      10.095826      21.030095      -0.449141      27.969960 0.40555277E+03  0.90602071E+04                                 7.206460                            6.172172       0.954339       2.389237                    0.998806      25.403982      63.782649       0.778315       0.352257      -1.147637      -0.028171       0.028110      -0.010636       0.041194       0.029998       0.062644       0.007742      -0.025850      -0.239705      -0.108991       0.023998       0.084993              8.047304       8.910731      -3.303906       2.143380       8.097726      -2.789464       7.133454           0.000029
          132              O       1.466830      12.637320      21.995592      -0.452856      24.437102 0.36762145E+03  0.80242396E+04                                 6.515454                            5.833670       0.799833       2.330971                    0.998752      25.491030      63.535868       0.808330       0.347148      -1.150315       0.023411      -0.013485      -0.027776       0.038748       0.061453      -0.045676       0.055071       0.012534      -0.123729      -0.112704       0.030201       0.082503              6.729064       7.652477      -0.818174      -2.417674       5.299100      -0.211870       7.235614           0.000032
          133              O       0.330598       5.823953      26.645673      -0.520868      32.312775 0.53545206E+03  0.12900842E+05                                 8.165660                            7.240745       0.094134       2.096206                    0.994650      27.321960      72.666490       0.692359       0.367178      -1.128916       0.018498       0.016624       0.010019       0.026813       0.037544       0.028151      -0.053625       0.042002      -0.002477      -0.085741       0.040482       0.045258              9.178378       8.381137       0.355325      -2.660381       6.206464      -1.894296      12.947532           0.000017
          134              O      -0.078549       7.929929      25.949321      -0.571823      39.187883 0.67223717E+03  0.17118404E+05                                 9.268563                            8.133817      -0.096152       2.014828                    0.994257      28.616658      77.860320       0.651730       0.369060      -1.129182       0.028063      -0.007065       0.015139       0.032660       0.001593       0.034583       0.040925       0.007516      -0.221756      -0.095464       0.035465       0.059999             10.279534      10.154404      -2.564764      -2.890951      10.909326       2.091033       9.774873           0.000019
          135              O       3.447319       4.942687      27.131737      -0.536199      32.138967 0.49208912E+03  0.11593468E+05                                 8.052269                            6.859522       0.223307       2.129803                    0.996507      27.257003      71.385788       0.725039       0.358571      -1.137093      -0.015750       0.015235       0.005984       0.022716      -0.027673      -0.006559      -0.038299       0.107598       0.081482      -0.087224       0.039464       0.047761              9.154062       7.122087      -0.138535       3.151547       6.294692      -1.064602      14.045406           0.000017
          136              O       3.003211       6.928823      26.141923      -0.567718      37.771317 0.68830418E+03  0.17653330E+05                                 9.044213                            8.267534      -0.190223       1.982373                    0.993932      28.839017      79.067443       0.641294       0.372394      -1.125243      -0.021749      -0.013933       0.017468       0.031181      -0.005363      -0.063164       0.003210      -0.016583      -0.208063      -0.100740       0.040696       0.060043              9.645881       8.850294       1.657945       1.134654      12.028504       1.807532       8.058846           0.000015
          137              O       3.614053       2.788482      20.419405      -0.449141      27.969959 0.40555273E+03  0.90602060E+04                                 7.206460                            6.172172       0.954340       2.389237                    0.998806      25.403981      63.782646       0.778315       0.352257      -1.147637      -0.028171       0.028110       0.010636       0.041194       0.029998      -0.062644      -0.007742      -0.025850      -0.239705      -0.108991       0.023997       0.084993              8.047304       8.910731      -3.303906      -2.143380       8.097726       2.789464       7.133454           0.000027
          138              O      -0.045835       5.329976      19.453908      -0.452856      24.437115 0.36762171E+03  0.80242466E+04                                 6.515457                            5.833672       0.799832       2.330970                    0.998752      25.491038      63.535895       0.808330       0.347148      -1.150315       0.023411      -0.013484       0.027776       0.038748       0.061453       0.045676      -0.055071       0.012534      -0.123730      -0.112704       0.030201       0.082503              6.729066       7.652480      -0.818175       2.417674       5.299102       0.211871       7.235616           0.000029
          139              O       1.182068       1.483391      12.829173      -0.520868      32.312793 0.53545240E+03  0.12900852E+05                                 8.165663                            7.240747       0.094134       2.096206                    0.994650      27.321962      72.666496       0.692359       0.367178      -1.128916      -0.018498      -0.016623       0.010019       0.026813       0.037544      -0.028151       0.053625       0.042002      -0.002477      -0.085741       0.040482       0.045258              9.178382       8.381141       0.355328       2.660386       6.206467       1.894298      12.947538           0.000017
          140              O      -1.024955      13.992101      12.132821      -0.571823      39.187888 0.67223741E+03  0.17118411E+05                                 9.268564                            8.133818      -0.096152       2.014828                    0.994257      28.616662      77.860333       0.651730       0.369060      -1.129182      -0.028063       0.007065       0.015139       0.032660       0.001593      -0.034583      -0.040925       0.007516      -0.221756      -0.095464       0.035465       0.059999             10.279535      10.154404      -2.564761       2.890950      10.909326      -2.091032       9.774874           0.000017
          141              O       3.706846       2.364656      13.315237      -0.536199      32.138976 0.49208932E+03  0.11593474E+05                                 8.052271                            6.859524       0.223307       2.129803                    0.996507      27.257004      71.385795       0.725039       0.358571      -1.137092       0.015750      -0.015235       0.005984       0.022715      -0.027673       0.006559       0.038299       0.107598       0.081482      -0.087224       0.039464       0.047761              9.154064       7.122093      -0.138535      -3.151552       6.294692       1.064599      14.045409           0.000017
          142              O       4.150955       0.378520      12.325423      -0.567717      37.771323 0.68830430E+03  0.17653334E+05                                 9.044214                            8.267534      -0.190222       1.982374                    0.993932      28.839020      79.067453       0.641294       0.372394      -1.125243       0.021749       0.013933       0.017468       0.031181      -0.005363       0.063164      -0.003210      -0.016583      -0.208063      -0.100740       0.040696       0.060044              9.645882       8.850293       1.657942      -1.134654      12.028507      -1.807531       8.058846           0.000015
          143              O       3.540113       4.518861       6.602905      -0.449141      27.969962 0.40555281E+03  0.90602082E+04                                 7.206460                            6.172173       0.954340       2.389237                    0.998806      25.403984      63.782654       0.778315       0.352257      -1.147637       0.028171      -0.028110       0.010636       0.041194       0.029998       0.062644       0.007741      -0.025850      -0.239706      -0.108991       0.023998       0.084993              8.047304       8.910731      -3.303906       2.143380       8.097726      -2.789464       7.133454           0.000033
          144              O       1.558501       1.977367       5.637408      -0.452856      24.437113 0.36762166E+03  0.80242453E+04                                 6.515456                            5.833672       0.799832       2.330971                    0.998752      25.491036      63.535889       0.808330       0.347148      -1.150315      -0.023411       0.013485       0.027776       0.038748       0.061453      -0.045676       0.055071       0.012534      -0.123730      -0.112705       0.030201       0.082503              6.729066       7.652480      -0.818174      -2.417675       5.299102      -0.211870       7.235616           0.000030

******************************************************
Auxiliary information for the entire system
The total spin magnetic moment of the unit cell is   0.000000
The total net atomic charge of the unit cell is   -0.000004
Accuracy of reproducing the electrostatic potential in the unit cell:
  The inner radius (bohr) =    5.0000
  The outer radius (bohr) =   12.0000
  Valid grid points have density less than (e/(bohr^3)) =    0.0001
  The number of valid grid points were=       109120
  The rms potential error without charges in kcal/mol is=      2.36782
  The rms potential error with partial charges in kcal/mol is=      0.51534
  The RRMSE value at monopole order=      0.21764
  The rms potential error with partial charges and cloud penetration in kcal/mol is=      0.51159
  The RRMSE value at monopole order with cloud penetration is=      0.21606
  The rms potential error with partial charges and atomic dipoles in kcal/mol is=      0.25726
  The RRMSE value at dipole order=      0.10865
  The rms potential error with partial charges, atomic dipoles and cloud penetration in kcal/mol is=      0.24381
  The RRMSE value at dipole order with cloud penetration=      0.10297

******************************************************
The electron densities and ab initio electrostatic potential were computed in VASP using the PBE functional and
projector augmented wave method. See the main text of the journal article for a description of computational details.
The atomic charges, dipoles, and quadrupoles were computed with the DDEC6 method as described in
(a) T. A. Manz and N. Gabaldon Limas, RSC Adv. 6 (2016) 47771-47801 DOI: 10.1039/c6ra04656h
(b) N. Gabaldon Limas and T. A. Manz, RSC Adv. 8 (2018) 2678-2707 DOI: 10.1039/c7ra11829e.
For each atom in the material, the electron cloud parameters were fit to the spherically averaged atom-in-material
electron density using radial positions for which this density was between 10^-4 and 10^-2 electrons per cubic bohr.
The polarizabilities, dispersion coefficients, and quantum Drude oscillator (QDO) parameters were fit using the MCLF method.
The magnetic structure of the system was optimized in VASP from the default ferromagnetic initial guess using spin polarization.
The atomic spin moments (ASMs) were computed on this optimized magnetic structure using the DDEC6 partition as inputs
to the method of T. A. Manz and D. S. Sholl, J. Chem. Theory Comput. 7 (2011) 4146-4164 DOI: 10.1021/ct200539n.
The RMSE and RRMSE were computed using a uniform grid with Ewald summation.
