# Supplementary material for: A collection of forcefield precursors for metal–organic frameworks
Source: RSC Adv. 2019 Nov 13;9(63):36492–507. doi: 10.1039/c9ra07327b (PMC9075174; doi:10.1039/c9ra07327b)
Supplement: RA-009-C9RA07327B-s6173 [file RA-009-C9RA07327B-s6173.xyz]

  144
jmolscript: load "" {1 1 1} spacegroup "x,y,z" unitcell [{      5.579700     0.000000     0.000000 }, {     -2.503917    16.605379     0.000000 }, {      0.000000     0.000000    25.923100 }]
Zn    -0.786053     9.624810    13.502565     0.864588
Zn     2.609877    15.283259     0.541015     0.864588
Zn     3.861836     6.980569    12.420535     0.864588
Zn     0.465906     1.322120    25.382085     0.864587
H      0.315982    14.478230     2.291602     0.102725
H      0.133377    13.254414     4.269535     0.150274
H      3.617042    11.406235     3.333711     0.152810
H     -1.859449    12.701454     1.407624     0.103543
H     -0.677814     8.820777     6.472998     0.125158
H     -0.872907     7.957298     8.653131     0.126973
H     -1.401743    11.642031    10.485894     0.129687
H     -1.301971    12.527098     8.331684     0.121149
H      1.507842    10.429839    15.253152     0.102725
H      1.690448    11.653655    17.231085     0.150274
H     -1.793218    13.501834    16.295261     0.152810
H      3.683274    12.206614    14.369174     0.103543
H      2.501638    16.087291    19.434548     0.125157
H      5.200648     0.345392    21.614681     0.126973
H      3.225568    13.266037    23.447444     0.129687
H      3.125795    12.380971    21.293234     0.121149
H      2.759801     2.127149    23.631498     0.102725
H      2.942406     3.350965    21.653565     0.150274
H     -0.541259     5.199144    22.589389     0.152810
H      4.935232     3.903925    24.515476     0.103543
H      3.753597     7.784602    19.450102     0.125158
H      3.948690     8.648081    17.269969     0.126973
H      4.477526     4.963348    15.437206     0.129687
H      4.377754     4.078281    17.591416     0.121149
H      1.567941     6.175540    10.669948     0.102725
H      1.385335     4.951724     8.692015     0.150274
H      4.869001     3.103545     9.627839     0.152810
H     -0.607491     4.398765    11.553926     0.103543
H      0.574145     0.518088     6.488552     0.125158
H     -2.124865    16.259987     4.308419     0.126973
H     -0.149785     3.339342     2.475656     0.129687
H     -0.050012     4.224408     4.629866     0.121149
C      1.004039    13.867152     2.526465     0.119081
C      0.887847    13.146479     3.702078    -0.207042
C      1.901088    12.269715     4.025339     0.259062
C      2.949202    12.057166     3.152249    -0.204108
C      2.994466    12.822674     2.008263     0.112221
C      0.880087    10.670617     5.532249     0.463435
C      0.848955    10.077805     6.893989    -0.086743
C      1.751452    10.497921     7.886066     0.026434
C      2.750336    11.444427     7.581988    -0.086365
C      2.853775    12.023955     6.221026     0.455232
C     -0.101943     9.131298     7.163071    -0.071614
C     -0.218688     8.621513     8.469595    -0.100724
C      0.596050     9.064876     9.481374    -0.038004
C      1.651926     9.973855     9.211774     0.035521
C      2.615878    10.408252    10.170151    -0.033657
C      3.558235    11.344795     9.830299    -0.100907
C      3.624491    11.871185     8.543217    -0.067538
C      0.160681     8.699558    10.880184     0.604872
C      2.850834     9.730752    11.502857     0.608791
C      0.819786    11.040916    15.488015     0.119081
C      0.935978    11.761590    16.663628    -0.207042
C     -0.077264    12.638354    16.986889     0.259062
C     -1.125377    12.850903    16.113799    -0.204108
C     -1.170642    12.085395    14.969813     0.112221
C      0.943737    14.237452    18.493799     0.463435
C      0.974869    14.830264    19.855539    -0.086743
C      0.072372    14.410148    20.847616     0.026434
C     -0.926511    13.463641    20.543538    -0.086365
C     -1.029950    12.884114    19.182576     0.455232
C      1.925767    15.776771    20.124621    -0.071614
C      2.042512    16.286556    21.431145    -0.100724
C      1.227774    15.843192    22.442924    -0.038004
C      0.171899    14.934214    22.173324     0.035521
C     -0.792053    14.499817    23.131701    -0.033657
C     -1.734410    13.563274    22.791849    -0.100907
C     -1.800666    13.036883    21.504767    -0.067538
C      1.663144    16.208510    23.841734     0.604872
C     -1.027010    15.177316    24.464407     0.608791
C      2.071744     2.738227    23.396635     0.119081
C      2.187936     3.458900    22.221022    -0.207042
C      1.174695     4.335664    21.897761     0.259062
C      0.126581     4.548213    22.770851    -0.204108
C      0.081317     3.782705    23.914837     0.112221
C      2.195696     5.934762    20.390851     0.463435
C      2.226828     6.527574    19.029111    -0.086743
C      1.324331     6.107458    18.037034     0.026434
C      0.325447     5.160952    18.341112    -0.086365
C      0.222008     4.581424    19.702074     0.455232
C      3.177726     7.474081    18.760029    -0.071614
C      3.294471     7.983866    17.453505    -0.100724
C      2.479733     7.540503    16.441726    -0.038004
C      1.423857     6.631524    16.711326     0.035521
C      0.459905     6.197127    15.752949    -0.033657
C     -0.482452     5.260584    16.092801    -0.100907
C     -0.548708     4.734194    17.379883    -0.067538
C      2.915102     7.905821    15.042916     0.604872
C      0.224949     6.874627    14.420243     0.608791
C      2.255997     5.564463    10.435085     0.119081
C      2.139805     4.843789     9.259472    -0.207042
C      3.153047     3.967025     8.936211     0.259062
C      4.201160     3.754476     9.809301    -0.204108
C      4.246425     4.519984    10.953287     0.112221
C      2.132046     2.367927     7.429301     0.463435
C      2.100914     1.775115     6.067561    -0.086743
C      3.003411     2.195231     5.075484     0.026434
C      4.002294     3.141738     5.379562    -0.086365
C      4.105733     3.721265     6.740524     0.455232
C      1.150016     0.828608     5.798479    -0.071614
C      1.033271     0.318823     4.491955    -0.100724
C      1.848009     0.762187     3.480176    -0.038004
C      2.903884     1.671165     3.749776     0.035521
C      3.867836     2.105562     2.791399    -0.033657
C      4.810193     3.042105     3.131251    -0.100907
C      4.876449     3.568496     4.418333    -0.067538
C      1.412639     0.396869     2.081366     0.604872
C      4.102793     1.428063     1.458693     0.608791
N      2.055774    13.730490     1.707036    -0.217227
N      1.886657    11.617953     5.303348    -0.233904
N     -0.231950    11.177579    14.668586    -0.217227
N     -0.062832    13.290115    18.264898    -0.233904
N      1.020009     2.874889    24.216064    -0.217227
N      1.189126     4.987426    20.619752    -0.233904
N      3.307733     5.427800    11.254514    -0.217227
N      3.138615     3.315264     7.658202    -0.233904
O      0.160995     9.629957    11.728129    -0.542962
O     -0.274668     7.549636    11.049721    -0.550024
O      2.783114     8.477710    11.510116    -0.558691
O      3.234315    10.462385    12.445940    -0.552243
O      0.101204    10.392809     4.654752    -0.452680
O     -1.876143    12.841770     5.919021    -0.457121
O      1.662830    15.278111    24.689679    -0.542962
O      4.602410     0.753054    24.011271    -0.550024
O     -0.959289    16.430358    24.471666    -0.558691
O     -1.410491    14.445683    25.407490    -0.552243
O      1.722621    14.515260    17.616302    -0.452680
O      3.699968    12.066299    18.880571    -0.457121
O      2.914788     6.975422    14.194971    -0.542962
O      3.350451     9.055743    14.873379    -0.550024
O      0.292669     8.127669    14.412984    -0.558691
O     -0.158532     6.142994    13.477160    -0.552243
O      2.974579     6.212570    21.268348    -0.452680
O      4.951926     3.763609    20.004079    -0.457121
O      1.412953     1.327268     1.233421    -0.542962
O     -1.526627    15.852325     1.911829    -0.550024
O      4.035072     0.175021     1.451434    -0.558691
O      4.486274     2.159696     0.515610    -0.552243
O      1.353162     2.090119     8.306798    -0.452680
O     -0.624185     4.539080     7.042529    -0.457121

The following XYZ coordinates are in angstroms. Other properties are in atomic units.
The sperically averaged electron density of each atom fit to a function of the form exp(a - br)
eigen_1, eigen_2 and eigen_3 are the three eigenvalues of traceless quadrupole moment tensor
  atom number  atomic symbol              X              Y              Z     net charge C6 coefficient C8 coefficient C10 coefficient fluctuating dipole atomic polarizability isotropic forcefield polarizability              a              b squared Pearson coefficient          <r^3>          <r^4>         wp_QDO          m_QDO          q_QDO       dipole_x       dipole_y       dipole_z         dipole            Qxy            Qxz            Qyz     Q(x^2-y^2)  Q(3z^2 - R^2)        eigen_1        eigen_2        eigen_3 static polarizability      alpha(xx)      alpha(xy)      alpha(xz)      alpha(yy)      alpha(yz)      alpha(zz) atomic spin moment
            1             Zn      -0.786053       9.624810      13.502565       0.864588      94.766883 0.19177235E+04  0.61518911E+05                                17.353078                           14.617395       0.288329       1.947399                    0.997486      46.946241     129.488374       0.456981       0.417816      -1.129343       0.011055       0.000147      -0.002807       0.011407      -0.044642      -0.014854      -0.062533       0.127642       0.024726      -0.115301       0.041000       0.074301             21.451777      18.454366      -0.455101      -0.458633      15.621991       1.495548      30.278974           0.000004
            2             Zn       2.609877      15.283259       0.541015       0.864588      94.766913 0.19177240E+04  0.61518925E+05                                17.353073                           14.617390       0.288329       1.947399                    0.997486      46.946248     129.488356       0.456982       0.417816      -1.129343      -0.011055      -0.000146      -0.002808       0.011407      -0.044642       0.014854       0.062533       0.127642       0.024725      -0.115301       0.041000       0.074301             21.451772      18.454357      -0.455101       0.458640      15.621985      -1.495546      30.278975           0.000004
            3             Zn       3.861836       6.980569      12.420535       0.864588      94.766949 0.19177251E+04  0.61518970E+05                                17.353079                           14.617395       0.288330       1.947399                    0.997486      46.946266     129.488422       0.456981       0.417816      -1.129343      -0.011055      -0.000147       0.002807       0.011407      -0.044642      -0.014854      -0.062533       0.127642       0.024726      -0.115301       0.041000       0.074301             21.451778      18.454366      -0.455101      -0.458633      15.621992       1.495548      30.278976           0.000004
            4             Zn       0.465906       1.322120      25.382085       0.864587      94.766796 0.19177212E+04  0.61518832E+05                                17.353087                           14.617402       0.288324       1.947398                    0.997486      46.946202     129.488347       0.456980       0.417817      -1.129342       0.011055       0.000147       0.002808       0.011407      -0.044642       0.014853       0.062533       0.127641       0.024728      -0.115300       0.041000       0.074300             21.451790      18.454372      -0.455101       0.458639      15.621997      -1.495548      30.279000           0.000002
            5              H       0.315982      14.478230       2.291602       0.102725       1.027005 0.69732305E+01  0.67312119E+02                                 1.785032                            1.615446      -1.257015       2.277440                    0.993904       3.858915      11.341219       0.452131       1.403402      -0.680773      -0.034332       0.029567      -0.012471       0.046994      -0.006384      -0.004316      -0.008693       0.004655       0.021789      -0.014652       0.002976       0.011676              1.910589       2.141373      -0.612475       0.263639       2.025444      -0.352291       1.564951           0.000001
            6              H       0.133377      13.254414       4.269535       0.150274       1.043885 0.76673258E+01  0.75307266E+02                                 1.771648                            1.674381      -1.307609       2.283813                    0.993998       3.577802      10.388041       0.454797       1.371184      -0.689116      -0.029110       0.004639       0.022143       0.036868      -0.008759      -0.003376      -0.003876       0.003042       0.012976      -0.012612       0.005876       0.006736              1.817982       2.199050      -0.039314      -0.454244       1.500397      -0.144895       1.754498           0.000001
            7              H       3.617042      11.406235       3.333711       0.152810       1.117049 0.80967466E+01  0.79459619E+02                                 1.763169                            1.653411      -1.131408       2.367549                    0.996525       3.333100       9.227719       0.492933       1.266141      -0.713213       0.026022      -0.028111       0.005641       0.038720      -0.009229      -0.009161      -0.003760      -0.007772       0.000982      -0.016005       0.005489       0.010515              1.811952       2.010857      -0.486212       0.180563       1.850534      -0.249799       1.574465          -0.000003
            8              H      -1.859449      12.701454       1.407624       0.103543       1.295973 0.93626188E+01  0.94279353E+02                                 1.876530                            1.724119      -0.944471       2.432005                    0.997936       3.393863       9.194840       0.510879       1.190608      -0.731958       0.040079      -0.010077      -0.031232       0.051801      -0.013805      -0.010327      -0.001822       0.005720      -0.008555      -0.017450      -0.000573       0.018023              1.955186       2.178446      -0.043855      -0.583672       1.539976      -0.083013       2.147137          -0.000003
            9              H      -0.677814       8.820777       6.472998       0.125158       1.188597 0.89729586E+01  0.89448663E+02                                 1.774996                            1.694054      -0.934439       2.441989                    0.998692       3.307331       8.931050       0.512292       1.199361      -0.730225      -0.025614      -0.019111      -0.027963       0.042465       0.013932       0.007044       0.005323       0.004898      -0.005002      -0.013335      -0.005447       0.018783              1.789186       1.831038       0.216666       0.376099       1.625353       0.132344       1.911168          -0.000001
           10              H      -0.872907       7.957298       8.653131       0.126973       1.017499 0.74356024E+01  0.71795044E+02                                 1.686428                            1.606838      -0.863251       2.477361                    0.999103       3.398596       9.487974       0.487157       1.302144      -0.704668      -0.028196      -0.031491       0.005450       0.042619       0.013535       0.002608       0.000431       0.002954       0.000767      -0.013888       0.000033       0.013855              1.735640       1.828440       0.438312      -0.122683       1.876825      -0.156732       1.501657           0.000001
           11              H      -1.401743      11.642031      10.485894       0.129687       1.164124 0.87464193E+01  0.86847381E+02                                 1.764249                            1.682098      -1.042095       2.393299                    0.997760       3.326292       9.036636       0.508482       1.213120      -0.726363       0.029587       0.017344       0.027937       0.044235       0.015929       0.009271       0.002633       0.001102      -0.003104      -0.016928      -0.003061       0.019989              1.791251       1.840612       0.138834       0.416830       1.497681       0.052282       2.035459          -0.000002
           12              H      -1.301971      12.527098       8.331684       0.121149       1.183034 0.87698833E+01  0.86586686E+02                                 1.738878                            1.650051      -0.920650       2.444038                    0.998705       3.276511       8.693767       0.532865       1.164212      -0.738553       0.029911       0.030094      -0.003549       0.042578       0.014458       0.006835       0.003020       0.003078      -0.015851      -0.012821      -0.006431       0.019252              1.769942       1.871897       0.436464      -0.155741       1.857765      -0.261604       1.580165          -0.000002
           13              H       1.507842      10.429839      15.253152       0.102725       1.027005 0.69732268E+01  0.67312075E+02                                 1.785032                            1.615445      -1.257016       2.277440                    0.993904       3.858916      11.341222       0.452132       1.403402      -0.680773       0.034332      -0.029567      -0.012471       0.046994      -0.006384       0.004316       0.008693       0.004655       0.021789      -0.014652       0.002976       0.011676              1.910589       2.141372      -0.612475      -0.263639       2.025443       0.352291       1.564951           0.000001
           14              H       1.690448      11.653655      17.231085       0.150274       1.043885 0.76673304E+01  0.75307319E+02                                 1.771648                            1.674381      -1.307609       2.283813                    0.993998       3.577803      10.388043       0.454797       1.371183      -0.689116       0.029110      -0.004639       0.022142       0.036868      -0.008759       0.003376       0.003876       0.003042       0.012976      -0.012612       0.005876       0.006736              1.817982       2.199050      -0.039314       0.454244       1.500397       0.144896       1.754498           0.000001
           15              H      -1.793218      13.501834      16.295261       0.152810       1.117049 0.80967475E+01  0.79459627E+02                                 1.763169                            1.653411      -1.131408       2.367549                    0.996525       3.333099       9.227715       0.492933       1.266141      -0.713213      -0.026022       0.028111       0.005641       0.038720      -0.009229       0.009161       0.003760      -0.007772       0.000982      -0.016005       0.005489       0.010515              1.811952       2.010857      -0.486212      -0.180563       1.850534       0.249799       1.574465          -0.000003
           16              H       3.683274      12.206614      14.369174       0.103543       1.295971 0.93626046E+01  0.94279170E+02                                 1.876528                            1.724118      -0.944471       2.432005                    0.997936       3.393862       9.194834       0.510880       1.190607      -0.731958      -0.040079       0.010077      -0.031232       0.051801      -0.013805       0.010327       0.001822       0.005720      -0.008555      -0.017450      -0.000573       0.018023              1.955184       2.178443      -0.043854       0.583671       1.539974       0.083014       2.147135          -0.000003
           17              H       2.501638      16.087291      19.434548       0.125157       1.188597 0.89729554E+01  0.89448619E+02                                 1.774995                            1.694053      -0.934439       2.441989                    0.998692       3.307331       8.931048       0.512293       1.199361      -0.730225       0.025614       0.019111      -0.027963       0.042465       0.013932      -0.007044      -0.005323       0.004898      -0.005002      -0.013335      -0.005447       0.018783              1.789186       1.831038       0.216666      -0.376099       1.625352      -0.132343       1.911167          -0.000001
           18              H       5.200648       0.345392      21.614681       0.126973       1.017499 0.74356023E+01  0.71795043E+02                                 1.686428                            1.606837      -0.863252       2.477361                    0.999103       3.398596       9.487974       0.487157       1.302144      -0.704668       0.028196       0.031491       0.005450       0.042619       0.013535      -0.002608      -0.000431       0.002954       0.000767      -0.013888       0.000033       0.013855              1.735641       1.828440       0.438312       0.122683       1.876825       0.156732       1.501657           0.000001
           19              H       3.225568      13.266037      23.447444       0.129687       1.164124 0.87464275E+01  0.86847486E+02                                 1.764250                            1.682099      -1.042095       2.393299                    0.997760       3.326293       9.036641       0.508482       1.213120      -0.726363      -0.029587      -0.017344       0.027937       0.044235       0.015929      -0.009271      -0.002633       0.001102      -0.003104      -0.016928      -0.003061       0.019989              1.791252       1.840612       0.138835      -0.416830       1.497683      -0.052282       2.035460          -0.000002
           20              H       3.125795      12.380971      21.293234       0.121149       1.183033 0.87698779E+01  0.86586615E+02                                 1.738877                            1.650050      -0.920650       2.444038                    0.998705       3.276510       8.693762       0.532865       1.164211      -0.738553      -0.029911      -0.030094      -0.003549       0.042578       0.014458      -0.006835      -0.003020       0.003077      -0.015851      -0.012821      -0.006431       0.019252              1.769941       1.871898       0.436463       0.155740       1.857763       0.261604       1.580164          -0.000002
           21              H       2.759801       2.127149      23.631498       0.102725       1.027006 0.69732393E+01  0.67312221E+02                                 1.785033                            1.615446      -1.257016       2.277439                    0.993904       3.858917      11.341224       0.452132       1.403401      -0.680773       0.034332      -0.029567       0.012471       0.046994      -0.006384      -0.004316      -0.008693       0.004655       0.021789      -0.014652       0.002976       0.011676              1.910590       2.141374      -0.612475       0.263639       2.025445      -0.352291       1.564951           0.000001
           22              H       2.942406       3.350965      21.653565       0.150274       1.043885 0.76673258E+01  0.75307266E+02                                 1.771648                            1.674381      -1.307609       2.283813                    0.993998       3.577802      10.388041       0.454797       1.371184      -0.689116       0.029110      -0.004639      -0.022143       0.036868      -0.008759      -0.003376      -0.003876       0.003042       0.012976      -0.012612       0.005876       0.006736              1.817982       2.199050      -0.039314      -0.454244       1.500397      -0.144896       1.754498           0.000001
           23              H      -0.541259       5.199144      22.589389       0.152810       1.117048 0.80967385E+01  0.79459519E+02                                 1.763169                            1.653410      -1.131408       2.367549                    0.996525       3.333098       9.227712       0.492933       1.266141      -0.713213      -0.026022       0.028111      -0.005641       0.038720      -0.009229      -0.009161      -0.003760      -0.007772       0.000982      -0.016005       0.005489       0.010515              1.811951       2.010856      -0.486212       0.180563       1.850533      -0.249799       1.574464          -0.000003
           24              H       4.935232       3.903925      24.515476       0.103543       1.295972 0.93626123E+01  0.94279268E+02                                 1.876529                            1.724119      -0.944470       2.432005                    0.997936       3.393862       9.194835       0.510879       1.190607      -0.731958      -0.040079       0.010077       0.031232       0.051801      -0.013805      -0.010327      -0.001822       0.005720      -0.008555      -0.017450      -0.000573       0.018023              1.955185       2.178444      -0.043855      -0.583671       1.539975      -0.083013       2.147136          -0.000003
           25              H       3.753597       7.784602      19.450102       0.125158       1.188597 0.89729557E+01  0.89448620E+02                                 1.774995                            1.694053      -0.934439       2.441989                    0.998692       3.307331       8.931047       0.512293       1.199360      -0.730225       0.025614       0.019111       0.027963       0.042465       0.013932       0.007044       0.005323       0.004898      -0.005002      -0.013335      -0.005447       0.018783              1.789185       1.831037       0.216666       0.376099       1.625352       0.132344       1.911167          -0.000001
           26              H       3.948690       8.648081      17.269969       0.126973       1.017499 0.74356024E+01  0.71795044E+02                                 1.686428                            1.606838      -0.863251       2.477361                    0.999103       3.398596       9.487974       0.487157       1.302144      -0.704668       0.028196       0.031491      -0.005450       0.042619       0.013535       0.002608       0.000431       0.002954       0.000767      -0.013888       0.000033       0.013855              1.735640       1.828440       0.438312      -0.122683       1.876825      -0.156732       1.501657           0.000001
           27              H       4.477526       4.963348      15.437206       0.129687       1.164124 0.87464193E+01  0.86847382E+02                                 1.764249                            1.682098      -1.042095       2.393299                    0.997760       3.326292       9.036636       0.508482       1.213120      -0.726363      -0.029587      -0.017344      -0.027937       0.044235       0.015929       0.009271       0.002633       0.001102      -0.003104      -0.016928      -0.003061       0.019989              1.791251       1.840612       0.138834       0.416830       1.497681       0.052282       2.035459          -0.000002
           28              H       4.377754       4.078281      17.591416       0.121149       1.183034 0.87698827E+01  0.86586676E+02                                 1.738878                            1.650050      -0.920650       2.444038                    0.998705       3.276511       8.693766       0.532865       1.164211      -0.738553      -0.029911      -0.030094       0.003549       0.042578       0.014458       0.006835       0.003020       0.003078      -0.015851      -0.012821      -0.006431       0.019252              1.769942       1.871897       0.436463      -0.155740       1.857765      -0.261604       1.580164          -0.000002
           29              H       1.567941       6.175540      10.669948       0.102725       1.027005 0.69732256E+01  0.67312062E+02                                 1.785032                            1.615445      -1.257016       2.277440                    0.993904       3.858916      11.341222       0.452132       1.403402      -0.680773      -0.034332       0.029567       0.012471       0.046994      -0.006384       0.004316       0.008693       0.004655       0.021789      -0.014652       0.002976       0.011676              1.910589       2.141372      -0.612475      -0.263638       2.025443       0.352291       1.564951           0.000001
           30              H       1.385335       4.951724       8.692015       0.150274       1.043885 0.76673296E+01  0.75307308E+02                                 1.771648                            1.674381      -1.307609       2.283813                    0.993998       3.577803      10.388042       0.454797       1.371183      -0.689116      -0.029110       0.004639      -0.022143       0.036868      -0.008759       0.003376       0.003876       0.003042       0.012976      -0.012612       0.005876       0.006736              1.817981       2.199049      -0.039314       0.454244       1.500397       0.144896       1.754498           0.000001
           31              H       4.869001       3.103545       9.627839       0.152810       1.117049 0.80967463E+01  0.79459608E+02                                 1.763169                            1.653410      -1.131408       2.367549                    0.996525       3.333099       9.227713       0.492933       1.266141      -0.713213       0.026022      -0.028111      -0.005641       0.038720      -0.009229       0.009161       0.003760      -0.007772       0.000982      -0.016005       0.005489       0.010515              1.811951       2.010857      -0.486212      -0.180563       1.850533       0.249799       1.574464          -0.000003
           32              H      -0.607491       4.398765      11.553926       0.103543       1.295971 0.93626041E+01  0.94279161E+02                                 1.876527                            1.724117      -0.944471       2.432005                    0.997936       3.393862       9.194833       0.510880       1.190607      -0.731958       0.040079      -0.010077       0.031232       0.051801      -0.013805       0.010327       0.001822       0.005720      -0.008555      -0.017450      -0.000573       0.018023              1.955184       2.178443      -0.043854       0.583671       1.539974       0.083014       2.147135          -0.000003
           33              H       0.574145       0.518088       6.488552       0.125158       1.188597 0.89729522E+01  0.89448572E+02                                 1.774994                            1.694052      -0.934439       2.441989                    0.998692       3.307331       8.931045       0.512293       1.199360      -0.730225      -0.025614      -0.019111       0.027963       0.042464       0.013932      -0.007044      -0.005323       0.004898      -0.005002      -0.013335      -0.005447       0.018783              1.789185       1.831036       0.216665      -0.376099       1.625351      -0.132343       1.911166          -0.000001
           34              H      -2.124865      16.259987       4.308419       0.126973       1.017500 0.74356036E+01  0.71795059E+02                                 1.686428                            1.606838      -0.863251       2.477361                    0.999103       3.398596       9.487974       0.487157       1.302144      -0.704668      -0.028196      -0.031491      -0.005450       0.042619       0.013535      -0.002608      -0.000431       0.002954       0.000767      -0.013888       0.000033       0.013855              1.735641       1.828440       0.438312       0.122683       1.876825       0.156732       1.501657           0.000001
           35              H      -0.149785       3.339342       2.475656       0.129687       1.164124 0.87464251E+01  0.86847459E+02                                 1.764250                            1.682099      -1.042096       2.393299                    0.997760       3.326292       9.036639       0.508482       1.213121      -0.726362       0.029587       0.017344      -0.027937       0.044235       0.015929      -0.009271      -0.002633       0.001102      -0.003104      -0.016928      -0.003061       0.019989              1.791252       1.840612       0.138835      -0.416830       1.497683      -0.052282       2.035460          -0.000002
           36              H      -0.050012       4.224408       4.629866       0.121149       1.183033 0.87698779E+01  0.86586615E+02                                 1.738877                            1.650050      -0.920650       2.444038                    0.998705       3.276510       8.693762       0.532865       1.164211      -0.738553       0.029911       0.030094       0.003549       0.042578       0.014458      -0.006835      -0.003020       0.003077      -0.015851      -0.012821      -0.006431       0.019252              1.769941       1.871898       0.436463       0.155740       1.857763       0.261604       1.580164          -0.000002
           37              C       1.004039      13.867152       2.526465       0.119081      28.613654 0.33969689E+03  0.75341397E+04                                 8.333200                            6.269269       0.154539       2.079792                    0.999241      25.616800      72.328551       0.636488       0.433884      -1.049750       0.046311      -0.019907      -0.010607       0.051512       0.013497       0.013986       0.028288      -0.004007      -0.032385      -0.031799      -0.006706       0.038505             10.064800       9.878755      -1.927261      -1.193762       9.341550      -4.814094      10.974096           0.000001
           38              C       0.887847      13.146479       3.702078      -0.207042      36.017084 0.45545512E+03  0.10843032E+05                                 9.520290                            7.135562       0.130767       2.023735                    0.998663      29.739216      86.294480       0.613704       0.419220      -1.061436      -0.017983       0.013943      -0.008814       0.024402       0.017590      -0.001434       0.025753      -0.007420       0.039913      -0.032618      -0.001671       0.034289             11.672513      10.538845      -2.482995      -0.229924      11.391447      -6.754106      13.087246           0.000001
           39              C       1.901088      12.269715       4.025339       0.259062      34.432488 0.37289533E+03  0.84518241E+04                                 9.533102                            6.634986      -0.246257       1.936600                    0.998206      25.387904      72.082181       0.610405       0.442715      -1.046166       0.001368      -0.033751       0.064178       0.072524       0.005378      -0.003506      -0.030982      -0.030341       0.077493      -0.029140      -0.018517       0.047658             12.535430       9.892443      -1.748514      -1.093790      10.820705      -7.598076      16.893141          -0.000000
           40              C       2.949202      12.057166       3.152249      -0.204108      34.417184 0.44047624E+03  0.10391324E+05                                 9.209778                            7.014953       0.132287       2.023805                    0.998943      29.535742      85.105623       0.619725       0.418946      -1.062407       0.022442       0.001210      -0.011919       0.025439       0.003488       0.015894       0.006431      -0.037706      -0.052510      -0.030267       0.000841       0.029426             10.863690       9.759142      -1.380803      -2.237329       9.252167      -5.094030      13.579760          -0.000006
           41              C       2.994466      12.822674       2.008263       0.112221      27.052146 0.31687900E+03  0.68910561E+04                                 7.898745                            5.978950       0.212922       2.093767                    0.999624      25.388992      70.451164       0.665773       0.423046      -1.058845      -0.034434       0.031513       0.013632       0.048627       0.009467       0.003328       0.029735       0.007122      -0.036492      -0.035686       0.005456       0.030230              9.327617       8.314560      -1.613794      -1.388968       8.636099      -4.313520      11.032191          -0.000004
           42              C       0.880087      10.670617       5.532249       0.463435      27.362654 0.29401054E+03  0.63011626E+04                                 8.298818                            6.030469      -0.033720       2.038169                    0.999385      23.187980      64.745836       0.616138       0.463843      -1.030478       0.000917       0.019429      -0.044881       0.048914      -0.044987      -0.040695       0.023239      -0.030463      -0.147092      -0.069936      -0.015891       0.085827             10.136440       8.692516       2.948219       0.057247       8.857345      -4.695367      12.859458          -0.000000
           43              C       0.848955      10.077805       6.893989      -0.086743      40.105954 0.47039637E+03  0.11220337E+05                                10.118095                            7.210985      -0.066301       1.967669                    0.999400      28.513100      81.171220       0.619452       0.414530      -1.070985      -0.003810      -0.012621       0.032022       0.034630      -0.007122      -0.003697       0.001554      -0.001365       0.019495      -0.010581       0.001420       0.009160             12.540959      10.959495       4.088548       0.115217      10.731241      -5.547968      15.932141           0.000001
           44              C       1.751452      10.497921       7.886066       0.026434      37.467849 0.43713359E+03  0.10272954E+05                                 9.761601                            7.029850      -0.082103       1.970688                    0.999187      27.586213      78.835975       0.614774       0.423945      -1.061313      -0.001047      -0.003742       0.008990       0.009793       0.005687       0.005009       0.015190      -0.000293      -0.061322      -0.026842       0.005599       0.021243             12.062214      11.515683       3.989383       0.546205       9.229854      -4.492029      15.441105           0.000001
           45              C       2.750336      11.444427       7.581988      -0.086365      40.501095 0.47253244E+03  0.11283826E+05                                10.186108                            7.229029      -0.072525       1.964948                    0.999314      28.536162      81.276475       0.618474       0.414724      -1.070882      -0.001043      -0.010792       0.032303       0.034074      -0.002891      -0.002839      -0.003462      -0.006447       0.002571      -0.006846       0.001375       0.005471             12.763132      10.967899       3.333910       0.883107       9.782058      -5.576518      17.539440           0.000001
           46              C       2.853775      12.023955       6.221026       0.455232      27.545761 0.29557169E+03  0.63432413E+04                                 8.305963                            6.031186      -0.024693       2.038346                    0.999494      23.312132      65.144427       0.618420       0.461502      -1.031744       0.002662       0.021896      -0.045188       0.050284      -0.063950      -0.004104       0.040108      -0.014425      -0.064542      -0.067959      -0.017504       0.085463             10.208588       8.937286       2.487668       0.590995       8.046779      -4.571881      13.641700           0.000001
           47              C      -0.101943       9.131298       7.163071      -0.071614      31.296512 0.41255981E+03  0.95927064E+04                                 8.675333                            6.819673       0.029985       1.990137                    0.999651      28.735369      82.706812       0.623133       0.422738      -1.058030       0.004950      -0.006424       0.026432       0.027648      -0.009356       0.001287       0.020661      -0.002616      -0.053877      -0.029700       0.004944       0.024756              9.814827       8.761216       3.334806      -0.484939       8.937728      -3.275580      11.745536           0.000001
           48              C      -0.218688       8.621513       8.469595      -0.100724      31.671466 0.43998038E+03  0.10401812E+05                                 8.786869                            7.080187       0.108129       2.015848                    0.999602      29.161974      84.785044       0.606377       0.427255      -1.054652       0.007363       0.009843      -0.021814       0.025039      -0.004392      -0.004936       0.008999      -0.007233      -0.066638      -0.024752       0.005428       0.019324              9.846232       8.405254       2.476612       0.576594       8.021139      -2.504046      13.112304           0.000002
           49              C       0.596050       9.064876       9.481374      -0.038004      38.918091 0.47841467E+03  0.11477524E+05                                10.033226                            7.343171      -0.174965       1.943419                    0.998831      28.143122      80.752939       0.604044       0.422663      -1.064161       0.015809       0.009862      -0.033194       0.038066      -0.028764       0.003972       0.004960      -0.047100      -0.087667      -0.032574      -0.019308       0.051882             12.367562      12.452214       4.294671      -1.781300       8.436900      -3.228967      16.213572           0.000002
           50              C       1.651926       9.973855       9.211774       0.035521      38.933131 0.44674130E+03  0.10566935E+05                                10.103968                            7.168089      -0.192307       1.943845                    0.998894      27.573386      79.323611       0.600387       0.431302      -1.055660      -0.001759       0.000373       0.003557       0.003986       0.003095       0.001916       0.010671      -0.013704      -0.030037      -0.014387      -0.002503       0.016890             12.649273      13.798645       4.206938       1.039331       8.787205      -3.884170      15.361970           0.000002
           51              C       2.615878      10.408252      10.170151      -0.033657      39.176323 0.47217016E+03  0.11284693E+05                                10.069646                            7.291421      -0.210504       1.933762                    0.998614      28.047410      80.188890       0.606957       0.422238      -1.064982      -0.015713       0.019477      -0.031497       0.040228      -0.030909      -0.019820       0.033290      -0.019134      -0.051347      -0.037219      -0.022968       0.060187             12.503454      11.733940       2.189151       3.195279       8.960783      -4.595602      16.815637           0.000002
           52              C       3.558235      11.344795       9.830299      -0.100907      32.097062 0.42089323E+03  0.98467594E+04                                 8.849662                            6.911554      -0.025852       1.971576                    0.999397      29.135956      84.432018       0.615140       0.425609      -1.055036      -0.003786       0.007907      -0.022165       0.023836      -0.003332       0.003483       0.018004      -0.005761      -0.067057      -0.030274       0.008581       0.021693             10.179102       8.425939       2.177952       0.422881       8.200177      -4.172856      13.911189          -0.000002
           53              C       3.624491      11.871185       8.543217      -0.067538      31.215080 0.40372098E+03  0.93360359E+04                                 8.657987                            6.750238      -0.011843       1.978401                    0.999609      28.573883      82.004291       0.625802       0.423241      -1.057768      -0.004642      -0.012555       0.022841       0.026474      -0.007581       0.000454       0.015161      -0.003561      -0.098098      -0.036997       0.010370       0.026627              9.828142       8.335729       1.816685       1.357474       7.572345      -3.525518      13.576351          -0.000002
           54              C       0.160681       8.699558      10.880184       0.604872      20.447993 0.24842241E+03  0.51867948E+04                                 7.190010                            5.794975      -0.309209       1.953042                    0.999003      23.173537      67.289511       0.578701       0.506925      -0.991863      -0.008240      -0.014075       0.056753       0.059050      -0.033680       0.061939      -0.008092       0.101006      -0.106857      -0.066298      -0.039251       0.105549              8.355792       6.414551       1.391232      -2.463543       7.582820      -1.052381      11.070004           0.000001
           55              C       2.850834       9.730752      11.502857       0.608791      21.550883 0.26015181E+03  0.54794460E+04                                 7.332121                            5.834478      -0.301147       1.952330                    0.999040      23.167249      66.955452       0.592636       0.490691      -1.002751      -0.005983      -0.025081       0.056194       0.061828       0.011943      -0.060911       0.004326       0.121770      -0.103042      -0.064753      -0.040551       0.105305              8.634611       5.959076      -0.028085       2.217024       7.786589      -1.519792      12.158170           0.000001
           56              C       0.819786      11.040916      15.488015       0.119081      28.613638 0.33969685E+03  0.75341386E+04                                 8.333198                            6.269269       0.154539       2.079792                    0.999241      25.616801      72.328558       0.636488       0.433884      -1.049749      -0.046311       0.019907      -0.010607       0.051512       0.013497      -0.013986      -0.028288      -0.004007      -0.032385      -0.031799      -0.006706       0.038505             10.064796       9.878752      -1.927263       1.193756       9.341551       4.814091      10.974086           0.000001
           57              C       0.935978      11.761590      16.663628      -0.207042      36.017099 0.45545555E+03  0.10843045E+05                                 9.520293                            7.135566       0.130767       2.023735                    0.998663      29.739218      86.294488       0.613704       0.419220      -1.061436       0.017983      -0.013943      -0.008814       0.024402       0.017590       0.001434      -0.025753      -0.007420       0.039913      -0.032618      -0.001671       0.034289             11.672516      10.538850      -2.482997       0.229921      11.391453       6.754108      13.087246           0.000001
           58              C      -0.077264      12.638354      16.986889       0.259062      34.432491 0.37289523E+03  0.84518212E+04                                 9.533102                            6.634985      -0.246257       1.936600                    0.998206      25.387904      72.082180       0.610405       0.442715      -1.046166      -0.001368       0.033751       0.064178       0.072524       0.005378       0.003506       0.030982      -0.030341       0.077493      -0.029140      -0.018517       0.047658             12.535430       9.892444      -1.748509       1.093799      10.820697       7.598072      16.893149          -0.000000
           59              C      -1.125377      12.850903      16.113799      -0.204108      34.417195 0.44047617E+03  0.10391322E+05                                 9.209780                            7.014952       0.132287       2.023805                    0.998943      29.535737      85.105600       0.619726       0.418946      -1.062407      -0.022442      -0.001210      -0.011919       0.025439       0.003488      -0.015894      -0.006432      -0.037706      -0.052510      -0.030267       0.000841       0.029426             10.863693       9.759144      -1.380799       2.237336       9.252166       5.094030      13.579768          -0.000006
           60              C      -1.170642      12.085395      14.969813       0.112221      27.052128 0.31687868E+03  0.68910474E+04                                 7.898741                            5.978947       0.212922       2.093767                    0.999624      25.388988      70.451146       0.665773       0.423046      -1.058845       0.034434      -0.031513       0.013632       0.048627       0.009467      -0.003328      -0.029735       0.007122      -0.036492      -0.035686       0.005456       0.030230              9.327613       8.314553      -1.613788       1.388971       8.636094       4.313521      11.032193          -0.000004
           61              C       0.943737      14.237452      18.493799       0.463435      27.362666 0.29401072E+03  0.63011673E+04                                 8.298821                            6.030471      -0.033720       2.038169                    0.999385      23.187980      64.745834       0.616138       0.463843      -1.030478      -0.000917      -0.019429      -0.044881       0.048914      -0.044987       0.040695      -0.023239      -0.030463      -0.147092      -0.069936      -0.015891       0.085827             10.136443       8.692518       2.948221      -0.057246       8.857351       4.695370      12.859460           0.000000
           62              C       0.974869      14.830264      19.855539      -0.086743      40.105949 0.47039641E+03  0.11220339E+05                                10.118094                            7.210985      -0.066301       1.967669                    0.999400      28.513102      81.171224       0.619452       0.414530      -1.070985       0.003810       0.012621       0.032022       0.034630      -0.007122       0.003697      -0.001554      -0.001365       0.019495      -0.010581       0.001420       0.009160             12.540957      10.959491       4.088547      -0.115217      10.731241       5.547967      15.932139           0.000001
           63              C       0.072372      14.410148      20.847616       0.026434      37.467855 0.43713364E+03  0.10272956E+05                                 9.761602                            7.029850      -0.082103       1.970688                    0.999187      27.586214      78.835978       0.614774       0.423945      -1.061313       0.001047       0.003742       0.008990       0.009793       0.005687      -0.005009      -0.015190      -0.000293      -0.061322      -0.026842       0.005599       0.021242             12.062217      11.515679       3.989386      -0.546197       9.229861       4.492035      15.441111           0.000001
           64              C      -0.926511      13.463641      20.543538      -0.086365      40.501103 0.47253240E+03  0.11283825E+05                                10.186108                            7.229029      -0.072525       1.964948                    0.999314      28.536165      81.276481       0.618474       0.414724      -1.070882       0.001043       0.010792       0.032303       0.034074      -0.002891       0.002839       0.003462      -0.006447       0.002571      -0.006846       0.001375       0.005471             12.763134      10.967893       3.333910      -0.883107       9.782060       5.576521      17.539448           0.000001
           65              C      -1.029950      12.884114      19.182576       0.455232      27.545762 0.29557161E+03  0.63432394E+04                                 8.305963                            6.031185      -0.024693       2.038346                    0.999494      23.312134      65.144432       0.618420       0.461502      -1.031744      -0.002662      -0.021896      -0.045188       0.050284      -0.063950       0.004104      -0.040108      -0.014425      -0.064542      -0.067958      -0.017504       0.085463             10.208589       8.937284       2.487666      -0.590996       8.046776       4.571882      13.641706           0.000001
           66              C       1.925767      15.776771      20.124621      -0.071614      31.296502 0.41255969E+03  0.95927026E+04                                 8.675330                            6.819671       0.029985       1.990137                    0.999651      28.735370      82.706807       0.623133       0.422738      -1.058030      -0.004950       0.006424       0.026432       0.027648      -0.009356      -0.001287      -0.020661      -0.002616      -0.053877      -0.029700       0.004944       0.024756              9.814823       8.761212       3.334803       0.484937       8.937723       3.275579      11.745533           0.000001
           67              C       2.042512      16.286556      21.431145      -0.100724      31.671476 0.43998056E+03  0.10401817E+05                                 8.786871                            7.080188       0.108129       2.015848                    0.999602      29.161976      84.785050       0.606377       0.427255      -1.054652      -0.007363      -0.009843      -0.021814       0.025039      -0.004392       0.004936      -0.008999      -0.007233      -0.066638      -0.024752       0.005428       0.019324              9.846234       8.405257       2.476616      -0.576593       8.021143       2.504044      13.112302           0.000002
           68              C       1.227774      15.843192      22.442924      -0.038004      38.918087 0.47841441E+03  0.11477517E+05                                10.033226                            7.343169      -0.174965       1.943419                    0.998831      28.143122      80.752942       0.604044       0.422663      -1.064161      -0.015809      -0.009862      -0.033194       0.038066      -0.028764      -0.003972      -0.004960      -0.047100      -0.087667      -0.032574      -0.019308       0.051882             12.367563      12.452223       4.294678       1.781306       8.436903       3.228964      16.213562           0.000002
           69              C       0.171899      14.934214      22.173324       0.035521      38.933126 0.44674092E+03  0.10566925E+05                                10.103967                            7.168086      -0.192307       1.943845                    0.998894      27.573386      79.323613       0.600387       0.431302      -1.055659       0.001759      -0.000373       0.003557       0.003986       0.003095      -0.001916      -0.010671      -0.013704      -0.030037      -0.014387      -0.002503       0.016890             12.649274      13.798648       4.206943      -1.039325       8.787207       3.884170      15.361967           0.000002
           70              C      -0.792053      14.499817      23.131701      -0.033657      39.176326 0.47217008E+03  0.11284690E+05                                10.069647                            7.291421      -0.210504       1.933762                    0.998614      28.047409      80.188888       0.606957       0.422238      -1.064982       0.015713      -0.019477      -0.031497       0.040228      -0.030909       0.019820      -0.033290      -0.019134      -0.051346      -0.037219      -0.022968       0.060187             12.503455      11.733945       2.189151      -3.195287       8.960781       4.595597      16.815639           0.000002
           71              C      -1.734410      13.563274      22.791849      -0.100907      32.097072 0.42089343E+03  0.98467650E+04                                 8.849664                            6.911556      -0.025852       1.971576                    0.999397      29.135956      84.432021       0.615140       0.425609      -1.055036       0.003786      -0.007907      -0.022165       0.023836      -0.003332      -0.003483      -0.018004      -0.005761      -0.067056      -0.030274       0.008581       0.021693             10.179105       8.425942       2.177955      -0.422880       8.200182       4.172857      13.911190          -0.000002
           72              C      -1.800666      13.036883      21.504767      -0.067538      31.215085 0.40372110E+03  0.93360392E+04                                 8.657988                            6.750239      -0.011843       1.978401                    0.999609      28.573884      82.004287       0.625802       0.423241      -1.057768       0.004642       0.012555       0.022841       0.026474      -0.007581      -0.000454      -0.015161      -0.003561      -0.098098      -0.036997       0.010370       0.026627              9.828141       8.335732       1.816686      -1.357474       7.572343       3.525516      13.576349          -0.000002
           73              C       1.663144      16.208510      23.841734       0.604872      20.448014 0.24842275E+03  0.51868033E+04                                 7.190014                            5.794978      -0.309208       1.953043                    0.999003      23.173538      67.289508       0.578701       0.506925      -0.991863       0.008240       0.014075       0.056753       0.059050      -0.033680      -0.061939       0.008092       0.101006      -0.106857      -0.066298      -0.039252       0.105549              8.355797       6.414557       1.391232       2.463548       7.582823       1.052381      11.070010           0.000001
           74              C      -1.027010      15.177316      24.464407       0.608791      21.550886 0.26015182E+03  0.54794461E+04                                 7.332121                            5.834478      -0.301146       1.952331                    0.999040      23.167248      66.955444       0.592636       0.490691      -1.002751       0.005983       0.025081       0.056194       0.061828       0.011943       0.060911      -0.004326       0.121770      -0.103042      -0.064753      -0.040551       0.105305              8.634612       5.959076      -0.028084      -2.217027       7.786587       1.519790      12.158172           0.000001
           75              C       2.071744       2.738227      23.396635       0.119081      28.613655 0.33969689E+03  0.75341397E+04                                 8.333200                            6.269269       0.154539       2.079793                    0.999241      25.616801      72.328553       0.636488       0.433884      -1.049750      -0.046311       0.019907       0.010607       0.051512       0.013497       0.013986       0.028288      -0.004007      -0.032385      -0.031799      -0.006706       0.038505             10.064801       9.878755      -1.927262      -1.193761       9.341551      -4.814094      10.974096           0.000001
           76              C       2.187936       3.458900      22.221022      -0.207042      36.017088 0.45545518E+03  0.10843034E+05                                 9.520291                            7.135562       0.130767       2.023734                    0.998663      29.739218      86.294490       0.613704       0.419220      -1.061436       0.017983      -0.013943       0.008814       0.024403       0.017590      -0.001434       0.025753      -0.007420       0.039913      -0.032618      -0.001671       0.034289             11.672514      10.538845      -2.482996      -0.229923      11.391449      -6.754107      13.087248           0.000001
           77              C       1.174695       4.335664      21.897761       0.259062      34.432488 0.37289533E+03  0.84518241E+04                                 9.533102                            6.634986      -0.246257       1.936600                    0.998206      25.387904      72.082181       0.610405       0.442715      -1.046166      -0.001368       0.033751      -0.064178       0.072524       0.005378      -0.003506      -0.030982      -0.030341       0.077493      -0.029140      -0.018517       0.047658             12.535430       9.892443      -1.748515      -1.093790      10.820705      -7.598076      16.893141          -0.000000
           78              C       0.126581       4.548213      22.770851      -0.204108      34.417177 0.44047617E+03  0.10391322E+05                                 9.209776                            7.014952       0.132287       2.023805                    0.998943      29.535739      85.105606       0.619726       0.418946      -1.062407      -0.022442      -0.001210       0.011920       0.025439       0.003488       0.015894       0.006432      -0.037706      -0.052510      -0.030267       0.000841       0.029426             10.863687       9.759140      -1.380802      -2.237328       9.252165      -5.094028      13.579757          -0.000006
           79              C       0.081317       3.782705      23.914837       0.112221      27.052143 0.31687898E+03  0.68910552E+04                                 7.898743                            5.978949       0.212923       2.093767                    0.999624      25.388990      70.451150       0.665773       0.423046      -1.058845       0.034434      -0.031513      -0.013632       0.048627       0.009467       0.003328       0.029735       0.007122      -0.036492      -0.035686       0.005456       0.030230              9.327615       8.314559      -1.613794      -1.388967       8.636097      -4.313519      11.032189          -0.000004
           80              C       2.195696       5.934762      20.390851       0.463435      27.362655 0.29401056E+03  0.63011630E+04                                 8.298818                            6.030469      -0.033720       2.038169                    0.999385      23.187980      64.745832       0.616138       0.463843      -1.030478      -0.000917      -0.019429       0.044881       0.048914      -0.044987      -0.040695       0.023239      -0.030463      -0.147092      -0.069936      -0.015891       0.085827             10.136439       8.692515       2.948218       0.057247       8.857345      -4.695366      12.859458          -0.000000
           81              C       2.226828       6.527574      19.029111      -0.086743      40.105953 0.47039637E+03  0.11220337E+05                                10.118095                            7.210985      -0.066301       1.967669                    0.999400      28.513100      81.171221       0.619452       0.414530      -1.070985       0.003810       0.012621      -0.032022       0.034630      -0.007122      -0.003697       0.001554      -0.001365       0.019495      -0.010581       0.001420       0.009160             12.540959      10.959495       4.088548       0.115217      10.731242      -5.547968      15.932141           0.000001
           82              C       1.324331       6.107458      18.037034       0.026434      37.467849 0.43713359E+03  0.10272954E+05                                 9.761601                            7.029850      -0.082103       1.970688                    0.999187      27.586213      78.835978       0.614774       0.423945      -1.061313       0.001047       0.003742      -0.008990       0.009793       0.005687       0.005009       0.015190      -0.000293      -0.061322      -0.026842       0.005599       0.021243             12.062214      11.515683       3.989383       0.546204       9.229854      -4.492029      15.441105           0.000001
           83              C       0.325447       5.160952      18.341112      -0.086365      40.501097 0.47253246E+03  0.11283827E+05                                10.186108                            7.229030      -0.072525       1.964948                    0.999314      28.536163      81.276479       0.618474       0.414724      -1.070882       0.001043       0.010792      -0.032303       0.034074      -0.002891      -0.002839      -0.003462      -0.006447       0.002571      -0.006846       0.001375       0.005471             12.763133      10.967899       3.333910       0.883107       9.782058      -5.576518      17.539441           0.000001
           84              C       0.222008       4.581424      19.702074       0.455232      27.545763 0.29557170E+03  0.63432417E+04                                 8.305964                            6.031186      -0.024693       2.038346                    0.999494      23.312133      65.144431       0.618420       0.461502      -1.031744      -0.002662      -0.021896       0.045188       0.050284      -0.063950      -0.004104       0.040108      -0.014425      -0.064542      -0.067958      -0.017504       0.085463             10.208589       8.937286       2.487668       0.590995       8.046779      -4.571882      13.641701           0.000001
           85              C       3.177726       7.474081      18.760029      -0.071614      31.296517 0.41255990E+03  0.95927090E+04                                 8.675334                            6.819674       0.029985       1.990137                    0.999651      28.735372      82.706823       0.623132       0.422738      -1.058030      -0.004950       0.006424      -0.026432       0.027648      -0.009356       0.001287       0.020661      -0.002616      -0.053877      -0.029700       0.004944       0.024756              9.814828       8.761217       3.334807      -0.484940       8.937730      -3.275581      11.745538           0.000001
           86              C       3.294471       7.983866      17.453505      -0.100724      31.671468 0.43998040E+03  0.10401812E+05                                 8.786869                            7.080187       0.108129       2.015848                    0.999602      29.161975      84.785048       0.606377       0.427255      -1.054652      -0.007363      -0.009843       0.021814       0.025039      -0.004392      -0.004936       0.008999      -0.007233      -0.066638      -0.024752       0.005428       0.019324              9.846232       8.405255       2.476613       0.576593       8.021139      -2.504046      13.112303           0.000002
           87              C       2.479733       7.540503      16.441726      -0.038004      38.918091 0.47841467E+03  0.11477524E+05                                10.033226                            7.343171      -0.174965       1.943419                    0.998831      28.143122      80.752939       0.604044       0.422663      -1.064161      -0.015809      -0.009862       0.033194       0.038066      -0.028764       0.003972       0.004960      -0.047100      -0.087667      -0.032574      -0.019308       0.051882             12.367562      12.452214       4.294671      -1.781300       8.436900      -3.228967      16.213572           0.000002
           88              C       1.423857       6.631524      16.711326       0.035521      38.933131 0.44674129E+03  0.10566935E+05                                10.103968                            7.168089      -0.192307       1.943845                    0.998894      27.573386      79.323613       0.600387       0.431303      -1.055660       0.001759      -0.000373      -0.003557       0.003986       0.003095       0.001916       0.010671      -0.013704      -0.030037      -0.014387      -0.002503       0.016890             12.649274      13.798646       4.206938       1.039331       8.787206      -3.884170      15.361970           0.000002
           89              C       0.459905       6.197127      15.752949      -0.033657      39.176324 0.47217017E+03  0.11284693E+05                                10.069646                            7.291421      -0.210504       1.933762                    0.998614      28.047410      80.188891       0.606957       0.422238      -1.064982       0.015713      -0.019477       0.031497       0.040228      -0.030909      -0.019820       0.033290      -0.019134      -0.051347      -0.037219      -0.022968       0.060187             12.503454      11.733940       2.189151       3.195279       8.960784      -4.595602      16.815638           0.000002
           90              C      -0.482452       5.260584      16.092801      -0.100907      32.097061 0.42089322E+03  0.98467591E+04                                 8.849662                            6.911554      -0.025852       1.971576                    0.999397      29.135956      84.432017       0.615140       0.425609      -1.055036       0.003786      -0.007907       0.022165       0.023836      -0.003332       0.003483       0.018004      -0.005761      -0.067057      -0.030274       0.008581       0.021693             10.179101       8.425939       2.177952       0.422881       8.200177      -4.172855      13.911188          -0.000002
           91              C      -0.548708       4.734194      17.379883      -0.067538      31.215084 0.40372103E+03  0.93360375E+04                                 8.657988                            6.750239      -0.011843       1.978401                    0.999609      28.573885      82.004299       0.625802       0.423241      -1.057768       0.004642       0.012555      -0.022841       0.026474      -0.007581       0.000454       0.015161      -0.003561      -0.098098      -0.036997       0.010370       0.026627              9.828143       8.335730       1.816685       1.357474       7.572346      -3.525518      13.576352          -0.000002
           92              C       2.915102       7.905821      15.042916       0.604872      20.447994 0.24842242E+03  0.51867951E+04                                 7.190010                            5.794975      -0.309209       1.953042                    0.999003      23.173538      67.289514       0.578701       0.506925      -0.991863       0.008240       0.014075      -0.056753       0.059050      -0.033680       0.061939      -0.008092       0.101006      -0.106857      -0.066298      -0.039252       0.105549              8.355792       6.414551       1.391232      -2.463543       7.582820      -1.052381      11.070004           0.000001
           93              C       0.224949       6.874627      14.420243       0.608791      21.550884 0.26015183E+03  0.54794465E+04                                 7.332121                            5.834478      -0.301147       1.952330                    0.999040      23.167250      66.955454       0.592636       0.490691      -1.002751       0.005983       0.025081      -0.056194       0.061828       0.011943      -0.060911       0.004326       0.121770      -0.103042      -0.064753      -0.040551       0.105305              8.634611       5.959076      -0.028085       2.217024       7.786589      -1.519792      12.158170           0.000001
           94              C       2.255997       5.564463      10.435085       0.119081      28.613640 0.33969687E+03  0.75341392E+04                                 8.333198                            6.269269       0.154538       2.079792                    0.999241      25.616802      72.328560       0.636488       0.433884      -1.049750       0.046311      -0.019907       0.010607       0.051512       0.013497      -0.013986      -0.028288      -0.004007      -0.032385      -0.031799      -0.006706       0.038505             10.064796       9.878752      -1.927263       1.193756       9.341550       4.814091      10.974086           0.000001
           95              C       2.139805       4.843789       9.259472      -0.207042      36.017096 0.45545551E+03  0.10843043E+05                                 9.520293                            7.135565       0.130767       2.023735                    0.998663      29.739216      86.294482       0.613704       0.419220      -1.061436      -0.017983       0.013943       0.008814       0.024402       0.017590       0.001434      -0.025753      -0.007420       0.039913      -0.032618      -0.001671       0.034289             11.672516      10.538850      -2.482997       0.229921      11.391452       6.754108      13.087245           0.000001
           96              C       3.153047       3.967025       8.936211       0.259062      34.432489 0.37289520E+03  0.84518205E+04                                 9.533102                            6.634985      -0.246257       1.936600                    0.998206      25.387903      72.082179       0.610405       0.442715      -1.046166       0.001368      -0.033751      -0.064178       0.072524       0.005378       0.003506       0.030982      -0.030341       0.077493      -0.029140      -0.018517       0.047658             12.535430       9.892443      -1.748509       1.093799      10.820697       7.598073      16.893149          -0.000000
           97              C       4.201160       3.754476       9.809301      -0.204108      34.417198 0.44047621E+03  0.10391323E+05                                 9.209780                            7.014953       0.132287       2.023805                    0.998943      29.535739      85.105604       0.619726       0.418946      -1.062407       0.022442       0.001210       0.011919       0.025439       0.003488      -0.015894      -0.006432      -0.037706      -0.052510      -0.030267       0.000841       0.029426             10.863693       9.759144      -1.380799       2.237336       9.252166       5.094031      13.579769          -0.000006
           98              C       4.246425       4.519984      10.953287       0.112221      27.052134 0.31687876E+03  0.68910496E+04                                 7.898742                            5.978947       0.212921       2.093767                    0.999624      25.388992      70.451159       0.665773       0.423046      -1.058845      -0.034434       0.031513      -0.013632       0.048627       0.009467      -0.003328      -0.029735       0.007122      -0.036492      -0.035686       0.005456       0.030230              9.327614       8.314553      -1.613788       1.388971       8.636095       4.313522      11.032194          -0.000004
           99              C       2.132046       2.367927       7.429301       0.463435      27.362666 0.29401072E+03  0.63011674E+04                                 8.298821                            6.030471      -0.033720       2.038169                    0.999385      23.187980      64.745832       0.616138       0.463843      -1.030478       0.000917       0.019429       0.044881       0.048914      -0.044987       0.040695      -0.023239      -0.030463      -0.147092      -0.069936      -0.015891       0.085827             10.136443       8.692518       2.948221      -0.057246       8.857351       4.695370      12.859460           0.000000
          100              C       2.100914       1.775115       6.067561      -0.086743      40.105948 0.47039640E+03  0.11220338E+05                                10.118093                            7.210984      -0.066301       1.967669                    0.999400      28.513102      81.171222       0.619452       0.414530      -1.070985      -0.003810      -0.012621      -0.032022       0.034630      -0.007122       0.003697      -0.001554      -0.001365       0.019495      -0.010581       0.001420       0.009160             12.540956      10.959491       4.088547      -0.115216      10.731240       5.547967      15.932138           0.000001
          101              C       3.003411       2.195231       5.075484       0.026434      37.467855 0.43713364E+03  0.10272956E+05                                 9.761602                            7.029850      -0.082104       1.970688                    0.999187      27.586214      78.835980       0.614774       0.423945      -1.061313      -0.001047      -0.003742      -0.008990       0.009793       0.005687      -0.005009      -0.015190      -0.000293      -0.061322      -0.026842       0.005599       0.021242             12.062217      11.515679       3.989386      -0.546197       9.229861       4.492035      15.441112           0.000001
          102              C       4.002294       3.141738       5.379562      -0.086365      40.501101 0.47253238E+03  0.11283825E+05                                10.186109                            7.229029      -0.072525       1.964948                    0.999314      28.536164      81.276481       0.618474       0.414724      -1.070882      -0.001043      -0.010792      -0.032303       0.034074      -0.002891       0.002839       0.003462      -0.006447       0.002571      -0.006846       0.001375       0.005471             12.763134      10.967894       3.333910      -0.883107       9.782061       5.576521      17.539449           0.000001
          103              C       4.105733       3.721265       6.740524       0.455232      27.545763 0.29557162E+03  0.63432395E+04                                 8.305963                            6.031185      -0.024693       2.038346                    0.999494      23.312134      65.144432       0.618420       0.461502      -1.031744       0.002662       0.021896       0.045188       0.050284      -0.063950       0.004104      -0.040108      -0.014425      -0.064542      -0.067958      -0.017504       0.085463             10.208589       8.937284       2.487666      -0.590996       8.046777       4.571882      13.641707           0.000001
          104              C       1.150016       0.828608       5.798479      -0.071614      31.296510 0.41255981E+03  0.95927063E+04                                 8.675332                            6.819672       0.029985       1.990137                    0.999651      28.735374      82.706822       0.623133       0.422738      -1.058030       0.004950      -0.006424      -0.026432       0.027648      -0.009356      -0.001287      -0.020661      -0.002616      -0.053877      -0.029700       0.004944       0.024756              9.814825       8.761214       3.334804       0.484938       8.937726       3.275580      11.745536           0.000001
          105              C       1.033271       0.318823       4.491955      -0.100724      31.671474 0.43998052E+03  0.10401816E+05                                 8.786871                            7.080188       0.108129       2.015848                    0.999602      29.161975      84.785050       0.606377       0.427255      -1.054652       0.007363       0.009843       0.021814       0.025039      -0.004392       0.004936      -0.008999      -0.007233      -0.066638      -0.024752       0.005428       0.019324              9.846234       8.405257       2.476617      -0.576593       8.021144       2.504044      13.112301           0.000002
          106              C       1.848009       0.762187       3.480176      -0.038004      38.918087 0.47841441E+03  0.11477517E+05                                10.033226                            7.343169      -0.174965       1.943419                    0.998831      28.143122      80.752941       0.604044       0.422663      -1.064161       0.015809       0.009862       0.033194       0.038066      -0.028764      -0.003972      -0.004960      -0.047100      -0.087667      -0.032574      -0.019308       0.051882             12.367562      12.452223       4.294678       1.781306       8.436903       3.228964      16.213561           0.000002
          107              C       2.903884       1.671165       3.749776       0.035521      38.933128 0.44674095E+03  0.10566925E+05                                10.103967                            7.168086      -0.192307       1.943845                    0.998894      27.573387      79.323616       0.600387       0.431302      -1.055659      -0.001759       0.000373      -0.003557       0.003986       0.003095      -0.001916      -0.010671      -0.013704      -0.030037      -0.014387      -0.002503       0.016890             12.649274      13.798649       4.206943      -1.039325       8.787207       3.884170      15.361966           0.000002
          108              C       3.867836       2.105562       2.791399      -0.033657      39.176331 0.47217016E+03  0.11284693E+05                                10.069647                            7.291421      -0.210504       1.933762                    0.998614      28.047412      80.188896       0.606957       0.422238      -1.064982      -0.015713       0.019476       0.031497       0.040228      -0.030909       0.019820      -0.033290      -0.019134      -0.051347      -0.037219      -0.022968       0.060187             12.503455      11.733946       2.189151      -3.195286       8.960782       4.595598      16.815639           0.000002
          109              C       4.810193       3.042105       3.131251      -0.100907      32.097073 0.42089345E+03  0.98467655E+04                                 8.849664                            6.911556      -0.025852       1.971576                    0.999397      29.135957      84.432022       0.615140       0.425609      -1.055036      -0.003786       0.007907       0.022165       0.023836      -0.003332      -0.003483      -0.018004      -0.005761      -0.067057      -0.030274       0.008581       0.021693             10.179104       8.425942       2.177955      -0.422880       8.200182       4.172857      13.911189          -0.000002
          110              C       4.876449       3.568496       4.418333      -0.067538      31.215087 0.40372114E+03  0.93360404E+04                                 8.657988                            6.750239      -0.011843       1.978401                    0.999609      28.573886      82.004293       0.625802       0.423241      -1.057768      -0.004642      -0.012555      -0.022841       0.026474      -0.007581      -0.000454      -0.015161      -0.003561      -0.098098      -0.036997       0.010370       0.026627              9.828142       8.335732       1.816686      -1.357474       7.572344       3.525516      13.576349          -0.000002
          111              C       1.412639       0.396869       2.081366       0.604872      20.448012 0.24842273E+03  0.51868028E+04                                 7.190014                            5.794978      -0.309208       1.953043                    0.999003      23.173537      67.289506       0.578701       0.506925      -0.991863      -0.008240      -0.014075      -0.056753       0.059050      -0.033680      -0.061939       0.008092       0.101006      -0.106857      -0.066298      -0.039252       0.105549              8.355797       6.414557       1.391232       2.463549       7.582823       1.052381      11.070010           0.000001
          112              C       4.102793       1.428063       1.458693       0.608791      21.550887 0.26015184E+03  0.54794467E+04                                 7.332121                            5.834478      -0.301146       1.952331                    0.999040      23.167249      66.955449       0.592636       0.490691      -1.002751      -0.005983      -0.025081      -0.056194       0.061828       0.011943       0.060911      -0.004326       0.121770      -0.103042      -0.064753      -0.040551       0.105305              8.634612       5.959076      -0.028084      -2.217027       7.786587       1.519791      12.158173           0.000001
          113              N       2.055774      13.730490       1.707036      -0.217227      33.897847 0.45671981E+03  0.10651339E+05                                 8.684885                            6.853497       0.194128       2.108003                    0.998669      26.615260      71.299729       0.680998       0.385661      -1.107146      -0.006266      -0.078410       0.125885       0.148440      -0.020186      -0.004608       0.044052       0.052543      -0.176699      -0.081952       0.015989       0.065962             10.199324      10.670829      -1.618313      -2.063807       9.633986      -3.967794      10.293157           0.000000
          114              N       1.886657      11.617953       5.303348      -0.233904      41.839858 0.45147419E+03  0.10526868E+05                                10.048547                            6.814827      -0.073519       2.030498                    0.998763      26.305929      71.084657       0.680976       0.385752      -1.104112       0.000015       0.023714      -0.043338       0.049402       0.032321       0.013060      -0.025878       0.011134       0.084609      -0.056372       0.016822       0.039549             13.216790      10.828855       3.384690       0.606552      11.415815      -7.153672      17.405700          -0.000000
          115              N      -0.231950      11.177579      14.668586      -0.217227      33.897853 0.45672011E+03  0.10651348E+05                                 8.684886                            6.853500       0.194128       2.108003                    0.998669      26.615260      71.299728       0.680998       0.385661      -1.107146       0.006266       0.078410       0.125885       0.148440      -0.020186       0.004608      -0.044052       0.052543      -0.176699      -0.081952       0.015989       0.065962             10.199324      10.670831      -1.618317       2.063804       9.633989       3.967793      10.293153           0.000001
          116              N      -0.062832      13.290115      18.264898      -0.233904      41.839856 0.45147401E+03  0.10526863E+05                                10.048547                            6.814826      -0.073519       2.030497                    0.998763      26.305930      71.084660       0.680976       0.385752      -1.104112      -0.000015      -0.023714      -0.043338       0.049402       0.032321      -0.013060       0.025878       0.011134       0.084609      -0.056372       0.016822       0.039549             13.216791      10.828849       3.384689      -0.606550      11.415815       7.153675      17.405709          -0.000000
          117              N       1.020009       2.874889      24.216064      -0.217227      33.897821 0.45671941E+03  0.10651327E+05                                 8.684880                            6.853494       0.194127       2.108003                    0.998669      26.615247      71.299682       0.680998       0.385661      -1.107146       0.006266       0.078410      -0.125885       0.148440      -0.020186      -0.004608       0.044052       0.052543      -0.176700      -0.081952       0.015990       0.065962             10.199318      10.670824      -1.618312      -2.063806       9.633980      -3.967791      10.293151           0.000001
          118              N       1.189126       4.987426      20.619752      -0.233904      41.839860 0.45147421E+03  0.10526869E+05                                10.048547                            6.814827      -0.073520       2.030497                    0.998763      26.305930      71.084659       0.680976       0.385752      -1.104112      -0.000015      -0.023714       0.043338       0.049402       0.032321       0.013060      -0.025878       0.011134       0.084609      -0.056372       0.016822       0.039549             13.216790      10.828854       3.384690       0.606553      11.415815      -7.153672      17.405700          -0.000000
          119              N       3.307733       5.427800      11.254514      -0.217227      33.897862 0.45672025E+03  0.10651352E+05                                 8.684887                            6.853500       0.194128       2.108003                    0.998669      26.615265      71.299744       0.680998       0.385661      -1.107146      -0.006266      -0.078410      -0.125885       0.148440      -0.020186       0.004608      -0.044052       0.052543      -0.176699      -0.081952       0.015989       0.065962             10.199326      10.670832      -1.618317       2.063804       9.633991       3.967794      10.293155           0.000001
          120              N       3.138615       3.315264       7.658202      -0.233904      41.839856 0.45147401E+03  0.10526863E+05                                10.048547                            6.814826      -0.073520       2.030497                    0.998763      26.305930      71.084659       0.680976       0.385752      -1.104112       0.000015       0.023714       0.043338       0.049402       0.032321      -0.013060       0.025878       0.011134       0.084609      -0.056372       0.016822       0.039549             13.216791      10.828849       3.384688      -0.606550      11.415815       7.153675      17.405709          -0.000000
          121              O       0.160995       9.629957      11.728129      -0.542962      35.174438 0.58910535E+03  0.14555139E+05                                 8.693372                            7.639292      -0.144225       2.008806                    0.994271      28.049167      75.862552       0.667326       0.371488      -1.124183       0.015948      -0.017981       0.006730       0.024959      -0.040783       0.033441       0.050522       0.033548       0.001067      -0.086525       0.042548       0.043977              9.922909       9.052859      -0.609784      -2.828381       6.712271       2.183912      14.003596           0.000002
          122              O      -0.274668       7.549636      11.049721      -0.550024      37.839550 0.61986221E+03  0.15471568E+05                                 9.044851                            7.798646       0.022219       2.061116                    0.995182      27.992570      75.462834       0.666949       0.367938      -1.129768       0.019433       0.010876       0.012970       0.025771      -0.002162       0.032628      -0.042830       0.022416      -0.187734      -0.087413       0.028362       0.059051             10.177183       9.698214       2.719396      -2.830057      11.720978      -2.360512       9.112356           0.000002
          123              O       2.783114       8.477710      11.510116      -0.558691      36.391565 0.64596014E+03  0.16297594E+05                                 8.810471                            7.985568      -0.110120       2.016063                    0.993926      28.313644      76.856719       0.655769       0.370201      -1.127516      -0.025172       0.012811       0.021207       0.035320       0.001756      -0.058551      -0.011517      -0.014277      -0.208299      -0.097633       0.039790       0.057843              9.549736       8.919651      -1.455286       1.125060      12.179385      -1.901018       7.550172           0.000002
          124              O       3.234315      10.462385      12.445940      -0.552243      34.982668 0.53299899E+03  0.12816349E+05                                 8.568217                            7.179802       0.180251       2.113422                    0.996078      27.628484      73.210019       0.702325       0.362685      -1.133338      -0.021017      -0.017646       0.006708       0.028250       0.025473      -0.005944       0.041694       0.113544       0.055737      -0.088075       0.034727       0.053347              9.997822       7.961522       0.290709       3.300702       6.631695       1.858595      15.400249           0.000001
          125              O       0.101204      10.392809       4.654752      -0.452680      23.902889 0.35279030E+03  0.76323473E+04                                 6.431408                            5.718800       0.770635       2.322597                    0.998832      25.425156      63.380452       0.814404       0.347636      -1.148299       0.025351       0.013549       0.029507       0.041194      -0.070041       0.031980       0.059735       0.020259      -0.090037      -0.110685       0.022378       0.088306              6.650394       7.394102       0.573125       2.477222       5.090112      -0.362347       7.466967          -0.000009
          126              O      -1.876143      12.841770       5.919021      -0.457121      27.202343 0.39418370E+03  0.87444773E+04                                 7.051019                            6.059483       0.909886       2.368366                    0.999053      25.513286      63.847313       0.790437       0.349304      -1.149971      -0.027999      -0.030872       0.009056       0.042650      -0.017926      -0.065132       0.021193      -0.012141      -0.242276      -0.111057       0.029246       0.081811              7.886569       8.885332       3.284405      -1.866734       7.988495      -2.721098       6.785880           0.000000
          127              O       1.662830      15.278111      24.689679      -0.542962      35.174434 0.58910521E+03  0.14555135E+05                                 8.693371                            7.639291      -0.144225       2.008806                    0.994271      28.049166      75.862546       0.667326       0.371488      -1.124183      -0.015948       0.017981       0.006730       0.024959      -0.040783      -0.033441      -0.050522       0.033548       0.001067      -0.086525       0.042548       0.043977              9.922908       9.052859      -0.609785       2.828383       6.712269      -2.183910      14.003597           0.000002
          128              O       4.602410       0.753054      24.011271      -0.550024      37.839533 0.61986202E+03  0.15471562E+05                                 9.044848                            7.798645       0.022218       2.061116                    0.995182      27.992555      75.462781       0.666949       0.367938      -1.129768      -0.019433      -0.010876       0.012970       0.025771      -0.002162      -0.032628       0.042830       0.022416      -0.187734      -0.087413       0.028362       0.059051             10.177180       9.698213       2.719394       2.830056      11.720975       2.360509       9.112352           0.000002
          129              O      -0.959289      16.430358      24.471666      -0.558691      36.391529 0.64595939E+03  0.16297570E+05                                 8.810465                            7.985564      -0.110121       2.016063                    0.993926      28.313627      76.856656       0.655770       0.370201      -1.127516       0.025172      -0.012811       0.021207       0.035320       0.001756       0.058551       0.011517      -0.014277      -0.208299      -0.097633       0.039790       0.057843              9.549729       8.919644      -1.455282      -1.125059      12.179377       1.901017       7.550167           0.000002
          130              O      -1.410491      14.445683      25.407490      -0.552243      34.982670 0.53299898E+03  0.12816348E+05                                 8.568218                            7.179802       0.180252       2.113422                    0.996078      27.628482      73.210014       0.702325       0.362685      -1.133338       0.021017       0.017646       0.006708       0.028250       0.025473       0.005944      -0.041694       0.113544       0.055737      -0.088075       0.034727       0.053347              9.997823       7.961522       0.290709      -3.300703       6.631695      -1.858596      15.400251           0.000001
          131              O       1.722621      14.515260      17.616302      -0.452680      23.902888 0.35279038E+03  0.76323493E+04                                 6.431408                            5.718801       0.770634       2.322597                    0.998832      25.425154      63.380443       0.814404       0.347636      -1.148299      -0.025351      -0.013550       0.029507       0.041194      -0.070041      -0.031980      -0.059735       0.020259      -0.090037      -0.110685       0.022378       0.088306              6.650394       7.394105       0.573124      -2.477222       5.090113       0.362347       7.466964          -0.000009
          132              O       3.699968      12.066299      18.880571      -0.457121      27.202348 0.39418381E+03  0.87444804E+04                                 7.051020                            6.059484       0.909886       2.368366                    0.999053      25.513289      63.847324       0.790437       0.349304      -1.149971       0.027999       0.030872       0.009056       0.042650      -0.017926       0.065132      -0.021193      -0.012141      -0.242276      -0.111057       0.029246       0.081811              7.886570       8.885334       3.284406       1.866734       7.988495       2.721098       6.785882           0.000000
          133              O       2.914788       6.975422      14.194971      -0.542962      35.174445 0.58910550E+03  0.14555144E+05                                 8.693373                            7.639293      -0.144225       2.008806                    0.994271      28.049171      75.862565       0.667326       0.371488      -1.124183      -0.015948       0.017981      -0.006730       0.024959      -0.040783       0.033441       0.050522       0.033548       0.001067      -0.086525       0.042548       0.043977              9.922910       9.052861      -0.609784      -2.828381       6.712272       2.183912      14.003597           0.000002
          134              O       3.350451       9.055743      14.873379      -0.550024      37.839548 0.61986216E+03  0.15471566E+05                                 9.044850                            7.798646       0.022218       2.061116                    0.995182      27.992569      75.462830       0.666949       0.367938      -1.129768      -0.019433      -0.010876      -0.012970       0.025771      -0.002162       0.032628      -0.042830       0.022416      -0.187734      -0.087413       0.028362       0.059051             10.177182       9.698213       2.719396      -2.830057      11.720978      -2.360512       9.112355           0.000002
          135              O       0.292669       8.127669      14.412984      -0.558691      36.391562 0.64596009E+03  0.16297592E+05                                 8.810470                            7.985568      -0.110121       2.016063                    0.993926      28.313643      76.856713       0.655769       0.370201      -1.127516       0.025172      -0.012811      -0.021207       0.035320       0.001756      -0.058551      -0.011517      -0.014277      -0.208299      -0.097633       0.039790       0.057843              9.549735       8.919650      -1.455286       1.125060      12.179384      -1.901017       7.550171           0.000002
          136              O      -0.158532       6.142994      13.477160      -0.552243      34.982676 0.53299913E+03  0.12816353E+05                                 8.568219                            7.179803       0.180252       2.113422                    0.996078      27.628487      73.210032       0.702325       0.362685      -1.133338       0.021017       0.017646      -0.006708       0.028250       0.025473      -0.005944       0.041694       0.113544       0.055737      -0.088075       0.034727       0.053347              9.997824       7.961523       0.290709       3.300703       6.631696       1.858595      15.400252           0.000001
          137              O       2.974579       6.212570      21.268348      -0.452680      23.902874 0.35279003E+03  0.76323399E+04                                 6.431405                            5.718797       0.770635       2.322597                    0.998832      25.425152      63.380431       0.814405       0.347636      -1.148299      -0.025351      -0.013550      -0.029507       0.041194      -0.070041       0.031981       0.059735       0.020259      -0.090036      -0.110685       0.022378       0.088306              6.650390       7.394098       0.573125       2.477221       5.090110      -0.362346       7.466963          -0.000009
          138              O       4.951926       3.763609      20.004079      -0.457121      27.202347 0.39418378E+03  0.87444794E+04                                 7.051020                            6.059483       0.909886       2.368366                    0.999053      25.513288      63.847320       0.790437       0.349304      -1.149971       0.027999       0.030872      -0.009056       0.042650      -0.017926      -0.065132       0.021193      -0.012141      -0.242276      -0.111057       0.029246       0.081811              7.886570       8.885333       3.284406      -1.866734       7.988496      -2.721098       6.785881           0.000000
          139              O       1.412953       1.327268       1.233421      -0.542962      35.174406 0.58910466E+03  0.14555117E+05                                 8.693366                            7.639287      -0.144225       2.008806                    0.994271      28.049153      75.862498       0.667327       0.371488      -1.124183       0.015948      -0.017981      -0.006730       0.024959      -0.040783      -0.033441      -0.050522       0.033548       0.001067      -0.086525       0.042548       0.043977              9.922902       9.052853      -0.609785       2.828380       6.712266      -2.183910      14.003588           0.000003
          140              O      -1.526627      15.852325       1.911829      -0.550024      37.839553 0.61986240E+03  0.15471573E+05                                 9.044851                            7.798647       0.022219       2.061116                    0.995182      27.992564      75.462811       0.666949       0.367938      -1.129768       0.019433       0.010876      -0.012970       0.025771      -0.002162      -0.032628       0.042830       0.022416      -0.187734      -0.087413       0.028362       0.059051             10.177183       9.698216       2.719395       2.830057      11.720978       2.360510       9.112356           0.000002
          141              O       4.035072       0.175021       1.451434      -0.558691      36.391551 0.64595985E+03  0.16297584E+05                                 8.810468                            7.985566      -0.110120       2.016063                    0.993926      28.313638      76.856691       0.655770       0.370201      -1.127516      -0.025172       0.012810      -0.021207       0.035320       0.001757       0.058551       0.011517      -0.014277      -0.208299      -0.097633       0.039790       0.057843              9.549732       8.919647      -1.455282      -1.125060      12.179380       1.901018       7.550170           0.000002
          142              O       4.486274       2.159696       0.515610      -0.552243      34.982644 0.53299850E+03  0.12816334E+05                                 8.568213                            7.179798       0.180252       2.113422                    0.996078      27.628472      73.209974       0.702326       0.362685      -1.133338      -0.021017      -0.017646      -0.006708       0.028250       0.025473       0.005944      -0.041694       0.113544       0.055736      -0.088075       0.034727       0.053347              9.997816       7.961517       0.290709      -3.300701       6.631692      -1.858596      15.400240           0.000001
          143              O       1.353162       2.090119       8.306798      -0.452680      23.902884 0.35279030E+03  0.76323472E+04                                 6.431407                            5.718800       0.770634       2.322597                    0.998832      25.425153      63.380438       0.814405       0.347636      -1.148299       0.025351       0.013550      -0.029506       0.041194      -0.070041      -0.031980      -0.059735       0.020259      -0.090036      -0.110685       0.022378       0.088306              6.650393       7.394103       0.573124      -2.477222       5.090112       0.362347       7.466963          -0.000009
          144              O      -0.624185       4.539080       7.042529      -0.457121      27.202345 0.39418377E+03  0.87444790E+04                                 7.051019                            6.059483       0.909886       2.368366                    0.999053      25.513289      63.847321       0.790437       0.349304      -1.149971      -0.027999      -0.030872      -0.009056       0.042650      -0.017926       0.065132      -0.021193      -0.012141      -0.242276      -0.111057       0.029246       0.081811              7.886569       8.885332       3.284405       1.866734       7.988494       2.721098       6.785881           0.000000

******************************************************
Auxiliary information for the entire system
The total spin magnetic moment of the unit cell is   -0.000009
The total net atomic charge of the unit cell is   0.000006
Accuracy of reproducing the electrostatic potential in the unit cell:
  The inner radius (bohr) =    5.0000
  The outer radius (bohr) =   12.0000
  Valid grid points have density less than (e/(bohr^3)) =    0.0001
  The number of valid grid points were=       135548
  The rms potential error without charges in kcal/mol is=      1.75736
  The rms potential error with partial charges in kcal/mol is=      0.37380
  The RRMSE value at monopole order=      0.21271
  The rms potential error with partial charges and cloud penetration in kcal/mol is=      0.37586
  The RRMSE value at monopole order with cloud penetration is=      0.21388
  The rms potential error with partial charges and atomic dipoles in kcal/mol is=      0.23465
  The RRMSE value at dipole order=      0.13352
  The rms potential error with partial charges, atomic dipoles and cloud penetration in kcal/mol is=      0.22451
  The RRMSE value at dipole order with cloud penetration=      0.12776

******************************************************
The electron densities and ab initio electrostatic potential were computed in VASP using the PBE functional and
projector augmented wave method. See the main text of the journal article for a description of computational details.
The atomic charges, dipoles, and quadrupoles were computed with the DDEC6 method as described in
(a) T. A. Manz and N. Gabaldon Limas, RSC Adv. 6 (2016) 47771-47801 DOI: 10.1039/c6ra04656h
(b) N. Gabaldon Limas and T. A. Manz, RSC Adv. 8 (2018) 2678-2707 DOI: 10.1039/c7ra11829e.
For each atom in the material, the electron cloud parameters were fit to the spherically averaged atom-in-material
electron density using radial positions for which this density was between 10^-4 and 10^-2 electrons per cubic bohr.
The polarizabilities, dispersion coefficients, and quantum Drude oscillator (QDO) parameters were fit using the MCLF method.
The magnetic structure of the system was optimized in VASP from the default ferromagnetic initial guess using spin polarization.
The atomic spin moments (ASMs) were computed on this optimized magnetic structure using the DDEC6 partition as inputs
to the method of T. A. Manz and D. S. Sholl, J. Chem. Theory Comput. 7 (2011) 4146-4164 DOI: 10.1021/ct200539n.
The RMSE and RRMSE were computed using a uniform grid with Ewald summation.
