# Supplementary material for: A collection of forcefield precursors for metal–organic frameworks
Source: RSC Adv. 2019 Nov 13;9(63):36492–507. doi: 10.1039/c9ra07327b (PMC9075174; doi:10.1039/c9ra07327b)
Supplement: RA-009-C9RA07327B-s6174 [file RA-009-C9RA07327B-s6174.xyz]

  144
jmolscript: load "" {1 1 1} spacegroup "x,y,z" unitcell [{      5.613700     0.000000     0.000000 }, {     -2.036560    17.028549     0.000000 }, {      0.000000     0.000000    26.376900 }]
Zn    -0.551124     9.747482    13.934916     0.873148
Zn     3.109984    15.795341     0.746466     0.873148
Zn     4.128264     7.281067    12.441984     0.873148
Zn     0.467156     1.233208    25.630434     0.873148
H      0.821392    15.272906     2.640328     0.101497
H      0.529884    14.171158     4.673987     0.146164
H      4.068031    12.299721     4.064680     0.149515
H     -1.343861    13.466177     2.073224     0.103632
H     -0.479111     9.779496     6.923936     0.122022
H     -0.661131     8.752674     9.028813     0.127879
H     -1.181604    12.269070    11.094124     0.129338
H     -1.101386    13.335057     9.018262     0.125208
H      1.737468    10.269918    15.828778     0.101497
H      2.028976    11.371665    17.862437     0.146164
H     -1.509171    13.243103    17.253130     0.149515
H      3.902721    12.076647    15.261674     0.103632
H      3.037971    15.763328    20.112386     0.122022
H      3.219991    16.790149    22.217263     0.127879
H      3.740464    13.273754    24.282574     0.129338
H      3.660246    12.207767    22.206712     0.125208
H      2.755748     1.755643    23.736572     0.101497
H      3.047256     2.857391    21.702913     0.146164
H     -0.490891     4.728828    22.312220     0.149515
H      4.921001     3.562372    24.303676     0.103632
H      4.056251     7.249053    19.452964     0.122022
H      4.238271     8.275875    17.348087     0.127879
H      4.758744     4.759479    15.282776     0.129338
H      4.678526     3.693492    17.358638     0.125208
H      1.839672     6.758631    10.548122     0.101497
H      1.548164     5.656884     8.514463     0.146164
H      5.086311     3.785446     9.123770     0.149515
H     -0.325581     4.951902    11.115226     0.103632
H      0.539169     1.265221     6.264514     0.122022
H      0.357149     0.238400     4.159637     0.127879
H     -0.163324     3.754795     2.094326     0.129338
H     -0.083106     4.820782     4.170188     0.125208
C      1.493337    14.676906     2.946827     0.117941
C      1.313311    14.023010     4.157263    -0.206428
C      2.292148    13.156257     4.598021     0.257753
C      3.400328    12.921263     3.802230    -0.200619
C      3.506622    13.614325     2.619754     0.110278
C      1.151414    11.598145     6.074864     0.462701
C      1.080607    10.969791     7.405315    -0.082952
C      1.991552    11.313768     8.419243     0.027951
C      2.996574    12.279287     8.172091    -0.089347
C      3.131118    12.895720     6.841904     0.458899
C      0.117336    10.021301     7.623452    -0.067725
C      0.010452     9.408273     8.883476    -0.105274
C      0.869085     9.743736     9.913494    -0.035018
C      1.913700    10.678603     9.702215     0.032040
C      2.900992    11.022580    10.672358    -0.029124
C      3.820998    12.013641    10.413864    -0.099044
C      3.874150    12.648806     9.174677    -0.070901
C      0.480569     9.209039    11.264783     0.601942
C      3.184709    10.189884    11.894399     0.606662
C      1.065523    10.865917    16.135277     0.117941
C      1.245549    11.519813    17.345713    -0.206428
C      0.266712    12.386567    17.786471     0.257753
C     -0.841468    12.621561    16.990680    -0.200619
C     -0.947762    11.928499    15.808204     0.110278
C      1.407446    13.944679    19.263314     0.462701
C      1.478253    14.573032    20.593765    -0.082952
C      0.567308    14.229056    21.607693     0.027951
C     -0.437714    13.263537    21.360541    -0.089347
C     -0.572258    12.647103    20.030354     0.458899
C      2.441524    15.521522    20.811902    -0.067725
C      2.548408    16.134550    22.071926    -0.105274
C      1.689775    15.799088    23.101944    -0.035018
C      0.645160    14.864220    22.890665     0.032040
C     -0.342132    14.520244    23.860808    -0.029124
C     -1.262138    13.529182    23.602314    -0.099043
C     -1.315290    12.894017    22.363127    -0.070901
C      2.078291    16.333784    24.453233     0.601942
C     -0.625849    15.352940    25.082849     0.606662
C      2.083803     2.351643    23.430073     0.117941
C      2.263829     3.005539    22.219637    -0.206428
C      1.284992     3.872292    21.778879     0.257753
C      0.176812     4.107286    22.574670    -0.200619
C      0.070518     3.414224    23.757146     0.110278
C      2.425726     5.430404    20.302036     0.462701
C      2.496533     6.058758    18.971585    -0.082952
C      1.585588     5.714781    17.957657     0.027951
C      0.580566     4.749262    18.204809    -0.089347
C      0.446022     4.132829    19.534996     0.458899
C      3.459804     7.007248    18.753448    -0.067725
C      3.566688     7.620276    17.493424    -0.105274
C      2.708055     7.284813    16.463406    -0.035018
C      1.663440     6.349946    16.674685     0.032040
C      0.676148     6.005969    15.704542    -0.029124
C     -0.243858     5.014908    15.963036    -0.099043
C     -0.297010     4.379743    17.202223    -0.070901
C      3.096571     7.819510    15.112117     0.601942
C      0.392431     6.838665    14.482501     0.606662
C      2.511617     6.162632    10.241623     0.117941
C      2.331591     5.508736     9.031187    -0.206428
C      3.310428     4.641982     8.590429     0.257753
C      4.418608     4.406988     9.386220    -0.200619
C      4.524902     5.100050    10.568696     0.110278
C      2.169694     3.083870     7.113586     0.462701
C      2.098887     2.455517     5.783135    -0.082952
C      3.009832     2.799493     4.769207     0.027951
C      4.014854     3.765012     5.016359    -0.089347
C      4.149398     4.381446     6.346546     0.458899
C      1.135616     1.507027     5.564998    -0.067725
C      1.028732     0.893999     4.304974    -0.105274
C      1.887365     1.229461     3.274956    -0.035018
C      2.931980     2.164329     3.486235     0.032040
C      3.919272     2.508305     2.516092    -0.029124
C      4.839278     3.499367     2.774586    -0.099043
C      4.892430     4.134532     4.013773    -0.070901
C      1.498849     0.694765     1.923667     0.601942
C      4.202989     1.675609     1.294051     0.606662
N      2.584026    14.489592     2.201416    -0.213603
N      2.188374    12.531309     5.885214    -0.236511
N     -0.025166    11.053231    15.389866    -0.213603
N      0.370486    13.011514    19.073664    -0.236511
N      0.993114     2.538957    24.175484    -0.213603
N      1.388766     4.497240    20.491686    -0.236511
N      3.602306     5.975318    10.987034    -0.213603
N      3.206654     4.017035     7.303236    -0.236511
O      0.496304    10.030326    12.233342    -0.537782
O      0.058904     8.031515    11.303557    -0.558971
O      3.132305     8.947651    11.740094    -0.565154
O      3.586522    10.787075    12.918878    -0.549237
O      0.389616    11.349528     5.174356    -0.449894
O     -1.621010    13.699468     6.567584    -0.456985
O      2.062556    15.512497    25.421792    -0.537782
O      4.536516     0.482759    24.492007    -0.558971
O     -0.573445    16.595172    24.928544    -0.565154
O     -1.027662    14.755749    26.107328    -0.549237
O      2.169244    14.193296    18.362806    -0.449894
O     -1.433830    11.843356    19.756034    -0.456985
O      3.080836     6.998223    14.143558    -0.537782
O      3.518236     8.997034    15.073343    -0.558971
O      0.444835     8.080898    14.636806    -0.565154
O     -0.009382     6.241474    13.458022    -0.549237
O      3.187524     5.679021    21.202544    -0.449894
O     -0.415550     3.329081    19.809316    -0.456985
O      1.514584     1.516052     0.955108    -0.537782
O     -0.959376    16.545790     1.884893    -0.558971
O      4.150585     0.433377     1.448356    -0.565154
O      4.604802     2.272800     0.269572    -0.549237
O      1.407896     2.835253     8.014094    -0.449894
O     -0.602730     5.185193     6.620866    -0.456985

The following XYZ coordinates are in angstroms. Other properties are in atomic units.
The sperically averaged electron density of each atom fit to a function of the form exp(a - br)
eigen_1, eigen_2 and eigen_3 are the three eigenvalues of traceless quadrupole moment tensor
  atom number  atomic symbol              X              Y              Z     net charge C6 coefficient C8 coefficient C10 coefficient fluctuating dipole atomic polarizability isotropic forcefield polarizability              a              b squared Pearson coefficient          <r^3>          <r^4>         wp_QDO          m_QDO          q_QDO       dipole_x       dipole_y       dipole_z         dipole            Qxy            Qxz            Qyz     Q(x^2-y^2)  Q(3z^2 - R^2)        eigen_1        eigen_2        eigen_3 static polarizability      alpha(xx)      alpha(xy)      alpha(xz)      alpha(yy)      alpha(yz)      alpha(zz) atomic spin moment
            1             Zn      -0.551124       9.747482      13.934916       0.873148      96.739694 0.19286785E+04  0.61915210E+05                                17.459503                           14.543500       0.277317       1.946271                    0.997526      46.700814     128.564214       0.463937       0.411253      -1.134615       0.007241      -0.001373      -0.007274       0.010355      -0.039593      -0.023368      -0.069914       0.099766      -0.073347      -0.112894       0.036968       0.075926             22.067527      18.845834      -0.115056      -0.747669      15.833480       0.174561      31.523269           0.000004
            2             Zn       3.109984      15.795341       0.746466       0.873148      96.739708 0.19286788E+04  0.61915220E+05                                17.459505                           14.543501       0.277317       1.946271                    0.997526      46.700814     128.564213       0.463937       0.411253      -1.134615      -0.007241       0.001373      -0.007274       0.010355      -0.039593       0.023368       0.069914       0.099766      -0.073347      -0.112894       0.036968       0.075926             22.067530      18.845832      -0.115054       0.747667      15.833481      -0.174564      31.523277           0.000004
            3             Zn       4.128264       7.281067      12.441984       0.873148      96.739694 0.19286785E+04  0.61915210E+05                                17.459503                           14.543499       0.277317       1.946271                    0.997526      46.700814     128.564210       0.463937       0.411253      -1.134615      -0.007241       0.001373       0.007274       0.010355      -0.039593      -0.023368      -0.069914       0.099766      -0.073347      -0.112894       0.036968       0.075926             22.067526      18.845833      -0.115056      -0.747670      15.833479       0.174560      31.523267           0.000004
            4             Zn       0.467156       1.233208      25.630434       0.873148      96.739708 0.19286788E+04  0.61915220E+05                                17.459505                           14.543501       0.277317       1.946271                    0.997526      46.700814     128.564211       0.463937       0.411253      -1.134615       0.007241      -0.001373       0.007274       0.010355      -0.039593       0.023368       0.069914       0.099766      -0.073347      -0.112894       0.036968       0.075926             22.067530      18.845832      -0.115054       0.747667      15.833480      -0.174564      31.523277           0.000004
            5              H       0.821392      15.272906       2.640328       0.101497       1.044083 0.70604987E+01  0.68278884E+02                                 1.795479                            1.618218      -1.224075       2.289175                    0.994285       3.855799      11.294847       0.455392       1.390816      -0.683185      -0.033458       0.028053      -0.016298       0.046605      -0.005847      -0.004813      -0.006413       0.004564       0.022977      -0.013186       0.002435       0.010751              1.935063       2.138362      -0.600167       0.332593       2.010789      -0.425845       1.656037           0.000001
            6              H       0.529884      14.171158       4.673987       0.146164       1.071670 0.79408632E+01  0.78454564E+02                                 1.788421                            1.693649      -1.181691       2.342735                    0.995336       3.529129      10.180890       0.457662       1.354598      -0.693206      -0.031203       0.006328       0.021393       0.038359      -0.008835      -0.005000      -0.003602       0.005639       0.014779      -0.013607       0.004981       0.008626              1.833374       2.258395      -0.077322      -0.409015       1.517273      -0.133443       1.724455           0.000000
            7              H       4.068031      12.299721       4.064680       0.149515       1.115618 0.79863817E+01  0.78353354E+02                                 1.773682                            1.649082      -1.277873       2.293105                    0.994778       3.444495       9.632863       0.488914       1.276927      -0.709474       0.025417      -0.026730       0.008555       0.037864      -0.006957      -0.008442      -0.003353      -0.006599       0.003693      -0.013701       0.005386       0.008315              1.843367       2.066626      -0.487585       0.266747       1.808379      -0.337660       1.655095          -0.000002
            8              H      -1.343861      13.466177       2.073224       0.103632       1.311568 0.94991786E+01  0.96254038E+02                                 1.909368                            1.749517      -0.974452       2.418561                    0.997497       3.451444       9.460980       0.500255       1.208319      -0.727347       0.041829      -0.010760      -0.028299       0.051636      -0.013833      -0.009538      -0.003820       0.006378      -0.010278      -0.018178       0.000841       0.017337              1.998964       2.323947      -0.065988      -0.577006       1.539506      -0.084739       2.133438          -0.000002
            9              H      -0.479111       9.779496       6.923936       0.122022       1.183463 0.89318513E+01  0.88895845E+02                                 1.765746                            1.686715      -0.912552       2.448654                    0.998737       3.309343       8.915903       0.515220       1.194465      -0.731308      -0.027027      -0.016158      -0.029167       0.042922       0.013325       0.008934       0.004547       0.006637      -0.006817      -0.013096      -0.006270       0.019366              1.780897       1.861363       0.164588       0.393072       1.566914       0.053946       1.914415          -0.000000
           10              H      -0.661131       8.752674       9.028813       0.127879       1.016857 0.74285367E+01  0.71820138E+02                                 1.695853                            1.613663      -0.892715       2.464770                    0.998863       3.420037       9.602154       0.481958       1.314479      -0.701928      -0.029767      -0.029982       0.002680       0.042334       0.013965       0.003576       0.000672       0.003298      -0.000091      -0.014299      -0.000442       0.014741              1.753211       1.880312       0.446563      -0.116100       1.876521      -0.164119       1.502801           0.000001
           11              H      -1.181604      12.269070      11.094124       0.129338       1.173474 0.88148864E+01  0.87523125E+02                                 1.763530                            1.681386      -1.010415       2.409898                    0.997951       3.287841       8.873914       0.512921       1.202678      -0.729389       0.028738       0.016092       0.030850       0.045128       0.014842       0.010358       0.002766       0.000291      -0.003680      -0.016488      -0.003267       0.019755              1.789716       1.827154       0.120906       0.423353       1.503475       0.036489       2.038521          -0.000004
           12              H      -1.101386      13.335057       9.018262       0.125208       1.186867 0.88128885E+01  0.87022910E+02                                 1.738160                            1.651231      -0.902652       2.454962                    0.998854       3.243750       8.576842       0.534641       1.160188      -0.739998       0.028423       0.031654      -0.000287       0.042543       0.014263       0.007809       0.002921       0.000541      -0.015337      -0.013483      -0.005759       0.019242              1.763052       1.843765       0.439062      -0.110759       1.902637      -0.219228       1.542754          -0.000003
           13              H       1.737468      10.269918      15.828778       0.101497       1.044082 0.70604941E+01  0.68278831E+02                                 1.795478                            1.618217      -1.224075       2.289175                    0.994285       3.855799      11.294848       0.455392       1.390817      -0.683185       0.033458      -0.028053      -0.016298       0.046605      -0.005847       0.004813       0.006413       0.004564       0.022977      -0.013186       0.002435       0.010751              1.935062       2.138362      -0.600167      -0.332593       2.010788       0.425845       1.656037           0.000001
           14              H       2.028976      11.371665      17.862437       0.146164       1.071670 0.79408668E+01  0.78454604E+02                                 1.788420                            1.693649      -1.181691       2.342734                    0.995336       3.529130      10.180891       0.457662       1.354597      -0.693206       0.031203      -0.006328       0.021393       0.038359      -0.008835       0.005000       0.003602       0.005639       0.014779      -0.013607       0.004981       0.008626              1.833374       2.258395      -0.077322       0.409015       1.517273       0.133443       1.724454           0.000001
           15              H      -1.509171      13.243103      17.253130       0.149515       1.115617 0.79863810E+01  0.78353341E+02                                 1.773681                            1.649082      -1.277873       2.293105                    0.994778       3.444495       9.632861       0.488914       1.276926      -0.709475      -0.025417       0.026730       0.008555       0.037864      -0.006957       0.008442       0.003353      -0.006599       0.003693      -0.013701       0.005386       0.008315              1.843366       2.066625      -0.487584      -0.266747       1.808378       0.337660       1.655095          -0.000002
           16              H       3.902721      12.076647      15.261674       0.103632       1.311568 0.94991763E+01  0.96254004E+02                                 1.909368                            1.749517      -0.974452       2.418561                    0.997497       3.451444       9.460978       0.500255       1.208319      -0.727347      -0.041829       0.010760      -0.028299       0.051636      -0.013833       0.009538       0.003820       0.006378      -0.010278      -0.018178       0.000841       0.017337              1.998963       2.323946      -0.065988       0.577005       1.539506       0.084739       2.133437          -0.000002
           17              H       3.037971      15.763328      20.112386       0.122022       1.183463 0.89318554E+01  0.88895893E+02                                 1.765746                            1.686715      -0.912552       2.448655                    0.998737       3.309344       8.915905       0.515220       1.194464      -0.731308       0.027027       0.016158      -0.029167       0.042921       0.013325      -0.008934      -0.004547       0.006637      -0.006817      -0.013096      -0.006270       0.019366              1.780897       1.861362       0.164589      -0.393072       1.566914      -0.053946       1.914415          -0.000000
           18              H       3.219991      16.790149      22.217263       0.127879       1.016857 0.74285368E+01  0.71820138E+02                                 1.695853                            1.613663      -0.892715       2.464770                    0.998863       3.420037       9.602154       0.481958       1.314479      -0.701928       0.029767       0.029982       0.002680       0.042334       0.013965      -0.003576      -0.000672       0.003298      -0.000091      -0.014299      -0.000442       0.014741              1.753211       1.880312       0.446563       0.116100       1.876520       0.164119       1.502801           0.000001
           19              H       3.740464      13.273754      24.282574       0.129338       1.173474 0.88148900E+01  0.87523172E+02                                 1.763531                            1.681386      -1.010415       2.409898                    0.997951       3.287842       8.873918       0.512921       1.202678      -0.729389      -0.028738      -0.016092       0.030850       0.045128       0.014842      -0.010358      -0.002766       0.000291      -0.003680      -0.016488      -0.003267       0.019755              1.789717       1.827154       0.120906      -0.423353       1.503475      -0.036489       2.038521          -0.000004
           20              H       3.660246      12.207767      22.206712       0.125208       1.186867 0.88128859E+01  0.87022885E+02                                 1.738161                            1.651231      -0.902652       2.454962                    0.998854       3.243750       8.576844       0.534641       1.160189      -0.739998      -0.028423      -0.031654      -0.000287       0.042543       0.014263      -0.007809      -0.002921       0.000541      -0.015337      -0.013483      -0.005759       0.019242              1.763053       1.843766       0.439062       0.110759       1.902637       0.219229       1.542754          -0.000002
           21              H       2.755748       1.755643      23.736572       0.101497       1.044083 0.70604987E+01  0.68278884E+02                                 1.795479                            1.618218      -1.224075       2.289175                    0.994285       3.855799      11.294847       0.455392       1.390816      -0.683185       0.033458      -0.028053       0.016298       0.046605      -0.005847      -0.004813      -0.006413       0.004564       0.022977      -0.013186       0.002435       0.010751              1.935063       2.138362      -0.600167       0.332593       2.010789      -0.425845       1.656037           0.000001
           22              H       3.047256       2.857391      21.702913       0.146164       1.071670 0.79408675E+01  0.78454611E+02                                 1.788420                            1.693649      -1.181691       2.342734                    0.995336       3.529130      10.180890       0.457663       1.354597      -0.693206       0.031203      -0.006328      -0.021393       0.038359      -0.008835      -0.005000      -0.003602       0.005639       0.014779      -0.013607       0.004981       0.008626              1.833374       2.258395      -0.077322      -0.409015       1.517273      -0.133443       1.724454           0.000000
           23              H      -0.490891       4.728828      22.312220       0.149515       1.115618 0.79863858E+01  0.78353395E+02                                 1.773681                            1.649082      -1.277873       2.293105                    0.994778       3.444496       9.632862       0.488915       1.276925      -0.709475      -0.025417       0.026730      -0.008555       0.037864      -0.006957      -0.008442      -0.003353      -0.006599       0.003693      -0.013701       0.005386       0.008315              1.843366       2.066626      -0.487584       0.266747       1.808378      -0.337660       1.655095          -0.000002
           24              H       4.921001       3.562372      24.303676       0.103632       1.311568 0.94991765E+01  0.96254007E+02                                 1.909368                            1.749517      -0.974452       2.418561                    0.997497       3.451444       9.460978       0.500255       1.208319      -0.727347      -0.041829       0.010760       0.028299       0.051636      -0.013833      -0.009538      -0.003820       0.006378      -0.010278      -0.018178       0.000841       0.017337              1.998963       2.323946      -0.065988      -0.577005       1.539505      -0.084739       2.133437          -0.000002
           25              H       4.056251       7.249053      19.452964       0.122022       1.183465 0.89318684E+01  0.88895992E+02                                 1.765741                            1.686711      -0.912552       2.448655                    0.998737       3.309353       8.915907       0.515224       1.194456      -0.731310       0.027027       0.016158       0.029167       0.042921       0.013325       0.008934       0.004547       0.006637      -0.006817      -0.013096      -0.006270       0.019366              1.780892       1.861357       0.164588       0.393071       1.566909       0.053946       1.914410          -0.000000
           26              H       4.238271       8.275875      17.348087       0.127879       1.016858 0.74285403E+01  0.71820183E+02                                 1.695854                            1.613664      -0.892715       2.464770                    0.998863       3.420038       9.602158       0.481958       1.314480      -0.701928       0.029767       0.029982      -0.002680       0.042334       0.013965       0.003576       0.000672       0.003298      -0.000091      -0.014299      -0.000442       0.014741              1.753211       1.880312       0.446563      -0.116100       1.876521      -0.164119       1.502801           0.000001
           27              H       4.758744       4.759479      15.282776       0.129338       1.173474 0.88148887E+01  0.87523159E+02                                 1.763531                            1.681387      -1.010414       2.409899                    0.997951       3.287841       8.873916       0.512921       1.202679      -0.729389      -0.028737      -0.016092      -0.030850       0.045128       0.014842       0.010358       0.002766       0.000291      -0.003680      -0.016488      -0.003267       0.019755              1.789717       1.827154       0.120906       0.423353       1.503475       0.036489       2.038522          -0.000004
           28              H       4.678526       3.693492      17.358638       0.125208       1.186868 0.88128908E+01  0.87022945E+02                                 1.738161                            1.651231      -0.902652       2.454962                    0.998854       3.243750       8.576845       0.534641       1.160189      -0.739998      -0.028423      -0.031654       0.000287       0.042543       0.014263       0.007809       0.002921       0.000541      -0.015337      -0.013483      -0.005759       0.019242              1.763053       1.843766       0.439063      -0.110759       1.902639      -0.219229       1.542755          -0.000003
           29              H       1.839672       6.758631      10.548122       0.101497       1.044083 0.70604950E+01  0.68278841E+02                                 1.795478                            1.618217      -1.224075       2.289175                    0.994285       3.855799      11.294847       0.455392       1.390816      -0.683185      -0.033458       0.028053       0.016298       0.046605      -0.005847       0.004813       0.006413       0.004564       0.022977      -0.013186       0.002435       0.010751              1.935062       2.138362      -0.600167      -0.332593       2.010788       0.425845       1.656037           0.000001
           30              H       1.548164       5.656884       8.514463       0.146164       1.071670 0.79408673E+01  0.78454608E+02                                 1.788420                            1.693649      -1.181691       2.342734                    0.995336       3.529130      10.180890       0.457663       1.354597      -0.693206      -0.031203       0.006328      -0.021393       0.038359      -0.008835       0.005000       0.003602       0.005639       0.014779      -0.013607       0.004981       0.008626              1.833374       2.258394      -0.077322       0.409015       1.517273       0.133443       1.724454           0.000000
           31              H       5.086311       3.785446       9.123770       0.149515       1.115618 0.79863816E+01  0.78353344E+02                                 1.773681                            1.649082      -1.277873       2.293105                    0.994778       3.444495       9.632859       0.488915       1.276926      -0.709475       0.025417      -0.026730      -0.008555       0.037864      -0.006957       0.008442       0.003353      -0.006599       0.003693      -0.013701       0.005386       0.008315              1.843366       2.066625      -0.487584      -0.266747       1.808378       0.337660       1.655095          -0.000002
           32              H      -0.325581       4.951902      11.115226       0.103632       1.311568 0.94991798E+01  0.96254043E+02                                 1.909367                            1.749516      -0.974452       2.418561                    0.997497       3.451445       9.460979       0.500256       1.208318      -0.727347       0.041829      -0.010759       0.028299       0.051636      -0.013833       0.009538       0.003820       0.006378      -0.010278      -0.018178       0.000841       0.017337              1.998963       2.323945      -0.065988       0.577005       1.539505       0.084739       2.133437          -0.000002
           33              H       0.539169       1.265221       6.264514       0.122022       1.183466 0.89318703E+01  0.88896015E+02                                 1.765741                            1.686711      -0.912552       2.448655                    0.998737       3.309353       8.915907       0.515224       1.194456      -0.731310      -0.027027      -0.016158       0.029167       0.042922       0.013325      -0.008934      -0.004547       0.006637      -0.006817      -0.013096      -0.006270       0.019366              1.780892       1.861357       0.164588      -0.393071       1.566910      -0.053946       1.914410          -0.000000
           34              H       0.357149       0.238400       4.159637       0.127879       1.016858 0.74285399E+01  0.71820180E+02                                 1.695854                            1.613664      -0.892715       2.464770                    0.998863       3.420038       9.602159       0.481958       1.314480      -0.701928      -0.029767      -0.029982      -0.002680       0.042334       0.013965      -0.003576      -0.000672       0.003298      -0.000091      -0.014299      -0.000442       0.014741              1.753212       1.880312       0.446563       0.116100       1.876521       0.164119       1.502801           0.000001
           35              H      -0.163324       3.754795       2.094326       0.129338       1.173474 0.88148883E+01  0.87523156E+02                                 1.763531                            1.681387      -1.010415       2.409898                    0.997951       3.287841       8.873917       0.512921       1.202679      -0.729388       0.028738       0.016092      -0.030850       0.045128       0.014842      -0.010358      -0.002766       0.000291      -0.003680      -0.016488      -0.003267       0.019755              1.789717       1.827155       0.120906      -0.423354       1.503475      -0.036489       2.038522          -0.000004
           36              H      -0.083106       4.820782       4.170188       0.125208       1.186867 0.88128831E+01  0.87022846E+02                                 1.738160                            1.651230      -0.902652       2.454962                    0.998854       3.243750       8.576842       0.534641       1.160188      -0.739998       0.028423       0.031654       0.000287       0.042543       0.014263      -0.007809      -0.002921       0.000541      -0.015337      -0.013483      -0.005759       0.019242              1.763052       1.843765       0.439062       0.110759       1.902637       0.219229       1.542754          -0.000002
           37              C       1.493337      14.676906       2.946827       0.117941      28.760051 0.33628326E+03  0.74351478E+04                                 8.343406                            6.223309       0.177491       2.086992                    0.999494      25.537624      71.851102       0.641435       0.431886      -1.051594       0.045197      -0.023533      -0.008992       0.051744       0.012534       0.014943       0.023686      -0.009623      -0.033773      -0.027970      -0.007760       0.035730             10.229409      10.109101      -1.878020      -1.161044       8.992759      -4.943808      11.586366           0.000002
           38              C       1.313311      14.023010       4.157263      -0.206428      36.329933 0.45140780E+03  0.10713858E+05                                 9.545233                            7.078709       0.175225       2.036315                    0.998950      29.666401      85.719766       0.619953       0.416265      -1.064195      -0.017920       0.013356      -0.009707       0.024366       0.017509      -0.008950       0.025964       0.002208       0.041283      -0.037369       0.006164       0.031204             11.939856      10.588285      -2.325759      -0.172548      11.177329      -7.106578      14.053954           0.000001
           39              C       2.292148      13.156257       4.598021       0.257753      35.360404 0.37380614E+03  0.84700191E+04                                 9.677952                            6.624599      -0.232151       1.940339                    0.998185      25.366069      71.798643       0.613994       0.440255      -1.048566      -0.005363      -0.033015       0.065734       0.073754       0.005682      -0.006550      -0.026655      -0.024213       0.090157      -0.028411      -0.017484       0.045895             13.111094      10.270081      -1.381972      -1.389139      11.047393      -8.279810      18.015807           0.000000
           40              C       3.400328      12.921263       3.802230      -0.200619      35.606238 0.44522102E+03  0.10538873E+05                                 9.457496                            7.076413       0.039249       1.993791                    0.998813      29.640388      85.749468       0.613487       0.421776      -1.059871       0.020501       0.000286      -0.010133       0.022870       0.005486       0.015650       0.007348      -0.045989      -0.050417      -0.031432      -0.002411       0.033843             11.454889      10.587634      -1.231196      -2.297188       9.155159      -5.641154      14.621876          -0.000004
           41              C       3.506622      13.614325       2.619754       0.110278      27.532443 0.31531250E+03  0.68498647E+04                                 7.993873                            5.959194       0.255437       2.108387                    0.999619      25.354442      70.364523       0.667575       0.422343      -1.059074      -0.039713       0.027387       0.006491       0.048675       0.006041       0.004692       0.029769      -0.002065      -0.047097      -0.035622       0.004435       0.031187              9.670634       8.770850      -1.521105      -1.300834       8.362155      -4.715151      11.878895          -0.000003
           42              C       1.151414      11.598145       6.074864       0.462701      27.711143 0.29282044E+03  0.62680524E+04                                 8.367523                            6.013475      -0.026630       2.040194                    0.999438      23.144178      64.542519       0.617866       0.463106      -1.031091       0.003757       0.020618      -0.044060       0.048790      -0.045140      -0.038011       0.023227      -0.031141      -0.145264      -0.067422      -0.017412       0.084834             10.457427       9.010588       2.971964      -0.089001       9.086066      -5.206118      13.275628           0.000000
           43              C       1.080607      10.969791       7.405315      -0.082952      40.443353 0.46554461E+03  0.11077589E+05                                10.183985                            7.176620      -0.078944       1.965562                    0.999328      28.391269      80.767102       0.620458       0.414868      -1.070600      -0.004704      -0.013865       0.030483       0.033817      -0.006255      -0.001825       0.001015      -0.005897       0.012648      -0.009099       0.002702       0.006397             12.935582      11.258531       4.059990       0.030672      11.215013      -6.301653      16.333200           0.000000
           44              C       1.991552      11.313768       8.419243       0.027951      37.966322 0.44021370E+03  0.10359917E+05                                 9.847240                            7.051930      -0.074111       1.973122                    0.999154      27.602039      78.847288       0.614370       0.423627      -1.061880      -0.003252      -0.002393       0.011600       0.012283       0.006283       0.004261       0.016183       0.001350      -0.052461      -0.025364       0.004509       0.020856             12.358697      11.629616       3.808037       0.830033       9.938966      -5.248845      15.507508           0.000000
           45              C       2.996574      12.279287       8.172091      -0.089347      41.078817 0.47737841E+03  0.11424952E+05                                10.277226                            7.263095      -0.079407       1.961945                    0.999310      28.602627      81.470107       0.617593       0.414393      -1.071444       0.003113      -0.009660       0.033577       0.035077      -0.002168       0.000660      -0.007085      -0.008043       0.002344      -0.005739      -0.004005       0.009744             13.014422      10.956569       3.268826       0.935134      10.295020      -6.064941      17.791676           0.000000
           46              C       3.131118      12.895720       6.841904       0.458899      27.331103 0.29075912E+03  0.62176221E+04                                 8.278228                            5.989922      -0.026402       2.039901                    0.999493      23.227975      64.902685       0.618977       0.462743      -1.030518       0.002298       0.020299      -0.044944       0.049369      -0.063313      -0.004755       0.040853      -0.016914      -0.063611      -0.067511      -0.018115       0.085626             10.270894       8.737033       2.394371       0.518149       8.199342      -4.856111      13.876306           0.000000
           47              C       0.117336      10.021301       7.623452      -0.067725      31.541507 0.40997589E+03  0.95168962E+04                                 8.727014                            6.799541       0.025741       1.989579                    0.999685      28.643882      82.353717       0.623932       0.422895      -1.058017       0.002569      -0.008678       0.023423       0.025111      -0.008081       0.001276       0.024564       0.000849      -0.044728      -0.031612       0.006440       0.025172             10.060416       9.054571       3.265532      -0.427888       9.340223      -4.018721      11.786452           0.000000
           48              C       0.010452       9.408273       8.883476      -0.105274      32.253792 0.44404049E+03  0.10517155E+05                                 8.882349                            7.097931       0.102377       2.011985                    0.999625      29.247142      84.984810       0.607797       0.425473      -1.056234       0.005759       0.012729      -0.018586       0.023251      -0.000776      -0.005030       0.015221      -0.007085      -0.055417      -0.025279       0.005801       0.019478             10.154143       8.808997       2.363456       0.657732       8.500345      -3.450952      13.153087           0.000002
           49              C       0.869085       9.743736       9.913494      -0.035018      39.580347 0.48190891E+03  0.11583696E+05                                10.151798                            7.372366      -0.184049       1.939744                    0.998781      28.208266      81.047493       0.602482       0.422941      -1.063867       0.014695       0.013210      -0.030336       0.036204      -0.028263      -0.001718       0.015342      -0.042353      -0.074693      -0.031036      -0.019526       0.050562             12.735581      12.768647       4.499232      -1.474154       9.426271      -4.457000      16.011824           0.000001
           50              C       1.913700      10.678603       9.702215       0.032040      39.607882 0.44946013E+03  0.10648684E+05                                10.223526                            7.191737      -0.201923       1.939810                    0.998853      27.664527      79.682846       0.599092       0.431527      -1.055393      -0.002289      -0.000582       0.003247       0.004015       0.003038       0.001616       0.012642      -0.013879      -0.019703      -0.013348      -0.004214       0.017562             13.009658      14.087989       4.071789       1.392418       9.667735      -4.713670      15.273250           0.000001
           51              C       2.900992      11.022580      10.672358      -0.029124      39.421204 0.47119614E+03  0.11257285E+05                                10.116442                            7.286900      -0.213966       1.932683                    0.998654      28.029832      80.163080       0.606679       0.422586      -1.064604      -0.015963       0.024039      -0.030345       0.041875      -0.024525      -0.024445       0.036963      -0.006967      -0.012114      -0.036780      -0.021298       0.058078             12.665760      11.878889       1.750173       3.599695      10.174197      -5.391021      15.944193           0.000001
           52              C       3.820998      12.013641      10.413864      -0.099044      31.891557 0.41910588E+03  0.97898761E+04                                 8.799918                            6.889642      -0.000437       1.980794                    0.999368      29.044533      83.972250       0.617379       0.424718      -1.056089      -0.003044       0.009934      -0.018019       0.020800      -0.003075       0.003879       0.020177      -0.000634      -0.051492      -0.028794       0.008843       0.019951             10.100177       8.249591       2.163887       0.640312       8.950783      -4.384996      13.100158          -0.000004
           53              C       3.874150      12.648806       9.174677      -0.070901      31.500570 0.41067178E+03  0.95333164E+04                                 8.707245                            6.807695      -0.004036       1.979010                    0.999602      28.698697      82.405794       0.623477       0.423191      -1.058251      -0.005809      -0.014929       0.019453       0.025200      -0.007967       0.001248       0.018370       0.001364      -0.083006      -0.035050       0.010059       0.024991              9.871393       8.246908       1.699355       1.592432       8.150495      -3.781438      13.216776          -0.000003
           54              C       0.480569       9.209039      11.264783       0.601942      21.012097 0.25518104E+03  0.53593526E+04                                 7.313027                            5.862980      -0.277352       1.961250                    0.999166      23.268543      67.581852       0.577328       0.505149      -0.993554      -0.005730      -0.023575       0.058519       0.063349      -0.040538       0.055371      -0.005540       0.099769      -0.126284      -0.068203      -0.037094       0.105296              8.644575       6.523970       1.675059      -2.320941       7.978020      -1.536281      11.431735           0.000001
           55              C       3.184709      10.189884      11.894399       0.606662      21.706924 0.25885341E+03  0.54472728E+04                                 7.374293                            5.821708      -0.337368       1.941091                    0.998951      23.179609      67.041477       0.592792       0.490996      -1.002229      -0.001508      -0.035617       0.051350       0.062511       0.020510      -0.059613       0.001175       0.123887      -0.092892      -0.063267      -0.042729       0.105996              8.797308       6.104814      -0.404826       2.480687       8.158220      -1.993322      12.128891           0.000001
           56              C       1.065523      10.865917      16.135277       0.117941      28.760036 0.33628308E+03  0.74351430E+04                                 8.343404                            6.223308       0.177491       2.086992                    0.999494      25.537624      71.851105       0.641435       0.431886      -1.051594      -0.045197       0.023533      -0.008992       0.051744       0.012534      -0.014943      -0.023686      -0.009623      -0.033773      -0.027970      -0.007760       0.035730             10.229405      10.109098      -1.878018       1.161043       8.992754       4.943806      11.586362           0.000002
           57              C       1.245549      11.519813      17.345713      -0.206428      36.329945 0.45140804E+03  0.10713866E+05                                 9.545235                            7.078711       0.175225       2.036315                    0.998950      29.666403      85.719774       0.619953       0.416265      -1.064195       0.017920      -0.013356      -0.009707       0.024366       0.017509       0.008950      -0.025964       0.002208       0.041283      -0.037369       0.006164       0.031204             11.939860      10.588284      -2.325759       0.172548      11.177335       7.106582      14.053960           0.000001
           58              C       0.266712      12.386567      17.786471       0.257753      35.360411 0.37380624E+03  0.84700221E+04                                 9.677953                            6.624600      -0.232152       1.940339                    0.998185      25.366071      71.798651       0.613994       0.440255      -1.048566       0.005363       0.033015       0.065734       0.073754       0.005682       0.006550       0.026655      -0.024213       0.090157      -0.028411      -0.017484       0.045895             13.111095      10.270079      -1.381971       1.389141      11.047394       8.279811      18.015813           0.000000
           59              C      -0.841468      12.621561      16.990680      -0.200619      35.606234 0.44522100E+03  0.10538872E+05                                 9.457495                            7.076413       0.039249       1.993791                    0.998813      29.640388      85.749465       0.613487       0.421776      -1.059871      -0.020501      -0.000286      -0.010133       0.022870       0.005486      -0.015650      -0.007348      -0.045989      -0.050417      -0.031432      -0.002411       0.033843             11.454888      10.587631      -1.231195       2.297190       9.155158       5.641153      14.621875          -0.000004
           60              C      -0.947762      11.928499      15.808204       0.110278      27.532449 0.31531263E+03  0.68498681E+04                                 7.993874                            5.959195       0.255437       2.108387                    0.999619      25.354441      70.364518       0.667575       0.422343      -1.059074       0.039713      -0.027387       0.006491       0.048675       0.006041      -0.004692      -0.029769      -0.002065      -0.047097      -0.035622       0.004435       0.031187              9.670635       8.770848      -1.521104       1.300835       8.362159       4.715153      11.878899          -0.000003
           61              C       1.407446      13.944679      19.263314       0.462701      27.711151 0.29282051E+03  0.62680544E+04                                 8.367524                            6.013476      -0.026630       2.040194                    0.999438      23.144179      64.542524       0.617866       0.463107      -1.031091      -0.003757      -0.020618      -0.044060       0.048790      -0.045140       0.038011      -0.023227      -0.031141      -0.145264      -0.067422      -0.017412       0.084834             10.457431       9.010586       2.971963       0.089001       9.086068       5.206120      13.275638           0.000000
           62              C       1.478253      14.573032      20.593765      -0.082952      40.443355 0.46554441E+03  0.11077584E+05                                10.183986                            7.176618      -0.078943       1.965562                    0.999328      28.391268      80.767100       0.620458       0.414868      -1.070600       0.004704       0.013865       0.030483       0.033817      -0.006255       0.001825      -0.001015      -0.005897       0.012648      -0.009099       0.002702       0.006397             12.935583      11.258531       4.059986      -0.030676      11.215009       6.301654      16.333210           0.000000
           63              C       0.567308      14.229056      21.607693       0.027951      37.966326 0.44021354E+03  0.10359912E+05                                 9.847240                            7.051928      -0.074111       1.973122                    0.999154      27.602040      78.847289       0.614370       0.423627      -1.061880       0.003252       0.002393       0.011600       0.012283       0.006283      -0.004261      -0.016183       0.001350      -0.052461      -0.025364       0.004509       0.020856             12.358697      11.629616       3.808033      -0.830038       9.938962       5.248845      15.507514           0.000001
           64              C      -0.437714      13.263537      21.360541      -0.089347      41.078822 0.47737862E+03  0.11424959E+05                                10.277227                            7.263097      -0.079407       1.961945                    0.999310      28.602627      81.470108       0.617593       0.414393      -1.071444      -0.003113       0.009660       0.033577       0.035077      -0.002167      -0.000659       0.007085      -0.008043       0.002344      -0.005739      -0.004005       0.009744             13.014422      10.956573       3.268830      -0.935131      10.295024       6.064940      17.791670          -0.000000
           65              C      -0.572258      12.647103      20.030354       0.458899      27.331086 0.29075898E+03  0.62176184E+04                                 8.278225                            5.989921      -0.026402       2.039901                    0.999493      23.227974      64.902685       0.618977       0.462744      -1.030518      -0.002298      -0.020299      -0.044944       0.049369      -0.063313       0.004755      -0.040853      -0.016914      -0.063611      -0.067511      -0.018115       0.085626             10.270889       8.737032       2.394371      -0.518148       8.199339       4.856108      13.876296           0.000000
           66              C       2.441524      15.521522      20.811902      -0.067725      31.541514 0.40997598E+03  0.95168987E+04                                 8.727016                            6.799543       0.025741       1.989579                    0.999685      28.643881      82.353718       0.623931       0.422895      -1.058017      -0.002569       0.008678       0.023423       0.025111      -0.008081      -0.001276      -0.024564       0.000849      -0.044728      -0.031612       0.006440       0.025172             10.060419       9.054574       3.265535       0.427890       9.340226       4.018722      11.786455           0.000000
           67              C       2.548408      16.134550      22.071926      -0.105274      32.253788 0.44404037E+03  0.10517151E+05                                 8.882348                            7.097930       0.102377       2.011985                    0.999625      29.247141      84.984808       0.607797       0.425473      -1.056234      -0.005759      -0.012729      -0.018586       0.023251      -0.000776       0.005030      -0.015221      -0.007085      -0.055417      -0.025279       0.005801       0.019478             10.154143       8.808996       2.363454      -0.657732       8.500343       3.450954      13.153090           0.000002
           68              C       1.689775      15.799088      23.101944      -0.035018      39.580346 0.48190896E+03  0.11583697E+05                                10.151797                            7.372366      -0.184049       1.939744                    0.998781      28.208266      81.047493       0.602482       0.422941      -1.063867      -0.014695      -0.013210      -0.030336       0.036204      -0.028263       0.001718      -0.015342      -0.042353      -0.074693      -0.031036      -0.019526       0.050562             12.735581      12.768641       4.499227       1.474153       9.426269       4.457002      16.011832           0.000001
           69              C       0.645160      14.864220      22.890665       0.032040      39.607882 0.44946013E+03  0.10648684E+05                                10.223526                            7.191737      -0.201923       1.939810                    0.998853      27.664527      79.682847       0.599092       0.431527      -1.055393       0.002289       0.000582       0.003247       0.004015       0.003038      -0.001616      -0.012642      -0.013879      -0.019703      -0.013348      -0.004214       0.017562             13.009659      14.087983       4.071783      -1.392421       9.667733       4.713674      15.273261           0.000001
           70              C      -0.342132      14.520244      23.860808      -0.029124      39.421215 0.47119631E+03  0.11257290E+05                                10.116444                            7.286901      -0.213966       1.932683                    0.998654      28.029832      80.163080       0.606679       0.422586      -1.064604       0.015963      -0.024039      -0.030345       0.041875      -0.024525       0.024445      -0.036963      -0.006967      -0.012114      -0.036780      -0.021298       0.058078             12.665763      11.878890       1.750167      -3.599700      10.174198       5.391025      15.944201           0.000001
           71              C      -1.262138      13.529182      23.602314      -0.099043      31.891553 0.41910598E+03  0.97898790E+04                                 8.799917                            6.889643      -0.000437       1.980795                    0.999368      29.044533      83.972250       0.617379       0.424718      -1.056089       0.003044      -0.009934      -0.018019       0.020800      -0.003075      -0.003879      -0.020177      -0.000634      -0.051492      -0.028794       0.008843       0.019951             10.100175       8.249588       2.163884      -0.640314       8.950780       4.384995      13.100157          -0.000004
           72              C      -1.315290      12.894017      22.363127      -0.070901      31.500550 0.41067160E+03  0.95333113E+04                                 8.707241                            6.807693      -0.004036       1.979010                    0.999602      28.698698      82.405797       0.623477       0.423191      -1.058251       0.005809       0.014929       0.019453       0.025200      -0.007967      -0.001248      -0.018370       0.001364      -0.083007      -0.035050       0.010059       0.024991              9.871387       8.246906       1.699356      -1.592430       8.150491       3.781433      13.216764          -0.000003
           73              C       2.078291      16.333784      24.453233       0.601942      21.012096 0.25518100E+03  0.53593515E+04                                 7.313026                            5.862979      -0.277352       1.961250                    0.999166      23.268543      67.581851       0.577328       0.505149      -0.993554       0.005730       0.023575       0.058519       0.063349      -0.040538      -0.055371       0.005540       0.099769      -0.126284      -0.068203      -0.037094       0.105296              8.644575       6.523969       1.675058       2.320941       7.978017       1.536280      11.431738           0.000001
           74              C      -0.625849      15.352940      25.082849       0.606662      21.706908 0.25885314E+03  0.54472658E+04                                 7.374289                            5.821706      -0.337368       1.941091                    0.998951      23.179608      67.041477       0.592792       0.490996      -1.002229       0.001508       0.035617       0.051350       0.062511       0.020510       0.059613      -0.001175       0.123887      -0.092892      -0.063267      -0.042729       0.105996              8.797304       6.104812      -0.404826      -2.480687       8.158217       1.993319      12.128884           0.000001
           75              C       2.083803       2.351643      23.430073       0.117941      28.760052 0.33628326E+03  0.74351480E+04                                 8.343407                            6.223310       0.177491       2.086992                    0.999494      25.537624      71.851105       0.641435       0.431886      -1.051594      -0.045197       0.023533       0.008992       0.051744       0.012534       0.014943       0.023686      -0.009623      -0.033773      -0.027970      -0.007760       0.035730             10.229409      10.109101      -1.878020      -1.161044       8.992760      -4.943808      11.586367           0.000002
           76              C       2.263829       3.005539      22.219637      -0.206428      36.329933 0.45140777E+03  0.10713858E+05                                 9.545233                            7.078709       0.175225       2.036315                    0.998950      29.666401      85.719766       0.619953       0.416265      -1.064195       0.017920      -0.013356       0.009707       0.024366       0.017509      -0.008950       0.025964       0.002208       0.041283      -0.037369       0.006164       0.031204             11.939856      10.588285      -2.325759      -0.172548      11.177329      -7.106578      14.053953           0.000001
           77              C       1.284992       3.872292      21.778879       0.257753      35.360406 0.37380616E+03  0.84700198E+04                                 9.677952                            6.624599      -0.232152       1.940339                    0.998185      25.366070      71.798648       0.613994       0.440255      -1.048566       0.005363       0.033015      -0.065734       0.073754       0.005682      -0.006550      -0.026655      -0.024213       0.090157      -0.028411      -0.017484       0.045895             13.111094      10.270081      -1.381972      -1.389138      11.047394      -8.279811      18.015808           0.000000
           78              C       0.176812       4.107286      22.574670      -0.200619      35.606240 0.44522104E+03  0.10538873E+05                                 9.457497                            7.076414       0.039249       1.993790                    0.998813      29.640389      85.749474       0.613487       0.421776      -1.059871      -0.020501      -0.000286       0.010133       0.022870       0.005486       0.015650       0.007348      -0.045989      -0.050417      -0.031432      -0.002411       0.033843             11.454890      10.587635      -1.231196      -2.297189       9.155159      -5.641154      14.621877          -0.000004
           79              C       0.070518       3.414224      23.757146       0.110278      27.532444 0.31531251E+03  0.68498650E+04                                 7.993873                            5.959194       0.255437       2.108387                    0.999619      25.354442      70.364524       0.667575       0.422343      -1.059074       0.039713      -0.027387      -0.006491       0.048675       0.006041       0.004692       0.029769      -0.002065      -0.047097      -0.035622       0.004435       0.031187              9.670634       8.770851      -1.521105      -1.300834       8.362156      -4.715151      11.878896          -0.000003
           80              C       2.425726       5.430404      20.302036       0.462701      27.711145 0.29282045E+03  0.62680529E+04                                 8.367523                            6.013475      -0.026630       2.040194                    0.999438      23.144179      64.542526       0.617865       0.463107      -1.031091      -0.003757      -0.020618       0.044060       0.048790      -0.045140      -0.038011       0.023227      -0.031141      -0.145264      -0.067422      -0.017412       0.084834             10.457428       9.010588       2.971964      -0.089000       9.086066      -5.206117      13.275630           0.000000
           81              C       2.496533       6.058758      18.971585      -0.082952      40.443380 0.46554490E+03  0.11077598E+05                                10.183991                            7.176623      -0.078943       1.965562                    0.999328      28.391281      80.767142       0.620458       0.414868      -1.070600       0.004704       0.013865      -0.030483       0.033817      -0.006255      -0.001825       0.001015      -0.005897       0.012648      -0.009099       0.002702       0.006397             12.935588      11.258534       4.059990       0.030672      11.215019      -6.301658      16.333212           0.000000
           82              C       1.585588       5.714781      17.957657       0.027951      37.966325 0.44021374E+03  0.10359918E+05                                 9.847240                            7.051930      -0.074111       1.973122                    0.999154      27.602041      78.847294       0.614370       0.423627      -1.061880       0.003252       0.002393      -0.011600       0.012283       0.006283       0.004261       0.016183       0.001350      -0.052461      -0.025364       0.004509       0.020856             12.358697      11.629615       3.808036       0.830032       9.938967      -5.248847      15.507510           0.000000
           83              C       0.580566       4.749262      18.204809      -0.089347      41.078817 0.47737840E+03  0.11424952E+05                                10.277226                            7.263095      -0.079407       1.961945                    0.999310      28.602627      81.470107       0.617593       0.414393      -1.071444      -0.003113       0.009660      -0.033577       0.035077      -0.002167       0.000659      -0.007085      -0.008043       0.002344      -0.005739      -0.004005       0.009744             13.014422      10.956568       3.268826       0.935134      10.295021      -6.064942      17.791676           0.000000
           84              C       0.446022       4.132829      19.534996       0.458899      27.331103 0.29075912E+03  0.62176221E+04                                 8.278228                            5.989922      -0.026402       2.039901                    0.999493      23.227975      64.902686       0.618977       0.462743      -1.030518      -0.002298      -0.020299       0.044944       0.049369      -0.063313      -0.004755       0.040853      -0.016914      -0.063611      -0.067511      -0.018115       0.085626             10.270894       8.737034       2.394372       0.518149       8.199342      -4.856111      13.876307           0.000000
           85              C       3.459804       7.007248      18.753448      -0.067725      31.541626 0.40997794E+03  0.95169469E+04                                 8.726992                            6.799526       0.025741       1.989579                    0.999685      28.643999      82.353822       0.623937       0.422891      -1.058021      -0.002569       0.008678      -0.023423       0.025111      -0.008082       0.001276       0.024564       0.000849      -0.044728      -0.031612       0.006440       0.025172             10.060389       9.054547       3.265523      -0.427887       9.340199      -4.018708      11.786420           0.000000
           86              C       3.566688       7.620276      17.493424      -0.105274      32.253828 0.44404104E+03  0.10517171E+05                                 8.882354                            7.097935       0.102377       2.011985                    0.999625      29.247165      84.984884       0.607796       0.425473      -1.056234      -0.005759      -0.012729       0.018586       0.023251      -0.000776      -0.005030       0.015221      -0.007085      -0.055417      -0.025279       0.005801       0.019478             10.154149       8.809004       2.363458       0.657732       8.500351      -3.450953      13.153092           0.000002
           87              C       2.708055       7.284813      16.463406      -0.035018      39.580348 0.48190889E+03  0.11583695E+05                                10.151798                            7.372366      -0.184049       1.939744                    0.998781      28.208267      81.047501       0.602482       0.422941      -1.063867      -0.014695      -0.013210       0.030336       0.036204      -0.028263      -0.001718       0.015342      -0.042353      -0.074693      -0.031036      -0.019526       0.050562             12.735581      12.768649       4.499234      -1.474155       9.426273      -4.457001      16.011822           0.000001
           88              C       1.663440       6.349946      16.674685       0.032040      39.607884 0.44946016E+03  0.10648685E+05                                10.223527                            7.191737      -0.201923       1.939810                    0.998853      27.664528      79.682852       0.599092       0.431527      -1.055393       0.002289       0.000582      -0.003247       0.004015       0.003038       0.001616       0.012642      -0.013879      -0.019703      -0.013348      -0.004214       0.017562             13.009660      14.087991       4.071790       1.392417       9.667738      -4.713672      15.273252           0.000001
           89              C       0.676148       6.005969      15.704542      -0.029124      39.421202 0.47119611E+03  0.11257284E+05                                10.116441                            7.286900      -0.213966       1.932683                    0.998654      28.029831      80.163075       0.606679       0.422586      -1.064604       0.015963      -0.024039       0.030345       0.041875      -0.024525      -0.024445       0.036963      -0.006967      -0.012114      -0.036780      -0.021298       0.058078             12.665759      11.878888       1.750173       3.599694      10.174197      -5.391021      15.944192           0.000001
           90              C      -0.243858       5.014908      15.963036      -0.099043      31.891553 0.41910582E+03  0.97898745E+04                                 8.799917                            6.889641      -0.000437       1.980795                    0.999368      29.044531      83.972245       0.617379       0.424718      -1.056089       0.003044      -0.009934       0.018019       0.020800      -0.003075       0.003879       0.020177      -0.000634      -0.051492      -0.028794       0.008843       0.019951             10.100177       8.249590       2.163887       0.640313       8.950782      -4.384996      13.100157          -0.000004
           91              C      -0.297010       4.379743      17.202223      -0.070901      31.500574 0.41067185E+03  0.95333187E+04                                 8.707246                            6.807696      -0.004036       1.979010                    0.999602      28.698700      82.405808       0.623477       0.423191      -1.058251       0.005809       0.014929      -0.019452       0.025200      -0.007967       0.001248       0.018370       0.001364      -0.083006      -0.035050       0.010059       0.024991              9.871394       8.246909       1.699355       1.592432       8.150496      -3.781439      13.216778          -0.000003
           92              C       3.096571       7.819510      15.112117       0.601942      21.012098 0.25518104E+03  0.53593526E+04                                 7.313026                            5.862980      -0.277351       1.961250                    0.999166      23.268543      67.581852       0.577328       0.505149      -0.993554       0.005730       0.023575      -0.058519       0.063349      -0.040538       0.055371      -0.005540       0.099769      -0.126284      -0.068203      -0.037094       0.105296              8.644575       6.523970       1.675059      -2.320941       7.978020      -1.536281      11.431735           0.000001
           93              C       0.392431       6.838665      14.482501       0.606662      21.706923 0.25885340E+03  0.54472724E+04                                 7.374292                            5.821708      -0.337368       1.941091                    0.998951      23.179608      67.041474       0.592792       0.490996      -1.002229       0.001508       0.035617      -0.051350       0.062511       0.020510      -0.059613       0.001175       0.123887      -0.092892      -0.063267      -0.042729       0.105996              8.797308       6.104814      -0.404826       2.480687       8.158220      -1.993322      12.128891           0.000001
           94              C       2.511617       6.162632      10.241623       0.117941      28.760036 0.33628307E+03  0.74351428E+04                                 8.343403                            6.223308       0.177491       2.086992                    0.999494      25.537624      71.851104       0.641435       0.431886      -1.051594       0.045197      -0.023533       0.008992       0.051744       0.012534      -0.014943      -0.023686      -0.009623      -0.033773      -0.027970      -0.007760       0.035730             10.229404      10.109098      -1.878018       1.161043       8.992754       4.943805      11.586361           0.000002
           95              C       2.331591       5.508736       9.031187      -0.206428      36.329944 0.45140801E+03  0.10713865E+05                                 9.545235                            7.078711       0.175225       2.036315                    0.998950      29.666402      85.719771       0.619953       0.416265      -1.064195      -0.017920       0.013356       0.009707       0.024366       0.017509       0.008950      -0.025964       0.002208       0.041283      -0.037369       0.006164       0.031204             11.939859      10.588284      -2.325759       0.172548      11.177335       7.106582      14.053959           0.000001
           96              C       3.310428       4.641982       8.590429       0.257753      35.360409 0.37380621E+03  0.84700213E+04                                 9.677953                            6.624600      -0.232152       1.940339                    0.998185      25.366070      71.798648       0.613994       0.440255      -1.048566      -0.005363      -0.033015      -0.065734       0.073754       0.005682       0.006550       0.026655      -0.024213       0.090157      -0.028411      -0.017484       0.045895             13.111095      10.270078      -1.381971       1.389141      11.047393       8.279810      18.015813           0.000000
           97              C       4.418608       4.406988       9.386220      -0.200619      35.606237 0.44522103E+03  0.10538873E+05                                 9.457496                            7.076413       0.039249       1.993791                    0.998813      29.640389      85.749469       0.613487       0.421776      -1.059871       0.020501       0.000286       0.010133       0.022870       0.005486      -0.015650      -0.007348      -0.045989      -0.050417      -0.031432      -0.002411       0.033843             11.454888      10.587631      -1.231195       2.297190       9.155158       5.641153      14.621875          -0.000004
           98              C       4.524902       5.100050      10.568696       0.110278      27.532452 0.31531266E+03  0.68498691E+04                                 7.993875                            5.959196       0.255437       2.108387                    0.999619      25.354443      70.364526       0.667575       0.422343      -1.059074      -0.039712       0.027387      -0.006491       0.048675       0.006041      -0.004692      -0.029769      -0.002065      -0.047097      -0.035622       0.004435       0.031187              9.670636       8.770849      -1.521105       1.300835       8.362160       4.715153      11.878900          -0.000003
           99              C       2.169694       3.083870       7.113586       0.462701      27.711151 0.29282049E+03  0.62680540E+04                                 8.367524                            6.013476      -0.026630       2.040194                    0.999438      23.144178      64.542521       0.617865       0.463107      -1.031091       0.003757       0.020618       0.044060       0.048790      -0.045140       0.038011      -0.023227      -0.031141      -0.145264      -0.067422      -0.017412       0.084834             10.457430       9.010586       2.971962       0.089000       9.086066       5.206119      13.275638           0.000000
          100              C       2.098887       2.455517       5.783135      -0.082952      40.443386 0.46554475E+03  0.11077594E+05                                10.183991                            7.176622      -0.078944       1.965562                    0.999328      28.391282      80.767147       0.620458       0.414868      -1.070600      -0.004704      -0.013865      -0.030483       0.033817      -0.006255       0.001825      -0.001015      -0.005897       0.012648      -0.009099       0.002702       0.006397             12.935591      11.258535       4.059986      -0.030676      11.215015       6.301660      16.333223           0.000000
          101              C       3.009832       2.799493       4.769207       0.027951      37.966326 0.44021354E+03  0.10359913E+05                                 9.847240                            7.051928      -0.074111       1.973122                    0.999154      27.602041      78.847295       0.614370       0.423627      -1.061880      -0.003252      -0.002393      -0.011600       0.012283       0.006283      -0.004261      -0.016183       0.001350      -0.052461      -0.025364       0.004509       0.020856             12.358698      11.629614       3.808032      -0.830037       9.938964       5.248847      15.507517           0.000000
          102              C       4.014854       3.765012       5.016359      -0.089347      41.078824 0.47737865E+03  0.11424959E+05                                10.277227                            7.263097      -0.079407       1.961945                    0.999310      28.602628      81.470110       0.617593       0.414393      -1.071444       0.003113      -0.009660      -0.033577       0.035077      -0.002168      -0.000659       0.007085      -0.008043       0.002344      -0.005739      -0.004005       0.009744             13.014423      10.956572       3.268830      -0.935131      10.295025       6.064942      17.791671          -0.000000
          103              C       4.149398       4.381446       6.346546       0.458899      27.331086 0.29075898E+03  0.62176183E+04                                 8.278225                            5.989921      -0.026402       2.039901                    0.999493      23.227974      64.902683       0.618977       0.462744      -1.030518       0.002298       0.020299       0.044944       0.049369      -0.063313       0.004755      -0.040853      -0.016914      -0.063610      -0.067511      -0.018115       0.085626             10.270889       8.737032       2.394371      -0.518148       8.199339       4.856108      13.876296           0.000000
          104              C       1.135616       1.507027       5.564998      -0.067725      31.541634 0.40997804E+03  0.95169497E+04                                 8.726994                            6.799527       0.025741       1.989579                    0.999685      28.643999      82.353823       0.623937       0.422891      -1.058021       0.002569      -0.008678      -0.023423       0.025111      -0.008081      -0.001276      -0.024564       0.000849      -0.044728      -0.031612       0.006440       0.025172             10.060392       9.054550       3.265526       0.427889       9.340202       4.018709      11.786423           0.000000
          105              C       1.028732       0.893999       4.304974      -0.105274      32.253827 0.44404098E+03  0.10517169E+05                                 8.882354                            7.097935       0.102376       2.011985                    0.999625      29.247166      84.984889       0.607796       0.425473      -1.056234       0.005759       0.012729       0.018586       0.023251      -0.000776       0.005030      -0.015221      -0.007085      -0.055417      -0.025279       0.005801       0.019478             10.154149       8.809003       2.363456      -0.657732       8.500348       3.450955      13.153095           0.000002
          106              C       1.887365       1.229461       3.274956      -0.035018      39.580346 0.48190894E+03  0.11583697E+05                                10.151798                            7.372367      -0.184049       1.939744                    0.998781      28.208267      81.047501       0.602482       0.422941      -1.063867       0.014695       0.013210       0.030336       0.036204      -0.028263       0.001718      -0.015342      -0.042353      -0.074693      -0.031036      -0.019526       0.050562             12.735581      12.768643       4.499229       1.474154       9.426270       4.457002      16.011830           0.000001
          107              C       2.931980       2.164329       3.486235       0.032040      39.607884 0.44946015E+03  0.10648685E+05                                10.223527                            7.191737      -0.201923       1.939810                    0.998853      27.664528      79.682851       0.599092       0.431527      -1.055393      -0.002289      -0.000582      -0.003247       0.004015       0.003038      -0.001616      -0.012642      -0.013879      -0.019703      -0.013348      -0.004214       0.017562             13.009661      14.087984       4.071784      -1.392420       9.667735       4.713675      15.273263           0.000001
          108              C       3.919272       2.508305       2.516092      -0.029124      39.421215 0.47119631E+03  0.11257290E+05                                10.116444                            7.286902      -0.213966       1.932683                    0.998654      28.029832      80.163081       0.606679       0.422586      -1.064604      -0.015963       0.024039       0.030345       0.041875      -0.024525       0.024445      -0.036963      -0.006967      -0.012114      -0.036780      -0.021298       0.058078             12.665763      11.878890       1.750168      -3.599700      10.174199       5.391025      15.944201           0.000001
          109              C       4.839278       3.499367       2.774586      -0.099043      31.891553 0.41910598E+03  0.97898792E+04                                 8.799917                            6.889643      -0.000437       1.980795                    0.999368      29.044533      83.972252       0.617379       0.424718      -1.056089      -0.003044       0.009934       0.018019       0.020800      -0.003075      -0.003879      -0.020177      -0.000634      -0.051492      -0.028794       0.008843       0.019951             10.100175       8.249588       2.163884      -0.640315       8.950781       4.384995      13.100157          -0.000004
          110              C       4.892430       4.134532       4.013773      -0.070901      31.500552 0.41067164E+03  0.95333125E+04                                 8.707242                            6.807694      -0.004036       1.979010                    0.999602      28.698699      82.405801       0.623477       0.423191      -1.058251      -0.005809      -0.014929      -0.019452       0.025200      -0.007967      -0.001248      -0.018370       0.001364      -0.083006      -0.035050       0.010059       0.024991              9.871388       8.246906       1.699356      -1.592430       8.150491       3.781433      13.216766          -0.000003
          111              C       1.498849       0.694765       1.923667       0.601942      21.012094 0.25518096E+03  0.53593506E+04                                 7.313026                            5.862979      -0.277352       1.961250                    0.999166      23.268542      67.581851       0.577328       0.505149      -0.993554      -0.005730      -0.023575      -0.058519       0.063349      -0.040538      -0.055371       0.005540       0.099769      -0.126284      -0.068203      -0.037094       0.105296              8.644574       6.523969       1.675058       2.320941       7.978017       1.536280      11.431738           0.000001
          112              C       4.202989       1.675609       1.294051       0.606662      21.706908 0.25885314E+03  0.54472658E+04                                 7.374289                            5.821706      -0.337368       1.941091                    0.998951      23.179608      67.041477       0.592792       0.490996      -1.002229      -0.001508      -0.035617      -0.051350       0.062511       0.020510       0.059613      -0.001175       0.123887      -0.092892      -0.063267      -0.042729       0.105996              8.797304       6.104812      -0.404826      -2.480687       8.158217       1.993319      12.128884           0.000001
          113              N       2.584026      14.489592       2.201416      -0.213603      34.615675 0.45502575E+03  0.10597002E+05                                 8.804937                            6.833888       0.216750       2.116785                    0.998655      26.500803      70.834792       0.683326       0.384885      -1.108224      -0.013987      -0.070078       0.127381       0.146056      -0.021063       0.005544       0.037819       0.046763      -0.179563      -0.078442       0.016343       0.062099             10.617753      11.099929      -1.716742      -1.901154       9.232817      -4.413388      11.520513           0.000001
          114              N       2.188374      12.531309       5.885214      -0.236511      42.334934 0.45134507E+03  0.10515834E+05                                10.120683                            6.801884      -0.034737       2.043184                    0.998864      26.267665      70.794190       0.683896       0.384398      -1.105847       0.003826       0.023960      -0.046236       0.052216       0.034883       0.011493      -0.026163       0.014208       0.080947      -0.058079       0.019038       0.039041             13.633572      11.026214       3.587009       0.072750      11.470159      -7.606564      18.404343          -0.000000
          115              N      -0.025166      11.053231      15.389866      -0.213603      34.615683 0.45502596E+03  0.10597007E+05                                 8.804939                            6.833890       0.216750       2.116785                    0.998655      26.500803      70.834791       0.683326       0.384885      -1.108224       0.013987       0.070078       0.127381       0.146056      -0.021063      -0.005544      -0.037819       0.046763      -0.179563      -0.078442       0.016343       0.062099             10.617755      11.099929      -1.716740       1.901156       9.232821       4.413389      11.520514           0.000001
          116              N       0.370486      13.011514      19.073664      -0.236511      42.334934 0.45134513E+03  0.10515836E+05                                10.120683                            6.801885      -0.034737       2.043184                    0.998864      26.267665      70.794192       0.683896       0.384398      -1.105847      -0.003826      -0.023960      -0.046236       0.052216       0.034883      -0.011493       0.026163       0.014208       0.080947      -0.058079       0.019038       0.039041             13.633573      11.026212       3.587007      -0.072750      11.470158       7.606565      18.404348          -0.000000
          117              N       0.993114       2.538957      24.175484      -0.213603      34.615675 0.45502575E+03  0.10597002E+05                                 8.804937                            6.833888       0.216750       2.116785                    0.998655      26.500803      70.834793       0.683326       0.384885      -1.108224       0.013987       0.070078      -0.127381       0.146056      -0.021063       0.005544       0.037819       0.046763      -0.179563      -0.078442       0.016343       0.062099             10.617753      11.099929      -1.716741      -1.901154       9.232817      -4.413388      11.520513           0.000001
          118              N       1.388766       4.497240      20.491686      -0.236511      42.334937 0.45134510E+03  0.10515835E+05                                10.120683                            6.801884      -0.034737       2.043184                    0.998864      26.267666      70.794193       0.683896       0.384398      -1.105847      -0.003826      -0.023960       0.046236       0.052216       0.034883       0.011493      -0.026163       0.014208       0.080947      -0.058079       0.019038       0.039041             13.633572      11.026214       3.587009       0.072751      11.470159      -7.606564      18.404343          -0.000000
          119              N       3.602306       5.975318      10.987034      -0.213603      34.615684 0.45502597E+03  0.10597008E+05                                 8.804939                            6.833890       0.216750       2.116785                    0.998655      26.500803      70.834793       0.683326       0.384885      -1.108224      -0.013987      -0.070078      -0.127381       0.146056      -0.021063      -0.005544      -0.037819       0.046763      -0.179563      -0.078442       0.016343       0.062099             10.617755      11.099929      -1.716740       1.901156       9.232821       4.413389      11.520515           0.000001
          120              N       3.206654       4.017035       7.303236      -0.236511      42.334935 0.45134513E+03  0.10515836E+05                                10.120683                            6.801885      -0.034737       2.043184                    0.998864      26.267665      70.794191       0.683896       0.384398      -1.105847       0.003826       0.023960       0.046236       0.052216       0.034883      -0.011493       0.026163       0.014208       0.080947      -0.058079       0.019038       0.039041             13.633572      11.026211       3.587007      -0.072750      11.470158       7.606566      18.404349          -0.000000
          121              O       0.496304      10.030326      12.233342      -0.537782      34.234678 0.56949883E+03  0.13936253E+05                                 8.507251                            7.480544       0.017793       2.064456                    0.994599      27.770945      74.472438       0.679279       0.368472      -1.127761       0.019855      -0.017772       0.007399       0.027655      -0.042729       0.026953       0.049138       0.049407       0.040641      -0.087274       0.042145       0.045128              9.809966       8.958587      -0.183531      -2.870000       6.206309       1.371954      14.265003           0.000002
          122              O       0.058904       8.031515      11.303557      -0.558971      39.155565 0.64092994E+03  0.16132637E+05                                 9.269715                            7.936153      -0.014870       2.045602                    0.994784      28.258659      76.516872       0.660344       0.368503      -1.129265       0.024461       0.006622       0.016564       0.030275      -0.007288       0.032606      -0.032324       0.009908      -0.226992      -0.091150       0.029825       0.061326             10.588953      10.223139       3.126215      -2.668008      12.561390      -2.142195       8.982328           0.000002
          123              O       3.132305       8.947651      11.740094      -0.565154      36.989352 0.65528592E+03  0.16596251E+05                                 8.914217                            8.047663      -0.123125       2.008743                    0.994083      28.493526      77.554369       0.652510       0.370630      -1.126917      -0.024421       0.012670       0.025948       0.037818       0.009887      -0.060705       0.004460      -0.014912      -0.207867      -0.099078       0.039708       0.059370              9.738449       9.036917      -1.652019       0.969060      12.776465      -1.369947       7.401965           0.000003
          124              O       3.586522      10.787075      12.918878      -0.549237      34.607689 0.52149671E+03  0.12470449E+05                                 8.503493                            7.091302       0.190487       2.116388                    0.996343      27.547469      72.772123       0.708343       0.361603      -1.134286      -0.021430      -0.021211       0.001481       0.030188       0.026288      -0.003210       0.026226       0.126528       0.102378      -0.091115       0.039357       0.051758             10.061355       7.902131      -0.079329       3.529259       6.336642       0.792473      15.945291           0.000001
          125              O       0.389616      11.349528       5.174356      -0.449894      24.118984 0.35071546E+03  0.75744867E+04                                 6.485797                            5.703827       0.767150       2.325210                    0.998598      25.289723      62.940259       0.815265       0.347864      -1.148382       0.023999       0.012343       0.031182       0.041239      -0.072811       0.036673       0.054911       0.020959      -0.075214      -0.111112       0.024197       0.086915              6.804059       7.586462       0.277464       2.641325       5.019784      -0.793500       7.805932          -0.000006
          126              O      -1.621010      13.699468       6.567584      -0.456985      25.849254 0.37497180E+03  0.82263514E+04                                 6.805901                            5.905305       0.844948       2.344759                    0.999105      25.514314      63.782532       0.800535       0.348753      -1.148841      -0.032525      -0.032258       0.007132       0.046361      -0.021833      -0.062984       0.026617      -0.010756      -0.236848      -0.108659       0.022695       0.085964              7.530983       8.513866       3.063129      -1.589914       7.597500      -2.446591       6.481583           0.000001
          127              O       2.062556      15.512497      25.421792      -0.537782      34.234681 0.56949884E+03  0.13936253E+05                                 8.507251                            7.480544       0.017793       2.064456                    0.994599      27.770945      74.472438       0.679279       0.368472      -1.127761      -0.019855       0.017772       0.007399       0.027655      -0.042729      -0.026953      -0.049138       0.049407       0.040641      -0.087274       0.042145       0.045128              9.809967       8.958587      -0.183532       2.870000       6.206310      -1.371955      14.265004           0.000002
          128              O       4.536516       0.482759      24.492007      -0.558971      39.155566 0.64092997E+03  0.16132638E+05                                 9.269715                            7.936153      -0.014870       2.045602                    0.994784      28.258659      76.516872       0.660344       0.368503      -1.129265      -0.024461      -0.006622       0.016564       0.030275      -0.007288      -0.032606       0.032324       0.009908      -0.226992      -0.091150       0.029825       0.061326             10.588953      10.223137       3.126215       2.668008      12.561393       2.142198       8.982329           0.000002
          129              O      -0.573445      16.595172      24.928544      -0.565154      36.989333 0.65528539E+03  0.16596234E+05                                 8.914215                            8.047660      -0.123125       2.008743                    0.994083      28.493525      77.554368       0.652510       0.370630      -1.126917       0.024421      -0.012670       0.025948       0.037818       0.009887       0.060705      -0.004460      -0.014912      -0.207867      -0.099078       0.039708       0.059370              9.738446       9.036912      -1.652017      -0.969059      12.776462       1.369946       7.401963           0.000003
          130              O      -1.027662      14.755749      26.107328      -0.549237      34.607691 0.52149669E+03  0.12470449E+05                                 8.503494                            7.091302       0.190487       2.116388                    0.996343      27.547468      72.772120       0.708343       0.361603      -1.134286       0.021430       0.021211       0.001481       0.030188       0.026288       0.003210      -0.026226       0.126528       0.102378      -0.091115       0.039357       0.051758             10.061356       7.902132      -0.079328      -3.529261       6.336642      -0.792474      15.945292           0.000001
          131              O       2.169244      14.193296      18.362806      -0.449894      24.118987 0.35071551E+03  0.75744882E+04                                 6.485798                            5.703827       0.767149       2.325210                    0.998598      25.289723      62.940262       0.815265       0.347864      -1.148382      -0.023999      -0.012343       0.031182       0.041239      -0.072811      -0.036673      -0.054911       0.020959      -0.075214      -0.111112       0.024197       0.086915              6.804060       7.586462       0.277463      -2.641326       5.019785       0.793500       7.805935          -0.000006
          132              O      -1.433830      11.843356      19.756034      -0.456985      25.849245 0.37497158E+03  0.82263456E+04                                 6.805900                            5.905303       0.844948       2.344759                    0.999105      25.514313      63.782530       0.800535       0.348753      -1.148841       0.032525       0.032258       0.007132       0.046361      -0.021833       0.062984      -0.026617      -0.010756      -0.236848      -0.108659       0.022695       0.085964              7.530981       8.513866       3.063128       1.589913       7.597495       2.446589       6.481580           0.000001
          133              O       3.080836       6.998223      14.143558      -0.537782      34.234679 0.56949883E+03  0.13936253E+05                                 8.507251                            7.480544       0.017793       2.064456                    0.994599      27.770945      74.472438       0.679279       0.368472      -1.127761      -0.019855       0.017772      -0.007399       0.027655      -0.042729       0.026953       0.049138       0.049407       0.040641      -0.087274       0.042145       0.045128              9.809966       8.958587      -0.183531      -2.870000       6.206310       1.371954      14.265003           0.000002
          134              O       3.518236       8.997034      15.073343      -0.558971      39.155565 0.64092994E+03  0.16132637E+05                                 9.269715                            7.936153      -0.014870       2.045602                    0.994784      28.258659      76.516873       0.660344       0.368503      -1.129265      -0.024461      -0.006622      -0.016564       0.030275      -0.007288       0.032606      -0.032324       0.009908      -0.226992      -0.091150       0.029825       0.061326             10.588953      10.223140       3.126215      -2.668008      12.561391      -2.142195       8.982328           0.000002
          135              O       0.444835       8.080898      14.636806      -0.565154      36.989350 0.65528587E+03  0.16596249E+05                                 8.914217                            8.047663      -0.123125       2.008743                    0.994083      28.493525      77.554366       0.652510       0.370630      -1.126917       0.024421      -0.012670      -0.025948       0.037818       0.009887      -0.060705       0.004460      -0.014912      -0.207867      -0.099078       0.039708       0.059370              9.738449       9.036917      -1.652019       0.969060      12.776465      -1.369947       7.401964           0.000003
          136              O      -0.009382       6.241474      13.458022      -0.549237      34.607682 0.52149659E+03  0.12470446E+05                                 8.503492                            7.091302       0.190488       2.116388                    0.996343      27.547466      72.772112       0.708343       0.361603      -1.134286       0.021430       0.021211      -0.001481       0.030188       0.026288      -0.003210       0.026226       0.126528       0.102378      -0.091115       0.039357       0.051758             10.061353       7.902129      -0.079329       3.529259       6.336642       0.792472      15.945288           0.000001
          137              O       3.187524       5.679021      21.202544      -0.449894      24.118985 0.35071548E+03  0.75744872E+04                                 6.485798                            5.703827       0.767149       2.325210                    0.998598      25.289723      62.940260       0.815265       0.347864      -1.148382      -0.023999      -0.012343      -0.031182       0.041239      -0.072811       0.036673       0.054911       0.020959      -0.075214      -0.111112       0.024197       0.086915              6.804060       7.586463       0.277464       2.641326       5.019784      -0.793500       7.805932          -0.000006
          138              O      -0.415550       3.329081      19.809316      -0.456985      25.849253 0.37497179E+03  0.82263511E+04                                 6.805901                            5.905305       0.844949       2.344759                    0.999105      25.514312      63.782528       0.800535       0.348753      -1.148841       0.032525       0.032258      -0.007132       0.046361      -0.021833      -0.062984       0.026617      -0.010756      -0.236848      -0.108659       0.022695       0.085964              7.530983       8.513866       3.063129      -1.589914       7.597500      -2.446591       6.481583           0.000001
          139              O       1.514584       1.516052       0.955108      -0.537782      34.234682 0.56949886E+03  0.13936254E+05                                 8.507252                            7.480545       0.017793       2.064456                    0.994599      27.770945      74.472439       0.679279       0.368472      -1.127761       0.019855      -0.017772      -0.007399       0.027655      -0.042729      -0.026953      -0.049138       0.049407       0.040641      -0.087274       0.042145       0.045128              9.809967       8.958588      -0.183532       2.870000       6.206310      -1.371955      14.265004           0.000002
          140              O      -0.959376      16.545790       1.884893      -0.558971      39.155566 0.64092997E+03  0.16132638E+05                                 9.269715                            7.936153      -0.014870       2.045602                    0.994784      28.258659      76.516873       0.660344       0.368503      -1.129265       0.024461       0.006622      -0.016564       0.030275      -0.007288      -0.032606       0.032324       0.009908      -0.226992      -0.091150       0.029825       0.061326             10.588953      10.223137       3.126215       2.668008      12.561393       2.142198       8.982329           0.000002
          141              O       4.150585       0.433377       1.448356      -0.565154      36.989334 0.65528542E+03  0.16596235E+05                                 8.914215                            8.047660      -0.123125       2.008743                    0.994083      28.493526      77.554369       0.652510       0.370630      -1.126917      -0.024421       0.012670      -0.025948       0.037818       0.009887       0.060705      -0.004460      -0.014912      -0.207867      -0.099078       0.039708       0.059370              9.738446       9.036912      -1.652017      -0.969059      12.776462       1.369946       7.401963           0.000003
          142              O       4.604802       2.272800       0.269572      -0.549237      34.607690 0.52149666E+03  0.12470448E+05                                 8.503494                            7.091302       0.190487       2.116388                    0.996343      27.547467      72.772118       0.708343       0.361603      -1.134286      -0.021430      -0.021211      -0.001481       0.030188       0.026288       0.003210      -0.026226       0.126528       0.102378      -0.091115       0.039357       0.051758             10.061355       7.902132      -0.079328      -3.529261       6.336642      -0.792473      15.945292           0.000001
          143              O       1.407896       2.835253       8.014094      -0.449894      24.118977 0.35071533E+03  0.75744831E+04                                 6.485796                            5.703825       0.767150       2.325210                    0.998598      25.289720      62.940247       0.815265       0.347864      -1.148382       0.023999       0.012343      -0.031182       0.041239      -0.072811      -0.036673      -0.054911       0.020959      -0.075214      -0.111112       0.024197       0.086915              6.804058       7.586459       0.277463      -2.641325       5.019783       0.793499       7.805932          -0.000007
          144              O      -0.602730       5.185193       6.620866      -0.456985      25.849244 0.37497156E+03  0.82263449E+04                                 6.805899                            5.905303       0.844948       2.344759                    0.999105      25.514313      63.782529       0.800535       0.348752      -1.148841      -0.032525      -0.032258      -0.007132       0.046361      -0.021833       0.062984      -0.026617      -0.010756      -0.236848      -0.108659       0.022695       0.085964              7.530980       8.513866       3.063128       1.589913       7.597495       2.446589       6.481580           0.000001

******************************************************
Auxiliary information for the entire system
The total spin magnetic moment of the unit cell is   -0.000016
The total net atomic charge of the unit cell is   0.000007
Accuracy of reproducing the electrostatic potential in the unit cell:
  The inner radius (bohr) =    5.0000
  The outer radius (bohr) =   12.0000
  Valid grid points have density less than (e/(bohr^3)) =    0.0001
  The number of valid grid points were=       176204
  The rms potential error without charges in kcal/mol is=      1.74546
  The rms potential error with partial charges in kcal/mol is=      0.32838
  The RRMSE value at monopole order=      0.18814
  The rms potential error with partial charges and cloud penetration in kcal/mol is=      0.32953
  The RRMSE value at monopole order with cloud penetration is=      0.18879
  The rms potential error with partial charges and atomic dipoles in kcal/mol is=      0.23098
  The RRMSE value at dipole order=      0.13233
  The rms potential error with partial charges, atomic dipoles and cloud penetration in kcal/mol is=      0.22122
  The RRMSE value at dipole order with cloud penetration=      0.12674

******************************************************
The electron densities and ab initio electrostatic potential were computed in VASP using the PBE functional and
projector augmented wave method. See the main text of the journal article for a description of computational details.
The atomic charges, dipoles, and quadrupoles were computed with the DDEC6 method as described in
(a) T. A. Manz and N. Gabaldon Limas, RSC Adv. 6 (2016) 47771-47801 DOI: 10.1039/c6ra04656h
(b) N. Gabaldon Limas and T. A. Manz, RSC Adv. 8 (2018) 2678-2707 DOI: 10.1039/c7ra11829e.
For each atom in the material, the electron cloud parameters were fit to the spherically averaged atom-in-material
electron density using radial positions for which this density was between 10^-4 and 10^-2 electrons per cubic bohr.
The polarizabilities, dispersion coefficients, and quantum Drude oscillator (QDO) parameters were fit using the MCLF method.
The magnetic structure of the system was optimized in VASP from the default ferromagnetic initial guess using spin polarization.
The atomic spin moments (ASMs) were computed on this optimized magnetic structure using the DDEC6 partition as inputs
to the method of T. A. Manz and D. S. Sholl, J. Chem. Theory Comput. 7 (2011) 4146-4164 DOI: 10.1021/ct200539n.
The RMSE and RRMSE were computed using a uniform grid with Ewald summation.
