# Supplementary material for: A collection of forcefield precursors for metal–organic frameworks
Source: RSC Adv. 2019 Nov 13;9(63):36492–507. doi: 10.1039/c9ra07327b (PMC9075174; doi:10.1039/c9ra07327b)
Supplement: RA-009-C9RA07327B-s6175 [file RA-009-C9RA07327B-s6175.xyz]

  144
jmolscript: load "" {1 1 1} spacegroup "x,y,z" unitcell [{      5.636400     0.000000     0.000000 }, {     -1.800328    18.800296     0.000000 }, {      0.000000     0.000000    25.301000 }]
Zn    -0.428085    10.532866    13.493529     0.856081
Zn     3.363993    17.667578     0.843029     0.856082
Zn     4.264157     8.267430    11.807471     0.856081
Zn     0.472079     1.132718    24.457971     0.856082
H      1.039602    17.119550     2.717327     0.103942
H      0.680888    15.891890     4.660444     0.151750
H      4.221162    14.013741     4.005148     0.152106
H     -1.139002    15.331641     2.132874     0.101016
H     -0.365814    11.295218     6.499827     0.123871
H     -0.551765    10.046878     8.470775     0.129129
H     -1.107278    13.299329    10.942683     0.129517
H     -1.019032    14.590910     9.002096     0.121118
H      1.896306    11.080894    15.367827     0.103942
H      2.255020    12.308554    17.310944     0.151749
H     -1.285254    14.186703    16.655648     0.152107
H      4.074910    12.868803    14.783374     0.101016
H      3.301722    16.905226    19.150327     0.123871
H      3.487673    18.153566    21.121275     0.129129
H      4.043186    14.901115    23.593183     0.129517
H      3.954940    13.609534    21.652596     0.121119
H      2.796470     1.680746    22.583673     0.103942
H      3.155184     2.908406    20.640556     0.151750
H     -0.385090     4.786555    21.295852     0.152106
H      4.975074     3.468655    23.168126     0.101016
H      4.201886     7.505078    18.801173     0.123871
H      4.387837     8.753418    16.830225     0.129129
H      4.943350     5.500967    14.358318     0.129517
H      4.855104     4.209386    16.298904     0.121119
H      1.939766     7.719402     9.933173     0.103942
H      1.581052     6.491742     7.990056     0.151750
H      5.121326     4.613593     8.645352     0.152106
H     -0.238838     5.931493    10.517626     0.101016
H      0.534350     1.895070     6.150673     0.123870
H      0.348399     0.646730     4.179725     0.129129
H     -0.207114     3.899181     1.707817     0.129517
H     -0.118868     5.190762     3.648404     0.121119
C      1.696832    16.495380     3.000952     0.116498
C      1.476253    15.773448     4.152653    -0.208009
C      2.449658    14.872914     4.548108     0.258638
C      3.572325    14.667991     3.772126    -0.202357
C      3.713642    15.440683     2.659135     0.113053
C      1.277262    13.201568     5.872109     0.458202
C      1.199073    12.428876     7.127292    -0.084040
C      2.105808    12.660119     8.177789     0.027546
C      3.114405    13.664055     8.050019    -0.089871
C      3.244018    14.423587     6.801162     0.461091
C      0.225563    11.458780     7.225713    -0.069520
C      0.120257    10.716169     8.402462    -0.106457
C      0.967355    10.928612     9.469658    -0.033444
C      2.024980    11.885547     9.367948     0.035360
C      3.003070    12.107391    10.372904    -0.032481
C      3.920404    13.122607    10.234508    -0.100212
C      3.973794    13.895299     9.075722    -0.063154
C      0.570319    10.242401    10.748624     0.599290
C      3.297414    11.146695    11.502088     0.605653
C      1.239076    11.705064    15.651452     0.116498
C      1.459655    12.426996    16.803153    -0.208009
C      0.486250    13.327530    17.198608     0.258637
C     -0.636417    13.532453    16.422626    -0.202357
C     -0.777734    12.759761    15.309635     0.113053
C      1.658646    14.998876    18.522609     0.458202
C      1.736835    15.771568    19.777792    -0.084039
C      0.830100    15.540325    20.828289     0.027546
C     -0.178497    14.536389    20.700519    -0.089871
C     -0.308110    13.776857    19.451662     0.461091
C      2.710345    16.741664    19.876213    -0.069521
C      2.815651    17.484275    21.052962    -0.106457
C      1.968553    17.271832    22.120158    -0.033444
C      0.910928    16.314897    22.018448     0.035360
C     -0.067162    16.093053    23.023404    -0.032481
C     -0.984496    15.077837    22.885008    -0.100212
C     -1.037886    14.305145    21.726222    -0.063155
C      2.365589    17.958043    23.399124     0.599290
C     -0.361506    17.053749    24.152588     0.605654
C      2.139240     2.304916    22.300048     0.116499
C      2.359819     3.026848    21.148347    -0.208009
C      1.386414     3.927382    20.752892     0.258638
C      0.263747     4.132305    21.528874    -0.202357
C      0.122430     3.359613    22.641865     0.113053
C      2.558810     5.598728    19.428891     0.458202
C      2.636999     6.371420    18.173708    -0.084040
C      1.730264     6.140177    17.123211     0.027546
C      0.721667     5.136241    17.250981    -0.089872
C      0.592054     4.376709    18.499838     0.461091
C      3.610509     7.341516    18.075287    -0.069520
C      3.715815     8.084127    16.898538    -0.106457
C      2.868717     7.871684    15.831342    -0.033444
C      1.811092     6.914749    15.933052     0.035360
C      0.833002     6.692905    14.928096    -0.032481
C     -0.084332     5.677689    15.066492    -0.100212
C     -0.137722     4.904997    16.225278    -0.063154
C      3.265753     8.557895    14.552376     0.599290
C      0.538658     7.653601    13.798912     0.605653
C      2.596996     7.095232     9.649548     0.116498
C      2.376417     6.373300     8.497847    -0.208009
C      3.349822     5.472766     8.102392     0.258638
C      4.472489     5.267843     8.878374    -0.202357
C      4.613806     6.040535     9.991365     0.113054
C      2.177426     3.801420     6.778391     0.458203
C      2.099237     3.028728     5.523208    -0.084039
C      3.005972     3.259971     4.472711     0.027546
C      4.014569     4.263907     4.600481    -0.089871
C      4.144182     5.023439     5.849338     0.461091
C      1.125727     2.058632     5.424787    -0.069520
C      1.020421     1.316021     4.248038    -0.106457
C      1.867519     1.528464     3.180842    -0.033444
C      2.925144     2.485399     3.282552     0.035360
C      3.903234     2.707243     2.277596    -0.032482
C      4.820568     3.722459     2.415992    -0.100212
C      4.873958     4.495151     3.574778    -0.063154
C      1.470483     0.842253     1.901876     0.599290
C      4.197578     1.746547     1.148412     0.605654
N      2.807988    16.345917     2.264946    -0.208908
N      2.314957    14.154743     5.794688    -0.238467
N      0.127920    11.854527    14.915446    -0.208908
N      0.620951    14.045701    18.445188    -0.238467
N      1.028084     2.454379    23.036054    -0.208908
N      1.521115     4.645553    19.506312    -0.238467
N      3.708152     6.945769    10.385554    -0.208908
N      3.215121     4.754595     6.855812    -0.238467
O      0.587892    10.941772    11.799121    -0.536417
O      0.138327     9.067759    10.647673    -0.555115
O      3.227667     9.920916    11.206572    -0.560779
O      3.705416    11.624223    12.578392    -0.543391
O      0.527897    13.051541     4.929394    -0.452175
O      4.103695    15.263960     6.625826    -0.459065
O      2.348016    17.258672    24.449621    -0.536418
O      4.597909     0.332389    23.298173    -0.555116
O     -0.291759    18.279528    23.857072    -0.560779
O     -0.769508    16.576221    25.228892    -0.543391
O      2.408011    15.148903    17.579894    -0.452174
O     -1.167787    12.936484    19.276326    -0.459066
O      3.248180     7.858524    13.501879    -0.536417
O      3.697745     9.732537    14.653327    -0.555115
O      0.608405     8.879380    14.094428    -0.560779
O      0.130656     7.176073    12.722608    -0.543391
O      3.308175     5.748755    20.371606    -0.452175
O     -0.267623     3.536336    18.675174    -0.459066
O      1.488056     1.541624     0.851379    -0.536417
O     -0.761837    18.467907     2.002827    -0.555116
O      4.127831     0.520768     1.443928    -0.560779
O      4.605580     2.224075     0.072108    -0.543391
O      1.428061     3.651393     7.721106    -0.452175
O      5.003859     5.863812     6.024674    -0.459066

The following XYZ coordinates are in angstroms. Other properties are in atomic units.
The sperically averaged electron density of each atom fit to a function of the form exp(a - br)
eigen_1, eigen_2 and eigen_3 are the three eigenvalues of traceless quadrupole moment tensor
  atom number  atomic symbol              X              Y              Z     net charge C6 coefficient C8 coefficient C10 coefficient fluctuating dipole atomic polarizability isotropic forcefield polarizability              a              b squared Pearson coefficient          <r^3>          <r^4>         wp_QDO          m_QDO          q_QDO       dipole_x       dipole_y       dipole_z         dipole            Qxy            Qxz            Qyz     Q(x^2-y^2)  Q(3z^2 - R^2)        eigen_1        eigen_2        eigen_3 static polarizability      alpha(xx)      alpha(xy)      alpha(xz)      alpha(yy)      alpha(yz)      alpha(zz) atomic spin moment
            1             Zn      -0.428085      10.532866      13.493529       0.856081      95.794219 0.19176400E+04  0.61508491E+05                                17.532872                           14.679098       0.291904       1.947805                    0.997206      47.045779     129.706027       0.453185       0.421369      -1.127084       0.009580       0.003447      -0.000902       0.010221      -0.040853      -0.023547      -0.071024       0.096700      -0.082452      -0.114132       0.037005       0.077127             22.212240      19.448594       0.024899      -0.497003      17.997378      -0.345539      29.190747          -0.000005
            2             Zn       3.363993      17.667578       0.843029       0.856082      95.794197 0.19176395E+04  0.61508465E+05                                17.532866                           14.679093       0.291905       1.947805                    0.997206      47.045770     129.705977       0.453185       0.421369      -1.127084      -0.009580      -0.003447      -0.000902       0.010221      -0.040853       0.023547       0.071024       0.096700      -0.082452      -0.114133       0.037005       0.077127             22.212231      19.448587       0.024899       0.497004      17.997370       0.345540      29.190737          -0.000005
            3             Zn       4.264157       8.267430      11.807471       0.856081      95.794231 0.19176403E+04  0.61508500E+05                                17.532874                           14.679100       0.291904       1.947805                    0.997206      47.045784     129.706046       0.453185       0.421369      -1.127084      -0.009580      -0.003447       0.000902       0.010221      -0.040853      -0.023547      -0.071024       0.096700      -0.082453      -0.114132       0.037005       0.077127             22.212243      19.448598       0.024900      -0.497004      17.997380      -0.345538      29.190751          -0.000005
            4             Zn       0.472079       1.132718      24.457971       0.856082      95.794201 0.19176395E+04  0.61508467E+05                                17.532866                           14.679093       0.291905       1.947806                    0.997206      47.045773     129.705986       0.453185       0.421369      -1.127084       0.009580       0.003447       0.000902       0.010221      -0.040853       0.023547       0.071024       0.096701      -0.082453      -0.114133       0.037005       0.077128             22.212232      19.448588       0.024899       0.497003      17.997372       0.345541      29.190737          -0.000005
            5              H       1.039602      17.119550       2.717327       0.103942       1.054741 0.71195096E+01  0.68820068E+02                                 1.793007                            1.614206      -1.191333       2.307849                    0.994832       3.784719      10.993782       0.461681       1.372459      -0.687181      -0.032703       0.029679      -0.014032       0.046338      -0.005235      -0.005520      -0.007030       0.004595       0.017430      -0.012874       0.002751       0.010123              1.943736       2.102081      -0.607608       0.314212       2.087719      -0.442595       1.641408           0.000004
            6              H       0.680888      15.891890       4.660444       0.151750       1.093808 0.80716374E+01  0.79829162E+02                                 1.797717                            1.696688      -1.165239       2.355914                    0.995670       3.441422       9.834581       0.463055       1.337438      -0.697542      -0.030827       0.004792       0.020813       0.037502      -0.009226      -0.006454      -0.004108       0.004847       0.009964      -0.014205       0.004563       0.009642              1.848146       2.293282      -0.047242      -0.410702       1.529109      -0.158455       1.722048           0.000002
            7              H       4.221162      14.013741       4.005148       0.152106       1.114344 0.79205933E+01  0.77597681E+02                                 1.776544                            1.645082      -1.314069       2.277798                    0.994467       3.446057       9.650811       0.487940       1.281294      -0.708410       0.023822      -0.027286       0.005993       0.036714      -0.005725      -0.008929      -0.002960      -0.007694       0.002519      -0.013407       0.005363       0.008044              1.856546       2.062681      -0.508258       0.255790       1.857073      -0.370403       1.649884           0.000004
            8              H      -1.139002      15.331641       2.132874       0.101016       1.307401 0.93926933E+01  0.95166585E+02                                 1.920541                            1.749438      -1.026194       2.391377                    0.996845       3.517681       9.728471       0.494736       1.221907      -0.723339       0.042066      -0.009531      -0.025426       0.050069      -0.012405      -0.009483      -0.003883       0.004548      -0.019848      -0.017414       0.000373       0.017041              2.033059       2.398041      -0.011742      -0.599114       1.540260      -0.155220       2.160876           0.000003
            9              H      -0.365814      11.295218       6.499827       0.123871       1.185469 0.88770649E+01  0.87915100E+02                                 1.745159                            1.664062      -0.909721       2.450342                    0.998841       3.259261       8.662481       0.528702       1.169771      -0.737643      -0.027702      -0.012933      -0.030303       0.043046       0.012554       0.010524       0.004748       0.006303      -0.005072      -0.013188      -0.006542       0.019729              1.759989       1.830117       0.100609       0.405221       1.514720      -0.020461       1.935129           0.000004
           10              H      -0.551765      10.046878       8.470775       0.129129       1.062284 0.77961313E+01  0.75835444E+02                                 1.710528                            1.626107      -0.887628       2.466060                    0.998905       3.345833       9.240479       0.495065       1.271893      -0.711971      -0.029301      -0.030456      -0.000763       0.042270       0.014378       0.005752       0.001757       0.003967       0.000611      -0.015040      -0.001267       0.016308              1.770775       1.893764       0.461709      -0.076560       1.928763      -0.152451       1.489797           0.000005
           11              H      -1.107278      13.299329      10.942683       0.129517       1.166711 0.86972022E+01  0.86117564E+02                                 1.759775                            1.671802      -1.007565       2.410322                    0.998072       3.291758       8.890008       0.513302       1.205095      -0.728577       0.028167       0.012615       0.031371       0.044007       0.012862       0.012564       0.002858       0.001291      -0.000661      -0.016386      -0.003231       0.019617              1.800919       1.826864       0.068721       0.449286       1.483226      -0.022809       2.092667           0.000005
           12              H      -1.019032      14.590910       9.002096       0.121118       1.213469 0.90724376E+01  0.90196653E+02                                 1.762480                            1.674274      -0.895409       2.455452                    0.998960       3.266037       8.652116       0.531715       1.158672      -0.740581       0.028668       0.031404       0.002203       0.042579       0.012895       0.009675       0.003676       0.002123      -0.012252      -0.013361      -0.005696       0.019056              1.781914       1.884951       0.450733      -0.054855       1.924810      -0.171900       1.535979           0.000004
           13              H       1.896306      11.080894      15.367827       0.103942       1.054740 0.71195078E+01  0.68820049E+02                                 1.793007                            1.614206      -1.191334       2.307849                    0.994832       3.784719      10.993784       0.461681       1.372459      -0.687181       0.032703      -0.029679      -0.014032       0.046338      -0.005235       0.005520       0.007030       0.004595       0.017430      -0.012874       0.002751       0.010123              1.943736       2.102082      -0.607608      -0.314212       2.087719       0.442595       1.641408           0.000004
           14              H       2.255020      12.308554      17.310944       0.151749       1.093809 0.80716461E+01  0.79829263E+02                                 1.797718                            1.696689      -1.165238       2.355914                    0.995670       3.441424       9.834585       0.463055       1.337438      -0.697542       0.030827      -0.004792       0.020813       0.037502      -0.009226       0.006454       0.004107       0.004846       0.009963      -0.014205       0.004563       0.009642              1.848147       2.293283      -0.047242       0.410702       1.529109       0.158455       1.722049           0.000002
           15              H      -1.285254      14.186703      16.655648       0.152107       1.114344 0.79205905E+01  0.77597660E+02                                 1.776545                            1.645083      -1.314070       2.277798                    0.994467       3.446057       9.650817       0.487939       1.281295      -0.708409      -0.023822       0.027286       0.005993       0.036714      -0.005725       0.008929       0.002960      -0.007694       0.002519      -0.013407       0.005363       0.008044              1.856547       2.062682      -0.508258      -0.255790       1.857074       0.370403       1.649885           0.000004
           16              H       4.074910      12.868803      14.783374       0.101016       1.307403 0.93927108E+01  0.95166812E+02                                 1.920543                            1.749440      -1.026195       2.391377                    0.996845       3.517684       9.728484       0.494736       1.221908      -0.723339      -0.042066       0.009531      -0.025426       0.050069      -0.012405       0.009483       0.003883       0.004548      -0.019849      -0.017414       0.000373       0.017041              2.033062       2.398045      -0.011742       0.599115       1.540262       0.155220       2.160879           0.000003
           17              H       3.301722      16.905226      19.150327       0.123871       1.185473 0.88771036E+01  0.87915593E+02                                 1.745164                            1.664066      -0.909726       2.450339                    0.998841       3.259267       8.662507       0.528701       1.169772      -0.737643       0.027702       0.012933      -0.030302       0.043045       0.012554      -0.010524      -0.004748       0.006303      -0.005072      -0.013188      -0.006542       0.019729              1.759994       1.830123       0.100610      -0.405223       1.514724       0.020462       1.935135           0.000004
           18              H       3.487673      18.153566      21.121275       0.129129       1.062283 0.77961211E+01  0.75835332E+02                                 1.710528                            1.626107      -0.887628       2.466060                    0.998905       3.345832       9.240480       0.495065       1.271894      -0.711971       0.029301       0.030456      -0.000763       0.042270       0.014378      -0.005752      -0.001757       0.003967       0.000611      -0.015040      -0.001267       0.016308              1.770775       1.893764       0.461709       0.076560       1.928763       0.152451       1.489797           0.000005
           19              H       4.043186      14.901115      23.593183       0.129517       1.166711 0.86971999E+01  0.86117539E+02                                 1.759775                            1.671802      -1.007564       2.410323                    0.998072       3.291757       8.890006       0.513302       1.205095      -0.728577      -0.028167      -0.012615       0.031371       0.044007       0.012862      -0.012563      -0.002858       0.001291      -0.000661      -0.016386      -0.003231       0.019617              1.800919       1.826864       0.068721      -0.449286       1.483226       0.022809       2.092668           0.000005
           20              H       3.954940      13.609534      21.652596       0.121119       1.213467 0.90724174E+01  0.90196410E+02                                 1.762478                            1.674273      -0.895405       2.455454                    0.998960       3.266033       8.652106       0.531715       1.158673      -0.740581      -0.028668      -0.031404       0.002203       0.042579       0.012895      -0.009675      -0.003675       0.002123      -0.012252      -0.013360      -0.005696       0.019056              1.781912       1.884950       0.450733       0.054855       1.924809       0.171899       1.535978           0.000004
           21              H       2.796470       1.680746      22.583673       0.103942       1.054742 0.71195247E+01  0.68820249E+02                                 1.793009                            1.614208      -1.191334       2.307848                    0.994832       3.784723      10.993796       0.461681       1.372458      -0.687181       0.032703      -0.029679       0.014032       0.046338      -0.005235      -0.005520      -0.007030       0.004595       0.017430      -0.012874       0.002751       0.010123              1.943738       2.102084      -0.607609       0.314213       2.087721      -0.442596       1.641409           0.000004
           22              H       3.155184       2.908406      20.640556       0.151750       1.093808 0.80716410E+01  0.79829209E+02                                 1.797718                            1.696689      -1.165240       2.355914                    0.995670       3.441423       9.834586       0.463055       1.337439      -0.697542       0.030827      -0.004792      -0.020813       0.037502      -0.009226      -0.006454      -0.004108       0.004847       0.009964      -0.014205       0.004563       0.009642              1.848147       2.293283      -0.047242      -0.410702       1.529109      -0.158455       1.722049           0.000003
           23              H      -0.385090       4.786555      21.295852       0.152106       1.114346 0.79206057E+01  0.77597831E+02                                 1.776546                            1.645083      -1.314070       2.277797                    0.994467       3.446060       9.650821       0.487940       1.281293      -0.708410      -0.023822       0.027285      -0.005993       0.036714      -0.005725      -0.008929      -0.002960      -0.007694       0.002519      -0.013407       0.005363       0.008044              1.856547       2.062683      -0.508258       0.255790       1.857074      -0.370403       1.649885           0.000004
           24              H       4.975074       3.468655      23.168126       0.101016       1.307401 0.93926893E+01  0.95166543E+02                                 1.920541                            1.749438      -1.026193       2.391378                    0.996845       3.517680       9.728471       0.494736       1.221908      -0.723339      -0.042066       0.009531       0.025426       0.050069      -0.012405      -0.009483      -0.003883       0.004548      -0.019849      -0.017414       0.000373       0.017041              2.033060       2.398042      -0.011742      -0.599114       1.540260      -0.155220       2.160877           0.000003
           25              H       4.201886       7.505078      18.801173       0.123871       1.185476 0.88771310E+01  0.87915930E+02                                 1.745166                            1.664068      -0.909726       2.450339                    0.998841       3.259272       8.662523       0.528701       1.169771      -0.737643       0.027702       0.012933       0.030302       0.043045       0.012554       0.010524       0.004748       0.006304      -0.005073      -0.013188      -0.006542       0.019729              1.759996       1.830125       0.100610       0.405223       1.514726      -0.020462       1.935138           0.000003
           26              H       4.387837       8.753418      16.830225       0.129129       1.062284 0.77961276E+01  0.75835398E+02                                 1.710527                            1.626107      -0.887628       2.466060                    0.998905       3.345833       9.240478       0.495065       1.271893      -0.711971       0.029301       0.030456       0.000762       0.042269       0.014378       0.005752       0.001757       0.003967       0.000611      -0.015040      -0.001267       0.016307              1.770774       1.893764       0.461709      -0.076560       1.928762      -0.152451       1.489797           0.000005
           27              H       4.943350       5.500967      14.358318       0.129517       1.166707 0.86971602E+01  0.86117025E+02                                 1.759769                            1.671796      -1.007561       2.410324                    0.998072       3.291752       8.889979       0.513303       1.205093      -0.728578      -0.028167      -0.012615      -0.031371       0.044007       0.012862       0.012563       0.002858       0.001291      -0.000661      -0.016386      -0.003231       0.019617              1.800913       1.826858       0.068721       0.449284       1.483222      -0.022809       2.092659           0.000005
           28              H       4.855104       4.209386      16.298904       0.121119       1.213465 0.90723997E+01  0.90196175E+02                                 1.762475                            1.674270      -0.895406       2.455454                    0.998960       3.266031       8.652093       0.531716       1.158671      -0.740581      -0.028668      -0.031404      -0.002203       0.042579       0.012895       0.009675       0.003676       0.002123      -0.012252      -0.013360      -0.005696       0.019056              1.781909       1.884946       0.450732      -0.054855       1.924805      -0.171899       1.535975           0.000004
           29              H       1.939766       7.719402       9.933173       0.103942       1.054742 0.71195210E+01  0.68820204E+02                                 1.793008                            1.614207      -1.191334       2.307848                    0.994832       3.784722      10.993792       0.461681       1.372458      -0.687181      -0.032703       0.029679       0.014032       0.046338      -0.005235       0.005520       0.007030       0.004595       0.017430      -0.012874       0.002751       0.010123              1.943738       2.102083      -0.607609      -0.314213       2.087721       0.442596       1.641409           0.000004
           30              H       1.581052       6.491742       7.990056       0.151750       1.093807 0.80716311E+01  0.79829082E+02                                 1.797716                            1.696687      -1.165238       2.355915                    0.995670       3.441421       9.834576       0.463055       1.337438      -0.697542      -0.030827       0.004792      -0.020813       0.037502      -0.009226       0.006454       0.004107       0.004846       0.009964      -0.014205       0.004563       0.009642              1.848145       2.293280      -0.047242       0.410702       1.529108       0.158455       1.722047           0.000002
           31              H       5.121326       4.613593       8.645352       0.152106       1.114346 0.79206130E+01  0.77597935E+02                                 1.776548                            1.645085      -1.314071       2.277797                    0.994467       3.446062       9.650834       0.487939       1.281295      -0.708409       0.023822      -0.027286      -0.005993       0.036714      -0.005725       0.008929       0.002960      -0.007694       0.002519      -0.013407       0.005363       0.008044              1.856550       2.062685      -0.508259      -0.255791       1.857077       0.370404       1.649887           0.000004
           32              H      -0.238838       5.931493      10.517626       0.101016       1.307403 0.93927092E+01  0.95166788E+02                                 1.920542                            1.749439      -1.026195       2.391377                    0.996845       3.517684       9.728482       0.494736       1.221907      -0.723339       0.042066      -0.009531       0.025426       0.050068      -0.012405       0.009483       0.003883       0.004548      -0.019849      -0.017414       0.000373       0.017040              2.033061       2.398044      -0.011742       0.599115       1.540261       0.155220       2.160878           0.000002
           33              H       0.534350       1.895070       6.150673       0.123870       1.185477 0.88771339E+01  0.87915956E+02                                 1.745166                            1.664068      -0.909727       2.450338                    0.998841       3.259273       8.662522       0.528701       1.169770      -0.737643      -0.027702      -0.012933       0.030302       0.043045       0.012554      -0.010524      -0.004748       0.006304      -0.005073      -0.013188      -0.006542       0.019729              1.759996       1.830125       0.100610      -0.405223       1.514725       0.020462       1.935138           0.000004
           34              H       0.348399       0.646730       4.179725       0.129129       1.062284 0.77961248E+01  0.75835364E+02                                 1.710527                            1.626107      -0.887626       2.466061                    0.998905       3.345832       9.240475       0.495065       1.271893      -0.711971      -0.029301      -0.030456       0.000763       0.042270       0.014378      -0.005752      -0.001757       0.003967       0.000611      -0.015040      -0.001267       0.016308              1.770774       1.893763       0.461709       0.076560       1.928762       0.152451       1.489797           0.000005
           35              H      -0.207114       3.899181       1.707817       0.129517       1.166711 0.86971960E+01  0.86117484E+02                                 1.759774                            1.671801      -1.007563       2.410323                    0.998072       3.291757       8.890003       0.513302       1.205094      -0.728577       0.028167       0.012615      -0.031371       0.044007       0.012862      -0.012563      -0.002858       0.001291      -0.000661      -0.016386      -0.003231       0.019617              1.800918       1.826863       0.068721      -0.449286       1.483226       0.022809       2.092666           0.000005
           36              H      -0.118868       5.190762       3.648404       0.121119       1.213468 0.90724286E+01  0.90196545E+02                                 1.762479                            1.674274      -0.895406       2.455454                    0.998960       3.266035       8.652111       0.531715       1.158672      -0.740581       0.028668       0.031404      -0.002203       0.042579       0.012895      -0.009675      -0.003675       0.002124      -0.012252      -0.013360      -0.005696       0.019056              1.781913       1.884951       0.450733       0.054855       1.924810       0.171899       1.535978           0.000004
           37              C       1.696832      16.495380       3.000952       0.116498      28.877330 0.33143013E+03  0.72937094E+04                                 8.335863                            6.154801       0.238634       2.107698                    0.999506      25.380409      71.001751       0.649355       0.428615      -1.054686       0.044980      -0.023970      -0.010254       0.051989       0.009938       0.015287       0.027764      -0.005735      -0.027264      -0.031225      -0.005416       0.036641             10.446095      10.108867      -1.642298      -1.343967       9.751458      -5.430073      11.477960          -0.000018
           38              C       1.476253      15.773448       4.152653      -0.208009      36.450493 0.44355996E+03  0.10476743E+05                                 9.545554                            6.999339       0.201861       2.044470                    0.999187      29.561347      85.082397       0.626093       0.414184      -1.066017      -0.017493       0.012224      -0.008672       0.023035       0.013612      -0.004831       0.025833       0.000958       0.042378      -0.032385       0.000725       0.031660             12.225443      10.683910      -2.091586      -0.459403      12.122688      -7.634076      13.869730           0.000013
           39              C       2.449658      14.872914       4.548108       0.258638      36.304805 0.37679553E+03  0.85546607E+04                                 9.870553                            6.659391      -0.246614       1.935993                    0.998241      25.386344      71.924028       0.611244       0.441362      -1.047922      -0.007790      -0.035834       0.062582       0.072535       0.009382      -0.008114      -0.030013      -0.028885       0.081743      -0.030865      -0.017818       0.048682             13.938775      10.668411      -1.081130      -1.760291      12.713388      -9.530776      18.434527          -0.000014
           40              C       3.572325      14.667991       3.772126      -0.202357      36.234079 0.43963393E+03  0.10378108E+05                                 9.577516                            7.033721       0.022946       1.989883                    0.998704      29.576591      85.563124       0.614849       0.421998      -1.059294       0.021994      -0.001430      -0.011265       0.024752       0.008477       0.013121       0.014736      -0.040200      -0.037995      -0.026736      -0.007830       0.034566             11.977848      10.885891      -0.872622      -2.621694      10.171822      -6.558595      14.875831           0.000011
           41              C       3.713642      15.440683       2.659135       0.113053      28.059347 0.31254823E+03  0.67768504E+04                                 8.105821                            5.933130       0.257446       2.110875                    0.999642      25.275137      70.143922       0.668826       0.422359      -1.058757      -0.040927       0.028316       0.007725       0.050363       0.007206       0.006553       0.034521      -0.003035      -0.044702      -0.039522       0.002912       0.036610             10.120014       9.057582      -1.212715      -1.600639       9.121219      -5.440473      12.181240          -0.000017
           42              C       1.277262      13.201568       5.872109       0.458202      28.585759 0.29872539E+03  0.64235550E+04                                 8.534840                            6.064652      -0.007691       2.043021                    0.999536      23.292231      65.007330       0.616924       0.461712      -1.032334       0.002781       0.025110      -0.043350       0.050174      -0.040440      -0.042086       0.031761      -0.025068      -0.128206      -0.067149      -0.017027       0.084176             11.005075       9.153592       2.843375       0.171699      10.298397      -6.185604      13.563237           0.000003
           43              C       1.199073      12.428876       7.127292      -0.084040      41.471097 0.47075679E+03  0.11228272E+05                                10.353635                            7.212549      -0.065756       1.968162                    0.999388      28.465917      80.968220       0.619694       0.414393      -1.071342      -0.006307      -0.019161       0.030420       0.036500      -0.004238      -0.003251      -0.001419      -0.005880       0.010991      -0.008059       0.003287       0.004771             13.570032      11.425204       3.920747       0.401465      12.763014      -7.463513      16.521877           0.000002
           44              C       2.105808      12.660119       8.177789       0.027546      38.381973 0.44078130E+03  0.10372277E+05                                 9.911822                            7.048691      -0.068354       1.974933                    0.999148      27.584905      78.686961       0.615786       0.422693      -1.062911       0.000084      -0.001366       0.009463       0.009562       0.006001       0.005779       0.019529       0.009101      -0.039657      -0.026603       0.004831       0.021773             12.706997      11.623748       3.483118       1.352539      11.113546      -6.159253      15.383698           0.000002
           45              C       3.114405      13.664055       8.050019      -0.089871      41.388826 0.47045181E+03  0.11221930E+05                                10.338154                            7.211644      -0.082017       1.962098                    0.999334      28.535722      81.235184       0.619397       0.414557      -1.070973      -0.001092      -0.011773       0.030042       0.032285      -0.002753      -0.004277      -0.004498      -0.010674      -0.016426      -0.010075       0.000460       0.009614             13.470490      10.899812       2.824886       1.556235      11.552697      -7.208607      17.958961           0.000002
           46              C       3.244018      14.423587       6.801162       0.461091      27.820144 0.29283114E+03  0.62718235E+04                                 8.389833                            6.015402      -0.012616       2.044284                    0.999537      23.216104      64.879066       0.617144       0.463386      -1.030363       0.001339       0.026447      -0.039291       0.047382      -0.063020      -0.012879       0.041919      -0.003712      -0.032749      -0.066571      -0.018325       0.084896             10.686499       8.633098       2.148652       0.894032       9.282868      -5.755599      14.143531           0.000003
           47              C       0.225563      11.458780       7.225713      -0.069520      31.782425 0.40737618E+03  0.94365112E+04                                 8.761161                            6.770895       0.030777       1.990757                    0.999634      28.601127      82.001333       0.626560       0.422015      -1.059130       0.004799      -0.010083       0.021503       0.024230      -0.005743       0.000466       0.027556       0.005381      -0.037096      -0.033459       0.008080       0.025379             10.247138       9.040353       3.170635      -0.165978      10.143085      -4.632613      11.557976          -0.000009
           48              C       0.120257      10.716169       8.402462      -0.106457      32.242856 0.43273861E+03  0.10181374E+05                                 8.860080                            6.990422       0.065994       1.999674                    0.999605      29.144781      84.344836       0.614770       0.423460      -1.057720       0.007263       0.015787      -0.018996       0.025745      -0.000554      -0.004685       0.020933      -0.002318      -0.049142      -0.028498       0.006906       0.021592             10.310930       8.711167       2.239971       0.792016       9.388533      -4.334036      12.833092          -0.000008
           49              C       0.967355      10.928612       9.469658      -0.033444      39.966290 0.48101499E+03  0.11548661E+05                                10.212441                            7.358793      -0.182089       1.940807                    0.998789      28.136299      80.606665       0.604293       0.422169      -1.065107       0.015355       0.015515      -0.030317       0.037358      -0.028856      -0.003566       0.022928      -0.036636      -0.063400      -0.033532      -0.017850       0.051382             13.013478      12.859392       4.664390      -1.086528      10.658925      -5.452313      15.522115           0.000001
           50              C       2.024980      11.885547       9.367948       0.035360      39.847246 0.44555444E+03  0.10530595E+05                                10.255692                            7.153488      -0.202182       1.940464                    0.998858      27.577943      79.274607       0.601711       0.430691      -1.056160      -0.001749      -0.001741       0.004573       0.005196       0.002987       0.002664       0.016833      -0.006520      -0.015487      -0.017380      -0.001481       0.018861             13.328480      14.206488       3.758524       1.963480      10.788722      -5.539308      14.990229           0.000003
           51              C       3.003070      12.107391      10.372904      -0.032481      39.537779 0.46960100E+03  0.11206388E+05                                10.130576                            7.266335      -0.199427       1.937080                    0.998677      28.009551      79.982908       0.608746       0.421632      -1.065518      -0.017174       0.023989      -0.026130       0.039410      -0.021812      -0.029555       0.037344      -0.001143       0.006515      -0.037784      -0.022059       0.059843             12.890949      12.061294       1.158177       4.091587      11.241579      -5.992060      15.369974           0.000000
           52              C       3.920404      13.122607      10.234508      -0.100212      32.131371 0.41912003E+03  0.97866260E+04                                 8.842690                            6.883967       0.014126       1.985550                    0.999416      29.001820      83.731002       0.618644       0.424004      -1.056929      -0.003283       0.012001      -0.020646       0.024105      -0.003828       0.003268       0.021664       0.003343      -0.032039      -0.027030       0.007596       0.019434             10.316141       8.333659       1.965765       1.038869       9.769101      -4.853259      12.845662          -0.000007
           53              C       3.973794      13.895299       9.075722      -0.063154      31.332478 0.39753018E+03  0.91606027E+04                                 8.689054                            6.701137      -0.013279       1.979395                    0.999600      28.465944      81.643394       0.627471       0.423602      -1.057176      -0.004838      -0.016437       0.018845       0.025470      -0.007871      -0.003522       0.023151       0.002662      -0.075873      -0.036502       0.008631       0.027871             10.045718       8.278105       1.371395       1.956586       8.754203      -4.404118      13.104847          -0.000009
           54              C       0.570319      10.242401      10.748624       0.599290      21.415325 0.25718479E+03  0.54088992E+04                                 7.375102                            5.859900      -0.276983       1.960770                    0.999236      23.273307      67.515538       0.581669       0.500687      -0.996333      -0.005206      -0.029151       0.051668       0.059553      -0.046746       0.050792      -0.004350       0.099667      -0.127027      -0.067852      -0.037900       0.105753              8.855286       6.631279       2.030505      -2.149919       8.756263      -1.979572      11.178316           0.000007
           55              C       3.297414      11.146695      11.502088       0.605653      22.001397 0.26028007E+03  0.54817648E+04                                 7.431215                            5.831405      -0.303755       1.951996                    0.999053      23.155740      66.877668       0.593594       0.489933      -1.003332      -0.002182      -0.041023       0.045658       0.061419       0.026783      -0.059718       0.001686       0.119824      -0.091751      -0.066117      -0.039734       0.105851              9.003568       6.279366      -0.637216       2.566396       8.819366      -2.268173      11.911971           0.000007
           56              C       1.239076      11.705064      15.651452       0.116498      28.877344 0.33143033E+03  0.72937146E+04                                 8.335865                            6.154802       0.238633       2.107698                    0.999506      25.380416      71.001775       0.649355       0.428615      -1.054686      -0.044980       0.023970      -0.010254       0.051989       0.009938      -0.015287      -0.027764      -0.005735      -0.027264      -0.031225      -0.005416       0.036641             10.446098      10.108871      -1.642298       1.343967       9.751461       5.430075      11.477964          -0.000018
           57              C       1.459655      12.426996      16.803153      -0.208009      36.450478 0.44355973E+03  0.10476736E+05                                 9.545552                            6.999338       0.201861       2.044470                    0.999187      29.561340      85.082376       0.626093       0.414184      -1.066017       0.017493      -0.012224      -0.008672       0.023035       0.013611       0.004831      -0.025834       0.000958       0.042377      -0.032385       0.000725       0.031661             12.225441      10.683909      -2.091586       0.459403      12.122686       7.634074      13.869727           0.000014
           58              C       0.486250      13.327530      17.198608       0.258637      36.304813 0.37679560E+03  0.85546630E+04                                 9.870555                            6.659392      -0.246614       1.935993                    0.998241      25.386348      71.924045       0.611244       0.441362      -1.047922       0.007790       0.035834       0.062582       0.072535       0.009382       0.008114       0.030013      -0.028885       0.081744      -0.030865      -0.017818       0.048682             13.938778      10.668414      -1.081129       1.760293      12.713391       9.530779      18.434531          -0.000015
           59              C      -0.636417      13.532453      16.422626      -0.202357      36.234091 0.43963408E+03  0.10378113E+05                                 9.577518                            7.033722       0.022945       1.989883                    0.998704      29.576596      85.563149       0.614849       0.421998      -1.059294      -0.021994       0.001430      -0.011265       0.024752       0.008477      -0.013121      -0.014736      -0.040200      -0.037995      -0.026736      -0.007830       0.034566             11.977852      10.885895      -0.872621       2.621695      10.171825       6.558598      14.875837           0.000012
           60              C      -0.777734      12.759761      15.309635       0.113053      28.059355 0.31254832E+03  0.67768529E+04                                 8.105823                            5.933131       0.257446       2.110875                    0.999642      25.275142      70.143947       0.668826       0.422359      -1.058757       0.040927      -0.028316       0.007725       0.050363       0.007207      -0.006553      -0.034521      -0.003035      -0.044702      -0.039522       0.002912       0.036610             10.120017       9.057586      -1.212715       1.600640       9.121221       5.440475      12.181245          -0.000019
           61              C       1.658646      14.998876      18.522609       0.458202      28.585775 0.29872555E+03  0.64235598E+04                                 8.534844                            6.064654      -0.007692       2.043020                    0.999536      23.292241      65.007376       0.616924       0.461712      -1.032334      -0.002781      -0.025111      -0.043350       0.050174      -0.040440       0.042087      -0.031761      -0.025068      -0.128205      -0.067149      -0.017027       0.084176             11.005082       9.153597       2.843378      -0.171697      10.298405       6.185610      13.563245           0.000003
           62              C       1.736835      15.771568      19.777792      -0.084039      41.471093 0.47075666E+03  0.11228268E+05                                10.353636                            7.212549      -0.065757       1.968162                    0.999388      28.465913      80.968217       0.619694       0.414393      -1.071342       0.006307       0.019161       0.030420       0.036500      -0.004239       0.003251       0.001419      -0.005880       0.010990      -0.008059       0.003288       0.004771             13.570034      11.425206       3.920749      -0.401464      12.763017       7.463515      16.521879           0.000003
           63              C       0.830100      15.540325      20.828289       0.027546      38.381971 0.44078127E+03  0.10372277E+05                                 9.911823                            7.048691      -0.068353       1.974933                    0.999148      27.584903      78.686960       0.615786       0.422693      -1.062911      -0.000084       0.001366       0.009463       0.009561       0.006001      -0.005779      -0.019529       0.009101      -0.039658      -0.026603       0.004831       0.021772             12.706999      11.623749       3.483118      -1.352540      11.113547       6.159253      15.383699           0.000001
           64              C      -0.178497      14.536389      20.700519      -0.089871      41.388803 0.47045154E+03  0.11221922E+05                                10.338149                            7.211642      -0.082016       1.962098                    0.999334      28.535713      81.235143       0.619397       0.414557      -1.070973       0.001091       0.011773       0.030042       0.032285      -0.002753       0.004276       0.004498      -0.010674      -0.016426      -0.010075       0.000460       0.009614             13.470483      10.899807       2.824885      -1.556234      11.552691       7.208602      17.958950           0.000004
           65              C      -0.308110      13.776857      19.451662       0.461091      27.820140 0.29283110E+03  0.62718225E+04                                 8.389831                            6.015401      -0.012615       2.044284                    0.999537      23.216103      64.879059       0.617144       0.463386      -1.030363      -0.001339      -0.026447      -0.039291       0.047382      -0.063021       0.012879      -0.041919      -0.003712      -0.032749      -0.066571      -0.018325       0.084896             10.686496       8.633097       2.148652      -0.894032       9.282865       5.755596      14.143526           0.000003
           66              C       2.710345      16.741664      19.876213      -0.069521      31.782468 0.40737676E+03  0.94365289E+04                                 8.761171                            6.770901       0.030774       1.990756                    0.999634      28.601154      82.001459       0.626559       0.422015      -1.059130      -0.004799       0.010083       0.021503       0.024230      -0.005743      -0.000466      -0.027556       0.005381      -0.037097      -0.033459       0.008080       0.025379             10.247151       9.040364       3.170639       0.165977      10.143097       4.632621      11.557993          -0.000010
           67              C       2.815651      17.484275      21.052962      -0.106457      32.242887 0.43273907E+03  0.10181388E+05                                 8.860087                            6.990426       0.065993       1.999673                    0.999605      29.144797      84.344911       0.614770       0.423460      -1.057720      -0.007263      -0.015787      -0.018996       0.025746      -0.000553       0.004685      -0.020933      -0.002318      -0.049142      -0.028498       0.006906       0.021592             10.310940       8.711172       2.239972      -0.792017       9.388541       4.334043      12.833107          -0.000006
           68              C       1.968553      17.271832      22.120158      -0.033444      39.966297 0.48101505E+03  0.11548663E+05                                10.212442                            7.358794      -0.182089       1.940807                    0.998789      28.136302      80.606679       0.604292       0.422169      -1.065107      -0.015355      -0.015515      -0.030317       0.037358      -0.028856       0.003566      -0.022928      -0.036636      -0.063400      -0.033532      -0.017850       0.051382             13.013480      12.859393       4.664389       1.086528      10.658927       5.452316      15.522121          -0.000001
           69              C       0.910928      16.314897      22.018448       0.035360      39.847243 0.44555442E+03  0.10530595E+05                                10.255692                            7.153488      -0.202182       1.940464                    0.998858      27.577942      79.274605       0.601711       0.430691      -1.056160       0.001749       0.001741       0.004573       0.005196       0.002987      -0.002664      -0.016833      -0.006520      -0.015486      -0.017380      -0.001481       0.018861             13.328479      14.206488       3.758523      -1.963481      10.788721       5.539308      14.990229           0.000004
           70              C      -0.067162      16.093053      23.023404      -0.032481      39.537772 0.46960092E+03  0.11206385E+05                                10.130575                            7.266335      -0.199426       1.937081                    0.998677      28.009548      79.982892       0.608746       0.421632      -1.065518       0.017175      -0.023989      -0.026130       0.039410      -0.021812       0.029555      -0.037344      -0.001143       0.006515      -0.037784      -0.022059       0.059843             12.890946      12.061292       1.158176      -4.091586      11.241576       5.992057      15.369970          -0.000001
           71              C      -0.984496      15.077837      22.885008      -0.100212      32.131353 0.41911979E+03  0.97866184E+04                                 8.842685                            6.883963       0.014129       1.985551                    0.999416      29.001812      83.730957       0.618645       0.424004      -1.056929       0.003283      -0.012001      -0.020646       0.024106      -0.003827      -0.003268      -0.021664       0.003343      -0.032040      -0.027030       0.007596       0.019435             10.316134       8.333655       1.965763      -1.038869       9.769094       4.853254      12.845653          -0.000006
           72              C      -1.037886      14.305145      21.726222      -0.063155      31.332476 0.39753019E+03  0.91606027E+04                                 8.689053                            6.701137      -0.013277       1.979395                    0.999600      28.465941      81.643377       0.627471       0.423602      -1.057176       0.004838       0.016437       0.018846       0.025470      -0.007871       0.003522      -0.023151       0.002662      -0.075873      -0.036502       0.008631       0.027871             10.045716       8.278104       1.371394      -1.956586       8.754201       4.404117      13.104844          -0.000010
           73              C       2.365589      17.958043      23.399124       0.599290      21.415324 0.25718477E+03  0.54088986E+04                                 7.375102                            5.859900      -0.276984       1.960769                    0.999236      23.273307      67.515539       0.581669       0.500687      -0.996333       0.005205       0.029151       0.051668       0.059553      -0.046747      -0.050792       0.004350       0.099666      -0.127027      -0.067853      -0.037900       0.105753              8.855286       6.631279       2.030505       2.149919       8.756263       1.979573      11.178318           0.000007
           74              C      -0.361506      17.053749      24.152588       0.605654      22.001396 0.26028007E+03  0.54817648E+04                                 7.431214                            5.831405      -0.303755       1.951996                    0.999053      23.155739      66.877660       0.593595       0.489933      -1.003332       0.002182       0.041023       0.045658       0.061419       0.026783       0.059718      -0.001686       0.119824      -0.091751      -0.066117      -0.039734       0.105851              9.003567       6.279366      -0.637216      -2.566396       8.819365       2.268172      11.911969           0.000007
           75              C       2.139240       2.304916      22.300048       0.116499      28.877336 0.33143018E+03  0.72937108E+04                                 8.335864                            6.154801       0.238634       2.107698                    0.999506      25.380413      71.001770       0.649355       0.428615      -1.054685      -0.044980       0.023970       0.010254       0.051989       0.009938       0.015287       0.027764      -0.005735      -0.027263      -0.031225      -0.005416       0.036641             10.446098      10.108870      -1.642299      -1.343966       9.751461      -5.430075      11.477962          -0.000017
           76              C       2.359819       3.026848      21.148347      -0.208009      36.450502 0.44356006E+03  0.10476746E+05                                 9.545556                            6.999340       0.201860       2.044470                    0.999187      29.561350      85.082417       0.626093       0.414184      -1.066017       0.017493      -0.012224       0.008672       0.023035       0.013611      -0.004831       0.025833       0.000958       0.042378      -0.032385       0.000725       0.031660             12.225447      10.683913      -2.091587      -0.459403      12.122693      -7.634080      13.869734           0.000012
           77              C       1.386414       3.927382      20.752892       0.258638      36.304802 0.37679548E+03  0.85546595E+04                                 9.870554                            6.659391      -0.246614       1.935993                    0.998241      25.386343      71.924032       0.611244       0.441362      -1.047922       0.007790       0.035834      -0.062582       0.072535       0.009382      -0.008114      -0.030013      -0.028885       0.081743      -0.030865      -0.017817       0.048682             13.938776      10.668413      -1.081129      -1.760292      12.713390      -9.530777      18.434527          -0.000014
           78              C       0.263747       4.132305      21.528874      -0.202357      36.234074 0.43963382E+03  0.10378105E+05                                 9.577514                            7.033720       0.022948       1.989884                    0.998704      29.576589      85.563115       0.614849       0.421998      -1.059294      -0.021994       0.001430       0.011265       0.024752       0.008477       0.013121       0.014736      -0.040200      -0.037994      -0.026736      -0.007830       0.034566             11.977847      10.885892      -0.872623      -2.621693      10.171821      -6.558594      14.875827           0.000011
           79              C       0.122430       3.359613      22.641865       0.113053      28.059346 0.31254822E+03  0.67768500E+04                                 8.105821                            5.933130       0.257447       2.110875                    0.999642      25.275135      70.143919       0.668826       0.422359      -1.058757       0.040927      -0.028315      -0.007725       0.050363       0.007207       0.006553       0.034521      -0.003035      -0.044702      -0.039522       0.002912       0.036610             10.120014       9.057583      -1.212715      -1.600639       9.121219      -5.440474      12.181240          -0.000017
           80              C       2.558810       5.598728      19.428891       0.458202      28.585765 0.29872542E+03  0.64235564E+04                                 8.534843                            6.064653      -0.007692       2.043020                    0.999536      23.292237      65.007368       0.616924       0.461712      -1.032334      -0.002781      -0.025110       0.043350       0.050174      -0.040440      -0.042087       0.031761      -0.025068      -0.128206      -0.067149      -0.017027       0.084176             11.005081       9.153596       2.843377       0.171697      10.298404      -6.185609      13.563243           0.000003
           81              C       2.636999       6.371420      18.173708      -0.084040      41.471115 0.47075692E+03  0.11228276E+05                                10.353640                            7.212552      -0.065757       1.968162                    0.999388      28.465921      80.968253       0.619694       0.414393      -1.071342       0.006307       0.019161      -0.030420       0.036500      -0.004239      -0.003251      -0.001419      -0.005880       0.010990      -0.008059       0.003288       0.004771             13.570040      11.425211       3.920751       0.401465      12.763023      -7.463519      16.521887           0.000003
           82              C       1.730264       6.140177      17.123211       0.027546      38.381970 0.44078123E+03  0.10372275E+05                                 9.911822                            7.048691      -0.068353       1.974933                    0.999148      27.584903      78.686960       0.615786       0.422693      -1.062911      -0.000084       0.001366      -0.009463       0.009561       0.006001       0.005779       0.019529       0.009101      -0.039658      -0.026603       0.004831       0.021773             12.706998      11.623748       3.483118       1.352539      11.113547      -6.159254      15.383700           0.000001
           83              C       0.721667       5.136241      17.250981      -0.089872      41.388832 0.47045194E+03  0.11221934E+05                                10.338154                            7.211645      -0.082017       1.962098                    0.999334      28.535726      81.235195       0.619397       0.414557      -1.070973       0.001091       0.011773      -0.030042       0.032285      -0.002753      -0.004276      -0.004498      -0.010674      -0.016426      -0.010074       0.000460       0.009614             13.470490      10.899812       2.824887       1.556233      11.552698      -7.208607      17.958958           0.000002
           84              C       0.592054       4.376709      18.499838       0.461091      27.820134 0.29283104E+03  0.62718209E+04                                 8.389831                            6.015401      -0.012616       2.044284                    0.999537      23.216100      64.879053       0.617144       0.463386      -1.030363      -0.001339      -0.026447       0.039291       0.047382      -0.063021      -0.012878       0.041919      -0.003712      -0.032750      -0.066571      -0.018325       0.084896             10.686496       8.633097       2.148653       0.894031       9.282865      -5.755595      14.143524           0.000003
           85              C       3.610509       7.341516      18.075287      -0.069520      31.782454 0.40737650E+03  0.94365218E+04                                 8.761170                            6.770900       0.030773       1.990756                    0.999634      28.601147      82.001442       0.626559       0.422015      -1.059130      -0.004799       0.010083      -0.021503       0.024230      -0.005743       0.000466       0.027556       0.005382      -0.037099      -0.033459       0.008081       0.025378             10.247149       9.040363       3.170638      -0.165976      10.143094      -4.632619      11.557991          -0.000009
           86              C       3.715815       8.084127      16.898538      -0.106457      32.242875 0.43273884E+03  0.10181381E+05                                 8.860084                            6.990424       0.065994       1.999673                    0.999605      29.144789      84.344876       0.614770       0.423460      -1.057720      -0.007264      -0.015787       0.018996       0.025745      -0.000554      -0.004685       0.020933      -0.002318      -0.049142      -0.028498       0.006906       0.021592             10.310937       8.711169       2.239971       0.792017       9.388538      -4.334042      12.833105          -0.000006
           87              C       2.868717       7.871684      15.831342      -0.033444      39.966290 0.48101494E+03  0.11548660E+05                                10.212442                            7.358793      -0.182089       1.940807                    0.998789      28.136298      80.606666       0.604292       0.422169      -1.065107      -0.015355      -0.015515       0.030317       0.037358      -0.028856      -0.003566       0.022928      -0.036636      -0.063400      -0.033532      -0.017850       0.051382             13.013479      12.859390       4.664388      -1.086528      10.658926      -5.452316      15.522122          -0.000000
           88              C       1.811092       6.914749      15.933052       0.035360      39.847251 0.44555451E+03  0.10530597E+05                                10.255693                            7.153488      -0.202183       1.940464                    0.998858      27.577945      79.274612       0.601711       0.430691      -1.056160       0.001749       0.001741      -0.004572       0.005196       0.002988       0.002664       0.016833      -0.006520      -0.015486      -0.017380      -0.001481       0.018861             13.328481      14.206487       3.758523       1.963480      10.788722      -5.539310      14.990234           0.000004
           89              C       0.833002       6.692905      14.928096      -0.032481      39.537768 0.46960085E+03  0.11206383E+05                                10.130574                            7.266334      -0.199426       1.937081                    0.998677      28.009545      79.982878       0.608746       0.421632      -1.065518       0.017174      -0.023989       0.026130       0.039410      -0.021812      -0.029555       0.037344      -0.001143       0.006515      -0.037784      -0.022059       0.059843             12.890945      12.061289       1.158174       4.091586      11.241575      -5.992058      15.369972          -0.000000
           90              C      -0.084332       5.677689      15.066492      -0.100212      32.131321 0.41911937E+03  0.97866056E+04                                 8.842678                            6.883959       0.014129       1.985551                    0.999416      29.001801      83.730896       0.618645       0.424004      -1.056929       0.003283      -0.012001       0.020646       0.024105      -0.003827       0.003268       0.021665       0.003342      -0.032039      -0.027030       0.007595       0.019435             10.316124       8.333649       1.965763       1.038866       9.769087      -4.853249      12.845637          -0.000007
           91              C      -0.137722       4.904997      16.225278      -0.063154      31.332445 0.39752978E+03  0.91605904E+04                                 8.689046                            6.701133      -0.013277       1.979396                    0.999600      28.465923      81.643295       0.627472       0.423602      -1.057176       0.004838       0.016437      -0.018845       0.025470      -0.007871      -0.003522       0.023152       0.002661      -0.075873      -0.036502       0.008631       0.027871             10.045707       8.278097       1.371393       1.956584       8.754192      -4.404111      13.104831          -0.000009
           92              C       3.265753       8.557895      14.552376       0.599290      21.415327 0.25718481E+03  0.54088996E+04                                 7.375102                            5.859900      -0.276983       1.960770                    0.999236      23.273307      67.515536       0.581669       0.500687      -0.996333       0.005205       0.029152      -0.051668       0.059553      -0.046746       0.050792      -0.004350       0.099667      -0.127027      -0.067853      -0.037900       0.105753              8.855287       6.631279       2.030505      -2.149919       8.756263      -1.979573      11.178319           0.000008
           93              C       0.538658       7.653601      13.798912       0.605653      22.001402 0.26028014E+03  0.54817665E+04                                 7.431215                            5.831406      -0.303755       1.951996                    0.999053      23.155742      66.877669       0.593594       0.489933      -1.003332       0.002182       0.041023      -0.045658       0.061419       0.026783      -0.059718       0.001686       0.119824      -0.091751      -0.066117      -0.039734       0.105851              9.003568       6.279367      -0.637216       2.566397       8.819365      -2.268172      11.911973           0.000007
           94              C       2.596996       7.095232       9.649548       0.116498      28.877341 0.33143025E+03  0.72937129E+04                                 8.335865                            6.154802       0.238632       2.107698                    0.999506      25.380415      71.001778       0.649355       0.428615      -1.054685       0.044980      -0.023970       0.010254       0.051989       0.009938      -0.015287      -0.027764      -0.005735      -0.027263      -0.031225      -0.005416       0.036641             10.446099      10.108871      -1.642299       1.343966       9.751462       5.430076      11.477964          -0.000018
           95              C       2.376417       6.373300       8.497847      -0.208009      36.450495 0.44355997E+03  0.10476743E+05                                 9.545555                            6.999340       0.201861       2.044470                    0.999187      29.561346      85.082400       0.626093       0.414184      -1.066017      -0.017493       0.012224       0.008672       0.023035       0.013611       0.004831      -0.025834       0.000957       0.042378      -0.032385       0.000725       0.031661             12.225445      10.683912      -2.091587       0.459402      12.122691       7.634078      13.869732           0.000013
           96              C       3.349822       5.472766       8.102392       0.258638      36.304809 0.37679556E+03  0.85546619E+04                                 9.870556                            6.659392      -0.246614       1.935993                    0.998241      25.386347      71.924050       0.611244       0.441362      -1.047922      -0.007790      -0.035834      -0.062582       0.072535       0.009382       0.008114       0.030013      -0.028885       0.081743      -0.030865      -0.017818       0.048682             13.938779      10.668415      -1.081129       1.760293      12.713391       9.530778      18.434530          -0.000014
           97              C       4.472489       5.267843       8.878374      -0.202357      36.234101 0.43963418E+03  0.10378117E+05                                 9.577521                            7.033724       0.022945       1.989883                    0.998704      29.576602      85.563181       0.614849       0.421998      -1.059294       0.021994      -0.001430       0.011265       0.024752       0.008477      -0.013120      -0.014736      -0.040200      -0.037994      -0.026736      -0.007830       0.034566             11.977856      10.885899      -0.872624       2.621694      10.171829       6.558600      14.875839           0.000012
           98              C       4.613806       6.040535       9.991365       0.113054      28.059353 0.31254827E+03  0.67768517E+04                                 8.105823                            5.933131       0.257444       2.110875                    0.999642      25.275139      70.143942       0.668826       0.422359      -1.058757      -0.040927       0.028316      -0.007725       0.050363       0.007207      -0.006553      -0.034521      -0.003035      -0.044702      -0.039522       0.002912       0.036610             10.120018       9.057586      -1.212716       1.600639       9.121223       5.440477      12.181245          -0.000017
           99              C       2.177426       3.801420       6.778391       0.458203      28.585760 0.29872537E+03  0.64235552E+04                                 8.534842                            6.064653      -0.007693       2.043020                    0.999536      23.292235      65.007363       0.616924       0.461712      -1.032334       0.002781       0.025110       0.043350       0.050174      -0.040440       0.042087      -0.031761      -0.025068      -0.128205      -0.067149      -0.017027       0.084176             11.005080       9.153596       2.843377      -0.171698      10.298402       6.185607      13.563241           0.000003
          100              C       2.099237       3.028728       5.523208      -0.084039      41.471091 0.47075664E+03  0.11228267E+05                                10.353636                            7.212549      -0.065757       1.968162                    0.999388      28.465911      80.968209       0.619694       0.414393      -1.071342      -0.006307      -0.019161      -0.030420       0.036500      -0.004239       0.003251       0.001419      -0.005880       0.010990      -0.008059       0.003288       0.004771             13.570033      11.425206       3.920748      -0.401466      12.763016       7.463513      16.521879           0.000004
          101              C       3.005972       3.259971       4.472711       0.027546      38.381964 0.44078116E+03  0.10372273E+05                                 9.911821                            7.048690      -0.068353       1.974933                    0.999148      27.584899      78.686941       0.615786       0.422693      -1.062911       0.000084      -0.001366      -0.009463       0.009561       0.006001      -0.005779      -0.019529       0.009101      -0.039658      -0.026603       0.004831       0.021772             12.706996      11.623747       3.483117      -1.352540      11.113544       6.159252      15.383698          -0.000000
          102              C       4.014569       4.263907       4.600481      -0.089871      41.388813 0.47045168E+03  0.11221926E+05                                10.338150                            7.211643      -0.082016       1.962098                    0.999334      28.535717      81.235155       0.619397       0.414557      -1.070973      -0.001091      -0.011773      -0.030042       0.032285      -0.002753       0.004276       0.004498      -0.010674      -0.016426      -0.010075       0.000460       0.009614             13.470484      10.899809       2.824885      -1.556234      11.552692       7.208603      17.958953           0.000004
          103              C       4.144182       5.023439       5.849338       0.461091      27.820132 0.29283101E+03  0.62718201E+04                                 8.389831                            6.015401      -0.012615       2.044284                    0.999537      23.216099      64.879049       0.617144       0.463386      -1.030363       0.001339       0.026447       0.039291       0.047382      -0.063021       0.012878      -0.041919      -0.003712      -0.032749      -0.066571      -0.018325       0.084896             10.686495       8.633097       2.148652      -0.894032       9.282864       5.755595      14.143525           0.000003
          104              C       1.125727       2.058632       5.424787      -0.069520      31.782445 0.40737637E+03  0.94365176E+04                                 8.761166                            6.770898       0.030775       1.990757                    0.999634      28.601143      82.001412       0.626559       0.422015      -1.059130       0.004799      -0.010084      -0.021503       0.024230      -0.005743      -0.000466      -0.027556       0.005381      -0.037098      -0.033459       0.008081       0.025378             10.247145       9.040359       3.170637       0.165975      10.143090       4.632616      11.557987          -0.000011
          105              C       1.020421       1.316021       4.248038      -0.106457      32.242864 0.43273867E+03  0.10181376E+05                                 8.860082                            6.990423       0.065994       1.999674                    0.999605      29.144782      84.344846       0.614770       0.423460      -1.057720       0.007264       0.015787       0.018996       0.025745      -0.000553       0.004685      -0.020933      -0.002318      -0.049142      -0.028498       0.006906       0.021592             10.310934       8.711167       2.239970      -0.792017       9.388535       4.334040      12.833101          -0.000005
          106              C       1.867519       1.528464       3.180842      -0.033444      39.966290 0.48101496E+03  0.11548660E+05                                10.212440                            7.358793      -0.182089       1.940807                    0.998789      28.136298      80.606658       0.604293       0.422168      -1.065108       0.015355       0.015515       0.030317       0.037358      -0.028856       0.003566      -0.022928      -0.036636      -0.063400      -0.033532      -0.017850       0.051382             13.013477      12.859389       4.664388       1.086528      10.658924       5.452314      15.522119          -0.000002
          107              C       2.925144       2.485399       3.282552       0.035360      39.847239 0.44555437E+03  0.10530593E+05                                10.255690                            7.153487      -0.202182       1.940464                    0.998858      27.577940      79.274590       0.601711       0.430691      -1.056160      -0.001749      -0.001742      -0.004572       0.005196       0.002987      -0.002664      -0.016833      -0.006520      -0.015486      -0.017380      -0.001481       0.018861             13.328477      14.206485       3.758522      -1.963481      10.788718       5.539307      14.990228           0.000005
          108              C       3.903234       2.707243       2.277596      -0.032482      39.537776 0.46960097E+03  0.11206387E+05                                10.130575                            7.266335      -0.199425       1.937081                    0.998677      28.009550      79.982895       0.608746       0.421632      -1.065518      -0.017174       0.023989       0.026130       0.039410      -0.021812       0.029555      -0.037344      -0.001143       0.006515      -0.037784      -0.022059       0.059843             12.890947      12.061292       1.158176      -4.091587      11.241576       5.992058      15.369973          -0.000002
          109              C       4.820568       3.722459       2.415992      -0.100212      32.131354 0.41911980E+03  0.97866190E+04                                 8.842687                            6.883965       0.014126       1.985550                    0.999416      29.001810      83.730957       0.618645       0.424004      -1.056929      -0.003283       0.012001       0.020646       0.024105      -0.003827      -0.003268      -0.021665       0.003343      -0.032040      -0.027030       0.007596       0.019435             10.316136       8.333656       1.965764      -1.038868       9.769097       4.853256      12.845656          -0.000004
          110              C       4.873958       4.495151       3.574778      -0.063154      31.332456 0.39752986E+03  0.91605933E+04                                 8.689049                            6.701134      -0.013277       1.979396                    0.999600      28.465930      81.643334       0.627472       0.423602      -1.057176      -0.004838      -0.016437      -0.018845       0.025470      -0.007871       0.003522      -0.023151       0.002662      -0.075873      -0.036502       0.008631       0.027871             10.045712       8.278100       1.371395      -1.956584       8.754197       4.404114      13.104838          -0.000011
          111              C       1.470483       0.842253       1.901876       0.599290      21.415321 0.25718473E+03  0.54088977E+04                                 7.375101                            5.859899      -0.276984       1.960769                    0.999236      23.273303      67.515524       0.581669       0.500687      -0.996333      -0.005205      -0.029152      -0.051668       0.059553      -0.046747      -0.050792       0.004350       0.099667      -0.127028      -0.067853      -0.037900       0.105753              8.855285       6.631278       2.030504       2.149918       8.756262       1.979572      11.178317           0.000007
          112              C       4.197578       1.746547       1.148412       0.605654      22.001397 0.26028009E+03  0.54817651E+04                                 7.431214                            5.831405      -0.303755       1.951996                    0.999053      23.155739      66.877658       0.593595       0.489933      -1.003332      -0.002182      -0.041023      -0.045658       0.061419       0.026783       0.059718      -0.001686       0.119824      -0.091750      -0.066117      -0.039734       0.105851              9.003567       6.279365      -0.637216      -2.566396       8.819365       2.268172      11.911970           0.000008
          113              N       2.807988      16.345917       2.264946      -0.208908      35.187655 0.45709840E+03  0.10652831E+05                                 8.913803                            6.854474       0.203934       2.116359                    0.998475      26.371018      70.414804       0.681838       0.385452      -1.108289      -0.020452      -0.075928       0.118257       0.142014      -0.023008       0.005844       0.039031       0.049784      -0.153896      -0.074291       0.013890       0.060402             10.999667      11.346759      -1.481379      -2.121038       9.911219      -4.926038      11.741022           0.000008
          114              N       2.314957      14.154743       5.794688      -0.238467      43.295516 0.45745029E+03  0.10691150E+05                                10.287280                            6.847983      -0.030737       2.043031                    0.998838      26.356131      71.082130       0.681731       0.384426      -1.106116       0.006094       0.026778      -0.043685       0.051600       0.034499       0.014584      -0.030160       0.006526       0.075237      -0.059548       0.018136       0.041412             14.376555      11.125504       3.465941       0.277885      12.910814      -8.848634      19.093347          -0.000001
          115              N       0.127920      11.854527      14.915446      -0.208908      35.187635 0.45709808E+03  0.10652822E+05                                 8.913799                            6.854471       0.203934       2.116359                    0.998475      26.371009      70.414769       0.681838       0.385452      -1.108289       0.020452       0.075928       0.118257       0.142014      -0.023008      -0.005844      -0.039031       0.049784      -0.153896      -0.074291       0.013890       0.060402             10.999662      11.346756      -1.481379       2.121036       9.911215       4.926035      11.741015           0.000009
          116              N       0.620951      14.045701      18.445188      -0.238467      43.295541 0.45745055E+03  0.10691158E+05                                10.287285                            6.847985      -0.030738       2.043030                    0.998838      26.356140      71.082167       0.681731       0.384426      -1.106116      -0.006094      -0.026778      -0.043685       0.051600       0.034499      -0.014584       0.030160       0.006526       0.075237      -0.059548       0.018136       0.041412             14.376562      11.125510       3.465944      -0.277883      12.910821       8.848639      19.093354          -0.000000
          117              N       1.028084       2.454379      23.036054      -0.208908      35.187650 0.45709832E+03  0.10652829E+05                                 8.913802                            6.854473       0.203934       2.116359                    0.998475      26.371016      70.414794       0.681838       0.385452      -1.108289       0.020452       0.075927      -0.118257       0.142014      -0.023008       0.005844       0.039031       0.049784      -0.153897      -0.074291       0.013889       0.060402             10.999665      11.346759      -1.481379      -2.121038       9.911218      -4.926037      11.741019           0.000006
          118              N       1.521115       4.645553      19.506312      -0.238467      43.295541 0.45745056E+03  0.10691159E+05                                10.287286                            6.847986      -0.030738       2.043030                    0.998838      26.356139      71.082169       0.681730       0.384426      -1.106116      -0.006094      -0.026778       0.043685       0.051600       0.034499       0.014584      -0.030160       0.006526       0.075237      -0.059548       0.018136       0.041412             14.376563      11.125511       3.465945       0.277884      12.910822      -8.848640      19.093355          -0.000001
          119              N       3.708152       6.945769      10.385554      -0.208908      35.187632 0.45709804E+03  0.10652820E+05                                 8.913799                            6.854471       0.203935       2.116359                    0.998475      26.371007      70.414764       0.681838       0.385452      -1.108289      -0.020452      -0.075928      -0.118257       0.142014      -0.023008      -0.005844      -0.039031       0.049784      -0.153896      -0.074291       0.013890       0.060401             10.999662      11.346756      -1.481379       2.121036       9.911215       4.926035      11.741015           0.000008
          120              N       3.215121       4.754595       6.855812      -0.238467      43.295540 0.45745055E+03  0.10691158E+05                                10.287285                            6.847985      -0.030738       2.043030                    0.998838      26.356139      71.082165       0.681731       0.384426      -1.106116       0.006094       0.026778       0.043685       0.051600       0.034499      -0.014584       0.030160       0.006526       0.075237      -0.059548       0.018136       0.041412             14.376561      11.125511       3.465945      -0.277884      12.910819       8.848637      19.093353          -0.000001
          121              O       0.587892      10.941772      11.799121      -0.536417      34.803500 0.57657206E+03  0.14158930E+05                                 8.610989                            7.538800      -0.011259       2.053105                    0.994855      27.852420      74.925377       0.674757       0.369643      -1.126391       0.018205      -0.021401       0.004746       0.028495      -0.047847       0.022398       0.041594       0.063494       0.073450      -0.089280       0.044097       0.045183             10.036946       9.138171       0.060800      -2.898908       6.190035       0.755331      14.782632          -0.000001
          122              O       0.138327       9.067759      10.647673      -0.555115      38.507447 0.61897802E+03  0.15438362E+05                                 9.155008                            7.780544       0.052860       2.068343                    0.995350      28.083584      75.590900       0.669583       0.366755      -1.131090       0.020922       0.005937       0.018143       0.028323      -0.005926       0.029076      -0.020694       0.000302      -0.243523      -0.090491       0.034794       0.055697             10.640541       9.993361       3.386729      -2.185268      13.704051      -1.759864       8.224211          -0.000001
          123              O       3.227667       9.920916      11.206572      -0.560779      36.886270 0.64130411E+03  0.16150852E+05                                 8.900593                            7.950140      -0.091470       2.021219                    0.994021      28.339074      76.855607       0.658048       0.369587      -1.127986      -0.024084       0.006531       0.025119       0.035407       0.013501      -0.056944       0.015513      -0.021437      -0.202638      -0.097781       0.043278       0.054503              9.936442       9.185200      -1.784618       0.848364      13.567356      -0.839096       7.056770          -0.000001
          124              O       3.705416      11.624223      12.578392      -0.543391      35.993869 0.53618199E+03  0.12913476E+05                                 8.757967                            7.213753       0.137543       2.100988                    0.996126      27.556652      73.103544       0.698769       0.363950      -1.132231      -0.019506      -0.020926       0.000997       0.028625       0.025068      -0.002439       0.016271       0.128589       0.109469      -0.089401       0.038607       0.050794             10.601217       8.431747      -0.346123       3.856699       6.523767       0.240093      16.848138          -0.000001
          125              O       0.527897      13.051541       4.929394      -0.452175      24.690873 0.35494873E+03  0.76875703E+04                                 6.603552                            5.739233       0.772534       2.326118                    0.998555      25.350253      63.143140       0.812661       0.347995      -1.148479       0.023032       0.010776       0.030755       0.039906      -0.075955       0.032612       0.054432       0.036750      -0.022510      -0.112315       0.029427       0.082888              7.073787       7.748756      -0.149844       2.843263       5.177373      -1.412444       8.295231          -0.000001
          126              O       4.103695      15.263960       6.625826      -0.459065      24.946821 0.36375623E+03  0.79260984E+04                                 6.635958                            5.806425       0.822981       2.334792                    0.999059      25.593471      63.924794       0.808758       0.347567      -1.148927      -0.030750      -0.031483       0.004537       0.044242      -0.013457      -0.064207       0.039438      -0.003378      -0.227822      -0.111388       0.026001       0.085387              7.272917       8.114630       2.953869      -1.196950       7.629849      -2.234259       6.074271          -0.000001
          127              O       2.348016      17.258672      24.449621      -0.536418      34.803509 0.57657223E+03  0.14158935E+05                                 8.610991                            7.538802      -0.011260       2.053105                    0.994855      27.852424      74.925393       0.674756       0.369643      -1.126391      -0.018206       0.021401       0.004746       0.028495      -0.047847      -0.022398      -0.041594       0.063495       0.073450      -0.089280       0.044097       0.045183             10.036949       9.138173       0.060800       2.898909       6.190036      -0.755330      14.782637          -0.000001
          128              O       4.597909       0.332389      23.298173      -0.555116      38.507453 0.61897813E+03  0.15438365E+05                                 9.155009                            7.780545       0.052861       2.068344                    0.995350      28.083587      75.590907       0.669583       0.366755      -1.131090      -0.020923      -0.005937       0.018143       0.028323      -0.005926      -0.029076       0.020694       0.000302      -0.243524      -0.090491       0.034794       0.055697             10.640542       9.993362       3.386729       2.185268      13.704052       1.759865       8.224212          -0.000001
          129              O      -0.291759      18.279528      23.857072      -0.560779      36.886281 0.64130435E+03  0.16150860E+05                                 8.900595                            7.950142      -0.091470       2.021219                    0.994021      28.339079      76.855625       0.658048       0.369587      -1.127986       0.024085      -0.006531       0.025119       0.035407       0.013502       0.056944      -0.015512      -0.021437      -0.202638      -0.097781       0.043278       0.054503              9.936444       9.185202      -1.784618      -0.848365      13.567358       0.839096       7.056772          -0.000002
          130              O      -0.769508      16.576221      25.228892      -0.543391      35.993866 0.53618197E+03  0.12913475E+05                                 8.757966                            7.213752       0.137543       2.100988                    0.996126      27.556655      73.103547       0.698769       0.363950      -1.132231       0.019506       0.020926       0.000997       0.028625       0.025068       0.002439      -0.016271       0.128589       0.109469      -0.089401       0.038607       0.050794             10.601215       8.431746      -0.346123      -3.856698       6.523766      -0.240093      16.848134          -0.000001
          131              O       2.408011      15.148903      17.579894      -0.452174      24.690913 0.35494944E+03  0.76875898E+04                                 6.603561                            5.739240       0.772532       2.326117                    0.998555      25.350266      63.143200       0.812660       0.347995      -1.148478      -0.023032      -0.010777       0.030755       0.039906      -0.075956      -0.032612      -0.054432       0.036750      -0.022509      -0.112315       0.029427       0.082888              7.073796       7.748767      -0.149844      -2.843268       5.177380       1.412447       8.295242          -0.000001
          132              O      -1.167787      12.936484      19.276326      -0.459066      24.946824 0.36375630E+03  0.79261000E+04                                 6.635959                            5.806425       0.822980       2.334792                    0.999059      25.593472      63.924798       0.808758       0.347567      -1.148927       0.030750       0.031483       0.004537       0.044242      -0.013457       0.064207      -0.039439      -0.003378      -0.227822      -0.111388       0.026001       0.085387              7.272917       8.114631       2.953870       1.196950       7.629849       2.234259       6.074271          -0.000001
          133              O       3.248180       7.858524      13.501879      -0.536417      34.803511 0.57657226E+03  0.14158936E+05                                 8.610991                            7.538801      -0.011259       2.053105                    0.994855      27.852426      74.925398       0.674757       0.369643      -1.126391      -0.018205       0.021401      -0.004746       0.028495      -0.047847       0.022398       0.041594       0.063494       0.073450      -0.089280       0.044097       0.045183             10.036949       9.138172       0.060801      -2.898910       6.190035       0.755331      14.782638          -0.000002
          134              O       3.697745       9.732537      14.653327      -0.555115      38.507429 0.61897766E+03  0.15438350E+05                                 9.155005                            7.780542       0.052860       2.068343                    0.995350      28.083576      75.590871       0.669583       0.366755      -1.131090      -0.020923      -0.005937      -0.018143       0.028323      -0.005926       0.029076      -0.020694       0.000302      -0.243523      -0.090491       0.034794       0.055697             10.640537       9.993357       3.386728      -2.185267      13.704047      -1.759864       8.224209          -0.000001
          135              O       0.608405       8.879380      14.094428      -0.560779      36.886265 0.64130401E+03  0.16150849E+05                                 8.900592                            7.950140      -0.091470       2.021220                    0.994021      28.339072      76.855601       0.658048       0.369587      -1.127986       0.024084      -0.006531      -0.025119       0.035407       0.013501      -0.056944       0.015513      -0.021437      -0.202638      -0.097781       0.043278       0.054503              9.936441       9.185200      -1.784618       0.848365      13.567354      -0.839096       7.056770          -0.000001
          136              O       0.130656       7.176073      12.722608      -0.543391      35.993871 0.53618202E+03  0.12913476E+05                                 8.757967                            7.213752       0.137542       2.100988                    0.996126      27.556656      73.103553       0.698769       0.363950      -1.132231       0.019506       0.020926      -0.000997       0.028625       0.025068      -0.002439       0.016271       0.128589       0.109468      -0.089401       0.038607       0.050794             10.601217       8.431747      -0.346123       3.856699       6.523766       0.240094      16.848137          -0.000001
          137              O       3.308175       5.748755      20.371606      -0.452175      24.690939 0.35494990E+03  0.76876025E+04                                 6.603567                            5.739245       0.772531       2.326117                    0.998555      25.350272      63.143234       0.812659       0.347996      -1.148478      -0.023032      -0.010777      -0.030755       0.039906      -0.075956       0.032612       0.054432       0.036750      -0.022510      -0.112315       0.029428       0.082888              7.073803       7.748774      -0.149844       2.843271       5.177385      -1.412450       8.295251          -0.000001
          138              O      -0.267623       3.536336      18.675174      -0.459066      24.946820 0.36375623E+03  0.79260982E+04                                 6.635958                            5.806424       0.822982       2.334792                    0.999059      25.593473      63.924797       0.808758       0.347567      -1.148927       0.030750       0.031483      -0.004537       0.044242      -0.013457      -0.064207       0.039438      -0.003378      -0.227822      -0.111388       0.026001       0.085387              7.272916       8.114631       2.953870      -1.196950       7.629848      -2.234258       6.074269          -0.000001
          139              O       1.488056       1.541624       0.851379      -0.536417      34.803505 0.57657215E+03  0.14158933E+05                                 8.610990                            7.538801      -0.011258       2.053106                    0.994855      27.852423      74.925386       0.674757       0.369643      -1.126391       0.018206      -0.021401      -0.004746       0.028495      -0.047847      -0.022398      -0.041594       0.063495       0.073451      -0.089280       0.044097       0.045183             10.036947       9.138171       0.060800       2.898909       6.190035      -0.755330      14.782635          -0.000001
          140              O      -0.761837      18.467907       2.002827      -0.555116      38.507432 0.61897773E+03  0.15438353E+05                                 9.155006                            7.780543       0.052860       2.068343                    0.995350      28.083577      75.590877       0.669583       0.366755      -1.131090       0.020923       0.005937      -0.018143       0.028323      -0.005926      -0.029076       0.020694       0.000302      -0.243524      -0.090491       0.034794       0.055697             10.640538       9.993358       3.386728       2.185267      13.704048       1.759865       8.224210          -0.000001
          141              O       4.127831       0.520768       1.443928      -0.560779      36.886262 0.64130394E+03  0.16150847E+05                                 8.900592                            7.950139      -0.091470       2.021220                    0.994021      28.339071      76.855594       0.658048       0.369587      -1.127986      -0.024084       0.006531      -0.025119       0.035407       0.013502       0.056944      -0.015513      -0.021437      -0.202638      -0.097781       0.043278       0.054503              9.936440       9.185198      -1.784617      -0.848364      13.567353       0.839096       7.056769          -0.000002
          142              O       4.605580       2.224075       0.072108      -0.543391      35.993876 0.53618213E+03  0.12913480E+05                                 8.757968                            7.213753       0.137543       2.100988                    0.996126      27.556658      73.103560       0.698769       0.363950      -1.132231      -0.019506      -0.020926      -0.000997       0.028625       0.025068       0.002439      -0.016271       0.128589       0.109469      -0.089401       0.038607       0.050794             10.601218       8.431748      -0.346123      -3.856699       6.523767      -0.240092      16.848139          -0.000001
          143              O       1.428061       3.651393       7.721106      -0.452175      24.690951 0.35495011E+03  0.76876086E+04                                 6.603570                            5.739247       0.772530       2.326116                    0.998555      25.350274      63.143249       0.812659       0.347996      -1.148478       0.023032       0.010777      -0.030755       0.039906      -0.075956      -0.032612      -0.054432       0.036750      -0.022510      -0.112315       0.029427       0.082888              7.073807       7.748779      -0.149845      -2.843273       5.177388       1.412451       8.295255          -0.000000
          144              O       5.003859       5.863812       6.024674      -0.459066      24.946832 0.36375644E+03  0.79261041E+04                                 6.635960                            5.806426       0.822980       2.334791                    0.999059      25.593477      63.924814       0.808758       0.347567      -1.148927      -0.030750      -0.031483      -0.004537       0.044242      -0.013457       0.064207      -0.039438      -0.003378      -0.227822      -0.111388       0.026001       0.085387              7.272919       8.114633       2.953870       1.196950       7.629850       2.234259       6.074272          -0.000000

******************************************************
Auxiliary information for the entire system
The total spin magnetic moment of the unit cell is   0.000001
The total net atomic charge of the unit cell is   -0.000003
Accuracy of reproducing the electrostatic potential in the unit cell:
  The inner radius (bohr) =    5.0000
  The outer radius (bohr) =   12.0000
  Valid grid points have density less than (e/(bohr^3)) =    0.0001
  The number of valid grid points were=       216568
  The rms potential error without charges in kcal/mol is=      1.66289
  The rms potential error with partial charges in kcal/mol is=      0.27859
  The RRMSE value at monopole order=      0.16754
  The rms potential error with partial charges and cloud penetration in kcal/mol is=      0.28299
  The RRMSE value at monopole order with cloud penetration is=      0.17018
  The rms potential error with partial charges and atomic dipoles in kcal/mol is=      0.17685
  The RRMSE value at dipole order=      0.10635
  The rms potential error with partial charges, atomic dipoles and cloud penetration in kcal/mol is=      0.16907
  The RRMSE value at dipole order with cloud penetration=      0.10167

******************************************************
The electron densities and ab initio electrostatic potential were computed in VASP using the PBE functional and
projector augmented wave method. See the main text of the journal article for a description of computational details.
The atomic charges, dipoles, and quadrupoles were computed with the DDEC6 method as described in
(a) T. A. Manz and N. Gabaldon Limas, RSC Adv. 6 (2016) 47771-47801 DOI: 10.1039/c6ra04656h
(b) N. Gabaldon Limas and T. A. Manz, RSC Adv. 8 (2018) 2678-2707 DOI: 10.1039/c7ra11829e.
For each atom in the material, the electron cloud parameters were fit to the spherically averaged atom-in-material
electron density using radial positions for which this density was between 10^-4 and 10^-2 electrons per cubic bohr.
The polarizabilities, dispersion coefficients, and quantum Drude oscillator (QDO) parameters were fit using the MCLF method.
The magnetic structure of the system was optimized in VASP from the default ferromagnetic initial guess using spin polarization.
The atomic spin moments (ASMs) were computed on this optimized magnetic structure using the DDEC6 partition as inputs
to the method of T. A. Manz and D. S. Sholl, J. Chem. Theory Comput. 7 (2011) 4146-4164 DOI: 10.1021/ct200539n.
The RMSE and RRMSE were computed using a uniform grid with Ewald summation.
