# Supplementary material for: A collection of forcefield precursors for metal–organic frameworks
Source: RSC Adv. 2019 Nov 13;9(63):36492–507. doi: 10.1039/c9ra07327b (PMC9075174; doi:10.1039/c9ra07327b)
Supplement: RA-009-C9RA07327B-s6176 [file RA-009-C9RA07327B-s6176.xyz]

  272
jmolscript: load "" {1 1 1} spacegroup "x,y,z" unitcell [{     14.459000     0.000000     0.000000 }, {      0.000000    20.243000     0.000000 }, {      0.000000     0.000000    21.109000 }]
Y      0.741891     3.665400    19.062482     1.858434
Y     11.597708     7.062378    19.712851     1.864162
Y      6.487609    16.577600     8.507982     1.858434
Y     10.090792    13.180622     9.158351     1.864162
Y     13.717109    13.786900    12.601018     1.858434
Y      2.861292    17.183878    11.950649     1.864162
Y      7.971391     6.456100     2.046518     1.858434
Y      4.368208     3.059122     1.396149     1.864162
H     10.037438    19.159999    19.350620     0.301098
H      8.046433    16.965658    16.659223     0.304047
H      9.394012    14.473745     2.176338     0.302595
H      9.801756     4.267224    20.990790     0.113295
H      7.995827     0.694335     0.232199     0.141859
H     11.552741     0.975713    19.489940     0.142643
H      9.164114    16.303712     1.177882     0.121231
H      8.464299    13.718681    19.293626     0.133747
H      8.984823    17.611410    18.489373     0.109997
H      6.503658    16.813836    14.617982     0.138512
H      8.290791    15.386704    11.331311     0.111567
H     10.059126    15.058768    14.905065     0.142076
H      9.333284    13.848236     4.494106     0.137744
H      9.064347     9.961580     5.475675     0.136871
H      8.789626    11.085067     1.627504     0.144884
H     11.651062     1.083000     8.796120     0.301098
H     13.642066     3.277342     6.104723     0.304047
H     12.294488     5.769255    12.730838     0.302595
H     11.886744    15.975776    10.436290     0.113295
H     13.692673    19.548665    10.786699     0.141859
H     10.135759    19.267287     8.935440     0.142643
H     12.524386     3.939288    11.732382     0.121231
H     13.224201     6.524319     8.739126     0.133747
H     12.703677     2.631590     7.934873     0.109997
H      0.725842     3.429164     4.063483     0.138512
H     13.397709     4.856296     0.776811     0.111566
H     11.629374     5.184232     4.350565     0.142076
H     12.355215     6.394764    15.048606     0.137744
H     12.624153    10.281420    16.030175     0.136871
H     12.898874     9.157933    12.182004     0.144884
H      4.421562     9.038500    12.312880     0.301098
H      6.412566     6.844158    15.004277     0.304047
H      5.064988     4.352245     8.378162     0.302595
H      4.657244    14.388724    10.672710     0.113295
H      6.463173    10.815835    10.322301     0.141859
H      2.906259    11.097213    12.173560     0.142643
H      5.294886     6.182212     9.376618     0.121231
H      5.994701     3.597181    12.369874     0.133747
H      5.474177     7.489910    13.174127     0.109997
H      7.955342     6.692336    17.045517     0.138512
H      6.168209     5.265204    20.332189     0.111566
H      4.399874     4.937268    16.758435     0.142076
H      5.125715     3.726736     6.060394     0.137744
H      5.394653    20.083080     5.078825     0.136871
H      5.669374     0.963567     8.926996     0.144884
H      2.807938    11.204500     1.758380     0.301098
H      0.816933    13.398842     4.449777     0.304047
H      2.164512    15.890755    18.932662     0.302595
H      2.572256     5.854276     0.118210     0.113295
H      0.766327     9.427165    20.876801     0.141859
H      4.323241     9.145787     1.619060     0.142643
H      1.934614    14.060788    19.931118     0.121231
H      1.234799    16.645819     1.815374     0.133747
H      1.755323    12.753090     2.619627     0.109997
H     13.733158    13.550664     6.491017     0.138512
H      1.061291    14.977796     9.777689     0.111567
H      2.829626    15.305732     6.203935     0.142076
H      2.103784    16.516264    16.614894     0.137744
H      1.834847     0.159920    15.633325     0.136871
H      1.560126    19.279433    19.481496     0.144884
C     12.012537     3.576938    19.686253     0.648554
C     10.854371     2.748999    20.167539    -0.012607
C      9.794527     3.350621    20.836694    -0.134156
C      8.723115     2.580982     0.166761    -0.022441
C      8.712993     1.210531    21.045673    -0.175732
C      9.772838     0.608909    20.376518     0.267813
C     10.842804     1.378548    19.937450    -0.194897
C      7.583745     3.184224     0.859136     0.684604
C      9.266773    18.542588    20.980235     0.515711
C      9.096157    17.170113    20.441956    -0.005927
C      8.999282    16.127598     0.278639    -0.138840
C      8.672508    14.880629    21.001344     0.001764
C      8.605997    14.591154    19.582819    -0.104794
C      8.752033    15.593183    18.668800     0.003785
C      8.951567    16.915051    19.105756    -0.177713
C      8.646482    15.253100    17.235498     0.477377
C      8.300912    15.961605    14.949394     0.270332
C      7.222270    16.386708    14.208468    -0.202547
C      7.229500    16.155938    12.802608    -0.008738
C      6.045308    16.651892    12.008910     0.659154
C      8.289345    15.536502    12.249553    -0.132086
C      9.353527    15.123545    12.982035    -0.016997
C     10.521814    14.342165    12.403648     0.676823
C      9.343406    15.342170    14.381562    -0.179992
C      8.556836    13.686292     0.728260     0.468347
C      9.061455    12.631632     2.900377     0.250654
C      9.224842    12.959973     4.240798    -0.211797
C      9.226288    11.959564     5.206324     0.006261
C      9.064347    10.631624     4.829739    -0.123458
C      8.899514    10.303687     3.489318     0.007083
C      8.899514    11.303691     2.524425    -0.183400
C      9.508238    12.342157     6.602895     0.578645
C      8.626239     8.931212     3.001700     0.581346
C      9.675963    16.666062     9.131753     0.648554
C     10.834129    17.494001     9.613039    -0.012607
C     11.893973    16.892379    10.282194    -0.134156
C     12.965385    17.662017    10.721261    -0.022441
C     12.975507    19.032469    10.491173    -0.175732
C     11.915662    19.634091     9.822018     0.267813
C     10.845696    18.864452     9.382950    -0.194897
C     14.104754    17.058776    11.413636     0.684604
C     12.421727     1.700412    10.425735     0.515711
C     12.592343     3.072887     9.887456    -0.005927
C     12.689218     4.115402    10.833139    -0.138840
C     13.015992     5.362371    10.446844     0.001764
C     13.082503     5.651846     9.028319    -0.104794
C     12.936467     4.649817     8.114300     0.003785
C     12.736933     3.327949     8.551256    -0.177713
C     13.042018     4.989899     6.680999     0.477377
C     13.387588     4.281394     4.394894     0.270331
C      0.007229     3.856292     3.653968    -0.202547
C      0.000000     4.087062     2.248108    -0.008738
C      1.184192     3.591108     1.454410     0.659154
C     13.399155     4.706498     1.695053    -0.132086
C     12.334973     5.119455     2.427535    -0.016997
C     11.166686     5.900834     1.849148     0.676823
C     12.345094     4.900830     3.827062    -0.179992
C     13.131664     6.556708    11.282761     0.468347
C     12.627045     7.611368    13.454877     0.250654
C     12.463658     7.283027    14.795298    -0.211797
C     12.462212     8.283436    15.760824     0.006261
C     12.624153     9.611376    15.384239    -0.123458
C     12.788985     9.939313    14.043818     0.007083
C     12.788985     8.939309    13.078925    -0.183400
C     12.180262     7.900843    17.157395     0.578645
C     13.062261    11.311788    13.556200     0.581346
C      2.446463    13.698438    11.977247     0.648554
C      3.604629    12.870499    11.495961    -0.012607
C      4.664473    13.472121    10.826806    -0.134156
C      5.735885    12.702482    10.387739    -0.022441
C      5.746007    11.332031    10.617827    -0.175732
C      4.686162    10.730409    11.286982     0.267813
C      3.616196    11.500048    11.726049    -0.194897
C      6.875254    13.305724     9.695364     0.684604
C      5.192227     8.421088    10.683265     0.515711
C      5.362843     7.048613    11.221544    -0.005927
C      5.459718     6.006098    10.275861    -0.138840
C      5.786492     4.759129    10.662156     0.001764
C      5.853003     4.469654    12.080681    -0.104794
C      5.706967     5.471683    12.994700     0.003785
C      5.507433     6.793551    12.557744    -0.177713
C      5.812518     5.131600    14.428001     0.477377
C      6.158088     5.840105    16.714106     0.270331
C      7.236729     6.265208    17.455032    -0.202547
C      7.229500     6.034438    18.860892    -0.008738
C      8.413692     6.530392    19.654590     0.659154
C      6.169655     5.415003    19.413947    -0.132086
C      5.105473     5.002045    18.681465    -0.016997
C      3.937186     4.220665    19.259852     0.676823
C      5.115594     5.220670    17.281938    -0.179992
C      5.902164     3.564792     9.826239     0.468347
C      5.397545     2.510132     7.654123     0.250654
C      5.234158     2.838473     6.313702    -0.211797
C      5.232712     1.838064     5.348176     0.006261
C      5.394653     0.510124     5.724761    -0.123458
C      5.559485     0.182187     7.065182     0.007083
C      5.559485     1.182191     8.030075    -0.183400
C      4.950762     2.220657     3.951605     0.578645
C      5.832761    19.052712     7.552800     0.581346
C      4.783037     6.544562     1.422747     0.648554
C      3.624871     7.372501     0.941461    -0.012607
C      2.565027     6.770879     0.272306    -0.134156
C      1.493615     7.540517    20.942239    -0.022441
C      1.483493     8.910969     0.063327    -0.175732
C      2.543338     9.512591     0.732482     0.267813
C      3.613304     8.742952     1.171549    -0.194897
C      0.354245     6.937276    20.249864     0.684604
C      2.037273    11.821912     0.128765     0.515711
C      1.866657    13.194387     0.667044    -0.005927
C      1.769782    14.236902    20.830361    -0.138840
C      1.443008    15.483871     0.107656     0.001764
C      1.376497    15.773346     1.526181    -0.104794
C      1.522533    14.771317     2.440200     0.003785
C      1.722067    13.449449     2.003244    -0.177713
C      1.416982    15.111399     3.873501     0.477377
C      1.071412    14.402894     6.159606     0.270331
C     -0.007230    13.977791     6.900532    -0.202547
C      0.000000    14.208562     8.306392    -0.008738
C     13.274808    13.712608     9.100090     0.659154
C      1.059845    14.827998     8.859447    -0.132086
C      2.124027    15.240955     8.126965    -0.016997
C      3.292314    16.022334     8.705352     0.676823
C      2.113906    15.022330     6.727438    -0.179992
C      1.327336    16.678208    20.380740     0.468347
C      1.831955    17.732868    18.208623     0.250654
C      1.995342    17.404527    16.868202    -0.211797
C      1.996788    18.404936    15.902676     0.006261
C      1.834847    19.732876    16.279261    -0.123458
C      1.670014    20.060813    17.619682     0.007083
C      1.670014    19.060809    18.584575    -0.183400
C      2.278738    18.022343    14.506105     0.578645
C      1.396739     1.190288    18.107300     0.581346
N      9.739582    19.441377    20.106322    -0.456802
N      8.289345    16.194400    16.365808    -0.429049
N      9.044104    13.728803     1.927252    -0.390627
N     11.948918     0.801623     9.551823    -0.456802
N     13.399155     4.048600     5.811308    -0.429049
N     12.644395     6.514197    12.481752    -0.390627
N      4.719418     9.319877    11.557177    -0.456802
N      6.169655     6.072900    15.297692    -0.429049
N      5.414895     3.607303     8.627248    -0.390627
N      2.510082    10.923123     1.002678    -0.456802
N      1.059845    14.170100     4.743192    -0.429049
N      1.814604    16.635697    19.181748    -0.390627
O     13.082503     2.959527    19.397060    -0.617835
O     11.863609     4.846174    19.625037    -0.640620
O      7.731227     4.325929     1.369974    -0.669263
O      6.500766     2.566812     0.878134    -0.620972
O      8.976147    18.858379     0.964681    -0.467053
O      4.992693    16.844200    12.616849    -0.607962
O      6.224599    16.732864    10.752925    -0.648998
O     10.341077    13.785483    11.274317    -0.669331
O     11.588888    14.346214    13.045362    -0.609437
O      8.976147    14.081031    16.889311    -0.487614
O      9.801756    11.489927     7.483140    -0.597729
O      9.359311    13.585077     6.955415    -0.634235
O      8.248859     8.016228     3.837616    -0.624244
O      8.756370     8.672101     1.766823    -0.590371
O      7.723998    12.708555     0.377851    -0.514750
O      8.605997    17.283473     8.842560    -0.617835
O      9.824890    15.396826     9.070537    -0.640620
O     13.957273    15.917071    11.924474    -0.669263
O      0.728734    17.676188    11.432634    -0.620972
O     12.712353     1.384621    11.519181    -0.467053
O      2.236807     3.398800     2.062349    -0.607962
O      1.004900     3.510136     0.198425    -0.648998
O     11.347423     6.457517     0.719817    -0.669331
O     10.099611     5.896786     2.490862    -0.609437
O     12.712353     6.161969     6.334811    -0.487614
O     11.886744     8.753073    18.037641    -0.597729
O     12.329189     6.657923    17.509916    -0.634235
O     13.439640    12.226772    14.392116    -0.624244
O     12.932130    11.570899    12.321323    -0.590371
O     13.964502     7.534445    10.932351    -0.514750
O      1.376497    13.081027    12.266440    -0.617835
O      2.595390    14.967674    12.038463    -0.640620
O      6.727773    14.447429     9.184526    -0.669263
O      7.958234    12.688312     9.676366    -0.620972
O      5.482853     8.736879     9.589819    -0.467053
O      9.466307     6.722700    19.046651    -0.607962
O      8.234400     6.611364    20.910575    -0.648998
O      4.117923     3.663983    20.389183    -0.669331
O      2.870111     4.224714    18.618138    -0.609437
O      5.482853     3.959531    14.774189    -0.487614
O      4.657244     1.368427     3.071360    -0.597729
O      5.099689     3.463577     3.599085    -0.634235
O      6.210140    18.137728     6.716884    -0.624244
O      5.702630    18.793601     8.787677    -0.590371
O      6.735002     2.587055    10.176649    -0.514750
O      5.853003     7.161973     1.711940    -0.617835
O      4.634109     5.275326     1.483963    -0.640620
O      0.501727     5.795571    19.739026    -0.669263
O     13.730266     7.554688    20.230866    -0.620972
O      1.746647    11.506121    20.144319    -0.467053
O     12.222193    13.520300     8.492151    -0.607962
O     13.454099    13.631636    10.356075    -0.648998
O      3.111577    16.579017     9.834683    -0.669331
O      4.359388    16.018286     8.063638    -0.609437
O      1.746647    16.283469     4.219689    -0.487614
O      2.572256    18.874573    13.625859    -0.597729
O      2.129811    16.779423    14.153584    -0.634235
O      1.019359     2.105272    17.271384    -0.624244
O      1.526870     1.449399    19.342177    -0.590371
O      0.494498    17.655945    20.731149    -0.514750

The following XYZ coordinates are in angstroms. Other properties are in atomic units.
The sperically averaged electron density of each atom fit to a function of the form exp(a - br)
eigen_1, eigen_2 and eigen_3 are the three eigenvalues of traceless quadrupole moment tensor
  atom number  atomic symbol              X              Y              Z     net charge C6 coefficient C8 coefficient C10 coefficient fluctuating dipole atomic polarizability isotropic forcefield polarizability              a              b squared Pearson coefficient          <r^3>          <r^4>         wp_QDO          m_QDO          q_QDO       dipole_x       dipole_y       dipole_z         dipole            Qxy            Qxz            Qyz     Q(x^2-y^2)  Q(3z^2 - R^2)        eigen_1        eigen_2        eigen_3 static polarizability      alpha(xx)      alpha(xy)      alpha(xz)      alpha(yy)      alpha(yz)      alpha(zz) atomic spin moment
            1              Y       0.741891       3.665400      19.062482       1.858434     185.996165 0.39463491E+04  0.14974987E+06                                24.816326                           19.435441       0.165617       1.792376                    0.999952      69.788105     201.017207       0.449687       0.358942      -1.187736      -0.024197       0.051351      -0.052431       0.077275       0.012319       0.062547      -0.197130      -0.069928       0.477557      -0.190607      -0.094178       0.284785             31.578009      37.467880      -0.612375      -4.040438      33.543658       9.863757      23.722489           0.000009
            2              Y      11.597708       7.062378      19.712851       1.864162     181.891479 0.38160949E+04  0.14361422E+06                                24.424898                           19.084111       0.179409       1.799879                    0.999928      69.293212     198.844768       0.454749       0.357895      -1.188463      -0.016053       0.052995       0.048864       0.073850      -0.069905       0.012879       0.180157      -0.299730      -0.207088      -0.190438      -0.095418       0.285856             31.186935      36.979597       3.900284      -0.933013      22.943091      -9.383175      33.638118           0.000009
            3              Y       6.487609      16.577600       8.507982       1.858434     185.996173 0.39463497E+04  0.14974990E+06                                24.816327                           19.435443       0.165617       1.792376                    0.999952      69.788106     201.017211       0.449687       0.358942      -1.187736       0.024197      -0.051351      -0.052431       0.077275       0.012319      -0.062547       0.197130      -0.069928       0.477557      -0.190607      -0.094178       0.284785             31.578009      37.467879      -0.612378       4.040433      33.543662      -9.863757      23.722487           0.000007
            4              Y      10.090792      13.180622       9.158351       1.864162     181.891491 0.38160957E+04  0.14361426E+06                                24.424899                           19.084113       0.179408       1.799879                    0.999928      69.293215     198.844779       0.454749       0.357895      -1.188463       0.016053      -0.052995       0.048864       0.073850      -0.069905      -0.012879      -0.180157      -0.299730      -0.207088      -0.190438      -0.095418       0.285856             31.186934      36.979603       3.900282       0.933009      22.943087       9.383171      33.638112           0.000008
            5              Y      13.717109      13.786900      12.601018       1.858434     185.996156 0.39463495E+04  0.14974989E+06                                24.816326                           19.435443       0.165617       1.792376                    0.999952      69.788104     201.017205       0.449687       0.358942      -1.187736       0.024197       0.051351       0.052431       0.077275      -0.012319       0.062547       0.197130      -0.069928       0.477557      -0.190607      -0.094178       0.284785             31.578007      37.467874       0.612380      -4.040433      33.543660      -9.863757      23.722487           0.000008
            6              Y       2.861292      17.183878      11.950649       1.864162     181.891501 0.38160954E+04  0.14361425E+06                                24.424900                           19.084112       0.179409       1.799879                    0.999928      69.293216     198.844784       0.454749       0.357895      -1.188463       0.016053       0.052995      -0.048864       0.073850       0.069905       0.012879      -0.180157      -0.299730      -0.207088      -0.190438      -0.095418       0.285856             31.186938      36.979601      -3.900283      -0.933014      22.943092       9.383176      33.638121           0.000008
            7              Y       7.971391       6.456100       2.046518       1.858434     185.996173 0.39463491E+04  0.14974987E+06                                24.816327                           19.435441       0.165617       1.792376                    0.999952      69.788104     201.017205       0.449687       0.358942      -1.187736      -0.024197      -0.051351       0.052431       0.077275      -0.012319      -0.062547      -0.197130      -0.069928       0.477557      -0.190607      -0.094178       0.284785             31.578011      37.467885       0.612374       4.040438      33.543661       9.863756      23.722489           0.000009
            8              Y       4.368208       3.059122       1.396149       1.864162     181.891484 0.38160954E+04  0.14361425E+06                                24.424899                           19.084113       0.179408       1.799879                    0.999928      69.293213     198.844773       0.454749       0.357895      -1.188463      -0.016053      -0.052995      -0.048864       0.073850       0.069905      -0.012879       0.180157      -0.299730      -0.207088      -0.190438      -0.095418       0.285856             31.186934      36.979601      -3.900283       0.933010      22.943089      -9.383171      33.638113           0.000009
            9              H      10.037438      19.159999      19.350620       0.301098       0.619003 0.39364866E+01  0.32284717E+02                                 1.200199                            1.161104      -1.038415       2.495235                    0.999933       2.408459       6.111721       0.581504       1.284296      -0.710102       0.015478      -0.007490      -0.031641       0.036011       0.003456      -0.016360       0.001591      -0.018259       0.037893      -0.023514       0.003364       0.020150              1.220370       1.050933       0.025758      -0.112392       1.312001       0.185739       1.298175          -0.000000
           10              H       8.046433      16.965658      16.659223       0.304047       0.613132 0.38863166E+01  0.31721949E+02                                 1.186781                            1.149787      -1.033492       2.503107                    0.999907       2.365571       5.958347       0.588243       1.275639      -0.712409      -0.011282       0.033849       0.007786       0.036519      -0.013882       0.001538       0.001527      -0.036159       0.012304      -0.024975       0.004177       0.020798              1.202750       1.013087      -0.103171       0.013589       1.304645       0.173940       1.290518          -0.000000
           11              H       9.394012      14.473745       2.176338       0.302595       0.581739 0.36523409E+01  0.29413211E+02                                 1.153216                            1.119435      -1.055467       2.494019                    0.999917       2.360331       5.944953       0.591122       1.286642      -0.709423       0.012510       0.030762       0.014637       0.036291       0.011493       0.010011       0.003509      -0.019187       0.014387      -0.019870       0.002334       0.017537              1.168169       1.007261       0.126727       0.067982       1.351516      -0.045574       1.145731           0.000000
           12              H       9.801756       4.267224      20.990790       0.113295       0.947730 0.69444236E+01  0.67434521E+02                                 1.727734                            1.642640      -1.523757       2.154087                    0.991980       4.041813      12.189393       0.432893       1.457067      -0.669717      -0.000075       0.034964       0.005607       0.035411      -0.000236       0.001858       0.002341      -0.008978      -0.019575      -0.007461      -0.000664       0.008126              1.781594       1.629117       0.028488      -0.025674       2.297832       0.142542       1.417835          -0.000000
           13              H       7.995827       0.694335       0.232199       0.141859       1.102016 0.82057048E+01  0.80529236E+02                                 1.720231                            1.643056      -1.208373       2.325890                    0.996523       3.353035       9.182268       0.505881       1.233729      -0.720252      -0.029953      -0.023052       0.015274       0.040766       0.013936      -0.005874       0.003497      -0.001124      -0.005806      -0.016122       0.001052       0.015070              1.749468       1.898581       0.224209      -0.244941       1.940492      -0.081195       1.409331           0.000000
           14              H      11.552741       0.975713      19.489940       0.142643       1.037738 0.74359245E+01  0.70678506E+02                                 1.612811                            1.534263      -0.950679       2.447393                    0.998931       3.119844       8.208841       0.542822       1.187124      -0.732581       0.030684      -0.015871      -0.014729       0.037554      -0.007026      -0.007113       0.005305      -0.005929      -0.015497      -0.010282      -0.003669       0.013951              1.640321       1.881494      -0.151536      -0.323708       1.614394       0.161123       1.425075           0.000000
           15              H       9.164114      16.303712       1.177882       0.121231       1.156892 0.85723555E+01  0.84453913E+02                                 1.730056                            1.643215      -1.076352       2.373708                    0.997113       3.340900       8.957923       0.526340       1.181191      -0.733287       0.007911       0.006973       0.035966       0.037480       0.006497       0.006400      -0.004938       0.002361       0.046394      -0.016309      -0.001271       0.017580              1.756289       1.349263       0.041228       0.132766       1.728682      -0.016167       2.190923          -0.000000
           16              H       8.464299      13.718681      19.293626       0.133747       1.328917 0.10341187E+02  0.10756507E+03                                 1.952211                            1.848151      -1.397007       2.228020                    0.994339       3.600446      10.162216       0.475411       1.238614      -0.719293      -0.005024      -0.040357      -0.015420       0.043494      -0.001357       0.009917       0.008287      -0.016323      -0.027734      -0.018518       0.002746       0.015771              1.980562       1.499566       0.159580       0.014574       2.463070       0.112110       1.979049           0.000000
           17              H       8.984823      17.611410      18.489373       0.109997       1.092827 0.79203218E+01  0.76324133E+02                                 1.640293                            1.557479      -1.054309       2.373645                    0.997188       3.338814       8.786840       0.553419       1.148504      -0.740170       0.000905       0.026499      -0.024196       0.035895       0.002585       0.002039      -0.009870      -0.015251       0.013028      -0.011448      -0.003346       0.014793              1.674057       1.275765       0.106479       0.067034       1.900637      -0.167010       1.845770          -0.000000
           18              H       6.503658      16.813836      14.617982       0.138512       1.066691 0.76943063E+01  0.73760017E+02                                 1.639307                            1.557976      -0.980358       2.427763                    0.998750       3.179188       8.400087       0.540096       1.182997      -0.733235      -0.030216       0.014869       0.015664       0.037141      -0.008098      -0.006516       0.004867       0.004906       0.012051      -0.010470      -0.002989       0.013459              1.667048       1.931451      -0.335870      -0.155729       1.441574       0.156957       1.628120          -0.000000
           19              H       8.290791      15.386704      11.331311       0.111567       0.953620 0.69567960E+01  0.67533350E+02                                 1.731164                            1.640767      -1.493106       2.166813                    0.992129       4.028336      12.116693       0.434791       1.451163      -0.670907       0.000048      -0.005402      -0.032380       0.032828       0.001534      -0.000228       0.002377       0.004172       0.020198      -0.006371      -0.000809       0.007180              1.787062       1.624421      -0.029891       0.000757       1.407348       0.136676       2.329416          -0.000000
           20              H      10.059126      15.058768      14.905065       0.142076       1.142491 0.85548183E+01  0.84912991E+02                                 1.770706                            1.684845      -1.230986       2.314851                    0.996189       3.389911       9.364313       0.495909       1.244344      -0.718046       0.029138      -0.013954       0.023777       0.040114      -0.005823       0.014162       0.003858       0.006582       0.004339      -0.016050      -0.000255       0.016304              1.803284       1.994923      -0.259356       0.236372       1.444489      -0.097144       1.970440           0.000000
           21              H       9.333284      13.848236       4.494106       0.137744       1.089611 0.79161886E+01  0.76224191E+02                                 1.644432                            1.565778      -1.052212       2.394715                    0.998009       3.189380       8.372254       0.547714       1.161383      -0.738596       0.002518       0.035153       0.012143       0.037277       0.002535       0.001618      -0.003989      -0.024602      -0.011942      -0.011180      -0.004126       0.015306              1.671433       1.315487       0.092374       0.061291       1.992089       0.214989       1.706724           0.000001
           22              H       9.064347       9.961580       5.475675       0.136871       1.187987 0.89255566E+01  0.89229941E+02                                 1.800222                            1.709712      -1.099259       2.376086                    0.997006       3.343892       9.166745       0.498872       1.228123      -0.722889      -0.000072      -0.030732       0.028357       0.041816      -0.002608      -0.002554      -0.008751      -0.016223       0.013350      -0.011935      -0.002016       0.013950              1.822125       1.412683       0.028574       0.039728       2.025906      -0.289520       2.027786          -0.000000
           23              H       8.789626      11.085067       1.627504       0.144884       1.119855 0.83231896E+01  0.82290783E+02                                 1.753836                            1.664887      -1.381078       2.239411                    0.995067       3.495355       9.729791       0.496059       1.248853      -0.715289      -0.005587      -0.011554      -0.037581       0.039712       0.008025      -0.002968       0.004288      -0.000662       0.028956      -0.013967       0.003074       0.010892              1.792475       1.372553       0.008084       0.123047       1.800353       0.099044       2.204519           0.000000
           24              H      11.651062       1.083000       8.796120       0.301098       0.619003 0.39364885E+01  0.32284734E+02                                 1.200199                            1.161105      -1.038415       2.495235                    0.999933       2.408459       6.111720       0.581504       1.284295      -0.710103      -0.015478       0.007490      -0.031641       0.036011       0.003456       0.016360      -0.001591      -0.018259       0.037893      -0.023514       0.003364       0.020150              1.220370       1.050933       0.025758       0.112392       1.312001      -0.185738       1.298175          -0.000000
           25              H      13.642066       3.277342       6.104723       0.304047       0.613132 0.38863157E+01  0.31721937E+02                                 1.186780                            1.149787      -1.033492       2.503107                    0.999907       2.365571       5.958346       0.588243       1.275639      -0.712409       0.011282      -0.033849       0.007786       0.036519      -0.013882      -0.001538      -0.001527      -0.036159       0.012304      -0.024975       0.004177       0.020798              1.202750       1.013087      -0.103171      -0.013589       1.304644      -0.173940       1.290518          -0.000000
           26              H      12.294488       5.769255      12.730838       0.302595       0.581739 0.36523397E+01  0.29413201E+02                                 1.153216                            1.119435      -1.055467       2.494019                    0.999917       2.360331       5.944954       0.591122       1.286643      -0.709423      -0.012510      -0.030762       0.014637       0.036291       0.011493      -0.010011      -0.003509      -0.019187       0.014387      -0.019870       0.002334       0.017537              1.168169       1.007261       0.126727      -0.067982       1.351516       0.045574       1.145731           0.000000
           27              H      11.886744      15.975776      10.436290       0.113295       0.947730 0.69444292E+01  0.67434584E+02                                 1.727734                            1.642640      -1.523757       2.154087                    0.991980       4.041814      12.189394       0.432893       1.457066      -0.669717       0.000075      -0.034964       0.005607       0.035411      -0.000236      -0.001858      -0.002341      -0.008978      -0.019576      -0.007461      -0.000664       0.008126              1.781595       1.629117       0.028488       0.025674       2.297832      -0.142542       1.417835          -0.000000
           28              H      13.692673      19.548665      10.786699       0.141859       1.102016 0.82057046E+01  0.80529237E+02                                 1.720232                            1.643056      -1.208373       2.325890                    0.996523       3.353035       9.182270       0.505881       1.233730      -0.720252       0.029953       0.023052       0.015274       0.040766       0.013936       0.005874      -0.003497      -0.001124      -0.005806      -0.016122       0.001052       0.015070              1.749468       1.898581       0.224209       0.244941       1.940492       0.081195       1.409331           0.000000
           29              H      10.135759      19.267287       8.935440       0.142643       1.037738 0.74359249E+01  0.70678513E+02                                 1.612811                            1.534264      -0.950680       2.447393                    0.998931       3.119844       8.208842       0.542822       1.187124      -0.732581      -0.030684       0.015871      -0.014729       0.037554      -0.007026       0.007113      -0.005305      -0.005929      -0.015497      -0.010282      -0.003669       0.013951              1.640321       1.881494      -0.151536       0.323708       1.614394      -0.161123       1.425075           0.000000
           30              H      12.524386       3.939288      11.732382       0.121231       1.156892 0.85723540E+01  0.84453891E+02                                 1.730056                            1.643215      -1.076352       2.373708                    0.997113       3.340900       8.957922       0.526340       1.181190      -0.733287      -0.007911      -0.006973       0.035966       0.037480       0.006497      -0.006400       0.004938       0.002361       0.046394      -0.016309      -0.001271       0.017580              1.756289       1.349263       0.041228      -0.132766       1.728682       0.016167       2.190923          -0.000000
           31              H      13.224201       6.524319       8.739126       0.133747       1.328916 0.10341174E+02  0.10756490E+03                                 1.952210                            1.848150      -1.397006       2.228020                    0.994339       3.600444      10.162206       0.475411       1.238613      -0.719293       0.005024       0.040357      -0.015420       0.043494      -0.001357      -0.009917      -0.008287      -0.016323      -0.027734      -0.018518       0.002746       0.015771              1.980560       1.499565       0.159580      -0.014574       2.463068      -0.112110       1.979047           0.000000
           32              H      12.703677       2.631590       7.934873       0.109997       1.092827 0.79203204E+01  0.76324112E+02                                 1.640292                            1.557478      -1.054309       2.373645                    0.997188       3.338814       8.786838       0.553420       1.148504      -0.740171      -0.000905      -0.026499      -0.024196       0.035895       0.002585      -0.002039       0.009870      -0.015252       0.013028      -0.011448      -0.003346       0.014793              1.674057       1.275764       0.106479      -0.067034       1.900636       0.167010       1.845769          -0.000000
           33              H       0.725842       3.429164       4.063483       0.138512       1.066692 0.76943144E+01  0.73760111E+02                                 1.639307                            1.557977      -0.980358       2.427763                    0.998750       3.179188       8.400087       0.540096       1.182997      -0.733235       0.030216      -0.014869       0.015664       0.037141      -0.008098       0.006516      -0.004867       0.004906       0.012051      -0.010470      -0.002989       0.013459              1.667049       1.931452      -0.335870       0.155729       1.441574      -0.156957       1.628121          -0.000000
           34              H      13.397709       4.856296       0.776811       0.111566       0.953620 0.69567934E+01  0.67533322E+02                                 1.731164                            1.640768      -1.493106       2.166813                    0.992129       4.028336      12.116694       0.434791       1.451163      -0.670907      -0.000048       0.005402      -0.032380       0.032828       0.001534       0.000228      -0.002377       0.004172       0.020198      -0.006371      -0.000809       0.007180              1.787062       1.624421      -0.029891      -0.000757       1.407348      -0.136676       2.329416          -0.000000
           35              H      11.629374       5.184232       4.350565       0.142076       1.142490 0.85548142E+01  0.84912949E+02                                 1.770706                            1.684846      -1.230986       2.314851                    0.996189       3.389910       9.364313       0.495909       1.244345      -0.718046      -0.029138       0.013954       0.023777       0.040114      -0.005823      -0.014162      -0.003858       0.006582       0.004339      -0.016050      -0.000255       0.016304              1.803284       1.994923      -0.259356      -0.236372       1.444489       0.097144       1.970440           0.000000
           36              H      12.355215       6.394764      15.048606       0.137744       1.089612 0.79161927E+01  0.76224244E+02                                 1.644433                            1.565778      -1.052212       2.394715                    0.998009       3.189380       8.372256       0.547714       1.161383      -0.738596      -0.002518      -0.035153       0.012143       0.037277       0.002535      -0.001618       0.003989      -0.024602      -0.011942      -0.011180      -0.004126       0.015306              1.671434       1.315487       0.092375      -0.061292       1.992090      -0.214990       1.706725           0.000001
           37              H      12.624153      10.281420      16.030175       0.136871       1.187987 0.89255573E+01  0.89229955E+02                                 1.800222                            1.709712      -1.099259       2.376086                    0.997006       3.343892       9.166747       0.498872       1.228123      -0.722888       0.000072       0.030732       0.028357       0.041816      -0.002608       0.002554       0.008751      -0.016223       0.013350      -0.011935      -0.002016       0.013950              1.822125       1.412683       0.028574      -0.039728       2.025907       0.289520       2.027786          -0.000000
           38              H      12.898874       9.157933      12.182004       0.144884       1.119855 0.83231871E+01  0.82290758E+02                                 1.753836                            1.664888      -1.381077       2.239411                    0.995067       3.495354       9.729790       0.496059       1.248854      -0.715289       0.005587       0.011554      -0.037581       0.039712       0.008025       0.002968      -0.004288      -0.000662       0.028956      -0.013967       0.003074       0.010892              1.792476       1.372554       0.008084      -0.123048       1.800354      -0.099044       2.204519           0.000000
           39              H       4.421562       9.038500      12.312880       0.301098       0.619003 0.39364885E+01  0.32284734E+02                                 1.200199                            1.161105      -1.038415       2.495235                    0.999933       2.408459       6.111720       0.581504       1.284295      -0.710103      -0.015478      -0.007490       0.031641       0.036011      -0.003456      -0.016360      -0.001591      -0.018259       0.037893      -0.023514       0.003364       0.020150              1.220370       1.050933      -0.025758      -0.112392       1.312001      -0.185738       1.298175          -0.000000
           40              H       6.412566       6.844158      15.004277       0.304047       0.613132 0.38863157E+01  0.31721939E+02                                 1.186780                            1.149787      -1.033492       2.503107                    0.999907       2.365571       5.958347       0.588243       1.275639      -0.712409       0.011282       0.033849      -0.007786       0.036519       0.013882       0.001538      -0.001527      -0.036159       0.012304      -0.024975       0.004177       0.020798              1.202750       1.013087       0.103171       0.013589       1.304644      -0.173940       1.290519          -0.000000
           41              H       5.064988       4.352245       8.378162       0.302595       0.581739 0.36523398E+01  0.29413200E+02                                 1.153216                            1.119435      -1.055467       2.494019                    0.999917       2.360331       5.944953       0.591122       1.286642      -0.709423      -0.012510       0.030762      -0.014637       0.036291      -0.011493       0.010011      -0.003509      -0.019187       0.014387      -0.019870       0.002334       0.017537              1.168169       1.007261      -0.126727       0.067982       1.351516       0.045574       1.145731           0.000000
           42              H       4.657244      14.388724      10.672710       0.113295       0.947730 0.69444237E+01  0.67434521E+02                                 1.727734                            1.642640      -1.523757       2.154087                    0.991980       4.041813      12.189393       0.432893       1.457067      -0.669717       0.000075       0.034964      -0.005607       0.035411       0.000236       0.001858      -0.002341      -0.008978      -0.019575      -0.007461      -0.000664       0.008126              1.781594       1.629117      -0.028488      -0.025674       2.297832      -0.142542       1.417835          -0.000000
           43              H       6.463173      10.815835      10.322301       0.141859       1.102016 0.82057049E+01  0.80529244E+02                                 1.720232                            1.643056      -1.208374       2.325890                    0.996523       3.353035       9.182271       0.505881       1.233730      -0.720252       0.029953      -0.023052      -0.015274       0.040766      -0.013936      -0.005874      -0.003497      -0.001124      -0.005806      -0.016122       0.001052       0.015070              1.749469       1.898582      -0.224209      -0.244941       1.940493       0.081195       1.409332           0.000000
           44              H       2.906259      11.097213      12.173560       0.142643       1.037738 0.74359280E+01  0.70678548E+02                                 1.612811                            1.534264      -0.950679       2.447393                    0.998931       3.119844       8.208842       0.542822       1.187124      -0.732581      -0.030684      -0.015871       0.014729       0.037554       0.007026      -0.007113      -0.005305      -0.005929      -0.015496      -0.010282      -0.003669       0.013951              1.640322       1.881495       0.151535      -0.323709       1.614394      -0.161124       1.425076           0.000000
           45              H       5.294886       6.182212       9.376618       0.121231       1.156892 0.85723596E+01  0.84453962E+02                                 1.730056                            1.643215      -1.076352       2.373708                    0.997113       3.340901       8.957926       0.526340       1.181190      -0.733287      -0.007911       0.006973      -0.035966       0.037480      -0.006497       0.006400       0.004938       0.002361       0.046394      -0.016309      -0.001271       0.017580              1.756290       1.349263      -0.041228       0.132766       1.728682       0.016167       2.190924          -0.000000
           46              H       5.994701       3.597181      12.369874       0.133747       1.328917 0.10341179E+02  0.10756497E+03                                 1.952210                            1.848150      -1.397006       2.228020                    0.994339       3.600445      10.162211       0.475411       1.238614      -0.719293       0.005024      -0.040357       0.015420       0.043494       0.001357       0.009917      -0.008287      -0.016323      -0.027734      -0.018518       0.002746       0.015771              1.980561       1.499566      -0.159580       0.014574       2.463069      -0.112110       1.979048           0.000000
           47              H       5.474177       7.489910      13.174127       0.109997       1.092827 0.79203206E+01  0.76324116E+02                                 1.640292                            1.557478      -1.054309       2.373645                    0.997188       3.338814       8.786839       0.553420       1.148504      -0.740171      -0.000905       0.026499       0.024196       0.035895      -0.002585       0.002039       0.009870      -0.015252       0.013028      -0.011448      -0.003346       0.014793              1.674057       1.275764      -0.106479       0.067034       1.900637       0.167010       1.845769          -0.000000
           48              H       7.955342       6.692336      17.045517       0.138512       1.066692 0.76943140E+01  0.73760104E+02                                 1.639307                            1.557977      -0.980358       2.427763                    0.998750       3.179188       8.400086       0.540096       1.182996      -0.733235       0.030216       0.014869      -0.015664       0.037141       0.008098      -0.006516      -0.004867       0.004906       0.012051      -0.010470      -0.002989       0.013459              1.667049       1.931452       0.335870      -0.155729       1.441574      -0.156957       1.628121          -0.000000
           49              H       6.168209       5.265204      20.332189       0.111566       0.953620 0.69567944E+01  0.67533333E+02                                 1.731165                            1.640768      -1.493106       2.166813                    0.992129       4.028336      12.116694       0.434791       1.451163      -0.670907      -0.000048      -0.005402       0.032380       0.032828      -0.001534      -0.000228      -0.002377       0.004172       0.020198      -0.006371      -0.000809       0.007180              1.787062       1.624421       0.029891       0.000757       1.407348      -0.136677       2.329416          -0.000000
           50              H       4.399874       4.937268      16.758435       0.142076       1.142491 0.85548170E+01  0.84912978E+02                                 1.770706                            1.684845      -1.230986       2.314851                    0.996189       3.389911       9.364314       0.495909       1.244345      -0.718046      -0.029138      -0.013954      -0.023777       0.040114       0.005823       0.014162      -0.003858       0.006582       0.004339      -0.016050      -0.000255       0.016304              1.803284       1.994923       0.259356       0.236372       1.444489       0.097144       1.970440           0.000000
           51              H       5.125715       3.726736       6.060394       0.137744       1.089612 0.79161932E+01  0.76224252E+02                                 1.644433                            1.565779      -1.052213       2.394715                    0.998009       3.189380       8.372257       0.547714       1.161384      -0.738596      -0.002518       0.035153      -0.012143       0.037277      -0.002535       0.001618       0.003989      -0.024602      -0.011942      -0.011180      -0.004126       0.015306              1.671435       1.315488      -0.092375       0.061292       1.992091      -0.214990       1.706726           0.000000
           52              H       5.394653      20.083080       5.078825       0.136871       1.187987 0.89255549E+01  0.89229918E+02                                 1.800221                            1.709711      -1.099259       2.376086                    0.997006       3.343892       9.166744       0.498872       1.228122      -0.722889       0.000072      -0.030732      -0.028357       0.041816       0.002608      -0.002554       0.008751      -0.016223       0.013350      -0.011935      -0.002016       0.013950              1.822124       1.412683      -0.028574       0.039728       2.025905       0.289520       2.027785          -0.000000
           53              H       5.669374       0.963567       8.926996       0.144884       1.119855 0.83231871E+01  0.82290758E+02                                 1.753836                            1.664888      -1.381077       2.239411                    0.995067       3.495354       9.729790       0.496059       1.248854      -0.715289       0.005587      -0.011554       0.037581       0.039712      -0.008025      -0.002968      -0.004288      -0.000662       0.028956      -0.013967       0.003074       0.010892              1.792476       1.372554      -0.008084       0.123048       1.800354      -0.099044       2.204519           0.000000
           54              H       2.807938      11.204500       1.758380       0.301098       0.619003 0.39364856E+01  0.32284705E+02                                 1.200199                            1.161104      -1.038415       2.495235                    0.999933       2.408459       6.111720       0.581504       1.284295      -0.710103       0.015478       0.007490       0.031641       0.036011      -0.003456       0.016360       0.001591      -0.018259       0.037893      -0.023514       0.003364       0.020150              1.220369       1.050933      -0.025758       0.112392       1.312001       0.185738       1.298175          -0.000000
           55              H       0.816933      13.398842       4.449777       0.304047       0.613132 0.38863156E+01  0.31721935E+02                                 1.186780                            1.149787      -1.033492       2.503107                    0.999907       2.365571       5.958345       0.588243       1.275639      -0.712409      -0.011282      -0.033849      -0.007786       0.036519       0.013882      -0.001538       0.001527      -0.036159       0.012304      -0.024975       0.004177       0.020798              1.202749       1.013087       0.103171      -0.013589       1.304644       0.173940       1.290518          -0.000000
           56              H       2.164512      15.890755      18.932662       0.302595       0.581739 0.36523409E+01  0.29413211E+02                                 1.153216                            1.119435      -1.055467       2.494019                    0.999917       2.360331       5.944953       0.591122       1.286642      -0.709423       0.012510      -0.030762      -0.014637       0.036291      -0.011493      -0.010011       0.003509      -0.019187       0.014387      -0.019870       0.002334       0.017537              1.168169       1.007261      -0.126727      -0.067982       1.351516      -0.045574       1.145731           0.000000
           57              H       2.572256       5.854276       0.118210       0.113295       0.947730 0.69444292E+01  0.67434583E+02                                 1.727734                            1.642640      -1.523757       2.154087                    0.991980       4.041814      12.189394       0.432893       1.457066      -0.669717      -0.000075      -0.034964      -0.005607       0.035411       0.000236      -0.001858       0.002341      -0.008978      -0.019575      -0.007461      -0.000664       0.008126              1.781595       1.629117      -0.028488       0.025674       2.297832       0.142542       1.417835          -0.000000
           58              H       0.766327       9.427165      20.876801       0.141859       1.102016 0.82057032E+01  0.80529216E+02                                 1.720231                            1.643055      -1.208373       2.325890                    0.996523       3.353035       9.182268       0.505881       1.233729      -0.720252      -0.029953       0.023052      -0.015274       0.040766      -0.013936       0.005874       0.003497      -0.001124      -0.005806      -0.016122       0.001052       0.015070              1.749468       1.898581      -0.224209       0.244941       1.940492      -0.081195       1.409331           0.000000
           59              H       4.323241       9.145787       1.619060       0.142643       1.037738 0.74359280E+01  0.70678548E+02                                 1.612811                            1.534264      -0.950680       2.447393                    0.998931       3.119844       8.208842       0.542822       1.187124      -0.732581       0.030684       0.015871       0.014729       0.037554       0.007026       0.007113       0.005305      -0.005929      -0.015497      -0.010282      -0.003669       0.013951              1.640322       1.881495       0.151536       0.323709       1.614394       0.161124       1.425076           0.000000
           60              H       1.934614      14.060788      19.931118       0.121231       1.156892 0.85723556E+01  0.84453913E+02                                 1.730056                            1.643215      -1.076352       2.373708                    0.997113       3.340900       8.957923       0.526340       1.181191      -0.733287       0.007911      -0.006973      -0.035966       0.037480      -0.006497      -0.006400      -0.004938       0.002361       0.046394      -0.016309      -0.001271       0.017580              1.756290       1.349263      -0.041228      -0.132766       1.728682      -0.016167       2.190924          -0.000000
           61              H       1.234799      16.645819       1.815374       0.133747       1.328917 0.10341179E+02  0.10756496E+03                                 1.952210                            1.848150      -1.397006       2.228020                    0.994339       3.600445      10.162210       0.475411       1.238613      -0.719293      -0.005024       0.040357       0.015420       0.043494       0.001357      -0.009917       0.008287      -0.016323      -0.027734      -0.018518       0.002746       0.015771              1.980561       1.499566      -0.159580      -0.014574       2.463068       0.112110       1.979048           0.000000
           62              H       1.755323      12.753090       2.619627       0.109997       1.092827 0.79203203E+01  0.76324108E+02                                 1.640292                            1.557478      -1.054309       2.373645                    0.997188       3.338814       8.786837       0.553420       1.148504      -0.740171       0.000905      -0.026499       0.024196       0.035895      -0.002585      -0.002039      -0.009870      -0.015252       0.013028      -0.011448      -0.003346       0.014793              1.674056       1.275764      -0.106479      -0.067034       1.900636      -0.167010       1.845769          -0.000000
           63              H      13.733158      13.550664       6.491017       0.138512       1.066691 0.76943077E+01  0.73760035E+02                                 1.639307                            1.557977      -0.980358       2.427763                    0.998750       3.179188       8.400088       0.540096       1.182997      -0.733235      -0.030216      -0.014869      -0.015664       0.037141       0.008098       0.006516       0.004867       0.004906       0.012051      -0.010470      -0.002989       0.013459              1.667049       1.931452       0.335869       0.155729       1.441574       0.156957       1.628121          -0.000000
           64              H       1.061291      14.977796       9.777689       0.111567       0.953620 0.69567948E+01  0.67533337E+02                                 1.731164                            1.640767      -1.493106       2.166813                    0.992129       4.028336      12.116693       0.434791       1.451163      -0.670907       0.000048       0.005402       0.032380       0.032828      -0.001534       0.000228       0.002377       0.004172       0.020198      -0.006371      -0.000809       0.007180              1.787061       1.624421       0.029891      -0.000757       1.407348       0.136676       2.329415          -0.000000
           65              H       2.829626      15.305732       6.203935       0.142076       1.142490 0.85548142E+01  0.84912949E+02                                 1.770706                            1.684846      -1.230986       2.314851                    0.996189       3.389910       9.364313       0.495909       1.244345      -0.718046       0.029138       0.013954      -0.023777       0.040114       0.005823      -0.014162       0.003858       0.006582       0.004339      -0.016050      -0.000255       0.016304              1.803284       1.994923       0.259356      -0.236372       1.444489      -0.097144       1.970440           0.000000
           66              H       2.103784      16.516264      16.614894       0.137744       1.089611 0.79161914E+01  0.76224227E+02                                 1.644433                            1.565778      -1.052213       2.394715                    0.998009       3.189380       8.372255       0.547714       1.161383      -0.738596       0.002518      -0.035153      -0.012143       0.037277      -0.002535      -0.001618      -0.003989      -0.024602      -0.011942      -0.011180      -0.004126       0.015306              1.671434       1.315487      -0.092374      -0.061291       1.992090       0.214990       1.706725           0.000000
           67              H       1.834847       0.159920      15.633325       0.136871       1.187987 0.89255573E+01  0.89229955E+02                                 1.800222                            1.709712      -1.099259       2.376085                    0.997006       3.343892       9.166747       0.498872       1.228123      -0.722888      -0.000072       0.030732      -0.028357       0.041816       0.002608       0.002554      -0.008751      -0.016223       0.013350      -0.011935      -0.002016       0.013950              1.822125       1.412683      -0.028574      -0.039728       2.025906      -0.289520       2.027786          -0.000000
           68              H       1.560126      19.279433      19.481496       0.144884       1.119855 0.83231865E+01  0.82290748E+02                                 1.753836                            1.664887      -1.381077       2.239411                    0.995067       3.495354       9.729789       0.496059       1.248853      -0.715289      -0.005587       0.011554       0.037581       0.039712      -0.008025       0.002968       0.004288      -0.000662       0.028956      -0.013967       0.003074       0.010892              1.792475       1.372553      -0.008084      -0.123047       1.800353       0.099044       2.204519           0.000000
           69              C      12.012537       3.576938      19.686253       0.648554      24.294343 0.24621766E+03  0.50756901E+04                                 7.755506                            5.591441      -0.051096       2.050451                    0.999343      21.758269      60.660134       0.623980       0.476167      -1.018151       0.058755       0.039202      -0.030849       0.077075      -0.018089       0.048718       0.019403      -0.022377       0.277393      -0.082984      -0.025215       0.108199              9.568187      13.031231       1.388520      -2.145947      10.684559      -0.730785       4.988772          -0.000000
           70              C      10.854371       2.748999      20.167539      -0.012607      38.251338 0.42747839E+03  0.99200222E+04                                 9.776662                            6.817778       0.070772       2.028932                    0.999255      26.910029      74.682243       0.647299       0.407758      -1.079264      -0.035644      -0.042742       0.017256       0.058268      -0.022525       0.005659      -0.002994      -0.007539      -0.012377      -0.021126      -0.004949       0.026075             12.640496      16.128809       3.905816      -3.921724      15.231772       0.153402       6.560908           0.000000
           71              C       9.794527       3.350621      20.836694      -0.134156      36.776081 0.48693211E+03  0.11869673E+05                                 9.894673                            7.581820      -0.268794       1.881789                    0.998924      30.872845      92.724200       0.567579       0.442700      -1.039843      -0.002670      -0.024916      -0.002456       0.025179      -0.008530       0.037032      -0.007519      -0.029900       0.059466      -0.046049       0.002324       0.043724             11.766334      16.349097       1.023745      -4.228155      12.028141       0.675875       6.921764          -0.000000
           72              C       8.723115       2.580982       0.166761      -0.022441      38.104536 0.41572273E+03  0.95883793E+04                                 9.747154                            6.722633       0.120361       2.049438                    0.999285      26.703144      74.087929       0.651416       0.407668      -1.078403       0.044358      -0.029335      -0.021979       0.057544       0.012919       0.015455      -0.003852      -0.014473       0.005066      -0.024685       0.008090       0.016595             12.534256      15.748521      -2.030543      -4.765015      14.747494       2.187144       7.106754          -0.000000
           73              C       8.712993       1.210531      21.045673      -0.175732      36.359819 0.45339293E+03  0.10793544E+05                                 9.640238                            7.172161      -0.097210       1.938033                    0.999414      30.105181      87.668705       0.604728       0.425458      -1.056364      -0.008116       0.022276       0.028969       0.037434       0.031529       0.035156      -0.014002       0.010056       0.062599      -0.057428       0.011268       0.046160             11.663030      10.394538      -2.497604      -2.872734      18.170715       2.756620       6.423837           0.000001
           74              C       9.772838       0.608909      20.376518       0.267813      35.097622 0.34634790E+03  0.76543989E+04                                 9.463202                            6.267143      -0.009030       2.023494                    0.998790      24.323914      66.700300       0.651703       0.425263      -1.063931       0.005585      -0.088276       0.005224       0.088606       0.001205      -0.020177       0.014594      -0.096194      -0.114844      -0.055550      -0.013693       0.069243             12.797110      10.180861       2.299472      -2.249302      22.247733       1.389316       5.962736           0.000000
           75              C      10.842804       1.378548      19.937450      -0.194897      36.008057 0.43279036E+03  0.10141527E+05                                 9.427050                            6.903486       0.143115       2.014463                    0.999580      29.576713      84.293720       0.632980       0.412943      -1.068733       0.023177       0.030696       0.007492       0.039187      -0.039827       0.015457       0.009533       0.011022       0.051674      -0.053115       0.019279       0.033836             11.547070      11.603745       4.276840      -2.379968      17.198325       0.227099       5.839140           0.000000
           76              C       7.583745       3.184224       0.859136       0.684604      22.161180 0.22465133E+03  0.45411251E+04                                 7.396791                            5.399818      -0.192657       2.017865                    0.999233      21.160521      59.049924       0.622545       0.486722      -1.009255      -0.056113       0.028625       0.044524       0.077139      -0.002402       0.040606      -0.070752      -0.059447       0.186738      -0.079811      -0.035411       0.115222              8.994760      12.344489      -1.021289      -2.610349       8.937561       2.032249       5.702230           0.000000
           77              C       9.266773      18.542588      20.980235       0.515711      25.614542 0.25156178E+03  0.51772661E+04                                 7.968809                            5.542254      -0.021452       2.057464                    0.999449      21.862941      59.519621       0.649966       0.457888      -1.035413       0.009736       0.059018       0.013528       0.061326      -0.020882       0.039625      -0.029174       0.068288      -0.139233      -0.068361      -0.012012       0.080373             10.440104       4.971723       2.353962      -0.898733      18.309940       1.320876       8.038649          -0.000000
           78              C       9.096157      17.170113      20.441956      -0.005927      41.520159 0.42016027E+03  0.97027287E+04                                10.339694                            6.751463      -0.056743       1.987596                    0.999168      26.777306      73.996418       0.651951       0.406829      -1.080488      -0.016673      -0.058753      -0.001321       0.061087       0.002661      -0.008795      -0.003766       0.005752      -0.005825      -0.008691      -0.002939       0.011630             14.219434       5.605846       2.618066       0.711837      23.883292       1.662920      13.169165          -0.000001
           79              C       8.999282      16.127598       0.278639      -0.138840      36.318200 0.42972799E+03  0.10111105E+05                                 9.678616                            7.015968      -0.047778       1.955611                    0.999539      29.764502      86.649008       0.606022       0.429549      -1.052055      -0.008627       0.017045      -0.022067       0.029187      -0.007361       0.000118       0.003418       0.088967       0.056289      -0.054629       0.018921       0.035708             12.036369       5.358947       2.074121       0.189054      19.488243      -3.475786      11.261916           0.000000
           80              C       8.672508      14.880629      21.001344       0.001764      40.723903 0.41185842E+03  0.94681425E+04                                10.221274                            6.681924      -0.009883       2.005046                    0.999118      26.622997      73.517095       0.655395       0.406524      -1.080182      -0.023001       0.027027      -0.030451       0.046762      -0.000593      -0.003221       0.003993       0.042266       0.030538      -0.026657       0.009081       0.017576             14.176857       5.578588       1.980943      -0.203022      19.237993      -6.829534      17.713990          -0.000000
           81              C       8.605997      14.591154      19.582819      -0.104794      37.144689 0.44874289E+03  0.10703271E+05                                 9.965873                            7.242388      -0.230196       1.899540                    0.999252      30.038797      88.851887       0.585855       0.438326      -1.043829       0.008368       0.010604       0.016618       0.021415      -0.016366       0.009301       0.025059       0.079198      -0.155733      -0.066176      -0.002787       0.068963             12.449644       5.237036       0.903941       0.068140      11.964722      -3.867678      20.147173           0.000000
           82              C       8.752033      15.593183      18.668800       0.003785      40.655888 0.41103285E+03  0.94482762E+04                                10.210341                            6.679676      -0.043577       1.993934                    0.999333      26.638623      73.654813       0.654583       0.407067      -1.079382       0.021393       0.006662       0.041410       0.047083      -0.009745      -0.002782       0.007091      -0.003120      -0.045853      -0.017191      -0.001844       0.019035             14.011602       5.349131       1.117660       1.060333      12.598625       0.867206      24.087050          -0.000001
           83              C       8.951567      16.915051      19.105756      -0.177713      37.172048 0.45309002E+03  0.10771436E+05                                 9.704122                            7.133905       0.045785       1.971209                    0.999673      30.427330      88.194908       0.611668       0.421213      -1.060303      -0.000161      -0.024453       0.006525       0.025309      -0.008794      -0.016909      -0.042442       0.015250      -0.037604      -0.054762       0.017822       0.036940             11.798660       5.241190       1.712702       1.433411      14.744384       4.270322      15.410406          -0.000001
           84              C       8.646482      15.253100      17.235498       0.477377      28.758610 0.28581327E+03  0.60553424E+04                                 8.544963                            5.860168       0.031446       2.058517                    0.999582      22.679228      62.053714       0.641624       0.450577      -1.042606      -0.003308      -0.012473      -0.062056       0.063383       0.037819      -0.010860      -0.024291       0.081073      -0.050539      -0.056479      -0.011784       0.068263             11.396957       4.963786      -1.076266       1.694838       8.124809      -0.186864      21.102275           0.000000
           85              C       8.300912      15.961605      14.949394       0.270332      33.486024 0.33039322E+03  0.72355885E+04                                 9.211539                            6.147299      -0.089695       2.000890                    0.998813      24.207672      66.661259       0.652071       0.428913      -1.058818      -0.006790      -0.007765       0.086191       0.086806      -0.012630       0.001768       0.015725      -0.004254       0.210411      -0.049030      -0.023453       0.072483             12.287438      10.074542      -2.384391       1.593569       5.749581       0.831650      21.038192           0.000000
           86              C       7.222270      16.386708      14.208468      -0.202547      36.050701 0.44477991E+03  0.10491735E+05                                 9.439363                            7.001863       0.167049       2.019526                    0.999681      29.807509      85.175270       0.628189       0.413346      -1.068696      -0.022949      -0.004237      -0.033257       0.040628       0.012445      -0.038343       0.009421      -0.029794      -0.040168      -0.052426       0.023246       0.029181             11.425982      11.732156      -2.570253       4.006354       5.879609       0.043060      16.666180           0.000000
           87              C       7.229500      16.155938      12.802608      -0.008738      37.658296 0.42073747E+03  0.97240409E+04                                 9.686748                            6.770745       0.094235       2.040196                    0.999277      26.680597      73.874730       0.648601       0.408595      -1.078803       0.040461      -0.019140       0.033100       0.055669       0.013227      -0.017670      -0.001411      -0.003186       0.043786      -0.025014      -0.000992       0.026006             12.502384      16.756909      -4.119102       3.552476       6.493581       0.038475      14.256662          -0.000000
           88              C       6.045308      16.651892      12.008910       0.659154      23.161256 0.23139208E+03  0.46987762E+04                                 7.502243                            5.418234      -0.053037       2.055253                    0.999285      21.402088      59.310096       0.633974       0.475771      -1.017887      -0.057368       0.032811      -0.036976       0.075729       0.045588      -0.015098       0.023438      -0.164225      -0.110211      -0.084658      -0.030025       0.114683              9.211203      12.880589      -1.897093       0.919587       4.748872      -0.742996      10.004149          -0.000000
           89              C       8.289345      15.536502      12.249553      -0.132086      35.474938 0.45083039E+03  0.10808515E+05                                 9.680069                            7.316287      -0.304872       1.874976                    0.999030      30.548433      91.778528       0.573791       0.445245      -1.035616       0.000037       0.003067       0.025513       0.025696       0.044127      -0.006698      -0.008719      -0.070438       0.005104      -0.057397      -0.000282       0.057678             11.560088      16.288453      -4.159424       0.927882       6.655685       0.528569      11.736125          -0.000000
           90              C       9.353527      15.123545      12.982035      -0.016997      38.215319 0.42583364E+03  0.98713040E+04                                 9.774890                            6.808908       0.179295       2.068485                    0.999360      26.743160      74.154195       0.647180       0.408269      -1.079039      -0.042810       0.023017       0.027568       0.055879       0.019374       0.011878      -0.001321      -0.008274       0.039846      -0.028911       0.008072       0.020839             12.530739      16.094511      -4.886647      -1.709302       7.152156       1.860850      14.345551          -0.000000
           91              C      10.521814      14.342165      12.403648       0.676823      22.668469 0.23754832E+03  0.48627259E+04                                 7.492468                            5.550075      -0.176991       2.019516                    0.998899      21.439097      59.940112       0.615320       0.486269      -1.010856       0.057347      -0.053896      -0.026089       0.082910       0.046596      -0.005547      -0.072520      -0.108034       0.022341      -0.082133      -0.032153       0.114286              9.028117      12.356413      -2.512175      -0.542227       5.881727       1.976331       8.846213          -0.000000
           92              C       9.343406      15.342170      14.381562      -0.179992      35.709022 0.44448445E+03  0.10544930E+05                                 9.544212                            7.111958      -0.124968       1.929827                    0.999350      30.119751      87.990233       0.605015       0.426730      -1.053991       0.011003      -0.031287      -0.026926       0.042719       0.037615       0.036556      -0.011601      -0.032335      -0.047673      -0.062712       0.011683       0.051029             11.488053      10.649657      -2.831666      -2.493025       6.180274       2.296284      17.634229           0.000001
           93              C       8.556836      13.686292       0.728260       0.468347      30.315954 0.29205215E+03  0.62189664E+04                                 8.820156                            5.913861       0.059781       2.064585                    0.999732      22.839024      62.582167       0.640524       0.449069      -1.043824       0.000416      -0.053250       0.031268       0.061753      -0.049530      -0.032191       0.014722       0.011816       0.017892      -0.055022      -0.011183       0.066205             11.927443       6.112300       1.322001       1.552429      13.480375      -7.215549      16.189655           0.000000
           94              C       9.061455      12.631632       2.900377       0.250654      35.752610 0.35744232E+03  0.79597991E+04                                 9.561071                            6.364781      -0.038066       2.013399                    0.998950      24.598288      67.645243       0.647169       0.425003      -1.064402      -0.020190       0.055464      -0.062519       0.085980       0.004508       0.012128      -0.044025      -0.099772       0.108500      -0.070427      -0.007859       0.078286             12.696263       5.080342       0.158659       1.463765      14.904819      -4.234520      18.103626           0.000000
           95              C       9.224842      12.959973       4.240798      -0.211797      37.016116 0.45121891E+03  0.10696438E+05                                 9.628396                            7.069325       0.052168       1.977403                    0.999602      30.278556      87.120920       0.622092       0.415336      -1.065966      -0.007052      -0.007327       0.038504       0.039824      -0.001295      -0.002082       0.000264      -0.016091      -0.143885      -0.048030       0.015898       0.032132             11.764273       5.271799       0.378169       1.697054      10.050405      -0.770410      19.970615           0.000001
           96              C       9.226288      11.959564       5.206324       0.006261      40.460314 0.41401686E+03  0.95352907E+04                                10.193569                            6.723059      -0.041429       1.997454                    0.999230      26.629607      73.731324       0.649596       0.409399      -1.077706      -0.016183      -0.003381      -0.042693       0.045783      -0.008174      -0.005544      -0.011107      -0.031151      -0.020779      -0.020039      -0.004063       0.024102             13.991764       5.734783       1.382671       2.583806      13.628252       4.812655      22.612257          -0.000001
           97              C       9.064347      10.631624       4.829739      -0.123458      36.716644 0.43315061E+03  0.10217138E+05                                 9.767428                            7.061453      -0.108299       1.940766                    0.999309      29.633398      86.520892       0.601499       0.431698      -1.050201      -0.002963       0.008934      -0.010278       0.013937      -0.011647      -0.007463      -0.023900       0.038016      -0.046300      -0.040040       0.010015       0.030025             12.241042       5.451819       1.518956       1.742523      14.991603       5.421598      16.279704          -0.000001
           98              C       8.899514      10.303687       3.489318       0.007083      39.891237 0.41005537E+03  0.94195279E+04                                10.079773                            6.683952       0.017213       2.019182                    0.999178      26.469371      73.145454       0.652625       0.408560      -1.078471       0.002637       0.036965       0.011519       0.038808      -0.007987      -0.003459      -0.014741       0.005375       0.050016      -0.022026      -0.001023       0.023050             13.600003       5.575221       2.130895       1.591195      20.478836       4.782589      14.745951          -0.000001
           99              C       8.899514      11.303691       2.524425      -0.183400      36.646472 0.46674530E+03  0.11216501E+05                                 9.750342                            7.330443      -0.181917       1.909254                    0.999174      30.610414      90.193800       0.590360       0.431730      -1.050238      -0.013209      -0.026014       0.007727       0.030181      -0.002545      -0.017831       0.003212       0.089248       0.018118      -0.047861      -0.001276       0.049137             11.570595       5.140637       0.820672       0.649747      18.272498      -1.513151      11.298651           0.000001
          100              C       9.508238      12.342157       6.602895       0.578645      26.892805 0.27232714E+03  0.57337537E+04                                 8.304206                            5.818451      -0.027100       2.040297                    0.999675      22.569419      62.748230       0.624026       0.466182      -1.027742       0.000522       0.009580       0.044461       0.045484       0.025621      -0.045208      -0.028070       0.102774      -0.251867      -0.100106      -0.012392       0.112498             10.943366       5.241162       0.189247       2.185104       9.361196       4.260883      18.227739          -0.000001
          101              C       8.626239       8.931212       3.001700       0.581346      26.141452 0.27093499E+03  0.56927571E+04                                 8.128427                            5.796986       0.017204       2.057192                    0.999623      22.411326      62.088626       0.626726       0.465126      -1.029116      -0.005858      -0.039040      -0.009746       0.040663      -0.053581       0.023089      -0.040572       0.167458      -0.041799      -0.104760      -0.010669       0.115429             10.470407       5.125916       2.059661       0.175813      16.684741       4.247228       9.600564          -0.000000
          102              C       9.675963      16.666062       9.131753       0.648554      24.294343 0.24621763E+03  0.50756894E+04                                 7.755506                            5.591441      -0.051096       2.050451                    0.999343      21.758269      60.660134       0.623980       0.476167      -1.018151      -0.058755      -0.039202      -0.030849       0.077075      -0.018089      -0.048718      -0.019403      -0.022377       0.277393      -0.082984      -0.025215       0.108199              9.568188      13.031232       1.388525       2.145948      10.684561       0.730786       4.988773          -0.000000
          103              C      10.834129      17.494001       9.613039      -0.012607      38.251352 0.42747843E+03  0.99200235E+04                                 9.776665                            6.817778       0.070772       2.028932                    0.999255      26.910030      74.682248       0.647299       0.407758      -1.079264       0.035644       0.042742       0.017256       0.058268      -0.022525      -0.005659       0.002994      -0.007539      -0.012377      -0.021126      -0.004949       0.026075             12.640501      16.128819       3.905816       3.921728      15.231775      -0.153402       6.560911           0.000000
          104              C      11.893973      16.892379      10.282194      -0.134156      36.776081 0.48693188E+03  0.11869666E+05                                 9.894673                            7.581818      -0.268794       1.881789                    0.998924      30.872845      92.724203       0.567579       0.442700      -1.039843       0.002670       0.024916      -0.002456       0.025179      -0.008530      -0.037032       0.007519      -0.029900       0.059466      -0.046049       0.002324       0.043724             11.766336      16.349108       1.023742       4.228160      12.028136      -0.675875       6.921766          -0.000000
          105              C      12.965385      17.662017      10.721261      -0.022441      38.104547 0.41572264E+03  0.95883769E+04                                 9.747156                            6.722632       0.120361       2.049437                    0.999285      26.703145      74.087936       0.651416       0.407668      -1.078403      -0.044358       0.029335      -0.021979       0.057544       0.012919      -0.015455       0.003852      -0.014473       0.005066      -0.024685       0.008090       0.016595             12.534261      15.748539      -2.030547       4.765023      14.747485      -2.187145       7.106759          -0.000000
          106              C      12.975507      19.032469      10.491173      -0.175732      36.359838 0.45339337E+03  0.10793557E+05                                 9.640243                            7.172165      -0.097211       1.938033                    0.999414      30.105185      87.668725       0.604728       0.425458      -1.056364       0.008116      -0.022276       0.028969       0.037434       0.031529      -0.035156       0.014002       0.010056       0.062598      -0.057428       0.011268       0.046160             11.663036      10.394544      -2.497608       2.872735      18.170724      -2.756622       6.423840           0.000001
          107              C      11.915662      19.634091       9.822018       0.267813      35.097626 0.34634788E+03  0.76543985E+04                                 9.463203                            6.267143      -0.009031       2.023494                    0.998790      24.323915      66.700309       0.651703       0.425263      -1.063931      -0.005585       0.088276       0.005224       0.088606       0.001205       0.020177      -0.014594      -0.096194      -0.114844      -0.055550      -0.013693       0.069243             12.797113      10.180863       2.299476       2.249303      22.247740      -1.389312       5.962735           0.000000
          108              C      10.845696      18.864452       9.382950      -0.194897      36.008069 0.43279045E+03  0.10141530E+05                                 9.427053                            6.903487       0.143115       2.014463                    0.999580      29.576716      84.293734       0.632980       0.412943      -1.068733      -0.023177      -0.030696       0.007492       0.039187      -0.039827      -0.015457      -0.009533       0.011022       0.051674      -0.053115       0.019279       0.033836             11.547074      11.603749       4.276842       2.379970      17.198331      -0.227098       5.839142           0.000000
          109              C      14.104754      17.058776      11.413636       0.684604      22.161192 0.22465136E+03  0.45411259E+04                                 7.396793                            5.399818      -0.192657       2.017865                    0.999233      21.160522      59.049927       0.622546       0.486721      -1.009255       0.056113      -0.028625       0.044524       0.077139      -0.002402      -0.040606       0.070752      -0.059447       0.186738      -0.079811      -0.035411       0.115222              8.994766      12.344498      -1.021298       2.610357       8.937564      -2.032252       5.702235           0.000000
          110              C      12.421727       1.700412      10.425735       0.515711      25.614544 0.25156167E+03  0.51772634E+04                                 7.968809                            5.542253      -0.021452       2.057464                    0.999449      21.862942      59.519624       0.649966       0.457888      -1.035413      -0.009736      -0.059018       0.013528       0.061326      -0.020882      -0.039625       0.029174       0.068288      -0.139233      -0.068361      -0.012012       0.080373             10.440106       4.971724       2.353965       0.898733      18.309947      -1.320876       8.038648          -0.000000
          111              C      12.592343       3.072887       9.887456      -0.005927      41.520166 0.42016028E+03  0.97027290E+04                                10.339696                            6.751463      -0.056743       1.987596                    0.999168      26.777306      73.996420       0.651951       0.406829      -1.080488       0.016673       0.058753      -0.001321       0.061087       0.002661       0.008795       0.003766       0.005752      -0.005825      -0.008691      -0.002939       0.011630             14.219438       5.605847       2.618067      -0.711838      23.883298      -1.662924      13.169169          -0.000001
          112              C      12.689218       4.115402      10.833139      -0.138840      36.318196 0.42972796E+03  0.10111104E+05                                 9.678615                            7.015968      -0.047777       1.955611                    0.999539      29.764501      86.649004       0.606022       0.429549      -1.052055       0.008627      -0.017045      -0.022067       0.029187      -0.007361      -0.000118      -0.003418       0.088967       0.056289      -0.054629       0.018921       0.035708             12.036368       5.358946       2.074119      -0.189054      19.488239       3.475786      11.261918           0.000000
          113              C      13.015992       5.362371      10.446844       0.001764      40.723900 0.41185851E+03  0.94681448E+04                                10.221274                            6.681925      -0.009883       2.005046                    0.999118      26.622996      73.517091       0.655395       0.406524      -1.080182       0.023001      -0.027027      -0.030451       0.046762      -0.000593       0.003221      -0.003993       0.042266       0.030538      -0.026657       0.009081       0.017576             14.176857       5.578588       1.980941       0.203020      19.237986       6.829534      17.713998          -0.000000
          114              C      13.082503       5.651846       9.028319      -0.104794      37.144694 0.44874289E+03  0.10703270E+05                                 9.965873                            7.242388      -0.230195       1.899540                    0.999252      30.038795      88.851874       0.585855       0.438326      -1.043829      -0.008368      -0.010604       0.016618       0.021415      -0.016366      -0.009301      -0.025059       0.079198      -0.155733      -0.066176      -0.002787       0.068963             12.449646       5.237036       0.903940      -0.068141      11.964721       3.867679      20.147181           0.000000
          115              C      12.936467       4.649817       8.114300       0.003785      40.655897 0.41103262E+03  0.94482697E+04                                10.210343                            6.679674      -0.043577       1.993934                    0.999333      26.638623      73.654814       0.654583       0.407067      -1.079382      -0.021393      -0.006662       0.041410       0.047083      -0.009745       0.002782      -0.007091      -0.003120      -0.045853      -0.017191      -0.001844       0.019035             14.011608       5.349131       1.117659      -1.060336      12.598621      -0.867205      24.087071          -0.000001
          116              C      12.736933       3.327949       8.551256      -0.177713      37.172054 0.45309007E+03  0.10771438E+05                                 9.704123                            7.133905       0.045785       1.971209                    0.999673      30.427331      88.194913       0.611668       0.421213      -1.060303       0.000161       0.024453       0.006525       0.025309      -0.008794       0.016909       0.042442       0.015250      -0.037604      -0.054762       0.017822       0.036940             11.798664       5.241191       1.712703      -1.433413      14.744384      -4.270329      15.410416          -0.000001
          117              C      13.042018       4.989899       6.680999       0.477377      28.758652 0.28581340E+03  0.60553459E+04                                 8.544971                            5.860169       0.031446       2.058517                    0.999582      22.679229      62.053715       0.641624       0.450577      -1.042606       0.003308       0.012473      -0.062056       0.063383       0.037819       0.010860       0.024291       0.081073      -0.050539      -0.056479      -0.011784       0.068263             11.396975       4.963790      -1.076264      -1.694843       8.124809       0.186862      21.102326           0.000000
          118              C      13.387588       4.281394       4.394894       0.270331      33.486034 0.33039309E+03  0.72355854E+04                                 9.211541                            6.147298      -0.089695       2.000890                    0.998813      24.207674      66.661268       0.652071       0.428913      -1.058817       0.006790       0.007765       0.086191       0.086806      -0.012630      -0.001768      -0.015725      -0.004254       0.210411      -0.049030      -0.023453       0.072483             12.287445      10.074543      -2.384390      -1.593579       5.749582      -0.831649      21.038210           0.000000
          119              C       0.007229       3.856292       3.653968      -0.202547      36.050739 0.44478008E+03  0.10491740E+05                                 9.439370                            7.001864       0.167049       2.019526                    0.999681      29.807510      85.175277       0.628189       0.413346      -1.068696       0.022949       0.004238      -0.033257       0.040628       0.012445       0.038343      -0.009421      -0.029794      -0.040168      -0.052426       0.023245       0.029181             11.425994      11.732164      -2.570252      -4.006364       5.879611      -0.043059      16.666208           0.000000
          120              C       0.000000       4.087062       2.248108      -0.008738      37.658308 0.42073749E+03  0.97240415E+04                                 9.686751                            6.770746       0.094235       2.040196                    0.999277      26.680598      73.874735       0.648601       0.408595      -1.078803      -0.040461       0.019140       0.033100       0.055669       0.013227       0.017670       0.001411      -0.003186       0.043786      -0.025014      -0.000992       0.026006             12.502390      16.756913      -4.119102      -3.552485       6.493582      -0.038474      14.256674          -0.000000
          121              C       1.184192       3.591108       1.454410       0.659154      23.161261 0.23139210E+03  0.46987769E+04                                 7.502244                            5.418235      -0.053037       2.055253                    0.999285      21.402088      59.310098       0.633974       0.475771      -1.017887       0.057368      -0.032811      -0.036976       0.075729       0.045588       0.015098      -0.023438      -0.164225      -0.110211      -0.084658      -0.030025       0.114683              9.211206      12.880594      -1.897093      -0.919584       4.748873       0.742996      10.004150          -0.000000
          122              C      13.399155       4.706498       1.695053      -0.132086      35.474938 0.45083040E+03  0.10808516E+05                                 9.680069                            7.316286      -0.304872       1.874976                    0.999030      30.548433      91.778529       0.573791       0.445245      -1.035616      -0.000037      -0.003067       0.025513       0.025696       0.044127       0.006698       0.008719      -0.070438       0.005104      -0.057397      -0.000282       0.057678             11.560088      16.288453      -4.159424      -0.927882       6.655685      -0.528570      11.736127          -0.000000
          123              C      12.334973       5.119455       2.427535      -0.016997      38.215320 0.42583354E+03  0.98713012E+04                                 9.774890                            6.808907       0.179295       2.068485                    0.999360      26.743160      74.154196       0.647180       0.408269      -1.079039       0.042810      -0.023017       0.027568       0.055879       0.019374      -0.011878       0.001321      -0.008275       0.039845      -0.028911       0.008072       0.020839             12.530741      16.094514      -4.886647       1.709305       7.152155      -1.860852      14.345552          -0.000000
          124              C      11.166686       5.900834       1.849148       0.676823      22.668490 0.23754854E+03  0.48627314E+04                                 7.492473                            5.550077      -0.176991       2.019516                    0.998899      21.439097      59.940111       0.615320       0.486269      -1.010856      -0.057347       0.053896      -0.026089       0.082910       0.046596       0.005547       0.072520      -0.108034       0.022341      -0.082133      -0.032153       0.114286              9.028126      12.356430      -2.512182       0.542234       5.881732      -1.976333       8.846215          -0.000000
          125              C      12.345094       4.900830       3.827062      -0.179992      35.709038 0.44448474E+03  0.10544939E+05                                 9.544215                            7.111961      -0.124969       1.929827                    0.999350      30.119755      87.990251       0.605014       0.426730      -1.053991      -0.011003       0.031287      -0.026926       0.042719       0.037615      -0.036556       0.011601      -0.032335      -0.047673      -0.062712       0.011683       0.051029             11.488058      10.649661      -2.831668       2.493025       6.180277      -2.296286      17.634236           0.000001
          126              C      13.131664       6.556708      11.282761       0.468347      30.315949 0.29205218E+03  0.62189670E+04                                 8.820154                            5.913861       0.059781       2.064585                    0.999732      22.839024      62.582164       0.640524       0.449069      -1.043824      -0.000416       0.053250       0.031268       0.061753      -0.049530       0.032191      -0.014722       0.011816       0.017892      -0.055022      -0.011183       0.066205             11.927441       6.112302       1.321997      -1.552437      13.480364       7.215543      16.189657           0.000000
          127              C      12.627045       7.611368      13.454877       0.250654      35.752609 0.35744230E+03  0.79597985E+04                                 9.561071                            6.364781      -0.038066       2.013399                    0.998950      24.598288      67.645242       0.647169       0.425003      -1.064402       0.020190      -0.055464      -0.062519       0.085980       0.004508      -0.012128       0.044025      -0.099772       0.108500      -0.070427      -0.007859       0.078286             12.696263       5.080342       0.158658      -1.463764      14.904820       4.234520      18.103626           0.000000
          128              C      12.463658       7.283027      14.795298      -0.211797      37.016118 0.45121897E+03  0.10696440E+05                                 9.628396                            7.069325       0.052168       1.977403                    0.999602      30.278557      87.120924       0.622092       0.415336      -1.065966       0.007052       0.007327       0.038504       0.039824      -0.001295       0.002082      -0.000264      -0.016091      -0.143885      -0.048030       0.015898       0.032132             11.764273       5.271800       0.378171      -1.697054      10.050405       0.770409      19.970616           0.000001
          129              C      12.462212       8.283436      15.760824       0.006261      40.460315 0.41401683E+03  0.95352898E+04                                10.193569                            6.723059      -0.041429       1.997454                    0.999230      26.629606      73.731321       0.649596       0.409399      -1.077706       0.016183       0.003381      -0.042693       0.045783      -0.008174       0.005544       0.011107      -0.031151      -0.020779      -0.020039      -0.004063       0.024102             13.991765       5.734783       1.382671      -2.583804      13.628253      -4.812657      22.612260          -0.000001
          130              C      12.624153       9.611376      15.384239      -0.123458      36.716642 0.43315058E+03  0.10217138E+05                                 9.767427                            7.061453      -0.108299       1.940766                    0.999309      29.633399      86.520894       0.601499       0.431698      -1.050201       0.002963      -0.008934      -0.010278       0.013937      -0.011647       0.007463       0.023900       0.038016      -0.046300      -0.040040       0.010015       0.030025             12.241041       5.451817       1.518955      -1.742520      14.991602      -5.421598      16.279705          -0.000001
          131              C      12.788985       9.939313      14.043818       0.007083      39.891234 0.41005538E+03  0.94195280E+04                                10.079772                            6.683953       0.017213       2.019182                    0.999178      26.469371      73.145454       0.652625       0.408560      -1.078471      -0.002637      -0.036965       0.011519       0.038808      -0.007987       0.003459       0.014741       0.005375       0.050016      -0.022026      -0.001023       0.023050             13.600002       5.575220       2.130894      -1.591194      20.478833      -4.782588      14.745952          -0.000001
          132              C      12.788985       8.939309      13.078925      -0.183400      36.646473 0.46674530E+03  0.11216501E+05                                 9.750342                            7.330443      -0.181917       1.909254                    0.999174      30.610413      90.193797       0.590360       0.431730      -1.050238       0.013209       0.026014       0.007727       0.030181      -0.002545       0.017831      -0.003212       0.089248       0.018118      -0.047861      -0.001276       0.049137             11.570595       5.140637       0.820670      -0.649748      18.272497       1.513150      11.298651           0.000001
          133              C      12.180262       7.900843      17.157395       0.578645      26.892830 0.27232735E+03  0.57337591E+04                                 8.304211                            5.818454      -0.027100       2.040297                    0.999675      22.569419      62.748229       0.624026       0.466182      -1.027742      -0.000522      -0.009580       0.044461       0.045484       0.025621       0.045208       0.028070       0.102774      -0.251867      -0.100106      -0.012392       0.112498             10.943376       5.241165       0.189248      -2.185105       9.361200      -4.260893      18.227764          -0.000001
          134              C      13.062261      11.311788      13.556200       0.581346      26.141448 0.27093498E+03  0.56927567E+04                                 8.128426                            5.796986       0.017204       2.057192                    0.999623      22.411327      62.088626       0.626726       0.465126      -1.029116       0.005858       0.039040      -0.009746       0.040663      -0.053581      -0.023089       0.040572       0.167458      -0.041799      -0.104760      -0.010669       0.115429             10.470404       5.125914       2.059661      -0.175815      16.684735      -4.247225       9.600563          -0.000000
          135              C       2.446463      13.698438      11.977247       0.648554      24.294343 0.24621763E+03  0.50756895E+04                                 7.755506                            5.591441      -0.051096       2.050451                    0.999343      21.758269      60.660136       0.623980       0.476167      -1.018151      -0.058755       0.039202       0.030849       0.077075       0.018089       0.048718      -0.019403      -0.022377       0.277393      -0.082984      -0.025215       0.108198              9.568189      13.031231      -1.388526      -2.145948      10.684562       0.730786       4.988773          -0.000000
          136              C       3.604629      12.870499      11.495961      -0.012607      38.251346 0.42747838E+03  0.99200221E+04                                 9.776664                            6.817778       0.070772       2.028932                    0.999255      26.910030      74.682250       0.647299       0.407758      -1.079264       0.035644      -0.042742      -0.017256       0.058268       0.022525       0.005659       0.002994      -0.007539      -0.012377      -0.021126      -0.004949       0.026075             12.640500      16.128815      -3.905820      -3.921726      15.231777      -0.153399       6.560909           0.000000
          137              C       4.664473      13.472121      10.826806      -0.134156      36.776081 0.48693212E+03  0.11869673E+05                                 9.894674                            7.581820      -0.268794       1.881789                    0.998924      30.872845      92.724204       0.567579       0.442700      -1.039843       0.002670      -0.024916       0.002456       0.025179       0.008530       0.037032       0.007519      -0.029900       0.059466      -0.046049       0.002324       0.043724             11.766335      16.349100      -1.023744      -4.228156      12.028142      -0.675875       6.921765          -0.000000
          138              C       5.735885      12.702482      10.387739      -0.022441      38.104537 0.41572257E+03  0.95883749E+04                                 9.747154                            6.722631       0.120361       2.049438                    0.999285      26.703144      74.087929       0.651416       0.407668      -1.078403      -0.044358      -0.029335       0.021979       0.057544      -0.012919       0.015455       0.003852      -0.014473       0.005066      -0.024685       0.008090       0.016595             12.534258      15.748521       2.030548      -4.765016      14.747497      -2.187147       7.106755          -0.000000
          139              C       5.746007      11.332031      10.617827      -0.175732      36.359831 0.45339306E+03  0.10793548E+05                                 9.640241                            7.172162      -0.097211       1.938033                    0.999414      30.105185      87.668724       0.604728       0.425458      -1.056364       0.008116       0.022276      -0.028969       0.037434      -0.031529       0.035156       0.014002       0.010056       0.062599      -0.057428       0.011268       0.046160             11.663035      10.394542       2.497606      -2.872734      18.170724      -2.756622       6.423838           0.000001
          140              C       4.686162      10.730409      11.286982       0.267813      35.097627 0.34634780E+03  0.76543961E+04                                 9.463203                            6.267142      -0.009030       2.023494                    0.998790      24.323914      66.700302       0.651703       0.425263      -1.063931      -0.005585      -0.088276      -0.005224       0.088606      -0.001205      -0.020177      -0.014594      -0.096194      -0.114844      -0.055550      -0.013693       0.069243             12.797114      10.180863      -2.299477      -2.249302      22.247744      -1.389313       5.962735           0.000000
          141              C       3.616196      11.500048      11.726049      -0.194897      36.008074 0.43279039E+03  0.10141528E+05                                 9.427053                            6.903486       0.143115       2.014463                    0.999580      29.576713      84.293720       0.632980       0.412943      -1.068733      -0.023177       0.030696      -0.007492       0.039187       0.039827       0.015457      -0.009533       0.011022       0.051674      -0.053115       0.019279       0.033836             11.547076      11.603751      -4.276846      -2.379970      17.198335      -0.227097       5.839141           0.000001
          142              C       6.875254      13.305724       9.695364       0.684604      22.161192 0.22465141E+03  0.45411270E+04                                 7.396793                            5.399819      -0.192657       2.017865                    0.999233      21.160522      59.049926       0.622546       0.486721      -1.009255       0.056113       0.028625      -0.044524       0.077139       0.002402       0.040606       0.070752      -0.059447       0.186738      -0.079811      -0.035411       0.115222              8.994765      12.344493       1.021300      -2.610354       8.937567      -2.032253       5.702234           0.000000
          143              C       5.192227       8.421088      10.683265       0.515711      25.614547 0.25156168E+03  0.51772637E+04                                 7.968810                            5.542253      -0.021452       2.057464                    0.999449      21.862943      59.519632       0.649966       0.457888      -1.035413      -0.009736       0.059018      -0.013528       0.061326       0.020882       0.039625       0.029174       0.068288      -0.139233      -0.068361      -0.012012       0.080373             10.440109       4.971725      -2.353965      -0.898733      18.309953      -1.320877       8.038649          -0.000000
          144              C       5.362843       7.048613      11.221544      -0.005927      41.520170 0.42016030E+03  0.97027297E+04                                10.339696                            6.751463      -0.056743       1.987596                    0.999168      26.777307      73.996423       0.651951       0.406829      -1.080488       0.016673      -0.058753       0.001321       0.061087      -0.002661      -0.008795       0.003766       0.005752      -0.005825      -0.008691      -0.002939       0.011630             14.219439       5.605847      -2.618067       0.711838      23.883302      -1.662924      13.169169          -0.000001
          145              C       5.459718       6.006098      10.275861      -0.138840      36.318200 0.42972801E+03  0.10111105E+05                                 9.678617                            7.015969      -0.047778       1.955611                    0.999539      29.764503      86.649017       0.606022       0.429549      -1.052055       0.008627       0.017045       0.022067       0.029187       0.007361       0.000118      -0.003418       0.088967       0.056290      -0.054629       0.018921       0.035708             12.036370       5.358947      -2.074120       0.189054      19.488244       3.475787      11.261919           0.000000
          146              C       5.786492       4.759129      10.662156       0.001764      40.723901 0.41185854E+03  0.94681457E+04                                10.221274                            6.681925      -0.009883       2.005046                    0.999118      26.622997      73.517095       0.655395       0.406524      -1.080182       0.023001       0.027027       0.030451       0.046762       0.000593      -0.003221      -0.003993       0.042266       0.030538      -0.026657       0.009081       0.017576             14.176857       5.578588      -1.980941      -0.203021      19.237987       6.829532      17.713996          -0.000000
          147              C       5.853003       4.469654      12.080681      -0.104794      37.144683 0.44874280E+03  0.10703268E+05                                 9.965871                            7.242387      -0.230195       1.899540                    0.999252      30.038793      88.851865       0.585855       0.438326      -1.043829      -0.008368       0.010604      -0.016618       0.021415       0.016366       0.009301      -0.025059       0.079198      -0.155733      -0.066176      -0.002787       0.068963             12.449642       5.237035      -0.903940       0.068141      11.964718       3.867675      20.147173           0.000000
          148              C       5.706967       5.471683      12.994700       0.003785      40.655887 0.41103262E+03  0.94482694E+04                                10.210341                            6.679674      -0.043577       1.993934                    0.999333      26.638621      73.654806       0.654583       0.407067      -1.079382      -0.021393       0.006662      -0.041410       0.047083       0.009745      -0.002782      -0.007091      -0.003120      -0.045853      -0.017191      -0.001844       0.019035             14.011604       5.349130      -1.117660       1.060334      12.598623      -0.867212      24.087058          -0.000001
          149              C       5.507433       6.793551      12.557744      -0.177713      37.172054 0.45309004E+03  0.10771437E+05                                 9.704123                            7.133905       0.045785       1.971209                    0.999673      30.427330      88.194909       0.611668       0.421213      -1.060303       0.000161      -0.024453      -0.006525       0.025309       0.008794      -0.016909       0.042442       0.015250      -0.037604      -0.054762       0.017822       0.036940             11.798663       5.241191      -1.712702       1.433413      14.744386      -4.270328      15.410414          -0.000001
          150              C       5.812518       5.131600      14.428001       0.477377      28.758629 0.28581334E+03  0.60553441E+04                                 8.544966                            5.860168       0.031446       2.058517                    0.999582      22.679229      62.053714       0.641624       0.450577      -1.042606       0.003308      -0.012473       0.062056       0.063383      -0.037819      -0.010860       0.024291       0.081073      -0.050539      -0.056479      -0.011784       0.068263             11.396965       4.963787       1.076264       1.694838       8.124809       0.186855      21.102299           0.000000
          151              C       6.158088       5.840105      16.714106       0.270331      33.486025 0.33039309E+03  0.72355854E+04                                 9.211539                            6.147298      -0.089695       2.000890                    0.998813      24.207675      66.661273       0.652071       0.428913      -1.058817       0.006790      -0.007765      -0.086191       0.086806       0.012630       0.001768      -0.015725      -0.004254       0.210411      -0.049030      -0.023453       0.072483             12.287441      10.074542       2.384391       1.593572       5.749581      -0.831651      21.038199           0.000000
          152              C       7.236729       6.265208      17.455032      -0.202547      36.050741 0.44478022E+03  0.10491744E+05                                 9.439370                            7.001865       0.167049       2.019526                    0.999681      29.807512      85.175281       0.628189       0.413346      -1.068696       0.022949      -0.004238       0.033257       0.040628      -0.012445      -0.038343      -0.009421      -0.029794      -0.040168      -0.052426       0.023246       0.029181             11.425993      11.732163       2.570253       4.006361       5.879612      -0.043059      16.666204           0.000000
          153              C       7.229500       6.034438      18.860892      -0.008738      37.658295 0.42073731E+03  0.97240364E+04                                 9.686748                            6.770744       0.094235       2.040196                    0.999277      26.680597      73.874729       0.648601       0.408595      -1.078803      -0.040461      -0.019140      -0.033100       0.055669      -0.013227      -0.017670       0.001411      -0.003186       0.043786      -0.025014      -0.000992       0.026006             12.502385      16.756910       4.119100       3.552481       6.493579      -0.038474      14.256667           0.000000
          154              C       8.413692       6.530392      19.654590       0.659154      23.161260 0.23139209E+03  0.46987766E+04                                 7.502244                            5.418235      -0.053037       2.055253                    0.999285      21.402087      59.310094       0.633974       0.475771      -1.017887       0.057368       0.032811       0.036976       0.075729      -0.045588      -0.015098      -0.023438      -0.164225      -0.110211      -0.084658      -0.030025       0.114683              9.211205      12.880595       1.897093       0.919583       4.748872       0.742995      10.004148          -0.000000
          155              C       6.169655       5.415003      19.413947      -0.132086      35.474936 0.45083037E+03  0.10808515E+05                                 9.680069                            7.316286      -0.304872       1.874976                    0.999030      30.548432      91.778524       0.573791       0.445245      -1.035616      -0.000037       0.003067      -0.025513       0.025696      -0.044127      -0.006698       0.008719      -0.070438       0.005104      -0.057397      -0.000282       0.057678             11.560087      16.288451       4.159424       0.927878       6.655684      -0.528570      11.736126          -0.000000
          156              C       5.105473       5.002045      18.681465      -0.016997      38.215322 0.42583371E+03  0.98713060E+04                                 9.774891                            6.808909       0.179295       2.068485                    0.999360      26.743159      74.154196       0.647180       0.408269      -1.079039       0.042810       0.023017      -0.027568       0.055879      -0.019374       0.011878       0.001321      -0.008275       0.039845      -0.028911       0.008072       0.020839             12.530741      16.094512       4.886649      -1.709306       7.152158      -1.860852      14.345554          -0.000000
          157              C       3.937186       4.220665      19.259852       0.676823      22.668481 0.23754848E+03  0.48627300E+04                                 7.492471                            5.550077      -0.176990       2.019516                    0.998899      21.439096      59.940110       0.615320       0.486269      -1.010856      -0.057347      -0.053896       0.026089       0.082910      -0.046596      -0.005547       0.072520      -0.108034       0.022341      -0.082134      -0.032153       0.114286              9.028122      12.356421       2.512177      -0.542230       5.881730      -1.976333       8.846216          -0.000000
          158              C       5.115594       5.220670      17.281938      -0.179992      35.709029 0.44448456E+03  0.10544934E+05                                 9.544214                            7.111960      -0.124969       1.929827                    0.999350      30.119754      87.990253       0.605014       0.426730      -1.053991      -0.011003      -0.031287       0.026926       0.042719      -0.037615       0.036556       0.011601      -0.032334      -0.047673      -0.062712       0.011683       0.051029             11.488057      10.649662       2.831668      -2.493026       6.180276      -2.296285      17.634232           0.000001
          159              C       5.902164       3.564792       9.826239       0.468347      30.315948 0.29205218E+03  0.62189670E+04                                 8.820154                            5.913861       0.059781       2.064585                    0.999732      22.839024      62.582164       0.640524       0.449069      -1.043824      -0.000416      -0.053250      -0.031268       0.061753       0.049530      -0.032191      -0.014722       0.011816       0.017892      -0.055022      -0.011183       0.066205             11.927440       6.112301      -1.321997       1.552437      13.480363       7.215543      16.189655           0.000000
          160              C       5.397545       2.510132       7.654123       0.250654      35.752606 0.35744228E+03  0.79597978E+04                                 9.561070                            6.364781      -0.038066       2.013399                    0.998950      24.598287      67.645238       0.647169       0.425003      -1.064402       0.020190       0.055464       0.062519       0.085980      -0.004508       0.012128       0.044025      -0.099772       0.108500      -0.070427      -0.007859       0.078286             12.696262       5.080341      -0.158658       1.463764      14.904819       4.234520      18.103624           0.000000
          161              C       5.234158       2.838473       6.313702      -0.211797      37.016116 0.45121894E+03  0.10696439E+05                                 9.628396                            7.069325       0.052168       1.977403                    0.999602      30.278556      87.120921       0.622092       0.415336      -1.065966       0.007052      -0.007327      -0.038504       0.039824       0.001295      -0.002082      -0.000264      -0.016091      -0.143885      -0.048030       0.015898       0.032132             11.764273       5.271799      -0.378171       1.697054      10.050405       0.770408      19.970613           0.000001
          162              C       5.232712       1.838064       5.348176       0.006261      40.460313 0.41401686E+03  0.95352906E+04                                10.193568                            6.723059      -0.041429       1.997454                    0.999230      26.629607      73.731324       0.649596       0.409399      -1.077706       0.016183      -0.003381       0.042693       0.045783       0.008174      -0.005544       0.011107      -0.031151      -0.020779      -0.020039      -0.004063       0.024102             13.991764       5.734782      -1.382671       2.583804      13.628253      -4.812656      22.612256          -0.000001
          163              C       5.394653       0.510124       5.724761      -0.123458      36.716643 0.43315060E+03  0.10217138E+05                                 9.767428                            7.061453      -0.108299       1.940766                    0.999309      29.633399      86.520894       0.601499       0.431698      -1.050201       0.002963       0.008934       0.010278       0.013937       0.011647      -0.007463       0.023900       0.038016      -0.046300      -0.040040       0.010015       0.030025             12.241041       5.451818      -1.518955       1.742520      14.991603      -5.421598      16.279704          -0.000001
          164              C       5.559485       0.182187       7.065182       0.007083      39.891232 0.41005535E+03  0.94195275E+04                                10.079772                            6.683953       0.017213       2.019182                    0.999178      26.469370      73.145453       0.652625       0.408560      -1.078471      -0.002637       0.036965      -0.011519       0.038808       0.007987      -0.003459       0.014741       0.005375       0.050016      -0.022026      -0.001023       0.023050             13.600002       5.575220      -2.130894       1.591194      20.478834      -4.782588      14.745951          -0.000001
          165              C       5.559485       1.182191       8.030075      -0.183400      36.646471 0.46674528E+03  0.11216501E+05                                 9.750341                            7.330443      -0.181917       1.909255                    0.999174      30.610412      90.193794       0.590360       0.431730      -1.050238       0.013209      -0.026014      -0.007727       0.030181       0.002545      -0.017831      -0.003212       0.089248       0.018118      -0.047861      -0.001276       0.049137             11.570595       5.140637      -0.820670       0.649748      18.272497       1.513150      11.298650           0.000001
          166              C       4.950762       2.220657       3.951605       0.578645      26.892805 0.27232714E+03  0.57337537E+04                                 8.304206                            5.818451      -0.027100       2.040297                    0.999675      22.569419      62.748230       0.624026       0.466182      -1.027742      -0.000523       0.009580      -0.044461       0.045484      -0.025621      -0.045208       0.028070       0.102774      -0.251867      -0.100106      -0.012392       0.112498             10.943366       5.241161      -0.189247       2.185103       9.361196      -4.260883      18.227739          -0.000001
          167              C       5.832761      19.052712       7.552800       0.581346      26.141447 0.27093496E+03  0.56927563E+04                                 8.128426                            5.796986       0.017204       2.057192                    0.999623      22.411326      62.088625       0.626726       0.465126      -1.029116       0.005858      -0.039040       0.009746       0.040663       0.053581       0.023089       0.040572       0.167458      -0.041799      -0.104760      -0.010669       0.115429             10.470405       5.125915      -2.059661       0.175815      16.684736      -4.247225       9.600563          -0.000000
          168              C       4.783037       6.544562       1.422747       0.648554      24.294345 0.24621766E+03  0.50756901E+04                                 7.755506                            5.591441      -0.051096       2.050451                    0.999343      21.758269      60.660133       0.623980       0.476167      -1.018151       0.058755      -0.039202       0.030849       0.077075       0.018089      -0.048718       0.019403      -0.022377       0.277393      -0.082984      -0.025215       0.108199              9.568188      13.031233      -1.388520       2.145947      10.684559      -0.730785       4.988773          -0.000000
          169              C       3.624871       7.372501       0.941461      -0.012607      38.251344 0.42747832E+03  0.99200204E+04                                 9.776663                            6.817778       0.070772       2.028932                    0.999255      26.910028      74.682240       0.647299       0.407758      -1.079264      -0.035644       0.042742      -0.017256       0.058268       0.022525      -0.005659      -0.002994      -0.007539      -0.012377      -0.021126      -0.004949       0.026075             12.640499      16.128813      -3.905817       3.921726      15.231775       0.153400       6.560909           0.000000
          170              C       2.565027       6.770879       0.272306      -0.134156      36.776078 0.48693188E+03  0.11869666E+05                                 9.894673                            7.581818      -0.268794       1.881789                    0.998924      30.872845      92.724201       0.567579       0.442700      -1.039843      -0.002670       0.024916       0.002456       0.025179       0.008530      -0.037032      -0.007519      -0.029900       0.059466      -0.046049       0.002324       0.043724             11.766335      16.349104      -1.023742       4.228158      12.028136       0.675875       6.921765          -0.000000
          171              C       1.493615       7.540517      20.942239      -0.022441      38.104543 0.41572279E+03  0.95883810E+04                                 9.747155                            6.722633       0.120361       2.049437                    0.999285      26.703145      74.087933       0.651416       0.407668      -1.078403       0.044358       0.029335       0.021979       0.057544      -0.012919      -0.015455      -0.003852      -0.014473       0.005066      -0.024685       0.008090       0.016595             12.534259      15.748538       2.030543       4.765022      14.747480       2.187141       7.106757          -0.000000
          172              C       1.483493       8.910969       0.063327      -0.175732      36.359829 0.45339333E+03  0.10793556E+05                                 9.640241                            7.172164      -0.097211       1.938033                    0.999414      30.105184      87.668717       0.604728       0.425458      -1.056364      -0.008116      -0.022276      -0.028969       0.037434      -0.031529      -0.035156      -0.014002       0.010056       0.062599      -0.057428       0.011268       0.046160             11.663032      10.394543       2.497605       2.872735      18.170714       2.756620       6.423838           0.000001
          173              C       2.543338       9.512591       0.732482       0.267813      35.097613 0.34634780E+03  0.76543961E+04                                 9.463200                            6.267142      -0.009030       2.023494                    0.998790      24.323913      66.700297       0.651703       0.425263      -1.063931       0.005585       0.088276      -0.005224       0.088606      -0.001205       0.020177       0.014594      -0.096194      -0.114844      -0.055550      -0.013693       0.069243             12.797108      10.180861      -2.299476       2.249301      22.247729       1.389315       5.962734           0.000000
          174              C       3.613304       8.742952       1.171549      -0.194897      36.008070 0.43279039E+03  0.10141528E+05                                 9.427052                            6.903486       0.143115       2.014463                    0.999580      29.576713      84.293718       0.632980       0.412943      -1.068733       0.023177      -0.030696      -0.007492       0.039187       0.039827      -0.015458       0.009533       0.011022       0.051674      -0.053115       0.019279       0.033836             11.547074      11.603748      -4.276843       2.379968      17.198332       0.227098       5.839140           0.000001
          175              C       0.354245       6.937276      20.249864       0.684604      22.161180 0.22465128E+03  0.45411239E+04                                 7.396791                            5.399818      -0.192657       2.017865                    0.999233      21.160521      59.049925       0.622546       0.486722      -1.009255      -0.056113      -0.028625      -0.044524       0.077139       0.002402      -0.040606      -0.070752      -0.059447       0.186738      -0.079811      -0.035411       0.115222              8.994761      12.344495       1.021288       2.610352       8.937558       2.032247       5.702231           0.000000
          176              C       2.037273      11.821912       0.128765       0.515711      25.614544 0.25156178E+03  0.51772663E+04                                 7.968810                            5.542255      -0.021452       2.057464                    0.999449      21.862942      59.519627       0.649966       0.457888      -1.035413       0.009736      -0.059018      -0.013528       0.061326       0.020882      -0.039625      -0.029174       0.068288      -0.139233      -0.068361      -0.012012       0.080373             10.440106       4.971724      -2.353963       0.898733      18.309943       1.320877       8.038650          -0.000000
          177              C       1.866657      13.194387       0.667044      -0.005927      41.520164 0.42016030E+03  0.97027297E+04                                10.339696                            6.751463      -0.056744       1.987596                    0.999168      26.777307      73.996425       0.651951       0.406829      -1.080488      -0.016673       0.058753       0.001321       0.061087      -0.002661       0.008795      -0.003766       0.005752      -0.005824      -0.008691      -0.002939       0.011630             14.219437       5.605847      -2.618066      -0.711838      23.883294       1.662923      13.169169          -0.000001
          178              C       1.769782      14.236902      20.830361      -0.138840      36.318201 0.42972800E+03  0.10111105E+05                                 9.678617                            7.015968      -0.047778       1.955611                    0.999539      29.764502      86.649011       0.606022       0.429549      -1.052055      -0.008627      -0.017045       0.022067       0.029187       0.007361      -0.000118       0.003418       0.088967       0.056290      -0.054629       0.018921       0.035708             12.036369       5.358947      -2.074121      -0.189054      19.488243      -3.475786      11.261918           0.000000
          179              C       1.443008      15.483871       0.107656       0.001764      40.723906 0.41185842E+03  0.94681425E+04                                10.221275                            6.681924      -0.009883       2.005046                    0.999118      26.622997      73.517095       0.655395       0.406524      -1.080182      -0.023001      -0.027027       0.030451       0.046762       0.000593       0.003221       0.003993       0.042266       0.030538      -0.026657       0.009081       0.017576             14.176859       5.578588      -1.980943       0.203022      19.237993      -6.829535      17.713995          -0.000000
          180              C       1.376497      15.773346       1.526181      -0.104794      37.144694 0.44874285E+03  0.10703269E+05                                 9.965874                            7.242388      -0.230195       1.899540                    0.999252      30.038794      88.851871       0.585855       0.438326      -1.043829       0.008368      -0.010604      -0.016618       0.021415       0.016366      -0.009301       0.025059       0.079198      -0.155733      -0.066176      -0.002787       0.068963             12.449647       5.237036      -0.903940      -0.068140      11.964721      -3.867681      20.147183           0.000000
          181              C       1.522533      14.771317       2.440200       0.003785      40.655895 0.41103260E+03  0.94482689E+04                                10.210342                            6.679673      -0.043577       1.993934                    0.999333      26.638622      73.654809       0.654583       0.407067      -1.079382       0.021393      -0.006662      -0.041410       0.047083       0.009745       0.002782       0.007091      -0.003120      -0.045853      -0.017191      -0.001844       0.019035             14.011607       5.349131      -1.117659      -1.060335      12.598621       0.867204      24.087070          -0.000001
          182              C       1.722067      13.449449       2.003244      -0.177713      37.172051 0.45309002E+03  0.10771436E+05                                 9.704123                            7.133905       0.045785       1.971209                    0.999673      30.427329      88.194904       0.611668       0.421213      -1.060303      -0.000161       0.024453      -0.006525       0.025309       0.008794       0.016909      -0.042442       0.015250      -0.037604      -0.054762       0.017822       0.036940             11.798663       5.241191      -1.712702      -1.433413      14.744383       4.270327      15.410414          -0.000001
          183              C       1.416982      15.111399       3.873501       0.477377      28.758649 0.28581339E+03  0.60553454E+04                                 8.544971                            5.860169       0.031446       2.058517                    0.999582      22.679229      62.053716       0.641624       0.450577      -1.042606      -0.003308       0.012473       0.062056       0.063383      -0.037819       0.010860      -0.024291       0.081073      -0.050539      -0.056479      -0.011784       0.068263             11.396974       4.963789       1.076264      -1.694843       8.124808      -0.186862      21.102323          -0.000000
          184              C       1.071412      14.402894       6.159606       0.270331      33.486038 0.33039333E+03  0.72355915E+04                                 9.211542                            6.147300      -0.089695       2.000890                    0.998813      24.207674      66.661267       0.652070       0.428913      -1.058818      -0.006790       0.007765      -0.086191       0.086806       0.012630      -0.001768       0.015725      -0.004254       0.210411      -0.049030      -0.023453       0.072483             12.287444      10.074544       2.384392      -1.593572       5.749583       0.831650      21.038205           0.000000
          185              C      -0.007230      13.977791       6.900532      -0.202547      36.050710 0.44478005E+03  0.10491739E+05                                 9.439365                            7.001864       0.167049       2.019526                    0.999681      29.807513      85.175288       0.628189       0.413346      -1.068696      -0.022949       0.004238       0.033257       0.040628      -0.012445       0.038343       0.009421      -0.029794      -0.040168      -0.052426       0.023245       0.029181             11.425985      11.732155       2.570251      -4.006352       5.879610       0.043063      16.666190           0.000000
          186              C       0.000000      14.208562       8.306392      -0.008738      37.658305 0.42073754E+03  0.97240427E+04                                 9.686750                            6.770746       0.094235       2.040196                    0.999277      26.680598      73.874734       0.648601       0.408595      -1.078803       0.040461       0.019140      -0.033100       0.055669      -0.013227       0.017670      -0.001411      -0.003186       0.043786      -0.025014      -0.000992       0.026006             12.502387      16.756912       4.119103      -3.552476       6.493583       0.038477      14.256665           0.000000
          187              C      13.274808      13.712608       9.100090       0.659154      23.161256 0.23139208E+03  0.46987762E+04                                 7.502243                            5.418235      -0.053037       2.055253                    0.999285      21.402088      59.310098       0.633974       0.475771      -1.017887      -0.057368      -0.032811       0.036976       0.075729      -0.045588       0.015098       0.023438      -0.164225      -0.110211      -0.084658      -0.030025       0.114683              9.211204      12.880589       1.897093      -0.919587       4.748872      -0.742996      10.004150          -0.000000
          188              C       1.059845      14.827998       8.859447      -0.132086      35.474943 0.45083037E+03  0.10808515E+05                                 9.680070                            7.316286      -0.304872       1.874976                    0.999030      30.548432      91.778525       0.573791       0.445245      -1.035616       0.000037      -0.003067      -0.025513       0.025696      -0.044127       0.006698      -0.008719      -0.070438       0.005105      -0.057397      -0.000282       0.057678             11.560090      16.288457       4.159425      -0.927883       6.655686       0.528569      11.736126          -0.000000
          189              C       2.124027      15.240955       8.126965      -0.016997      38.215323 0.42583355E+03  0.98713015E+04                                 9.774891                            6.808908       0.179295       2.068485                    0.999360      26.743160      74.154198       0.647180       0.408269      -1.079039      -0.042810      -0.023017      -0.027568       0.055879      -0.019374      -0.011878      -0.001321      -0.008275       0.039846      -0.028911       0.008072       0.020839             12.530742      16.094516       4.886648       1.709304       7.152156       1.860851      14.345553          -0.000000
          190              C       3.292314      16.022334       8.705352       0.676823      22.668477 0.23754835E+03  0.48627269E+04                                 7.492470                            5.550075      -0.176991       2.019516                    0.998899      21.439097      59.940113       0.615320       0.486269      -1.010856       0.057347       0.053896       0.026089       0.082910      -0.046596       0.005547      -0.072520      -0.108034       0.022341      -0.082133      -0.032153       0.114286              9.028122      12.356422       2.512179       0.542231       5.881729       1.976332       8.846213          -0.000000
          191              C       2.113906      15.022330       6.727438      -0.179992      35.709039 0.44448474E+03  0.10544939E+05                                 9.544215                            7.111961      -0.124969       1.929827                    0.999350      30.119755      87.990254       0.605014       0.426730      -1.053991       0.011003       0.031287       0.026926       0.042719      -0.037615      -0.036556      -0.011601      -0.032335      -0.047673      -0.062712       0.011683       0.051029             11.488059      10.649659       2.831668       2.493027       6.180278       2.296287      17.634240           0.000001
          192              C       1.327336      16.678208      20.380740       0.468347      30.315955 0.29205216E+03  0.62189666E+04                                 8.820155                            5.913861       0.059781       2.064585                    0.999732      22.839024      62.582163       0.640524       0.449069      -1.043824       0.000416       0.053250      -0.031268       0.061753       0.049530       0.032191       0.014722       0.011816       0.017892      -0.055022      -0.011183       0.066205             11.927444       6.112300      -1.322001      -1.552429      13.480375      -7.215549      16.189656           0.000000
          193              C       1.831955      17.732868      18.208623       0.250654      35.752607 0.35744230E+03  0.79597983E+04                                 9.561070                            6.364781      -0.038066       2.013399                    0.998950      24.598287      67.645236       0.647169       0.425003      -1.064402      -0.020190      -0.055464       0.062519       0.085980      -0.004508      -0.012128      -0.044025      -0.099772       0.108500      -0.070427      -0.007859       0.078286             12.696262       5.080342      -0.158659      -1.463765      14.904818      -4.234519      18.103625           0.000000
          194              C       1.995342      17.404527      16.868202      -0.211797      37.016112 0.45121886E+03  0.10696436E+05                                 9.628395                            7.069324       0.052168       1.977403                    0.999602      30.278555      87.120914       0.622092       0.415336      -1.065966      -0.007052       0.007327      -0.038504       0.039824       0.001295       0.002082       0.000264      -0.016091      -0.143885      -0.048030       0.015898       0.032132             11.764272       5.271799      -0.378169      -1.697054      10.050404      -0.770410      19.970613           0.000001
          195              C       1.996788      18.404936      15.902676       0.006261      40.460319 0.41401686E+03  0.95352906E+04                                10.193569                            6.723059      -0.041429       1.997454                    0.999230      26.629607      73.731324       0.649596       0.409399      -1.077706      -0.016183       0.003381       0.042693       0.045783       0.008174       0.005544      -0.011107      -0.031151      -0.020779      -0.020039      -0.004063       0.024102             13.991766       5.734783      -1.382671      -2.583805      13.628254       4.812657      22.612262          -0.000001
          196              C       1.834847      19.732876      16.279261      -0.123458      36.716647 0.43315063E+03  0.10217139E+05                                 9.767428                            7.061453      -0.108299       1.940766                    0.999309      29.633399      86.520896       0.601499       0.431698      -1.050201      -0.002963      -0.008934       0.010278       0.013937       0.011647       0.007463      -0.023900       0.038016      -0.046300      -0.040040       0.010015       0.030025             12.241043       5.451819      -1.518956      -1.742523      14.991604       5.421599      16.279706          -0.000001
          197              C       1.670014      20.060813      17.619682       0.007083      39.891236 0.41005535E+03  0.94195272E+04                                10.079772                            6.683952       0.017214       2.019182                    0.999178      26.469370      73.145451       0.652625       0.408560      -1.078471       0.002637      -0.036965      -0.011519       0.038808       0.007987       0.003459      -0.014741       0.005375       0.050016      -0.022026      -0.001023       0.023050             13.600003       5.575221      -2.130895      -1.591195      20.478836       4.782589      14.745952          -0.000001
          198              C       1.670014      19.060809      18.584575      -0.183400      36.646470 0.46674526E+03  0.11216500E+05                                 9.750341                            7.330443      -0.181917       1.909255                    0.999174      30.610412      90.193792       0.590360       0.431730      -1.050238      -0.013209       0.026014      -0.007727       0.030181       0.002545       0.017831       0.003212       0.089248       0.018118      -0.047861      -0.001276       0.049137             11.570595       5.140637      -0.820672      -0.649747      18.272496      -1.513151      11.298651           0.000001
          199              C       2.278738      18.022343      14.506105       0.578645      26.892831 0.27232735E+03  0.57337591E+04                                 8.304212                            5.818454      -0.027100       2.040297                    0.999675      22.569419      62.748231       0.624026       0.466182      -1.027742       0.000522      -0.009580      -0.044461       0.045484      -0.025621       0.045208      -0.028070       0.102774      -0.251867      -0.100106      -0.012392       0.112498             10.943377       5.241165      -0.189249      -2.185106       9.361200       4.260893      18.227765          -0.000001
          200              C       1.396739       1.190288      18.107300       0.581346      26.141451 0.27093500E+03  0.56927571E+04                                 8.128427                            5.796986       0.017204       2.057192                    0.999623      22.411326      62.088623       0.626726       0.465126      -1.029116      -0.005858       0.039040       0.009746       0.040663       0.053581      -0.023089      -0.040572       0.167458      -0.041799      -0.104760      -0.010669       0.115429             10.470406       5.125915      -2.059661      -0.175813      16.684739       4.247228       9.600564          -0.000000
          201              N       9.739582      19.441377      20.106322      -0.456802      41.179558 0.43722209E+03  0.10144150E+05                                10.084159                            6.707020       0.012930       2.027270                    0.998953      28.240850      76.889682       0.684233       0.385823      -1.100685      -0.003512       0.076520       0.059903       0.097242       0.022484      -0.067692       0.015333      -0.082286       0.091075      -0.099222       0.031635       0.067587             14.056388       6.632304       3.527266      -1.171696      27.829383       0.221008       7.707476          -0.000000
          202              N       8.289345      16.194400      16.365808      -0.429049      39.551685 0.41925597E+03  0.96262203E+04                                 9.807653                            6.565705       0.011959       2.034221                    0.998941      27.772669      75.231633       0.691855       0.385580      -1.100811       0.010284      -0.051465      -0.079760       0.095478      -0.052770       0.011381       0.013805      -0.100432       0.098208      -0.091259       0.032065       0.059194             13.483088       5.957028      -1.152622       2.310485       7.774590      -0.842458      26.717646          -0.000001
          203              N       9.044104      13.728803       1.927252      -0.390627      38.468647 0.39901147E+03  0.90565767E+04                                 9.666006                            6.428440      -0.011486       2.036035                    0.998691      27.249136      73.597592       0.694817       0.388380      -1.097872      -0.035003      -0.083535       0.033920       0.096715       0.029442       0.023682       0.011075      -0.121027       0.037214      -0.078272       0.012067       0.066205             13.210186       6.012182      -0.469368       2.691441      13.494797      -8.867558      20.123579           0.000000
          204              N      11.948918       0.801623       9.551823      -0.456802      41.179578 0.43722209E+03  0.10144150E+05                                10.084162                            6.707020       0.012930       2.027270                    0.998953      28.240851      76.889687       0.684233       0.385823      -1.100685       0.003512      -0.076520       0.059903       0.097242       0.022484       0.067692      -0.015333      -0.082286       0.091075      -0.099222       0.031635       0.067587             14.056394       6.632307       3.527271       1.171698      27.829398      -0.220999       7.707477          -0.000001
          205              N      13.399155       4.048600       5.811308      -0.429049      39.551710 0.41925583E+03  0.96262163E+04                                 9.807658                            6.565704       0.011959       2.034221                    0.998941      27.772669      75.231635       0.691855       0.385580      -1.100811      -0.010284       0.051465      -0.079760       0.095478      -0.052770      -0.011381      -0.013805      -0.100432       0.098208      -0.091259       0.032065       0.059194             13.483102       5.957031      -1.152620      -2.310493       7.774588       0.842462      26.717688          -0.000001
          206              N      12.644395       6.514197      12.481752      -0.390627      38.468618 0.39901114E+03  0.90565673E+04                                 9.666000                            6.428438      -0.011486       2.036035                    0.998691      27.249135      73.597588       0.694817       0.388380      -1.097872       0.035003       0.083535       0.033920       0.096715       0.029442      -0.023682      -0.011075      -0.121027       0.037214      -0.078272       0.012067       0.066205             13.210178       6.012180      -0.469368      -2.691441      13.494790       8.867550      20.123563           0.000000
          207              N       4.719418       9.319877      11.557177      -0.456802      41.179578 0.43722203E+03  0.10144148E+05                                10.084162                            6.707019       0.012930       2.027270                    0.998953      28.240849      76.889680       0.684233       0.385823      -1.100685       0.003512       0.076520      -0.059903       0.097242      -0.022484      -0.067692      -0.015333      -0.082286       0.091075      -0.099222       0.031635       0.067587             14.056395       6.632307      -3.527272      -1.171698      27.829401      -0.221000       7.707477          -0.000000
          208              N       6.169655       6.072900      15.297692      -0.429049      39.551711 0.41925617E+03  0.96262260E+04                                 9.807658                            6.565707       0.011959       2.034221                    0.998941      27.772672      75.231647       0.691854       0.385580      -1.100811      -0.010284      -0.051465       0.079760       0.095478       0.052770       0.011381      -0.013805      -0.100432       0.098208      -0.091259       0.032065       0.059194             13.483100       5.957030       1.152620       2.310489       7.774591       0.842457      26.717678          -0.000001
          209              N       5.414895       3.607303       8.627248      -0.390627      38.468619 0.39901114E+03  0.90565676E+04                                 9.666001                            6.428438      -0.011486       2.036035                    0.998691      27.249135      73.597589       0.694817       0.388380      -1.097872       0.035003      -0.083535      -0.033920       0.096715      -0.029442       0.023682      -0.011075      -0.121027       0.037214      -0.078272       0.012067       0.066205             13.210178       6.012180       0.469368       2.691441      13.494790       8.867550      20.123563           0.000000
          210              N       2.510082      10.923123       1.002678      -0.456802      41.179543 0.43722194E+03  0.10144146E+05                                10.084157                            6.707019       0.012930       2.027270                    0.998953      28.240849      76.889679       0.684233       0.385823      -1.100685      -0.003512      -0.076520      -0.059903       0.097242      -0.022484       0.067692       0.015333      -0.082286       0.091075      -0.099222       0.031635       0.067587             14.056384       6.632303      -3.527267       1.171696      27.829373       0.221005       7.707475          -0.000000
          211              N       1.059845      14.170100       4.743192      -0.429049      39.551711 0.41925593E+03  0.96262193E+04                                 9.807658                            6.565705       0.011959       2.034221                    0.998941      27.772669      75.231636       0.691855       0.385580      -1.100811       0.010284       0.051465       0.079760       0.095478       0.052770      -0.011381       0.013805      -0.100432       0.098208      -0.091259       0.032065       0.059194             13.483101       5.957031       1.152621      -2.310490       7.774588      -0.842463      26.717683          -0.000001
          212              N       1.814604      16.635697      19.181748      -0.390627      38.468641 0.39901141E+03  0.90565748E+04                                 9.666004                            6.428440      -0.011486       2.036035                    0.998691      27.249134      73.597583       0.694817       0.388380      -1.097872      -0.035003       0.083535      -0.033920       0.096715      -0.029442      -0.023682       0.011075      -0.121027       0.037214      -0.078272       0.012067       0.066205             13.210185       6.012181       0.469368      -2.691441      13.494795      -8.867557      20.123578           0.000000
          213              O      13.082503       2.959527      19.397060      -0.617835      37.933373 0.51460456E+03  0.12204685E+05                                 8.903710                            6.938877       0.430361       2.192417                    0.996208      27.550588      71.327622       0.736067       0.350862      -1.148497      -0.066792      -0.025954       0.019035       0.074142      -0.047420       0.019411       0.012650       0.051314       0.082382      -0.072037       0.025188       0.046849             10.842306      18.791629      -1.991998      -2.590031       7.614844       0.934546       6.120446           0.000000
          214              O      11.863609       4.846174      19.625037      -0.640620      43.799506 0.66914320E+03  0.17010001E+05                                 9.916942                            8.096817      -0.006483       2.030120                    0.995088      29.318151      79.547121       0.655813       0.367401      -1.131117       0.002089      -0.074713      -0.017087       0.076671      -0.013357       0.035947       0.003477      -0.080225       0.204905      -0.084910       0.008056       0.076854             11.345623       8.644005       0.090314      -0.104783      18.209123      -1.959867       7.183740           0.000001
          215              O       7.731227       4.325929       1.369974      -0.669263      40.051340 0.60890600E+03  0.15096851E+05                                 9.242711                            7.626127       0.313681       2.130313                    0.996482      29.028483      77.429246       0.689733       0.358170      -1.139928      -0.005529      -0.082365      -0.036372       0.090208       0.003725       0.035390      -0.017573      -0.091208       0.164267      -0.082777       0.013739       0.069038             10.393377       8.177816       0.393793      -0.179229      15.496245       3.385189       7.506072           0.000000
          216              O       6.500766       2.566812       0.878134      -0.620972      36.367771 0.50876151E+03  0.12025898E+05                                 8.630360                            6.879560       0.398011       2.181781                    0.996514      27.417003      70.751657       0.742787       0.348850      -1.150705       0.075274      -0.006720       0.004821       0.075727       0.031860       0.036010      -0.049230       0.031498       0.030733      -0.081198       0.029773       0.051425             10.321380      17.656277       1.170862      -2.529690       6.984335      -0.257781       6.323527           0.000000
          217              O       8.976147      18.858379       0.964681      -0.467053      21.965022 0.31823350E+03  0.67070930E+04                                 6.018725                            5.382276       0.788042       2.327675                    0.999360      25.107001      61.700145       0.851335       0.341364      -1.153963       0.016252       0.016504      -0.049678       0.054813      -0.064300       0.024833       0.012581       0.119121       0.013265      -0.094596       0.005342       0.089254              6.257176       4.113683      -0.265920      -1.050901       6.765455       1.241703       7.892391          -0.000001
          218              O       4.992693      16.844200      12.616849      -0.607962      37.839130 0.49960611E+03  0.11773540E+05                                 8.904484                            6.858135       0.377641       2.180440                    0.996131      27.280347      70.635036       0.736226       0.353033      -1.145571       0.066939      -0.020173       0.018604       0.072346       0.026005      -0.040122       0.013469      -0.039555      -0.120701      -0.070725       0.017441       0.053284             10.918493      19.241841      -2.173765      -2.200377       5.885423       0.824898       7.628217          -0.000000
          219              O       6.224599      16.732864      10.752925      -0.648998      42.412478 0.64838252E+03  0.16341476E+05                                 9.660767                            7.937973       0.072170       2.053952                    0.995436      29.220895      78.764022       0.666848       0.364434      -1.134204       0.001804       0.016298       0.074575       0.076357       0.034005      -0.018894       0.005276      -0.147583       0.010837      -0.087277       0.007817       0.079461             10.968496       8.468184      -0.058606      -0.098153       6.911877      -1.915854      17.525427           0.000000
          220              O      10.341077      13.785483      11.274317      -0.669331      39.561532 0.60614387E+03  0.15008284E+05                                 9.144537                            7.594943       0.298517       2.124181                    0.996666      29.060926      77.413204       0.693180       0.356865      -1.141197       0.001333       0.032558       0.082073       0.088305       0.038874       0.005089      -0.017235      -0.115600       0.060265      -0.080688       0.015957       0.064731             10.210861       8.035122      -0.041509       0.715046       7.568253       3.319073      15.029207           0.000000
          221              O      11.588888      14.346214      13.045362      -0.609437      36.489420 0.51184071E+03  0.12128857E+05                                 8.676037                            6.929653       0.331494       2.162732                    0.996473      27.398183      71.018734       0.734686       0.351819      -1.147142      -0.069284      -0.000144       0.016209       0.071155       0.044797       0.028242      -0.046703       0.000939      -0.031434      -0.080502       0.025834       0.054668             10.346199      17.505572      -2.464388       1.448571       6.402953      -0.338248       7.130074           0.000001
          222              O       8.976147      14.081031      16.889311      -0.487614      23.376419 0.36036771E+03  0.78157038E+04                                 6.262290                            5.712989       0.833891       2.325473                    0.999409      25.945138      64.162530       0.831518       0.339635      -1.158269      -0.004002       0.027569       0.003591       0.028089      -0.002188      -0.055521       0.015480      -0.013640      -0.261849      -0.109667       0.046640       0.063026              6.472261       4.309923      -1.119681      -0.490172       7.957077       1.232625       7.149782          -0.000001
          223              O       9.801756      11.489927       7.483140      -0.597729      26.256197 0.39941282E+03  0.88811793E+04                                 6.769047                            5.974102       0.843541       2.319188                    0.998916      26.892523      67.166249       0.822059       0.335085      -1.163099      -0.035056      -0.029901      -0.057002       0.073296       0.007910       0.008237      -0.069158       0.079105       0.026322      -0.092573       0.035891       0.056682              7.311053       5.202019      -0.396347       1.208630       6.797463      -0.670975       9.933677          -0.000000
          224              O       9.359311      13.585077       6.955415      -0.634235      35.724446 0.53667065E+03  0.12855117E+05                                 8.549242                            7.053522       0.421674       2.161855                    0.997825      28.484730      73.977868       0.735534       0.347645      -1.151790      -0.019303      -0.003883      -0.053461       0.056971       0.015839      -0.028245       0.054542      -0.037812      -0.202029      -0.097595       0.023525       0.074070             10.291670       6.214189      -0.045385       0.384147      11.890065       5.687137      12.770757          -0.000001
          225              O       8.248859       8.016228       3.837616      -0.624244      27.393375 0.42646694E+03  0.96333128E+04                                 6.959970                            6.171102       0.829578       2.303775                    0.998793      27.486878      69.051037       0.809738       0.334866      -1.164023       0.028098       0.057456       0.044298       0.077801       0.014360       0.001895      -0.073900       0.005150      -0.123194      -0.091938       0.021416       0.070523              7.479776       5.443405       1.401478      -0.437576      10.026237      -0.549217       6.969686          -0.000001
          226              O       8.756370       8.672101       1.766823      -0.590371      33.104792 0.49244231E+03  0.11548077E+05                                 8.119663                            6.768465       0.506927       2.208468                    0.997752      27.491786      70.711740       0.748679       0.348864      -1.150453       0.008663       0.066909      -0.001125       0.067477      -0.039083       0.019802       0.026726       0.092919       0.135717      -0.090844       0.033684       0.057160              9.588606       5.838176       0.325848      -0.058815      11.418040       4.944094      11.509601          -0.000001
          227              O       7.723998      12.708555       0.377851      -0.514750      25.882195 0.40589616E+03  0.90526844E+04                                 6.719482                            6.062442       0.773760       2.290483                    0.999231      26.757971      66.713013       0.808783       0.339556      -1.160411       0.014113       0.000720       0.029352       0.032576       0.044329      -0.004227       0.057179       0.003575      -0.270083      -0.113674       0.016302       0.097372              7.046640       6.471705       2.390960       0.824182       8.715149      -0.416749       5.953065          -0.000000
          228              O       8.605997      17.283473       8.842560      -0.617835      37.933372 0.51460459E+03  0.12204686E+05                                 8.903710                            6.938877       0.430361       2.192417                    0.996208      27.550589      71.327625       0.736067       0.350862      -1.148497       0.066792       0.025954       0.019035       0.074142      -0.047420      -0.019411      -0.012650       0.051314       0.082382      -0.072037       0.025188       0.046849             10.842306      18.791628      -1.991997       2.590032       7.614845      -0.934546       6.120446           0.000000
          229              O       9.824890      15.396826       9.070537      -0.640620      43.799501 0.66914312E+03  0.17009999E+05                                 9.916941                            8.096817      -0.006483       2.030120                    0.995088      29.318150      79.547119       0.655813       0.367401      -1.131117      -0.002089       0.074713      -0.017087       0.076671      -0.013357      -0.035947      -0.003477      -0.080225       0.204905      -0.084910       0.008056       0.076854             11.345622       8.644004       0.090319       0.104784      18.209122       1.959865       7.183739           0.000001
          230              O      13.957273      15.917071      11.924474      -0.669263      40.051340 0.60890598E+03  0.15096850E+05                                 9.242711                            7.626127       0.313681       2.130313                    0.996482      29.028484      77.429250       0.689733       0.358170      -1.139928       0.005529       0.082365      -0.036372       0.090208       0.003725      -0.035390       0.017573      -0.091208       0.164267      -0.082777       0.013739       0.069038             10.393378       8.177815       0.393783       0.179233      15.496246      -3.385192       7.506073           0.000000
          231              O       0.728734      17.676188      11.432634      -0.620972      36.367793 0.50876193E+03  0.12025910E+05                                 8.630365                            6.879563       0.398011       2.181781                    0.996514      27.417003      70.751660       0.742787       0.348850      -1.150705      -0.075274       0.006720       0.004821       0.075727       0.031860      -0.036010       0.049230       0.031498       0.030733      -0.081198       0.029773       0.051425             10.321386      17.656291       1.170860       2.529694       6.984337       0.257781       6.323532           0.000000
          232              O      12.712353       1.384621      11.519181      -0.467053      21.965031 0.31823368E+03  0.67070977E+04                                 6.018727                            5.382278       0.788042       2.327675                    0.999360      25.107003      61.700158       0.851334       0.341364      -1.153963      -0.016252      -0.016503      -0.049678       0.054813      -0.064300      -0.024833      -0.012581       0.119121       0.013265      -0.094596       0.005342       0.089254              6.257179       4.113685      -0.265920       1.050902       6.765457      -1.241703       7.892395          -0.000001
          233              O       2.236807       3.398800       2.062349      -0.607962      37.839136 0.49960613E+03  0.11773541E+05                                 8.904485                            6.858135       0.377641       2.180440                    0.996131      27.280348      70.635038       0.736226       0.353033      -1.145571      -0.066939       0.020173       0.018604       0.072346       0.026005       0.040122      -0.013469      -0.039555      -0.120701      -0.070725       0.017441       0.053284             10.918495      19.241845      -2.173765       2.200377       5.885423      -0.824898       7.628217          -0.000000
          234              O       1.004900       3.510136       0.198425      -0.648998      42.412485 0.64838260E+03  0.16341479E+05                                 9.660768                            7.937973       0.072170       2.053952                    0.995436      29.220895      78.764023       0.666848       0.364434      -1.134204      -0.001804      -0.016298       0.074575       0.076357       0.034005       0.018894      -0.005276      -0.147583       0.010837      -0.087277       0.007817       0.079461             10.968498       8.468185      -0.058606       0.098156       6.911878       1.915855      17.525430           0.000000
          235              O      11.347423       6.457517       0.719817      -0.669331      39.561533 0.60614407E+03  0.15008290E+05                                 9.144537                            7.594944       0.298517       2.124181                    0.996666      29.060926      77.413205       0.693180       0.356866      -1.141197      -0.001333      -0.032558       0.082073       0.088305       0.038874      -0.005089       0.017235      -0.115600       0.060265      -0.080688       0.015957       0.064731             10.210862       8.035123      -0.041509      -0.715045       7.568257      -3.319075      15.029205           0.000000
          236              O      10.099611       5.896786       2.490862      -0.609437      36.489437 0.51184099E+03  0.12128865E+05                                 8.676040                            6.929655       0.331494       2.162732                    0.996473      27.398182      71.018731       0.734686       0.351819      -1.147142       0.069284       0.000144       0.016209       0.071155       0.044797      -0.028242       0.046703       0.000939      -0.031434      -0.080502       0.025834       0.054668             10.346205      17.505585      -2.464394      -1.448568       6.402957       0.338249       7.130073           0.000001
          237              O      12.712353       6.161969       6.334811      -0.487614      23.376419 0.36036787E+03  0.78157078E+04                                 6.262291                            5.712990       0.833891       2.325473                    0.999409      25.945136      64.162520       0.831518       0.339635      -1.158269       0.004002      -0.027569       0.003591       0.028089      -0.002188       0.055521      -0.015480      -0.013640      -0.261849      -0.109667       0.046640       0.063026              6.472261       4.309923      -1.119679       0.490173       7.957076      -1.232627       7.149785          -0.000001
          238              O      11.886744       8.753073      18.037641      -0.597729      26.256200 0.39941299E+03  0.88811836E+04                                 6.769048                            5.974103       0.843541       2.319188                    0.998916      26.892523      67.166248       0.822059       0.335085      -1.163099       0.035056       0.029901      -0.057002       0.073296       0.007910      -0.008237       0.069158       0.079105       0.026322      -0.092573       0.035891       0.056682              7.311054       5.202020      -0.396347      -1.208629       6.797463       0.670973       9.933679          -0.000001
          239              O      12.329189       6.657923      17.509916      -0.634235      35.724456 0.53667081E+03  0.12855122E+05                                 8.549244                            7.053523       0.421674       2.161855                    0.997825      28.484731      73.977874       0.735533       0.347645      -1.151790       0.019303       0.003883      -0.053461       0.056971       0.015839       0.028245      -0.054542      -0.037812      -0.202029      -0.097595       0.023525       0.074070             10.291674       6.214191      -0.045384      -0.384147      11.890066      -5.687141      12.770765          -0.000001
          240              O      13.439640      12.226772      14.392116      -0.624244      27.393370 0.42646681E+03  0.96333092E+04                                 6.959969                            6.171101       0.829578       2.303775                    0.998793      27.486877      69.051033       0.809738       0.334866      -1.164023      -0.028098      -0.057456       0.044298       0.077801       0.014360      -0.001895       0.073900       0.005150      -0.123194      -0.091938       0.021416       0.070523              7.479774       5.443402       1.401476       0.437575      10.026236       0.549218       6.969685          -0.000001
          241              O      12.932130      11.570899      12.321323      -0.590371      33.104788 0.49244224E+03  0.11548075E+05                                 8.119662                            6.768464       0.506927       2.208468                    0.997752      27.491785      70.711735       0.748679       0.348864      -1.150453      -0.008663      -0.066909      -0.001125       0.067477      -0.039083      -0.019802      -0.026726       0.092919       0.135717      -0.090844       0.033684       0.057160              9.588605       5.838175       0.325849       0.058814      11.418037      -4.944093      11.509601          -0.000001
          242              O      13.964502       7.534445      10.932351      -0.514750      25.882185 0.40589602E+03  0.90526801E+04                                 6.719479                            6.062441       0.773760       2.290483                    0.999231      26.757969      66.713000       0.808783       0.339556      -1.160411      -0.014113      -0.000720       0.029352       0.032576       0.044329       0.004227      -0.057179       0.003575      -0.270083      -0.113674       0.016302       0.097372              7.046636       6.471703       2.390958      -0.824183       8.715142       0.416747       5.953064          -0.000000
          243              O       1.376497      13.081027      12.266440      -0.617835      37.933371 0.51460459E+03  0.12204686E+05                                 8.903710                            6.938877       0.430361       2.192417                    0.996208      27.550589      71.327625       0.736067       0.350862      -1.148497       0.066792      -0.025954      -0.019035       0.074142       0.047420       0.019411      -0.012650       0.051314       0.082382      -0.072037       0.025188       0.046849             10.842305      18.791626       1.991997      -2.590032       7.614845      -0.934546       6.120446           0.000000
          244              O       2.595390      14.967674      12.038463      -0.640620      43.799505 0.66914313E+03  0.17009999E+05                                 9.916942                            8.096817      -0.006483       2.030120                    0.995088      29.318150      79.547120       0.655813       0.367401      -1.131117      -0.002089      -0.074713       0.017087       0.076671       0.013357       0.035947      -0.003477      -0.080225       0.204905      -0.084910       0.008056       0.076854             11.345623       8.644004      -0.090319      -0.104784      18.209125       1.959867       7.183740           0.000001
          245              O       6.727773      14.447429       9.184526      -0.669263      40.051340 0.60890594E+03  0.15096849E+05                                 9.242710                            7.626126       0.313681       2.130313                    0.996482      29.028484      77.429247       0.689733       0.358170      -1.139928       0.005529      -0.082365       0.036372       0.090208      -0.003725       0.035390       0.017573      -0.091208       0.164267      -0.082777       0.013739       0.069038             10.393378       8.177815      -0.393785      -0.179232      15.496246      -3.385191       7.506072           0.000000
          246              O       7.958234      12.688312       9.676366      -0.620972      36.367787 0.50876194E+03  0.12025911E+05                                 8.630363                            6.879563       0.398011       2.181781                    0.996514      27.417004      70.751662       0.742787       0.348850      -1.150705      -0.075274      -0.006720      -0.004821       0.075727      -0.031860       0.036010       0.049230       0.031498       0.030733      -0.081198       0.029773       0.051425             10.321384      17.656286      -1.170858      -2.529692       6.984336       0.257780       6.323530           0.000000
          247              O       5.482853       8.736879       9.589819      -0.467053      21.965043 0.31823388E+03  0.67071033E+04                                 6.018729                            5.382280       0.788041       2.327675                    0.999360      25.107008      61.700178       0.851334       0.341364      -1.153963      -0.016252       0.016504       0.049678       0.054813       0.064300       0.024833      -0.012581       0.119121       0.013264      -0.094596       0.005342       0.089254              6.257182       4.113686       0.265920      -1.050903       6.765461      -1.241703       7.892398          -0.000001
          248              O       9.466307       6.722700      19.046651      -0.607962      37.839133 0.49960607E+03  0.11773539E+05                                 8.904484                            6.858134       0.377641       2.180440                    0.996131      27.280347      70.635033       0.736226       0.353033      -1.145571      -0.066939      -0.020173      -0.018604       0.072346      -0.026005      -0.040122      -0.013469      -0.039555      -0.120701      -0.070725       0.017441       0.053284             10.918494      19.241844       2.173765      -2.200378       5.885423      -0.824898       7.628216          -0.000000
          249              O       8.234400       6.611364      20.910575      -0.648998      42.412484 0.64838262E+03  0.16341479E+05                                 9.660768                            7.937973       0.072170       2.053952                    0.995436      29.220896      78.764024       0.666848       0.364434      -1.134204      -0.001804       0.016298      -0.074575       0.076357      -0.034005      -0.018894      -0.005276      -0.147583       0.010837      -0.087277       0.007817       0.079461             10.968497       8.468185       0.058606      -0.098156       6.911877       1.915855      17.525428           0.000000
          250              O       4.117923       3.663983      20.389183      -0.669331      39.561528 0.60614384E+03  0.15008283E+05                                 9.144536                            7.594942       0.298517       2.124181                    0.996666      29.060926      77.413203       0.693180       0.356865      -1.141197      -0.001333       0.032558      -0.082073       0.088305      -0.038874       0.005089       0.017235      -0.115600       0.060265      -0.080688       0.015957       0.064731             10.210860       8.035122       0.041509       0.715046       7.568253      -3.319072      15.029206           0.000000
          251              O       2.870111       4.224714      18.618138      -0.609437      36.489433 0.51184100E+03  0.12128866E+05                                 8.676040                            6.929655       0.331494       2.162732                    0.996473      27.398182      71.018731       0.734686       0.351819      -1.147142       0.069284      -0.000144      -0.016209       0.071155      -0.044797       0.028242       0.046703       0.000939      -0.031434      -0.080502       0.025834       0.054668             10.346203      17.505581       2.464390       1.448568       6.402956       0.338248       7.130073           0.000001
          252              O       5.482853       3.959531      14.774189      -0.487614      23.376429 0.36036793E+03  0.78157097E+04                                 6.262293                            5.712991       0.833891       2.325473                    0.999409      25.945139      64.162539       0.831518       0.339635      -1.158269       0.004002       0.027569      -0.003591       0.028089       0.002188      -0.055521      -0.015479      -0.013640      -0.261849      -0.109667       0.046640       0.063027              6.472264       4.309924       1.119680      -0.490174       7.957079      -1.232629       7.149789          -0.000001
          253              O       4.657244       1.368427       3.071360      -0.597729      26.256191 0.39941271E+03  0.88811761E+04                                 6.769046                            5.974100       0.843542       2.319188                    0.998916      26.892522      67.166242       0.822059       0.335085      -1.163099       0.035056      -0.029901       0.057002       0.073296      -0.007910       0.008237       0.069158       0.079105       0.026322      -0.092573       0.035891       0.056682              7.311051       5.202018       0.396347       1.208630       6.797462       0.670975       9.933674          -0.000000
          254              O       5.099689       3.463577       3.599085      -0.634235      35.724453 0.53667077E+03  0.12855121E+05                                 8.549244                            7.053523       0.421674       2.161855                    0.997825      28.484731      73.977875       0.735533       0.347645      -1.151790       0.019303      -0.003883       0.053461       0.056971      -0.015839      -0.028245      -0.054542      -0.037812      -0.202029      -0.097595       0.023525       0.074070             10.291672       6.214190       0.045385       0.384147      11.890067      -5.687138      12.770760          -0.000001
          255              O       6.210140      18.137728       6.716884      -0.624244      27.393370 0.42646681E+03  0.96333093E+04                                 6.959969                            6.171101       0.829578       2.303775                    0.998793      27.486878      69.051035       0.809738       0.334866      -1.164023      -0.028098       0.057456      -0.044298       0.077801      -0.014360       0.001895       0.073900       0.005150      -0.123194      -0.091938       0.021416       0.070523              7.479774       5.443402      -1.401476      -0.437575      10.026236       0.549218       6.969685          -0.000001
          256              O       5.702630      18.793601       8.787677      -0.590371      33.104789 0.49244225E+03  0.11548075E+05                                 8.119662                            6.768464       0.506927       2.208468                    0.997752      27.491785      70.711735       0.748679       0.348864      -1.150453      -0.008663       0.066909       0.001125       0.067477       0.039083       0.019802      -0.026726       0.092919       0.135717      -0.090844       0.033684       0.057160              9.588605       5.838175      -0.325849      -0.058814      11.418038      -4.944093      11.509601          -0.000001
          257              O       6.735002       2.587055      10.176649      -0.514750      25.882186 0.40589604E+03  0.90526808E+04                                 6.719480                            6.062441       0.773760       2.290483                    0.999231      26.757969      66.713001       0.808783       0.339556      -1.160411      -0.014113       0.000720      -0.029352       0.032576      -0.044329      -0.004227      -0.057179       0.003575      -0.270083      -0.113674       0.016302       0.097372              7.046637       6.471703      -2.390958       0.824183       8.715143       0.416747       5.953064          -0.000000
          258              O       5.853003       7.161973       1.711940      -0.617835      37.933375 0.51460456E+03  0.12204685E+05                                 8.903710                            6.938876       0.430361       2.192417                    0.996208      27.550589      71.327623       0.736067       0.350862      -1.148497      -0.066792       0.025954      -0.019035       0.074142       0.047420      -0.019411       0.012650       0.051314       0.082382      -0.072037       0.025188       0.046849             10.842307      18.791630       1.991998       2.590032       7.614844       0.934546       6.120447           0.000000
          259              O       4.634109       5.275326       1.483963      -0.640620      43.799505 0.66914321E+03  0.17010002E+05                                 9.916942                            8.096817      -0.006483       2.030120                    0.995088      29.318151      79.547121       0.655813       0.367401      -1.131117       0.002089       0.074713       0.017087       0.076671       0.013357      -0.035947       0.003477      -0.080225       0.204905      -0.084910       0.008056       0.076854             11.345622       8.644005      -0.090314       0.104783      18.209121      -1.959866       7.183740           0.000001
          260              O       0.501727       5.795571      19.739026      -0.669263      40.051338 0.60890601E+03  0.15096851E+05                                 9.242710                            7.626127       0.313681       2.130313                    0.996482      29.028484      77.429247       0.689733       0.358170      -1.139928      -0.005529       0.082365       0.036372       0.090208      -0.003725      -0.035390      -0.017573      -0.091208       0.164267      -0.082777       0.013739       0.069038             10.393376       8.177815      -0.393791       0.179230      15.496242       3.385190       7.506072           0.000000
          261              O      13.730266       7.554688      20.230866      -0.620972      36.367778 0.50876153E+03  0.12025899E+05                                 8.630362                            6.879560       0.398011       2.181781                    0.996514      27.417002      70.751657       0.742787       0.348850      -1.150705       0.075274       0.006720      -0.004821       0.075727      -0.031860      -0.036010      -0.049230       0.031498       0.030733      -0.081198       0.029773       0.051425             10.321383      17.656283      -1.170864       2.529693       6.984336      -0.257781       6.323529           0.000000
          262              O       1.746647      11.506121      20.144319      -0.467053      21.965035 0.31823375E+03  0.67070997E+04                                 6.018728                            5.382279       0.788042       2.327675                    0.999360      25.107004      61.700164       0.851334       0.341364      -1.153963       0.016252      -0.016503       0.049678       0.054813       0.064300      -0.024833       0.012581       0.119121       0.013265      -0.094596       0.005342       0.089254              6.257180       4.113685       0.265920       1.050902       6.765459       1.241704       7.892396          -0.000001
          263              O      12.222193      13.520300       8.492151      -0.607962      37.839130 0.49960613E+03  0.11773541E+05                                 8.904484                            6.858135       0.377641       2.180440                    0.996131      27.280348      70.635038       0.736226       0.353033      -1.145571       0.066939       0.020173      -0.018604       0.072346      -0.026005       0.040122       0.013469      -0.039555      -0.120701      -0.070725       0.017441       0.053284             10.918493      19.241840       2.173765       2.200377       5.885422       0.824898       7.628217          -0.000000
          264              O      13.454099      13.631636      10.356075      -0.648998      42.412478 0.64838252E+03  0.16341476E+05                                 9.660767                            7.937973       0.072170       2.053952                    0.995436      29.220895      78.764022       0.666848       0.364434      -1.134204       0.001804      -0.016298      -0.074575       0.076357      -0.034005       0.018894       0.005276      -0.147583       0.010837      -0.087277       0.007817       0.079461             10.968496       8.468183       0.058606       0.098153       6.911877      -1.915854      17.525427           0.000000
          265              O       3.111577      16.579017       9.834683      -0.669331      39.561537 0.60614407E+03  0.15008290E+05                                 9.144538                            7.594944       0.298518       2.124181                    0.996666      29.060926      77.413203       0.693180       0.356865      -1.141197       0.001333      -0.032558      -0.082073       0.088305      -0.038874      -0.005089      -0.017235      -0.115600       0.060265      -0.080688       0.015957       0.064731             10.210862       8.035123       0.041509      -0.715045       7.568257       3.319076      15.029208           0.000000
          266              O       4.359388      16.018286       8.063638      -0.609437      36.489424 0.51184071E+03  0.12128857E+05                                 8.676038                            6.929653       0.331493       2.162732                    0.996473      27.398183      71.018734       0.734686       0.351819      -1.147142      -0.069284       0.000144      -0.016209       0.071155      -0.044797      -0.028242      -0.046703       0.000939      -0.031434      -0.080502       0.025834       0.054668             10.346201      17.505576       2.464393      -1.448570       6.402955      -0.338249       7.130073           0.000001
          267              O       1.746647      16.283469       4.219689      -0.487614      23.376431 0.36036810E+03  0.78157141E+04                                 6.262293                            5.712992       0.833891       2.325473                    0.999409      25.945139      64.162536       0.831518       0.339635      -1.158269      -0.004002      -0.027569      -0.003591       0.028089       0.002188       0.055521       0.015480      -0.013640      -0.261849      -0.109667       0.046640       0.063027              6.472264       4.309925       1.119680       0.490174       7.957079       1.232628       7.149788          -0.000001
          268              O       2.572256      18.874573      13.625859      -0.597729      26.256203 0.39941304E+03  0.88811853E+04                                 6.769049                            5.974103       0.843541       2.319188                    0.998916      26.892523      67.166251       0.822059       0.335085      -1.163099      -0.035056       0.029901       0.057002       0.073296      -0.007910      -0.008237      -0.069158       0.079105       0.026322      -0.092573       0.035891       0.056682              7.311055       5.202021       0.396347      -1.208629       6.797464      -0.670973       9.933680          -0.000000
          269              O       2.129811      16.779423      14.153584      -0.634235      35.724457 0.53667081E+03  0.12855122E+05                                 8.549244                            7.053523       0.421674       2.161855                    0.997825      28.484731      73.977874       0.735533       0.347645      -1.151790      -0.019303       0.003883       0.053461       0.056971      -0.015839       0.028245       0.054542      -0.037812      -0.202029      -0.097595       0.023525       0.074070             10.291674       6.214191       0.045384      -0.384148      11.890066       5.687142      12.770766          -0.000001
          270              O       1.019359       2.105272      17.271384      -0.624244      27.393376 0.42646696E+03  0.96333134E+04                                 6.959971                            6.171103       0.829578       2.303775                    0.998793      27.486878      69.051038       0.809738       0.334866      -1.164023       0.028098      -0.057456      -0.044298       0.077801      -0.014360      -0.001895      -0.073900       0.005150      -0.123194      -0.091938       0.021416       0.070523              7.479776       5.443405      -1.401478       0.437576      10.026237      -0.549217       6.969686          -0.000001
          271              O       1.526870       1.449399      19.342177      -0.590371      33.104786 0.49244220E+03  0.11548073E+05                                 8.119661                            6.768464       0.506927       2.208468                    0.997752      27.491784      70.711732       0.748679       0.348864      -1.150453       0.008663      -0.066909       0.001125       0.067477       0.039083      -0.019802       0.026726       0.092919       0.135717      -0.090844       0.033684       0.057160              9.588604       5.838175      -0.325848       0.058815      11.418038       4.944093      11.509600          -0.000001
          272              O       0.494498      17.655945      20.731149      -0.514750      25.882183 0.40589592E+03  0.90526775E+04                                 6.719479                            6.062440       0.773761       2.290483                    0.999231      26.757968      66.712997       0.808783       0.339556      -1.160411       0.014113      -0.000719      -0.029352       0.032576      -0.044329       0.004227       0.057179       0.003575      -0.270083      -0.113674       0.016302       0.097372              7.046637       6.471702      -2.390959      -0.824181       8.715145      -0.416749       5.953062          -0.000000

******************************************************
Auxiliary information for the entire system
The total spin magnetic moment of the unit cell is   0.000042
The total net atomic charge of the unit cell is   -0.000001
Accuracy of reproducing the electrostatic potential in the unit cell:
  The inner radius (bohr) =    5.0000
  The outer radius (bohr) =   12.0000
  Valid grid points have density less than (e/(bohr^3)) =    0.0001
  The number of valid grid points were=       493792
  The rms potential error without charges in kcal/mol is=      6.93122
  The rms potential error with partial charges in kcal/mol is=      0.95696
  The RRMSE value at monopole order=      0.13806
  The rms potential error with partial charges and cloud penetration in kcal/mol is=      0.95857
  The RRMSE value at monopole order with cloud penetration is=      0.13830
  The rms potential error with partial charges and atomic dipoles in kcal/mol is=      0.46317
  The RRMSE value at dipole order=      0.06682
  The rms potential error with partial charges, atomic dipoles and cloud penetration in kcal/mol is=      0.45051
  The RRMSE value at dipole order with cloud penetration=      0.06500

******************************************************
The electron densities and ab initio electrostatic potential were computed in VASP using the PBE functional and
projector augmented wave method. See the main text of the journal article for a description of computational details.
The atomic charges, dipoles, and quadrupoles were computed with the DDEC6 method as described in
(a) T. A. Manz and N. Gabaldon Limas, RSC Adv. 6 (2016) 47771-47801 DOI: 10.1039/c6ra04656h
(b) N. Gabaldon Limas and T. A. Manz, RSC Adv. 8 (2018) 2678-2707 DOI: 10.1039/c7ra11829e.
For each atom in the material, the electron cloud parameters were fit to the spherically averaged atom-in-material
electron density using radial positions for which this density was between 10^-4 and 10^-2 electrons per cubic bohr.
The polarizabilities, dispersion coefficients, and quantum Drude oscillator (QDO) parameters were fit using the MCLF method.
The magnetic structure of the system was optimized in VASP from the default ferromagnetic initial guess using spin polarization.
The atomic spin moments (ASMs) were computed on this optimized magnetic structure using the DDEC6 partition as inputs
to the method of T. A. Manz and D. S. Sholl, J. Chem. Theory Comput. 7 (2011) 4146-4164 DOI: 10.1021/ct200539n.
The RMSE and RRMSE were computed using a uniform grid with Ewald summation.
