# Supplementary material for: A collection of forcefield precursors for metal–organic frameworks
Source: RSC Adv. 2019 Nov 13;9(63):36492–507. doi: 10.1039/c9ra07327b (PMC9075174; doi:10.1039/c9ra07327b)
Supplement: RA-009-C9RA07327B-s6177 [file RA-009-C9RA07327B-s6177.xyz]

  312
jmolscript: load "" {1 1 1} spacegroup "x,y,z" unitcell [{      8.964600     0.000000     0.000000 }, {      0.000000    22.892400     0.000000 }, {      0.000000     0.000000    23.949700 }]
Cu     4.507222     6.395908    13.848435     0.424729
Cu    -0.024922    16.496492     1.873585     0.424727
Cu     4.457378    17.842108    22.076115     0.424730
Cu     0.024922     5.050292    10.101265     0.424726
Cu     4.457378    16.496492    10.101265     0.424728
Cu     0.024922     6.395908    22.076115     0.424730
Cu     4.507222     5.050292     1.873585     0.424728
Cu    -0.024922    17.842108    13.848435     0.424729
H      7.012110     5.034039    12.456239     0.108130
H      5.410136     8.449585    11.433587     0.123873
H      8.493959     8.222950     9.529586     0.116502
H      5.784856     6.183237     8.909288     0.123800
H      5.105340     5.359111     6.823270     0.121377
H      7.572398     7.961977     4.964773     0.126688
H      8.267154     8.799839     7.034027     0.135056
H      5.334833     9.463718     8.516513     0.122766
H      4.626630    11.691149     8.744035     0.128236
H      7.867333    12.522143    10.964173     0.125829
H      8.600637    10.292423    10.743835     0.128423
H      6.434790    17.858361     0.481389     0.108130
H      8.036764    14.442815    23.408437     0.123873
H      4.952942    14.669450    21.504436     0.116502
H      7.662044    16.709163    20.884138     0.123801
H      8.341560    17.533289    18.798120     0.121377
H      5.874502    14.930423    16.939623     0.126688
H      5.179746    14.092561    19.008877     0.135057
H      8.112067    13.428682    20.491363     0.122766
H      8.820270    11.201251    20.718885     0.128236
H      5.579567    10.370257    22.939023     0.125829
H      4.846263    12.599977    22.718685     0.128423
H      1.952490    16.480239    23.468311     0.108130
H      3.554464    19.895785     0.541263     0.123873
H      0.470641    19.669150     2.445264     0.116502
H      3.179744    17.629437     3.065562     0.123800
H      3.859260    16.805311     5.151580     0.121377
H      1.392202    19.408177     7.010077     0.126688
H      0.697446    20.246039     4.940823     0.135057
H      3.629767    20.909918     3.458337     0.122766
H      4.337970     0.244949     3.230815     0.128237
H      1.097267     1.075943     1.010677     0.125829
H      0.363963    21.738623     1.231015     0.128423
H      2.529810     6.412161    11.493461     0.108130
H      0.927836     2.996615    12.516113     0.123873
H      4.011659     3.223250    14.420114     0.116502
H      1.302556     5.262963    15.040412     0.123800
H      0.623040     6.087089    17.126430     0.121377
H      3.090098     3.484223    18.984927     0.126688
H      3.784854     2.646361    16.915673     0.135056
H      0.852533     1.982482    15.433187     0.122766
H      0.144330    22.647451    15.205665     0.128236
H      3.385033    21.816457    12.985527     0.125829
H      4.118337     1.153777    13.205865     0.128423
H      1.952490    17.858361    11.493461     0.108130
H      3.554464    14.442815    12.516113     0.123873
H      0.470641    14.669450    14.420114     0.116502
H      3.179744    16.709163    15.040412     0.123801
H      3.859260    17.533289    17.126430     0.121377
H      1.392202    14.930423    18.984927     0.126688
H      0.697446    14.092561    16.915673     0.135057
H      3.629767    13.428682    15.433187     0.122766
H      4.337970    11.201251    15.205665     0.128236
H      1.097267    10.370257    12.985527     0.125829
H      0.363963    12.599977    13.205865     0.128423
H      2.529810     5.034039    23.468311     0.108130
H      0.927836     8.449585     0.541263     0.123873
H      4.011659     8.222950     2.445264     0.116502
H      1.302556     6.183237     3.065562     0.123800
H      0.623040     5.359111     5.151580     0.121377
H      3.090098     7.961977     7.010077     0.126688
H      3.784854     8.799839     4.940823     0.135056
H      0.852533     9.463718     3.458337     0.122766
H      0.144330    11.691149     3.230815     0.128237
H      3.385033    12.522143     1.010677     0.125829
H      4.118337    10.292423     1.231015     0.128423
H      7.012110     6.412161     0.481389     0.108130
H      5.410136     2.996615    23.408437     0.123873
H      8.493959     3.223250    21.504436     0.116502
H      5.784856     5.262963    20.884138     0.123800
H      5.105340     6.087089    18.798120     0.121377
H      7.572398     3.484223    16.939623     0.126688
H      8.267154     2.646361    19.008877     0.135056
H      5.334833     1.982482    20.491363     0.122766
H      4.626630    22.647451    20.718885     0.128237
H      7.867333    21.816457    22.939023     0.125829
H      8.600637     1.153777    22.718685     0.128423
H      6.434790    16.480239    12.456239     0.108130
H      8.036764    19.895785    11.433587     0.123873
H      4.952942    19.669150     9.529586     0.116502
H      7.662044    17.629437     8.909288     0.123801
H      8.341560    16.805311     6.823270     0.121377
H      5.874502    19.408177     4.964773     0.126688
H      5.179746    20.246039     7.034027     0.135057
H      8.112067    20.909918     8.516513     0.122766
H      8.820270     0.244949     8.744035     0.128237
H      5.579567     1.075943    10.964173     0.125829
H      4.846263    21.738623    10.743835     0.128423
C      6.850747     5.851297    11.998800     0.159226
C      5.973113     7.684979    11.471906     0.107576
C      7.494406     8.227529     9.493661    -0.041514
C      7.065898     7.565938     8.169243     0.087372
C      6.145233     6.549516     8.109368    -0.144941
C      5.746309     6.059618     6.871169    -0.103468
C      6.278806     6.586143     5.714398     0.044805
C      7.212021     7.604855     5.767088    -0.099274
C      7.621703     8.103910     6.988522    -0.134538
C      7.032729     9.669750     9.596645     0.080407
C      5.859263    10.079524     9.012272    -0.128744
C      5.437030    11.402704     9.146390    -0.095388
C      6.202607    12.281773     9.867276     0.064366
C      7.356351    11.899470    10.461229    -0.100100
C      7.792030    10.571710    10.331901    -0.123799
C      5.789339     6.098535     4.449854     0.300153
C      5.758859    13.669052     9.953495     0.318015
C      6.596153    17.041103     0.023950     0.159226
C      7.473787    15.207421    23.446756     0.107576
C      5.952494    14.664871    21.468511    -0.041514
C      6.381002    15.326462    20.144093     0.087372
C      7.301667    16.342884    20.084218    -0.144941
C      7.700591    16.832782    18.846019    -0.103467
C      7.168094    16.306257    17.689248     0.044805
C      6.234879    15.287545    17.741938    -0.099274
C      5.825197    14.788490    18.963372    -0.134538
C      6.414171    13.222650    21.571495     0.080407
C      7.587637    12.812876    20.987122    -0.128744
C      8.009870    11.489696    21.121240    -0.095388
C      7.244293    10.610627    21.842126     0.064367
C      6.090549    10.992930    22.436079    -0.100099
C      5.654870    12.320690    22.306751    -0.123799
C      7.657561    16.793865    16.424704     0.300154
C      7.688041     9.223348    21.928345     0.318015
C      2.113853    17.297497    -0.023950     0.159225
C      2.991487    19.131179     0.502944     0.107576
C      1.470194    19.673729     2.481189    -0.041513
C      1.898702    19.012138     3.805607     0.087372
C      2.819367    17.995716     3.865482    -0.144941
C      3.218291    17.505818     5.103681    -0.103468
C      2.685794    18.032343     6.260452     0.044806
C      1.752579    19.051055     6.207762    -0.099274
C      1.342897    19.550110     4.986328    -0.134538
C      1.931871    21.115950     2.378205     0.080407
C      3.105337    21.525724     2.962578    -0.128744
C      3.527570    22.848904     2.828460    -0.095388
C      2.761993     0.835573     2.107574     0.064367
C      1.608249     0.453270     1.513621    -0.100099
C      1.172570    22.017910     1.642949    -0.123799
C      3.175261    17.544735     7.524996     0.300152
C      3.205741     2.222852     2.021355     0.318015
C      2.368447     5.594903    11.950900     0.159226
C      1.490813     3.761221    12.477794     0.107576
C      3.012106     3.218671    14.456039    -0.041514
C      2.583598     3.880262    15.780457     0.087372
C      1.662933     4.896684    15.840332    -0.144941
C      1.264009     5.386582    17.078531    -0.103467
C      1.796506     4.860057    18.235302     0.044805
C      2.729721     3.841345    18.182612    -0.099273
C      3.139403     3.342290    16.961178    -0.134538
C      2.550429     1.776450    14.353055     0.080407
C      1.376963     1.366676    14.937428    -0.128743
C      0.954730     0.043496    14.803310    -0.095388
C      1.720307    22.056827    14.082424     0.064366
C      2.874051    22.439130    13.488471    -0.100100
C      3.309730     0.874490    13.617799    -0.123799
C      1.307039     5.347665    19.499846     0.300153
C      1.276559    20.669548    13.996205     0.318016
C      2.113853    17.041103    11.950900     0.159226
C      2.991487    15.207421    12.477794     0.107576
C      1.470194    14.664871    14.456039    -0.041513
C      1.898702    15.326462    15.780457     0.087372
C      2.819367    16.342884    15.840332    -0.144941
C      3.218291    16.832782    17.078531    -0.103467
C      2.685794    16.306257    18.235302     0.044806
C      1.752579    15.287545    18.182612    -0.099273
C      1.342897    14.788490    16.961178    -0.134538
C      1.931871    13.222650    14.353055     0.080407
C      3.105337    12.812876    14.937428    -0.128744
C      3.527570    11.489696    14.803310    -0.095388
C      2.761993    10.610627    14.082424     0.064367
C      1.608249    10.992930    13.488471    -0.100100
C      1.172570    12.320690    13.617799    -0.123799
C      3.175261    16.793865    19.499846     0.300153
C      3.205741     9.223348    13.996205     0.318015
C      2.368447     5.851297    -0.023950     0.159226
C      1.490813     7.684979     0.502944     0.107576
C      3.012106     8.227529     2.481189    -0.041513
C      2.583598     7.565938     3.805607     0.087372
C      1.662933     6.549516     3.865482    -0.144941
C      1.264009     6.059618     5.103681    -0.103467
C      1.796506     6.586143     6.260452     0.044805
C      2.729721     7.604855     6.207762    -0.099274
C      3.139403     8.103910     4.986328    -0.134538
C      2.550429     9.669750     2.378205     0.080407
C      1.376963    10.079524     2.962578    -0.128743
C      0.954730    11.402704     2.828460    -0.095388
C      1.720307    12.281773     2.107574     0.064366
C      2.874051    11.899470     1.513621    -0.100100
C      3.309730    10.571710     1.642949    -0.123799
C      1.307039     6.098535     7.524996     0.300153
C      1.276559    13.669052     2.021355     0.318015
C      6.850747     5.594903     0.023950     0.159226
C      5.973113     3.761221    23.446756     0.107576
C      7.494406     3.218671    21.468511    -0.041514
C      7.065898     3.880262    20.144093     0.087372
C      6.145233     4.896684    20.084218    -0.144941
C      5.746309     5.386582    18.846019    -0.103467
C      6.278806     4.860057    17.689248     0.044805
C      7.212021     3.841345    17.741938    -0.099273
C      7.621703     3.342290    18.963372    -0.134538
C      7.032729     1.776450    21.571495     0.080407
C      5.859263     1.366676    20.987122    -0.128743
C      5.437030     0.043496    21.121240    -0.095388
C      6.202607    22.056827    21.842126     0.064366
C      7.356351    22.439130    22.436079    -0.100100
C      7.792030     0.874490    22.306751    -0.123799
C      5.789339     5.347665    16.424704     0.300153
C      5.758859    20.669548    21.928345     0.318015
C      6.596153    17.297497    11.998800     0.159226
C      7.473787    19.131179    11.471906     0.107577
C      5.952494    19.673729     9.493661    -0.041514
C      6.381002    19.012138     8.169243     0.087372
C      7.301667    17.995716     8.109368    -0.144941
C      7.700591    17.505818     6.871169    -0.103467
C      7.168094    18.032343     5.714398     0.044806
C      6.234879    19.051055     5.767088    -0.099274
C      5.825197    19.550110     6.988522    -0.134538
C      6.414171    21.115950     9.596645     0.080407
C      7.587637    21.525724     9.012272    -0.128744
C      8.009870    22.848904     9.146390    -0.095388
C      7.244293     0.835573     9.867276     0.064367
C      6.090549     0.453270    10.461229    -0.100100
C      5.654870    22.017910    10.331901    -0.123799
C      7.657561    17.544735     4.449854     0.300153
C      7.688041     2.222852     9.953495     0.318015
N      7.572398     6.245733    10.978303    -0.228947
N      5.856573     6.702895    12.347507    -0.285486
N      6.998663     7.449416    10.648995     0.154662
N      5.354556     5.704786     3.467917    -0.386720
N      5.374278    14.733549     9.972655    -0.387468
N      5.874502    16.646667    22.953153    -0.228948
N      7.590327    16.189505     0.372657    -0.285485
N      6.448237    15.442984    22.623845     0.154662
N      8.092344    17.187614    15.442767    -0.386720
N      8.072622     8.158851    21.947505    -0.387468
N      1.392202    17.691933     0.996547    -0.228947
N      3.108027    18.149095    23.577043    -0.285486
N      1.965937    18.895616     1.325855     0.154662
N      3.610044    17.150986     8.506933    -0.386719
N      3.590322     3.287349     2.002195    -0.387468
N      3.090098     5.200467    12.971397    -0.228948
N      1.374273     4.743305    11.602193    -0.285485
N      2.516363     3.996784    13.300705     0.154662
N      0.872256     5.741414    20.481783    -0.386720
N      0.891978    19.605051    13.977045    -0.387468
N      1.392202    16.646667    12.971397    -0.228948
N      3.108027    16.189505    11.602193    -0.285486
N      1.965937    15.442984    13.300705     0.154662
N      3.610044    17.187614    20.481783    -0.386720
N      3.590322     8.158851    13.977045    -0.387467
N      3.090098     6.245733     0.996547    -0.228948
N      1.374273     6.702895    23.577043    -0.285487
N      2.516363     7.449416     1.325855     0.154662
N      0.872256     5.704786     8.506933    -0.386720
N      0.891978    14.733549     2.002195    -0.387468
N      7.572398     5.200467    22.953153    -0.228948
N      5.856573     4.743305     0.372657    -0.285486
N      6.998663     3.996784    22.623845     0.154662
N      5.354556     5.741414    15.442767    -0.386719
N      5.374278    19.605051    21.947505    -0.387468
N      5.874502    17.691933    10.978303    -0.228947
N      7.590327    18.149095    12.347507    -0.285486
N      6.448237    18.895616    10.648995     0.154662
N      8.092344    17.150986     3.467917    -0.386720
N      8.072622     3.287349     9.972655    -0.387467
B      6.489474    13.971232    13.886036     1.071302
B      6.957426     8.921168     1.911186     1.071301
B      2.475126     2.525032    22.038514     1.071301
B      2.007174    20.367368    10.063664     1.071302
B      2.475126     8.921168    10.063664     1.071301
B      2.007174    13.971232    22.038514     1.071301
B      6.489474    20.367368     1.911186     1.071301
B      6.957426     2.525032    13.886036     1.071301
F      7.511438    14.406187    13.025044    -0.485153
F      5.636940    14.973919    14.193311    -0.465101
F      5.852091    12.931917    13.284899    -0.469971
F      7.149269    13.584350    15.066756    -0.492684
F      5.935462     8.486213     1.050194    -0.485153
F      7.809960     7.918481     2.218461    -0.465101
F      7.594809     9.960483     1.310049    -0.469971
F      6.297632     9.308050     3.091906    -0.492684
F      1.453162     2.959987    22.899506    -0.485153
F      3.327660     3.527719    21.731239    -0.465101
F      3.112509     1.485717    22.639651    -0.469971
F      1.815332     2.138150    20.857794    -0.492684
F      3.029138    19.932413    10.924656    -0.485153
F      1.154640    19.364681     9.756389    -0.465101
F      1.369791    21.406683    10.664801    -0.469971
F      2.666968    20.754250     8.882944    -0.492684
F      1.453162     8.486213    10.924656    -0.485153
F      3.327660     7.918481     9.756389    -0.465101
F      3.112509     9.960483    10.664801    -0.469971
F      1.815332     9.308050     8.882944    -0.492684
F      3.029138    14.406187    22.899506    -0.485153
F      1.154640    14.973919    21.731239    -0.465101
F      1.369791    12.931917    22.639651    -0.469971
F      2.666968    13.584350    20.857794    -0.492684
F      7.511438    19.932413     1.050194    -0.485153
F      5.636940    19.364681     2.218461    -0.465101
F      5.852091    21.406683     1.310049    -0.469971
F      7.149269    20.754250     3.091906    -0.492684
F      5.935462     2.959987    13.025044    -0.485153
F      7.809960     3.527719    14.193311    -0.465101
F      7.594809     1.485717    13.284899    -0.469971
F      6.297632     2.138150    15.066756    -0.492684

The following XYZ coordinates are in angstroms. Other properties are in atomic units.
The sperically averaged electron density of each atom fit to a function of the form exp(a - br)
eigen_1, eigen_2 and eigen_3 are the three eigenvalues of traceless quadrupole moment tensor
  atom number  atomic symbol              X              Y              Z     net charge C6 coefficient C8 coefficient C10 coefficient fluctuating dipole atomic polarizability isotropic forcefield polarizability              a              b squared Pearson coefficient          <r^3>          <r^4>         wp_QDO          m_QDO          q_QDO       dipole_x       dipole_y       dipole_z         dipole            Qxy            Qxz            Qyz     Q(x^2-y^2)  Q(3z^2 - R^2)        eigen_1        eigen_2        eigen_3 static polarizability      alpha(xx)      alpha(xy)      alpha(xz)      alpha(yy)      alpha(yz)      alpha(zz) atomic spin moment
            1             Cu       4.507222       6.395908      13.848435       0.424729     101.445506 0.16344287E+04  0.50285110E+05                                18.615835                           14.090487       0.954720       2.115297                    0.996073      50.738314     136.237646       0.437034       0.455530      -1.107228       0.003587       0.016486       0.014058       0.021961      -0.072242       0.044117      -0.022604      -0.041003       0.013023      -0.083462      -0.011991       0.095453             23.417368      21.543498      -1.451658       1.336199      22.726196      -5.524534      25.982409           0.000112
            2             Cu      -0.024922      16.496492       1.873585       0.424727     101.446302 0.16344428E+04  0.50285659E+05                                18.615923                           14.090543       0.954735       2.115298                    0.996073      50.738535     136.238427       0.437033       0.455530      -1.107228      -0.003587      -0.016485       0.014056       0.021959      -0.072243      -0.044117       0.022605      -0.041002       0.013027      -0.083463      -0.011991       0.095454             23.417490      21.543605      -1.451674      -1.336211      22.726316       5.524575      25.982551           0.000103
            3             Cu       4.457378      17.842108      22.076115       0.424730     101.445642 0.16344307E+04  0.50285186E+05                                18.615844                           14.090490       0.954727       2.115298                    0.996073      50.738358     136.237763       0.437034       0.455530      -1.107228      -0.003587       0.016486      -0.014058       0.021961       0.072242       0.044117       0.022604      -0.041003       0.013023      -0.083463      -0.011991       0.095453             23.417384      21.543513       1.451662       1.336203      22.726208       5.524540      25.982431           0.000103
            4             Cu       0.024922       5.050292      10.101265       0.424726     101.446127 0.16344402E+04  0.50285557E+05                                18.615907                           14.090536       0.954728       2.115297                    0.996073      50.738485     136.238275       0.437033       0.455530      -1.107228       0.003587      -0.016486      -0.014057       0.021960       0.072242      -0.044117      -0.022605      -0.041002       0.013025      -0.083463      -0.011991       0.095454             23.417465      21.543583       1.451668      -1.336207      22.726295      -5.524566      25.982519           0.000111
            5             Cu       4.457378      16.496492      10.101265       0.424728     101.445758 0.16344331E+04  0.50285285E+05                                18.615868                           14.090509       0.954723       2.115296                    0.996073      50.738372     136.237888       0.437034       0.455531      -1.107228      -0.003586      -0.016486      -0.014058       0.021961      -0.072242       0.044117      -0.022605      -0.041003       0.013025      -0.083463      -0.011991       0.095454             23.417415      21.543537      -1.451665       1.336203      22.726241      -5.524553      25.982467           0.000109
            6             Cu       0.024922       6.395908      22.076115       0.424730     101.445492 0.16344283E+04  0.50285093E+05                                18.615829                           14.090482       0.954723       2.115297                    0.996073      50.738317     136.237628       0.437034       0.455530      -1.107228       0.003587       0.016486      -0.014058       0.021961      -0.072242      -0.044117       0.022604      -0.041003       0.013023      -0.083462      -0.011991       0.095453             23.417361      21.543491      -1.451658      -1.336198      22.726192       5.524532      25.982400           0.000109
            7             Cu       4.507222       5.050292       1.873585       0.424728     101.445911 0.16344359E+04  0.50285391E+05                                18.615877                           14.090514       0.954729       2.115298                    0.996073      50.738432     136.238048       0.437034       0.455530      -1.107228       0.003587      -0.016486       0.014057       0.021960       0.072242       0.044117       0.022604      -0.041002       0.013025      -0.083463      -0.011991       0.095454             23.417427      21.543548       1.451666       1.336205      22.726257       5.524555      25.982475           0.000110
            8             Cu      -0.024922      17.842108      13.848435       0.424729     101.445434 0.16344270E+04  0.50285045E+05                                18.615823                           14.090477       0.954722       2.115297                    0.996073      50.738297     136.237560       0.437034       0.455530      -1.107228      -0.003587       0.016486       0.014058       0.021961       0.072242      -0.044117      -0.022604      -0.041003       0.013023      -0.083462      -0.011991       0.095453             23.417355      21.543484       1.451660      -1.336202      22.726184      -5.524533      25.982397           0.000107
            9              H       7.012110       5.034039      12.456239       0.108130       1.173668 0.80045384E+01  0.79975557E+02                                 1.944465                            1.727958      -1.478565       2.173398                    0.992531       4.009206      11.986395       0.438252       1.398819      -0.681351       0.007111      -0.042315       0.025479       0.049903      -0.008219      -0.005490      -0.003921      -0.006255      -0.001263      -0.012386       0.003380       0.009006              2.083353       1.588465      -0.226186       0.075234       2.681642      -0.767266       1.979952           0.000002
           10              H       5.410136       8.449585      11.433587       0.123873       1.208980 0.88871081E+01  0.90410842E+02                                 1.936485                            1.790780      -1.366018       2.241264                    0.993719       3.763915      11.058634       0.444929       1.353179      -0.692611      -0.038248       0.040518       0.005746       0.056015      -0.011627      -0.007730       0.000076      -0.012497      -0.013428      -0.015221      -0.001065       0.016286              2.004475       2.086622      -0.612971      -0.026000       2.351321      -0.095546       1.575482           0.000002
           11              H       8.493959       8.222950       9.529586       0.116502       1.082274 0.82210965E+01  0.83122755E+02                                 1.879391                            1.773308      -1.570373       2.121900                    0.990290       4.246671      12.992151       0.422324       1.434399      -0.673555       0.047649       0.005495      -0.002881       0.048051       0.000308      -0.004070      -0.002410       0.010308       0.006208      -0.006903      -0.000610       0.007514              1.972913       2.599128      -0.005307       0.065982       1.656761       0.057186       1.662850           0.000001
           12              H       5.784856       6.183237       8.909288       0.123800       1.163415 0.87049015E+01  0.87387761E+02                                 1.842595                            1.737956      -1.067780       2.377598                    0.996966       3.540283      10.062398       0.468894       1.301202      -0.705125      -0.022235      -0.020955       0.031481       0.043869       0.017609      -0.007488      -0.007735      -0.005200       0.020898      -0.021298      -0.000706       0.022004              1.907979       1.623605       0.129252      -0.230235       1.612765      -0.274820       2.487566           0.000004
           13              H       5.105340       5.359111       6.823270       0.121377       1.138959 0.85123117E+01  0.83402170E+02                                 1.700828                            1.632187      -0.773806       2.515269                    0.999634       3.193048       8.434147       0.532663       1.173610      -0.737224      -0.028822      -0.032360       0.003232       0.043455       0.017118      -0.002281      -0.000310      -0.007408       0.017911      -0.020594       0.005747       0.014847              1.703597       1.814052       0.405972       0.072472       1.795813       0.050101       1.500925           0.000004
           14              H       7.572398       7.961977       4.964773       0.126688       1.043790 0.74492641E+01  0.72497862E+02                                 1.752514                            1.634317      -1.224329       2.305126                    0.995034       3.631994      10.430384       0.468062       1.344592      -0.693853       0.016594       0.020828      -0.033347       0.042675       0.016590      -0.003702       0.000411      -0.003004       0.010423      -0.018804       0.003469       0.015336              1.816910       1.634662       0.161446      -0.303179       1.450978      -0.304658       2.365091           0.000000
           15              H       8.267154       8.799839       7.034027       0.135056       1.102079 0.83820653E+01  0.82920608E+02                                 1.753205                            1.690601      -0.838174       2.498532                    0.999102       3.305858       9.169344       0.484208       1.278681      -0.711925       0.029555       0.031404      -0.000615       0.043129       0.016476      -0.000838      -0.003868      -0.006065       0.018878      -0.020029       0.004998       0.015031              1.767481       1.905906       0.410655       0.030903       1.769054       0.103250       1.627485           0.000000
           16              H       5.334833       9.463718       8.516513       0.122766       1.052836 0.76925940E+01  0.75361367E+02                                 1.757802                            1.657805      -1.104185       2.359134                    0.996807       3.604186      10.335952       0.466665       1.339755      -0.695479      -0.028301      -0.020806      -0.020300       0.040570       0.000136       0.017394       0.005247       0.002102      -0.003073      -0.017997      -0.000439       0.018436              1.821951       1.784601       0.311172       0.271071       1.975554       0.413251       1.705698           0.000000
           17              H       4.626630      11.691149       8.744035       0.128236       1.200490 0.89850108E+01  0.89360585E+02                                 1.776908                            1.689291      -0.835932       2.495027                    0.999116       3.219034       8.607307       0.517079       1.191026      -0.733449      -0.039618       0.007408      -0.016103       0.043402      -0.007371       0.014734       0.003725       0.001403      -0.020740      -0.019531       0.003804       0.015727              1.782894       2.105245      -0.211344       0.341252       1.676996      -0.073651       1.566441           0.000001
           18              H       7.867333      12.522143      10.964173       0.125829       1.181100 0.84435939E+01  0.83676688E+02                                 1.823852                            1.682513      -1.032507       2.397485                    0.997327       3.431228       9.523440       0.491596       1.257248      -0.714986       0.023237       0.024500       0.024070       0.041468       0.002231       0.010973       0.002535      -0.001018      -0.031939      -0.016407       0.004307       0.012100              1.898468       1.822674       0.323986       0.395303       2.057225       0.482286       1.815504           0.000003
           19              H       8.600637      10.292423      10.743835       0.128423       1.014184 0.72198991E+01  0.69774889E+02                                 1.727048                            1.614970      -1.091602       2.368160                    0.996733       3.591786      10.306062       0.467852       1.354657      -0.691999       0.035120      -0.008575       0.016633       0.039794       0.000959       0.010636       0.005301      -0.002528      -0.016393      -0.013986       0.002585       0.011401              1.785911       2.223400      -0.266013       0.409030       1.603202       0.004375       1.531130           0.000001
           20              H       6.434790      17.858361       0.481389       0.108130       1.173668 0.80045427E+01  0.79975614E+02                                 1.944466                            1.727959      -1.478567       2.173398                    0.992531       4.009208      11.986404       0.438252       1.398819      -0.681351      -0.007110       0.042315       0.025479       0.049903      -0.008219       0.005490       0.003921      -0.006255      -0.001263      -0.012386       0.003380       0.009006              2.083354       1.588465      -0.226186      -0.075234       2.681643       0.767266       1.979953           0.000001
           21              H       8.036764      14.442815      23.408437       0.123873       1.208980 0.88871105E+01  0.90410881E+02                                 1.936486                            1.790781      -1.366018       2.241264                    0.993719       3.763917      11.058644       0.444929       1.353180      -0.692611       0.038248      -0.040518       0.005746       0.056015      -0.011628       0.007730      -0.000076      -0.012497      -0.013428      -0.015221      -0.001065       0.016286              2.004476       2.086622      -0.612971       0.026000       2.351322       0.095546       1.575483           0.000000
           22              H       4.952942      14.669450      21.504436       0.116502       1.082274 0.82210937E+01  0.83122717E+02                                 1.879390                            1.773308      -1.570372       2.121901                    0.990290       4.246671      12.992149       0.422324       1.434399      -0.673555      -0.047649      -0.005495      -0.002881       0.048051       0.000308       0.004070       0.002410       0.010308       0.006208      -0.006903      -0.000610       0.007514              1.972913       2.599127      -0.005307      -0.065982       1.656761      -0.057186       1.662850           0.000000
           23              H       7.662044      16.709163      20.884138       0.123801       1.163415 0.87048990E+01  0.87387719E+02                                 1.842593                            1.737954      -1.067778       2.377598                    0.996966       3.540283      10.062393       0.468895       1.301201      -0.705126       0.022235       0.020955       0.031481       0.043869       0.017609       0.007488       0.007735      -0.005200       0.020898      -0.021298      -0.000706       0.022004              1.907977       1.623604       0.129252       0.230235       1.612764       0.274819       2.487564           0.000002
           24              H       8.341560      17.533289      18.798120       0.121377       1.138961 0.85123316E+01  0.83402426E+02                                 1.700831                            1.632190      -0.773806       2.515269                    0.999634       3.193051       8.434162       0.532662       1.173611      -0.737224       0.028822       0.032360       0.003232       0.043455       0.017118       0.002281       0.000310      -0.007408       0.017911      -0.020594       0.005747       0.014847              1.703600       1.814056       0.405973      -0.072472       1.795816      -0.050101       1.500928           0.000001
           25              H       5.874502      14.930423      16.939623       0.126688       1.043790 0.74492658E+01  0.72497886E+02                                 1.752514                            1.634317      -1.224328       2.305127                    0.995034       3.631995      10.430389       0.468062       1.344592      -0.693852      -0.016594      -0.020828      -0.033347       0.042675       0.016590       0.003702      -0.000411      -0.003004       0.010423      -0.018804       0.003469       0.015336              1.816911       1.634662       0.161446       0.303179       1.450978       0.304658       2.365092          -0.000000
           26              H       5.179746      14.092561      19.008877       0.135057       1.102079 0.83820640E+01  0.82920598E+02                                 1.753205                            1.690601      -0.838173       2.498533                    0.999102       3.305858       9.169346       0.484208       1.278682      -0.711925      -0.029555      -0.031404      -0.000615       0.043129       0.016476       0.000838       0.003867      -0.006065       0.018878      -0.020029       0.004998       0.015031              1.767481       1.905906       0.410655      -0.030903       1.769054      -0.103250       1.627485          -0.000001
           27              H       8.112067      13.428682      20.491363       0.122766       1.052835 0.76925865E+01  0.75361278E+02                                 1.757801                            1.657804      -1.104185       2.359134                    0.996807       3.604185      10.335950       0.466665       1.339755      -0.695479       0.028301       0.020806      -0.020300       0.040570       0.000136      -0.017394      -0.005247       0.002102      -0.003073      -0.017997      -0.000439       0.018436              1.821951       1.784601       0.311172      -0.271071       1.975554      -0.413251       1.705698          -0.000001
           28              H       8.820270      11.201251      20.718885       0.128236       1.200491 0.89850208E+01  0.89360711E+02                                 1.776909                            1.689291      -0.835933       2.495027                    0.999116       3.219036       8.607314       0.517079       1.191026      -0.733449       0.039618      -0.007408      -0.016103       0.043402      -0.007371      -0.014734      -0.003725       0.001403      -0.020740      -0.019531       0.003804       0.015727              1.782895       2.105246      -0.211344      -0.341252       1.676997       0.073651       1.566442          -0.000001
           29              H       5.579567      10.370257      22.939023       0.125829       1.181100 0.84435957E+01  0.83676701E+02                                 1.823851                            1.682513      -1.032506       2.397485                    0.997327       3.431228       9.523436       0.491596       1.257247      -0.714987      -0.023237      -0.024500       0.024070       0.041468       0.002231      -0.010973      -0.002535      -0.001018      -0.031939      -0.016407       0.004307       0.012100              1.898467       1.822674       0.323985      -0.395303       2.057224      -0.482286       1.815503           0.000001
           30              H       4.846263      12.599977      22.718685       0.128423       1.014184 0.72199039E+01  0.69774948E+02                                 1.727049                            1.614971      -1.091603       2.368159                    0.996733       3.591787      10.306066       0.467852       1.354657      -0.691999      -0.035120       0.008575       0.016633       0.039794       0.000959      -0.010636      -0.005301      -0.002528      -0.016393      -0.013986       0.002585       0.011401              1.785911       2.223401      -0.266013      -0.409030       1.603202      -0.004375       1.531131          -0.000000
           31              H       1.952490      16.480239      23.468311       0.108130       1.173669 0.80045459E+01  0.79975649E+02                                 1.944466                            1.727959      -1.478566       2.173398                    0.992531       4.009208      11.986402       0.438252       1.398819      -0.681351      -0.007110      -0.042315      -0.025479       0.049902       0.008219      -0.005490       0.003921      -0.006255      -0.001263      -0.012386       0.003380       0.009006              2.083354       1.588465       0.226186       0.075234       2.681643       0.767266       1.979953           0.000001
           32              H       3.554464      19.895785       0.541263       0.123873       1.208982 0.88871199E+01  0.90410990E+02                                 1.936486                            1.790781      -1.366018       2.241263                    0.993719       3.763918      11.058644       0.444929       1.353179      -0.692611       0.038248       0.040518      -0.005746       0.056015       0.011628      -0.007730      -0.000076      -0.012497      -0.013428      -0.015221      -0.001065       0.016286              2.004476       2.086623       0.612971      -0.026000       2.351322       0.095546       1.575483           0.000000
           33              H       0.470641      19.669150       2.445264       0.116502       1.082274 0.82210955E+01  0.83122744E+02                                 1.879391                            1.773308      -1.570373       2.121900                    0.990290       4.246671      12.992152       0.422324       1.434399      -0.673555      -0.047649       0.005495       0.002881       0.048051      -0.000308      -0.004070       0.002410       0.010308       0.006208      -0.006903      -0.000610       0.007514              1.972913       2.599128       0.005307       0.065982       1.656762      -0.057186       1.662850           0.000000
           34              H       3.179744      17.629437       3.065562       0.123800       1.163415 0.87049032E+01  0.87387781E+02                                 1.842595                            1.737956      -1.067780       2.377598                    0.996966       3.540284      10.062400       0.468894       1.301202      -0.705125       0.022235      -0.020955      -0.031481       0.043869      -0.017609      -0.007488       0.007735      -0.005200       0.020898      -0.021298      -0.000706       0.022004              1.907979       1.623605      -0.129252      -0.230235       1.612765       0.274820       2.487566           0.000002
           35              H       3.859260      16.805311       5.151580       0.121377       1.138960 0.85123224E+01  0.83402310E+02                                 1.700830                            1.632189      -0.773805       2.515269                    0.999634       3.193050       8.434157       0.532662       1.173610      -0.737224       0.028822      -0.032360      -0.003232       0.043455      -0.017118      -0.002281       0.000310      -0.007408       0.017911      -0.020594       0.005747       0.014847              1.703599       1.814054      -0.405973       0.072472       1.795814      -0.050101       1.500927           0.000002
           36              H       1.392202      19.408177       7.010077       0.126688       1.043790 0.74492658E+01  0.72497886E+02                                 1.752514                            1.634317      -1.224329       2.305126                    0.995034       3.631995      10.430389       0.468062       1.344592      -0.693852      -0.016594       0.020828       0.033347       0.042675      -0.016590      -0.003702      -0.000411      -0.003004       0.010423      -0.018804       0.003469       0.015336              1.816911       1.634662      -0.161446      -0.303179       1.450978       0.304658       2.365092          -0.000000
           37              H       0.697446      20.246039       4.940823       0.135057       1.102080 0.83820670E+01  0.82920635E+02                                 1.753205                            1.690601      -0.838173       2.498532                    0.999102       3.305858       9.169347       0.484208       1.278682      -0.711924      -0.029555       0.031404       0.000615       0.043129      -0.016476      -0.000838       0.003868      -0.006065       0.018878      -0.020029       0.004998       0.015031              1.767482       1.905906      -0.410656       0.030903       1.769055      -0.103250       1.627485          -0.000001
           38              H       3.629767      20.909918       3.458337       0.122766       1.052835 0.76925865E+01  0.75361278E+02                                 1.757801                            1.657804      -1.104185       2.359134                    0.996807       3.604185      10.335950       0.466665       1.339755      -0.695479       0.028301      -0.020806       0.020300       0.040570      -0.000136       0.017394      -0.005247       0.002102      -0.003073      -0.017997      -0.000439       0.018436              1.821951       1.784601      -0.311172       0.271071       1.975554      -0.413251       1.705698          -0.000001
           39              H       4.337970       0.244949       3.230815       0.128237       1.200489 0.89849950E+01  0.89360382E+02                                 1.776906                            1.689288      -0.835932       2.495027                    0.999116       3.219032       8.607297       0.517080       1.191025      -0.733450       0.039618       0.007408       0.016103       0.043402       0.007371       0.014734      -0.003724       0.001403      -0.020740      -0.019531       0.003804       0.015727              1.782891       2.105241       0.211343       0.341251       1.676993       0.073651       1.566439          -0.000001
           40              H       1.097267       1.075943       1.010677       0.125829       1.181101 0.84435972E+01  0.83676717E+02                                 1.823851                            1.682513      -1.032507       2.397484                    0.997327       3.431228       9.523435       0.491596       1.257246      -0.714987      -0.023237       0.024500      -0.024070       0.041468      -0.002231       0.010973      -0.002535      -0.001018      -0.031939      -0.016407       0.004307       0.012100              1.898467       1.822674      -0.323985       0.395303       2.057224      -0.482286       1.815503           0.000001
           41              H       0.363963      21.738623       1.231015       0.128423       1.014184 0.72199003E+01  0.69774903E+02                                 1.727048                            1.614970      -1.091603       2.368159                    0.996733       3.591786      10.306062       0.467852       1.354657      -0.691999      -0.035120      -0.008575      -0.016633       0.039794      -0.000959       0.010636      -0.005301      -0.002528      -0.016393      -0.013986       0.002585       0.011401              1.785911       2.223400       0.266013       0.409030       1.603202      -0.004375       1.531130          -0.000001
           42              H       2.529810       6.412161      11.493461       0.108130       1.173668 0.80045357E+01  0.79975528E+02                                 1.944465                            1.727958      -1.478566       2.173398                    0.992531       4.009206      11.986398       0.438251       1.398820      -0.681351       0.007110       0.042315      -0.025479       0.049903       0.008219       0.005490      -0.003921      -0.006255      -0.001263      -0.012386       0.003380       0.009006              2.083353       1.588465       0.226186      -0.075234       2.681642      -0.767266       1.979952           0.000002
           43              H       0.927836       2.996615      12.516113       0.123873       1.208979 0.88871006E+01  0.90410748E+02                                 1.936485                            1.790780      -1.366017       2.241264                    0.993719       3.763914      11.058631       0.444929       1.353180      -0.692611      -0.038248      -0.040518      -0.005746       0.056015       0.011627       0.007730       0.000076      -0.012497      -0.013428      -0.015221      -0.001065       0.016286              2.004474       2.086621       0.612970       0.026000       2.351320      -0.095546       1.575482           0.000002
           44              H       4.011659       3.223250      14.420114       0.116502       1.082274 0.82210961E+01  0.83122746E+02                                 1.879391                            1.773308      -1.570372       2.121901                    0.990290       4.246670      12.992146       0.422324       1.434399      -0.673555       0.047649      -0.005495       0.002881       0.048051      -0.000308       0.004070      -0.002410       0.010308       0.006208      -0.006903      -0.000610       0.007514              1.972913       2.599128       0.005307      -0.065982       1.656761       0.057186       1.662850           0.000001
           45              H       1.302556       5.262963      15.040412       0.123800       1.163415 0.87048980E+01  0.87387711E+02                                 1.842594                            1.737955      -1.067778       2.377598                    0.996966       3.540282      10.062392       0.468894       1.301202      -0.705125      -0.022235       0.020955      -0.031481       0.043869      -0.017609       0.007488      -0.007735      -0.005200       0.020898      -0.021298      -0.000706       0.022004              1.907978       1.623605      -0.129252       0.230235       1.612764      -0.274820       2.487565           0.000003
           46              H       0.623040       6.087089      17.126430       0.121377       1.138959 0.85123090E+01  0.83402133E+02                                 1.700827                            1.632186      -0.773805       2.515269                    0.999634       3.193048       8.434145       0.532663       1.173609      -0.737224      -0.028822       0.032360      -0.003232       0.043455      -0.017118       0.002281      -0.000310      -0.007408       0.017911      -0.020594       0.005747       0.014847              1.703596       1.814052      -0.405972      -0.072472       1.795812       0.050101       1.500925           0.000003
           47              H       3.090098       3.484223      18.984927       0.126688       1.043791 0.74492685E+01  0.72497914E+02                                 1.752514                            1.634317      -1.224329       2.305126                    0.995034       3.631995      10.430387       0.468062       1.344592      -0.693853       0.016594      -0.020828       0.033347       0.042675      -0.016590       0.003702       0.000411      -0.003004       0.010423      -0.018804       0.003469       0.015336              1.816911       1.634662      -0.161446       0.303179       1.450978      -0.304658       2.365092          -0.000000
           48              H       3.784854       2.646361      16.915673       0.135056       1.102079 0.83820653E+01  0.82920608E+02                                 1.753205                            1.690601      -0.838173       2.498532                    0.999102       3.305858       9.169344       0.484208       1.278681      -0.711925       0.029555      -0.031404       0.000615       0.043129      -0.016476       0.000838      -0.003868      -0.006065       0.018878      -0.020029       0.004998       0.015031              1.767481       1.905906      -0.410655      -0.030903       1.769054       0.103250       1.627485          -0.000001
           49              H       0.852533       1.982482      15.433187       0.122766       1.052836 0.76925934E+01  0.75361357E+02                                 1.757801                            1.657805      -1.104185       2.359134                    0.996807       3.604186      10.335951       0.466665       1.339754      -0.695479      -0.028301       0.020806       0.020300       0.040570      -0.000136      -0.017394       0.005247       0.002102      -0.003073      -0.017997      -0.000439       0.018436              1.821951       1.784601      -0.311172      -0.271071       1.975554       0.413251       1.705698          -0.000000
           50              H       0.144330      22.647451      15.205665       0.128236       1.200492 0.89850267E+01  0.89360794E+02                                 1.776911                            1.689293      -0.835932       2.495027                    0.999116       3.219036       8.607318       0.517079       1.191027      -0.733449      -0.039618      -0.007408       0.016103       0.043402       0.007371      -0.014734       0.003725       0.001403      -0.020740      -0.019531       0.003804       0.015727              1.782897       2.105248       0.211344      -0.341252       1.676998      -0.073651       1.566443          -0.000001
           51              H       3.385033      21.816457      12.985527       0.125829       1.181101 0.84435981E+01  0.83676739E+02                                 1.823852                            1.682514      -1.032507       2.397485                    0.997327       3.431229       9.523443       0.491596       1.257248      -0.714986       0.023237      -0.024500      -0.024070       0.041468      -0.002231      -0.010973       0.002535      -0.001018      -0.031939      -0.016407       0.004307       0.012100              1.898468       1.822675      -0.323986      -0.395303       2.057226       0.482286       1.815504           0.000002
           52              H       4.118337       1.153777      13.205865       0.128423       1.014184 0.72198990E+01  0.69774889E+02                                 1.727048                            1.614970      -1.091601       2.368160                    0.996733       3.591786      10.306062       0.467852       1.354657      -0.691999       0.035120       0.008575      -0.016633       0.039794      -0.000959      -0.010636       0.005301      -0.002528      -0.016393      -0.013986       0.002585       0.011401              1.785911       2.223400       0.266013      -0.409030       1.603202       0.004375       1.531130           0.000000
           53              H       1.952490      17.858361      11.493461       0.108130       1.173667 0.80045302E+01  0.79975456E+02                                 1.944464                            1.727958      -1.478563       2.173399                    0.992531       4.009204      11.986389       0.438252       1.398819      -0.681351      -0.007110       0.042315      -0.025479       0.049902      -0.008219      -0.005490      -0.003921      -0.006255      -0.001263      -0.012386       0.003380       0.009006              2.083352       1.588464      -0.226185       0.075234       2.681640      -0.767265       1.979951           0.000001
           54              H       3.554464      14.442815      12.516113       0.123873       1.208980 0.88871091E+01  0.90410857E+02                                 1.936486                            1.790780      -1.366018       2.241263                    0.993719       3.763916      11.058638       0.444929       1.353180      -0.692611       0.038248      -0.040518      -0.005746       0.056015      -0.011627      -0.007730       0.000076      -0.012497      -0.013428      -0.015221      -0.001065       0.016286              2.004475       2.086622      -0.612971      -0.026000       2.351321      -0.095546       1.575483           0.000001
           55              H       0.470641      14.669450      14.420114       0.116502       1.082274 0.82210940E+01  0.83122723E+02                                 1.879391                            1.773308      -1.570372       2.121901                    0.990290       4.246670      12.992148       0.422324       1.434399      -0.673555      -0.047649      -0.005495       0.002881       0.048051       0.000308      -0.004070      -0.002410       0.010308       0.006208      -0.006903      -0.000610       0.007514              1.972913       2.599128      -0.005307       0.065982       1.656761       0.057186       1.662850           0.000000
           56              H       3.179744      16.709163      15.040412       0.123801       1.163414 0.87048947E+01  0.87387666E+02                                 1.842593                            1.737954      -1.067778       2.377598                    0.996966       3.540282      10.062390       0.468895       1.301201      -0.705126       0.022235       0.020955      -0.031481       0.043869       0.017609      -0.007488      -0.007735      -0.005200       0.020898      -0.021298      -0.000706       0.022004              1.907977       1.623604       0.129252      -0.230235       1.612763      -0.274819       2.487563           0.000003
           57              H       3.859260      17.533289      17.126430       0.121377       1.138962 0.85123422E+01  0.83402564E+02                                 1.700833                            1.632192      -0.773806       2.515269                    0.999634       3.193052       8.434169       0.532661       1.173612      -0.737223       0.028822       0.032360      -0.003232       0.043455       0.017118      -0.002281      -0.000310      -0.007408       0.017911      -0.020594       0.005747       0.014847              1.703602       1.814058       0.405974       0.072472       1.795818       0.050101       1.500929           0.000001
           58              H       1.392202      14.930423      18.984927       0.126688       1.043791 0.74492671E+01  0.72497901E+02                                 1.752514                            1.634318      -1.224328       2.305127                    0.995034       3.631995      10.430389       0.468062       1.344592      -0.693852      -0.016594      -0.020828       0.033347       0.042675       0.016590      -0.003702       0.000411      -0.003004       0.010423      -0.018804       0.003469       0.015336              1.816911       1.634662       0.161446      -0.303179       1.450978      -0.304658       2.365092          -0.000001
           59              H       0.697446      14.092561      16.915673       0.135057       1.102079 0.83820641E+01  0.82920601E+02                                 1.753205                            1.690601      -0.838173       2.498532                    0.999102       3.305858       9.169347       0.484208       1.278682      -0.711924      -0.029555      -0.031404       0.000615       0.043129       0.016476      -0.000838      -0.003867      -0.006065       0.018878      -0.020029       0.004998       0.015031              1.767482       1.905906       0.410655       0.030903       1.769054       0.103250       1.627485          -0.000001
           60              H       3.629767      13.428682      15.433187       0.122766       1.052835 0.76925909E+01  0.75361335E+02                                 1.757802                            1.657805      -1.104185       2.359134                    0.996807       3.604186      10.335955       0.466664       1.339756      -0.695479       0.028301       0.020806       0.020300       0.040570       0.000136       0.017394       0.005247       0.002102      -0.003073      -0.017997      -0.000439       0.018436              1.821952       1.784602       0.311172       0.271071       1.975554       0.413251       1.705699          -0.000000
           61              H       4.337970      11.201251      15.205665       0.128236       1.200492 0.89850320E+01  0.89360859E+02                                 1.776911                            1.689293      -0.835933       2.495027                    0.999116       3.219037       8.607321       0.517079       1.191027      -0.733449       0.039618      -0.007408       0.016103       0.043402      -0.007371       0.014734       0.003725       0.001403      -0.020740      -0.019531       0.003804       0.015727              1.782897       2.105249      -0.211344       0.341253       1.676999      -0.073651       1.566444           0.000000
           62              H       1.097267      10.370257      12.985527       0.125829       1.181101 0.84435997E+01  0.83676754E+02                                 1.823852                            1.682513      -1.032507       2.397485                    0.997327       3.431229       9.523441       0.491596       1.257247      -0.714986      -0.023237      -0.024500      -0.024070       0.041468       0.002231       0.010973       0.002535      -0.001018      -0.031939      -0.016407       0.004307       0.012100              1.898468       1.822675       0.323986       0.395303       2.057225       0.482286       1.815504           0.000003
           63              H       0.363963      12.599977      13.205865       0.128423       1.014184 0.72199020E+01  0.69774927E+02                                 1.727049                            1.614971      -1.091602       2.368159                    0.996733       3.591787      10.306067       0.467852       1.354657      -0.691999      -0.035120       0.008575      -0.016633       0.039794       0.000959       0.010636       0.005301      -0.002528      -0.016393      -0.013986       0.002585       0.011401              1.785911       2.223401      -0.266013       0.409030       1.603202       0.004375       1.531131           0.000001
           64              H       2.529810       5.034039      23.468311       0.108130       1.173668 0.80045350E+01  0.79975515E+02                                 1.944465                            1.727958      -1.478565       2.173399                    0.992531       4.009205      11.986392       0.438252       1.398819      -0.681351       0.007111      -0.042315      -0.025479       0.049903      -0.008219       0.005490       0.003921      -0.006255      -0.001263      -0.012386       0.003380       0.009006              2.083352       1.588465      -0.226186      -0.075234       2.681641       0.767265       1.979952           0.000001
           65              H       0.927836       8.449585       0.541263       0.123873       1.208981 0.88871122E+01  0.90410894E+02                                 1.936486                            1.790781      -1.366018       2.241263                    0.993719       3.763916      11.058638       0.444929       1.353179      -0.692611      -0.038248       0.040518      -0.005746       0.056015      -0.011628       0.007730      -0.000076      -0.012497      -0.013428      -0.015221      -0.001065       0.016286              2.004476       2.086622      -0.612971       0.026000       2.351322       0.095546       1.575483           0.000001
           66              H       4.011659       8.222950       2.445264       0.116502       1.082275 0.82210976E+01  0.83122766E+02                                 1.879391                            1.773308      -1.570373       2.121900                    0.990290       4.246671      12.992150       0.422324       1.434399      -0.673555       0.047649       0.005495       0.002881       0.048051       0.000308       0.004070       0.002410       0.010308       0.006208      -0.006903      -0.000610       0.007514              1.972913       2.599128      -0.005307      -0.065982       1.656761      -0.057186       1.662850           0.000001
           67              H       1.302556       6.183237       3.065562       0.123800       1.163415 0.87049017E+01  0.87387762E+02                                 1.842595                            1.737956      -1.067780       2.377598                    0.996966       3.540283      10.062397       0.468894       1.301202      -0.705125      -0.022235      -0.020955      -0.031481       0.043869       0.017609       0.007488       0.007735      -0.005200       0.020898      -0.021298      -0.000706       0.022004              1.907979       1.623605       0.129252       0.230235       1.612765       0.274820       2.487566           0.000003
           68              H       0.623040       5.359111       5.151580       0.121377       1.138959 0.85123137E+01  0.83402196E+02                                 1.700828                            1.632188      -0.773806       2.515269                    0.999634       3.193048       8.434148       0.532663       1.173610      -0.737224      -0.028822      -0.032360      -0.003232       0.043455       0.017118       0.002281       0.000310      -0.007408       0.017911      -0.020594       0.005747       0.014847              1.703597       1.814053       0.405972      -0.072472       1.795813      -0.050101       1.500925           0.000003
           69              H       3.090098       7.961977       7.010077       0.126688       1.043790 0.74492634E+01  0.72497855E+02                                 1.752514                            1.634317      -1.224329       2.305126                    0.995034       3.631994      10.430385       0.468062       1.344592      -0.693852       0.016594       0.020828       0.033347       0.042675       0.016590       0.003702      -0.000411      -0.003004       0.010423      -0.018804       0.003469       0.015336              1.816910       1.634662       0.161446       0.303179       1.450978       0.304658       2.365091           0.000000
           70              H       3.784854       8.799839       4.940823       0.135056       1.102079 0.83820627E+01  0.82920577E+02                                 1.753205                            1.690601      -0.838173       2.498532                    0.999102       3.305857       9.169341       0.484208       1.278682      -0.711925       0.029555       0.031404       0.000615       0.043129       0.016476       0.000838       0.003868      -0.006065       0.018878      -0.020029       0.004998       0.015031              1.767481       1.905905       0.410655      -0.030903       1.769054      -0.103250       1.627484          -0.000000
           71              H       0.852533       9.463718       3.458337       0.122766       1.052835 0.76925885E+01  0.75361304E+02                                 1.757802                            1.657805      -1.104185       2.359134                    0.996807       3.604185      10.335951       0.466664       1.339755      -0.695479      -0.028301      -0.020806       0.020300       0.040570       0.000136      -0.017394      -0.005247       0.002102      -0.003073      -0.017997      -0.000439       0.018436              1.821951       1.784601       0.311172      -0.271071       1.975554      -0.413251       1.705698          -0.000000
           72              H       0.144330      11.691149       3.230815       0.128237       1.200489 0.89849968E+01  0.89360401E+02                                 1.776906                            1.689288      -0.835932       2.495027                    0.999116       3.219033       8.607299       0.517080       1.191025      -0.733450      -0.039618       0.007408       0.016103       0.043402      -0.007371      -0.014734      -0.003725       0.001403      -0.020740      -0.019531       0.003804       0.015727              1.782891       2.105241      -0.211343      -0.341251       1.676993       0.073651       1.566439          -0.000000
           73              H       3.385033      12.522143       1.010677       0.125829       1.181100 0.84435960E+01  0.83676699E+02                                 1.823850                            1.682512      -1.032508       2.397484                    0.997327       3.431228       9.523434       0.491596       1.257246      -0.714987       0.023237       0.024500      -0.024070       0.041468       0.002231      -0.010973      -0.002535      -0.001018      -0.031939      -0.016407       0.004307       0.012100              1.898467       1.822673       0.323985      -0.395303       2.057224      -0.482286       1.815503           0.000001
           74              H       4.118337      10.292423       1.231015       0.128423       1.014184 0.72199015E+01  0.69774917E+02                                 1.727049                            1.614971      -1.091603       2.368159                    0.996733       3.591786      10.306062       0.467852       1.354657      -0.691999       0.035120      -0.008575      -0.016633       0.039794       0.000959      -0.010636      -0.005301      -0.002528      -0.016393      -0.013986       0.002585       0.011401              1.785911       2.223400      -0.266013      -0.409030       1.603202      -0.004375       1.531131          -0.000000
           75              H       7.012110       6.412161       0.481389       0.108130       1.173668 0.80045385E+01  0.79975558E+02                                 1.944465                            1.727958      -1.478566       2.173398                    0.992531       4.009206      11.986395       0.438252       1.398819      -0.681351       0.007110       0.042315       0.025479       0.049903       0.008219      -0.005490       0.003921      -0.006255      -0.001263      -0.012386       0.003380       0.009006              2.083353       1.588465       0.226186       0.075234       2.681642       0.767266       1.979952           0.000001
           76              H       5.410136       2.996615      23.408437       0.123873       1.208980 0.88871055E+01  0.90410814E+02                                 1.936485                            1.790780      -1.366018       2.241264                    0.993719       3.763915      11.058636       0.444929       1.353180      -0.692611      -0.038248      -0.040518       0.005746       0.056015       0.011627      -0.007730      -0.000076      -0.012497      -0.013428      -0.015221      -0.001065       0.016286              2.004475       2.086622       0.612971      -0.026000       2.351321       0.095546       1.575482           0.000001
           77              H       8.493959       3.223250      21.504436       0.116502       1.082274 0.82210950E+01  0.83122734E+02                                 1.879391                            1.773308      -1.570372       2.121901                    0.990290       4.246670      12.992147       0.422324       1.434399      -0.673555       0.047649      -0.005495      -0.002881       0.048051      -0.000308      -0.004070       0.002410       0.010308       0.006208      -0.006903      -0.000610       0.007514              1.972913       2.599128       0.005307       0.065982       1.656761      -0.057186       1.662850           0.000000
           78              H       5.784856       5.262963      20.884138       0.123800       1.163415 0.87048977E+01  0.87387710E+02                                 1.842594                            1.737955      -1.067779       2.377598                    0.996966       3.540282      10.062393       0.468894       1.301202      -0.705125      -0.022235       0.020955       0.031481       0.043869      -0.017609      -0.007488       0.007735      -0.005200       0.020898      -0.021298      -0.000706       0.022004              1.907978       1.623605      -0.129252      -0.230235       1.612764       0.274820       2.487565           0.000002
           79              H       5.105340       6.087089      18.798120       0.121377       1.138959 0.85123078E+01  0.83402122E+02                                 1.700828                            1.632187      -0.773805       2.515269                    0.999634       3.193047       8.434144       0.532663       1.173610      -0.737224      -0.028822       0.032360       0.003232       0.043455      -0.017118      -0.002281       0.000310      -0.007408       0.017911      -0.020594       0.005747       0.014847              1.703596       1.814052      -0.405972       0.072472       1.795812      -0.050101       1.500925           0.000002
           80              H       7.572398       3.484223      16.939623       0.126688       1.043791 0.74492678E+01  0.72497908E+02                                 1.752514                            1.634317      -1.224330       2.305126                    0.995034       3.631995      10.430388       0.468062       1.344592      -0.693853       0.016594      -0.020828      -0.033347       0.042675      -0.016590      -0.003702      -0.000411      -0.003004       0.010423      -0.018804       0.003469       0.015336              1.816911       1.634662      -0.161446      -0.303179       1.450978       0.304658       2.365092          -0.000000
           81              H       8.267154       2.646361      19.008877       0.135056       1.102079 0.83820628E+01  0.82920579E+02                                 1.753205                            1.690601      -0.838173       2.498532                    0.999102       3.305857       9.169342       0.484208       1.278682      -0.711925       0.029555      -0.031404      -0.000615       0.043129      -0.016476      -0.000838       0.003868      -0.006065       0.018878      -0.020029       0.004998       0.015031              1.767482       1.905906      -0.410655       0.030903       1.769054      -0.103250       1.627485          -0.000001
           82              H       5.334833       1.982482      20.491363       0.122766       1.052836 0.76925947E+01  0.75361372E+02                                 1.757802                            1.657805      -1.104185       2.359134                    0.996807       3.604186      10.335951       0.466665       1.339754      -0.695479      -0.028301       0.020806      -0.020300       0.040570      -0.000136       0.017394      -0.005247       0.002102      -0.003073      -0.017997      -0.000439       0.018436              1.821951       1.784601      -0.311172       0.271071       1.975554      -0.413251       1.705698          -0.000001
           83              H       4.626630      22.647451      20.718885       0.128237       1.200488 0.89849937E+01  0.89360366E+02                                 1.776906                            1.689288      -0.835931       2.495028                    0.999116       3.219032       8.607297       0.517080       1.191025      -0.733450      -0.039618      -0.007408      -0.016103       0.043402       0.007371       0.014734      -0.003725       0.001403      -0.020740      -0.019531       0.003804       0.015727              1.782891       2.105241       0.211343       0.341251       1.676993       0.073651       1.566439          -0.000003
           84              H       7.867333      21.816457      22.939023       0.125829       1.181100 0.84435957E+01  0.83676701E+02                                 1.823851                            1.682513      -1.032508       2.397484                    0.997327       3.431228       9.523436       0.491596       1.257247      -0.714987       0.023237      -0.024500       0.024070       0.041468      -0.002231       0.010973      -0.002535      -0.001018      -0.031939      -0.016407       0.004307       0.012100              1.898467       1.822674      -0.323985       0.395303       2.057224      -0.482286       1.815503           0.000001
           85              H       8.600637       1.153777      22.718685       0.128423       1.014184 0.72199053E+01  0.69774961E+02                                 1.727049                            1.614971      -1.091603       2.368159                    0.996733       3.591787      10.306064       0.467852       1.354656      -0.692000       0.035120       0.008575       0.016633       0.039794      -0.000959       0.010636      -0.005301      -0.002528      -0.016393      -0.013986       0.002585       0.011401              1.785911       2.223401       0.266013       0.409030       1.603202      -0.004375       1.531131          -0.000000
           86              H       6.434790      16.480239      12.456239       0.108130       1.173668 0.80045359E+01  0.79975524E+02                                 1.944464                            1.727958      -1.478565       2.173399                    0.992531       4.009205      11.986391       0.438252       1.398819      -0.681351      -0.007110      -0.042315       0.025479       0.049903       0.008219       0.005490      -0.003921      -0.006255      -0.001263      -0.012386       0.003380       0.009006              2.083352       1.588464       0.226186      -0.075234       2.681641      -0.767265       1.979952           0.000001
           87              H       8.036764      19.895785      11.433587       0.123873       1.208980 0.88871064E+01  0.90410816E+02                                 1.936485                            1.790780      -1.366018       2.241264                    0.993719       3.763915      11.058632       0.444929       1.353179      -0.692611       0.038248       0.040518       0.005746       0.056015       0.011627       0.007730       0.000076      -0.012497      -0.013428      -0.015221      -0.001065       0.016286              2.004474       2.086621       0.612970       0.026000       2.351320      -0.095546       1.575482           0.000001
           88              H       4.952942      19.669150       9.529586       0.116502       1.082273 0.82210834E+01  0.83122591E+02                                 1.879390                            1.773307      -1.570372       2.121901                    0.990290       4.246669      12.992143       0.422324       1.434399      -0.673555      -0.047649       0.005495      -0.002881       0.048051      -0.000308       0.004070      -0.002410       0.010308       0.006208      -0.006903      -0.000610       0.007514              1.972912       2.599125       0.005307      -0.065982       1.656760       0.057186       1.662849           0.000001
           89              H       7.662044      17.629437       8.909288       0.123801       1.163414 0.87048947E+01  0.87387666E+02                                 1.842593                            1.737954      -1.067778       2.377598                    0.996966       3.540282      10.062390       0.468895       1.301201      -0.705126       0.022235      -0.020955       0.031481       0.043869      -0.017609       0.007488      -0.007735      -0.005200       0.020898      -0.021298      -0.000706       0.022004              1.907977       1.623604      -0.129251       0.230235       1.612763      -0.274819       2.487563           0.000003
           90              H       8.341560      16.805311       6.823270       0.121377       1.138962 0.85123389E+01  0.83402522E+02                                 1.700832                            1.632191      -0.773807       2.515269                    0.999634       3.193052       8.434168       0.532662       1.173612      -0.737223       0.028822      -0.032360       0.003232       0.043455      -0.017118       0.002281      -0.000310      -0.007408       0.017911      -0.020594       0.005747       0.014847              1.703601       1.814057      -0.405974      -0.072472       1.795817       0.050101       1.500929           0.000003
           91              H       5.874502      19.408177       4.964773       0.126688       1.043791 0.74492672E+01  0.72497899E+02                                 1.752514                            1.634317      -1.224328       2.305127                    0.995034       3.631995      10.430387       0.468062       1.344592      -0.693853      -0.016594       0.020828      -0.033347       0.042675      -0.016590       0.003702       0.000411      -0.003004       0.010423      -0.018804       0.003469       0.015336              1.816910       1.634662      -0.161446       0.303179       1.450978      -0.304658       2.365091          -0.000000
           92              H       5.179746      20.246039       7.034027       0.135057       1.102079 0.83820655E+01  0.82920618E+02                                 1.753205                            1.690601      -0.838173       2.498532                    0.999102       3.305858       9.169347       0.484208       1.278682      -0.711924      -0.029555       0.031404      -0.000615       0.043129      -0.016476       0.000838      -0.003868      -0.006065       0.018878      -0.020029       0.004998       0.015031              1.767482       1.905906      -0.410655      -0.030903       1.769055       0.103250       1.627485          -0.000001
           93              H       8.112067      20.909918       8.516513       0.122766       1.052835 0.76925909E+01  0.75361335E+02                                 1.757802                            1.657805      -1.104185       2.359133                    0.996807       3.604186      10.335955       0.466664       1.339756      -0.695479       0.028301      -0.020806      -0.020300       0.040570      -0.000136      -0.017394       0.005247       0.002102      -0.003073      -0.017997      -0.000439       0.018436              1.821952       1.784602      -0.311172      -0.271071       1.975555       0.413251       1.705699          -0.000000
           94              H       8.820270       0.244949       8.744035       0.128237       1.200490 0.89850072E+01  0.89360537E+02                                 1.776907                            1.689290      -0.835932       2.495027                    0.999116       3.219034       8.607305       0.517080       1.191025      -0.733450       0.039618       0.007408      -0.016103       0.043402       0.007371      -0.014734       0.003724       0.001403      -0.020740      -0.019531       0.003804       0.015727              1.782893       2.105243       0.211344      -0.341251       1.676995      -0.073651       1.566440           0.000001
           95              H       5.579567       1.075943      10.964173       0.125829       1.181101 0.84435997E+01  0.83676754E+02                                 1.823852                            1.682513      -1.032507       2.397484                    0.997327       3.431229       9.523441       0.491596       1.257247      -0.714986      -0.023237       0.024500       0.024070       0.041468      -0.002231      -0.010973       0.002535      -0.001018      -0.031939      -0.016407       0.004307       0.012100              1.898468       1.822675      -0.323986      -0.395303       2.057225       0.482286       1.815504           0.000003
           96              H       4.846263      21.738623      10.743835       0.128423       1.014183 0.72198969E+01  0.69774869E+02                                 1.727049                            1.614971      -1.091602       2.368159                    0.996733       3.591786      10.306065       0.467852       1.354658      -0.691999      -0.035120      -0.008575       0.016633       0.039794      -0.000959      -0.010636       0.005301      -0.002528      -0.016393      -0.013986       0.002585       0.011401              1.785911       2.223401       0.266013      -0.409030       1.603202       0.004375       1.531131           0.000000
           97              C       6.850747       5.851297      11.998800       0.159226      26.723649 0.31646878E+03  0.69366387E+04                                 8.039877                            6.085748      -0.076269       1.999008                    0.999078      25.864309      74.012744       0.636736       0.438862      -1.040593      -0.024348       0.039989      -0.000559       0.046822       0.028731       0.045733       0.032064       0.010385       0.004669      -0.043300      -0.029023       0.072322              9.367189       7.936198      -1.958815      -2.058143      10.770692      -3.656451       9.394676           0.000006
           98              C       5.973113       7.684979      11.471906       0.107576      26.005788 0.31529526E+03  0.68685118E+04                                 7.757351                            5.990790       0.362683       2.144911                    0.999433      25.547816      71.648845       0.658687       0.426857      -1.053324      -0.006675      -0.040754       0.029700       0.050867       0.003868       0.026818       0.034084       0.026804      -0.006508      -0.045711       0.000231       0.045481              8.886052       8.409107      -2.225847      -2.520926       9.711902      -2.306987       8.537146           0.000003
           99              C       7.494406       8.227529       9.493661      -0.041514      34.950623 0.44355775E+03  0.10542056E+05                                 9.682221                            7.271026      -0.541268       1.849514                    0.994282      28.314163      83.424766       0.576579       0.446964      -1.039424      -0.037744      -0.008619       0.019204       0.043217       0.021707      -0.021080      -0.033008      -0.001644       0.043168      -0.032673      -0.020548       0.053220             11.939256       8.344925      -0.244179      -0.132714      13.794289       0.746665      13.678553           0.000000
          100              C       7.065898       7.565938       8.169243       0.087372      34.808440 0.45660918E+03  0.10881314E+05                                 9.578929                            7.331450      -0.300212       1.912490                    0.999064      27.459895      79.814206       0.582241       0.441435      -1.047445       0.008937       0.014808       0.009516       0.019741      -0.003144       0.017453       0.024718       0.015232       0.041005      -0.033102      -0.000821       0.033923             11.658567       7.949367       2.779440       0.598861       9.200292       3.081076      17.826041           0.000002
          101              C       6.145233       6.549516       8.109368      -0.144941      33.790199 0.45524969E+03  0.10875942E+05                                 9.191519                            7.195029      -0.027804       1.963338                    0.999167      30.112868      88.564721       0.601232       0.426429      -1.053130      -0.022415      -0.015253      -0.033260       0.042910       0.006843      -0.025096      -0.014598       0.002100      -0.029291      -0.030170      -0.001638       0.031808             10.657808       7.948431       2.831428       1.814887       8.048526       1.820240      15.976468           0.000009
          102              C       5.746309       6.059618       6.871169      -0.103468      32.056334 0.41386603E+03  0.96080768E+04                                 8.760859                            6.776981       0.217285       2.046927                    0.999817      28.774786      82.122756       0.633994       0.416144      -1.064696       0.010945       0.019760       0.032511       0.039588       0.017036      -0.009162      -0.006892      -0.013157      -0.086547      -0.031186      -0.003372       0.034559             10.187069       7.482977       2.307811       1.414793       6.889771       1.343724      16.188458           0.000013
          103              C       6.278806       6.586143       5.714398       0.044805      38.032332 0.40402116E+03  0.92785282E+04                                 9.780725                            6.698900       0.025356       2.023351                    0.999275      26.447928      73.904781       0.640320       0.416518      -1.069586       0.001844       0.014587       0.004939       0.015511       0.022096       0.014525       0.017966      -0.014219       0.131996      -0.045228      -0.008854       0.054083             12.576716       9.759546       3.711564       3.645109       8.054639       3.100135      19.915963          -0.000002
          104              C       7.212021       7.604855       5.767088      -0.099274      33.613227 0.43924056E+03  0.10386617E+05                                 9.183894                            7.080156       0.033420       1.992509                    0.999341      29.212603      85.119887       0.605229       0.427971      -1.053534      -0.010342       0.010918       0.029260       0.032898      -0.005607      -0.010523      -0.018323      -0.005547      -0.023153      -0.025510       0.006259       0.019251             10.744916       9.187533       3.331858       1.649976       7.501143       1.909552      15.546072           0.000010
          105              C       7.621703       8.103910       6.988522      -0.134538      32.907543 0.44434502E+03  0.10531064E+05                                 9.002325                            7.086927       0.019141       1.988063                    0.998645      29.458803      85.757134       0.609716       0.423864      -1.056744      -0.006449      -0.005229      -0.018816       0.020566       0.012955       0.005977      -0.009146      -0.000902      -0.042625      -0.021572       0.001309       0.020263             10.484974       7.852617       2.221292       0.400638       6.975902       1.971307      16.626402           0.000008
          106              C       7.032729       9.669750       9.596645       0.080407      34.340252 0.42357735E+03  0.98846805E+04                                 9.384629                            6.986433      -0.152748       1.967410                    0.999312      26.756832      76.409448       0.607389       0.432125      -1.055356       0.017125      -0.022014      -0.007233       0.028813      -0.023698      -0.023643       0.007393      -0.035822      -0.066175      -0.040394      -0.005047       0.045441             11.411716       9.436144      -1.268605       2.284611      17.593021       2.798865       7.205982           0.000008
          107              C       5.859263      10.079524       9.012272      -0.128744      33.914708 0.45218630E+03  0.10779926E+05                                 9.250464                            7.199225      -0.061187       1.958844                    0.998949      29.738369      87.248816       0.597754       0.429819      -1.051497      -0.022529       0.031835       0.016330       0.042282       0.017127      -0.001941       0.003662       0.026638       0.038171      -0.028475       0.013132       0.015343             10.675028       9.646132      -2.026114       1.963945      15.628259       2.198112       6.750693           0.000003
          108              C       5.437030      11.402704       9.146390      -0.095388      32.590781 0.40367099E+03  0.93156696E+04                                 8.876473                            6.696353       0.154522       2.031917                    0.999732      28.491775      81.144866       0.637146       0.416563      -1.064139       0.000571      -0.041150       0.021998       0.046665      -0.003784       0.004900      -0.007980       0.047614       0.033046      -0.030997       0.009242       0.021756             10.419020       8.451455      -0.641278       1.879003      16.416428       2.746420       6.389179           0.000013
          109              C       6.202607      12.281773       9.867276       0.064366      38.172067 0.38143935E+03  0.86219833E+04                                 9.789243                            6.488338       0.000046       2.021914                    0.999241      25.852354      71.320695       0.654714       0.413878      -1.072889      -0.006686      -0.010586       0.017912       0.021854      -0.017830      -0.000692       0.008624      -0.056011      -0.086849      -0.030140      -0.018461       0.048601             12.763951       9.973405      -3.263118       2.163137      21.455993       2.447729       6.862455          -0.000001
          110              C       7.356351      11.899470      10.461229      -0.100100      33.558943 0.41181725E+03  0.95685512E+04                                 9.109072                            6.807624       0.102517       2.015749                    0.999617      28.760149      82.675568       0.624664       0.422005      -1.058774      -0.004273      -0.035561       0.005158       0.036186       0.020777      -0.004499       0.008551       0.017740       0.019891      -0.028536       0.009175       0.019362             10.728748      10.012206      -2.546504       2.479360      15.360393       2.073726       6.813646           0.000016
          111              C       7.792030      10.571710      10.331901      -0.123799      35.537736 0.44372260E+03  0.10499235E+05                                 9.475624                            7.074929       0.137002       2.026039                    0.999295      29.204872      84.595869       0.611922       0.423023      -1.058618      -0.007719       0.031312      -0.003586       0.032448      -0.007655      -0.001851      -0.002551       0.030651       0.014999      -0.019970       0.005184       0.014786             11.314492      10.121553      -0.988092       2.511085      16.802197       3.206500       7.019724           0.000005
          112              C       5.789339       6.098535       4.449854       0.300153      42.482618 0.33063347E+03  0.72822053E+04                                10.887915                            6.436269       0.041847       2.053127                    0.999113      24.407548      68.628210       0.591885       0.469843      -1.029273       0.019557       0.025227       0.020479       0.037925       0.016332      -0.070934      -0.069623      -0.014811      -0.191142      -0.121968       0.015289       0.106679             15.018050      10.071271       3.015739       8.383833       8.490974       7.323105      26.491904           0.000015
          113              C       5.758859      13.669052       9.953495       0.318015      41.610492 0.30978141E+03  0.66892778E+04                                10.655190                            6.167748       0.168982       2.100141                    0.999566      23.638337      65.063348       0.615961       0.460499      -1.038080       0.013757      -0.034763       0.015751       0.040568       0.062463       0.033314       0.001788       0.160930       0.122429      -0.122791       0.023580       0.099211             14.787052       8.176554      -7.427341      -0.309285      30.115462       1.375492       6.069140           0.000023
          114              C       6.596153      17.041103       0.023950       0.159226      26.723660 0.31646892E+03  0.69366431E+04                                 8.039880                            6.085750      -0.076271       1.999008                    0.999078      25.864319      74.012794       0.636736       0.438862      -1.040592       0.024348      -0.039989      -0.000559       0.046822       0.028732      -0.045733      -0.032064       0.010386       0.004669      -0.043300      -0.029023       0.072323              9.367193       7.936202      -1.958816       2.058145      10.770695       3.656452       9.394682           0.000004
          115              C       7.473787      15.207421      23.446756       0.107576      26.005810 0.31529555E+03  0.68685202E+04                                 7.757356                            5.990794       0.362680       2.144910                    0.999433      25.547831      71.648912       0.658686       0.426857      -1.053324       0.006676       0.040754       0.029699       0.050867       0.003868      -0.026818      -0.034084       0.026804      -0.006508      -0.045712       0.000231       0.045481              8.886059       8.409113      -2.225847       2.520929       9.711908       2.306991       8.537156          -0.000001
          116              C       5.952494      14.664871      21.468511      -0.041514      34.950601 0.44355742E+03  0.10542046E+05                                 9.682217                            7.271023      -0.541268       1.849514                    0.994282      28.314163      83.424768       0.576579       0.446964      -1.039424       0.037744       0.008619       0.019204       0.043217       0.021707       0.021080       0.033008      -0.001644       0.043167      -0.032673      -0.020548       0.053220             11.939251       8.344923      -0.244178       0.132715      13.794280      -0.746663      13.678552          -0.000001
          117              C       6.381002      15.326462      20.144093       0.087372      34.808433 0.45660904E+03  0.10881309E+05                                 9.578929                            7.331449      -0.300212       1.912490                    0.999064      27.459890      79.814191       0.582241       0.441435      -1.047445      -0.008938      -0.014808       0.009516       0.019741      -0.003144      -0.017454      -0.024718       0.015232       0.041005      -0.033102      -0.000821       0.033923             11.658567       7.949367       2.779439      -0.598861       9.200290      -3.081077      17.826044          -0.000001
          118              C       7.301667      16.342884      20.084218      -0.144941      33.790199 0.45524968E+03  0.10875942E+05                                 9.191520                            7.195030      -0.027802       1.963338                    0.999167      30.112867      88.564716       0.601232       0.426429      -1.053129       0.022415       0.015253      -0.033260       0.042910       0.006843       0.025096       0.014598       0.002100      -0.029291      -0.030170      -0.001638       0.031808             10.657809       7.948432       2.831428      -1.814888       8.048526      -1.820242      15.976470           0.000007
          119              C       7.700591      16.832782      18.846019      -0.103467      32.056341 0.41386613E+03  0.96080802E+04                                 8.760862                            6.776983       0.217285       2.046926                    0.999817      28.774790      82.122794       0.633994       0.416145      -1.064696      -0.010945      -0.019760       0.032511       0.039588       0.017036       0.009162       0.006892      -0.013156      -0.086546      -0.031186      -0.003372       0.034558             10.187073       7.482981       2.307814      -1.414794       6.889774      -1.343725      16.188463           0.000010
          120              C       7.168094      16.306257      17.689248       0.044805      38.032313 0.40402097E+03  0.92785234E+04                                 9.780724                            6.698900       0.025354       2.023351                    0.999275      26.447920      73.904772       0.640320       0.416519      -1.069586      -0.001844      -0.014587       0.004939       0.015511       0.022096      -0.014525      -0.017966      -0.014219       0.131996      -0.045228      -0.008854       0.054082             12.576715       9.759546       3.711564      -3.645107       8.054638      -3.100133      19.915961          -0.000002
          121              C       6.234879      15.287545      17.741938      -0.099274      33.613230 0.43924061E+03  0.10386619E+05                                 9.183896                            7.080157       0.033419       1.992509                    0.999341      29.212605      85.119907       0.605229       0.427971      -1.053534       0.010342      -0.010918       0.029260       0.032898      -0.005607       0.010523       0.018323      -0.005547      -0.023153      -0.025510       0.006259       0.019251             10.744919       9.187535       3.331858      -1.649975       7.501144      -1.909551      15.546077           0.000009
          122              C       5.825197      14.788490      18.963372      -0.134538      32.907551 0.44434517E+03  0.10531068E+05                                 9.002326                            7.086928       0.019141       1.988063                    0.998645      29.458808      85.757153       0.609716       0.423864      -1.056744       0.006449       0.005229      -0.018816       0.020566       0.012955      -0.005977       0.009146      -0.000902      -0.042625      -0.021572       0.001309       0.020263             10.484976       7.852618       2.221292      -0.400637       6.975903      -1.971307      16.626407           0.000006
          123              C       6.414171      13.222650      21.571495       0.080407      34.340252 0.42357737E+03  0.98846814E+04                                 9.384630                            6.986434      -0.152749       1.967409                    0.999312      26.756833      76.409459       0.607388       0.432125      -1.055356      -0.017125       0.022014      -0.007233       0.028813      -0.023698       0.023644      -0.007393      -0.035822      -0.066174      -0.040394      -0.005047       0.045441             11.411716       9.436145      -1.268605      -2.284612      17.593020      -2.798864       7.205983           0.000007
          124              C       7.587637      12.812876      20.987122      -0.128744      33.914707 0.45218630E+03  0.10779926E+05                                 9.250466                            7.199226      -0.061188       1.958844                    0.998949      29.738367      87.248822       0.597754       0.429819      -1.051497       0.022529      -0.031835       0.016330       0.042281       0.017127       0.001942      -0.003662       0.026638       0.038171      -0.028475       0.013132       0.015343             10.675030       9.646134      -2.026116      -1.963945      15.628261      -2.198112       6.750695           0.000001
          125              C       8.009870      11.489696      21.121240      -0.095388      32.590784 0.40367102E+03  0.93156710E+04                                 8.876475                            6.696354       0.154522       2.031916                    0.999732      28.491776      81.144883       0.637146       0.416563      -1.064139      -0.000571       0.041150       0.021998       0.046664      -0.003784      -0.004900       0.007980       0.047614       0.033046      -0.030997       0.009242       0.021756             10.419023       8.451458      -0.641279      -1.879004      16.416431      -2.746420       6.389180           0.000010
          126              C       7.244293      10.610627      21.842126       0.064367      38.172066 0.38143938E+03  0.86219839E+04                                 9.789242                            6.488337       0.000047       2.021914                    0.999241      25.852355      71.320691       0.654714       0.413878      -1.072889       0.006686       0.010586       0.017912       0.021854      -0.017830       0.000692      -0.008624      -0.056011      -0.086848      -0.030140      -0.018461       0.048601             12.763949       9.973403      -3.263116      -2.163137      21.455988      -2.447729       6.862454          -0.000001
          127              C       6.090549      10.992930      22.436079      -0.100099      33.558924 0.41181700E+03  0.95685431E+04                                 9.109066                            6.807620       0.102519       2.015750                    0.999617      28.760142      82.675522       0.624665       0.422005      -1.058774       0.004273       0.035561       0.005158       0.036186       0.020777       0.004499      -0.008551       0.017740       0.019892      -0.028537       0.009175       0.019362             10.728741      10.012199      -2.546502      -2.479358      15.360381      -2.073725       6.813642           0.000013
          128              C       5.654870      12.320690      22.306751      -0.123799      35.537740 0.44372270E+03  0.10499238E+05                                 9.475624                            7.074930       0.137002       2.026039                    0.999295      29.204876      84.595882       0.611922       0.423023      -1.058618       0.007719      -0.031312      -0.003586       0.032448      -0.007656       0.001851       0.002551       0.030651       0.014999      -0.019970       0.005184       0.014786             11.314491      10.121555      -0.988092      -2.511085      16.802195      -3.206499       7.019724           0.000002
          129              C       7.657561      16.793865      16.424704       0.300154      42.482584 0.33063320E+03  0.72821983E+04                                10.887913                            6.436269       0.041847       2.053127                    0.999113      24.407531      68.628170       0.591884       0.469843      -1.029273      -0.019557      -0.025227       0.020480       0.037925       0.016332       0.070933       0.069623      -0.014810      -0.191142      -0.121968       0.015289       0.106679             15.018048      10.071269       3.015738      -8.383832       8.490972      -7.323103      26.491902           0.000013
          130              C       7.688041       9.223348      21.928345       0.318015      41.610479 0.30978134E+03  0.66892758E+04                                10.655187                            6.167746       0.168981       2.100141                    0.999566      23.638335      65.063332       0.615961       0.460499      -1.038080      -0.013757       0.034762       0.015751       0.040568       0.062463      -0.033314      -0.001788       0.160930       0.122429      -0.122791       0.023580       0.099211             14.787047       8.176551      -7.427337       0.309286      30.115452      -1.375493       6.069138           0.000022
          131              C       2.113853      17.297497      -0.023950       0.159225      26.723659 0.31646889E+03  0.69366422E+04                                 8.039880                            6.085750      -0.076270       1.999008                    0.999078      25.864318      74.012786       0.636736       0.438862      -1.040592       0.024349       0.039989       0.000559       0.046822      -0.028731       0.045733      -0.032064       0.010386       0.004669      -0.043300      -0.029023       0.072322              9.367193       7.936202       1.958816      -2.058145      10.770695       3.656452       9.394681           0.000003
          132              C       2.991487      19.131179       0.502944       0.107576      26.005798 0.31529538E+03  0.68685151E+04                                 7.757352                            5.990791       0.362683       2.144911                    0.999433      25.547825      71.648875       0.658687       0.426857      -1.053324       0.006675      -0.040754      -0.029699       0.050867      -0.003867       0.026818      -0.034084       0.026804      -0.006508      -0.045711       0.000231       0.045480              8.886054       8.409109       2.225848      -2.520927       9.711903       2.306987       8.537148           0.000000
          133              C       1.470194      19.673729       2.481189      -0.041513      34.950623 0.44355773E+03  0.10542056E+05                                 9.682221                            7.271026      -0.541268       1.849514                    0.994282      28.314164      83.424774       0.576579       0.446964      -1.039424       0.037744      -0.008619      -0.019204       0.043217      -0.021707      -0.021080       0.033008      -0.001644       0.043167      -0.032673      -0.020548       0.053220             11.939256       8.344926       0.244179      -0.132714      13.794289      -0.746664      13.678555          -0.000000
          134              C       1.898702      19.012138       3.805607       0.087372      34.808442 0.45660919E+03  0.10881314E+05                                 9.578931                            7.331451      -0.300213       1.912489                    0.999064      27.459898      79.814227       0.582241       0.441435      -1.047445      -0.008938       0.014807      -0.009516       0.019741       0.003144       0.017453      -0.024718       0.015232       0.041005      -0.033102      -0.000821       0.033923             11.658570       7.949369      -2.779440       0.598862       9.200293      -3.081077      17.826046          -0.000000
          135              C       2.819367      17.995716       3.865482      -0.144941      33.790206 0.45524980E+03  0.10875945E+05                                 9.191521                            7.195031      -0.027804       1.963338                    0.999167      30.112873      88.564747       0.601232       0.426429      -1.053129       0.022415      -0.015253       0.033260       0.042910      -0.006843      -0.025096       0.014598       0.002100      -0.029291      -0.030170      -0.001638       0.031808             10.657811       7.948433      -2.831429       1.814889       8.048527      -1.820242      15.976473           0.000007
          136              C       3.218291      17.505818       5.103681      -0.103468      32.056349 0.41386625E+03  0.96080837E+04                                 8.760864                            6.776985       0.217284       2.046926                    0.999817      28.774793      82.122808       0.633994       0.416145      -1.064696      -0.010945       0.019760      -0.032511       0.039588      -0.017036      -0.009162       0.006892      -0.013156      -0.086547      -0.031186      -0.003372       0.034558             10.187076       7.482982      -2.307813       1.414795       6.889775      -1.343725      16.188470           0.000011
          137              C       2.685794      18.032343       6.260452       0.044806      38.032320 0.40402100E+03  0.92785242E+04                                 9.780725                            6.698900       0.025355       2.023351                    0.999275      26.447922      73.904779       0.640320       0.416519      -1.069586      -0.001844       0.014587      -0.004939       0.015511      -0.022096       0.014525      -0.017966      -0.014219       0.131996      -0.045228      -0.008854       0.054083             12.576717       9.759547      -3.711564       3.645109       8.054639      -3.100134      19.915965          -0.000002
          138              C       1.752579      19.051055       6.207762      -0.099274      33.613235 0.43924069E+03  0.10386621E+05                                 9.183896                            7.080157       0.033419       1.992509                    0.999341      29.212608      85.119913       0.605229       0.427971      -1.053534       0.010342       0.010918      -0.029260       0.032898       0.005607      -0.010523       0.018323      -0.005547      -0.023153      -0.025510       0.006259       0.019251             10.744919       9.187536      -3.331859       1.649976       7.501144      -1.909552      15.546077           0.000010
          139              C       1.342897      19.550110       4.986328      -0.134538      32.907549 0.44434513E+03  0.10531067E+05                                 9.002325                            7.086927       0.019142       1.988063                    0.998645      29.458808      85.757150       0.609716       0.423864      -1.056744       0.006449      -0.005229       0.018816       0.020566      -0.012955       0.005976       0.009146      -0.000902      -0.042625      -0.021572       0.001309       0.020263             10.484974       7.852618      -2.221292       0.400638       6.975903      -1.971306      16.626403           0.000007
          140              C       1.931871      21.115950       2.378205       0.080407      34.340253 0.42357738E+03  0.98846813E+04                                 9.384630                            6.986434      -0.152749       1.967410                    0.999312      26.756833      76.409455       0.607389       0.432125      -1.055356      -0.017125      -0.022014       0.007233       0.028813       0.023698      -0.023643      -0.007393      -0.035822      -0.066174      -0.040394      -0.005047       0.045441             11.411716       9.436144       1.268605       2.284611      17.593022      -2.798865       7.205982           0.000007
          141              C       3.105337      21.525724       2.962578      -0.128744      33.914706 0.45218626E+03  0.10779925E+05                                 9.250465                            7.199226      -0.061188       1.958844                    0.998949      29.738366      87.248813       0.597754       0.429819      -1.051497       0.022529       0.031835      -0.016330       0.042281      -0.017127      -0.001942      -0.003662       0.026638       0.038171      -0.028475       0.013132       0.015343             10.675029       9.646132       2.026115       1.963945      15.628261      -2.198112       6.750694           0.000001
          142              C       3.527570      22.848904       2.828460      -0.095388      32.590789 0.40367110E+03  0.93156728E+04                                 8.876474                            6.696354       0.154522       2.031916                    0.999732      28.491777      81.144871       0.637146       0.416563      -1.064139      -0.000571      -0.041150      -0.021998       0.046665       0.003784       0.004900       0.007980       0.047614       0.033047      -0.030997       0.009242       0.021756             10.419023       8.451455       0.641278       1.879002      16.416435      -2.746421       6.389179           0.000011
          143              C       2.761993       0.835573       2.107574       0.064367      38.172073 0.38143941E+03  0.86219846E+04                                 9.789242                            6.488337       0.000048       2.021914                    0.999241      25.852357      71.320690       0.654714       0.413878      -1.072889       0.006686      -0.010586      -0.017912       0.021854       0.017830      -0.000692      -0.008624      -0.056011      -0.086849      -0.030140      -0.018461       0.048601             12.763950       9.973403       3.263119       2.163136      21.455994      -2.447729       6.862454          -0.000001
          144              C       1.608249       0.453270       1.513621      -0.100099      33.558920 0.41181692E+03  0.95685406E+04                                 9.109064                            6.807619       0.102519       2.015750                    0.999617      28.760140      82.675507       0.624665       0.422005      -1.058774       0.004273      -0.035561      -0.005158       0.036186      -0.020777      -0.004499      -0.008551       0.017741       0.019892      -0.028537       0.009175       0.019362             10.728739      10.012197       2.546502       2.479357      15.360380      -2.073724       6.813640           0.000013
          145              C       1.172570      22.017910       1.642949      -0.123799      35.537737 0.44372263E+03  0.10499236E+05                                 9.475624                            7.074929       0.137002       2.026039                    0.999295      29.204873      84.595868       0.611922       0.423023      -1.058618       0.007719       0.031312       0.003586       0.032448       0.007656      -0.001851       0.002551       0.030651       0.014999      -0.019970       0.005184       0.014786             11.314491      10.121553       0.988092       2.511084      16.802196      -3.206499       7.019723           0.000002
          146              C       3.175261      17.544735       7.524996       0.300152      42.482631 0.33063356E+03  0.72822080E+04                                10.887919                            6.436272       0.041848       2.053127                    0.999113      24.407548      68.628222       0.591884       0.469843      -1.029273      -0.019557       0.025227      -0.020480       0.037925      -0.016332      -0.070934       0.069623      -0.014810      -0.191142      -0.121968       0.015289       0.106679             15.018057      10.071275      -3.015740       8.383838       8.490977      -7.323109      26.491919           0.000015
          147              C       3.205741       2.222852       2.021355       0.318015      41.610502 0.30978149E+03  0.66892797E+04                                10.655190                            6.167747       0.168981       2.100141                    0.999566      23.638344      65.063360       0.615961       0.460499      -1.038080      -0.013757      -0.034762      -0.015751       0.040568      -0.062463       0.033314      -0.001788       0.160930       0.122429      -0.122791       0.023580       0.099211             14.787052       8.176553       7.427341      -0.309285      30.115463      -1.375492       6.069140           0.000022
          148              C       2.368447       5.594903      11.950900       0.159226      26.723650 0.31646881E+03  0.69366396E+04                                 8.039877                            6.085748      -0.076269       1.999008                    0.999078      25.864310      74.012748       0.636736       0.438862      -1.040593      -0.024348      -0.039989       0.000559       0.046822      -0.028732      -0.045733       0.032064       0.010386       0.004670      -0.043300      -0.029023       0.072323              9.367189       7.936198       1.958815       2.058144      10.770692      -3.656451       9.394677           0.000007
          149              C       1.490813       3.761221      12.477794       0.107576      26.005790 0.31529529E+03  0.68685129E+04                                 7.757353                            5.990792       0.362681       2.144911                    0.999433      25.547815      71.648855       0.658686       0.426857      -1.053324      -0.006676       0.040753      -0.029700       0.050867      -0.003868      -0.026819       0.034084       0.026804      -0.006507      -0.045712       0.000231       0.045481              8.886055       8.409109       2.225845       2.520927       9.711904      -2.306990       8.537151           0.000002
          150              C       3.012106       3.218671      14.456039      -0.041514      34.950621 0.44355775E+03  0.10542056E+05                                 9.682220                            7.271025      -0.541267       1.849514                    0.994282      28.314159      83.424745       0.576579       0.446964      -1.039424      -0.037744       0.008619      -0.019204       0.043217      -0.021707       0.021080      -0.033008      -0.001644       0.043168      -0.032673      -0.020548       0.053220             11.939254       8.344924       0.244179       0.132715      13.794284       0.746664      13.678553           0.000000
          151              C       2.583598       3.880262      15.780457       0.087372      34.808431 0.45660904E+03  0.10881309E+05                                 9.578927                            7.331449      -0.300211       1.912490                    0.999064      27.459888      79.814178       0.582241       0.441435      -1.047445       0.008937      -0.014808      -0.009516       0.019741       0.003144      -0.017454       0.024718       0.015232       0.041005      -0.033102      -0.000821       0.033923             11.658564       7.949366      -2.779439      -0.598859       9.200290       3.081075      17.826038           0.000001
          152              C       1.662933       4.896684      15.840332      -0.144941      33.790183 0.45524944E+03  0.10875934E+05                                 9.191516                            7.195027      -0.027802       1.963339                    0.999167      30.112857      88.564673       0.601232       0.426429      -1.053130      -0.022415       0.015253       0.033260       0.042910      -0.006843       0.025096      -0.014598       0.002100      -0.029291      -0.030170      -0.001638       0.031808             10.657804       7.948428      -2.831427      -1.814885       8.048523       1.820239      15.976461           0.000009
          153              C       1.264009       5.386582      17.078531      -0.103467      32.056321 0.41386586E+03  0.96080717E+04                                 8.760856                            6.776980       0.217286       2.046927                    0.999817      28.774778      82.122726       0.633994       0.416144      -1.064696       0.010945      -0.019760      -0.032511       0.039588      -0.017036       0.009162      -0.006892      -0.013157      -0.086547      -0.031187      -0.003372       0.034559             10.187065       7.482974      -2.307811      -1.414792       6.889770       1.343723      16.188452           0.000013
          154              C       1.796506       4.860057      18.235302       0.044805      38.032319 0.40402109E+03  0.92785261E+04                                 9.780722                            6.698900       0.025356       2.023351                    0.999275      26.447924      73.904766       0.640320       0.416518      -1.069586       0.001844      -0.014587      -0.004939       0.015511      -0.022096      -0.014525       0.017966      -0.014219       0.131996      -0.045228      -0.008854       0.054083             12.576712       9.759543      -3.711563      -3.645106       8.054637       3.100132      19.915955          -0.000002
          155              C       2.729721       3.841345      18.182612      -0.099273      33.613220 0.43924046E+03  0.10386614E+05                                 9.183892                            7.080155       0.033420       1.992509                    0.999341      29.212600      85.119873       0.605229       0.427971      -1.053534      -0.010342      -0.010918      -0.029260       0.032898       0.005607       0.010523      -0.018323      -0.005547      -0.023153      -0.025510       0.006259       0.019251             10.744914       9.187530      -3.331857      -1.649973       7.501141       1.909550      15.546069           0.000009
          156              C       3.139403       3.342290      16.961178      -0.134538      32.907546 0.44434507E+03  0.10531065E+05                                 9.002326                            7.086928       0.019141       1.988063                    0.998645      29.458804      85.757138       0.609716       0.423864      -1.056744      -0.006449       0.005229       0.018816       0.020566      -0.012955      -0.005977      -0.009146      -0.000902      -0.042625      -0.021572       0.001309       0.020263             10.484975       7.852617      -2.221291      -0.400637       6.975902       1.971306      16.626405           0.000006
          157              C       2.550429       1.776450      14.353055       0.080407      34.340247 0.42357731E+03  0.98846792E+04                                 9.384628                            6.986433      -0.152748       1.967410                    0.999312      26.756830      76.409439       0.607389       0.432125      -1.055356       0.017124       0.022014       0.007233       0.028813       0.023698       0.023644       0.007393      -0.035822      -0.066175      -0.040394      -0.005047       0.045441             11.411714       9.436143       1.268604      -2.284611      17.593016       2.798864       7.205982           0.000007
          158              C       1.376963       1.366676      14.937428      -0.128743      33.914703 0.45218623E+03  0.10779924E+05                                 9.250463                            7.199224      -0.061186       1.958844                    0.998949      29.738366      87.248801       0.597754       0.429819      -1.051497      -0.022529      -0.031835      -0.016330       0.042282      -0.017127       0.001941       0.003662       0.026638       0.038171      -0.028475       0.013132       0.015343             10.675026       9.646130       2.026115      -1.963944      15.628255       2.198111       6.750693           0.000001
          159              C       0.954730       0.043496      14.803310      -0.095388      32.590776 0.40367091E+03  0.93156677E+04                                 8.876473                            6.696353       0.154522       2.031917                    0.999732      28.491773      81.144871       0.637146       0.416563      -1.064139       0.000571       0.041150      -0.021998       0.046665       0.003784      -0.004900      -0.007980       0.047614       0.033047      -0.030997       0.009242       0.021756             10.419020       8.451457       0.641278      -1.879004      16.416425       2.746419       6.389179           0.000010
          160              C       1.720307      22.056827      14.082424       0.064366      38.172074 0.38143946E+03  0.86219865E+04                                 9.789244                            6.488339       0.000046       2.021914                    0.999241      25.852358      71.320710       0.654714       0.413878      -1.072889      -0.006686       0.010586      -0.017912       0.021854       0.017830       0.000692       0.008624      -0.056011      -0.086848      -0.030140      -0.018461       0.048601             12.763952       9.973407       3.263117      -2.163138      21.455992       2.447730       6.862456          -0.000001
          161              C       2.874051      22.439130      13.488471      -0.100100      33.558939 0.41181719E+03  0.95685495E+04                                 9.109072                            6.807624       0.102517       2.015749                    0.999617      28.760147      82.675564       0.624664       0.422005      -1.058774      -0.004273       0.035561      -0.005158       0.036186      -0.020777       0.004499       0.008551       0.017740       0.019892      -0.028536       0.009175       0.019362             10.728748      10.012206       2.546504      -2.479360      15.360391       2.073726       6.813646           0.000014
          162              C       3.309730       0.874490      13.617799      -0.123799      35.537734 0.44372260E+03  0.10499235E+05                                 9.475623                            7.074929       0.137003       2.026039                    0.999295      29.204872      84.595865       0.611922       0.423023      -1.058618      -0.007719      -0.031312       0.003586       0.032448       0.007655       0.001851      -0.002551       0.030651       0.014999      -0.019970       0.005184       0.014786             11.314490      10.121553       0.988092      -2.511085      16.802193       3.206498       7.019724           0.000004
          163              C       1.307039       5.347665      19.499846       0.300153      42.482566 0.33063311E+03  0.72821950E+04                                10.887906                            6.436265       0.041848       2.053127                    0.999113      24.407531      68.628141       0.591885       0.469843      -1.029273       0.019557      -0.025227      -0.020479       0.037925      -0.016332       0.070934      -0.069623      -0.014811      -0.191142      -0.121968       0.015289       0.106679             15.018036      10.071261      -3.015735      -8.383824       8.490966       7.323097      26.491879           0.000014
          164              C       1.276559      20.669548      13.996205       0.318016      41.610468 0.30978124E+03  0.66892733E+04                                10.655187                            6.167747       0.168982       2.100141                    0.999566      23.638329      65.063323       0.615961       0.460500      -1.038080       0.013757       0.034762      -0.015751       0.040568      -0.062463      -0.033314       0.001788       0.160930       0.122429      -0.122791       0.023580       0.099211             14.787046       8.176551       7.427337       0.309285      30.115450       1.375492       6.069138           0.000022
          165              C       2.113853      17.041103      11.950900       0.159226      26.723647 0.31646877E+03  0.69366388E+04                                 8.039879                            6.085750      -0.076269       1.999008                    0.999078      25.864307      74.012751       0.636736       0.438863      -1.040592       0.024348      -0.039989       0.000559       0.046822       0.028732       0.045733       0.032064       0.010386       0.004670      -0.043300      -0.029023       0.072323              9.367191       7.936199      -1.958815      -2.058144      10.770693      -3.656452       9.394679           0.000004
          166              C       2.991487      15.207421      12.477794       0.107576      26.005801 0.31529544E+03  0.68685169E+04                                 7.757353                            5.990792       0.362682       2.144911                    0.999433      25.547825      71.648877       0.658687       0.426857      -1.053324       0.006676       0.040754      -0.029700       0.050867       0.003868       0.026818       0.034084       0.026804      -0.006508      -0.045712       0.000231       0.045481              8.886055       8.409109      -2.225846      -2.520927       9.711904      -2.306989       8.537151           0.000003
          167              C       1.470194      14.664871      14.456039      -0.041513      34.950618 0.44355768E+03  0.10542054E+05                                 9.682219                            7.271024      -0.541267       1.849514                    0.994282      28.314157      83.424739       0.576579       0.446964      -1.039424       0.037744       0.008619      -0.019204       0.043217       0.021707      -0.021080      -0.033008      -0.001644       0.043167      -0.032673      -0.020548       0.053220             11.939254       8.344925      -0.244178      -0.132715      13.794283       0.746664      13.678553           0.000000
          168              C       1.898702      15.326462      15.780457       0.087372      34.808431 0.45660900E+03  0.10881308E+05                                 9.578928                            7.331448      -0.300211       1.912490                    0.999064      27.459888      79.814181       0.582241       0.441435      -1.047445      -0.008938      -0.014807      -0.009516       0.019741      -0.003144       0.017454       0.024718       0.015232       0.041005      -0.033102      -0.000821       0.033923             11.658566       7.949367       2.779440       0.598861       9.200290       3.081077      17.826041           0.000000
          169              C       2.819367      16.342884      15.840332      -0.144941      33.790196 0.45524961E+03  0.10875939E+05                                 9.191519                            7.195029      -0.027801       1.963339                    0.999167      30.112863      88.564699       0.601232       0.426429      -1.053130       0.022415       0.015253       0.033260       0.042910       0.006843      -0.025096      -0.014598       0.002100      -0.029291      -0.030170      -0.001638       0.031808             10.657809       7.948431       2.831429       1.814889       8.048527       1.820243      15.976468           0.000008
          170              C       3.218291      16.832782      17.078531      -0.103467      32.056332 0.41386596E+03  0.96080754E+04                                 8.760860                            6.776981       0.217285       2.046927                    0.999817      28.774786      82.122776       0.633994       0.416144      -1.064696      -0.010945      -0.019760      -0.032511       0.039588       0.017036      -0.009162      -0.006892      -0.013156      -0.086546      -0.031186      -0.003372       0.034558             10.187070       7.482979       2.307814       1.414793       6.889774       1.343725      16.188458           0.000011
          171              C       2.685794      16.306257      18.235302       0.044806      38.032325 0.40402108E+03  0.92785261E+04                                 9.780725                            6.698901       0.025356       2.023351                    0.999275      26.447924      73.904781       0.640320       0.416519      -1.069586      -0.001844      -0.014587      -0.004939       0.015511       0.022096       0.014526       0.017966      -0.014219       0.131996      -0.045228      -0.008854       0.054083             12.576717       9.759547       3.711565       3.645108       8.054640       3.100134      19.915964          -0.000003
          172              C       1.752579      15.287545      18.182612      -0.099273      33.613232 0.43924062E+03  0.10386619E+05                                 9.183895                            7.080156       0.033420       1.992509                    0.999341      29.212606      85.119903       0.605229       0.427971      -1.053534       0.010342      -0.010918      -0.029260       0.032898      -0.005607      -0.010523      -0.018323      -0.005547      -0.023153      -0.025510       0.006259       0.019251             10.744918       9.187535       3.331859       1.649976       7.501144       1.909552      15.546076           0.000009
          173              C       1.342897      14.788490      16.961178      -0.134538      32.907557 0.44434523E+03  0.10531070E+05                                 9.002328                            7.086929       0.019141       1.988063                    0.998645      29.458810      85.757166       0.609715       0.423864      -1.056744       0.006449       0.005229       0.018816       0.020566       0.012955       0.005976      -0.009146      -0.000902      -0.042625      -0.021572       0.001309       0.020263             10.484979       7.852620       2.221292       0.400638       6.975904       1.971309      16.626411           0.000006
          174              C       1.931871      13.222650      14.353055       0.080407      34.340252 0.42357736E+03  0.98846811E+04                                 9.384630                            6.986434      -0.152749       1.967410                    0.999312      26.756833      76.409459       0.607388       0.432125      -1.055356      -0.017125       0.022014       0.007233       0.028813      -0.023698      -0.023644       0.007393      -0.035822      -0.066174      -0.040394      -0.005047       0.045441             11.411716       9.436146      -1.268604       2.284612      17.593019       2.798865       7.205984           0.000007
          175              C       3.105337      12.812876      14.937428      -0.128744      33.914713 0.45218638E+03  0.10779929E+05                                 9.250468                            7.199227      -0.061188       1.958844                    0.998949      29.738371      87.248841       0.597753       0.429819      -1.051497       0.022529      -0.031835      -0.016330       0.042281       0.017127      -0.001942       0.003662       0.026638       0.038171      -0.028475       0.013132       0.015343             10.675032       9.646136      -2.026116       1.963945      15.628264       2.198113       6.750696           0.000002
          176              C       3.527570      11.489696      14.803310      -0.095388      32.590788 0.40367106E+03  0.93156724E+04                                 8.876475                            6.696354       0.154522       2.031916                    0.999732      28.491780      81.144899       0.637146       0.416563      -1.064139      -0.000571       0.041150      -0.021998       0.046665      -0.003784       0.004900      -0.007980       0.047614       0.033047      -0.030997       0.009242       0.021756             10.419023       8.451459      -0.641279       1.879004      16.416430       2.746420       6.389181           0.000011
          177              C       2.761993      10.610627      14.082424       0.064367      38.172069 0.38143942E+03  0.86219851E+04                                 9.789242                            6.488338       0.000047       2.021914                    0.999241      25.852357      71.320699       0.654714       0.413878      -1.072889       0.006686       0.010586      -0.017912       0.021854      -0.017830      -0.000692       0.008624      -0.056011      -0.086849      -0.030140      -0.018461       0.048601             12.763949       9.973405      -3.263115       2.163138      21.455987       2.447730       6.862455          -0.000000
          178              C       1.608249      10.992930      13.488471      -0.100100      33.558934 0.41181712E+03  0.95685470E+04                                 9.109069                            6.807622       0.102519       2.015750                    0.999617      28.760146      82.675549       0.624664       0.422005      -1.058774       0.004273       0.035561      -0.005158       0.036186       0.020777      -0.004499       0.008551       0.017740       0.019892      -0.028536       0.009175       0.019362             10.728745      10.012203      -2.546502       2.479359      15.360386       2.073726       6.813644           0.000016
          179              C       1.172570      12.320690      13.617799      -0.123799      35.537743 0.44372272E+03  0.10499239E+05                                 9.475626                            7.074930       0.137001       2.026039                    0.999295      29.204876      84.595890       0.611922       0.423023      -1.058617       0.007719      -0.031312       0.003586       0.032448      -0.007656      -0.001851      -0.002551       0.030651       0.014999      -0.019970       0.005184       0.014786             11.314493      10.121556      -0.988092       2.511086      16.802197       3.206500       7.019726           0.000005
          180              C       3.175261      16.793865      19.499846       0.300153      42.482616 0.33063343E+03  0.72822047E+04                                10.887919                            6.436272       0.041846       2.053126                    0.999113      24.407542      68.628212       0.591884       0.469844      -1.029273      -0.019557      -0.025227      -0.020479       0.037925       0.016332      -0.070934      -0.069623      -0.014810      -0.191142      -0.121968       0.015289       0.106679             15.018056      10.071274       3.015740       8.383837       8.490976       7.323108      26.491917           0.000012
          181              C       3.205741       9.223348      13.996205       0.318015      41.610484 0.30978139E+03  0.66892770E+04                                10.655187                            6.167746       0.168982       2.100141                    0.999566      23.638337      65.063334       0.615961       0.460499      -1.038080      -0.013757       0.034762      -0.015751       0.040568       0.062463       0.033315       0.001788       0.160930       0.122429      -0.122791       0.023580       0.099211             14.787047       8.176550      -7.427337      -0.309286      30.115452       1.375494       6.069138           0.000024
          182              C       2.368447       5.851297      -0.023950       0.159226      26.723640 0.31646866E+03  0.69366357E+04                                 8.039876                            6.085747      -0.076269       1.999008                    0.999078      25.864304      74.012728       0.636736       0.438862      -1.040592      -0.024348       0.039989       0.000559       0.046822       0.028732      -0.045733      -0.032064       0.010385       0.004669      -0.043300      -0.029023       0.072322              9.367187       7.936196      -1.958815       2.058143      10.770690       3.656450       9.394675           0.000004
          183              C       1.490813       7.684979       0.502944       0.107576      26.005787 0.31529523E+03  0.68685111E+04                                 7.757350                            5.990789       0.362683       2.144911                    0.999433      25.547816      71.648843       0.658687       0.426857      -1.053324      -0.006675      -0.040754      -0.029700       0.050867       0.003868      -0.026818      -0.034084       0.026804      -0.006508      -0.045712       0.000231       0.045481              8.886051       8.409106      -2.225847       2.520926       9.711902       2.306987       8.537145           0.000001
          184              C       3.012106       8.227529       2.481189      -0.041513      34.950623 0.44355778E+03  0.10542056E+05                                 9.682220                            7.271025      -0.541268       1.849514                    0.994282      28.314162      83.424758       0.576579       0.446964      -1.039424      -0.037744      -0.008619      -0.019204       0.043217       0.021707       0.021080       0.033008      -0.001644       0.043167      -0.032673      -0.020548       0.053220             11.939255       8.344925      -0.244179       0.132714      13.794287      -0.746665      13.678552          -0.000000
          185              C       2.583598       7.565938       3.805607       0.087372      34.808442 0.45660920E+03  0.10881314E+05                                 9.578930                            7.331450      -0.300212       1.912490                    0.999064      27.459895      79.814205       0.582241       0.441435      -1.047445       0.008937       0.014808      -0.009516       0.019741      -0.003144      -0.017453      -0.024718       0.015232       0.041005      -0.033102      -0.000821       0.033923             11.658567       7.949367       2.779440      -0.598861       9.200293      -3.081077      17.826042           0.000001
          186              C       1.662933       6.549516       3.865482      -0.144941      33.790201 0.45524972E+03  0.10875943E+05                                 9.191519                            7.195029      -0.027803       1.963338                    0.999167      30.112869      88.564721       0.601232       0.426429      -1.053130      -0.022415      -0.015253       0.033260       0.042910       0.006843       0.025096       0.014598       0.002100      -0.029291      -0.030170      -0.001638       0.031808             10.657809       7.948431       2.831428      -1.814887       8.048527      -1.820241      15.976468           0.000008
          187              C       1.264009       6.059618       5.103681      -0.103467      32.056330 0.41386596E+03  0.96080745E+04                                 8.760857                            6.776980       0.217286       2.046927                    0.999817      28.774784      82.122745       0.633995       0.416144      -1.064696       0.010945       0.019760      -0.032511       0.039588       0.017036       0.009162       0.006892      -0.013156      -0.086546      -0.031186      -0.003372       0.034559             10.187067       7.482975       2.307811      -1.414793       6.889770      -1.343724      16.188455           0.000013
          188              C       1.796506       6.586143       6.260452       0.044805      38.032340 0.40402125E+03  0.92785306E+04                                 9.780726                            6.698901       0.025356       2.023351                    0.999275      26.447931      73.904791       0.640320       0.416518      -1.069586       0.001844       0.014587      -0.004939       0.015511       0.022096      -0.014525      -0.017966      -0.014219       0.131996      -0.045228      -0.008854       0.054083             12.576717       9.759547       3.711564      -3.645109       8.054640      -3.100136      19.915966          -0.000001
          189              C       2.729721       7.604855       6.207762      -0.099274      33.613221 0.43924046E+03  0.10386614E+05                                 9.183893                            7.080156       0.033419       1.992509                    0.999341      29.212599      85.119877       0.605229       0.427971      -1.053534      -0.010343       0.010918      -0.029260       0.032898      -0.005607       0.010523       0.018323      -0.005547      -0.023153      -0.025510       0.006259       0.019251             10.744916       9.187533       3.331858      -1.649975       7.501143      -1.909552      15.546071           0.000010
          190              C       3.139403       8.103910       4.986328      -0.134538      32.907540 0.44434498E+03  0.10531062E+05                                 9.002323                            7.086926       0.019142       1.988063                    0.998645      29.458801      85.757118       0.609716       0.423864      -1.056744      -0.006449      -0.005229       0.018816       0.020566       0.012955      -0.005977       0.009146      -0.000902      -0.042625      -0.021572       0.001309       0.020263             10.484972       7.852616       2.221291      -0.400637       6.975901      -1.971306      16.626399           0.000007
          191              C       2.550429       9.669750       2.378205       0.080407      34.340258 0.42357745E+03  0.98846832E+04                                 9.384629                            6.986433      -0.152748       1.967410                    0.999312      26.756835      76.409452       0.607389       0.432125      -1.055357       0.017124      -0.022014       0.007233       0.028813      -0.023698       0.023643      -0.007393      -0.035822      -0.066175      -0.040394      -0.005047       0.045441             11.411716       9.436144      -1.268605      -2.284611      17.593021      -2.798865       7.205982           0.000007
          192              C       1.376963      10.079524       2.962578      -0.128743      33.914702 0.45218618E+03  0.10779923E+05                                 9.250463                            7.199224      -0.061187       1.958844                    0.998949      29.738364      87.248798       0.597754       0.429819      -1.051497      -0.022529       0.031835      -0.016330       0.042282       0.017127       0.001941      -0.003662       0.026638       0.038171      -0.028475       0.013132       0.015343             10.675027       9.646130      -2.026114      -1.963944      15.628260      -2.198113       6.750693           0.000002
          193              C       0.954730      11.402704       2.828460      -0.095388      32.590792 0.40367112E+03  0.93156734E+04                                 8.876475                            6.696354       0.154523       2.031917                    0.999732      28.491778      81.144873       0.637146       0.416563      -1.064139       0.000571      -0.041150      -0.021998       0.046665      -0.003784      -0.004900       0.007980       0.047614       0.033046      -0.030997       0.009242       0.021756             10.419024       8.451454      -0.641278      -1.879002      16.416439      -2.746422       6.389180           0.000011
          194              C       1.720307      12.281773       2.107574       0.064366      38.172084 0.38143946E+03  0.86219860E+04                                 9.789245                            6.488338       0.000048       2.021914                    0.999241      25.852359      71.320701       0.654714       0.413878      -1.072889      -0.006686      -0.010586      -0.017912       0.021854      -0.017830       0.000692      -0.008624      -0.056011      -0.086848      -0.030140      -0.018461       0.048601             12.763955       9.973405      -3.263122      -2.163136      21.456005      -2.447730       6.862455          -0.000001
          195              C       2.874051      11.899470       1.513621      -0.100100      33.558920 0.41181691E+03  0.95685401E+04                                 9.109064                            6.807619       0.102519       2.015750                    0.999617      28.760140      82.675502       0.624665       0.422005      -1.058774      -0.004273      -0.035561      -0.005158       0.036186       0.020777       0.004499      -0.008551       0.017740       0.019892      -0.028536       0.009175       0.019362             10.728739      10.012198      -2.546504      -2.479357      15.360380      -2.073724       6.813640           0.000013
          196              C       3.309730      10.571710       1.642949      -0.123799      35.537736 0.44372261E+03  0.10499235E+05                                 9.475622                            7.074927       0.137002       2.026039                    0.999295      29.204874      84.595858       0.611922       0.423023      -1.058618      -0.007719       0.031312       0.003586       0.032448      -0.007655       0.001851       0.002551       0.030651       0.014999      -0.019970       0.005184       0.014786             11.314489      10.121551      -0.988093      -2.511084      16.802192      -3.206498       7.019722           0.000003
          197              C       1.307039       6.098535       7.524996       0.300153      42.482621 0.33063348E+03  0.72822056E+04                                10.887915                            6.436269       0.041847       2.053127                    0.999113      24.407549      68.628213       0.591885       0.469843      -1.029273       0.019557       0.025227      -0.020479       0.037925       0.016332       0.070934       0.069623      -0.014810      -0.191142      -0.121968       0.015289       0.106679             15.018050      10.071271       3.015739      -8.383834       8.490974      -7.323105      26.491905           0.000016
          198              C       1.276559      13.669052       2.021355       0.318015      41.610524 0.30978160E+03  0.66892830E+04                                10.655195                            6.167750       0.168981       2.100141                    0.999566      23.638349      65.063392       0.615961       0.460499      -1.038080       0.013757      -0.034762      -0.015751       0.040568       0.062463      -0.033314      -0.001788       0.160930       0.122429      -0.122791       0.023580       0.099211             14.787060       8.176558      -7.427346       0.309286      30.115481      -1.375493       6.069143           0.000021
          199              C       6.850747       5.594903       0.023950       0.159226      26.723640 0.31646866E+03  0.69366354E+04                                 8.039876                            6.085747      -0.076270       1.999008                    0.999078      25.864304      74.012729       0.636736       0.438862      -1.040592      -0.024348      -0.039989      -0.000559       0.046822      -0.028732       0.045733      -0.032064       0.010386       0.004669      -0.043300      -0.029023       0.072323              9.367187       7.936196       1.958815      -2.058143      10.770690       3.656450       9.394675           0.000005
          200              C       5.973113       3.761221      23.446756       0.107576      26.005789 0.31529526E+03  0.68685120E+04                                 7.757352                            5.990791       0.362681       2.144911                    0.999433      25.547815      71.648852       0.658686       0.426857      -1.053324      -0.006676       0.040754       0.029699       0.050867      -0.003868       0.026819      -0.034084       0.026804      -0.006508      -0.045712       0.000231       0.045481              8.886054       8.409108       2.225846      -2.520927       9.711904       2.306989       8.537149          -0.000000
          201              C       7.494406       3.218671      21.468511      -0.041514      34.950620 0.44355774E+03  0.10542055E+05                                 9.682219                            7.271025      -0.541268       1.849514                    0.994282      28.314159      83.424747       0.576579       0.446964      -1.039424      -0.037744       0.008619       0.019204       0.043217      -0.021707      -0.021080       0.033008      -0.001644       0.043167      -0.032673      -0.020548       0.053220             11.939254       8.344924       0.244178      -0.132715      13.794284      -0.746664      13.678552          -0.000000
          202              C       7.065898       3.880262      20.144093       0.087372      34.808431 0.45660905E+03  0.10881309E+05                                 9.578927                            7.331449      -0.300211       1.912490                    0.999064      27.459888      79.814177       0.582241       0.441435      -1.047445       0.008937      -0.014808       0.009516       0.019741       0.003144       0.017453      -0.024718       0.015232       0.041005      -0.033102      -0.000821       0.033923             11.658564       7.949366      -2.779439       0.598859       9.200290      -3.081074      17.826038           0.000001
          203              C       6.145233       4.896684      20.084218      -0.144941      33.790183 0.45524944E+03  0.10875934E+05                                 9.191516                            7.195027      -0.027802       1.963339                    0.999167      30.112857      88.564675       0.601232       0.426429      -1.053130      -0.022415       0.015253      -0.033260       0.042910      -0.006843      -0.025096       0.014598       0.002100      -0.029291      -0.030170      -0.001638       0.031808             10.657804       7.948428      -2.831427       1.814885       8.048524      -1.820239      15.976462           0.000007
          204              C       5.746309       5.386582      18.846019      -0.103467      32.056318 0.41386581E+03  0.96080703E+04                                 8.760856                            6.776979       0.217286       2.046927                    0.999817      28.774776      82.122720       0.633994       0.416144      -1.064696       0.010945      -0.019760       0.032511       0.039588      -0.017036      -0.009162       0.006892      -0.013157      -0.086547      -0.031186      -0.003372       0.034559             10.187065       7.482974      -2.307811       1.414791       6.889769      -1.343723      16.188451           0.000012
          205              C       6.278806       4.860057      17.689248       0.044805      38.032324 0.40402115E+03  0.92785279E+04                                 9.780724                            6.698900       0.025355       2.023351                    0.999275      26.447926      73.904776       0.640320       0.416518      -1.069586       0.001844      -0.014587       0.004939       0.015511      -0.022096       0.014525      -0.017966      -0.014219       0.131996      -0.045228      -0.008854       0.054083             12.576713       9.759544      -3.711563       3.645106       8.054638      -3.100132      19.915957          -0.000002
          206              C       7.212021       3.841345      17.741938      -0.099273      33.613212 0.43924034E+03  0.10386611E+05                                 9.183891                            7.080154       0.033419       1.992509                    0.999341      29.212595      85.119860       0.605229       0.427971      -1.053534      -0.010342      -0.010918       0.029260       0.032898       0.005607      -0.010523       0.018323      -0.005547      -0.023153      -0.025510       0.006259       0.019251             10.744913       9.187530      -3.331856       1.649973       7.501141      -1.909550      15.546068           0.000010
          207              C       7.621703       3.342290      18.963372      -0.134538      32.907541 0.44434500E+03  0.10531063E+05                                 9.002324                            7.086927       0.019141       1.988063                    0.998645      29.458801      85.757122       0.609716       0.423864      -1.056744      -0.006449       0.005229      -0.018816       0.020566      -0.012955       0.005977       0.009146      -0.000902      -0.042625      -0.021572       0.001309       0.020263             10.484973       7.852616      -2.221291       0.400637       6.975901      -1.971306      16.626402           0.000006
          208              C       7.032729       1.776450      21.571495       0.080407      34.340253 0.42357741E+03  0.98846819E+04                                 9.384629                            6.986433      -0.152748       1.967410                    0.999312      26.756833      76.409446       0.607389       0.432125      -1.055357       0.017125       0.022014      -0.007233       0.028813       0.023698      -0.023643      -0.007393      -0.035822      -0.066175      -0.040394      -0.005047       0.045441             11.411714       9.436143       1.268604       2.284611      17.593016      -2.798864       7.205982           0.000007
          209              C       5.859263       1.366676      20.987122      -0.128743      33.914696 0.45218611E+03  0.10779920E+05                                 9.250462                            7.199224      -0.061187       1.958844                    0.998949      29.738362      87.248789       0.597754       0.429819      -1.051497      -0.022529      -0.031836       0.016330       0.042282      -0.017127      -0.001941      -0.003662       0.026638       0.038171      -0.028475       0.013132       0.015343             10.675025       9.646129       2.026113       1.963944      15.628254      -2.198112       6.750692           0.000001
          210              C       5.437030       0.043496      21.121240      -0.095388      32.590784 0.40367104E+03  0.93156710E+04                                 8.876474                            6.696354       0.154523       2.031917                    0.999732      28.491773      81.144861       0.637146       0.416563      -1.064139       0.000571       0.041150       0.021998       0.046664       0.003784       0.004900       0.007980       0.047614       0.033047      -0.030997       0.009242       0.021756             10.419022       8.451455       0.641278       1.879002      16.416433      -2.746421       6.389180           0.000008
          211              C       6.202607      22.056827      21.842126       0.064366      38.172063 0.38143932E+03  0.86219823E+04                                 9.789241                            6.488337       0.000047       2.021914                    0.999241      25.852353      71.320681       0.654714       0.413878      -1.072889      -0.006686       0.010586       0.017912       0.021854       0.017830      -0.000692      -0.008624      -0.056011      -0.086848      -0.030140      -0.018461       0.048601             12.763948       9.973402       3.263118       2.163136      21.455989      -2.447729       6.862454          -0.000002
          212              C       7.356351      22.439130      22.436079      -0.100100      33.558916 0.41181688E+03  0.95685397E+04                                 9.109065                            6.807619       0.102518       2.015750                    0.999617      28.760137      82.675503       0.624665       0.422005      -1.058774      -0.004273       0.035561       0.005158       0.036186      -0.020777      -0.004499      -0.008551       0.017740       0.019892      -0.028537       0.009175       0.019362             10.728739      10.012198       2.546502       2.479357      15.360379      -2.073724       6.813641           0.000011
          213              C       7.792030       0.874490      22.306751      -0.123799      35.537729 0.44372253E+03  0.10499233E+05                                 9.475621                            7.074927       0.137003       2.026039                    0.999295      29.204871      84.595852       0.611922       0.423023      -1.058618      -0.007719      -0.031312      -0.003586       0.032448       0.007655      -0.001851       0.002551       0.030651       0.014999      -0.019970       0.005184       0.014786             11.314487      10.121551       0.988092       2.511084      16.802189      -3.206498       7.019722           0.000002
          214              C       5.789339       5.347665      16.424704       0.300153      42.482573 0.33063318E+03  0.72821969E+04                                10.887906                            6.436266       0.041849       2.053127                    0.999113      24.407534      68.628148       0.591885       0.469843      -1.029273       0.019557      -0.025227       0.020480       0.037925      -0.016332      -0.070933       0.069623      -0.014811      -0.191142      -0.121968       0.015289       0.106679             15.018036      10.071262      -3.015735       8.383824       8.490966      -7.323097      26.491879           0.000016
          215              C       5.758859      20.669548      21.928345       0.318015      41.610475 0.30978130E+03  0.66892747E+04                                10.655187                            6.167746       0.168982       2.100141                    0.999566      23.638334      65.063333       0.615961       0.460499      -1.038080       0.013757       0.034762       0.015751       0.040568      -0.062463       0.033314      -0.001788       0.160930       0.122429      -0.122791       0.023580       0.099211             14.787047       8.176551       7.427338      -0.309286      30.115450      -1.375493       6.069138           0.000019
          216              C       6.596153      17.297497      11.998800       0.159226      26.723638 0.31646864E+03  0.69366349E+04                                 8.039876                            6.085747      -0.076268       1.999009                    0.999078      25.864301      74.012719       0.636736       0.438862      -1.040592       0.024349       0.039989      -0.000559       0.046822      -0.028732      -0.045733       0.032064       0.010386       0.004669      -0.043300      -0.029023       0.072322              9.367187       7.936196       1.958815       2.058143      10.770690      -3.656451       9.394676           0.000006
          217              C       7.473787      19.131179      11.471906       0.107577      26.005784 0.31529519E+03  0.68685100E+04                                 7.757350                            5.990790       0.362683       2.144911                    0.999433      25.547812      71.648831       0.658687       0.426857      -1.053324       0.006676      -0.040754       0.029700       0.050867      -0.003868      -0.026818       0.034084       0.026804      -0.006508      -0.045712       0.000231       0.045481              8.886051       8.409105       2.225846       2.520926       9.711901      -2.306988       8.537146           0.000002
          218              C       5.952494      19.673729       9.493661      -0.041514      34.950600 0.44355741E+03  0.10542046E+05                                 9.682217                            7.271023      -0.541268       1.849514                    0.994282      28.314160      83.424756       0.576579       0.446964      -1.039424       0.037744      -0.008619       0.019204       0.043217      -0.021707       0.021080      -0.033008      -0.001644       0.043167      -0.032673      -0.020548       0.053220             11.939251       8.344922       0.244179       0.132714      13.794282       0.746666      13.678550           0.000000
          219              C       6.381002      19.012138       8.169243       0.087372      34.808436 0.45660907E+03  0.10881310E+05                                 9.578929                            7.331449      -0.300211       1.912490                    0.999064      27.459891      79.814192       0.582241       0.441435      -1.047445      -0.008938       0.014807       0.009516       0.019741       0.003144      -0.017454       0.024718       0.015232       0.041006      -0.033102      -0.000821       0.033923             11.658567       7.949367      -2.779440      -0.598862       9.200292       3.081079      17.826043           0.000000
          220              C       7.301667      17.995716       8.109368      -0.144941      33.790201 0.45524968E+03  0.10875942E+05                                 9.191520                            7.195030      -0.027801       1.963339                    0.999167      30.112866      88.564713       0.601232       0.426429      -1.053129       0.022415      -0.015253      -0.033260       0.042910      -0.006843       0.025096      -0.014598       0.002100      -0.029291      -0.030170      -0.001638       0.031808             10.657811       7.948432      -2.831429      -1.814890       8.048528       1.820244      15.976471           0.000009
          221              C       7.700591      17.505818       6.871169      -0.103467      32.056341 0.41386608E+03  0.96080787E+04                                 8.760861                            6.776982       0.217285       2.046927                    0.999817      28.774791      82.122789       0.633994       0.416144      -1.064696      -0.010945       0.019760       0.032511       0.039588      -0.017036       0.009162      -0.006892      -0.013156      -0.086546      -0.031186      -0.003372       0.034559             10.187072       7.482979      -2.307814      -1.414795       6.889774       1.343726      16.188462           0.000012
          222              C       7.168094      18.032343       5.714398       0.044806      38.032343 0.40402119E+03  0.92785294E+04                                 9.780727                            6.698901       0.025357       2.023352                    0.999275      26.447930      73.904796       0.640320       0.416518      -1.069586      -0.001844       0.014587       0.004939       0.015511      -0.022096      -0.014526       0.017966      -0.014219       0.131996      -0.045228      -0.008854       0.054083             12.576721       9.759549      -3.711566      -3.645112       8.054642       3.100138      19.915973          -0.000002
          223              C       6.234879      19.051055       5.767088      -0.099274      33.613240 0.43924071E+03  0.10386622E+05                                 9.183896                            7.080157       0.033420       1.992509                    0.999341      29.212610      85.119915       0.605229       0.427971      -1.053534       0.010342       0.010918       0.029260       0.032898       0.005607       0.010523      -0.018323      -0.005547      -0.023153      -0.025510       0.006259       0.019251             10.744920       9.187537      -3.331860      -1.649978       7.501146       1.909555      15.546078           0.000009
          224              C       5.825197      19.550110       6.988522      -0.134538      32.907560 0.44434529E+03  0.10531072E+05                                 9.002328                            7.086929       0.019141       1.988063                    0.998645      29.458813      85.757174       0.609715       0.423864      -1.056744       0.006449      -0.005229      -0.018816       0.020566      -0.012955      -0.005977      -0.009146      -0.000902      -0.042625      -0.021572       0.001309       0.020263             10.484979       7.852620      -2.221293      -0.400639       6.975905       1.971309      16.626410           0.000007
          225              C       6.414171      21.115950       9.596645       0.080407      34.340255 0.42357740E+03  0.98846820E+04                                 9.384630                            6.986434      -0.152748       1.967410                    0.999312      26.756834      76.409459       0.607389       0.432125      -1.055356      -0.017124      -0.022014      -0.007233       0.028813       0.023698       0.023644       0.007393      -0.035822      -0.066174      -0.040394      -0.005047       0.045441             11.411717       9.436145       1.268605      -2.284612      17.593022       2.798866       7.205983           0.000008
          226              C       7.587637      21.525724       9.012272      -0.128744      33.914716 0.45218641E+03  0.10779930E+05                                 9.250467                            7.199227      -0.061188       1.958843                    0.998949      29.738373      87.248842       0.597754       0.429819      -1.051497       0.022529       0.031835       0.016331       0.042282      -0.017127       0.001942       0.003662       0.026638       0.038171      -0.028475       0.013132       0.015343             10.675032       9.646134       2.026115      -1.963945      15.628265       2.198114       6.750696           0.000002
          227              C       8.009870      22.848904       9.146390      -0.095388      32.590799 0.40367123E+03  0.93156769E+04                                 8.876477                            6.696355       0.154521       2.031916                    0.999732      28.491784      81.144903       0.637146       0.416563      -1.064139      -0.000571      -0.041150       0.021998       0.046665       0.003784      -0.004900      -0.007980       0.047614       0.033047      -0.030998       0.009242       0.021756             10.419026       8.451458       0.641278      -1.879003      16.416439       2.746423       6.389181           0.000012
          228              C       7.244293       0.835573       9.867276       0.064367      38.172085 0.38143952E+03  0.86219879E+04                                 9.789244                            6.488338       0.000047       2.021914                    0.999241      25.852362      71.320711       0.654714       0.413878      -1.072889       0.006686      -0.010586       0.017912       0.021854       0.017830       0.000692       0.008624      -0.056011      -0.086849      -0.030140      -0.018461       0.048601             12.763953       9.973405       3.263119      -2.163137      21.455999       2.447730       6.862455          -0.000000
          229              C       6.090549       0.453270      10.461229      -0.100100      33.558935 0.41181713E+03  0.95685471E+04                                 9.109068                            6.807622       0.102518       2.015750                    0.999617      28.760148      82.675548       0.624665       0.422005      -1.058774       0.004273      -0.035561       0.005159       0.036186      -0.020777       0.004499       0.008551       0.017740       0.019892      -0.028536       0.009175       0.019362             10.728744      10.012202       2.546503      -2.479359      15.360387       2.073726       6.813643           0.000016
          230              C       5.654870      22.017910      10.331901      -0.123799      35.537748 0.44372279E+03  0.10499241E+05                                 9.475626                            7.074931       0.137001       2.026039                    0.999295      29.204878      84.595896       0.611922       0.423023      -1.058617       0.007719       0.031312      -0.003586       0.032448       0.007656       0.001851      -0.002551       0.030651       0.014999      -0.019970       0.005184       0.014786             11.314495      10.121557       0.988092      -2.511086      16.802201       3.206501       7.019726           0.000004
          231              C       7.657561      17.544735       4.449854       0.300153      42.482671 0.33063381E+03  0.72822152E+04                                10.887927                            6.436275       0.041845       2.053126                    0.999113      24.407562      68.628285       0.591884       0.469843      -1.029273      -0.019557       0.025226       0.020479       0.037924      -0.016332       0.070934      -0.069623      -0.014810      -0.191142      -0.121968       0.015289       0.106679             15.018069      10.071283      -3.015743      -8.383845       8.490984       7.323116      26.491941           0.000012
          232              C       7.688041       2.222852       9.953495       0.318015      41.610517 0.30978159E+03  0.66892824E+04                                10.655192                            6.167748       0.168982       2.100141                    0.999566      23.638348      65.063374       0.615961       0.460499      -1.038080      -0.013756      -0.034762       0.015751       0.040568      -0.062463      -0.033314       0.001788       0.160930       0.122429      -0.122791       0.023580       0.099211             14.787056       8.176555       7.427343       0.309286      30.115471       1.375493       6.069141           0.000023
          233              N       7.572398       6.245733      10.978303      -0.228947      37.839016 0.51993964E+03  0.12517329E+05                                 9.337003                            7.303403       0.295350       2.106579                    0.999656      27.915862      75.827018       0.661330       0.384706      -1.108525      -0.087500       0.070409       0.043216       0.120338      -0.010968       0.019071      -0.051507      -0.111554      -0.040386      -0.058865      -0.032092       0.090957             11.013474      10.668430      -3.053767      -2.861518      11.547970      -2.706280      10.824022           0.000003
          234              N       5.856573       6.702895      12.347507      -0.285486      40.004329 0.53334595E+03  0.12960126E+05                                 9.742932                            7.413168       0.131518       2.046239                    0.999625      28.723023      79.140099       0.652343       0.386394      -1.104060       0.064085       0.004756      -0.075051       0.098804      -0.032197       0.034027      -0.018373      -0.054575      -0.116974      -0.060866      -0.010046       0.070911             11.691748      11.587562      -0.952282      -5.459478      10.128746      -3.273933      13.358936           0.000020
          235              N       6.998663       7.449416      10.648995       0.154662      26.994992 0.30100212E+03  0.63126132E+04                                 7.496776                            5.508980       0.148347       2.157946                    0.999445      21.675297      54.714926       0.772436       0.378098      -1.114808       0.039917      -0.037199      -0.020902       0.058430      -0.027095      -0.035865      -0.059916      -0.029101       0.020294      -0.082113       0.012780       0.069333              9.192281       7.031305      -0.177068      -3.032047       9.240743      -4.142345      11.304794           0.000003
          236              N       5.354556       5.704786       3.467917      -0.386720      58.224563 0.60165236E+03  0.15035830E+05                                12.238061                            7.904992       0.398308       2.100779                    0.999263      30.876304      85.690801       0.629268       0.389483      -1.104157       0.001030       0.000191      -0.040065       0.040079      -0.010656      -0.065829      -0.061283      -0.011199      -0.179118      -0.118622       0.040488       0.078134             16.434829      11.505910       3.316637       8.306576      10.683696       8.407363      27.114880           0.000011
          237              N       5.374278      14.733549       9.972655      -0.387468      55.150448 0.57141873E+03  0.14060956E+05                                11.743821                            7.667228       0.604249       2.172578                    0.999546      30.182668      82.420551       0.645197       0.385792      -1.109655      -0.013308       0.038521       0.018516       0.044764       0.059684       0.004853       0.010341       0.143873       0.173639      -0.122774       0.052729       0.070045             15.445854       9.691467      -7.696106      -0.200640      29.437172       0.196637       7.208923           0.000011
          238              N       5.874502      16.646667      22.953153      -0.228948      37.839039 0.51993996E+03  0.12517340E+05                                 9.337009                            7.303406       0.295349       2.106579                    0.999656      27.915870      75.827053       0.661330       0.384706      -1.108525       0.087500      -0.070409       0.043216       0.120339      -0.010968      -0.019071       0.051507      -0.111554      -0.040386      -0.058865      -0.032091       0.090956             11.013481      10.668439      -3.053769       2.861523      11.547973       2.706281      10.824031           0.000002
          239              N       7.590327      16.189505       0.372657      -0.285485      40.004414 0.53334711E+03  0.12960163E+05                                 9.742949                            7.413178       0.131512       2.046237                    0.999625      28.723056      79.140246       0.652342       0.386394      -1.104060      -0.064085      -0.004756      -0.075050       0.098803      -0.032197      -0.034027       0.018374      -0.054574      -0.116975      -0.060865      -0.010046       0.070911             11.691771      11.587585      -0.952283       5.459494      10.128760       3.273939      13.358967           0.000018
          240              N       6.448237      15.442984      22.623845       0.154662      26.994991 0.30100206E+03  0.63126116E+04                                 7.496776                            5.508980       0.148347       2.157946                    0.999445      21.675295      54.714919       0.772436       0.378098      -1.114808      -0.039917       0.037199      -0.020902       0.058430      -0.027095       0.035865       0.059916      -0.029101       0.020294      -0.082113       0.012780       0.069333              9.192282       7.031306      -0.177066       3.032049       9.240742       4.142347      11.304798           0.000002
          241              N       8.092344      17.187614      15.442767      -0.386720      58.224417 0.60165071E+03  0.15035778E+05                                12.238043                            7.904983       0.398312       2.100781                    0.999263      30.876256      85.690633       0.629268       0.389483      -1.104157      -0.001030      -0.000190      -0.040066       0.040080      -0.010656       0.065829       0.061283      -0.011200      -0.179118      -0.118621       0.040488       0.078134             16.434805      11.505894       3.316631      -8.306563      10.683680      -8.407348      27.114841           0.000009
          242              N       8.072622       8.158851      21.947505      -0.387468      55.150405 0.57141827E+03  0.14060941E+05                                11.743814                            7.667224       0.604250       2.172578                    0.999546      30.182660      82.420509       0.645197       0.385792      -1.109656       0.013308      -0.038521       0.018515       0.044764       0.059684      -0.004853      -0.010341       0.143874       0.173639      -0.122775       0.052729       0.070046             15.445844       9.691460      -7.696099       0.200640      29.437153      -0.196640       7.208919           0.000010
          243              N       1.392202      17.691933       0.996547      -0.228947      37.839052 0.51994016E+03  0.12517346E+05                                 9.337010                            7.303407       0.295348       2.106578                    0.999656      27.915877      75.827081       0.661330       0.384706      -1.108525       0.087500       0.070409      -0.043216       0.120338       0.010968       0.019071       0.051507      -0.111554      -0.040386      -0.058865      -0.032092       0.090956             11.013483      10.668441       3.053771      -2.861523      11.547977       2.706281      10.824032           0.000002
          244              N       3.108027      18.149095      23.577043      -0.285486      40.004382 0.53334670E+03  0.12960150E+05                                 9.742942                            7.413174       0.131516       2.046238                    0.999625      28.723045      79.140188       0.652342       0.386394      -1.104060      -0.064085       0.004756       0.075051       0.098804       0.032197       0.034027       0.018373      -0.054575      -0.116974      -0.060866      -0.010045       0.070911             11.691761      11.587577       0.952283      -5.459488      10.128754       3.273936      13.358954           0.000018
          245              N       1.965937      18.895616       1.325855       0.154662      26.995000 0.30100218E+03  0.63126151E+04                                 7.496778                            5.508981       0.148345       2.157945                    0.999445      21.675300      54.714941       0.772435       0.378098      -1.114808      -0.039917      -0.037199       0.020902       0.058430       0.027095      -0.035865       0.059916      -0.029101       0.020294      -0.082113       0.012780       0.069333              9.192284       7.031308       0.177068      -3.032049       9.240746       4.142347      11.304799           0.000002
          246              N       3.610044      17.150986       8.506933      -0.386719      58.224466 0.60165118E+03  0.15035793E+05                                12.238050                            7.904986       0.398312       2.100781                    0.999263      30.876268      85.690685       0.629268       0.389483      -1.104157      -0.001030       0.000191       0.040066       0.040080       0.010656      -0.065829       0.061283      -0.011199      -0.179117      -0.118621       0.040488       0.078134             16.434815      11.505900      -3.316634       8.306569      10.683686      -8.407355      27.114858           0.000011
          247              N       3.590322       3.287349       2.002195      -0.387468      55.150532 0.57141969E+03  0.14060985E+05                                11.743831                            7.667233       0.604247       2.172576                    0.999546      30.182697      82.420648       0.645197       0.385792      -1.109656       0.013308       0.038520      -0.018516       0.044763      -0.059684       0.004853      -0.010341       0.143874       0.173639      -0.122775       0.052729       0.070046             15.445869       9.691475       7.696113      -0.200640      29.437203      -0.196637       7.208929           0.000011
          248              N       3.090098       5.200467      12.971397      -0.228948      37.839004 0.51993946E+03  0.12517324E+05                                 9.337002                            7.303402       0.295351       2.106580                    0.999656      27.915856      75.826992       0.661330       0.384706      -1.108525      -0.087500      -0.070409      -0.043216       0.120339       0.010968      -0.019071      -0.051508      -0.111554      -0.040385      -0.058865      -0.032092       0.090957             11.013472      10.668428       3.053765       2.861518      11.547966      -2.706280      10.824021           0.000004
          249              N       1.374273       4.743305      11.602193      -0.285485      40.004345 0.53334615E+03  0.12960133E+05                                 9.742936                            7.413170       0.131515       2.046238                    0.999625      28.723028      79.140130       0.652343       0.386394      -1.104060       0.064085      -0.004756       0.075050       0.098803       0.032198      -0.034027      -0.018374      -0.054575      -0.116975      -0.060865      -0.010046       0.070911             11.691753      11.587567       0.952282       5.459482      10.128749      -3.273935      13.358944           0.000020
          250              N       2.516363       3.996784      13.300705       0.154662      26.994981 0.30100197E+03  0.63126091E+04                                 7.496773                            5.508979       0.148348       2.157946                    0.999445      21.675291      54.714902       0.772436       0.378098      -1.114808       0.039917       0.037199       0.020902       0.058430       0.027095       0.035865      -0.059916      -0.029101       0.020294      -0.082113       0.012780       0.069333              9.192278       7.031303       0.177067       3.032047       9.240739      -4.142345      11.304791           0.000002
          251              N       0.872256       5.741414      20.481783      -0.386720      58.224394 0.60165048E+03  0.15035771E+05                                12.238039                            7.904981       0.398311       2.100781                    0.999263      30.876253      85.690614       0.629269       0.389483      -1.104157       0.001030      -0.000191       0.040066       0.040079       0.010656       0.065829      -0.061283      -0.011200      -0.179118      -0.118622       0.040488       0.078134             16.434797      11.505889      -3.316630      -8.306558      10.683676       8.407344      27.114826           0.000009
          252              N       0.891978      19.605051      13.977045      -0.387468      55.150419 0.57141843E+03  0.14060946E+05                                11.743817                            7.667226       0.604250       2.172578                    0.999546      30.182659      82.420518       0.645197       0.385792      -1.109655      -0.013308      -0.038521      -0.018515       0.044764      -0.059684      -0.004853       0.010341       0.143874       0.173639      -0.122775       0.052729       0.070046             15.445849       9.691464       7.696102       0.200640      29.437162       0.196638       7.208921           0.000010
          253              N       1.392202      16.646667      12.971397      -0.228948      37.839009 0.51993953E+03  0.12517326E+05                                 9.337003                            7.303403       0.295349       2.106579                    0.999656      27.915857      75.827002       0.661330       0.384706      -1.108525       0.087500      -0.070409      -0.043216       0.120339      -0.010968       0.019071      -0.051508      -0.111554      -0.040386      -0.058865      -0.032092       0.090957             11.013474      10.668430      -3.053766      -2.861519      11.547968      -2.706280      10.824024           0.000003
          254              N       3.108027      16.189505      11.602193      -0.285486      40.004348 0.53334619E+03  0.12960134E+05                                 9.742937                            7.413171       0.131517       2.046238                    0.999625      28.723029      79.140134       0.652343       0.386394      -1.104060      -0.064085      -0.004756       0.075051       0.098804      -0.032197       0.034027      -0.018374      -0.054575      -0.116975      -0.060866      -0.010046       0.070911             11.691755      11.587568      -0.952282      -5.459483      10.128750      -3.273936      13.358947           0.000020
          255              N       1.965937      15.442984      13.300705       0.154662      26.994990 0.30100208E+03  0.63126122E+04                                 7.496775                            5.508980       0.148348       2.157946                    0.999445      21.675296      54.714919       0.772436       0.378098      -1.114808      -0.039917       0.037199       0.020902       0.058430      -0.027095      -0.035865      -0.059916      -0.029101       0.020294      -0.082113       0.012780       0.069333              9.192280       7.031304      -0.177067      -3.032048       9.240741      -4.142346      11.304795           0.000003
          256              N       3.610044      17.187614      20.481783      -0.386720      58.224513 0.60165179E+03  0.15035812E+05                                12.238055                            7.904989       0.398311       2.100780                    0.999263      30.876287      85.690741       0.629268       0.389483      -1.104157      -0.001030      -0.000191       0.040065       0.040079      -0.010656      -0.065829      -0.061283      -0.011199      -0.179118      -0.118622       0.040488       0.078134             16.434821      11.505905       3.316635       8.306573      10.683690       8.407358      27.114870           0.000008
          257              N       3.590322       8.158851      13.977045      -0.387467      55.150351 0.57141763E+03  0.14060921E+05                                11.743806                            7.667219       0.604252       2.172579                    0.999546      30.182644      82.420448       0.645197       0.385792      -1.109656       0.013309      -0.038521      -0.018516       0.044764       0.059684       0.004853       0.010341       0.143874       0.173639      -0.122774       0.052729       0.070046             15.445833       9.691454      -7.696092      -0.200641      29.437130       0.196640       7.208915           0.000012
          258              N       3.090098       6.245733       0.996547      -0.228948      37.839029 0.51993984E+03  0.12517336E+05                                 9.337006                            7.303405       0.295349       2.106579                    0.999656      27.915867      75.827038       0.661330       0.384706      -1.108525      -0.087500       0.070409      -0.043216       0.120338      -0.010968      -0.019071       0.051507      -0.111554      -0.040386      -0.058865      -0.032092       0.090957             11.013478      10.668434      -3.053769       2.861520      11.547973       2.706280      10.824026           0.000002
          259              N       1.374273       6.702895      23.577043      -0.285487      40.004349 0.53334625E+03  0.12960136E+05                                 9.742937                            7.413171       0.131517       2.046238                    0.999625      28.723031      79.140134       0.652343       0.386394      -1.104060       0.064086       0.004756       0.075051       0.098804      -0.032197      -0.034027       0.018373      -0.054575      -0.116974      -0.060866      -0.010045       0.070911             11.691754      11.587568      -0.952283       5.459482      10.128750       3.273934      13.358943           0.000018
          260              N       2.516363       7.449416       1.325855       0.154662      26.994990 0.30100209E+03  0.63126123E+04                                 7.496775                            5.508980       0.148347       2.157946                    0.999445      21.675296      54.714918       0.772436       0.378098      -1.114808       0.039917      -0.037199       0.020902       0.058430      -0.027095       0.035865       0.059916      -0.029101       0.020294      -0.082113       0.012780       0.069333              9.192279       7.031304      -0.177068       3.032047       9.240741       4.142344      11.304792           0.000002
          261              N       0.872256       5.704786       8.506933      -0.386720      58.224582 0.60165256E+03  0.15035836E+05                                12.238063                            7.904993       0.398308       2.100779                    0.999263      30.876309      85.690822       0.629268       0.389483      -1.104157       0.001030       0.000191       0.040065       0.040079      -0.010656       0.065829       0.061283      -0.011199      -0.179118      -0.118622       0.040488       0.078134             16.434832      11.505912       3.316638      -8.306578      10.683698      -8.407365      27.114885           0.000013
          262              N       0.891978      14.733549       2.002195      -0.387468      55.150692 0.57142149E+03  0.14061042E+05                                11.743854                            7.667246       0.604243       2.172574                    0.999546      30.182740      82.420820       0.645196       0.385792      -1.109655      -0.013308       0.038520      -0.018516       0.044763       0.059685      -0.004853      -0.010341       0.143874       0.173640      -0.122775       0.052729       0.070046             15.445902       9.691495      -7.696133       0.200640      29.437268      -0.196637       7.208942           0.000010
          263              N       7.572398       5.200467      22.953153      -0.228948      37.839019 0.51993969E+03  0.12517331E+05                                 9.337004                            7.303403       0.295350       2.106579                    0.999656      27.915862      75.827015       0.661330       0.384706      -1.108525      -0.087501      -0.070409       0.043216       0.120339       0.010968       0.019071       0.051508      -0.111554      -0.040385      -0.058865      -0.032092       0.090957             11.013475      10.668431       3.053767      -2.861519      11.547969       2.706280      10.824024           0.000002
          264              N       5.856573       4.743305       0.372657      -0.285486      40.004363 0.53334644E+03  0.12960142E+05                                 9.742939                            7.413173       0.131515       2.046238                    0.999625      28.723036      79.140159       0.652342       0.386394      -1.104060       0.064085      -0.004756      -0.075051       0.098803       0.032197       0.034027       0.018373      -0.054575      -0.116975      -0.060866      -0.010045       0.070911             11.691757      11.587571       0.952282      -5.459484      10.128752       3.273936      13.358949           0.000018
          265              N       6.998663       3.996784      22.623845       0.154662      26.994978 0.30100194E+03  0.63126083E+04                                 7.496772                            5.508978       0.148348       2.157946                    0.999445      21.675290      54.714897       0.772436       0.378098      -1.114808       0.039917       0.037199      -0.020902       0.058430       0.027095      -0.035865       0.059916      -0.029101       0.020294      -0.082113       0.012780       0.069333              9.192277       7.031302       0.177067      -3.032046       9.240738       4.142344      11.304790           0.000002
          266              N       5.354556       5.741414      15.442767      -0.386719      58.224366 0.60165013E+03  0.15035760E+05                                12.238037                            7.904979       0.398310       2.100781                    0.999263      30.876241      85.690581       0.629269       0.389483      -1.104157       0.001030      -0.000191      -0.040066       0.040080       0.010656      -0.065829       0.061283      -0.011200      -0.179118      -0.118622       0.040488       0.078134             16.434793      11.505886      -3.316629       8.306556      10.683673      -8.407341      27.114820           0.000011
          267              N       5.374278      19.605051      21.947505      -0.387468      55.150506 0.57141943E+03  0.14060978E+05                                11.743830                            7.667233       0.604247       2.172577                    0.999546      30.182684      82.420616       0.645196       0.385792      -1.109655      -0.013308      -0.038521       0.018515       0.044763      -0.059684       0.004853      -0.010341       0.143874       0.173639      -0.122775       0.052729       0.070046             15.445866       9.691475       7.696112      -0.200640      29.437195      -0.196639       7.208928           0.000008
          268              N       5.874502      17.691933      10.978303      -0.228947      37.838996 0.51993934E+03  0.12517320E+05                                 9.337000                            7.303401       0.295351       2.106580                    0.999656      27.915852      75.826980       0.661330       0.384706      -1.108525       0.087500       0.070409       0.043216       0.120338       0.010968      -0.019071      -0.051508      -0.111554      -0.040386      -0.058865      -0.032092       0.090957             11.013470      10.668426       3.053765       2.861517      11.547965      -2.706280      10.824020           0.000003
          269              N       7.590327      18.149095      12.347507      -0.285486      40.004329 0.53334595E+03  0.12960127E+05                                 9.742934                            7.413169       0.131517       2.046239                    0.999625      28.723021      79.140100       0.652343       0.386394      -1.104060      -0.064085       0.004756      -0.075051       0.098804       0.032197      -0.034027      -0.018373      -0.054575      -0.116974      -0.060866      -0.010045       0.070911             11.691750      11.587563       0.952282       5.459479      10.128747      -3.273934      13.358940           0.000020
          270              N       6.448237      18.895616      10.648995       0.154662      26.994986 0.30100205E+03  0.63126111E+04                                 7.496773                            5.508979       0.148348       2.157946                    0.999445      21.675294      54.714906       0.772436       0.378098      -1.114808      -0.039917      -0.037199      -0.020902       0.058430       0.027095       0.035865      -0.059916      -0.029101       0.020294      -0.082113       0.012780       0.069333              9.192278       7.031302       0.177067       3.032046       9.240739      -4.142344      11.304792           0.000002
          271              N       8.092344      17.150986       3.467917      -0.386720      58.224757 0.60165451E+03  0.15035898E+05                                12.238086                            7.905005       0.398308       2.100778                    0.999263      30.876361      85.691012       0.629268       0.389483      -1.104157      -0.001030       0.000191      -0.040065       0.040078       0.010656       0.065829      -0.061283      -0.011199      -0.179117      -0.118622       0.040487       0.078134             16.434866      11.505935      -3.316647      -8.306598      10.683719       8.407386      27.114945           0.000010
          272              N       8.072622       3.287349       9.972655      -0.387467      55.150524 0.57141955E+03  0.14060981E+05                                11.743829                            7.667232       0.604248       2.172577                    0.999546      30.182695      82.420638       0.645197       0.385792      -1.109656       0.013308       0.038520       0.018516       0.044763      -0.059684      -0.004853       0.010341       0.143874       0.173639      -0.122775       0.052729       0.070046             15.445866       9.691473       7.696112       0.200640      29.437198       0.196638       7.208927           0.000013
          273              B       6.489474      13.971232      13.886036       1.071302      13.978780 0.17866851E+03  0.35084403E+04                                 6.376775                            5.556363      -0.382024       1.960512                    0.999582      18.365747      55.399954       0.481366       0.647984      -0.913383       0.002221       0.003259       0.000291       0.003954       0.001671      -0.002847      -0.004133       0.002608      -0.001745      -0.005040      -0.000779       0.005819              6.788950       7.803188       0.215422       0.337913       6.220692       0.636754       6.342971           0.000001
          274              B       6.957426       8.921168       1.911186       1.071301      13.978783 0.17866857E+03  0.35084419E+04                                 6.376776                            5.556364      -0.382024       1.960512                    0.999582      18.365749      55.399959       0.481366       0.647984      -0.913383      -0.002221      -0.003259       0.000291       0.003954       0.001671       0.002847       0.004133       0.002608      -0.001745      -0.005040      -0.000779       0.005819              6.788951       7.803187       0.215422      -0.337912       6.220694      -0.636754       6.342972           0.000001
          275              B       2.475126       2.525032      22.038514       1.071301      13.978784 0.17866858E+03  0.35084419E+04                                 6.376776                            5.556364      -0.382024       1.960512                    0.999582      18.365749      55.399957       0.481366       0.647984      -0.913383      -0.002221       0.003259      -0.000291       0.003954      -0.001671      -0.002847       0.004133       0.002608      -0.001745      -0.005040      -0.000779       0.005819              6.788951       7.803186      -0.215422       0.337912       6.220693      -0.636754       6.342973           0.000000
          276              B       2.007174      20.367368      10.063664       1.071302      13.978779 0.17866850E+03  0.35084400E+04                                 6.376775                            5.556363      -0.382024       1.960512                    0.999582      18.365748      55.399957       0.481366       0.647984      -0.913383       0.002221      -0.003259      -0.000291       0.003954      -0.001671       0.002847      -0.004133       0.002608      -0.001745      -0.005040      -0.000779       0.005819              6.788950       7.803185      -0.215422      -0.337912       6.220692       0.636754       6.342972           0.000001
          277              B       2.475126       8.921168      10.063664       1.071301      13.978783 0.17866856E+03  0.35084415E+04                                 6.376776                            5.556364      -0.382024       1.960513                    0.999582      18.365749      55.399957       0.481366       0.647984      -0.913383      -0.002221      -0.003259      -0.000291       0.003954       0.001670      -0.002847      -0.004133       0.002608      -0.001745      -0.005040      -0.000779       0.005819              6.788950       7.803186       0.215422       0.337912       6.220693       0.636754       6.342972           0.000001
          278              B       2.007174      13.971232      22.038514       1.071301      13.978784 0.17866857E+03  0.35084417E+04                                 6.376776                            5.556364      -0.382024       1.960512                    0.999582      18.365751      55.399966       0.481366       0.647984      -0.913383       0.002221       0.003259      -0.000291       0.003954       0.001671       0.002847       0.004133       0.002608      -0.001745      -0.005040      -0.000779       0.005819              6.788951       7.803186       0.215422      -0.337912       6.220693      -0.636753       6.342973           0.000000
          279              B       6.489474      20.367368       1.911186       1.071301      13.978783 0.17866857E+03  0.35084418E+04                                 6.376777                            5.556365      -0.382024       1.960512                    0.999582      18.365750      55.399967       0.481366       0.647984      -0.913383       0.002221      -0.003259       0.000291       0.003954      -0.001671      -0.002847       0.004133       0.002608      -0.001745      -0.005040      -0.000779       0.005819              6.788952       7.803190      -0.215422       0.337913       6.220694      -0.636754       6.342971           0.000000
          280              B       6.957426       2.525032      13.886036       1.071301      13.978782 0.17866854E+03  0.35084410E+04                                 6.376775                            5.556363      -0.382024       1.960512                    0.999582      18.365748      55.399953       0.481366       0.647984      -0.913383      -0.002221       0.003259       0.000291       0.003954      -0.001670       0.002847      -0.004133       0.002608      -0.001745      -0.005040      -0.000779       0.005819              6.788950       7.803185      -0.215422      -0.337912       6.220693       0.636753       6.342972           0.000001
          281              F       7.511438      14.406187      13.025044      -0.485153      20.904379 0.32845003E+03  0.68702366E+04                                 5.787784                            5.424344       1.124044       2.535897                    0.998076      21.959742      51.113424       0.871660       0.335936      -1.176655       0.027087       0.006530      -0.011545       0.030160       0.001578      -0.012543      -0.010028       0.024659      -0.024756      -0.020137      -0.002554       0.022692              6.031302       7.557150       0.660326      -0.990237       5.039328      -0.478848       5.497427           0.000002
          282              F       5.636940      14.973919      14.193311      -0.465101      20.681783 0.32437820E+03  0.67556350E+04                                 5.697058                            5.363996       1.162040       2.557277                    0.998655      21.554208      49.860129       0.884169       0.332626      -1.181021      -0.014135       0.029183       0.013478       0.035116      -0.007640      -0.004229      -0.001497      -0.012282      -0.009995      -0.010803      -0.000681       0.011484              5.884047       6.917668      -1.579155      -0.582967       5.793895       0.462240       4.940578           0.000001
          283              F       5.852091      12.931917      13.284899      -0.469971      19.090607 0.29121788E+03  0.59188138E+04                                 5.400727                            5.069674       1.019488       2.494752                    0.999293      21.711362      50.030744       0.910576       0.330958      -1.179486      -0.016231      -0.033808      -0.018047       0.041619       0.018682       0.003470       0.013469      -0.001459      -0.000723      -0.021266      -0.003645       0.024911              5.601236       5.695924       1.666207       0.731092       6.253807       1.505069       4.853978           0.000001
          284              F       7.149269      13.584350      15.066756      -0.492684      17.966961 0.27696289E+03  0.55662584E+04                                 5.180451                            4.937570       1.166951       2.535404                    0.999378      22.012197      50.658421       0.923269       0.330093      -1.178699       0.020739       0.001888       0.020663       0.029336      -0.002104       0.017454       0.003224       0.038906       0.050474      -0.028437      -0.003208       0.031645              5.308775       5.674302      -0.229881       1.455493       3.863158      -0.202382       6.388864          -0.000001
          285              F       5.935462       8.486213       1.050194      -0.485153      20.904363 0.32844972E+03  0.68702285E+04                                 5.787782                            5.424342       1.124041       2.535896                    0.998076      21.959730      51.113393       0.871660       0.335936      -1.176655      -0.027087      -0.006530      -0.011545       0.030160       0.001578       0.012543       0.010028       0.024659      -0.024755      -0.020137      -0.002555       0.022692              6.031300       7.557147       0.660325       0.990237       5.039327       0.478847       5.497424           0.000001
          286              F       7.809960       7.918481       2.218461      -0.465101      20.681783 0.32437821E+03  0.67556353E+04                                 5.697058                            5.363996       1.162042       2.557278                    0.998655      21.554208      49.860129       0.884169       0.332626      -1.181021       0.014135      -0.029183       0.013478       0.035116      -0.007639       0.004229       0.001497      -0.012282      -0.009995      -0.010803      -0.000681       0.011484              5.884047       6.917667      -1.579155       0.582967       5.793895      -0.462240       4.940577           0.000001
          287              F       7.594809       9.960483       1.310049      -0.469971      19.090592 0.29121760E+03  0.59188067E+04                                 5.400724                            5.069672       1.019487       2.494752                    0.999293      21.711356      50.030724       0.910576       0.330958      -1.179486       0.016231       0.033807      -0.018047       0.041619       0.018682      -0.003470      -0.013469      -0.001459      -0.000723      -0.021266      -0.003645       0.024911              5.601233       5.695920       1.666206      -0.731092       6.253804      -1.505068       4.853975          -0.000001
          288              F       6.297632       9.308050       3.091906      -0.492684      17.966910 0.27696184E+03  0.55662319E+04                                 5.180439                            4.937559       1.166953       2.535404                    0.999378      22.012179      50.658346       0.923270       0.330093      -1.178699      -0.020738      -0.001888       0.020663       0.029336      -0.002104      -0.017454      -0.003224       0.038905       0.050474      -0.028437      -0.003208       0.031645              5.308762       5.674285      -0.229880      -1.455488       3.863151       0.202382       6.388850          -0.000001
          289              F       1.453162       2.959987      22.899506      -0.485153      20.904358 0.32844961E+03  0.68702256E+04                                 5.787781                            5.424341       1.124042       2.535897                    0.998076      21.959729      51.113386       0.871661       0.335936      -1.176655      -0.027087       0.006530       0.011545       0.030160      -0.001578      -0.012543       0.010028       0.024659      -0.024756      -0.020137      -0.002554       0.022692              6.031298       7.557145      -0.660325      -0.990237       5.039326       0.478847       5.497423           0.000000
          290              F       3.327660       3.527719      21.731239      -0.465101      20.681784 0.32437823E+03  0.67556358E+04                                 5.697058                            5.363996       1.162042       2.557278                    0.998655      21.554210      49.860134       0.884169       0.332626      -1.181021       0.014135       0.029183      -0.013478       0.035116       0.007640      -0.004229       0.001497      -0.012282      -0.009995      -0.010803      -0.000681       0.011484              5.884047       6.917667       1.579155      -0.582967       5.793895      -0.462240       4.940578           0.000000
          291              F       3.112509       1.485717      22.639651      -0.469971      19.090592 0.29121759E+03  0.59188064E+04                                 5.400724                            5.069672       1.019487       2.494752                    0.999293      21.711355      50.030722       0.910576       0.330958      -1.179486       0.016231      -0.033807       0.018047       0.041619      -0.018682       0.003470      -0.013469      -0.001459      -0.000723      -0.021266      -0.003645       0.024911              5.601233       5.695920      -1.666206       0.731092       6.253804      -1.505068       4.853975          -0.000001
          292              F       1.815332       2.138150      20.857794      -0.492684      17.966918 0.27696201E+03  0.55662361E+04                                 5.180441                            4.937561       1.166952       2.535404                    0.999378      22.012181      50.658357       0.923270       0.330093      -1.178699      -0.020738       0.001888      -0.020663       0.029336       0.002104       0.017454      -0.003224       0.038905       0.050474      -0.028437      -0.003208       0.031645              5.308764       5.674288       0.229880       1.455489       3.863152       0.202383       6.388853          -0.000004
          293              F       3.029138      19.932413      10.924656      -0.485153      20.904380 0.32845006E+03  0.68702373E+04                                 5.787785                            5.424344       1.124042       2.535896                    0.998076      21.959741      51.113424       0.871660       0.335936      -1.176655       0.027087      -0.006530       0.011545       0.030160      -0.001578       0.012543      -0.010028       0.024659      -0.024756      -0.020137      -0.002554       0.022692              6.031302       7.557150      -0.660326       0.990238       5.039329      -0.478848       5.497427           0.000001
          294              F       1.154640      19.364681       9.756389      -0.465101      20.681784 0.32437822E+03  0.67556355E+04                                 5.697058                            5.363996       1.162041       2.557277                    0.998655      21.554209      49.860131       0.884169       0.332626      -1.181021      -0.014135      -0.029183      -0.013478       0.035116       0.007639       0.004229      -0.001497      -0.012282      -0.009995      -0.010803      -0.000681       0.011484              5.884047       6.917667       1.579155       0.582967       5.793895       0.462240       4.940577           0.000001
          295              F       1.369791      21.406683      10.664801      -0.469971      19.090604 0.29121782E+03  0.59188123E+04                                 5.400726                            5.069674       1.019488       2.494752                    0.999293      21.711361      50.030740       0.910576       0.330958      -1.179486      -0.016232       0.033808       0.018047       0.041619      -0.018682      -0.003470       0.013469      -0.001459      -0.000723      -0.021266      -0.003645       0.024911              5.601235       5.695923      -1.666207      -0.731092       6.253806       1.505069       4.853977           0.000001
          296              F       2.666968      20.754250       8.882944      -0.492684      17.966950 0.27696265E+03  0.55662524E+04                                 5.180449                            4.937568       1.166951       2.535403                    0.999378      22.012193      50.658406       0.923269       0.330093      -1.178699       0.020738      -0.001888      -0.020663       0.029336       0.002104      -0.017454       0.003224       0.038906       0.050474      -0.028437      -0.003208       0.031645              5.308772       5.674296       0.229881      -1.455492       3.863157      -0.202383       6.388863          -0.000001
          297              F       1.453162       8.486213      10.924656      -0.485153      20.904375 0.32844995E+03  0.68702345E+04                                 5.787784                            5.424344       1.124041       2.535896                    0.998076      21.959738      51.113415       0.871660       0.335936      -1.176655      -0.027087      -0.006530       0.011545       0.030160       0.001578      -0.012543      -0.010028       0.024659      -0.024756      -0.020137      -0.002554       0.022692              6.031301       7.557149       0.660326      -0.990238       5.039329      -0.478847       5.497426           0.000002
          298              F       3.327660       7.918481       9.756389      -0.465101      20.681790 0.32437833E+03  0.67556384E+04                                 5.697059                            5.363997       1.162041       2.557277                    0.998655      21.554212      49.860140       0.884169       0.332626      -1.181021       0.014135      -0.029183      -0.013478       0.035116      -0.007639      -0.004229      -0.001497      -0.012282      -0.009995      -0.010803      -0.000681       0.011484              5.884048       6.917669      -1.579155      -0.582967       5.793896       0.462240       4.940578           0.000002
          299              F       3.112509       9.960483      10.664801      -0.469971      19.090585 0.29121745E+03  0.59188027E+04                                 5.400722                            5.069670       1.019488       2.494753                    0.999293      21.711351      50.030707       0.910576       0.330958      -1.179486       0.016231       0.033808       0.018047       0.041619       0.018682       0.003470       0.013469      -0.001459      -0.000723      -0.021266      -0.003645       0.024911              5.601231       5.695918       1.666205       0.731092       6.253802       1.505068       4.853974           0.000002
          300              F       1.815332       9.308050       8.882944      -0.492684      17.966926 0.27696217E+03  0.55662404E+04                                 5.180444                            4.937563       1.166953       2.535404                    0.999378      22.012180      50.658362       0.923269       0.330093      -1.178699      -0.020738      -0.001887      -0.020663       0.029336      -0.002104       0.017454       0.003224       0.038905       0.050473      -0.028437      -0.003208       0.031645              5.308767       5.674291      -0.229880       1.455490       3.863154      -0.202383       6.388856           0.000001
          301              F       3.029138      14.406187      22.899506      -0.485153      20.904374 0.32844993E+03  0.68702340E+04                                 5.787784                            5.424344       1.124042       2.535896                    0.998076      21.959736      51.113410       0.871660       0.335936      -1.176655       0.027087       0.006530       0.011545       0.030160       0.001578       0.012543       0.010028       0.024659      -0.024756      -0.020137      -0.002554       0.022692              6.031301       7.557150       0.660326       0.990238       5.039328       0.478848       5.497426          -0.000000
          302              F       1.154640      14.973919      21.731239      -0.465101      20.681783 0.32437819E+03  0.67556348E+04                                 5.697058                            5.363996       1.162041       2.557277                    0.998655      21.554207      49.860126       0.884169       0.332626      -1.181021      -0.014135       0.029183      -0.013478       0.035116      -0.007640       0.004229       0.001497      -0.012282      -0.009995      -0.010803      -0.000681       0.011484              5.884046       6.917667      -1.579155       0.582967       5.793895      -0.462240       4.940577          -0.000000
          303              F       1.369791      12.931917      22.639651      -0.469971      19.090599 0.29121774E+03  0.59188102E+04                                 5.400726                            5.069673       1.019487       2.494752                    0.999293      21.711357      50.030731       0.910576       0.330958      -1.179486      -0.016231      -0.033807       0.018047       0.041618       0.018682      -0.003470      -0.013469      -0.001459      -0.000723      -0.021266      -0.003645       0.024911              5.601235       5.695922       1.666207      -0.731092       6.253805      -1.505069       4.853977          -0.000001
          304              F       2.666968      13.584350      20.857794      -0.492684      17.966941 0.27696246E+03  0.55662476E+04                                 5.180447                            4.937566       1.166952       2.535404                    0.999378      22.012187      50.658387       0.923269       0.330093      -1.178699       0.020738       0.001888      -0.020663       0.029336      -0.002104      -0.017454      -0.003224       0.038906       0.050474      -0.028437      -0.003208       0.031645              5.308770       5.674294      -0.229881      -1.455491       3.863155       0.202383       6.388861          -0.000003
          305              F       7.511438      19.932413       1.050194      -0.485153      20.904382 0.32845012E+03  0.68702390E+04                                 5.787786                            5.424345       1.124040       2.535896                    0.998076      21.959740      51.113425       0.871660       0.335936      -1.176655       0.027087      -0.006530      -0.011545       0.030160      -0.001578      -0.012543       0.010028       0.024659      -0.024756      -0.020137      -0.002555       0.022692              6.031303       7.557152      -0.660326      -0.990237       5.039330       0.478848       5.497428          -0.000000
          306              F       5.636940      19.364681       2.218461      -0.465101      20.681790 0.32437835E+03  0.67556389E+04                                 5.697059                            5.363997       1.162041       2.557277                    0.998655      21.554210      49.860136       0.884169       0.332626      -1.181021      -0.014135      -0.029183       0.013478       0.035116       0.007639      -0.004229       0.001497      -0.012282      -0.009996      -0.010803      -0.000681       0.011484              5.884048       6.917670       1.579155      -0.582968       5.793896      -0.462240       4.940578          -0.000000
          307              F       5.852091      21.406683       1.310049      -0.469971      19.090600 0.29121774E+03  0.59188103E+04                                 5.400726                            5.069673       1.019487       2.494752                    0.999293      21.711359      50.030735       0.910576       0.330958      -1.179486      -0.016231       0.033807      -0.018047       0.041618      -0.018682       0.003470      -0.013469      -0.001459      -0.000723      -0.021266      -0.003645       0.024911              5.601235       5.695922      -1.666207       0.731092       6.253806      -1.505069       4.853976          -0.000001
          308              F       7.149269      20.754250       3.091906      -0.492684      17.966929 0.27696225E+03  0.55662422E+04                                 5.180444                            4.937564       1.166952       2.535404                    0.999378      22.012183      50.658369       0.923269       0.330093      -1.178699       0.020738      -0.001888       0.020663       0.029336       0.002104       0.017454      -0.003224       0.038906       0.050474      -0.028437      -0.003208       0.031645              5.308767       5.674293       0.229880       1.455490       3.863154       0.202382       6.388854          -0.000003
          309              F       5.935462       2.959987      13.025044      -0.485153      20.904363 0.32844971E+03  0.68702280E+04                                 5.787782                            5.424342       1.124042       2.535897                    0.998076      21.959731      51.113393       0.871660       0.335936      -1.176655      -0.027087       0.006530      -0.011545       0.030160      -0.001578       0.012543      -0.010028       0.024659      -0.024756      -0.020137      -0.002554       0.022692              6.031299       7.557146      -0.660325       0.990237       5.039327      -0.478847       5.497424           0.000002
          310              F       7.809960       3.527719      14.193311      -0.465101      20.681793 0.32437840E+03  0.67556403E+04                                 5.697059                            5.363997       1.162042       2.557277                    0.998655      21.554216      49.860151       0.884169       0.332626      -1.181021       0.014135       0.029183       0.013478       0.035116       0.007640       0.004229      -0.001497      -0.012282      -0.009995      -0.010803      -0.000681       0.011484              5.884048       6.917669       1.579156       0.582967       5.793896       0.462240       4.940579           0.000002
          311              F       7.594809       1.485717      13.284899      -0.469971      19.090590 0.29121756E+03  0.59188058E+04                                 5.400724                            5.069672       1.019489       2.494753                    0.999293      21.711353      50.030716       0.910576       0.330958      -1.179486       0.016231      -0.033808      -0.018047       0.041619      -0.018682      -0.003470       0.013469      -0.001459      -0.000723      -0.021266      -0.003645       0.024911              5.601233       5.695920      -1.666206      -0.731092       6.253803       1.505068       4.853975           0.000001
          312              F       6.297632       2.138150      15.066756      -0.492684      17.966934 0.27696232E+03  0.55662442E+04                                 5.180445                            4.937564       1.166952       2.535404                    0.999378      22.012185      50.658377       0.923269       0.330093      -1.178699      -0.020738       0.001887       0.020663       0.029336       0.002104      -0.017454       0.003224       0.038906       0.050473      -0.028437      -0.003208       0.031645              5.308768       5.674292       0.229881      -1.455490       3.863154      -0.202383       6.388858          -0.000002

******************************************************
Auxiliary information for the entire system
The total spin magnetic moment of the unit cell is   0.002194
The total net atomic charge of the unit cell is   0.000001
Accuracy of reproducing the electrostatic potential in the unit cell:
  The inner radius (bohr) =    5.0000
  The outer radius (bohr) =   12.0000
  Valid grid points have density less than (e/(bohr^3)) =    0.0001
  The number of valid grid points were=       160616
  The rms potential error without charges in kcal/mol is=      3.33318
  The rms potential error with partial charges in kcal/mol is=      1.25898
  The RRMSE value at monopole order=      0.37771
  The rms potential error with partial charges and cloud penetration in kcal/mol is=      1.25757
  The RRMSE value at monopole order with cloud penetration is=      0.37729
  The rms potential error with partial charges and atomic dipoles in kcal/mol is=      0.30579
  The RRMSE value at dipole order=      0.09174
  The rms potential error with partial charges, atomic dipoles and cloud penetration in kcal/mol is=      0.29756
  The RRMSE value at dipole order with cloud penetration=      0.08927

******************************************************
The electron densities and ab initio electrostatic potential were computed in VASP using the PBE functional and
projector augmented wave method. See the main text of the journal article for a description of computational details.
The atomic charges, dipoles, and quadrupoles were computed with the DDEC6 method as described in
(a) T. A. Manz and N. Gabaldon Limas, RSC Adv. 6 (2016) 47771-47801 DOI: 10.1039/c6ra04656h
(b) N. Gabaldon Limas and T. A. Manz, RSC Adv. 8 (2018) 2678-2707 DOI: 10.1039/c7ra11829e.
For each atom in the material, the electron cloud parameters were fit to the spherically averaged atom-in-material
electron density using radial positions for which this density was between 10^-4 and 10^-2 electrons per cubic bohr.
The polarizabilities, dispersion coefficients, and quantum Drude oscillator (QDO) parameters were fit using the MCLF method.
The magnetic structure of the system was optimized in VASP from the default ferromagnetic initial guess using spin polarization.
The atomic spin moments (ASMs) were computed on this optimized magnetic structure using the DDEC6 partition as inputs
to the method of T. A. Manz and D. S. Sholl, J. Chem. Theory Comput. 7 (2011) 4146-4164 DOI: 10.1021/ct200539n.
The RMSE and RRMSE were computed using a uniform grid with Ewald summation.
