# Supplementary material for: A collection of forcefield precursors for metal–organic frameworks
Source: RSC Adv. 2019 Nov 13;9(63):36492–507. doi: 10.1039/c9ra07327b (PMC9075174; doi:10.1039/c9ra07327b)
Supplement: RA-009-C9RA07327B-s6178 [file RA-009-C9RA07327B-s6178.xyz]

  602
jmolscript: load "" {1 1 1} spacegroup "x,y,z" unitcell [{     17.994600     0.000000     0.000000 }, {      1.827143    20.408372     0.000000 }, {      8.331321     3.080215    26.313216 }]
Zn     9.100439    17.318803    20.257229     0.778267
Zn    16.652710     3.084223    13.988369     0.779399
Zn    13.738119     6.121199     7.213505     0.784899
Zn     7.844006     6.696228    20.459315     0.774629
Zn    14.899064     7.411335    24.477869     0.796083
Zn     4.939392    12.303754     0.644674     0.778692
Zn    21.309176    16.032071    11.285738     0.876000
Zn    14.155838    15.923423     7.357175     0.785862
Zn    19.052625     6.169784     6.055987     0.778267
Zn    11.500354    20.404364    12.324847     0.779399
Zn    14.414945    17.367388    19.099711     0.784899
Zn    20.309058    16.792359     5.853901     0.774629
Zn    13.254000    16.077252     1.835347     0.796083
Zn    23.213672    11.184833    25.668542     0.778692
Zn     6.843888     7.456516    15.027478     0.876000
Zn    13.997226     7.565164    18.956041     0.785862
H     17.872816     8.855119     3.154955     0.160975
H     15.057365    10.990353     5.007405     0.146336
H     18.136115    12.867981     3.247051     0.157115
H     15.670638     7.360460     2.799726     0.140619
H     14.636144     5.710754     4.223271     0.120447
H     15.279038     8.817577     6.425687     0.104897
H     18.931373     9.295773     0.799922     0.135028
H     11.460405    13.070309    26.018508     0.138078
H      2.284441    12.543881     2.518175     0.106471
H     15.572573    16.415326     4.610075     0.119898
H     16.698109    14.814940     3.247051     0.146455
H     14.883372    12.947078     6.241495     0.108341
H      5.544262    13.344045     5.849428     0.162609
H      7.865031    14.791274     8.780720     0.148592
H      9.385079    14.330317     5.052137     0.154507
H      5.752178    15.814458     9.362242     0.103070
H     20.859347    13.218664     9.712208     0.127358
H      4.320835    12.414210     7.791343     0.157489
H      5.283236    13.362823     3.586491     0.117509
H      8.099387    12.429149     1.049897     0.132814
H      9.217070    13.047807     3.144429     0.135147
H     11.434949    14.799468     5.991519     0.118827
H      9.609813    16.016271     9.325404     0.129343
H     11.975140    16.577422     9.499071     0.135807
H     22.352459    18.723040    22.789876     0.152858
H     18.456204    17.753414    22.613578     0.149989
H     20.806931    17.227722    19.395472     0.145342
H     24.324360    17.398242    21.671565     0.116893
H     22.511203    18.086235    18.169276     0.153897
H     24.970349    18.146116    17.861411     0.135094
H     16.866008    18.208465    20.695344     0.112407
H     19.040424    15.322007    19.137602     0.135943
H     16.754073    15.117201    18.277160     0.135061
H     21.879839    18.238720    25.155434     0.112837
H     18.437387    20.019729    23.981865     0.149808
H     10.420036    16.931245     0.213137     0.108293
H     10.510767    22.181619    18.077179     0.146983
H     11.766042     3.629082    16.235254     0.154957
H     13.326503    20.040570    16.227360     0.159599
H     10.638190    19.990168    19.492830     0.107306
H     11.248297    18.518880    15.885288     0.146900
H     10.048543    16.891586    17.256207     0.120941
H      8.665701     3.745028    19.387578     0.108181
H      9.088688     7.162449    17.600910     0.119101
H     10.239608     5.534530    16.264199     0.141546
H     14.058891     3.192501    15.887920     0.111029
H     14.753602    20.143519    14.369647     0.138781
H     16.961530    20.680654    13.501311     0.126936
H     19.522902     5.844672    22.121521     0.142697
H     21.039759     5.127339    18.469246     0.149515
H     17.160160     4.355856    19.253380     0.154626
H     15.811812     3.587708    21.268972     0.147001
H     14.320564     4.604026    22.942493     0.127054
H     17.504522     6.876173    22.774088     0.107809
H     16.910089     4.053644    17.037807     0.110327
H     20.822949     4.083607    16.561538     0.139023
H     19.700226     3.086854    14.566996     0.124947
H     23.024129     5.634845    19.248118     0.117075
H     23.761974     7.357350    22.700411     0.132640
H     21.420362     6.756457    22.745144     0.138131
H     16.425532    18.953193     5.578402     0.115692
H     17.539295    20.795154     4.733748     0.110437
H     15.158820     2.490955     5.396841     0.114893
H     12.234524     1.015981     7.720298     0.111211
H     14.816154    11.914866    10.691060     0.114092
H     16.315014    10.934247    12.111973     0.104639
H     18.241274    11.990085    12.693495     0.113879
H     17.214030    15.137158    10.427928     0.120634
H     15.878227    14.982766    22.603053     0.104517
H     16.623898    13.671450    20.937426     0.101211
H     16.625653    11.348358    21.211083     0.108966
H     14.747664    11.828878    24.758105     0.128752
H      2.546666    17.017529     1.002534     0.117952
H     27.495425    21.526459    26.079028     0.096209
H     26.935316    21.043152    23.902925     0.116739
H     10.999299    17.592902    24.171320     0.109531
H     19.864347     3.296570    10.204265     0.110311
H      3.075776     2.295038     8.517588     0.109357
H      5.069346    20.379012     8.536007     0.099797
H     20.656980    20.076701    11.706750     0.133398
H     14.670680     7.943699    14.651199     0.109541
H     13.952086     9.806727    13.446053     0.100809
H     13.770991     9.676987    11.117334     0.113147
H     14.913839     5.883184    11.275213     0.104814
H     10.025294     9.772590    18.750798     0.115168
H     11.133638    11.632303    17.900881     0.101918
H     10.554831    13.729121    18.553449     0.117623
H      7.644770    12.224421    20.832173     0.110895
H     10.941116     6.131260    23.471389     0.111593
H      8.708183     2.870304    24.031860     0.101593
H     11.918616    22.536370    25.658017     0.110537
H     11.981240     3.357232    26.134286     0.101891
H     10.280248    14.633468    23.158261     0.160975
H     13.095699    12.498234    21.305811     0.146336
H     10.016949    10.620606    23.066165     0.157115
H     12.482426    16.128127    23.513490     0.140619
H     13.516920    17.777833    22.089945     0.120447
H     12.874026    14.671010    19.887529     0.104897
H      9.221691    14.192814    25.513294     0.135028
H     16.692659    10.418278     0.294708     0.138078
H     25.868623    10.944706    23.795041     0.106471
H     12.580491     7.073261    21.703141     0.119898
H     11.454955     8.673647    23.066165     0.146455
H     13.269692    10.541509    20.071721     0.108341
H     22.608802    10.144542    20.463788     0.162609
H     20.288033     8.697313    17.532496     0.148592
H     18.767985     9.158270    21.261079     0.154507
H     22.400886     7.674129    16.950974     0.103070
H      7.293717    10.269923    16.601008     0.127358
H     23.832229    11.074377    18.521873     0.157489
H     22.869828    10.125764    22.726725     0.117509
H     20.053677    11.059438    25.263319     0.132814
H     18.935994    10.440780    23.168787     0.135147
H     16.718115     8.689119    20.321697     0.118827
H     18.543251     7.472316    16.987812     0.129343
H     16.177924     6.911165    16.814145     0.135807
H      5.800605     4.765547     3.523340     0.152858
H      9.696860     5.735173     3.699638     0.149989
H      7.346133     6.260865     6.917744     0.145342
H      3.828704     6.090345     4.641651     0.116893
H      5.641861     5.402352     8.143940     0.153897
H      3.182715     5.342471     8.451805     0.135095
H     11.287056     5.280122     5.617872     0.112407
H      9.112640     8.166580     7.175614     0.135943
H     11.398991     8.371386     8.036056     0.135061
H      6.273225     5.249867     1.157782     0.112837
H      9.715677     3.468858     2.331351     0.149808
H     17.733028     6.557342    26.100079     0.108293
H     17.642297     1.306968     8.236037     0.146983
H     16.387022    19.859505    10.077962     0.154957
H     14.826561     3.448017    10.085856     0.159599
H     17.514874     3.498419     6.820386     0.107306
H     16.904767     4.969707    10.427928     0.146900
H     18.104521     6.597001     9.057009     0.120941
H     19.487363    19.743559     6.925638     0.108181
H     19.064376    16.326138     8.712306     0.119101
H     17.913456    17.954057    10.049017     0.141546
H     14.094173    20.296086    10.425296     0.111028
H     13.399462     3.345068    11.943569     0.138781
H     11.191534     2.807933    12.811905     0.126936
H      8.630162    17.643915     4.191695     0.142697
H      7.113305    18.361248     7.843970     0.149515
H     10.992904    19.132731     7.059836     0.154626
H     12.341252    19.900879     5.044244     0.147001
H     13.832500    18.884561     3.370723     0.127054
H     10.648542    16.612414     3.539128     0.107809
H     11.242975    19.434943     9.275409     0.110327
H      7.330115    19.404980     9.751678     0.139023
H      8.452838    20.401733    11.746220     0.124947
H      5.128935    17.853742     7.065098     0.117075
H      4.391090    16.131237     3.612805     0.132640
H      6.732702    16.732130     3.568072     0.138131
H     11.727532     4.535394    20.734814     0.115692
H     10.613769     2.693433    21.579468     0.110437
H     12.994244    20.997632    20.916375     0.114893
H     15.918540    22.472606    18.592918     0.111211
H     13.336910    11.573721    15.622156     0.114092
H     11.838050    12.554340    14.201243     0.104639
H      9.911790    11.498502    13.619721     0.113879
H     10.939034     8.351429    15.885288     0.120634
H     12.274837     8.505821     3.710163     0.104517
H     11.529166     9.817137     5.375790     0.101211
H     11.527411    12.140229     5.102133     0.108966
H     13.405400    11.659709     1.555111     0.128753
H     25.606398     6.471058    25.310682     0.117952
H      0.657639     1.962128     0.234188     0.096209
H      1.217748     2.445435     2.410291     0.116739
H     17.153765     5.895685     2.141896     0.109531
H      8.288717    20.192017    16.108951     0.110311
H     25.077288    21.193549    17.795628     0.109357
H     23.083718     3.109575    17.777209     0.099797
H      7.496084     3.411886    14.606466     0.133398
H     13.482384    15.544888    11.662017     0.109541
H     14.200978    13.681860    12.867163     0.100809
H     14.382073    13.811600    15.195882     0.113147
H     13.239225    17.605403    15.038003     0.104814
H     18.127770    13.715997     7.562418     0.115168
H     17.019426    11.856284     8.412335     0.101918
H     17.598233     9.759466     7.759767     0.117623
H     20.508294    11.264166     5.481043     0.110895
H     17.211948    17.357327     2.841827     0.111593
H     19.444881    20.618283     2.281356     0.101593
H     16.234448     0.952217     0.655199     0.110537
H     16.171824    20.131355     0.178930     0.101891
C     17.521507     9.677150     3.412824    -0.258437
C     16.357140     9.747763     4.120650     0.238074
C     15.848162    10.955818     4.520611    -0.284968
C     16.509427    12.114478     4.202221     0.241356
C     17.689927    12.083951     3.470713    -0.281858
C     18.171068    10.863765     3.089172     0.227736
C     15.471252     7.453866     3.702269    -0.088301
C     14.902044     6.559124     4.496929    -0.023547
C     15.252551     8.240413     5.696811     0.117492
C      1.573100     9.948646     1.094630    -0.102250
C      2.740607    10.300485     0.526264    -0.050311
C      2.350674    11.686580     2.168209     0.196837
C     15.582898    15.499412     4.770586    -0.014030
C     16.207494    14.637841     4.018028    -0.081135
C     15.200930    13.615863     5.678392     0.115724
C      6.360987    13.685170     6.130979    -0.283536
C      6.552004    14.134370     7.422958     0.228991
C      7.760895    14.565829     7.883440    -0.303388
C      8.832551    14.669691     7.009841     0.226391
C      8.680923    14.264426     5.657341    -0.299173
C      7.460173    13.770163     5.270537     0.231179
C      5.204790    15.074560     9.230676     0.093214
C     21.620199    13.653750     9.401712    -0.004501
C      4.437203    13.164809     8.328133    -0.097248
C      6.124547    13.190318     3.228632     0.116351
C      7.669770    12.678392     1.836662    -0.013843
C      8.300625    13.032291     2.994444    -0.130880
C     11.270437    15.174665     6.825648     0.084249
C     10.258501    15.838764     8.680730    -0.115638
C     11.564807    16.165874     8.772826     0.011612
C     21.626544    18.393816    22.313607    -0.289184
C     20.379324    18.305692    22.920653     0.231485
C     19.291117    17.812102    22.208354    -0.292839
C     19.451530    17.408462    20.887168     0.226863
C     20.698750    17.496587    20.280122    -0.286534
C     21.785241    17.990207    20.992684     0.226426
C     24.204734    17.704762    20.803229     0.178181
C     23.161489    17.972827    18.821843    -0.143448
C     24.519570    17.982301    18.658701    -0.009967
C     17.110278    17.474616    20.179605     0.097899
C     18.325844    15.882157    19.337582    -0.123145
C     17.059562    15.777117    18.858682    -0.011667
C     21.115543    18.817316    25.181748     0.131241
C     19.183253    19.728576    24.510761    -0.098415
C     19.402103    19.743232    25.873785    -0.036846
C     11.308496    22.148316    17.600910    -0.284370
C     10.142386     2.893907    17.277258     0.228655
C     11.332351     2.849672    16.498386    -0.279359
C     13.650657    22.010634    16.145789     0.228610
C     12.990138    20.868724    16.485230    -0.244517
C     11.836769    20.936795    17.206212     0.234519
C     10.629698    19.413004    18.763954     0.112950
C     10.975144    18.624108    16.766781    -0.074577
C     10.320826    17.735064    17.540390    -0.048552
C      8.907316     4.399797    18.774480     0.106242
C      9.147032     6.254929    17.798259    -0.018867
C      9.777150     5.367750    17.053595    -0.085114
C     14.060318     2.400815    15.401125     0.123874
C     15.252085    20.905095    14.564365    -0.086901
C     16.470414    21.201292    14.095990    -0.043751
C     18.175775     5.113528    20.826910     0.226070
C     19.408342     5.542407    21.247922    -0.305148
C     20.486561     5.527592    20.371692     0.228899
C     20.326143     5.103382    19.066556    -0.300696
C     19.071479     4.632877    18.656070     0.233178
C     17.995425     4.651774    19.532300    -0.282793
C     15.959295     4.365416    21.758398    -0.099962
C     15.149809     4.941807    22.689886    -0.005995
C     16.885285     6.203392    22.605684     0.099474
C     17.753703     3.922765    16.669422     0.130923
C     19.912424     3.934743    16.440497    -0.146395
C     19.267351     3.425663    15.316923    -0.012484
C     22.914475     5.988015    20.103297     0.088047
C     23.309476     6.931746    22.011005     0.019212
C     22.018070     6.611566    22.047844    -0.125162
C     14.312734    18.831533     7.241397     0.564182
C     15.069203    20.011566     6.704607    -0.044211
C     16.167101    19.812459     5.823115    -0.114786
C     16.844568    20.914979     5.338952    -0.089259
C     14.683314     1.767416     5.736281    -0.108049
C     13.640143     1.996442     6.646718    -0.042428
C     13.321705     3.355904     7.154563     0.582835
C     12.931153     0.888301     7.117725    -0.159677
C     14.947862    14.205740     9.322772     0.567826
C     15.870814    13.618699    10.322675    -0.018285
C     15.606822    12.357571    10.898934    -0.099147
C     16.500875    11.774922    11.762008    -0.088556
C     17.646158    12.405382    12.109342    -0.092598
C     17.940150    13.651261    11.612022    -0.027829
C     17.036953    14.277269    10.735792    -0.138300
C     19.238613    14.357388    11.890942     0.571283
C     14.739039    14.370450    24.921247     0.571768
C     15.238627    13.546272    23.808198    -0.005982
C     15.813222    14.060268    22.689886    -0.100593
C     16.282228    13.290883    21.713666    -0.091404
C     16.261196    11.893023    21.871545    -0.120616
C     15.715085    11.338096    22.971438    -0.032680
C     15.150556    12.187111    24.000284    -0.142919
C     15.784497     9.868729    23.163524     0.587609
C      3.584563    14.629257     0.318390     0.579504
C     11.056794    18.703099    25.844841    -0.032192
C      2.300620    16.805369     0.131566    -0.118073
C      9.817027    20.742089    25.689593    -0.083182
C      9.475293    20.452266    24.381826    -0.111169
C      9.917198    19.303667    23.792410    -0.018553
C     10.714450    18.392675    24.552862    -0.152074
C      9.557700    18.947345    22.387284     0.572353
C     18.338137     2.386913    12.109342     0.536832
C     19.205248     1.574825    11.064707    -0.018792
C     19.906738     2.369068    10.143745    -0.106859
C     20.641894     1.789789     9.170156    -0.090764
C     22.557196    20.808466     9.188575    -0.123502
C     21.908002    20.041293    10.149007    -0.024578
C     21.117601    20.591769    11.085758    -0.133546
C     22.093595    18.589103    10.104275     0.594311
C     15.398631     5.549806    13.814438     0.578837
C     14.903464     6.739083    13.077668    -0.023674
C     14.593436     7.896500    13.724973    -0.106604
C     14.157871     9.014156    13.003991    -0.095408
C     14.035893     8.932230    11.606760    -0.108221
C     14.307137     7.754712    10.962086    -0.018500
C     14.732311     6.683303    11.712012    -0.136097
C     14.146869     7.608058     9.517490     0.592384
C      7.934986     9.601218    20.390111     0.584112
C      8.682622    10.787875    19.840165    -0.045297
C      9.751920    10.625734    18.995511    -0.123987
C     10.431663    11.749471    18.500822    -0.086490
C     10.086009    12.993530    18.877101    -0.115041
C      9.044400    13.169764    19.737543    -0.024414
C      8.344134    12.089193    20.234863    -0.166306
C      8.720213    14.588294    20.226969     0.573897
C     12.935931     5.685798    25.244899     0.577596
C     11.644150     4.906357    24.897565    -0.041736
C     10.763763     5.331978    23.913451    -0.134391
C      9.637380     4.622233    23.568748    -0.027273
C      9.448097     3.386595    24.258154    -0.101046
C     10.267810     2.924931    25.213324    -0.092172
C     11.377849     3.681270    25.502769    -0.102462
C      8.735152     5.014702    22.458330     0.585606
C     10.631557    13.811437    22.900392    -0.258437
C     11.795924    13.740824    22.192566     0.238074
C     12.304902    12.532769    21.792605    -0.284968
C     11.643637    11.374109    22.110995     0.241356
C     10.463137    11.404636    22.842503    -0.281858
C      9.981996    12.624822    23.224044     0.227736
C     12.681812    16.034721    22.610947    -0.088301
C     13.251020    16.929463    21.816287    -0.023547
C     12.900513    15.248174    20.616405     0.117492
C     26.579964    13.539941    25.218586    -0.102250
C     25.412457    13.188102    25.786952    -0.050311
C     25.802390    11.802007    24.145007     0.196837
C     12.570166     7.989175    21.542630    -0.014030
C     11.945570     8.850746    22.295188    -0.081135
C     12.952134     9.872724    20.634824     0.115724
C     21.792077     9.803417    20.182237    -0.283536
C     21.601060     9.354217    18.890258     0.228991
C     20.392169     8.922758    18.429776    -0.303388
C     19.320513     8.818896    19.303375     0.226391
C     19.472141     9.224161    20.655875    -0.299173
C     20.692891     9.718424    21.042679     0.231179
C     22.948274     8.414027    17.082540     0.093214
C      6.532865     9.834837    16.911504    -0.004501
C     23.715861    10.323778    17.985083    -0.097248
C     22.028517    10.298269    23.084584     0.116351
C     20.483294    10.810195    24.476554    -0.013843
C     19.852439    10.456296    23.318772    -0.130880
C     16.882627     8.313922    19.487568     0.084249
C     17.894563     7.649823    17.632486    -0.115638
C     16.588257     7.322713    17.540390     0.011612
C      6.526520     5.094771     3.999609    -0.289184
C      7.773740     5.182895     3.392563     0.231485
C      8.861947     5.676485     4.104862    -0.292839
C      8.701534     6.080125     5.426048     0.226863
C      7.454314     5.992000     6.033094    -0.286534
C      6.367823     5.498380     5.320532     0.226426
C      3.948330     5.783825     5.509987     0.178181
C      4.991575     5.515760     7.491373    -0.143448
C      3.633494     5.506286     7.654515    -0.009967
C     11.042786     6.013971     6.133611     0.097899
C      9.827220     7.606430     6.975634    -0.123145
C     11.093502     7.711470     7.454534    -0.011667
C      7.037521     4.671271     1.131468     0.131241
C      8.969811     3.760011     1.802455    -0.098415
C      8.750961     3.745355     0.439431    -0.036846
C     16.844568     1.340271     8.712306    -0.284370
C     18.010678    20.594680     9.035958     0.228655
C     16.820713    20.638915     9.814830    -0.279359
C     14.502407     1.477953    10.167427     0.228610
C     15.162926     2.619863     9.827986    -0.244517
C     16.316295     2.551792     9.107004     0.234519
C     17.523366     4.075583     7.549262     0.112950
C     17.177920     4.864479     9.546435    -0.074577
C     17.832238     5.753523     8.772826    -0.048552
C     19.245748    19.088790     7.538736     0.106242
C     19.006032    17.233658     8.514957    -0.018867
C     18.375914    18.120837     9.259621    -0.085114
C     14.092746    21.087772    10.912091     0.123874
C     12.900979     2.583492    11.748851    -0.086901
C     11.682650     2.287295    12.217226    -0.043751
C      9.977289    18.375059     5.486306     0.226070
C      8.744722    17.946180     5.065294    -0.305148
C      7.666503    17.960995     5.941524     0.228899
C      7.826921    18.385205     7.246660    -0.300696
C      9.081585    18.855710     7.657146     0.233178
C     10.157639    18.836813     6.780916    -0.282793
C     12.193769    19.123171     4.554818    -0.099963
C     13.003255    18.546780     3.623330    -0.005995
C     11.267779    17.285195     3.707532     0.099474
C     10.399361    19.565822     9.643794     0.130923
C      8.240640    19.553844     9.872719    -0.146395
C      8.885713    20.062924    10.996293    -0.012484
C      5.238589    17.500572     6.209919     0.088047
C      4.843588    16.556841     4.302211     0.019212
C      6.134994    16.877021     4.265372    -0.125162
C     13.840330     4.657054    19.071819     0.564182
C     13.083861     3.477021    19.608609    -0.044211
C     11.985963     3.676128    20.490101    -0.114786
C     11.308496     2.573608    20.974264    -0.089259
C     13.469750    21.721171    20.576935    -0.108049
C     14.512921    21.492145    19.666498    -0.042428
C     14.831359    20.132683    19.158653     0.582835
C     15.221911    22.600286    19.195491    -0.159677
C     13.205202     9.282847    16.990444     0.567826
C     12.282250     9.869888    15.990541    -0.018285
C     12.546242    11.131016    15.414282    -0.099147
C     11.652189    11.713665    14.551208    -0.088556
C     10.506906    11.083205    14.203874    -0.092598
C     10.212914     9.837326    14.701194    -0.027829
C     11.116111     9.211318    15.577424    -0.138300
C      8.914451     9.131199    14.422274     0.571283
C     13.414025     9.118137     1.391969     0.571768
C     12.914437     9.942315     2.505018    -0.005982
C     12.339842     9.428319     3.623330    -0.100593
C     11.870836    10.197704     4.599550    -0.091404
C     11.891868    11.595564     4.441671    -0.120616
C     12.437979    12.150491     3.341778    -0.032680
C     13.002508    11.301476     2.312932    -0.142919
C     12.368567    13.619858     3.149692     0.587609
C     24.568501     8.859330    25.994826     0.579504
C     17.096270     4.785488     0.468375    -0.032192
C     25.852444     6.683218    26.181650    -0.118073
C     18.336037     2.746498     0.623623    -0.083182
C     18.677771     3.036321     1.931390    -0.111169
C     18.235866     4.184920     2.520806    -0.018554
C     17.438614     5.095912     1.760354    -0.152074
C     18.595364     4.541242     3.925932     0.572353
C      9.814927    21.101674    14.203874     0.536832
C      8.947816    21.913762    15.248509    -0.018792
C      8.246326    21.119519    16.169471    -0.106859
C      7.511170    21.698798    17.143060    -0.090764
C      5.595868     2.680121    17.124641    -0.123502
C      6.245062     3.447294    16.164209    -0.024578
C      7.035463     2.896818    15.227458    -0.133546
C      6.059469     4.899484    16.208941     0.594310
C     12.754433    17.938781    12.498778     0.578837
C     13.249600    16.749504    13.235548    -0.023674
C     13.559628    15.592087    12.588243    -0.106604
C     13.995193    14.474431    13.309225    -0.095409
C     14.117171    14.556357    14.706456    -0.108221
C     13.845927    15.733875    15.351130    -0.018500
C     13.420753    16.805284    14.601204    -0.136097
C     14.006195    15.880529    16.795726     0.592384
C     20.218078    13.887369     5.923105     0.584112
C     19.470442    12.700712     6.473051    -0.045297
C     18.401144    12.862853     7.317705    -0.123987
C     17.721401    11.739116     7.812394    -0.086490
C     18.067055    10.495057     7.436115    -0.115041
C     19.108664    10.318823     6.575673    -0.024414
C     19.808930    11.399394     6.078353    -0.166306
C     19.432851     8.900293     6.086247     0.573897
C     15.217133    17.802789     1.068317     0.577596
C     16.508914    18.582230     1.415651    -0.041736
C     17.389301    18.156609     2.399765    -0.134391
C     18.515684    18.866354     2.744468    -0.027273
C     18.704967    20.101992     2.055062    -0.101046
C     16.058111     0.155284     1.099892    -0.092172
C     16.775215    19.807317     0.810447    -0.102462
C     19.417912    18.473885     3.854886     0.585606
N     14.935814    14.895674     5.837061    -0.261128
N     15.987487    13.382950     4.612707     0.007850
N     15.705168     8.553761     4.503244     0.022865
N     14.759687     7.028502     5.752069    -0.269603
N     19.426947    10.822611     2.336614    -0.016401
N      3.358290    11.315886     1.494591    -0.305180
N      6.314249    12.748818     2.002436    -0.235635
N      7.284785    13.367401     3.921985     0.006051
N     22.086907    14.843014     9.920082    -0.266601
N      5.442922    14.112258     8.314976     0.033356
N     12.172603    15.789834     7.617676    -0.241038
N     10.046397    15.202998     7.486110     0.020295
N     25.189482    17.811088    19.950680    -0.265840
N     23.052941    18.060758    20.340116    -0.008495
N     18.351384    16.944692    20.150661     0.037487
N     16.288150    16.815666    19.379684    -0.235765
N     20.695747    19.390933    26.229014    -0.216274
N     20.293657    19.091108    24.068699    -0.002424
N     10.113066    18.226584    18.792899    -0.254994
N     11.145732    19.718619    17.574071     0.017873
N      9.623743     4.166191    17.668009     0.026596
N      8.592716     5.668033    18.886574    -0.257643
N     14.883286    21.935963    15.385864     0.023177
N     15.052225     2.001898    14.643305    -0.277265
N     17.928740     3.495666    15.461646    -0.229497
N     18.878300     4.163122    17.345409     0.020061
N     21.753985     6.014654    20.819016     0.017972
N     23.870300     6.563531    20.852961    -0.241206
N     17.059692     5.221105    21.711035     0.021901
N     15.714697     6.095259    23.216150    -0.257271
N     13.217250     8.592913    20.476155    -0.261128
N     12.165577    10.105637    21.700509     0.007850
N     12.447896    14.934826    21.809972     0.022865
N     13.393377    16.460085    20.561147    -0.269603
N      8.726117    12.665976    23.976602    -0.016401
N     24.794774    12.172701    24.818625    -0.305180
N     21.838815    10.739769    24.310780    -0.235635
N     20.868279    10.121186    22.391231     0.006051
N      6.066157     8.645573    16.393134    -0.266601
N     22.710142     9.376329    17.998240     0.033356
N     15.980461     7.698753    18.695540    -0.241038
N     18.106667     8.285589    18.827106     0.020295
N      2.963582     5.677499     6.362536    -0.265840
N      5.100123     5.427829     5.973100    -0.008495
N      9.801680     6.543895     6.162555     0.037487
N     11.864914     6.672921     6.933532    -0.235765
N      7.457317     4.097654     0.084202    -0.216274
N      7.859407     4.397479     2.244517    -0.002424
N     18.039998     5.262003     7.520317    -0.254994
N     17.007332     3.769968     8.739145     0.017873
N     18.529321    19.322396     8.645207     0.026596
N     19.560348    17.820554     7.426642    -0.257643
N     13.269778     1.552624    10.927352     0.023177
N     13.100839    21.486689    11.669911    -0.277265
N     10.224324    19.992921    10.851570    -0.229497
N      9.274764    19.325465     8.967807     0.020061
N      6.399079    17.473933     5.494200     0.017972
N      4.282764    16.925056     5.460255    -0.241206
N     11.093372    18.267482     4.602181     0.021901
N     12.438367    17.393328     3.097066    -0.257271
O     15.794865     4.556019    13.048198    -0.601748
O     15.434355     5.463731    15.014321    -0.557450
O     13.894575     8.572958     8.799139    -0.598936
O     14.236841     6.436838     9.031222    -0.582579
O     17.569146     1.742694    12.777698    -0.511637
O     18.599548     3.657236    12.256696    -0.599927
O     21.385052    17.925128    10.969980    -0.581702
O      4.955058    18.081328     9.375399    -0.583237
O      8.882634     6.238754    22.088366    -0.583707
O      7.958839     4.245228    21.952064    -0.578265
O     13.730515     5.208811    26.034296    -0.583153
O     13.061262     6.764523    24.592332    -0.572434
O     25.005586     9.782189    21.168982    -0.586936
O      8.358626     8.490214    19.947523    -0.568291
O      7.795380    14.768958    21.003209    -0.596275
O      9.479829    15.489753    19.787802    -0.568400
O     13.900986    13.934087    25.726431    -0.555704
O     15.231894    15.532609    25.068601    -0.610947
O     14.897212     9.291934    23.937133    -0.588163
O     16.643757     9.160996    22.609368    -0.602666
O     12.398251    16.753844    25.929832    -0.574796
O      3.704621    14.748382     1.510379    -0.571716
O      9.655817    17.697747    22.085735    -0.584999
O      9.175356    19.794840    21.589994    -0.587693
O     14.778043    17.683208     6.863539    -0.572503
O     13.324238    19.000036     7.966063    -0.574298
O     14.038559     4.283966     6.661980    -0.588699
O     12.412055     3.521049     7.920278    -0.576273
O     19.429944    15.507117    11.356784    -0.559926
O     20.090576    13.747247    12.554035    -0.586723
O     15.123505    15.423685     8.987805    -0.556025
O     14.092413    13.458584     8.763090    -0.605682
O     12.358199    18.932568    13.265018    -0.601748
O     12.718709    18.024856    11.298895    -0.557450
O     14.258489    14.915629    17.514077    -0.598936
O     13.916223    17.051749    17.281994    -0.582579
O     10.583918    21.745893    13.535518    -0.511637
O      9.553516    19.831351    14.056520    -0.599927
O      6.768012     5.563459    15.343236    -0.581702
O     23.198006     5.407259    16.937817    -0.583237
O     19.270430    17.249833     4.224850    -0.583707
O     20.194225    19.243359     4.361152    -0.578265
O     14.422549    18.279776     0.278920    -0.583153
O     15.091802    16.724064     1.720884    -0.572434
O      3.147478    13.706398     5.144234    -0.586936
O     19.794438    14.998373     6.365693    -0.568291
O     20.357684     8.719629     5.310007    -0.596275
O     18.673235     7.998834     6.525414    -0.568400
O     14.252078     9.554500     0.586785    -0.555704
O     12.921170     7.955978     1.244615    -0.610947
O     13.255852    14.196653     2.376083    -0.588163
O     11.509307    14.327591     3.703848    -0.602666
O     15.754813     6.734743     0.383384    -0.574796
O     24.448443     8.740205    24.802837    -0.571716
O     18.497247     5.790840     4.227481    -0.584999
O     18.977708     3.693747     4.723222    -0.587693
O     13.375021     5.805379    19.449677    -0.572503
O     14.828826     4.488551    18.347153    -0.574298
O     14.114505    19.204621    19.651236    -0.588699
O     15.741009    19.967538    18.392938    -0.576273
O      8.723120     7.981470    14.956432    -0.559926
O      8.062488     9.741340    13.759181    -0.586724
O     13.029559     8.064902    17.325411    -0.556025
O     14.060651    10.030003    17.550126    -0.605682

The following XYZ coordinates are in angstroms. Other properties are in atomic units.
The sperically averaged electron density of each atom fit to a function of the form exp(a - br)
eigen_1, eigen_2 and eigen_3 are the three eigenvalues of traceless quadrupole moment tensor
  atom number  atomic symbol              X              Y              Z     net charge C6 coefficient C8 coefficient C10 coefficient fluctuating dipole atomic polarizability isotropic forcefield polarizability              a              b squared Pearson coefficient          <r^3>          <r^4>         wp_QDO          m_QDO          q_QDO       dipole_x       dipole_y       dipole_z         dipole            Qxy            Qxz            Qyz     Q(x^2-y^2)  Q(3z^2 - R^2)        eigen_1        eigen_2        eigen_3 static polarizability      alpha(xx)      alpha(xy)      alpha(xz)      alpha(yy)      alpha(yz)      alpha(zz) atomic spin moment
            1             Zn       9.100439      17.318803      20.257229       0.778267     101.748672 0.20374493E+04  0.66272739E+05                                17.804223                           14.751815       0.348780       1.955491                    0.997396      48.354707     133.747508       0.470135       0.400530      -1.142781       0.040277      -0.055501       0.054234       0.087429      -0.010528       0.012770       0.023812      -0.021091       0.056802      -0.033977      -0.001858       0.035835             21.604059      21.258253       1.978900      -0.879842      25.100467      -1.916656      18.453456          -0.000005
            2             Zn      16.652710       3.084223      13.988369       0.779399     100.947529 0.20434698E+04  0.66473627E+05                                17.749378                           14.806458       0.400183       1.967439                    0.997682      48.356883     133.469880       0.468015       0.402314      -1.142268       0.018572       0.019811      -0.089246       0.093286      -0.023218      -0.016767       0.026264      -0.056927       0.034131      -0.043566      -0.009741       0.053307             21.453514      25.560998       0.773111       0.966321      15.958197       2.233376      22.841347           0.000012
            3             Zn      13.738119       6.121199       7.213505       0.784899     100.875008 0.19952660E+04  0.64575438E+05                                17.689681                           14.600820       0.316012       1.948821                    0.997163      48.129994     132.881897       0.472340       0.400668      -1.142446       0.040370      -0.065427       0.062955       0.099367      -0.014011       0.014238       0.034722      -0.033840       0.020026      -0.042600      -0.002434       0.045034             21.615653      19.671708       1.402606       0.898940      23.374858      -3.364840      21.800393          -0.000005
            4             Zn       7.844006       6.696228      20.459315       0.774629     100.018698 0.20271132E+04  0.65774475E+05                                17.548291                           14.705947       0.440986       1.981848                    0.997232      48.219434     132.692836       0.471832       0.400073      -1.144468       0.067224       0.055188       0.041272       0.096271       0.034688       0.003882      -0.010984      -0.023811       0.086984      -0.052300       0.018418       0.033882             21.084897      23.937463      -4.024310      -1.977518      21.694896       0.053766      17.622331           0.000001
            5             Zn      14.899064       7.411335      24.477869       0.796083      97.167451 0.20107568E+04  0.65129665E+05                                17.304724                           14.710175       0.402192       1.971787                    0.997000      47.956883     131.973500       0.468575       0.403559      -1.141674      -0.069563       0.059074      -0.010409       0.091854      -0.011453      -0.007381      -0.004125       0.029878      -0.112099      -0.038806       0.000867       0.037939             19.640718      16.074001       2.834519      -0.496892      20.474997      -1.076767      22.373156          -0.000009
            6             Zn       4.939392      12.303754       0.644674       0.778692     102.007996 0.20460306E+04  0.66611946E+05                                17.866071                           14.822061       0.347769       1.948911                    0.998069      48.560448     134.312091       0.467229       0.402658      -1.141438       0.014779      -0.006628      -0.091385       0.092810      -0.014645      -0.009584       0.014342      -0.074439       0.016608      -0.043750      -0.000142       0.043892             21.219660      25.845945      -0.384994       2.098138      16.454697       2.627914      21.358337          -0.000011
            7             Zn      21.309176      16.032071      11.285738       0.876000      85.317437 0.17581565E+04  0.55416089E+05                                16.288891                           14.084510       0.068862       1.880759                    0.998514      47.022027     130.301353       0.459273       0.423114      -1.121166      -0.017121       0.057088       0.086592       0.105121      -0.023331       0.121147       0.012390       0.098520       0.228859      -0.110822      -0.058407       0.169229             17.683685      16.739570       2.883070      -3.696271      22.219109       0.312757      14.092377           0.000057
            8             Zn      14.155838      15.923423       7.357175       0.785862      99.121763 0.19960570E+04  0.64561383E+05                                17.462211                           14.600938       0.401073       1.972978                    0.997355      48.021532     132.233364       0.472810       0.400516      -1.143370       0.068525       0.054739       0.050475       0.101192       0.025976      -0.005734      -0.009672      -0.018971       0.093371      -0.043225       0.006904       0.036321             20.999774      23.075764      -3.473200      -1.763346      21.866612      -0.294970      18.056947           0.000003
            9             Zn      19.052625       6.169784       6.055987       0.778267     101.748675 0.20374494E+04  0.66272743E+05                                17.804223                           14.751815       0.348780       1.955491                    0.997396      48.354708     133.747511       0.470135       0.400530      -1.142781      -0.040277       0.055501      -0.054234       0.087429      -0.010528       0.012770       0.023812      -0.021091       0.056802      -0.033977      -0.001858       0.035835             21.604059      21.258253       1.978901      -0.879843      25.100467      -1.916656      18.453457          -0.000005
           10             Zn      11.500354      20.404364      12.324847       0.779399     100.947529 0.20434698E+04  0.66473628E+05                                17.749378                           14.806458       0.400183       1.967439                    0.997682      48.356883     133.469881       0.468015       0.402314      -1.142268      -0.018572      -0.019811       0.089246       0.093286      -0.023218      -0.016767       0.026264      -0.056927       0.034131      -0.043566      -0.009741       0.053307             21.453514      25.560998       0.773111       0.966321      15.958197       2.233376      22.841347           0.000012
           11             Zn      14.414945      17.367388      19.099711       0.784899     100.875008 0.19952660E+04  0.64575438E+05                                17.689681                           14.600820       0.316012       1.948821                    0.997163      48.129994     132.881897       0.472340       0.400668      -1.142446      -0.040370       0.065427      -0.062955       0.099367      -0.014011       0.014238       0.034722      -0.033840       0.020026      -0.042600      -0.002434       0.045034             21.615653      19.671708       1.402606       0.898940      23.374858      -3.364840      21.800393          -0.000005
           12             Zn      20.309058      16.792359       5.853901       0.774629     100.018698 0.20271133E+04  0.65774476E+05                                17.548292                           14.705947       0.440986       1.981848                    0.997232      48.219434     132.692837       0.471832       0.400073      -1.144468      -0.067224      -0.055188      -0.041272       0.096271       0.034688       0.003882      -0.010984      -0.023811       0.086984      -0.052300       0.018418       0.033882             21.084897      23.937464      -4.024310      -1.977518      21.694896       0.053766      17.622331           0.000001
           13             Zn      13.254000      16.077252       1.835347       0.796083      97.167451 0.20107568E+04  0.65129665E+05                                17.304724                           14.710175       0.402192       1.971787                    0.997000      47.956883     131.973500       0.468575       0.403559      -1.141674       0.069563      -0.059074       0.010409       0.091854      -0.011453      -0.007381      -0.004125       0.029878      -0.112099      -0.038806       0.000867       0.037939             19.640718      16.074001       2.834520      -0.496892      20.474997      -1.076767      22.373156          -0.000009
           14             Zn      23.213672      11.184833      25.668542       0.778692     102.007999 0.20460306E+04  0.66611949E+05                                17.866071                           14.822061       0.347769       1.948911                    0.998069      48.560449     134.312095       0.467229       0.402658      -1.141438      -0.014779       0.006628       0.091385       0.092810      -0.014645      -0.009584       0.014342      -0.074439       0.016608      -0.043750      -0.000142       0.043892             21.219660      25.845945      -0.384994       2.098138      16.454698       2.627914      21.358338          -0.000011
           15             Zn       6.843888       7.456516      15.027478       0.876000      85.317432 0.17581564E+04  0.55416084E+05                                16.288890                           14.084510       0.068862       1.880759                    0.998514      47.022026     130.301348       0.459273       0.423114      -1.121166       0.017121      -0.057088      -0.086592       0.105121      -0.023331       0.121147       0.012390       0.098520       0.228859      -0.110822      -0.058407       0.169229             17.683684      16.739569       2.883070      -3.696271      22.219108       0.312757      14.092376           0.000057
           16             Zn      13.997226       7.565164      18.956041       0.785862      99.121764 0.19960570E+04  0.64561383E+05                                17.462211                           14.600939       0.401073       1.972979                    0.997355      48.021532     132.233365       0.472810       0.400516      -1.143370      -0.068525      -0.054739      -0.050475       0.101192       0.025976      -0.005734      -0.009672      -0.018971       0.093371      -0.043225       0.006904       0.036321             20.999774      23.075764      -3.473200      -1.763346      21.866612      -0.294970      18.056947           0.000003
           17              H      17.872816       8.855119       3.154955       0.160975       0.875938 0.63185343E+01  0.59245488E+02                                 1.595991                            1.537808      -1.055869       2.416251                    0.997330       3.325464       9.494638       0.465423       1.403522      -0.683768       0.016402      -0.034622      -0.005747       0.038739      -0.002861      -0.006690       0.003871      -0.009221      -0.018220      -0.011008       0.000409       0.010600              1.628489       1.467411      -0.138013      -0.138396       1.988501       0.124691       1.429555          -0.000005
           18              H      15.057365      10.990353       5.007405       0.146336       0.956848 0.73003508E+01  0.71140464E+02                                 1.700850                            1.658375      -1.302810       2.287327                    0.993595       3.599555      10.560365       0.444918       1.412711      -0.681001      -0.028136       0.000783       0.018348       0.033600       0.000443      -0.011269       0.001176       0.002598      -0.000495      -0.010828      -0.001093       0.011922              1.714120       1.973493      -0.034258      -0.245432       1.677545       0.048222       1.491321          -0.000001
           19              H      18.136115      12.867981       3.247051       0.157115       0.904959 0.65730764E+01  0.61716456E+02                                 1.581352                            1.530590      -0.907398       2.480055                    0.999060       3.212297       8.926267       0.488083       1.336535      -0.698093       0.019069       0.031527      -0.006883       0.037483       0.006524      -0.007318      -0.003573      -0.009757      -0.016277      -0.011401      -0.001867       0.013268              1.604239       1.594192       0.183334      -0.166338       1.867900      -0.061756       1.350624          -0.000005
           20              H      15.670638       7.360460       2.799726       0.140619       0.921190 0.62105033E+01  0.58269530E+02                                 1.665256                            1.534033      -1.134493       2.354407                    0.996528       3.589355      10.418314       0.459428       1.420935      -0.678300       0.003893      -0.013545      -0.040642       0.043016       0.009272      -0.003989       0.001391      -0.020444       0.012859      -0.016790       0.005129       0.011661              1.731217       1.398447      -0.068758      -0.235930       1.453186       0.161159       2.342017          -0.000004
           21              H      14.636144       5.710754       4.223271       0.120447       1.170558 0.83207532E+01  0.81686589E+02                                 1.785299                            1.654369      -0.816550       2.501044                    0.999590       3.249750       8.810297       0.505807       1.233483      -0.722549      -0.007547      -0.041934      -0.017642       0.046115       0.009452      -0.003269       0.010876      -0.024338       0.030124      -0.021923       0.001931       0.019992              1.862735       1.536263       0.344622       0.007032       2.540807       0.120985       1.511135          -0.000012
           22              H      15.279038       8.817577       6.425687       0.104897       1.074562 0.79188338E+01  0.78039464E+02                                 1.768663                            1.674548      -1.095809       2.358615                    0.996931       3.641736      10.429858       0.468045       1.327900      -0.697942       0.001327       0.028779       0.046214       0.054459       0.005996      -0.001141       0.009883      -0.028638       0.024905      -0.020043       0.000516       0.019527              1.792548       1.433895       0.124727       0.005971       1.847490       0.358684       2.096259          -0.000002
           23              H      18.931373       9.295773       0.799922       0.135028       1.102290 0.82535136E+01  0.81824503E+02                                 1.772927                            1.691582      -1.019258       2.398832                    0.998020       3.508834       9.936022       0.475207       1.300106      -0.704724      -0.027103      -0.037469      -0.020632       0.050638       0.016465      -0.010106       0.013823      -0.013361       0.002432      -0.027563       0.007486       0.020076              1.796524       1.870158       0.438670       0.201115       1.819780       0.169111       1.699635          -0.000007
           24              H      11.460405      13.070309      26.018508       0.138078       1.249423 0.90534976E+01  0.91980677E+02                                 1.933889                            1.774398      -1.328958       2.261353                    0.993960       3.658069      10.532974       0.462284       1.304118      -0.703223       0.017203      -0.015994      -0.042376       0.048451       0.004328      -0.003863       0.015975       0.005684       0.015099      -0.018712       0.002054       0.016658              2.033911       1.962624      -0.131279      -0.553102       1.585654       0.344925       2.553455          -0.000007
           25              H       2.284441      12.543881       2.518175       0.106471       1.033913 0.74247150E+01  0.71913919E+02                                 1.720077                            1.617727      -1.005476       2.405665                    0.997969       3.527252       9.975465       0.478422       1.321789      -0.699592      -0.004435       0.052445       0.007271       0.053132      -0.004029      -0.002707       0.006584      -0.008749      -0.035378      -0.013772      -0.000050       0.013821              1.758786       1.493673       0.079943      -0.085755       2.177819       0.378857       1.604865          -0.000003
           26              H      15.572573      16.415326       4.610075       0.119898       0.982812 0.66466222E+01  0.63164639E+02                                 1.716124                            1.569073      -1.088892       2.371412                    0.996649       3.596688      10.364535       0.463999       1.389045      -0.685009       0.003703       0.044070      -0.009640       0.045264       0.001789      -0.009645      -0.007661      -0.023779      -0.011080      -0.017346      -0.000317       0.017664              1.827576       1.404825      -0.084473      -0.033096       2.631757      -0.109736       1.446146          -0.000001
           27              H      16.698109      14.814940       3.247051       0.146455       1.028765 0.73453000E+01  0.70489737E+02                                 1.683220                            1.590281      -0.879763       2.486150                    0.999400       3.229523       8.898558       0.494334       1.291129      -0.708340       0.021421       0.019123      -0.038998       0.048429       0.000970      -0.018945      -0.004423      -0.012979       0.017237      -0.022315       0.002622       0.019692              1.710210       1.620998       0.047355      -0.391114       1.598437      -0.184475       1.911195          -0.000007
           28              H      14.883372      12.947078       6.241495       0.108341       1.090293 0.82184766E+01  0.81685055E+02                                 1.782379                            1.704291      -1.086294       2.365259                    0.997094       3.632499      10.421557       0.464972       1.325341      -0.698816      -0.021488      -0.036022       0.037856       0.056501       0.003906      -0.013156      -0.009090      -0.022689      -0.013076      -0.020396       0.000103       0.020293              1.794478       1.535724       0.133580      -0.178009       1.998925      -0.293619       1.848785          -0.000000
           29              H       5.544262      13.344045       5.849428       0.162609       1.023016 0.74137615E+01  0.72324588E+02                                 1.754934                            1.651450      -1.424276       2.233229                    0.993659       3.574202      10.397498       0.455130       1.379506      -0.686957      -0.029473      -0.013781      -0.010749       0.034266       0.007050      -0.001851       0.005378      -0.001961       0.009603      -0.010551       0.002590       0.007960              1.818517       2.329582       0.312107       0.165502       1.452989       0.124747       1.672979           0.000000
           30              H       7.865031      14.791274       8.780720       0.148592       1.011028 0.74988613E+01  0.71859670E+02                                 1.619749                            1.567929      -1.076536       2.389462                    0.997822       3.216022       8.665683       0.519909       1.229388      -0.721830       0.005174       0.002828       0.034668       0.035166       0.002702       0.001058       0.001754       0.007279       0.039433      -0.011179      -0.002195       0.013374              1.627700       1.670060       0.090521       0.089279       1.326970       0.149945       1.886070           0.000010
           31              H       9.385079      14.330317       5.052137       0.154507       0.920350 0.65371628E+01  0.62482077E+02                                 1.698663                            1.597211      -1.461669       2.206952                    0.993065       3.769242      11.250727       0.437899       1.463411      -0.669480       0.023196       0.002699      -0.021454       0.031711       0.008143       0.002733      -0.000740       0.003879       0.015912      -0.011337       0.003998       0.007339              1.756227       2.137217       0.062064      -0.305533       1.385937       0.122560       1.745527           0.000001
           32              H       5.752178      15.814458       9.362242       0.103070       1.320726 0.97777820E+01  0.10055282E+03                                 1.949559                            1.799784      -1.268690       2.265136                    0.996039       3.720888      10.532085       0.479425       1.242316      -0.716880       0.028503       0.044267       0.009874       0.053568       0.018043      -0.004627       0.007722       0.009240      -0.008387      -0.021503       0.001424       0.020079              1.994630       2.064877       0.462128       0.001325       2.379874       0.195335       1.539139           0.000010
           33              H      20.859347      13.218664       9.712208       0.127358       1.150702 0.81945793E+01  0.80997431E+02                                 1.833123                            1.692358      -0.905972       2.468813                    0.998887       3.386832       9.538690       0.472795       1.310656      -0.704147      -0.042373      -0.027597       0.016480       0.053185       0.013602      -0.010612       0.007340      -0.010092      -0.023221      -0.022174       0.003795       0.018378              1.905875       2.380463       0.465335      -0.411254       1.677532      -0.154561       1.659631           0.000004
           34              H       4.320835      12.414210       7.791343       0.157489       1.099091 0.79763740E+01  0.77921956E+02                                 1.743708                            1.646496      -0.971807       2.450012                    0.998772       3.218589       8.866660       0.491932       1.274521      -0.712621      -0.014767      -0.041379      -0.027701       0.051939       0.011679      -0.012613       0.015553      -0.012045      -0.019312      -0.027597       0.008009       0.019589              1.758799       1.557392       0.214949       0.104111       2.036859       0.416473       1.682145           0.000004
           35              H       5.283236      13.362823       3.586491       0.117509       1.065962 0.74430241E+01  0.72746102E+02                                 1.805155                            1.655657      -1.292825       2.275737                    0.994653       3.719375      10.861369       0.453757       1.381092      -0.686151      -0.053070       0.010056       0.014233       0.055858      -0.001118      -0.000507       0.006781       0.026206       0.002400      -0.016232       0.003419       0.012812              1.877001       2.465091      -0.154335      -0.290148       1.429798       0.145665       1.736114          -0.000001
           36              H       8.099387      12.429149       1.049897       0.132814       1.166832 0.81758576E+01  0.80074781E+02                                 1.789994                            1.644245      -0.929498       2.455848                    0.999007       3.274794       8.926714       0.504327       1.240027      -0.720131       0.025072      -0.011187      -0.041250       0.049551      -0.002659      -0.008286       0.009760       0.033815      -0.004989      -0.021053      -0.000720       0.021773              1.842441       1.663211      -0.129501      -0.322425       1.454893       0.385915       2.409219          -0.000007
           37              H       9.217070      13.047807       3.144429       0.135147       1.047804 0.71330607E+01  0.68540666E+02                                 1.734228                            1.582677      -1.307338       2.268092                    0.994977       3.600671      10.210747       0.484054       1.316862      -0.698811       0.044720      -0.004253      -0.003420       0.045052      -0.006302      -0.009477       0.011294       0.033878       0.040889      -0.027259       0.002403       0.024856              1.824803       2.661011      -0.015513       0.240637       1.346090       0.081787       1.467309          -0.000001
           38              H      11.434949      14.799468       5.991519       0.118827       1.029240 0.71642588E+01  0.69491174E+02                                 1.768525                            1.627220      -1.291828       2.265079                    0.995105       3.794076      11.107647       0.455612       1.385967      -0.684218       0.016155      -0.019527      -0.042404       0.049400       0.003612      -0.004411       0.006332       0.021205      -0.003263      -0.014417       0.001732       0.012685              1.839623       1.612909      -0.108229      -0.194515       1.602391       0.495874       2.303568           0.000001
           39              H       9.609813      16.016271       9.325404       0.129343       1.099276 0.80331064E+01  0.77976741E+02                                 1.691655                            1.611372      -0.750408       2.533348                    0.999852       3.181125       8.505858       0.520577       1.212103      -0.727533      -0.023149       0.014132       0.041576       0.049640       0.004027      -0.006612       0.017952       0.020832       0.042308      -0.026953       0.003729       0.023224              1.705763       1.921820      -0.074201      -0.322173       1.421853       0.164277       1.773615           0.000014
           40              H      11.975140      16.577422       9.499071       0.135807       1.005645 0.66064940E+01  0.62736648E+02                                 1.746095                            1.565684      -1.146418       2.347651                    0.996748       3.588243      10.362413       0.463540       1.391452      -0.684185       0.020360       0.018349       0.035522       0.044867       0.000837      -0.006806       0.006577       0.019716       0.009289      -0.014443       0.001042       0.013401              1.895586       1.743961       0.241188       0.557781       1.629307       0.474617       2.313489           0.000004
           41              H      22.352459      18.723040      22.789876       0.152858       1.015254 0.73981964E+01  0.70458320E+02                                 1.608066                            1.545505      -1.078503       2.395744                    0.997731       3.143315       8.366765       0.531195       1.210727      -0.726627       0.030405       0.015649       0.016420       0.037934       0.008084       0.004454       0.003811       0.014259      -0.009180      -0.009761      -0.004400       0.014160              1.612752       1.859100       0.172800       0.169335       1.323556       0.174522       1.655600          -0.000009
           42              H      18.456204      17.753414      22.613578       0.149989       1.022101 0.75890914E+01  0.73290893E+02                                 1.661907                            1.601817      -1.069881       2.395236                    0.997806       3.274898       8.997750       0.500240       1.267848      -0.712884      -0.031066      -0.007894       0.018201       0.036861       0.006304      -0.004972       0.001294       0.017716       0.004381      -0.012192       0.000203       0.011989              1.664219       2.050696       0.154114      -0.169320       1.352836       0.041636       1.589125          -0.000007
           43              H      20.806931      17.227722      19.395472       0.145342       1.049378 0.78307112E+01  0.75897923E+02                                 1.660437                            1.601403      -1.133562       2.360341                    0.997082       3.293785       8.941772       0.514572       1.228093      -0.721626       0.002599      -0.009206      -0.033030       0.034388       0.002253       0.001030       0.004097       0.007246       0.031495      -0.010178      -0.001316       0.011493              1.650751       1.702105       0.092691      -0.117998       1.346113       0.155312       1.904034           0.000003
           44              H      24.324360      17.398242      21.671565       0.116893       1.168919 0.86927440E+01  0.86396385E+02                                 1.794513                            1.700129      -0.858645       2.488917                    0.999225       3.287531       9.008493       0.494230       1.246919      -0.719597       0.014118      -0.027407       0.048135       0.057162       0.000174       0.003440      -0.011672       0.010862       0.043073      -0.017083      -0.002103       0.019186              1.796084       1.660997      -0.123500       0.139058       1.505204      -0.298663       2.222052          -0.000010
           45              H      22.511203      18.086235      18.169276       0.153897       1.051028 0.73216934E+01  0.68932763E+02                                 1.595120                            1.502163      -0.871165       2.494138                    0.999551       2.977689       7.654771       0.562909       1.155723      -0.741692      -0.025948       0.002407      -0.045010       0.052010      -0.004615       0.004978       0.000682       0.040550       0.071814      -0.032790       0.007394       0.025396              1.612155       1.868810      -0.035395       0.356909       1.269150      -0.108459       1.698503           0.000019
           46              H      24.970349      18.146116      17.861411       0.135094       1.101487 0.76253560E+01  0.73386821E+02                                 1.730810                            1.595030      -0.788846       2.528484                    0.999699       3.142862       8.490094       0.508674       1.251148      -0.718585       0.021183       0.013390      -0.043478       0.050183       0.005361       0.002058      -0.006932       0.021171       0.050200      -0.021593       0.003489       0.018104              1.795186       1.825294       0.167618      -0.523033       1.455431      -0.264668       2.104833           0.000011
           47              H      16.866008      18.208465      20.695344       0.112407       1.161714 0.86929872E+01  0.86552605E+02                                 1.785839                            1.697894      -0.998651       2.412524                    0.998014       3.405657       9.394693       0.494666       1.243607      -0.718801      -0.023582       0.045125       0.025498       0.056943      -0.008777      -0.000235       0.019865      -0.002564      -0.020043      -0.022784       0.000552       0.022232              1.782303       1.673997      -0.256131      -0.011324       2.046458       0.315639       1.626454          -0.000006
           48              H      19.040424      15.322007      19.137602       0.135943       1.084339 0.75677203E+01  0.71535786E+02                                 1.598116                            1.502585      -0.853944       2.487808                    0.999516       3.029387       7.695831       0.579167       1.118779      -0.750923       0.028377      -0.033532      -0.016503       0.046926      -0.009694       0.003160       0.024067       0.000211      -0.036379      -0.030621       0.005809       0.024812              1.606468       1.888468      -0.363983      -0.106693       1.628657       0.122655       1.302278           0.000003
           49              H      16.754073      15.117201      18.277160       0.135061       1.149268 0.79987130E+01  0.77507151E+02                                 1.736390                            1.600005      -0.940921       2.450116                    0.999169       3.186020       8.492693       0.526661       1.200200      -0.729824      -0.014434      -0.037035      -0.032058       0.051065      -0.009111       0.002464       0.017291      -0.011075      -0.021658      -0.020862      -0.001031       0.021893              1.794353       1.657267       0.305776       0.366205       1.840500       0.443279       1.885291           0.000002
           50              H      21.879839      18.238720      25.155434       0.112837       1.246193 0.93326658E+01  0.93581674E+02                                 1.808973                            1.712344      -0.806667       2.499527                    0.999377       3.278003       8.763697       0.518458       1.178169      -0.736398       0.046756      -0.037361       0.012636       0.061168      -0.020708       0.008233       0.004015       0.010433      -0.005005      -0.023651       0.000757       0.022893              1.807100       2.083614      -0.468112       0.014375       1.704353       0.030154       1.633334          -0.000014
           51              H      18.437387      20.019729      23.981865       0.149808       1.138321 0.79530236E+01  0.76332120E+02                                 1.675724                            1.559553      -0.843249       2.497933                    0.999456       3.045470       7.868008       0.556457       1.146831      -0.744186      -0.042008       0.019320      -0.022237       0.051307      -0.020104       0.002479      -0.000537       0.038757       0.022032      -0.031601       0.006990       0.024610              1.710812       1.938891      -0.296743       0.457073       1.488023      -0.167272       1.705522          -0.000020
           52              H      10.420036      16.931245       0.213137       0.108293       1.327994 0.96318693E+01  0.97299269E+02                                 1.879182                            1.731051      -0.857759       2.466539                    0.998959       3.360007       9.001847       0.519717       1.166650      -0.738570      -0.036200       0.006499       0.032290       0.048942      -0.012636      -0.002440       0.000283       0.045061       0.025181      -0.030032       0.007964       0.022068              1.920393       1.983775      -0.239802      -0.542546       1.533867       0.251990       2.243538          -0.000019
           53              H      10.510767      22.181619      18.077179       0.146983       0.978934 0.75417101E+01  0.74016704E+02                                 1.721448                            1.681822      -1.309449       2.284776                    0.993592       3.598038      10.558133       0.443736       1.406440      -0.682457      -0.029381       0.001239       0.018342       0.034658      -0.000970      -0.012182      -0.000359       0.003586      -0.000755      -0.011483      -0.001596       0.013079              1.734092       1.990424      -0.035684      -0.246210       1.674342       0.038547       1.537508           0.000001
           54              H      11.766042       3.629082      16.235254       0.154957       0.922197 0.67729440E+01  0.64049968E+02                                 1.599570                            1.552707      -0.921902       2.472432                    0.999011       3.234703       9.011059       0.485212       1.334852      -0.698543       0.018981       0.032127      -0.009634       0.038538       0.006512      -0.006739      -0.004177      -0.010712      -0.018035      -0.011191      -0.002598       0.013789              1.620239       1.603966       0.168791      -0.178535       1.855406      -0.074842       1.401344           0.000006
           55              H      13.326503      20.040570      16.227360       0.159599       0.831861 0.58918707E+01  0.54610728E+02                                 1.572778                            1.507095      -1.148708       2.369946                    0.996144       3.426661       9.917601       0.457111       1.445637      -0.674718       0.014157      -0.032625      -0.007185       0.036283      -0.002903      -0.005455       0.002337      -0.008253      -0.020963      -0.010143       0.000585       0.009558              1.617018       1.459794      -0.120712      -0.156213       1.955325       0.159814       1.435933           0.000002
           56              H      10.638190      19.990168      19.492830       0.107306       1.048393 0.76662732E+01  0.74986477E+02                                 1.743329                            1.650122      -1.089850       2.362730                    0.997130       3.620910      10.352031       0.470141       1.331923      -0.696989      -0.000276       0.028916       0.046682       0.054913       0.005843      -0.001097       0.008960      -0.027101       0.022566      -0.018865       0.000786       0.018079              1.763842       1.405675       0.105759      -0.037799       1.801606       0.342446       2.084246          -0.000001
           57              H      11.248297      18.518880      15.885288       0.146900       1.014383 0.69918473E+01  0.67260072E+02                                 1.751410                            1.611122      -1.181588       2.343331                    0.996098       3.520149      10.190218       0.457345       1.392183      -0.684947       0.008606      -0.015575      -0.044439       0.047869       0.011461      -0.004567       0.011013      -0.025080       0.020334      -0.022841       0.002822       0.020019              1.834867       1.537212      -0.070369      -0.372558       1.494295       0.099146       2.473094           0.000004
           58              H      10.048543      16.891586      17.256207       0.120941       1.170269 0.82419381E+01  0.80227162E+02                                 1.744198                            1.615235      -0.833898       2.491804                    0.999548       3.170556       8.389389       0.530079       1.187062      -0.733999      -0.008305      -0.042883      -0.017302       0.046982       0.010228      -0.007191       0.012059      -0.023854       0.031451      -0.024589       0.003753       0.020836              1.812669       1.498841       0.336313       0.008378       2.462110       0.130459       1.477057           0.000007
           59              H       8.665701       3.745028      19.387578       0.108181       1.123639 0.85114894E+01  0.85281037E+02                                 1.814221                            1.731558      -1.122296       2.348726                    0.996641       3.647893      10.483617       0.462764       1.320990      -0.699887      -0.016439      -0.035152       0.040684       0.056224       0.003326      -0.012826      -0.010383      -0.026424      -0.003979      -0.021207      -0.000440       0.021647              1.822017       1.505721       0.066101      -0.142979       1.989044      -0.341350       1.971286           0.000001
           60              H       9.088688       7.162449      17.600910       0.119101       1.005280 0.67753100E+01  0.64666813E+02                                 1.739378                            1.582283      -1.089944       2.370256                    0.996599       3.603496      10.390785       0.463109       1.385704      -0.685742       0.001114       0.043723      -0.010174       0.044905      -0.001066      -0.010488      -0.006257      -0.022588      -0.011147      -0.018155       0.002675       0.015480              1.850365       1.413800      -0.139864      -0.018535       2.686931      -0.156069       1.450365           0.000002
           61              H      10.239608       5.534530      16.264199       0.141546       1.026137 0.73099047E+01  0.69677524E+02                                 1.647129                            1.561366      -0.827278       2.508411                    0.999693       3.146921       8.486415       0.513802       1.250631      -0.717981       0.020752       0.018841      -0.037933       0.047165      -0.000063      -0.018261      -0.007292      -0.016457       0.021714      -0.023450       0.002713       0.020737              1.669578       1.566042       0.034505      -0.389512       1.535378      -0.131824       1.907314           0.000008
           62              H      14.058891       3.192501      15.887920       0.111029       1.050435 0.74767840E+01  0.72943212E+02                                 1.766704                            1.645143      -1.248314       2.291314                    0.995497       3.680896      10.636205       0.462500       1.357450      -0.691156       0.005326       0.046872       0.026724       0.054217       0.000370      -0.007220       0.012293      -0.003368      -0.027499      -0.018014       0.003923       0.014091              1.825474       1.533741       0.145199      -0.033826       2.131294       0.487327       1.811386           0.000004
           63              H      14.753602      20.143519      14.369647       0.138781       0.973287 0.67686366E+01  0.64109629E+02                                 1.658954                            1.551598      -0.922225       2.457892                    0.999087       3.365771       9.436592       0.484837       1.333793      -0.697476      -0.015804      -0.042467      -0.014019       0.047432       0.002867      -0.012260       0.014673      -0.014504      -0.021938      -0.023101       0.003407       0.019693              1.711438       1.647155       0.482829       0.049108       2.005834       0.177467       1.481324           0.000005
           64              H      16.961530      20.680654      13.501311       0.126936       1.146647 0.80062872E+01  0.77806774E+02                                 1.754482                            1.617564      -0.823557       2.503346                    0.999514       3.213021       8.652425       0.514277       1.225527      -0.724084       0.023269      -0.029846      -0.028378       0.047303       0.004349      -0.008088       0.018537      -0.009285      -0.030677      -0.024644       0.003813       0.020832              1.836642       1.822249      -0.284793      -0.498768       1.657431       0.396847       2.030247           0.000014
           65              H      19.522902       5.844672      22.121521       0.142697       1.021166 0.75940118E+01  0.73239387E+02                                 1.648720                            1.591733      -1.081448       2.382902                    0.997478       3.300446       9.017139       0.507612       1.251124      -0.716337       0.004935       0.007765       0.033477       0.034719       0.002140       0.000635       0.005445       0.008218       0.036211      -0.011791      -0.001622       0.013413              1.660894       1.709347       0.074897       0.063704       1.370248       0.196376       1.903088          -0.000005
           66              H      21.039759       5.127339      18.469246       0.149515       0.929662 0.65762538E+01  0.62688172E+02                                 1.684318                            1.581939      -1.401645       2.234353                    0.993480       3.700886      10.883086       0.450264       1.427027      -0.676516       0.024752       0.001196      -0.021616       0.032884       0.004846       0.001090       0.000485       0.007996       0.011541      -0.008206       0.002883       0.005323              1.745094       2.126253       0.042673      -0.276703       1.357379       0.157798       1.751652           0.000004
           67              H      17.160160       4.355856      19.253380       0.154626       1.029206 0.75303684E+01  0.73952179E+02                                 1.778825                            1.676540      -1.403109       2.235756                    0.993708       3.676172      10.826452       0.445583       1.399725      -0.682585      -0.030247      -0.010595      -0.010581       0.033751       0.004770      -0.002397       0.005417      -0.000116       0.012014      -0.009153       0.001924       0.007229              1.844330       2.347438       0.278252       0.184271       1.459167       0.138663       1.726385           0.000003
           68              H      15.811812       3.587708      21.268972       0.147001       1.102671 0.79485589E+01  0.77515572E+02                                 1.737418                            1.634829      -0.944935       2.455159                    0.998824       3.259260       8.945680       0.498102       1.260919      -0.715151      -0.016710      -0.041686      -0.023668       0.050765       0.011209      -0.012703       0.015229      -0.008893      -0.032106      -0.028238       0.008962       0.019276              1.762909       1.528416       0.215744       0.102605       2.094110       0.412433       1.666201          -0.000003
           69              H      14.320564       4.604026      22.942493       0.127054       1.108931 0.78388383E+01  0.76880027E+02                                 1.805439                            1.666581      -0.995517       2.424606                    0.997780       3.440942       9.758243       0.470015       1.328717      -0.699425      -0.043488      -0.019630       0.010486       0.048852       0.011343      -0.007963       0.008922      -0.000807      -0.026432      -0.019852       0.004053       0.015799              1.882327       2.488392       0.366503      -0.374387       1.564562      -0.069519       1.594027          -0.000006
           70              H      17.504522       6.876173      22.774088       0.107809       1.174024 0.85556183E+01  0.85541797E+02                                 1.842944                            1.714786      -1.113702       2.347901                    0.997133       3.623108      10.286116       0.475313       1.288842      -0.706617       0.030987       0.042812       0.012616       0.054334       0.015854      -0.002702       0.010086       0.010601      -0.010342      -0.020650       0.001517       0.019132              1.882667       2.013150       0.439238       0.024054       2.099401       0.179046       1.535449          -0.000002
           71              H      16.910089       4.053644      17.037807       0.110327       1.124407 0.78150406E+01  0.77253750E+02                                 1.863375                            1.690185      -1.303073       2.264496                    0.994355       3.787337      11.092065       0.452011       1.370782      -0.688019      -0.052001       0.006863       0.012661       0.053959      -0.000423       0.001115       0.006016       0.026321       0.008041      -0.016417       0.004459       0.011958              1.951203       2.578591      -0.113288      -0.344969       1.448261       0.145330       1.826757           0.000004
           72              H      20.822949       4.083607      16.561538       0.139023       1.053200 0.71093968E+01  0.68230734E+02                                 1.737142                            1.577774      -1.329928       2.259229                    0.994723       3.587831      10.155627       0.486038       1.313071      -0.699580       0.044097       0.005716      -0.005899       0.044855       0.000403      -0.009582       0.013559       0.033757       0.034949      -0.027745       0.004646       0.023100              1.835117       2.669663       0.106284       0.214120       1.353283       0.123369       1.482404           0.000008
           73              H      19.700226       3.086854      14.566996       0.124947       1.191978 0.82984562E+01  0.81736769E+02                                 1.827997                            1.664661      -0.939676       2.448424                    0.998789       3.343126       9.196842       0.496592       1.252235      -0.716978       0.026043      -0.018588      -0.039520       0.050848      -0.001432      -0.008682       0.016060       0.030563      -0.014450      -0.025828       0.003641       0.022187              1.919446       1.694019      -0.195388      -0.319362       1.542158       0.505877       2.522160           0.000021
           74              H      23.024129       5.634845      19.248118       0.117075       1.073771 0.75006678E+01  0.73315430E+02                                 1.793629                            1.645989      -1.297589       2.262557                    0.995333       3.765198      10.929461       0.462621       1.354519      -0.690767       0.012268      -0.019252      -0.043323       0.048969       0.003558      -0.002360       0.006504       0.018800      -0.001494      -0.013420       0.002967       0.010453              1.855819       1.640166      -0.073211      -0.167438       1.558108       0.476119       2.369182           0.000003
           75              H      23.761974       7.357350      22.700411       0.132640       1.016563 0.67857539E+01  0.64816878E+02                                 1.758437                            1.587517      -1.151788       2.352194                    0.996388       3.550260      10.254399       0.460411       1.392740      -0.684605       0.022929       0.019593       0.034841       0.046082       0.003683      -0.003079       0.009128       0.017495       0.011366      -0.016012       0.006846       0.009167              1.877609       1.832336       0.276322       0.539103       1.648424       0.442675       2.152066          -0.000003
           76              H      21.420362       6.756457      22.745144       0.138131       1.049674 0.74698026E+01  0.71134727E+02                                 1.632069                            1.547398      -0.762107       2.533281                    0.999849       3.098187       8.179628       0.535066       1.202060      -0.729746      -0.019163       0.011309       0.043675       0.049016       0.005975      -0.006882       0.015939       0.023027       0.049103      -0.027824       0.004427       0.023398              1.648896       1.826103      -0.049586      -0.337836       1.346789       0.125099       1.773795          -0.000009
           77              H      16.425532      18.953193       5.578402       0.115692       0.963838 0.69852790E+01  0.67084612E+02                                 1.679640                            1.598052      -1.056560       2.380274                    0.997020       3.627427      10.442851       0.465198       1.370974      -0.688569       0.013979      -0.037277      -0.010413       0.041151      -0.007427      -0.007494       0.005541      -0.012245      -0.018808      -0.012307      -0.003613       0.015920              1.736387       1.502329      -0.145143      -0.115469       2.225980       0.252227       1.480852          -0.000001
           78              H      17.539295      20.795154       4.733748       0.110437       1.008571 0.71579774E+01  0.68844843E+02                                 1.702484                            1.594743      -1.020212       2.392743                    0.997411       3.573647      10.141177       0.477972       1.332363      -0.696721       0.028216      -0.001061      -0.024417       0.037329       0.004180      -0.012757      -0.002810      -0.010127      -0.026542      -0.018146       0.004023       0.014122              1.747352       1.837950      -0.140673      -0.543267       1.504319       0.166961       1.899786          -0.000004
           79              H      15.158820       2.490955       5.396841       0.114893       1.070775 0.77722930E+01  0.75602053E+02                                 1.717457                            1.622248      -0.896277       2.452102                    0.999054       3.422357       9.474777       0.495913       1.269745      -0.711741       0.021970       0.027384      -0.017523       0.039238       0.006328      -0.013543      -0.005290       0.000974      -0.007810      -0.014128      -0.003283       0.017411              1.779546       1.591036       0.373325      -0.189291       2.232828      -0.234008       1.514775          -0.000007
           80              H      12.234524       1.015981       7.720298       0.111211       1.293795 0.10558666E+02  0.11155723E+03                                 1.973195                            1.909194      -1.576691       2.124418                    0.991407       3.995299      11.758887       0.447811       1.294561      -0.704014      -0.027060       0.006808       0.022654       0.035942      -0.004460      -0.008090       0.001766       0.013689       0.002543      -0.008663      -0.004588       0.013252              1.985940       2.068747       0.047896      -0.402818       1.889020       0.070487       2.000055           0.000003
           81              H      14.816154      11.914866      10.691060       0.114092       1.128966 0.83727076E+01  0.83265121E+02                                 1.799614                            1.698144      -1.082723       2.365106                    0.997181       3.583715      10.148291       0.476864       1.291560      -0.706218      -0.032312      -0.018571      -0.007730       0.038062       0.008348       0.000067      -0.003961       0.005695      -0.030638      -0.011735      -0.002405       0.014140              1.838303       2.006801       0.423918       0.090288       1.933227      -0.000448       1.574882           0.000001
           82              H      16.315014      10.934247      12.111973       0.104639       1.143862 0.78099642E+01  0.75244700E+02                                 1.717466                            1.563890      -0.988288       2.400745                    0.998070       3.363553       8.946803       0.541358       1.174342      -0.733643      -0.003665      -0.032231       0.012712       0.034840      -0.000458       0.011799      -0.009207       0.000471      -0.018195      -0.016982       0.002530       0.014452              1.835332       1.479556       0.353682      -0.118475       2.469601      -0.456519       1.556838           0.000003
           83              H      18.241274      11.990085      12.693495       0.113879       1.194440 0.87781127E+01  0.86483628E+02                                 1.731436                            1.636823      -0.968784       2.417992                    0.998400       3.277269       8.619727       0.543175       1.144547      -0.743460       0.023067      -0.018231       0.024257       0.038116      -0.000626       0.008565      -0.011897      -0.010671      -0.009176      -0.015326      -0.000976       0.016302              1.751102       1.782571      -0.180733       0.370892       1.653947      -0.334277       1.816788           0.000011
           84              H      17.214030      15.137158      10.427928       0.120634       1.062813 0.78783653E+01  0.77686208E+02                                 1.764730                            1.675571      -1.272511       2.279580                    0.995000       3.684153      10.619014       0.464812       1.336352      -0.695535       0.005334       0.036938      -0.010053       0.038651       0.004256      -0.001719      -0.003325      -0.019298      -0.013071      -0.008638      -0.004819       0.013457              1.810882       1.640503       0.220224      -0.019914       2.225971      -0.303237       1.566174           0.000003
           85              H      15.878227      14.982766      22.603053       0.104517       1.153891 0.87553142E+01  0.88705354E+02                                 1.873158                            1.773279      -1.211494       2.299396                    0.994767       3.810867      11.160216       0.448864       1.346832      -0.693681       0.004565       0.033538      -0.004763       0.034181       0.004796      -0.007289      -0.007836      -0.017604      -0.002356      -0.012823      -0.003188       0.016011              1.907276       1.555616       0.082452      -0.072463       2.572936      -0.155410       1.593276          -0.000005
           86              H      16.623898      13.671450      20.937426       0.101211       1.081859 0.76541463E+01  0.73737938E+02                                 1.679634                            1.569642      -0.970086       2.402686                    0.998409       3.447998       9.320966       0.526716       1.207079      -0.725011       0.006659       0.012224      -0.029774       0.032867      -0.004398      -0.007755       0.005903      -0.027886       0.022253      -0.020095       0.003182       0.016913              1.713110       1.484766       0.179248      -0.334571       1.673144      -0.419829       1.981422          -0.000002
           87              H      16.625653      11.348358      21.211083       0.108966       1.108790 0.80207542E+01  0.78531884E+02                                 1.748864                            1.639783      -0.972421       2.412194                    0.998469       3.458638       9.565544       0.497607       1.257156      -0.714454       0.013820      -0.018007      -0.028908       0.036754       0.000087      -0.011739       0.002498      -0.009801       0.033325      -0.015690      -0.000870       0.016561              1.802124       1.634922      -0.323195      -0.286374       1.960661       0.419865       1.810789           0.000001
           88              H      14.747664      11.828878      24.758105       0.128752       1.163706 0.90804337E+01  0.91506177E+02                                 1.783115                            1.729997      -1.364443       2.240074                    0.994667       3.536749       9.852128       0.491753       1.235991      -0.719080      -0.018445      -0.015299       0.032750       0.040581       0.004592      -0.005320      -0.008528       0.000450       0.025819      -0.009625      -0.005591       0.015216              1.771269       1.581433       0.029975      -0.293482       1.763597      -0.134451       1.968778          -0.000008
           89              H       2.546666      17.017529       1.002534       0.117952       1.110162 0.81009641E+01  0.79909790E+02                                 1.776036                            1.668045      -1.114094       2.352977                    0.996375       3.572800      10.079971       0.482095       1.287984      -0.706629       0.009587       0.008857       0.036745       0.038994      -0.000619       0.007363       0.010127      -0.006795       0.025724      -0.012680      -0.003820       0.016501              1.828461       1.472381      -0.050211       0.187820       1.614689       0.219750       2.398313          -0.000008
           90              H      27.495425      21.526459      26.079028       0.096209       1.062576 0.74087782E+01  0.72150300E+02                                 1.776062                            1.628094      -1.281865       2.257687                    0.993446       3.862538      11.168999       0.468782       1.341664      -0.692839      -0.012818       0.028996       0.013564       0.034482      -0.009189       0.006628       0.000431      -0.008578       0.015639      -0.014508       0.004175       0.010333              1.877952       1.579380      -0.324305      -0.291021       2.250148       0.461842       1.804327          -0.000005
           91              H      26.935316      21.043152      23.902925       0.116739       1.250206 0.95843503E+01  0.97582310E+02                                 1.866203                            1.774969      -0.998332       2.407686                    0.998047       3.457531       9.579724       0.488031       1.232679      -0.721885      -0.020910       0.026243      -0.018465       0.038300      -0.012927       0.005643       0.001549      -0.010458      -0.013668      -0.014724      -0.001674       0.016398              1.884501       1.757588      -0.307881       0.245215       2.024601      -0.247069       1.871314          -0.000013
           92              H      10.999299      17.592902      24.171320       0.109531       1.104483 0.79829331E+01  0.79110232E+02                                 1.807110                            1.680011      -1.519918       2.149110                    0.992827       3.919847      11.388955       0.466169       1.325846      -0.695738       0.010880      -0.030806      -0.013916       0.035512      -0.002433      -0.002454       0.002706      -0.011730      -0.012426      -0.006437      -0.002736       0.009173              1.876118       1.543933      -0.365529      -0.069514       2.242018       0.385576       1.842401          -0.000005
           93              H      19.864347       3.296570      10.204265       0.110311       1.252698 0.95989577E+01  0.98597438E+02                                 1.909211                            1.804474      -1.260410       2.277105                    0.995083       3.735691      10.686984       0.468766       1.272063      -0.710208       0.003318       0.036821       0.001731       0.037011       0.008674      -0.005042      -0.005063      -0.017124      -0.013974      -0.011324      -0.005278       0.016603              1.936609       1.612151      -0.113053      -0.092607       2.543369       0.022628       1.654308           0.000010
           94              H       3.075776       2.295038       8.517588       0.109357       1.128768 0.80170016E+01  0.77837507E+02                                 1.717837                            1.601105      -0.836678       2.478147                    0.999285       3.311281       8.875737       0.526102       1.199110      -0.728970       0.012256       0.017860      -0.027255       0.034814      -0.004510      -0.013593       0.000815      -0.021429       0.019194      -0.021197       0.006821       0.014377              1.757078       1.638750       0.257540      -0.375480       1.787779      -0.442620       1.844705           0.000005
           95              H       5.069346      20.379012       8.536007       0.099797       1.173115 0.85265409E+01  0.84618237E+02                                 1.797818                            1.675840      -1.008001       2.385934                    0.998187       3.556595       9.845190       0.499680       1.235161      -0.718902       0.020242      -0.012441      -0.030655       0.038785       0.000188      -0.015709      -0.000990      -0.003888       0.030676      -0.016354      -0.003199       0.019553              1.864880       1.909876      -0.385324      -0.419443       1.850766       0.356183       1.833999           0.000006
           96              H      20.656980      20.076701      11.706750       0.133398       1.130401 0.86810749E+01  0.86428709E+02                                 1.750230                            1.693454      -1.151188       2.343514                    0.996880       3.420022       9.442713       0.496612       1.238810      -0.719293      -0.019213      -0.023024       0.026968       0.040330       0.006998      -0.007868      -0.008918       0.000982       0.015733      -0.009889      -0.006799       0.016689              1.744477       1.637756       0.090322      -0.302184       1.770526      -0.140522       1.825149           0.000016
           97              H      14.670680       7.943699      14.651199       0.109541       1.117257 0.79845815E+01  0.78982756E+02                                 1.825509                            1.684849      -1.220609       2.300839                    0.994317       3.726103      10.750303       0.464435       1.333218      -0.696075       0.000868       0.002295       0.037843       0.037923      -0.003192       0.003250       0.006606      -0.011293       0.033859      -0.013175      -0.001263       0.014437              1.935698       1.432467      -0.100762       0.055251       1.587875       0.101196       2.786751           0.000004
           98              H      13.952086       9.806727      13.446053       0.100809       1.093404 0.75943286E+01  0.73696973E+02                                 1.754632                            1.609026      -0.986460       2.396620                    0.998070       3.589613      10.038038       0.493717       1.278404      -0.708098      -0.008062       0.031728       0.017327       0.037039      -0.004870       0.006821      -0.000761      -0.027321       0.022221      -0.019809       0.007839       0.011970              1.858465       1.457977      -0.262812      -0.265774       2.254832       0.475804       1.862587           0.000001
           99              H      13.770991       9.676987      11.117334       0.113147       1.246496 0.92163216E+01  0.93272333E+02                                 1.882295                            1.752247      -1.037270       2.386106                    0.997397       3.537087       9.891833       0.484447       1.249293      -0.716764      -0.009419       0.030733      -0.018802       0.037239      -0.008009       0.001463      -0.000849      -0.023586      -0.015059      -0.011938      -0.004898       0.016836              1.957294       1.492666      -0.117582       0.082904       2.425291      -0.398990       1.953925           0.000002
          100              H      14.913839       5.883184      11.275213       0.104814       1.084367 0.77787288E+01  0.76569800E+02                                 1.783074                            1.655350      -1.478334       2.164503                    0.993249       3.919655      11.340958       0.471037       1.320999      -0.696548       0.005695      -0.029804      -0.016215       0.034404      -0.000568      -0.002230       0.006729      -0.011481      -0.013787      -0.008218      -0.002871       0.011089              1.866672       1.416587      -0.231179      -0.068493       2.242324       0.338855       1.941106           0.000002
          101              H      10.025294       9.772590      18.750798       0.115168       0.966600 0.70577810E+01  0.67852445E+02                                 1.673881                            1.599748      -1.025877       2.393559                    0.997528       3.601925      10.323303       0.468536       1.359772      -0.691037       0.013513      -0.035755      -0.009153       0.039304      -0.008304      -0.007448       0.005342      -0.011977      -0.020466      -0.012479      -0.004101       0.016581              1.723829       1.512495      -0.167229      -0.125691       2.187861       0.237128       1.471132           0.000001
          102              H      11.133638      11.632303      17.900881       0.101918       1.041188 0.74202762E+01  0.72039330E+02                                 1.737825                            1.622044      -1.039718       2.375333                    0.997210       3.670913      10.478791       0.474482       1.329648      -0.696818       0.027549      -0.000079      -0.023496       0.036208       0.004553      -0.011373      -0.002698      -0.008554      -0.029688      -0.017154       0.003248       0.013906              1.789721       1.892272      -0.146091      -0.574681       1.521481       0.180969       1.955411           0.000000
          103              H      10.554831      13.729121      18.553449       0.117623       1.091962 0.78838181E+01  0.77035720E+02                                 1.748109                            1.639927      -0.979639       2.416041                    0.998496       3.437480       9.568752       0.490012       1.279215      -0.709726       0.020062       0.026449      -0.015972       0.036840       0.005995      -0.012943      -0.005868       0.002157      -0.008631      -0.013454      -0.003738       0.017191              1.819795       1.616408       0.401722      -0.187752       2.321351      -0.221347       1.521626          -0.000000
          104              H       7.644770      12.224421      20.832173       0.110895       1.320609 0.10768389E+02  0.11428156E+03                                 1.996968                            1.925970      -1.567163       2.127192                    0.991958       4.005201      11.796707       0.446788       1.291753      -0.704718      -0.026401       0.007423       0.022278       0.035332      -0.002977      -0.008335       0.002356       0.014369       0.000347      -0.007975      -0.005383       0.013358              2.005219       2.140397       0.034892      -0.407506       1.901515       0.087551       1.973743          -0.000002
          105              H      10.941116       6.131260      23.471389       0.111593       1.041019 0.76117547E+01  0.74849199E+02                                 1.776470                            1.672514      -1.317239       2.253406                    0.993727       3.830487      11.237503       0.451979       1.378116      -0.686192       0.005901       0.032313      -0.015495       0.036319       0.005032      -0.003302      -0.006254      -0.015513      -0.003318      -0.009051      -0.004133       0.013184              1.838661       1.650234       0.260230      -0.051673       2.164271      -0.415369       1.701477          -0.000003
          106              H       8.708183       2.870304      24.031860       0.101593       1.096567 0.81403382E+01  0.80496060E+02                                 1.765675                            1.673333      -1.183258       2.308484                    0.995710       3.681656      10.442396       0.480198       1.289893      -0.705486      -0.028654      -0.022573      -0.008021       0.037349       0.008755       0.002310      -0.002174       0.004715      -0.026567      -0.010530      -0.002976       0.013506              1.806610       1.911158       0.478381       0.095787       1.951761       0.001631       1.556911          -0.000007
          107              H      11.918616      22.536370      25.658017       0.110537       1.092016 0.73864617E+01  0.70634361E+02                                 1.706842                            1.552056      -0.970159       2.411106                    0.998429       3.391557       9.179315       0.523741       1.222953      -0.721565      -0.004948      -0.027863       0.019560       0.034401       0.001823       0.010301      -0.011060       0.000165       0.007677      -0.015649       0.000544       0.015105              1.828025       1.470398       0.344046      -0.145252       2.403410      -0.520901       1.610265          -0.000011
          108              H      11.981240       3.357232      26.134286       0.101891       1.238754 0.93475479E+01  0.93778756E+02                                 1.783393                            1.695868      -1.055470       2.365687                    0.997548       3.433805       9.185937       0.529154       1.153765      -0.740179       0.021968      -0.015375       0.026113       0.037428      -0.000930       0.006477      -0.012979      -0.010718      -0.002153      -0.013516      -0.003410       0.016925              1.793756       1.879785      -0.120854       0.386319       1.642777      -0.274762       1.858704          -0.000022
          109              H      10.280248      14.633468      23.158261       0.160975       0.875938 0.63185331E+01  0.59245474E+02                                 1.595991                            1.537808      -1.055869       2.416251                    0.997330       3.325464       9.494638       0.465423       1.403522      -0.683768      -0.016402       0.034622       0.005747       0.038739      -0.002861      -0.006690       0.003871      -0.009221      -0.018220      -0.011008       0.000409       0.010600              1.628489       1.467411      -0.138013      -0.138396       1.988501       0.124691       1.429554          -0.000005
          110              H      13.095699      12.498234      21.305811       0.146336       0.956848 0.73003501E+01  0.71140458E+02                                 1.700850                            1.658375      -1.302810       2.287327                    0.993595       3.599555      10.560366       0.444918       1.412711      -0.681001       0.028136      -0.000783      -0.018348       0.033600       0.000443      -0.011269       0.001176       0.002598      -0.000495      -0.010828      -0.001093       0.011922              1.714120       1.973493      -0.034258      -0.245432       1.677545       0.048222       1.491321          -0.000001
          111              H      10.016949      10.620606      23.066165       0.157115       0.904959 0.65730760E+01  0.61716453E+02                                 1.581353                            1.530590      -0.907398       2.480055                    0.999060       3.212297       8.926268       0.488083       1.336535      -0.698093      -0.019069      -0.031527       0.006883       0.037483       0.006524      -0.007318      -0.003573      -0.009757      -0.016277      -0.011401      -0.001867       0.013268              1.604239       1.594192       0.183334      -0.166338       1.867901      -0.061756       1.350624          -0.000005
          112              H      12.482426      16.128127      23.513490       0.140619       0.921190 0.62105033E+01  0.58269530E+02                                 1.665256                            1.534033      -1.134493       2.354407                    0.996528       3.589355      10.418314       0.459428       1.420935      -0.678300      -0.003893       0.013545       0.040642       0.043016       0.009272      -0.003989       0.001391      -0.020444       0.012859      -0.016790       0.005129       0.011661              1.731217       1.398447      -0.068758      -0.235930       1.453186       0.161159       2.342017          -0.000004
          113              H      13.516920      17.777833      22.089945       0.120447       1.170558 0.83207532E+01  0.81686589E+02                                 1.785299                            1.654369      -0.816550       2.501044                    0.999590       3.249750       8.810297       0.505807       1.233483      -0.722549       0.007547       0.041934       0.017642       0.046115       0.009452      -0.003269       0.010876      -0.024338       0.030124      -0.021923       0.001931       0.019992              1.862735       1.536263       0.344622       0.007032       2.540807       0.120985       1.511135          -0.000012
          114              H      12.874026      14.671010      19.887529       0.104897       1.074562 0.79188338E+01  0.78039464E+02                                 1.768663                            1.674548      -1.095809       2.358615                    0.996931       3.641736      10.429858       0.468045       1.327900      -0.697942      -0.001327      -0.028779      -0.046214       0.054459       0.005996      -0.001141       0.009883      -0.028638       0.024905      -0.020043       0.000516       0.019527              1.792548       1.433895       0.124727       0.005971       1.847490       0.358684       2.096259          -0.000002
          115              H       9.221691      14.192814      25.513294       0.135028       1.102290 0.82535136E+01  0.81824503E+02                                 1.772927                            1.691582      -1.019258       2.398832                    0.998020       3.508834       9.936022       0.475207       1.300106      -0.704724       0.027103       0.037469       0.020632       0.050638       0.016465      -0.010106       0.013823      -0.013361       0.002432      -0.027563       0.007486       0.020076              1.796524       1.870158       0.438670       0.201115       1.819780       0.169111       1.699635          -0.000007
          116              H      16.692659      10.418278       0.294708       0.138078       1.249423 0.90534976E+01  0.91980677E+02                                 1.933889                            1.774398      -1.328958       2.261353                    0.993960       3.658069      10.532974       0.462284       1.304118      -0.703223      -0.017203       0.015994       0.042376       0.048451       0.004328      -0.003863       0.015975       0.005684       0.015099      -0.018712       0.002054       0.016658              2.033911       1.962624      -0.131279      -0.553102       1.585654       0.344925       2.553455          -0.000007
          117              H      25.868623      10.944706      23.795041       0.106471       1.033913 0.74247150E+01  0.71913919E+02                                 1.720077                            1.617727      -1.005476       2.405665                    0.997969       3.527252       9.975465       0.478422       1.321789      -0.699592       0.004435      -0.052445      -0.007271       0.053132      -0.004029      -0.002707       0.006584      -0.008749      -0.035378      -0.013772      -0.000050       0.013821              1.758786       1.493673       0.079943      -0.085755       2.177819       0.378857       1.604865          -0.000003
          118              H      12.580491       7.073261      21.703141       0.119898       0.982812 0.66466222E+01  0.63164639E+02                                 1.716124                            1.569073      -1.088892       2.371412                    0.996649       3.596688      10.364535       0.463999       1.389045      -0.685009      -0.003703      -0.044070       0.009640       0.045264       0.001789      -0.009645      -0.007661      -0.023779      -0.011080      -0.017346      -0.000317       0.017664              1.827576       1.404825      -0.084473      -0.033096       2.631757      -0.109736       1.446146          -0.000001
          119              H      11.454955       8.673647      23.066165       0.146455       1.028765 0.73453000E+01  0.70489737E+02                                 1.683220                            1.590281      -0.879763       2.486150                    0.999400       3.229523       8.898558       0.494334       1.291129      -0.708340      -0.021421      -0.019123       0.038998       0.048429       0.000970      -0.018945      -0.004423      -0.012979       0.017237      -0.022315       0.002622       0.019692              1.710210       1.620998       0.047355      -0.391114       1.598437      -0.184475       1.911195          -0.000007
          120              H      13.269692      10.541509      20.071721       0.108341       1.090293 0.82184766E+01  0.81685055E+02                                 1.782379                            1.704291      -1.086294       2.365259                    0.997094       3.632499      10.421557       0.464972       1.325341      -0.698816       0.021488       0.036022      -0.037856       0.056501       0.003906      -0.013156      -0.009090      -0.022689      -0.013076      -0.020396       0.000103       0.020293              1.794478       1.535724       0.133580      -0.178009       1.998925      -0.293619       1.848785          -0.000000
          121              H      22.608802      10.144542      20.463788       0.162609       1.023015 0.74137608E+01  0.72324578E+02                                 1.754934                            1.651450      -1.424276       2.233229                    0.993659       3.574202      10.397497       0.455130       1.379506      -0.686957       0.029473       0.013781       0.010749       0.034266       0.007050      -0.001851       0.005378      -0.001961       0.009603      -0.010551       0.002590       0.007960              1.818516       2.329581       0.312106       0.165502       1.452989       0.124747       1.672978           0.000000
          122              H      20.288033       8.697313      17.532496       0.148592       1.011028 0.74988600E+01  0.71859653E+02                                 1.619749                            1.567929      -1.076536       2.389462                    0.997822       3.216022       8.665682       0.519909       1.229387      -0.721830      -0.005174      -0.002828      -0.034668       0.035166       0.002702       0.001058       0.001754       0.007279       0.039433      -0.011179      -0.002195       0.013374              1.627699       1.670060       0.090521       0.089279       1.326970       0.149945       1.886069           0.000010
          123              H      18.767985       9.158270      21.261079       0.154507       0.920350 0.65371628E+01  0.62482077E+02                                 1.698663                            1.597211      -1.461669       2.206952                    0.993065       3.769242      11.250727       0.437899       1.463411      -0.669480      -0.023196      -0.002699       0.021454       0.031711       0.008143       0.002733      -0.000740       0.003879       0.015912      -0.011337       0.003998       0.007339              1.756227       2.137217       0.062064      -0.305533       1.385937       0.122560       1.745527           0.000001
          124              H      22.400886       7.674129      16.950974       0.103070       1.320726 0.97777852E+01  0.10055286E+03                                 1.949559                            1.799784      -1.268690       2.265136                    0.996039       3.720889      10.532087       0.479425       1.242315      -0.716880      -0.028503      -0.044267      -0.009874       0.053568       0.018043      -0.004627       0.007722       0.009240      -0.008387      -0.021503       0.001424       0.020079              1.994630       2.064877       0.462128       0.001325       2.379874       0.195335       1.539139           0.000010
          125              H       7.293717      10.269923      16.601008       0.127358       1.150702 0.81945791E+01  0.80997431E+02                                 1.833123                            1.692358      -0.905972       2.468813                    0.998887       3.386832       9.538691       0.472795       1.310657      -0.704147       0.042373       0.027597      -0.016480       0.053185       0.013602      -0.010612       0.007340      -0.010092      -0.023221      -0.022174       0.003795       0.018378              1.905876       2.380463       0.465335      -0.411254       1.677533      -0.154561       1.659632           0.000004
          126              H      23.832229      11.074377      18.521873       0.157489       1.099091 0.79763742E+01  0.77921964E+02                                 1.743708                            1.646496      -0.971806       2.450012                    0.998772       3.218589       8.866662       0.491931       1.274521      -0.712621       0.014767       0.041379       0.027701       0.051939       0.011679      -0.012613       0.015553      -0.012045      -0.019312      -0.027597       0.008009       0.019589              1.758799       1.557392       0.214949       0.104111       2.036860       0.416473       1.682146           0.000004
          127              H      22.869828      10.125764      22.726725       0.117509       1.065962 0.74430241E+01  0.72746102E+02                                 1.805155                            1.655657      -1.292825       2.275737                    0.994653       3.719375      10.861369       0.453757       1.381092      -0.686151       0.053070      -0.010056      -0.014233       0.055858      -0.001118      -0.000507       0.006781       0.026206       0.002400      -0.016232       0.003419       0.012812              1.877001       2.465091      -0.154335      -0.290148       1.429798       0.145665       1.736114          -0.000001
          128              H      20.053677      11.059438      25.263319       0.132814       1.166832 0.81758576E+01  0.80074781E+02                                 1.789994                            1.644245      -0.929498       2.455848                    0.999007       3.274794       8.926714       0.504327       1.240027      -0.720131      -0.025072       0.011187       0.041250       0.049551      -0.002659      -0.008286       0.009760       0.033815      -0.004989      -0.021053      -0.000720       0.021773              1.842441       1.663211      -0.129501      -0.322425       1.454893       0.385915       2.409219          -0.000007
          129              H      18.935994      10.440780      23.168787       0.135147       1.047804 0.71330607E+01  0.68540666E+02                                 1.734228                            1.582677      -1.307337       2.268092                    0.994977       3.600671      10.210747       0.484054       1.316862      -0.698811      -0.044720       0.004253       0.003420       0.045052      -0.006302      -0.009477       0.011294       0.033878       0.040889      -0.027259       0.002403       0.024856              1.824803       2.661011      -0.015513       0.240637       1.346090       0.081787       1.467309          -0.000001
          130              H      16.718115       8.689119      20.321697       0.118827       1.029240 0.71642588E+01  0.69491174E+02                                 1.768525                            1.627220      -1.291828       2.265079                    0.995105       3.794076      11.107647       0.455612       1.385967      -0.684218      -0.016155       0.019527       0.042404       0.049400       0.003612      -0.004411       0.006332       0.021205      -0.003263      -0.014417       0.001732       0.012685              1.839623       1.612909      -0.108229      -0.194515       1.602391       0.495874       2.303568           0.000001
          131              H      18.543251       7.472316      16.987812       0.129343       1.099276 0.80331060E+01  0.77976734E+02                                 1.691655                            1.611372      -0.750408       2.533348                    0.999852       3.181125       8.505857       0.520577       1.212103      -0.727533       0.023149      -0.014132      -0.041576       0.049640       0.004027      -0.006612       0.017952       0.020832       0.042308      -0.026953       0.003729       0.023224              1.705762       1.921819      -0.074201      -0.322173       1.421853       0.164277       1.773615           0.000014
          132              H      16.177924       6.911165      16.814145       0.135807       1.005645 0.66064940E+01  0.62736648E+02                                 1.746095                            1.565684      -1.146418       2.347651                    0.996748       3.588243      10.362413       0.463540       1.391452      -0.684185      -0.020360      -0.018349      -0.035522       0.044867       0.000837      -0.006806       0.006577       0.019716       0.009289      -0.014443       0.001042       0.013401              1.895586       1.743961       0.241188       0.557781       1.629307       0.474617       2.313489           0.000004
          133              H       5.800605       4.765547       3.523340       0.152858       1.015254 0.73981962E+01  0.70458315E+02                                 1.608066                            1.545505      -1.078503       2.395744                    0.997731       3.143315       8.366764       0.531195       1.210726      -0.726628      -0.030405      -0.015649      -0.016420       0.037934       0.008084       0.004454       0.003811       0.014259      -0.009180      -0.009761      -0.004400       0.014160              1.612752       1.859100       0.172800       0.169335       1.323556       0.174522       1.655600          -0.000009
          134              H       9.696860       5.735173       3.699638       0.149989       1.022101 0.75890914E+01  0.73290893E+02                                 1.661907                            1.601817      -1.069881       2.395236                    0.997806       3.274898       8.997750       0.500240       1.267848      -0.712884       0.031066       0.007894      -0.018201       0.036861       0.006304      -0.004972       0.001294       0.017716       0.004381      -0.012192       0.000203       0.011989              1.664219       2.050696       0.154114      -0.169320       1.352836       0.041636       1.589125          -0.000007
          135              H       7.346133       6.260865       6.917744       0.145342       1.049377 0.78307099E+01  0.75897905E+02                                 1.660437                            1.601402      -1.133562       2.360341                    0.997082       3.293785       8.941771       0.514572       1.228092      -0.721626      -0.002599       0.009206       0.033030       0.034388       0.002253       0.001030       0.004097       0.007246       0.031495      -0.010178      -0.001316       0.011493              1.650750       1.702104       0.092691      -0.117998       1.346113       0.155312       1.904034           0.000003
          136              H       3.828704       6.090345       4.641651       0.116893       1.168919 0.86927440E+01  0.86396385E+02                                 1.794513                            1.700129      -0.858645       2.488917                    0.999225       3.287531       9.008493       0.494230       1.246919      -0.719597      -0.014118       0.027407      -0.048135       0.057162       0.000174       0.003440      -0.011672       0.010862       0.043073      -0.017083      -0.002103       0.019187              1.796084       1.660997      -0.123500       0.139058       1.505204      -0.298663       2.222052          -0.000010
          137              H       5.641861       5.402352       8.143940       0.153897       1.051028 0.73216954E+01  0.68932782E+02                                 1.595120                            1.502162      -0.871165       2.494138                    0.999551       2.977690       7.654772       0.562910       1.155722      -0.741692       0.025948      -0.002407       0.045010       0.052010      -0.004615       0.004978       0.000682       0.040550       0.071814      -0.032790       0.007394       0.025396              1.612154       1.868810      -0.035395       0.356909       1.269150      -0.108459       1.698503           0.000019
          138              H       3.182715       5.342471       8.451805       0.135095       1.101486 0.76253544E+01  0.73386800E+02                                 1.730810                            1.595029      -0.788846       2.528484                    0.999699       3.142862       8.490093       0.508674       1.251148      -0.718585      -0.021183      -0.013390       0.043478       0.050183       0.005361       0.002058      -0.006932       0.021171       0.050200      -0.021593       0.003489       0.018104              1.795185       1.825293       0.167618      -0.523033       1.455431      -0.264668       2.104832           0.000011
          139              H      11.287056       5.280122       5.617872       0.112407       1.161714 0.86929872E+01  0.86552606E+02                                 1.785839                            1.697894      -0.998651       2.412524                    0.998014       3.405657       9.394693       0.494666       1.243607      -0.718801       0.023582      -0.045125      -0.025498       0.056943      -0.008777      -0.000235       0.019865      -0.002564      -0.020043      -0.022784       0.000552       0.022232              1.782303       1.673997      -0.256131      -0.011324       2.046458       0.315639       1.626454          -0.000006
          140              H       9.112640       8.166580       7.175614       0.135943       1.084340 0.75677233E+01  0.71535826E+02                                 1.598117                            1.502586      -0.853944       2.487808                    0.999516       3.029387       7.695833       0.579166       1.118779      -0.750923      -0.028377       0.033532       0.016503       0.046926      -0.009694       0.003160       0.024067       0.000211      -0.036379      -0.030621       0.005809       0.024812              1.606468       1.888469      -0.363983      -0.106693       1.628658       0.122655       1.302279           0.000003
          141              H      11.398991       8.371386       8.036056       0.135061       1.149268 0.79987117E+01  0.77507135E+02                                 1.736390                            1.600004      -0.940921       2.450116                    0.999169       3.186020       8.492693       0.526661       1.200200      -0.729824       0.014434       0.037035       0.032058       0.051065      -0.009111       0.002464       0.017291      -0.011075      -0.021658      -0.020862      -0.001031       0.021893              1.794353       1.657267       0.305776       0.366205       1.840500       0.443279       1.885291           0.000002
          142              H       6.273225       5.249867       1.157782       0.112837       1.246193 0.93326658E+01  0.93581674E+02                                 1.808973                            1.712344      -0.806667       2.499527                    0.999377       3.278003       8.763697       0.518458       1.178169      -0.736398      -0.046756       0.037361      -0.012636       0.061168      -0.020708       0.008233       0.004015       0.010433      -0.005005      -0.023651       0.000757       0.022893              1.807100       2.083614      -0.468112       0.014375       1.704353       0.030154       1.633334          -0.000014
          143              H       9.715677       3.468858       2.331351       0.149808       1.138321 0.79530255E+01  0.76332147E+02                                 1.675725                            1.559554      -0.843249       2.497933                    0.999456       3.045470       7.868010       0.556457       1.146832      -0.744186       0.042008      -0.019320       0.022237       0.051307      -0.020104       0.002479      -0.000537       0.038757       0.022032      -0.031601       0.006990       0.024610              1.710813       1.938892      -0.296743       0.457073       1.488024      -0.167272       1.705523          -0.000020
          144              H      17.733028       6.557342      26.100079       0.108293       1.327994 0.96318693E+01  0.97299269E+02                                 1.879182                            1.731051      -0.857759       2.466539                    0.998959       3.360007       9.001847       0.519717       1.166650      -0.738570       0.036200      -0.006499      -0.032290       0.048942      -0.012636      -0.002440       0.000283       0.045061       0.025181      -0.030032       0.007964       0.022068              1.920393       1.983775      -0.239802      -0.542546       1.533867       0.251990       2.243538          -0.000019
          145              H      17.642297       1.306968       8.236037       0.146983       0.978934 0.75417107E+01  0.74016709E+02                                 1.721448                            1.681822      -1.309449       2.284776                    0.993592       3.598038      10.558132       0.443736       1.406440      -0.682457       0.029381      -0.001239      -0.018342       0.034658      -0.000970      -0.012182      -0.000359       0.003586      -0.000755      -0.011483      -0.001596       0.013079              1.734092       1.990424      -0.035684      -0.246210       1.674342       0.038547       1.537508           0.000001
          146              H      16.387022      19.859505      10.077962       0.154957       0.922197 0.67729440E+01  0.64049968E+02                                 1.599570                            1.552707      -0.921902       2.472432                    0.999011       3.234703       9.011059       0.485212       1.334852      -0.698543      -0.018981      -0.032127       0.009634       0.038538       0.006512      -0.006739      -0.004177      -0.010712      -0.018035      -0.011191      -0.002598       0.013789              1.620239       1.603966       0.168791      -0.178535       1.855406      -0.074842       1.401344           0.000006
          147              H      14.826561       3.448017      10.085856       0.159599       0.831861 0.58918707E+01  0.54610728E+02                                 1.572778                            1.507095      -1.148708       2.369946                    0.996144       3.426661       9.917601       0.457111       1.445637      -0.674718      -0.014157       0.032625       0.007185       0.036283      -0.002903      -0.005455       0.002337      -0.008253      -0.020963      -0.010143       0.000585       0.009558              1.617018       1.459794      -0.120712      -0.156213       1.955325       0.159814       1.435933           0.000002
          148              H      17.514874       3.498419       6.820386       0.107306       1.048393 0.76662738E+01  0.74986482E+02                                 1.743329                            1.650122      -1.089850       2.362730                    0.997130       3.620910      10.352030       0.470141       1.331922      -0.696989       0.000276      -0.028916      -0.046682       0.054913       0.005843      -0.001097       0.008960      -0.027101       0.022566      -0.018865       0.000786       0.018079              1.763842       1.405675       0.105759      -0.037799       1.801606       0.342446       2.084245          -0.000001
          149              H      16.904767       4.969707      10.427928       0.146900       1.014383 0.69918479E+01  0.67260081E+02                                 1.751411                            1.611123      -1.181589       2.343331                    0.996098       3.520149      10.190219       0.457345       1.392184      -0.684947      -0.008606       0.015575       0.044439       0.047869       0.011461      -0.004567       0.011013      -0.025080       0.020334      -0.022841       0.002822       0.020019              1.834867       1.537212      -0.070369      -0.372558       1.494296       0.099146       2.473094           0.000004
          150              H      18.104521       6.597001       9.057009       0.120941       1.170269 0.82419381E+01  0.80227162E+02                                 1.744198                            1.615235      -0.833898       2.491804                    0.999548       3.170556       8.389389       0.530079       1.187062      -0.733999       0.008305       0.042883       0.017302       0.046982       0.010228      -0.007191       0.012059      -0.023854       0.031451      -0.024589       0.003753       0.020836              1.812669       1.498841       0.336313       0.008378       2.462110       0.130459       1.477057           0.000007
          151              H      19.487363      19.743559       6.925638       0.108181       1.123639 0.85114894E+01  0.85281037E+02                                 1.814221                            1.731558      -1.122296       2.348726                    0.996641       3.647893      10.483617       0.462764       1.320990      -0.699887       0.016439       0.035152      -0.040684       0.056224       0.003326      -0.012826      -0.010383      -0.026424      -0.003979      -0.021207      -0.000440       0.021647              1.822017       1.505721       0.066101      -0.142979       1.989044      -0.341350       1.971286           0.000001
          152              H      19.064376      16.326138       8.712306       0.119101       1.005279 0.67753092E+01  0.64666805E+02                                 1.739378                            1.582283      -1.089944       2.370256                    0.996599       3.603496      10.390786       0.463109       1.385705      -0.685742      -0.001114      -0.043723       0.010174       0.044905      -0.001066      -0.010488      -0.006257      -0.022588      -0.011147      -0.018155       0.002675       0.015480              1.850365       1.413800      -0.139864      -0.018535       2.686932      -0.156069       1.450365           0.000002
          153              H      17.913456      17.954057      10.049017       0.141546       1.026137 0.73099071E+01  0.69677546E+02                                 1.647129                            1.561366      -0.827278       2.508411                    0.999693       3.146922       8.486415       0.513803       1.250630      -0.717981      -0.020752      -0.018841       0.037933       0.047165      -0.000063      -0.018261      -0.007292      -0.016457       0.021714      -0.023450       0.002713       0.020737              1.669577       1.566041       0.034505      -0.389512       1.535377      -0.131823       1.907313           0.000008
          154              H      14.094173      20.296086      10.425296       0.111028       1.050435 0.74767823E+01  0.72943193E+02                                 1.766704                            1.645144      -1.248314       2.291314                    0.995497       3.680896      10.636206       0.462500       1.357451      -0.691156      -0.005326      -0.046872      -0.026724       0.054217       0.000370      -0.007220       0.012293      -0.003368      -0.027499      -0.018014       0.003923       0.014091              1.825474       1.533742       0.145200      -0.033826       2.131294       0.487327       1.811387           0.000004
          155              H      13.399462       3.345068      11.943569       0.138781       0.973287 0.67686322E+01  0.64109583E+02                                 1.658954                            1.551598      -0.922225       2.457892                    0.999087       3.365770       9.436592       0.484836       1.333794      -0.697476       0.015804       0.042467       0.014019       0.047432       0.002867      -0.012260       0.014673      -0.014504      -0.021938      -0.023101       0.003407       0.019693              1.711438       1.647155       0.482829       0.049108       2.005835       0.177467       1.481324           0.000005
          156              H      11.191534       2.807933      12.811905       0.126936       1.146647 0.80062869E+01  0.77806769E+02                                 1.754481                            1.617564      -0.823557       2.503346                    0.999514       3.213021       8.652424       0.514277       1.225527      -0.724084      -0.023269       0.029846       0.028378       0.047303       0.004349      -0.008088       0.018537      -0.009285      -0.030677      -0.024644       0.003813       0.020832              1.836642       1.822249      -0.284793      -0.498768       1.657431       0.396846       2.030247           0.000014
          157              H       8.630162      17.643915       4.191695       0.142697       1.021166 0.75940107E+01  0.73239372E+02                                 1.648719                            1.591733      -1.081448       2.382903                    0.997478       3.300446       9.017138       0.507613       1.251124      -0.716337      -0.004935      -0.007765      -0.033477       0.034719       0.002140       0.000635       0.005445       0.008218       0.036211      -0.011791      -0.001622       0.013413              1.660894       1.709346       0.074897       0.063704       1.370247       0.196376       1.903087          -0.000005
          158              H       7.113305      18.361248       7.843970       0.149515       0.929662 0.65762538E+01  0.62688173E+02                                 1.684318                            1.581939      -1.401645       2.234354                    0.993480       3.700886      10.883086       0.450264       1.427027      -0.676516      -0.024752      -0.001196       0.021616       0.032884       0.004846       0.001090       0.000485       0.007996       0.011541      -0.008206       0.002883       0.005323              1.745094       2.126253       0.042673      -0.276703       1.357379       0.157798       1.751652           0.000004
          159              H      10.992904      19.132731       7.059836       0.154626       1.029206 0.75303684E+01  0.73952179E+02                                 1.778825                            1.676540      -1.403109       2.235756                    0.993708       3.676172      10.826452       0.445583       1.399725      -0.682585       0.030247       0.010595       0.010581       0.033751       0.004770      -0.002397       0.005417      -0.000116       0.012014      -0.009153       0.001924       0.007229              1.844330       2.347438       0.278252       0.184271       1.459167       0.138663       1.726385           0.000003
          160              H      12.341252      19.900879       5.044244       0.147001       1.102671 0.79485589E+01  0.77515572E+02                                 1.737418                            1.634829      -0.944935       2.455159                    0.998824       3.259260       8.945680       0.498102       1.260919      -0.715151       0.016710       0.041686       0.023668       0.050765       0.011209      -0.012703       0.015229      -0.008893      -0.032106      -0.028238       0.008962       0.019276              1.762909       1.528416       0.215744       0.102605       2.094110       0.412432       1.666201          -0.000003
          161              H      13.832500      18.884561       3.370723       0.127054       1.108931 0.78388370E+01  0.76880011E+02                                 1.805439                            1.666581      -0.995517       2.424606                    0.997780       3.440942       9.758243       0.470015       1.328717      -0.699425       0.043488       0.019630      -0.010486       0.048852       0.011343      -0.007963       0.008922      -0.000807      -0.026432      -0.019852       0.004053       0.015799              1.882327       2.488392       0.366503      -0.374387       1.564562      -0.069519       1.594027          -0.000006
          162              H      10.648542      16.612414       3.539128       0.107809       1.174024 0.85556183E+01  0.85541797E+02                                 1.842944                            1.714786      -1.113702       2.347901                    0.997133       3.623108      10.286116       0.475313       1.288842      -0.706617      -0.030987      -0.042812      -0.012616       0.054334       0.015854      -0.002702       0.010086       0.010601      -0.010342      -0.020650       0.001517       0.019132              1.882667       2.013150       0.439238       0.024054       2.099401       0.179046       1.535449          -0.000002
          163              H      11.242975      19.434943       9.275409       0.110327       1.124407 0.78150406E+01  0.77253751E+02                                 1.863375                            1.690185      -1.303073       2.264496                    0.994355       3.787337      11.092065       0.452011       1.370782      -0.688019       0.052001      -0.006863      -0.012661       0.053959      -0.000423       0.001115       0.006016       0.026321       0.008041      -0.016417       0.004459       0.011958              1.951203       2.578591      -0.113288      -0.344969       1.448261       0.145330       1.826757           0.000004
          164              H       7.330115      19.404980       9.751678       0.139023       1.053200 0.71093968E+01  0.68230734E+02                                 1.737142                            1.577774      -1.329928       2.259229                    0.994723       3.587831      10.155627       0.486038       1.313071      -0.699580      -0.044097      -0.005716       0.005899       0.044855       0.000403      -0.009582       0.013559       0.033757       0.034949      -0.027745       0.004646       0.023100              1.835117       2.669663       0.106284       0.214120       1.353283       0.123369       1.482404           0.000008
          165              H       8.452838      20.401733      11.746220       0.124947       1.191978 0.82984562E+01  0.81736772E+02                                 1.827997                            1.664662      -0.939676       2.448424                    0.998789       3.343126       9.196843       0.496592       1.252235      -0.716978      -0.026043       0.018588       0.039520       0.050848      -0.001432      -0.008682       0.016060       0.030563      -0.014450      -0.025828       0.003641       0.022187              1.919446       1.694020      -0.195388      -0.319362       1.542159       0.505877       2.522160           0.000021
          166              H       5.128935      17.853742       7.065098       0.117075       1.073772 0.75006734E+01  0.73315492E+02                                 1.793629                            1.645989      -1.297589       2.262557                    0.995333       3.765199      10.929461       0.462621       1.354518      -0.690767      -0.012268       0.019252       0.043323       0.048969       0.003558      -0.002360       0.006504       0.018800      -0.001494      -0.013420       0.002967       0.010453              1.855818       1.640166      -0.073211      -0.167438       1.558108       0.476119       2.369182           0.000003
          167              H       4.391090      16.131237       3.612805       0.132640       1.016563 0.67857539E+01  0.64816878E+02                                 1.758437                            1.587517      -1.151788       2.352194                    0.996388       3.550260      10.254399       0.460411       1.392740      -0.684605      -0.022929      -0.019593      -0.034841       0.046082       0.003683      -0.003079       0.009128       0.017495       0.011366      -0.016012       0.006846       0.009167              1.877609       1.832336       0.276322       0.539103       1.648424       0.442675       2.152066          -0.000003
          168              H       6.732702      16.732130       3.568072       0.138131       1.049674 0.74698022E+01  0.71134721E+02                                 1.632068                            1.547398      -0.762107       2.533281                    0.999849       3.098187       8.179627       0.535066       1.202060      -0.729746       0.019163      -0.011309      -0.043675       0.049016       0.005975      -0.006882       0.015939       0.023027       0.049103      -0.027824       0.004427       0.023398              1.648895       1.826103      -0.049586      -0.337836       1.346789       0.125099       1.773794          -0.000009
          169              H      11.727532       4.535394      20.734814       0.115692       0.963838 0.69852790E+01  0.67084612E+02                                 1.679640                            1.598052      -1.056560       2.380274                    0.997020       3.627427      10.442851       0.465198       1.370974      -0.688569      -0.013979       0.037277       0.010413       0.041151      -0.007427      -0.007494       0.005541      -0.012245      -0.018808      -0.012307      -0.003613       0.015920              1.736387       1.502329      -0.145143      -0.115469       2.225980       0.252227       1.480852          -0.000001
          170              H      10.613769       2.693433      21.579468       0.110437       1.008572 0.71579781E+01  0.68844849E+02                                 1.702483                            1.594743      -1.020212       2.392743                    0.997411       3.573647      10.141176       0.477972       1.332363      -0.696721      -0.028216       0.001061       0.024417       0.037329       0.004180      -0.012757      -0.002810      -0.010127      -0.026542      -0.018146       0.004023       0.014122              1.747351       1.837949      -0.140673      -0.543267       1.504319       0.166961       1.899786          -0.000004
          171              H      12.994244      20.997632      20.916375       0.114893       1.070775 0.77722896E+01  0.75602017E+02                                 1.717457                            1.622248      -0.896277       2.452102                    0.999054       3.422356       9.474776       0.495912       1.269746      -0.711741      -0.021970      -0.027384       0.017523       0.039238       0.006328      -0.013543      -0.005290       0.000974      -0.007810      -0.014128      -0.003283       0.017411              1.779546       1.591036       0.373325      -0.189291       2.232829      -0.234008       1.514775          -0.000007
          172              H      15.918540      22.472606      18.592918       0.111211       1.293795 0.10558670E+02  0.11155728E+03                                 1.973195                            1.909194      -1.576691       2.124418                    0.991407       3.995300      11.758887       0.447812       1.294560      -0.704014       0.027060      -0.006808      -0.022654       0.035942      -0.004460      -0.008090       0.001766       0.013689       0.002543      -0.008663      -0.004588       0.013252              1.985940       2.068746       0.047896      -0.402818       1.889019       0.070487       2.000054           0.000003
          173              H      13.336910      11.573721      15.622156       0.114092       1.128966 0.83727076E+01  0.83265121E+02                                 1.799614                            1.698144      -1.082723       2.365106                    0.997181       3.583715      10.148291       0.476864       1.291560      -0.706218       0.032312       0.018571       0.007730       0.038062       0.008348       0.000067      -0.003961       0.005695      -0.030638      -0.011735      -0.002405       0.014140              1.838303       2.006801       0.423918       0.090288       1.933227      -0.000448       1.574882           0.000001
          174              H      11.838050      12.554340      14.201243       0.104639       1.143862 0.78099642E+01  0.75244699E+02                                 1.717466                            1.563890      -0.988287       2.400745                    0.998070       3.363553       8.946802       0.541358       1.174342      -0.733643       0.003665       0.032231      -0.012712       0.034840      -0.000458       0.011799      -0.009207       0.000471      -0.018195      -0.016982       0.002530       0.014452              1.835331       1.479556       0.353682      -0.118475       2.469601      -0.456519       1.556838           0.000003
          175              H       9.911790      11.498502      13.619721       0.113879       1.194440 0.87781115E+01  0.86483613E+02                                 1.731436                            1.636823      -0.968784       2.417992                    0.998400       3.277269       8.619727       0.543175       1.144547      -0.743460      -0.023067       0.018231      -0.024257       0.038116      -0.000626       0.008565      -0.011897      -0.010671      -0.009176      -0.015326      -0.000976       0.016302              1.751102       1.782571      -0.180733       0.370892       1.653946      -0.334277       1.816788           0.000011
          176              H      10.939034       8.351429      15.885288       0.120634       1.062813 0.78783653E+01  0.77686208E+02                                 1.764730                            1.675571      -1.272511       2.279580                    0.995000       3.684153      10.619014       0.464812       1.336352      -0.695535      -0.005334      -0.036938       0.010053       0.038651       0.004256      -0.001719      -0.003325      -0.019298      -0.013071      -0.008638      -0.004819       0.013457              1.810882       1.640503       0.220224      -0.019914       2.225971      -0.303237       1.566174           0.000003
          177              H      12.274837       8.505821       3.710163       0.104517       1.153891 0.87553142E+01  0.88705354E+02                                 1.873158                            1.773279      -1.211494       2.299396                    0.994767       3.810867      11.160216       0.448864       1.346832      -0.693681      -0.004565      -0.033538       0.004763       0.034181       0.004796      -0.007289      -0.007836      -0.017604      -0.002356      -0.012823      -0.003188       0.016011              1.907276       1.555616       0.082452      -0.072463       2.572936      -0.155410       1.593276          -0.000005
          178              H      11.529166       9.817137       5.375790       0.101211       1.081859 0.76541463E+01  0.73737938E+02                                 1.679634                            1.569642      -0.970086       2.402685                    0.998409       3.447998       9.320966       0.526716       1.207079      -0.725011      -0.006659      -0.012224       0.029774       0.032867      -0.004398      -0.007755       0.005903      -0.027886       0.022252      -0.020095       0.003182       0.016913              1.713110       1.484766       0.179248      -0.334571       1.673144      -0.419829       1.981422          -0.000002
          179              H      11.527411      12.140229       5.102133       0.108966       1.108790 0.80207542E+01  0.78531883E+02                                 1.748864                            1.639783      -0.972421       2.412194                    0.998469       3.458638       9.565544       0.497607       1.257156      -0.714454      -0.013820       0.018007       0.028908       0.036754       0.000087      -0.011739       0.002498      -0.009801       0.033325      -0.015690      -0.000870       0.016561              1.802124       1.634922      -0.323195      -0.286374       1.960661       0.419865       1.810789           0.000001
          180              H      13.405400      11.659709       1.555111       0.128753       1.163706 0.90804339E+01  0.91506179E+02                                 1.783114                            1.729997      -1.364443       2.240074                    0.994667       3.536749       9.852128       0.491753       1.235991      -0.719080       0.018445       0.015299      -0.032750       0.040581       0.004592      -0.005320      -0.008528       0.000450       0.025819      -0.009625      -0.005591       0.015216              1.771269       1.581433       0.029975      -0.293482       1.763597      -0.134451       1.968778          -0.000008
          181              H      25.606398       6.471058      25.310682       0.117952       1.110162 0.81009645E+01  0.79909793E+02                                 1.776036                            1.668045      -1.114094       2.352977                    0.996375       3.572800      10.079970       0.482095       1.287983      -0.706629      -0.009587      -0.008857      -0.036745       0.038994      -0.000619       0.007363       0.010127      -0.006795       0.025724      -0.012680      -0.003820       0.016501              1.828461       1.472381      -0.050211       0.187820       1.614689       0.219750       2.398313          -0.000008
          182              H       0.657639       1.962128       0.234188       0.096209       1.062576 0.74087731E+01  0.72150242E+02                                 1.776062                            1.628094      -1.281864       2.257688                    0.993446       3.862537      11.168998       0.468781       1.341665      -0.692839       0.012818      -0.028996      -0.013564       0.034482      -0.009189       0.006628       0.000431      -0.008578       0.015639      -0.014508       0.004175       0.010333              1.877952       1.579380      -0.324305      -0.291021       2.250148       0.461842       1.804326          -0.000005
          183              H       1.217748       2.445435       2.410291       0.116739       1.250206 0.95843500E+01  0.97582303E+02                                 1.866203                            1.774968      -0.998332       2.407686                    0.998047       3.457531       9.579723       0.488031       1.232679      -0.721885       0.020910      -0.026243       0.018465       0.038300      -0.012927       0.005643       0.001549      -0.010458      -0.013668      -0.014724      -0.001674       0.016398              1.884501       1.757588      -0.307881       0.245215       2.024601      -0.247069       1.871314          -0.000013
          184              H      17.153765       5.895685       2.141896       0.109531       1.104483 0.79829331E+01  0.79110232E+02                                 1.807110                            1.680011      -1.519918       2.149110                    0.992827       3.919847      11.388955       0.466169       1.325846      -0.695738      -0.010880       0.030806       0.013916       0.035512      -0.002433      -0.002454       0.002706      -0.011730      -0.012426      -0.006437      -0.002736       0.009173              1.876118       1.543933      -0.365529      -0.069514       2.242018       0.385576       1.842401          -0.000005
          185              H       8.288717      20.192017      16.108951       0.110311       1.252698 0.95989562E+01  0.98597420E+02                                 1.909211                            1.804474      -1.260410       2.277105                    0.995083       3.735691      10.686984       0.468766       1.272063      -0.710208      -0.003318      -0.036821      -0.001731       0.037011       0.008674      -0.005042      -0.005063      -0.017124      -0.013974      -0.011324      -0.005278       0.016603              1.936609       1.612151      -0.113053      -0.092607       2.543369       0.022628       1.654308           0.000010
          186              H      25.077288      21.193549      17.795628       0.109357       1.128767 0.80169992E+01  0.77837485E+02                                 1.717837                            1.601106      -0.836678       2.478147                    0.999285       3.311280       8.875737       0.526102       1.199111      -0.728970      -0.012256      -0.017860       0.027255       0.034814      -0.004510      -0.013593       0.000815      -0.021429       0.019194      -0.021197       0.006821       0.014377              1.757078       1.638750       0.257541      -0.375480       1.787780      -0.442620       1.844705           0.000005
          187              H      23.083718       3.109575      17.777209       0.099797       1.173115 0.85265420E+01  0.84618252E+02                                 1.797818                            1.675840      -1.008001       2.385933                    0.998187       3.556595       9.845191       0.499679       1.235161      -0.718902      -0.020242       0.012441       0.030655       0.038785       0.000188      -0.015709      -0.000990      -0.003888       0.030676      -0.016354      -0.003199       0.019553              1.864881       1.909877      -0.385324      -0.419444       1.850766       0.356183       1.833999           0.000006
          188              H       7.496084       3.411886      14.606466       0.133398       1.130401 0.86810749E+01  0.86428709E+02                                 1.750230                            1.693454      -1.151188       2.343514                    0.996880       3.420022       9.442713       0.496612       1.238810      -0.719293       0.019213       0.023024      -0.026968       0.040330       0.006998      -0.007868      -0.008918       0.000982       0.015733      -0.009889      -0.006799       0.016689              1.744477       1.637756       0.090322      -0.302184       1.770526      -0.140522       1.825149           0.000016
          189              H      13.482384      15.544888      11.662017       0.109541       1.117257 0.79845815E+01  0.78982756E+02                                 1.825509                            1.684849      -1.220609       2.300839                    0.994317       3.726103      10.750303       0.464435       1.333218      -0.696075      -0.000868      -0.002295      -0.037843       0.037923      -0.003192       0.003250       0.006606      -0.011293       0.033859      -0.013175      -0.001263       0.014437              1.935698       1.432467      -0.100762       0.055251       1.587875       0.101196       2.786751           0.000004
          190              H      14.200978      13.681860      12.867163       0.100809       1.093405 0.75943292E+01  0.73696978E+02                                 1.754632                            1.609026      -0.986460       2.396620                    0.998070       3.589613      10.038037       0.493717       1.278403      -0.708098       0.008062      -0.031728      -0.017327       0.037039      -0.004870       0.006821      -0.000761      -0.027321       0.022221      -0.019809       0.007839       0.011970              1.858465       1.457977      -0.262812      -0.265774       2.254831       0.475804       1.862587           0.000001
          191              H      14.382073      13.811600      15.195882       0.113147       1.246496 0.92163216E+01  0.93272334E+02                                 1.882295                            1.752247      -1.037270       2.386106                    0.997397       3.537087       9.891833       0.484447       1.249293      -0.716764       0.009419      -0.030733       0.018802       0.037239      -0.008009       0.001463      -0.000849      -0.023586      -0.015059      -0.011938      -0.004898       0.016836              1.957294       1.492666      -0.117582       0.082905       2.425291      -0.398990       1.953925           0.000002
          192              H      13.239225      17.605403      15.038003       0.104814       1.084367 0.77787291E+01  0.76569805E+02                                 1.783074                            1.655350      -1.478334       2.164502                    0.993249       3.919655      11.340959       0.471037       1.320999      -0.696548      -0.005695       0.029804       0.016215       0.034404      -0.000568      -0.002230       0.006729      -0.011481      -0.013787      -0.008218      -0.002871       0.011089              1.866673       1.416587      -0.231179      -0.068493       2.242324       0.338856       1.941106           0.000002
          193              H      18.127770      13.715997       7.562418       0.115168       0.966600 0.70577811E+01  0.67852445E+02                                 1.673881                            1.599748      -1.025877       2.393559                    0.997528       3.601925      10.323303       0.468536       1.359772      -0.691037      -0.013513       0.035755       0.009153       0.039304      -0.008304      -0.007448       0.005342      -0.011977      -0.020466      -0.012479      -0.004101       0.016581              1.723829       1.512495      -0.167229      -0.125691       2.187861       0.237128       1.471132           0.000001
          194              H      17.019426      11.856284       8.412335       0.101918       1.041188 0.74202769E+01  0.72039336E+02                                 1.737825                            1.622044      -1.039718       2.375333                    0.997210       3.670913      10.478790       0.474482       1.329647      -0.696818      -0.027549       0.000079       0.023496       0.036208       0.004553      -0.011373      -0.002698      -0.008554      -0.029688      -0.017154       0.003248       0.013906              1.789721       1.892272      -0.146091      -0.574681       1.521481       0.180969       1.955410           0.000000
          195              H      17.598233       9.759466       7.759767       0.117623       1.091962 0.78838181E+01  0.77035720E+02                                 1.748109                            1.639927      -0.979639       2.416041                    0.998496       3.437480       9.568752       0.490012       1.279215      -0.709726      -0.020062      -0.026449       0.015972       0.036840       0.005995      -0.012943      -0.005868       0.002157      -0.008631      -0.013454      -0.003738       0.017191              1.819795       1.616408       0.401722      -0.187752       2.321351      -0.221347       1.521626          -0.000000
          196              H      20.508294      11.264166       5.481043       0.110895       1.320609 0.10768392E+02  0.11428161E+03                                 1.996968                            1.925969      -1.567163       2.127192                    0.991958       4.005202      11.796708       0.446788       1.291752      -0.704719       0.026401      -0.007423      -0.022278       0.035332      -0.002977      -0.008335       0.002356       0.014369       0.000347      -0.007975      -0.005383       0.013358              2.005218       2.140397       0.034892      -0.407506       1.901515       0.087551       1.973743          -0.000002
          197              H      17.211948      17.357327       2.841827       0.111593       1.041019 0.76117547E+01  0.74849199E+02                                 1.776470                            1.672514      -1.317239       2.253406                    0.993727       3.830487      11.237503       0.451979       1.378116      -0.686192      -0.005901      -0.032313       0.015495       0.036319       0.005032      -0.003302      -0.006254      -0.015513      -0.003318      -0.009051      -0.004133       0.013184              1.838661       1.650234       0.260230      -0.051673       2.164271      -0.415369       1.701477          -0.000003
          198              H      19.444881      20.618283       2.281356       0.101593       1.096567 0.81403394E+01  0.80496075E+02                                 1.765675                            1.673333      -1.183258       2.308484                    0.995710       3.681656      10.442396       0.480198       1.289893      -0.705486       0.028654       0.022573       0.008021       0.037349       0.008755       0.002310      -0.002174       0.004715      -0.026567      -0.010530      -0.002976       0.013506              1.806610       1.911158       0.478381       0.095787       1.951762       0.001631       1.556911          -0.000007
          199              H      16.234448       0.952217       0.655199       0.110537       1.092016 0.73864664E+01  0.70634412E+02                                 1.706842                            1.552056      -0.970159       2.411106                    0.998429       3.391558       9.179316       0.523742       1.222952      -0.721565       0.004948       0.027863      -0.019560       0.034401       0.001823       0.010301      -0.011060       0.000165       0.007677      -0.015649       0.000544       0.015105              1.828025       1.470398       0.344046      -0.145252       2.403410      -0.520901       1.610265          -0.000011
          200              H      16.171824      20.131355       0.178930       0.101891       1.238754 0.93475485E+01  0.93778766E+02                                 1.783393                            1.695868      -1.055470       2.365687                    0.997548       3.433805       9.185938       0.529154       1.153766      -0.740179      -0.021968       0.015375      -0.026113       0.037428      -0.000930       0.006477      -0.012979      -0.010718      -0.002153      -0.013516      -0.003410       0.016925              1.793756       1.879786      -0.120854       0.386319       1.642778      -0.274762       1.858704          -0.000022
          201              C      17.521507       9.677150       3.412824      -0.258437      35.884772 0.48577305E+03  0.11772417E+05                                 9.523964                            7.424255      -0.033378       1.967565                    0.997124      30.607677      90.101545       0.593978       0.425504      -1.055719       0.017466      -0.010846       0.012599       0.024112      -0.023173       0.027935       0.007002      -0.023786       0.010661      -0.044062       0.014207       0.029855             11.369895      12.673791       3.198249      -4.701029      12.941202      -1.708886       8.494693          -0.000006
          202              C      16.357140       9.747763       4.120650       0.238074      34.017248 0.35730938E+03  0.80347823E+04                                 9.470627                            6.551928      -0.094432       2.002364                    0.999231      25.114632      71.669890       0.604577       0.450531      -1.038720      -0.013580      -0.034781       0.013967       0.039865       0.017199      -0.010859       0.000921      -0.035689      -0.040566      -0.026498      -0.005285       0.031783             12.626421      11.222579       3.696062      -3.522776      19.467281      -1.921611       7.189403          -0.000004
          203              C      15.848162      10.955818       4.520611      -0.284968      37.366561 0.50443907E+03  0.12373041E+05                                 9.805500                            7.573871      -0.283902       1.879692                    0.997703      31.702273      94.697676       0.585572       0.426440      -1.052369       0.000868      -0.002138       0.010255       0.010511      -0.007405      -0.006272      -0.004869       0.061662       0.080457      -0.045550       0.015577       0.029973             12.063888       9.327016       0.389026      -1.560144      20.745309       0.914646       6.119339          -0.000004
          204              C      16.509427      12.114478       4.202221       0.241356      34.727125 0.36779064E+03  0.83101983E+04                                 9.550416                            6.612220      -0.136904       1.986890                    0.999596      25.212510      71.550128       0.608093       0.445785      -1.044014      -0.008845       0.031259       0.010439       0.034123      -0.013173      -0.018399       0.001678      -0.035736      -0.052344      -0.033008       0.000841       0.032167             12.780034      10.973056      -3.242293      -3.450424      20.082680       3.266144       7.284368          -0.000003
          205              C      17.689927      12.083951       3.470713      -0.281858      34.886755 0.48026329E+03  0.11593731E+05                                 9.272940                            7.330249      -0.069598       1.948759                    0.998832      30.958922      90.651307       0.604746       0.419555      -1.060540       0.010167       0.018009       0.015384       0.025775       0.024151       0.023587      -0.026763      -0.008678       0.003478      -0.049740       0.020372       0.029368             10.950911      12.168466      -2.648447      -4.646946      12.385834       2.630846       8.298433          -0.000009
          206              C      18.171068      10.863765       3.089172       0.227736      34.599188 0.37892753E+03  0.85986979E+04                                 9.420798                            6.648814      -0.040994       2.011747                    0.999652      25.258488      71.096716       0.616973       0.437485      -1.052252       0.047677      -0.010458       0.003170       0.048913       0.002187      -0.038178       0.009022       0.021058      -0.055480      -0.043896       0.000361       0.043535             12.113055      14.424491       0.808467      -6.844857      11.627584       0.262515      10.287091          -0.000004
          207              C      15.471252       7.453866       3.702269      -0.088301      30.794304 0.40957513E+03  0.95224237E+04                                 8.717450                            6.874981       0.141759       2.046945                    0.997163      28.262369      81.800569       0.608767       0.432754      -1.050044       0.026291       0.045124       0.018996       0.055572       0.019513       0.010575       0.041521      -0.066459       0.037489      -0.044798      -0.021564       0.066362             10.108774       6.361827       2.271377      -2.008556      11.583397      -0.246600      12.381099          -0.000007
          208              C      14.902044       6.559124       4.496929      -0.023547      27.198931 0.35483305E+03  0.79771080E+04                                 7.955902                            6.339483       0.262188       2.077618                    0.999678      27.739262      79.535939       0.641460       0.424732      -1.052578       0.008099      -0.000106       0.067904       0.068386      -0.002129       0.002626       0.025596      -0.037308       0.067304      -0.030455      -0.011162       0.041617              9.215083       6.155758       3.108191      -1.722043      12.446736      -1.197115       9.042754          -0.000012
          209              C      15.252551       8.240413       5.696811       0.117492      25.108376 0.30988712E+03  0.67444151E+04                                 7.642181                            5.995991       0.265300       2.111904                    0.999425      25.681082      72.791621       0.646868       0.435061      -1.044771       0.007755      -0.046669      -0.030171       0.056110      -0.016986       0.009830       0.018688       0.008592       0.031766      -0.032834       0.011092       0.021742              9.091769       6.162277       3.356945      -1.861108      11.322007      -1.512980       9.791024          -0.000005
          210              C       1.573100       9.948646       1.094630      -0.102250      31.253162 0.44963528E+03  0.10631459E+05                                 8.577512                            7.050951       0.350783       2.086965                    0.999724      29.120070      83.216680       0.624751       0.414635      -1.068229      -0.026369       0.026886       0.067406       0.077213       0.026805       0.012354       0.031445      -0.040711       0.202638      -0.067502      -0.013984       0.081486              9.542583      10.586156       2.671617      -1.701760       7.662004       2.293059      10.379590          -0.000013
          211              C       2.740607      10.300485       0.526264      -0.050311      32.143965 0.44224921E+03  0.10451149E+05                                 8.834558                            7.056866       0.112202       2.014349                    0.998937      29.115366      84.164183       0.613792       0.422268      -1.059549       0.062634       0.057940       0.033245       0.091571       0.010193       0.040650       0.043258       0.050309       0.030047      -0.060500      -0.009631       0.070130             10.034342      11.248589       1.268851      -3.831028       6.913487       2.429768      11.940950          -0.000016
          212              C       2.350674      11.686580       2.168209       0.196837      23.034368 0.25812209E+03  0.53734584E+04                                 7.205069                            5.483103       0.317019       2.152835                    0.999656      24.044465      66.921659       0.673625       0.436776      -1.042464       0.001882      -0.033884      -0.031027       0.045982      -0.024155       0.059530      -0.024091      -0.019806       0.083206      -0.063824      -0.016333       0.080157              8.384462      10.269286       1.976714      -3.251388       7.768406       1.269060       7.115693          -0.000006
          213              C      15.582898      15.499412       4.770586      -0.014030      29.167531 0.38162520E+03  0.87573568E+04                                 8.486843                            6.678625       0.012872       1.999880                    0.999203      28.140493      82.141205       0.608978       0.438297      -1.041908      -0.031316      -0.016624       0.065689       0.074646       0.017853      -0.000572      -0.019110      -0.011614       0.048930      -0.029830      -0.000901       0.030730              9.986027       6.690779      -2.038994      -2.219572      15.148873       0.404671       8.118430           0.000000
          214              C      16.207494      14.637841       4.018028      -0.081135      28.919897 0.38722017E+03  0.88632444E+04                                 8.266733                            6.623570       0.269089       2.084347                    0.999158      27.936374      79.815965       0.629816       0.424871      -1.056547       0.000201      -0.058990       0.001958       0.059023       0.006420      -0.015231      -0.034718      -0.065865      -0.010007      -0.039380      -0.017838       0.057218              9.516191       6.950642      -1.710674      -2.649188      13.158540      -0.069027       8.439393          -0.000006
          215              C      15.200930      13.615863       5.678392       0.115724      24.807793 0.32119529E+03  0.70416479E+04                                 7.544576                            6.087017       0.296150       2.119163                    0.999489      25.800022      72.995400       0.645847       0.432585      -1.048015       0.019571       0.041112      -0.019428       0.049504       0.020152       0.007926      -0.017469       0.019851       0.041323      -0.036556       0.014718       0.021838              8.726007       6.403564      -2.065890      -2.492054      11.847344       1.164419       7.927112          -0.000000
          216              C       6.360987      13.685170       6.130979      -0.283536      37.392773 0.50047767E+03  0.12236201E+05                                 9.808638                            7.548298      -0.305414       1.875155                    0.997685      31.540716      93.674530       0.586813       0.426918      -1.053407      -0.010958      -0.002389      -0.008079       0.013823      -0.004335       0.015327      -0.007376      -0.019354      -0.067971      -0.030514       0.005853       0.024661             11.261053      13.295130       1.157936      -2.386607       6.067076       2.440960      14.420954           0.000004
          217              C       6.552004      14.134370       7.422958       0.228991      34.604942 0.35700703E+03  0.79879924E+04                                 9.424643                            6.445925      -0.034544       2.015596                    0.999494      25.023084      70.126501       0.627221       0.436440      -1.052023      -0.027174      -0.004609       0.022974       0.035882       0.014036      -0.022303       0.005840       0.041007       0.013971      -0.032150      -0.003674       0.035823             12.146105      18.624292       1.746793      -3.719670       5.635843       1.527230      12.178182           0.000005
          218              C       7.760895      14.565829       7.883440      -0.303388      39.032703 0.48132333E+03  0.11627556E+05                                10.007687                            7.333522      -0.076870       1.937080                    0.999112      31.464668      92.212187       0.605111       0.419005      -1.060721       0.009088      -0.011107       0.011864       0.018620      -0.016827       0.016573       0.000478      -0.044956       0.083407      -0.045439       0.012999       0.032441             12.595269      22.210673       3.349839      -1.096092       6.158666       0.748894       9.416469           0.000018
          219              C       8.832551      14.669691       7.009841       0.226391      36.572966 0.37344758E+03  0.84417143E+04                                 9.767791                            6.582002      -0.046720       2.006394                    0.999591      25.338477      71.134160       0.622856       0.435028      -1.053963       0.029268       0.002086       0.011937       0.031678       0.014471       0.005780       0.015716       0.056976       0.034896      -0.041514       0.010255       0.031259             13.274134      21.474644       4.860053       2.972872       7.142985       2.688402      11.204775           0.000005
          220              C       8.680923      14.264426       5.657341      -0.299173      41.129698 0.52990169E+03  0.13130828E+05                                10.430561                            7.751040      -0.271849       1.879448                    0.997704      32.032361      95.511403       0.581371       0.425163      -1.055386       0.013029      -0.011980       0.002401       0.017862      -0.010131      -0.018518      -0.012637      -0.013192       0.008004      -0.029130       0.010361       0.018769             12.861218      16.874039       3.493775       3.677239       7.570743       3.965122      14.138871           0.000004
          221              C       7.460173      13.770163       5.270537       0.231179      35.337278 0.36616999E+03  0.82459923E+04                                 9.523354                            6.519127      -0.062979       1.999252                    0.999363      25.335559      71.257019       0.624912       0.435239      -1.052633      -0.000428      -0.014672      -0.030249       0.033623       0.005527      -0.007822       0.028315       0.047334       0.083978      -0.049254       0.009734       0.039520             12.096023      13.238887       2.247213       1.329048       6.624030       4.123569      16.425153           0.000001
          222              C       5.204790      15.074560       9.230676       0.093214      25.976825 0.32098283E+03  0.70253103E+04                                 7.712075                            6.032006       0.303074       2.106778                    0.999813      26.158305      73.587233       0.658339       0.425082      -1.054185      -0.044663      -0.034166      -0.011528       0.057402       0.003242       0.026877      -0.005014      -0.009297      -0.040054      -0.034393       0.012082       0.022311              8.634170      10.105409       1.206208      -3.107581       8.377890       2.005404       7.419212           0.000017
          223              C      21.620199      13.653750       9.401712      -0.004501      29.124651 0.40080314E+03  0.92705863E+04                                 8.371123                            6.774225       0.109115       2.024819                    0.999249      28.266553      81.671410       0.616752       0.429358      -1.051841       0.008574       0.068279       0.028379       0.074437       0.037214      -0.005473       0.005861      -0.006260      -0.044551      -0.033373      -0.011404       0.044777              9.223007      11.455875       2.457875      -3.440209       8.245859       0.961654       7.967287           0.000013
          224              C       4.437203      13.164809       8.328133      -0.097248      29.528484 0.41382118E+03  0.95970042E+04                                 8.313447                            6.805583       0.302464       2.085118                    0.999181      28.437068      80.847350       0.629266       0.419710      -1.063509       0.028450       0.032484      -0.042434       0.060541       0.057607      -0.034020       0.023591       0.015196      -0.092667      -0.077656       0.003010       0.074646              9.095968      10.292510       2.405462      -1.886049       9.091247       2.265507       7.904148           0.000012
          225              C       6.124547      13.190318       3.228632       0.116351      27.997051 0.32079020E+03  0.70221720E+04                                 8.178698                            6.076509       0.239413       2.103533                    0.999175      25.679743      72.318184       0.648242       0.431637      -1.049841       0.046885      -0.005268      -0.024823       0.053312      -0.000108      -0.010500      -0.024983      -0.000202      -0.075878      -0.039404       0.012652       0.026752              9.747189      11.714177       0.111307       1.678369       5.323619       3.054295      12.203770          -0.000003
          226              C       7.669770      12.678392       1.836662      -0.013843      29.684721 0.36584135E+03  0.82525723E+04                                 8.347704                            6.375172       0.154167       2.035582                    0.999786      27.735928      78.565485       0.651759       0.416603      -1.062171      -0.071094       0.002084      -0.019284       0.073692      -0.008184      -0.018556       0.008915       0.063749      -0.021436      -0.031591      -0.012428       0.044019              9.517294      10.544247      -0.102605       0.714187       5.237036       3.130902      12.770600          -0.000012
          227              C       8.300625      13.032291       2.994444      -0.130880      34.484580 0.43582770E+03  0.10241923E+05                                 9.208333                            6.960685       0.274355       2.059234                    0.999644      29.304266      83.940133       0.625200       0.416889      -1.065014      -0.030306       0.015437       0.055569       0.065151      -0.014806      -0.040949       0.037014       0.136465       0.091824      -0.094538       0.003437       0.091101             10.695924      14.677465      -0.071894       1.957562       5.583555       2.738988      11.826752          -0.000005
          228              C      11.270437      15.174665       6.825648       0.084249      27.982589 0.35247735E+03  0.78946151E+04                                 8.210720                            6.390114       0.271336       2.107567                    0.998813      26.373849      74.971538       0.629490       0.434427      -1.048823      -0.002537       0.001803       0.046728       0.046831      -0.001566      -0.016234      -0.002370       0.007507       0.025022      -0.014036      -0.006771       0.020806              9.751520      13.085955       1.066317       0.107939       6.092796       2.982399      10.075810           0.000004
          229              C      10.258501      15.838764       8.680730      -0.115638      29.341201 0.39173339E+03  0.89695949E+04                                 8.236798                            6.569684       0.432532       2.119126                    0.999831      28.473840      80.688482       0.647432       0.413171      -1.066673      -0.020422      -0.033922      -0.040926       0.056945       0.011800      -0.013852       0.059140       0.026280       0.137333      -0.071659      -0.005664       0.077323              9.536404      13.240713       1.585856       1.144155       6.058899       2.598776       9.309601           0.000017
          230              C      11.564807      16.165874       8.772826       0.011612      30.137323 0.38203623E+03  0.87739935E+04                                 8.746930                            6.731669      -0.201688       1.940154                    0.997545      27.932750      81.715604       0.599572       0.444808      -1.037501       0.053139      -0.019084      -0.039502       0.068908      -0.013357      -0.016472       0.007932      -0.002037       0.027870      -0.020320      -0.006235       0.026554             10.538830      13.089400       1.996719       2.823491       6.774231       3.527893      11.752858           0.000009
          231              C      21.626544      18.393816      22.313607      -0.289184      37.931997 0.47503090E+03  0.11396769E+05                                 9.705218                            7.222498      -0.015160       1.955620                    0.999315      30.988371      89.446434       0.619958       0.411798      -1.069173       0.010911       0.007490       0.001939       0.013376       0.011673       0.033791      -0.001477      -0.030238      -0.122417      -0.059150       0.018016       0.041134             11.158238      13.199478       0.006236      -4.317867       5.616369       2.629097      14.658868          -0.000016
          232              C      20.379324      18.305692      22.920653       0.231485      35.253035 0.34994827E+03  0.77635777E+04                                 9.426425                            6.315163      -0.054730       2.007446                    0.999512      24.765637      68.316677       0.646028       0.427363      -1.061309      -0.014167       0.020441       0.025368       0.035526      -0.003792      -0.012957       0.008634       0.032254       0.099642      -0.033989      -0.004865       0.038854             11.763512      11.221614       1.385326       0.126147       7.002654       5.204506      17.066268          -0.000006
          233              C      19.291117      17.812102      22.208354      -0.292839      38.124320 0.48402037E+03  0.11680147E+05                                 9.762581                            7.313280       0.069729       1.983149                    0.999436      31.163130      90.545350       0.612533       0.414374      -1.066305       0.000217      -0.004311       0.003739       0.005711       0.009264      -0.031007      -0.016185       0.006659      -0.060231      -0.040505       0.000451       0.040054             11.311214      12.593143       3.033396       3.483129       6.783928       3.823818      14.556570          -0.000013
          234              C      19.451530      17.408462      20.887168       0.226863      37.416705 0.35546663E+03  0.79142452E+04                                 9.819149                            6.366314      -0.031866       2.014957                    0.999353      24.785699      68.419102       0.643409       0.427571      -1.061537      -0.029125      -0.014609      -0.018660       0.037548       0.011624       0.016232       0.027586       0.033481      -0.005204      -0.037293      -0.001328       0.038621             13.153802      20.762583       4.350721       4.268506       6.611993       2.944453      12.086830          -0.000002
          235              C      20.698750      17.496587      20.280122      -0.286534      40.195880 0.48330710E+03  0.11668374E+05                                10.191493                            7.336653      -0.002654       1.960143                    0.999385      31.221412      90.983641       0.607456       0.417642      -1.063325       0.004509      -0.000289      -0.004049       0.006068      -0.007852       0.001132      -0.000823      -0.047060       0.092618      -0.040255       0.009323       0.030932             12.782038      23.112618       3.355869       0.040913       6.072182       1.148129       9.161313           0.000002
          236              C      21.785241      17.990207      20.992684       0.226426      37.103779 0.35806594E+03  0.79753585E+04                                 9.729284                            6.362456       0.043854       2.036562                    0.999353      24.799686      68.155887       0.648636       0.423953      -1.065301       0.029542       0.012064      -0.020626       0.037996       0.006273      -0.014614       0.003010       0.053125       0.012978      -0.030166      -0.002211       0.032377             12.876108      21.269169       1.078098      -4.303890       5.515290       1.664831      11.843865          -0.000002
          237              C      24.204734      17.704762      20.803229       0.178181      24.014144 0.27212402E+03  0.57247383E+04                                 7.377710                            5.599288       0.284274       2.135645                    0.999538      24.365290      67.571541       0.673887       0.432046      -1.048139       0.001988      -0.003575      -0.040876       0.041080       0.015558       0.021088       0.015452      -0.089104      -0.009817      -0.052758      -0.002446       0.055204              8.669167      13.766472      -1.200963      -0.954920       4.414458      -1.119459       7.826570          -0.000009
          238              C      23.161489      17.972827      18.821843      -0.143448      31.945907 0.44315485E+03  0.10391097E+05                                 8.586990                            6.922229       0.387752       2.086645                    0.999897      29.306274      82.123579       0.644217       0.405478      -1.079293      -0.039152       0.002655       0.062581       0.073867      -0.009154      -0.010601      -0.008206       0.142316       0.374720      -0.134501       0.008427       0.126074              9.448070      14.058360      -0.042822      -0.165765       4.648409      -0.847077       9.637442           0.000020
          239              C      24.519570      17.982301      18.658701      -0.009967      29.642550 0.39206024E+03  0.89751455E+04                                 8.327349                            6.606542       0.342176       2.094670                    0.999835      27.892241      78.922500       0.640900       0.417472      -1.064366       0.058351      -0.005488       0.055211       0.080519       0.013228       0.016396      -0.002274       0.022598       0.169378      -0.046444      -0.013514       0.059959              9.345778      12.840044       0.512489      -2.285964       5.005120      -1.770539      10.192169           0.000013
          240              C      17.110278      17.474616      20.179605       0.097899      25.204908 0.31010629E+03  0.67085964E+04                                 7.514294                            5.896747       0.495464       2.182954                    0.999873      25.399402      70.335393       0.673348       0.420480      -1.060275       0.009067      -0.026537      -0.038606       0.047716      -0.021247      -0.018115      -0.002869      -0.029197       0.007548      -0.035166       0.008742       0.026424              8.667959      12.660565      -0.602538       2.691670       7.147985       1.710918       6.195328          -0.000004
          241              C      18.325844      15.882157      19.337582      -0.123145      28.849362 0.37257531E+03  0.83892463E+04                                 8.021150                            6.340204       0.536667       2.150292                    0.999852      27.976828      77.544707       0.672316       0.404598      -1.076805       0.018341       0.043698       0.033822       0.058222      -0.015696       0.007932       0.069665      -0.034562      -0.099583      -0.079861       0.001148       0.078714              8.851000      12.132862      -0.157442       2.192766       7.862372       2.293560       6.557766           0.000006
          242              C      17.059562      15.777117      18.858682      -0.011667      28.335105 0.36704874E+03  0.82747260E+04                                 8.084666                            6.402964       0.279416       2.081740                    0.999810      27.434650      77.324238       0.648644       0.418861      -1.062263      -0.061090       0.050246       0.010118       0.079744      -0.023483       0.006907       0.027306      -0.036385      -0.036382      -0.039373      -0.005280       0.044653              9.054695      11.331732       1.009214       3.278157       8.041038       2.728439       7.791316           0.000005
          243              C      21.115543      18.817316      25.181748       0.131241      24.664727 0.29870629E+03  0.63918766E+04                                 7.379023                            5.769564       0.447640       2.172753                    0.999793      24.922516      68.294153       0.684935       0.417900      -1.063548      -0.031861       0.038255      -0.000246       0.049786       0.010035       0.030176      -0.009853       0.003658      -0.145032      -0.060977       0.021777       0.039201              8.322417       7.439833      -1.778877       1.163367       5.332704       1.632768      12.194714          -0.000011
          244              C      19.183253      19.728576      24.510761      -0.098415      29.421342 0.38470437E+03  0.87227152E+04                                 8.120384                            6.445548       0.479130       2.135508                    0.999861      27.904662      77.344132       0.667049       0.404971      -1.077704       0.041768      -0.006131      -0.043838       0.060860      -0.045848      -0.019394       0.013634       0.120848       0.015824      -0.079047      -0.001091       0.080139              8.850116       8.833792      -2.515152       1.702248       5.885755       0.391098      11.830799          -0.000025
          245              C      19.402103      19.743232      25.873785      -0.036846      30.482587 0.39446693E+03  0.90458594E+04                                 8.411863                            6.580132       0.262803       2.057766                    0.999865      28.426275      80.555246       0.648899       0.411614      -1.067921       0.072917      -0.013753       0.024539       0.078155      -0.023684      -0.017642       0.005655       0.094076      -0.007449      -0.051467      -0.007952       0.059419              9.271176       9.188005      -1.865713      -0.508187       5.191388       1.346404      13.434136          -0.000024
          246              C      11.308496      22.148316      17.600910      -0.284370      36.560724 0.51147674E+03  0.12602157E+05                                 9.681824                            7.639830      -0.257393       1.879272                    0.997382      32.038015      96.238797       0.580917       0.427930      -1.050371      -0.002555      -0.002921       0.010244       0.010955      -0.009854      -0.011182      -0.003672       0.060817       0.090086      -0.047361       0.011259       0.036102             11.610404       9.263208       0.103603      -1.539249      19.298997       0.861065       6.269006           0.000003
          247              C      10.142386       2.893907      17.277258       0.228655      35.444946 0.38399404E+03  0.87731237E+04                                 9.702322                            6.771244      -0.195661       1.966578                    0.999462      25.546393      72.976759       0.598732       0.447758      -1.042530      -0.009536       0.032487       0.009971       0.035295      -0.012831      -0.025271       0.003628      -0.042191      -0.056931      -0.041292       0.004748       0.036544             12.916473      10.978675      -3.463659      -3.535917      20.099602       3.624003       7.671141           0.000004
          248              C      11.332351       2.849672      16.498386      -0.279359      36.370531 0.51338444E+03  0.12593514E+05                                 9.551456                            7.589055      -0.063382       1.947070                    0.998460      31.391595      92.462515       0.593523       0.420692      -1.060507       0.008057       0.012735       0.010904       0.018601       0.028086       0.019415      -0.021798      -0.012707      -0.032272      -0.046667       0.011729       0.034939             11.339590      12.569720      -2.943937      -4.924566      12.573758       2.731124       8.875292           0.000010
          249              C      13.650657      22.010634      16.145789       0.228610      34.417222 0.37572388E+03  0.85420129E+04                                 9.522464                            6.705959      -0.137461       1.986639                    0.999583      25.404498      72.515900       0.600248       0.448832      -1.041365       0.037266      -0.012097      -0.007812       0.039951       0.000470      -0.028761       0.017000       0.012867      -0.054659      -0.040056       0.005766       0.034290             12.361635      15.498032       0.465403      -7.133468      11.267899       0.363321      10.318973           0.000004
          250              C      12.990138      20.868724      16.485230      -0.244517      35.094490 0.46912701E+03  0.11289465E+05                                 9.428913                            7.317854      -0.121896       1.946976                    0.996389      30.283405      89.327988       0.594586       0.428064      -1.052352       0.006764      -0.004479      -0.000218       0.008116      -0.020471       0.037970       0.008782      -0.008817       0.038245      -0.048862       0.007441       0.041421             11.366050      13.099350       3.014279      -4.946040      12.217059      -1.465750       8.781742           0.000005
          251              C      11.836769      20.936795      17.206212       0.234519      34.427087 0.37360343E+03  0.85002868E+04                                 9.591023                            6.728263      -0.201299       1.970100                    0.999438      25.427938      73.128861       0.592457       0.454387      -1.035909      -0.017651      -0.035511       0.007497       0.040358       0.017254      -0.015902       0.001879      -0.041134      -0.031276      -0.032661       0.000250       0.032410             12.621185      11.630218       3.321500      -3.804422      18.571411      -1.965173       7.661926           0.000002
          252              C      10.629698      19.413004      18.763954       0.112950      25.441763 0.30831988E+03  0.66907660E+04                                 7.659451                            5.944228       0.352260       2.138315                    0.999742      25.578416      72.006192       0.656767       0.429755      -1.049710       0.007948      -0.044084      -0.030337       0.054101      -0.022832       0.007699       0.016323       0.007869       0.040648      -0.036120       0.013404       0.022716              9.183090       6.434054       3.444354      -2.325719      11.002122      -1.636034      10.113094          -0.000001
          253              C      10.975144      18.624108      16.766781      -0.074577      30.711700 0.40451341E+03  0.93733549E+04                                 8.686084                            6.814891       0.140715       2.043476                    0.998173      28.241323      81.540797       0.613943       0.430543      -1.051636       0.025938       0.044170       0.015538       0.053527       0.017283       0.003750       0.042934      -0.076687       0.044028      -0.050061      -0.018653       0.068715             10.171101       6.798360       2.282341      -2.940732      11.067978      -0.858114      12.646966           0.000006
          254              C      10.320826      17.735064      17.540390      -0.048552      28.436454 0.36701407E+03  0.82861654E+04                                 8.088918                            6.369173       0.388826       2.108090                    0.999793      27.937321      79.186067       0.654516       0.414491      -1.063456       0.005968       0.000997       0.074126       0.074372       0.004648      -0.012307       0.032776      -0.055583       0.082711      -0.045907      -0.008815       0.054722              9.434026       6.626942       3.367648      -2.189202      12.464772      -1.305162       9.210366           0.000007
          255              C       8.907316       4.399797      18.774480       0.106242      24.563298 0.31715115E+03  0.69341916E+04                                 7.497841                            6.045965       0.290713       2.117095                    0.999490      25.811476      73.038891       0.648157       0.432211      -1.047759       0.019025       0.042629      -0.020772       0.051095       0.022558       0.001494      -0.016935       0.006645       0.041692      -0.033903       0.007375       0.026528              8.642406       6.073009      -2.344768      -2.292360      11.546637       1.047319       8.307572           0.000003
          256              C       9.147032       6.254929      17.798259      -0.018867      28.962999 0.37491725E+03  0.85584994E+04                                 8.415658                            6.591374       0.086328       2.024249                    0.999347      27.978846      81.242679       0.617442       0.434558      -1.044980      -0.024494      -0.014034       0.065821       0.071619       0.011647      -0.000094      -0.015502      -0.015907       0.039395      -0.022420      -0.002630       0.025050              9.904374       6.467200      -2.455590      -1.983022      15.334866       0.415073       7.911056           0.000006
          257              C       9.777150       5.367750      17.053595      -0.085114      28.100533 0.37137189E+03  0.84037671E+04                                 8.066954                            6.455426       0.443121       2.142275                    0.999475      27.589987      78.122024       0.643234       0.420796      -1.060151       0.004866      -0.052573       0.011497       0.054035       0.002082      -0.016808      -0.033351      -0.057019       0.015886      -0.039971      -0.012182       0.052153              9.271759       6.641432      -1.960040      -2.595732      12.806227       0.367574       8.367618           0.000009
          258              C      14.060318       2.400815      15.401125       0.123874      25.654629 0.31195200E+03  0.67968131E+04                                 7.757285                            6.028456       0.245522       2.110423                    0.998920      25.552279      72.333290       0.643477       0.436874      -1.044272       0.014033      -0.041593      -0.017204       0.047147      -0.002067       0.014666      -0.005359      -0.042401       0.007620      -0.029242       0.006806       0.022436              9.002095      10.569351       2.224874      -2.912949       8.542956       1.965197       7.893979           0.000009
          259              C      15.252085      20.905095      14.564365      -0.086901      29.600496 0.39876773E+03  0.91985058E+04                                 8.423105                            6.739420       0.242966       2.070445                    0.998997      28.317463      81.323720       0.621659       0.427126      -1.054732      -0.026727       0.025201       0.048054       0.060487       0.005592      -0.019789       0.053191      -0.042524       0.005628      -0.054106      -0.011823       0.065929              9.613253      10.850821       2.371344      -2.880278       9.320691       2.055971       8.668246           0.000011
          260              C      16.470414      21.201292      14.095990      -0.043751      28.386446 0.37537518E+03  0.85295878E+04                                 8.104234                            6.472830       0.243259       2.061265                    0.999815      28.165114      80.297344       0.644005       0.418557      -1.060019       0.047767       0.054560       0.021914       0.075754       0.015094      -0.008672       0.041856      -0.030874      -0.039190      -0.047341      -0.003539       0.050880              9.229815      10.672921       0.575452      -3.840018       7.865920       2.358711       9.150603           0.000023
          261              C      18.175775       5.113528      20.826910       0.226070      35.009864 0.36331085E+03  0.81635219E+04                                 9.490396                            6.500641      -0.026628       2.015645                    0.999562      25.189033      70.708106       0.624945       0.436180      -1.052331      -0.030771      -0.002118       0.019659       0.036576       0.014798      -0.021040       0.011975       0.048150       0.013027      -0.038240       0.001739       0.036501             12.289486      18.191285       0.814129      -4.212026       5.759175       2.061864      12.917999          -0.000001
          262              C      19.408342       5.542407      21.247922      -0.305148      39.346532 0.49522575E+03  0.12055591E+05                                10.075122                            7.452208      -0.131358       1.917010                    0.998872      31.801951      93.729624       0.598305       0.420531      -1.059167       0.009352      -0.007065       0.008079       0.014235      -0.017176       0.016882       0.007379      -0.040362       0.101411      -0.047561       0.009560       0.038001             12.610455      22.064442       2.423794      -1.663893       6.101059       1.020787       9.665863          -0.000008
          263              C      20.486561       5.527592      20.371692       0.228899      35.902817 0.36780392E+03  0.82867270E+04                                 9.655004                            6.532466      -0.072650       1.997889                    0.999599      25.303668      71.036142       0.624842       0.435080      -1.053400       0.029177       0.001025       0.015534       0.033071       0.014504       0.005680       0.014975       0.058935       0.019938      -0.040048       0.007162       0.032886             13.117185      21.650982       3.979589       2.491412       6.693447       2.562874      11.007126           0.000002
          264              C      20.326143       5.103382      19.066556      -0.300696      40.814862 0.51913027E+03  0.12794859E+05                                10.365003                            7.659351      -0.230049       1.892536                    0.997989      31.905695      94.801050       0.586419       0.423778      -1.056510       0.007005      -0.011847      -0.002664       0.014019      -0.012346      -0.023628      -0.016162      -0.001273      -0.011028      -0.035752       0.013001       0.022752             12.904110      16.963823       3.304055       4.010211       7.456784       4.118830      14.291724           0.000011
          265              C      19.071479       4.632877      18.656070       0.233178      36.016910 0.36772668E+03  0.82877559E+04                                 9.652842                            6.541898      -0.084653       1.994212                    0.999417      25.268526      71.039015       0.622702       0.436429      -1.052178       0.002379      -0.016320      -0.030665       0.034818       0.009643      -0.005841       0.028522       0.051269       0.071984      -0.050725       0.015374       0.035351             12.613611      13.017540       1.973352       1.695555       7.049017       4.981349      17.774275           0.000007
          266              C      17.995425       4.651774      19.532300      -0.282793      37.537677 0.50120747E+03  0.12268167E+05                                 9.843718                            7.558838      -0.343417       1.862923                    0.997573      31.655181      94.310981       0.585356       0.427488      -1.052227      -0.010655       0.000182      -0.001417       0.010751       0.001246       0.021334      -0.006839      -0.017420      -0.088542      -0.040216       0.015674       0.024542             11.486146      12.841009       0.613503      -2.340049       6.305392       3.054309      15.312037           0.000007
          267              C      15.959295       4.365416      21.758398      -0.099962      29.431152 0.40237507E+03  0.92799391E+04                                 8.308614                            6.717608       0.315906       2.089539                    0.999283      28.384174      80.859653       0.631484       0.420561      -1.061414       0.040628       0.028699      -0.041261       0.064628       0.056452      -0.024270       0.027865       0.030042      -0.103231      -0.074866      -0.000807       0.075673              9.188964      10.398353       1.829488      -2.078998       9.270860       2.597265       7.897678          -0.000009
          268              C      15.149809       4.941807      22.689886      -0.005995      28.641866 0.38436217E+03  0.88111133E+04                                 8.296559                            6.645036       0.127454       2.034575                    0.999414      28.028393      81.024023       0.620198       0.430810      -1.049354       0.008937       0.070480       0.027371       0.076135       0.032796       0.000617       0.012423      -0.006235      -0.044704      -0.030016      -0.012025       0.042041              9.265465      11.995450       1.722150      -3.197792       7.918807       1.753513       7.882137          -0.000012
          269              C      16.885285       6.203392      22.605684       0.099474      25.597344 0.31723032E+03  0.69155581E+04                                 7.612434                            5.979387       0.394942       2.140052                    0.999815      25.859248      72.353394       0.664789       0.422639      -1.056810      -0.042317      -0.025467      -0.012482       0.050942       0.007850       0.021041      -0.006955      -0.020337      -0.014575      -0.029971       0.014655       0.015316              8.610214       9.977873       0.870212      -2.934171       8.028689       2.455641       7.824080          -0.000004
          270              C      17.753703       3.922765      16.669422       0.130923      27.374384 0.29748838E+03  0.64023591E+04                                 8.084285                            5.866590       0.219140       2.106623                    0.999180      25.159959      70.682842       0.655999       0.433843      -1.046556       0.048507      -0.001329      -0.030254       0.057184      -0.005225      -0.006855      -0.034226      -0.006985      -0.069782      -0.044695       0.009482       0.035212              9.942800      11.493217       0.426598       1.631294       5.395647       3.334935      12.939536           0.000013
          271              C      19.912424       3.934743      16.440497      -0.146395      35.508661 0.44376928E+03  0.10470950E+05                                 9.390899                            7.019444       0.297564       2.065034                    0.999600      29.481208      84.492287       0.623444       0.416370      -1.065832      -0.031645       0.029829       0.044346       0.062111      -0.004587      -0.042866       0.046312       0.137276       0.102603      -0.102175       0.009110       0.093064             11.164060      15.028284       0.770150       2.034558       5.988136       3.365252      12.475759           0.000025
          272              C      19.267351       3.425663      15.316923      -0.012484      30.569759 0.36979613E+03  0.83668584E+04                                 8.535955                            6.411768       0.147163       2.032246                    0.999784      27.848936      79.084999       0.649354       0.416893      -1.061653      -0.066936       0.002994      -0.016806       0.069078       0.000447      -0.031075       0.011338       0.048611      -0.024298      -0.033653      -0.012922       0.046575             10.103977      10.450837      -0.136711       0.776701       5.913351       4.122468      13.947742           0.000036
          273              C      22.914475       5.988015      20.103297       0.088047      27.198711 0.33625840E+03  0.74435232E+04                                 8.034788                            6.224819       0.317256       2.124775                    0.999065      26.075021      73.699804       0.640308       0.432127      -1.050167       0.002626       0.001912       0.044599       0.044718      -0.005356      -0.009422      -0.002294      -0.008688       0.022507      -0.014739       0.002800       0.011939              9.519164      13.259229       1.166349       0.063788       5.641978       2.588128       9.656285           0.000007
          274              C      23.309476       6.931746      22.011005       0.019212      28.421443 0.35843513E+03  0.81032278E+04                                 8.370046                            6.487019      -0.093870       1.977539                    0.998319      27.502925      79.873562       0.615386       0.440262      -1.039982       0.047897      -0.023229      -0.045731       0.070178      -0.011863      -0.002966       0.005097      -0.017938       0.044618      -0.022312       0.004194       0.018118              9.861954      13.125971       1.994624       1.965553       6.334420       2.890533      10.125471          -0.000006
          275              C      22.018070       6.611566      22.047844      -0.125162      29.245143 0.39259259E+03  0.89835775E+04                                 8.196733                            6.572535       0.472041       2.132576                    0.999819      28.413827      80.183019       0.648700       0.412625      -1.068287      -0.026215      -0.037612      -0.033627       0.056856       0.020073      -0.002197       0.059357       0.034827       0.157726      -0.077319      -0.004045       0.081364              9.365104      13.305820       1.511264       0.366806       5.681413       2.072274       9.108078          -0.000011
          276              C      14.312734      18.831533       7.241397       0.564182      24.815698 0.27082997E+03  0.57168000E+04                                 7.780117                            5.793241      -0.041578       2.022214                    0.999290      23.242818      65.538870       0.624413       0.464705      -1.024523      -0.010364      -0.061454       0.030344       0.069316      -0.014342       0.061323       0.002931       0.034751       0.130994      -0.056779      -0.028959       0.085737              9.460659       8.876987       1.871027      -2.478291      13.394345      -0.111478       6.110643           0.000003
          277              C      15.069203      20.011566       6.704607      -0.044211      39.045532 0.48329330E+03  0.11611800E+05                                10.005859                            7.324757      -0.027588       1.984379                    0.999439      28.293929      80.967468       0.612365       0.416301      -1.069327       0.028383       0.036941      -0.014335       0.048742      -0.012245      -0.004784      -0.002287      -0.001656       0.009212      -0.015214       0.004113       0.011101             12.624433      10.416749       4.084770      -2.981662      19.759554      -0.156479       7.696995           0.000001
          278              C      16.167101      19.812459       5.823115      -0.114786      31.845840 0.47237301E+03  0.11394703E+05                                 8.882860                            7.388573      -0.016854       1.963986                    0.999521      30.188188      89.345518       0.585896       0.433379      -1.048419      -0.003363       0.020336       0.008291       0.022217      -0.021077       0.011254       0.009616      -0.023459       0.001276      -0.031098       0.006846       0.024252              9.843859       9.228246       1.611485      -3.094293      12.825125      -0.109044       7.478205          -0.000002
          279              C      16.844568      20.914979       5.338952      -0.089259      30.576856 0.41237525E+03  0.96117770E+04                                 8.582350                            6.847158       0.091902       2.013393                    0.999454      28.887700      83.941514       0.616362       0.426343      -1.053102      -0.022780       0.007213       0.011631       0.026575       0.006794      -0.016335      -0.005616       0.019742      -0.013247      -0.014764      -0.009739       0.024503              9.645807       7.694046       0.330323      -2.879189      13.674067       1.037789       7.569309          -0.000008
          280              C      14.683314       1.767416       5.736281      -0.108049      31.182616 0.43143888E+03  0.10168940E+05                                 8.699629                            7.014097       0.002518       1.971787                    0.999704      29.603855      86.463802       0.607707       0.427618      -1.052465      -0.010901      -0.021959       0.002056       0.024602       0.023081      -0.004539      -0.018786       0.021016       0.012962      -0.032812       0.001466       0.031346              9.743420       7.393028      -0.266743      -2.535597      14.601114       1.495769       7.236116          -0.000014
          281              C      13.640143       1.996442       6.646718      -0.042428      38.399500 0.46957478E+03  0.11213304E+05                                 9.945654                            7.243178      -0.211530       1.928009                    0.999110      28.259520      80.905159       0.612199       0.418972      -1.066472       0.007845      -0.046705      -0.012050       0.048868       0.002156      -0.007900      -0.010701       0.010825      -0.005114      -0.014624       0.000055       0.014568             12.645852       8.206684       0.833861      -2.349805      22.215698       1.360053       7.515175          -0.000005
          282              C      13.321705       3.355904       7.154563       0.582835      22.594168 0.25077524E+03  0.52151780E+04                                 7.452755                            5.657319      -0.129452       2.007028                    0.999564      22.863675      64.903068       0.615395       0.478595      -1.012612       0.008878       0.057411       0.011836       0.059287       0.007648       0.067255      -0.016915       0.050426       0.099031      -0.061744      -0.027963       0.089707              9.064543       6.360114       0.339518      -1.587104      15.143744       0.172935       5.689771          -0.000002
          283              C      12.931153       0.888301       7.117725      -0.159677      36.461759 0.49275389E+03  0.12086640E+05                                 9.831024                            7.600024      -0.382820       1.827292                    0.999191      32.198606      98.045442       0.568067       0.439573      -1.038299       0.019241      -0.000161      -0.014601       0.024155      -0.016336       0.006521       0.000974       0.066817       0.060617      -0.047379       0.016681       0.030698             11.989396       8.290495       2.913423      -1.820880      20.365138       0.394562       7.312554           0.000001
          284              C      14.947862      14.205740       9.322772       0.567826      23.475041 0.27170726E+03  0.57438088E+04                                 7.588019                            5.864607       0.030628       2.058045                    0.999761      22.949269      64.901068       0.610379       0.474688      -1.018411      -0.031861       0.035797      -0.033024       0.058199      -0.017477      -0.076774       0.025603       0.045666       0.034630      -0.063871      -0.034524       0.098395              8.718804       7.931872      -1.130794       3.672658       8.976218      -2.283403       9.248324           0.000002
          285              C      15.870814      13.618699      10.322675      -0.018285      37.490887 0.46297196E+03  0.10995112E+05                                 9.727510                            7.191796       0.017823       2.016872                    0.999148      27.391343      77.708450       0.615616       0.418940      -1.068573       0.026623      -0.016568       0.023042       0.038913       0.004290      -0.010745       0.009118      -0.015058      -0.008512      -0.018502       0.004457       0.014045             11.465515      11.720589      -0.263105       4.175683      11.264826      -3.788939      11.411130          -0.000000
          286              C      15.606822      12.357571      10.898934      -0.099147      31.401360 0.43923180E+03  0.10399234E+05                                 8.781874                            7.110057       0.041748       1.992377                    0.999491      29.391305      86.040933       0.599397       0.431602      -1.050010       0.023414       0.010638       0.003083       0.025902       0.006836      -0.017305       0.025873       0.014530      -0.005208      -0.036476       0.009707       0.026769              9.723859       8.543033       0.735642       1.441028      11.791808      -3.545399       8.836736           0.000001
          287              C      16.500875      11.774922      11.762008      -0.088556      29.637431 0.38542217E+03  0.87988831E+04                                 8.295886                            6.542571       0.211557       2.051573                    0.999851      28.197877      80.071562       0.644205       0.416477      -1.063393       0.007351       0.023002      -0.011128       0.026589      -0.002644       0.002957      -0.011809      -0.022719      -0.013939      -0.011519      -0.008415       0.019934              9.231129       9.283472       2.343522       1.448836      11.131078      -2.495037       7.278836           0.000006
          288              C      17.646158      12.405382      12.109342      -0.092598      30.237086 0.39635360E+03  0.91318878E+04                                 8.468389                            6.692449      -0.002306       1.975506                    0.999687      28.823050      82.813218       0.627350       0.423759      -1.056481      -0.014954       0.011082      -0.013371       0.022918      -0.021802       0.004937      -0.008866      -0.000118       0.040459      -0.028736       0.004602       0.024135              9.299905      10.003471       3.149741       1.252268      10.859098      -2.278652       7.037146           0.000012
          289              C      17.940150      13.651261      11.612022      -0.027829      36.510359 0.44307848E+03  0.10393792E+05                                 9.505956                            6.984565       0.056125       2.021439                    0.999294      27.361852      76.810371       0.632388       0.412885      -1.073910      -0.035240      -0.022455      -0.001805       0.041825      -0.007626       0.014165      -0.003498       0.001270      -0.005836      -0.014896      -0.002938       0.017834             11.108554      14.107261       4.158656       1.962287      11.601455      -2.277843       7.616945           0.000002
          290              C      17.036953      14.277269      10.735792      -0.138300      33.927888 0.47809483E+03  0.11576852E+05                                 9.268436                            7.442634      -0.073342       1.940538                    0.999558      30.681954      91.221104       0.582182       0.434481      -1.046906      -0.007922      -0.016320       0.011952       0.021724      -0.003306      -0.031946       0.009785      -0.050249       0.024907      -0.047607       0.013300       0.034307             10.136050      12.707293       1.399704       3.405903       9.404497      -1.470282       8.296359           0.000006
          291              C      19.238613      14.357388      11.890942       0.571283      24.561156 0.27056948E+03  0.57113954E+04                                 7.788381                            5.836441      -0.120788       2.003246                    0.999591      23.044587      65.035018       0.614602       0.472116      -1.020217       0.032267       0.047201       0.006461       0.057540      -0.043985      -0.055540       0.042118      -0.061438       0.195523      -0.093396      -0.019488       0.112884              8.914122      11.123623       2.936193       1.043474       9.268111      -2.067912       6.350630           0.000009
          292              C      14.739039      14.370450      24.921247       0.571768      23.764620 0.26095411E+03  0.54710926E+04                                 7.705193                            5.760738      -0.109050       2.014711                    0.999546      22.863700      64.778879       0.612594       0.476896      -1.015368      -0.026293       0.019029       0.054137       0.063121      -0.047323       0.058070      -0.040760       0.036143      -0.014266      -0.052530      -0.048214       0.100743              9.151228       7.264935      -0.753832      -3.582898       9.230798       4.030098      10.957951          -0.000006
          293              C      15.238627      13.546272      23.808198      -0.005982      35.510172 0.42291000E+03  0.98548506E+04                                 9.461154                            6.900383      -0.169547       1.956922                    0.999089      27.230528      77.439581       0.622550       0.422211      -1.062615       0.027120      -0.015212      -0.035301       0.047043       0.008172       0.010915      -0.000478       0.020221      -0.021924      -0.014135      -0.006296       0.020431             11.346323       7.144107      -1.858476      -4.176481      13.643275       3.268650      13.251587          -0.000005
          294              C      15.813222      14.060268      22.689886      -0.100593      29.772774 0.41445805E+03  0.97391390E+04                                 8.598996                            6.993908      -0.203262       1.915172                    0.999039      29.809932      88.946640       0.588946       0.442579      -1.036169      -0.000561      -0.025258       0.013282       0.028543       0.008045       0.025689      -0.020644      -0.002324      -0.044485      -0.041468       0.015503       0.025965              9.219076       6.588724      -0.540443      -3.196312      10.606574       0.476799      10.461929          -0.000008
          295              C      16.282228      13.290883      21.713666      -0.091404      29.910923 0.39538953E+03  0.90954239E+04                                 8.380567                            6.648011       0.215820       2.050408                    0.999808      28.509004      81.591395       0.635212       0.419169      -1.060375      -0.017904      -0.023533       0.013572       0.032535       0.000312      -0.005563      -0.006074      -0.029292       0.061119      -0.025513       0.002483       0.023030              9.151248       5.970601      -0.653054      -2.369267      12.664010      -0.119896       8.819133          -0.000004
          296              C      16.261196      11.893023      21.871545      -0.120616      31.035865 0.43015049E+03  0.10112922E+05                                 8.621191                            6.957269       0.128159       2.008304                    0.999673      29.533464      85.648011       0.617393       0.421977      -1.057852      -0.008285       0.031252       0.006915       0.033063      -0.012820       0.000490       0.023352       0.016079       0.075683      -0.035203      -0.000354       0.035557              9.399748       6.309228      -0.981431      -2.003395      13.917407      -0.153055       7.972609           0.000000
          297              C      15.715085      11.338096      22.971438      -0.032680      36.922535 0.45562688E+03  0.10770779E+05                                 9.619110                            7.097089       0.000991       2.001697                    0.999324      27.616492      78.007263       0.625008       0.414555      -1.072055      -0.009430       0.047995       0.007529       0.049489       0.004455      -0.003844       0.003880       0.015915      -0.031894      -0.013263      -0.001483       0.014746             11.533179       6.947483      -2.225214      -2.310987      18.892489       0.910630       8.759565          -0.000002
          298              C      15.150556      12.187111      24.000284      -0.142919      34.244247 0.47130690E+03  0.11364856E+05                                 9.343459                            7.379085      -0.125061       1.923562                    0.999379      30.638890      90.722654       0.586291       0.433244      -1.048289       0.010758      -0.009574      -0.016803       0.022131       0.012949       0.010062      -0.009063       0.067399       0.045506      -0.045615       0.012871       0.032744             10.757484       6.767305      -2.461432      -2.525635      16.254350       2.991604       9.250797          -0.000010
          299              C      15.784497       9.868729      23.163524       0.587609      24.648684 0.26635049E+03  0.56011736E+04                                 7.814309                            5.782276      -0.050704       2.027668                    0.999434      22.855294      64.412437       0.618736       0.470734      -1.020804      -0.013406      -0.062883       0.016670       0.066422       0.020579       0.060665       0.024237       0.068743       0.168287      -0.068821      -0.034003       0.102824              9.217417       7.729165      -1.266027      -2.193644      14.000593      -0.308936       5.922492          -0.000003
          300              C       3.584563      14.629257       0.318390       0.579504      23.681460 0.25243279E+03  0.52255084E+04                                 7.497982                            5.575806      -0.097601       2.014066                    0.999499      22.555978      62.590016       0.640653       0.461850      -1.028080       0.043676      -0.045112       0.011485       0.063832       0.072474      -0.031934       0.006184       0.061924      -0.148867      -0.076080      -0.031060       0.107140              8.762453       6.350924      -3.281574       1.748133       9.270315      -0.651440      10.666120          -0.000013
          301              C      11.056794      18.703099      25.844841      -0.032192      38.230017 0.44287627E+03  0.10375656E+05                                 9.725864                            6.929605      -0.037879       1.983870                    0.999319      27.546097      76.981507       0.642994       0.406599      -1.079305      -0.028800       0.031673      -0.020615       0.047514      -0.001443      -0.009046       0.000202       0.005742       0.019610      -0.007498      -0.005311       0.012808             11.705393       7.972157      -4.541193       3.037637      13.558674      -0.416823      13.585349          -0.000014
          302              C       2.300620      16.805369       0.131566      -0.118073      33.224106 0.44965021E+03  0.10698159E+05                                 9.062167                            7.147442      -0.044581       1.954597                    0.999582      29.915613      87.514533       0.604246       0.426047      -1.054431      -0.011278      -0.012636      -0.016882       0.023914       0.020720      -0.000678       0.005185       0.014808       0.055612      -0.031699       0.011905       0.019795             10.128887       6.977249      -3.619999       1.199614      12.579450       0.905754      10.829963          -0.000019
          303              C       9.817027      20.742089      25.689593      -0.083182      32.858948 0.44308306E+03  0.10519804E+05                                 9.095957                            7.154303      -0.103136       1.949626                    0.998084      29.374573      86.285478       0.595529       0.433192      -1.048400       0.008085      -0.029294      -0.018147       0.035395      -0.004859      -0.003199      -0.000051      -0.026989      -0.027376      -0.012633      -0.006281       0.018914             10.231996       6.735520      -2.579657       0.702305      11.355966       1.805347      12.604502          -0.000013
          304              C       9.475293      20.452266      24.381826      -0.111169      31.739097 0.41267385E+03  0.96254198E+04                                 8.796073                            6.839188       0.040147       1.988210                    0.999693      29.377965      85.539154       0.617817       0.425043      -1.053365       0.019018      -0.004696       0.014708       0.024496      -0.003162       0.000376      -0.022683       0.004495      -0.055565      -0.031821       0.010660       0.021161              9.852079       5.895218      -1.737933       0.884544      10.869563       3.115295      12.791455          -0.000020
          305              C       9.917198      19.303667      23.792410      -0.018553      38.693597 0.44033732E+03  0.10307594E+05                                 9.863346                            6.941073      -0.038507       1.989790                    0.999274      27.289492      76.383555       0.637728       0.410298      -1.076213       0.018303       0.009425       0.040278       0.045235       0.001157       0.001900      -0.011239      -0.017770      -0.003584      -0.010517      -0.006069       0.016586             11.941616       6.785775      -2.028455       2.765970      11.588377       3.174675      17.450697          -0.000012
          306              C      10.714450      18.392675      24.552862      -0.152074      38.180072 0.49503465E+03  0.12100037E+05                                10.038032                            7.586867      -0.242112       1.876767                    0.999415      31.404775      94.017051       0.574691       0.436034      -1.045264      -0.004913       0.018541       0.002868       0.019394       0.006104      -0.030613       0.004498       0.000363      -0.086044      -0.045326       0.014251       0.031076             11.525383       7.607149      -3.009686       3.517201      11.043102       0.084402      15.925898          -0.000021
          307              C       9.557700      18.947345      22.387284       0.572353      24.262738 0.26354939E+03  0.55267502E+04                                 7.725074                            5.752496      -0.061609       2.026421                    0.999685      22.859021      64.298901       0.620321       0.470849      -1.020905      -0.002945      -0.032143      -0.050397       0.059848       0.008584      -0.047952      -0.002760       0.126898      -0.167215      -0.069994      -0.036152       0.106146              9.059794       4.855230      -0.112328       2.265432       9.161052       1.407180      13.163099          -0.000009
          308              C      18.338137       2.386913      12.109342       0.536832      23.821460 0.28507148E+03  0.60895868E+04                                 7.673536                            5.988802       0.028128       2.052693                    0.999091      23.402728      66.191627       0.607736       0.471799      -1.021559      -0.042324       0.024467       0.043585       0.065496      -0.023771       0.073447      -0.031212       0.055793       0.044200      -0.058604      -0.043493       0.102096              9.191076       8.157970      -1.281033      -4.332831       8.698265       3.024070      10.716993           0.000011
          309              C      19.205248       1.574825      11.064707      -0.018792      37.445999 0.47722370E+03  0.11403879E+05                                 9.746498                            7.278473      -0.046417       1.983355                    0.999172      27.860838      78.924485       0.615723       0.416284      -1.071768       0.029966      -0.030150      -0.028560       0.051212       0.012410      -0.003163      -0.003006       0.008954       0.010153      -0.014908       0.001539       0.013369             11.970677       9.515379      -3.308330      -5.202186      14.258361       3.517461      12.138291           0.000012
          310              C      19.906738       2.369068      10.143745      -0.106859      30.509767 0.43717208E+03  0.10382334E+05                                 8.692297                            7.149267      -0.208271       1.906507                    0.999087      30.149349      89.631251       0.588250       0.438432      -1.041462       0.007386      -0.019827       0.004247       0.021580       0.008295       0.035084      -0.005287      -0.018126      -0.030315      -0.043835       0.015189       0.028646              9.407004       8.262780      -1.184109      -3.902896      10.273180       0.680046       9.685051           0.000024
          311              C      20.641894       1.789789       9.170156      -0.090764      29.306946 0.38810868E+03  0.88738378E+04                                 8.204911                            6.539636       0.299455       2.077085                    0.999829      28.323521      80.437577       0.648280       0.413224      -1.065693      -0.014546      -0.016019       0.009000       0.023435       0.000529      -0.007779      -0.007653      -0.029247       0.056294      -0.025399       0.002048       0.023351              8.926129       7.373325      -1.059080      -3.101419      11.286514      -0.101389       8.118548           0.000015
          312              C      22.557196      20.808466       9.188575      -0.123502      32.006485 0.44797449E+03  0.10631932E+05                                 8.794466                            7.101339       0.073174       1.985663                    0.999626      29.864882      86.819448       0.611348       0.422142      -1.058493      -0.016955       0.016747       0.019110       0.030547      -0.015686      -0.014094       0.012624       0.028000       0.107812      -0.039483      -0.004743       0.044226              9.509195       7.798274      -1.508348      -2.679375      13.218598       0.254619       7.510713           0.000013
          313              C      21.908002      20.041293      10.149007      -0.024578      35.112404 0.41833530E+03  0.97014990E+04                                 9.323144                            6.809430      -0.007215       2.005981                    0.999434      27.136798      76.464400       0.635424       0.415651      -1.069013      -0.004970       0.053581       0.013712       0.055531       0.005335       0.005599      -0.007412       0.009659      -0.010018      -0.013632       0.004159       0.009473             11.245147       8.496574      -3.156414      -3.486159      16.706104       2.211312       8.532763           0.000010
          314              C      21.117601      20.591769      11.085758      -0.133546      33.154009 0.43499789E+03  0.10309650E+05                                 9.177867                            7.122698      -0.212368       1.903810                    0.999221      30.215417      89.503897       0.590903       0.437354      -1.042930       0.009421       0.003518      -0.002510       0.010365       0.018302       0.026936      -0.018018       0.043620       0.030617      -0.046780       0.006138       0.040642             10.730165       8.334991      -3.464213      -3.519685      14.679930       3.288192       9.175574           0.000032
          315              C      22.093595      18.589103      10.104275       0.594311      24.168601 0.25979732E+03  0.54322414E+04                                 7.721501                            5.725846      -0.115763       2.009363                    0.999433      22.670303      63.816061       0.618993       0.473234      -1.018928      -0.011145      -0.064777       0.016797       0.067841       0.024943       0.061868       0.016028       0.104298       0.110156      -0.076215      -0.025774       0.101989              9.038500       7.773987      -1.763788      -2.740529      12.814028       1.021007       6.527486           0.000013
          316              C      15.398631       5.549806      13.814438       0.578837      24.498021 0.25133823E+03  0.51967350E+04                                 7.668794                            5.557537      -0.038715       2.033945                    0.999542      22.451565      62.245416       0.642831       0.460826      -1.028742       0.026834      -0.053069       0.008534       0.060077       0.052770      -0.008274       0.017837       0.114758      -0.150667      -0.071206      -0.031871       0.103076              9.336599       5.138313      -2.597693       1.177319      10.760878      -1.803922      12.110605           0.000010
          317              C      14.903464       6.739083      13.077668      -0.023674      38.284091 0.41095158E+03  0.94504696E+04                                 9.721225                            6.665945      -0.006802       2.003827                    0.999269      26.829735      74.315441       0.656870       0.405475      -1.079921      -0.012916       0.029945      -0.025905       0.041649      -0.000453      -0.009358       0.003325       0.021194       0.000458      -0.011891      -0.004306       0.016197             12.306084       5.995222      -3.579481       1.751904      15.033937      -1.922190      15.889093           0.000008
          318              C      14.593436       7.896500      13.724973      -0.106604      34.075479 0.43456463E+03  0.10262782E+05                                 9.243344                            7.035032      -0.073288       1.948172                    0.999595      29.700197      86.876641       0.607276       0.427080      -1.052625      -0.015387      -0.000452      -0.024121       0.028614       0.013880      -0.001539       0.005699       0.039487       0.060664      -0.034876       0.014014       0.020862             10.781346       5.588525      -2.893001       0.236549      13.523981       0.288648      13.231533           0.000012
          319              C      14.157871       9.014156      13.003991      -0.095408      34.086017 0.43838851E+03  0.10338949E+05                                 9.185252                            7.018803       0.129186       2.017412                    0.999682      29.148911      84.221620       0.616298       0.421404      -1.059916      -0.005177      -0.026752      -0.011737       0.029669      -0.010014      -0.000509       0.008945      -0.049935       0.008315      -0.028335      -0.000239       0.028574             10.800356       5.468202      -2.126293      -0.466082      12.325495       0.392644      14.607371           0.000004
          320              C      14.035893       8.932230      11.606760      -0.108221      34.077868 0.42755254E+03  0.10052679E+05                                 9.245830                            6.974300       0.025806       1.981659                    0.999652      29.532541      86.097019       0.610620       0.426622      -1.053277       0.006013      -0.016727       0.015317       0.023464       0.002233      -0.000043      -0.020531      -0.005954      -0.073861      -0.033313       0.009061       0.024252             10.947552       4.977450      -1.154111      -0.139535      12.495238       1.850530      15.369969           0.000003
          321              C      14.307137       7.754712      10.962086      -0.018500      39.064864 0.40932078E+03  0.94188085E+04                                 9.928194                            6.689591      -0.021699       2.001913                    0.999295      26.802869      74.656731       0.649243       0.409984      -1.075203       0.003169       0.004345       0.043041       0.043376       0.005202      -0.002030      -0.005681       0.000073      -0.037568      -0.014126       0.001459       0.012667             12.965949       5.409982      -1.613905       1.661170      12.348697       1.155756      21.139167           0.000001
          322              C      14.732311       6.683303      11.712012      -0.136097      39.227274 0.46250493E+03  0.11116698E+05                                10.228916                            7.329651      -0.201906       1.896908                    0.999508      30.628519      90.986939       0.585012       0.435594      -1.045316      -0.003124       0.022221       0.015631       0.027347       0.014744      -0.019295       0.021361       0.049643      -0.128719      -0.057623       0.005307       0.052316             12.776143       5.889800      -2.393582       2.164530      12.609505      -2.458162      19.829123           0.000010
          323              C      14.146869       7.608058       9.517490       0.592384      24.361659 0.24759412E+03  0.51138363E+04                                 7.755683                            5.575516      -0.055374       2.034792                    0.999673      22.355238      62.489862       0.629852       0.470827      -1.020497      -0.000349      -0.025942      -0.053870       0.059792       0.016559      -0.021715       0.000814       0.133251      -0.181617      -0.063834      -0.037926       0.101760              9.697162       4.434168      -0.357700       1.538332       8.917371       0.648152      15.739948           0.000001
          324              C       7.934986       9.601218      20.390111       0.584112      23.370030 0.25602415E+03  0.53395383E+04                                 7.513383                            5.665411      -0.091379       2.012842                    0.999336      22.917707      64.655849       0.624698       0.470125      -1.019512      -0.009464      -0.063253       0.028513       0.070025      -0.015476       0.064563      -0.001604       0.045143       0.094397      -0.054392      -0.031487       0.085879              9.002103       8.408370       1.585128      -2.418137      12.612757       0.038246       5.985183          -0.000001
          325              C       8.682622      10.787875      19.840165      -0.045297      37.883458 0.47673471E+03  0.11428842E+05                                 9.833084                            7.289178      -0.069598       1.972037                    0.999440      28.285853      81.171617       0.611321       0.417938      -1.066999       0.024808       0.040024      -0.012610       0.048748      -0.014040       0.000287      -0.001112      -0.012084       0.011032      -0.017130       0.003565       0.013565             12.258677      10.477157       3.920694      -2.982417      18.877229      -0.412314       7.421643          -0.000001
          326              C       9.751920      10.625734      18.995511      -0.123987      31.383464 0.46548660E+03  0.11200156E+05                                 8.806597                            7.341095      -0.050704       1.952028                    0.999460      30.298451      89.891228       0.586332       0.434156      -1.046759      -0.002322       0.025362       0.004322       0.025832      -0.020134       0.015913       0.005889      -0.035188      -0.006157      -0.034536       0.006711       0.027825              9.741403       9.362288       1.615337      -3.136380      12.534277      -0.262373       7.327645           0.000002
          327              C      10.431663      11.749471      18.500822      -0.086490      30.803071 0.41632864E+03  0.97273961E+04                                 8.631855                            6.881427       0.103267       2.015697                    0.999503      28.947270      84.224704       0.614602       0.426532      -1.052953      -0.028678       0.002870       0.013948       0.032019       0.007100      -0.018567      -0.008368       0.024919      -0.013489      -0.018029      -0.010779       0.028808              9.729863       7.870795       0.239867      -3.009407      13.645637       1.103269       7.673155           0.000001
          328              C      10.086009      12.993530      18.877101      -0.115041      30.128045 0.40868673E+03  0.95179233E+04                                 8.509259                            6.823228       0.009055       1.977365                    0.999732      29.385610      85.749433       0.615650       0.427189      -1.051088      -0.011258      -0.016141       0.001238       0.019718       0.021157       0.006268      -0.019120       0.024086       0.022373      -0.036871       0.014004       0.022867              9.578974       7.407145      -0.171760      -2.517563      14.371536       1.456442       6.958241           0.000001
          329              C       9.044400      13.169764      19.737543      -0.024414      36.554311 0.44858779E+03  0.10592401E+05                                 9.648765                            7.086863      -0.142944       1.954561                    0.999214      27.808050      79.215539       0.617828       0.419848      -1.065713       0.006856      -0.047964      -0.013924       0.050413       0.000072       0.000376      -0.004819       0.009595       0.007791      -0.008243       0.003428       0.004816             12.199095       8.329558       0.982471      -2.467664      21.032972       1.161635       7.234756          -0.000001
          330              C       8.344134      12.089193      20.234863      -0.166306      35.854769 0.49084336E+03  0.12023131E+05                                 9.706214                            7.575607      -0.325769       1.846936                    0.999299      32.080912      97.488106       0.570306       0.438453      -1.039390       0.021140      -0.006720      -0.014035       0.026249      -0.015025       0.006507       0.004902       0.066357       0.067290      -0.048178       0.018667       0.029512             11.670483       8.477665       2.727608      -1.874177      19.465320       0.361587       7.068464          -0.000001
          331              C       8.720213      14.588294      20.226969       0.573897      23.271105 0.26133460E+03  0.54817022E+04                                 7.583274                            5.764389      -0.139491       2.001203                    0.999338      23.029198      65.288202       0.612416       0.476805      -1.015299       0.004344       0.063761       0.009749       0.064648       0.002596       0.066293      -0.022474       0.056611       0.128119      -0.063756      -0.031581       0.095337              9.245926       6.757074       0.315260      -1.717400      15.438268       0.531266       5.542434          -0.000002
          332              C      12.935931       5.685798      25.244899       0.577596      23.603671 0.26239868E+03  0.54984910E+04                                 7.585550                            5.746690      -0.094009       2.016781                    0.999355      22.881043      64.408909       0.619326       0.471960      -1.019954       0.035023       0.053959       0.006695       0.064676      -0.041694      -0.057700       0.042885      -0.027783       0.106203      -0.069991      -0.031079       0.101069              8.778252      10.938899       3.192773       1.726294       8.445371      -1.575575       6.950486          -0.000011
          333              C      11.644150       4.906357      24.897565      -0.041736      38.963523 0.47537440E+03  0.11353308E+05                                 9.962028                            7.258489       0.018020       2.001631                    0.999391      27.968705      79.313671       0.617066       0.415612      -1.071763      -0.041381      -0.010575      -0.005497       0.043063      -0.001643       0.005352      -0.012076      -0.015243      -0.001621      -0.012033      -0.005248       0.017280             11.985162      15.309899       5.253534       2.578546      11.861729      -1.820046       8.783858          -0.000008
          334              C      10.763763       5.331978      23.913451      -0.134391      34.331077 0.46691732E+03  0.11263180E+05                                 9.363215                            7.367840      -0.117479       1.926305                    0.999503      30.746581      91.867977       0.582389       0.435985      -1.043805      -0.010337      -0.018316       0.018987       0.028334      -0.011248      -0.034647       0.006365      -0.052491       0.015497      -0.050946       0.014087       0.036859             10.496418      12.724508       2.500620       3.562778       9.280834      -1.383362       9.483911          -0.000008
          335              C       9.637380       4.622233      23.568748      -0.027273      37.850264 0.45639581E+03  0.10797097E+05                                 9.777037                            7.131196       0.054970       2.029039                    0.999274      27.299476      77.224768       0.619621       0.417844      -1.069584       0.019120      -0.003896       0.032585       0.037981      -0.001037      -0.010382       0.003373      -0.029534      -0.019398      -0.019729       0.001050       0.018680             11.651460      11.509581       0.806498       4.535825      10.768095      -3.420072      12.676703          -0.000004
          336              C       9.448097       3.386595      24.258154      -0.101046      31.423698 0.43940233E+03  0.10414048E+05                                 8.806987                            7.121522      -0.012006       1.971562                    0.999515      29.598220      86.957664       0.597082       0.432827      -1.048282       0.026044       0.019616       0.003620       0.032805       0.013658      -0.015533       0.031014       0.011382      -0.031283      -0.044573       0.018602       0.025971              9.805684       8.035233       1.458984       1.510345      11.630051      -3.632424       9.751769          -0.000011
          337              C      10.267810       2.924931      25.213324      -0.092172      29.681772 0.38735438E+03  0.88683752E+04                                 8.352247                            6.586655       0.148904       2.032901                    0.999773      28.343541      81.027183       0.636968       0.420003      -1.059441       0.007653       0.017594      -0.003165       0.019445      -0.001898       0.003195      -0.008137      -0.015973       0.025332      -0.012724      -0.002347       0.015071              9.432342       8.969131       3.032492       1.112335      11.496874      -2.616621       7.831020          -0.000021
          338              C      11.377849       3.681270      25.502769      -0.102462      31.376412 0.42061760E+03  0.98392399E+04                                 8.696364                            6.895713       0.010162       1.971326                    0.999692      29.449219      85.350474       0.617632       0.423938      -1.056016      -0.025514       0.005719      -0.013431       0.029395      -0.026575       0.005642      -0.006777       0.008110       0.078408      -0.039984       0.009328       0.030657              9.691559      10.455917       3.775300       1.048033      11.341345      -2.179064       7.277414          -0.000029
          339              C       8.735152       5.014702      22.458330       0.585606      22.197435 0.25152053E+03  0.52196464E+04                                 7.303394                            5.645622       0.003650       2.055919                    0.999726      22.489864      63.183011       0.621094       0.475205      -1.017311      -0.028653       0.035274      -0.033977       0.056743      -0.025765      -0.082264       0.021223       0.053829       0.004279      -0.069392      -0.035987       0.105379              8.322498       7.615999      -0.400882       3.726455       8.206082      -1.629782       9.145414          -0.000006
          340              C      10.631557      13.811437      22.900392      -0.258437      35.884772 0.48577306E+03  0.11772417E+05                                 9.523964                            7.424255      -0.033378       1.967565                    0.997124      30.607677      90.101544       0.593978       0.425504      -1.055719      -0.017466       0.010846      -0.012599       0.024112      -0.023173       0.027935       0.007002      -0.023786       0.010661      -0.044062       0.014207       0.029855             11.369895      12.673791       3.198249      -4.701029      12.941202      -1.708887       8.494693          -0.000006
          341              C      11.795924      13.740824      22.192566       0.238074      34.017251 0.35730941E+03  0.80347831E+04                                 9.470627                            6.551928      -0.094432       2.002364                    0.999231      25.114633      71.669891       0.604577       0.450531      -1.038720       0.013580       0.034781      -0.013967       0.039865       0.017199      -0.010859       0.000921      -0.035689      -0.040566      -0.026498      -0.005285       0.031783             12.626421      11.222579       3.696062      -3.522776      19.467281      -1.921611       7.189403          -0.000004
          342              C      12.304902      12.532769      21.792605      -0.284968      37.366561 0.50443907E+03  0.12373041E+05                                 9.805500                            7.573871      -0.283902       1.879692                    0.997703      31.702273      94.697678       0.585572       0.426440      -1.052369      -0.000868       0.002138      -0.010255       0.010511      -0.007405      -0.006272      -0.004869       0.061662       0.080457      -0.045550       0.015577       0.029973             12.063888       9.327016       0.389026      -1.560144      20.745309       0.914646       6.119339          -0.000004
          343              C      11.643637      11.374109      22.110995       0.241356      34.727127 0.36779067E+03  0.83101990E+04                                 9.550416                            6.612220      -0.136904       1.986890                    0.999596      25.212511      71.550129       0.608093       0.445785      -1.044014       0.008845      -0.031259      -0.010439       0.034123      -0.013173      -0.018399       0.001678      -0.035736      -0.052344      -0.033008       0.000841       0.032167             12.780034      10.973056      -3.242293      -3.450424      20.082679       3.266144       7.284368          -0.000003
          344              C      10.463137      11.404636      22.842503      -0.281858      34.886756 0.48026330E+03  0.11593732E+05                                 9.272941                            7.330249      -0.069598       1.948759                    0.998832      30.958922      90.651310       0.604746       0.419555      -1.060540      -0.010167      -0.018009      -0.015384       0.025775       0.024151       0.023587      -0.026763      -0.008678       0.003478      -0.049740       0.020372       0.029368             10.950911      12.168466      -2.648447      -4.646946      12.385835       2.630846       8.298433          -0.000009
          345              C       9.981996      12.624822      23.224044       0.227736      34.599188 0.37892753E+03  0.85986979E+04                                 9.420798                            6.648814      -0.040994       2.011747                    0.999652      25.258488      71.096716       0.616973       0.437485      -1.052252      -0.047677       0.010458      -0.003170       0.048913       0.002187      -0.038178       0.009022       0.021058      -0.055480      -0.043896       0.000361       0.043535             12.113055      14.424491       0.808467      -6.844857      11.627584       0.262515      10.287091          -0.000004
          346              C      12.681812      16.034721      22.610947      -0.088301      30.794304 0.40957512E+03  0.95224236E+04                                 8.717450                            6.874982       0.141759       2.046945                    0.997163      28.262369      81.800571       0.608767       0.432754      -1.050044      -0.026291      -0.045124      -0.018996       0.055572       0.019513       0.010575       0.041521      -0.066459       0.037489      -0.044798      -0.021564       0.066362             10.108775       6.361828       2.271377      -2.008556      11.583397      -0.246600      12.381099          -0.000007
          347              C      13.251020      16.929463      21.816287      -0.023547      27.198931 0.35483305E+03  0.79771080E+04                                 7.955902                            6.339483       0.262188       2.077618                    0.999678      27.739262      79.535940       0.641460       0.424732      -1.052578      -0.008099       0.000106      -0.067904       0.068386      -0.002129       0.002626       0.025596      -0.037308       0.067304      -0.030455      -0.011162       0.041617              9.215083       6.155758       3.108191      -1.722043      12.446736      -1.197115       9.042754          -0.000012
          348              C      12.900513      15.248174      20.616405       0.117492      25.108376 0.30988712E+03  0.67444151E+04                                 7.642181                            5.995991       0.265300       2.111904                    0.999425      25.681082      72.791621       0.646868       0.435061      -1.044771      -0.007755       0.046669       0.030171       0.056110      -0.016986       0.009830       0.018688       0.008592       0.031766      -0.032834       0.011092       0.021742              9.091769       6.162277       3.356945      -1.861108      11.322007      -1.512980       9.791024          -0.000005
          349              C      26.579964      13.539941      25.218586      -0.102250      31.253163 0.44963529E+03  0.10631459E+05                                 8.577512                            7.050952       0.350783       2.086965                    0.999724      29.120070      83.216683       0.624751       0.414635      -1.068229       0.026369      -0.026886      -0.067406       0.077213       0.026805       0.012354       0.031445      -0.040711       0.202638      -0.067502      -0.013984       0.081486              9.542584      10.586156       2.671617      -1.701760       7.662004       2.293059      10.379591          -0.000013
          350              C      25.412457      13.188102      25.786952      -0.050311      32.143965 0.44224921E+03  0.10451149E+05                                 8.834558                            7.056866       0.112202       2.014349                    0.998937      29.115366      84.164183       0.613792       0.422268      -1.059549      -0.062634      -0.057940      -0.033245       0.091571       0.010193       0.040650       0.043258       0.050309       0.030047      -0.060500      -0.009631       0.070130             10.034342      11.248589       1.268851      -3.831028       6.913487       2.429768      11.940950          -0.000016
          351              C      25.802390      11.802007      24.145007       0.196837      23.034369 0.25812209E+03  0.53734585E+04                                 7.205069                            5.483103       0.317019       2.152835                    0.999656      24.044465      66.921658       0.673625       0.436776      -1.042464      -0.001882       0.033884       0.031027       0.045982      -0.024155       0.059530      -0.024091      -0.019806       0.083206      -0.063824      -0.016333       0.080157              8.384462      10.269286       1.976714      -3.251388       7.768406       1.269060       7.115693          -0.000006
          352              C      12.570166       7.989175      21.542630      -0.014030      29.167531 0.38162520E+03  0.87573568E+04                                 8.486843                            6.678625       0.012872       1.999880                    0.999203      28.140493      82.141205       0.608978       0.438297      -1.041908       0.031316       0.016624      -0.065689       0.074646       0.017853      -0.000572      -0.019110      -0.011614       0.048930      -0.029830      -0.000901       0.030730              9.986027       6.690779      -2.038994      -2.219572      15.148873       0.404671       8.118430           0.000000
          353              C      11.945570       8.850746      22.295188      -0.081135      28.919897 0.38722017E+03  0.88632444E+04                                 8.266733                            6.623570       0.269089       2.084347                    0.999158      27.936374      79.815965       0.629816       0.424871      -1.056547      -0.000201       0.058990      -0.001958       0.059023       0.006420      -0.015231      -0.034718      -0.065865      -0.010007      -0.039380      -0.017838       0.057218              9.516191       6.950642      -1.710674      -2.649188      13.158540      -0.069027       8.439393          -0.000006
          354              C      12.952134       9.872724      20.634824       0.115724      24.807795 0.32119531E+03  0.70416485E+04                                 7.544575                            6.087017       0.296150       2.119163                    0.999489      25.800023      72.995401       0.645847       0.432585      -1.048015      -0.019571      -0.041112       0.019428       0.049504       0.020152       0.007926      -0.017469       0.019851       0.041323      -0.036556       0.014718       0.021838              8.726007       6.403564      -2.065890      -2.492054      11.847344       1.164419       7.927112          -0.000000
          355              C      21.792077       9.803417      20.182237      -0.283536      37.392773 0.50047767E+03  0.12236201E+05                                 9.808638                            7.548298      -0.305414       1.875155                    0.997685      31.540716      93.674530       0.586813       0.426918      -1.053407       0.010958       0.002390       0.008079       0.013823      -0.004335       0.015327      -0.007376      -0.019354      -0.067971      -0.030514       0.005853       0.024661             11.261053      13.295130       1.157936      -2.386608       6.067076       2.440960      14.420954           0.000004
          356              C      21.601060       9.354217      18.890258       0.228991      34.604942 0.35700703E+03  0.79879924E+04                                 9.424643                            6.445925      -0.034544       2.015596                    0.999494      25.023084      70.126500       0.627221       0.436440      -1.052023       0.027174       0.004609      -0.022974       0.035882       0.014036      -0.022303       0.005840       0.041007       0.013971      -0.032150      -0.003674       0.035823             12.146105      18.624291       1.746793      -3.719670       5.635843       1.527229      12.178181           0.000005
          357              C      20.392169       8.922758      18.429776      -0.303388      39.032703 0.48132332E+03  0.11627556E+05                                10.007687                            7.333522      -0.076870       1.937080                    0.999112      31.464667      92.212185       0.605111       0.419005      -1.060721      -0.009088       0.011107      -0.011864       0.018620      -0.016827       0.016573       0.000478      -0.044956       0.083407      -0.045439       0.012999       0.032441             12.595270      22.210674       3.349839      -1.096092       6.158666       0.748894       9.416469           0.000018
          358              C      19.320513       8.818896      19.303375       0.226391      36.572965 0.37344756E+03  0.84417137E+04                                 9.767791                            6.582002      -0.046720       2.006394                    0.999591      25.338476      71.134159       0.622856       0.435029      -1.053963      -0.029268      -0.002086      -0.011937       0.031678       0.014471       0.005780       0.015716       0.056976       0.034896      -0.041514       0.010255       0.031259             13.274135      21.474644       4.860053       2.972872       7.142985       2.688402      11.204775           0.000005
          359              C      19.472141       9.224161      20.655875      -0.299173      41.129700 0.52990172E+03  0.13130829E+05                                10.430561                            7.751041      -0.271849       1.879448                    0.997704      32.032362      95.511406       0.581371       0.425163      -1.055386      -0.013029       0.011980      -0.002401       0.017862      -0.010131      -0.018518      -0.012637      -0.013192       0.008004      -0.029130       0.010361       0.018769             12.861218      16.874040       3.493775       3.677240       7.570744       3.965123      14.138871           0.000004
          360              C      20.692891       9.718424      21.042679       0.231179      35.337278 0.36616999E+03  0.82459924E+04                                 9.523355                            6.519127      -0.062979       1.999252                    0.999363      25.335559      71.257020       0.624912       0.435239      -1.052633       0.000428       0.014672       0.030249       0.033623       0.005527      -0.007822       0.028315       0.047334       0.083978      -0.049254       0.009734       0.039520             12.096023      13.238887       2.247213       1.329048       6.624030       4.123569      16.425153           0.000001
          361              C      22.948274       8.414027      17.082540       0.093214      25.976826 0.32098285E+03  0.70253109E+04                                 7.712076                            6.032006       0.303074       2.106778                    0.999813      26.158306      73.587240       0.658339       0.425082      -1.054185       0.044663       0.034166       0.011528       0.057402       0.003242       0.026877      -0.005014      -0.009297      -0.040054      -0.034393       0.012082       0.022311              8.634171      10.105410       1.206208      -3.107581       8.377891       2.005405       7.419213           0.000017
          362              C       6.532865       9.834837      16.911504      -0.004501      29.124651 0.40080315E+03  0.92705865E+04                                 8.371124                            6.774225       0.109115       2.024819                    0.999249      28.266553      81.671412       0.616752       0.429358      -1.051841      -0.008574      -0.068279      -0.028379       0.074437       0.037214      -0.005473       0.005861      -0.006260      -0.044551      -0.033373      -0.011404       0.044777              9.223008      11.455876       2.457875      -3.440209       8.245859       0.961654       7.967287           0.000013
          363              C      23.715861      10.323778      17.985083      -0.097248      29.528484 0.41382119E+03  0.95970045E+04                                 8.313447                            6.805583       0.302464       2.085117                    0.999181      28.437068      80.847353       0.629266       0.419710      -1.063509      -0.028450      -0.032484       0.042434       0.060541       0.057607      -0.034020       0.023591       0.015197      -0.092667      -0.077656       0.003010       0.074646              9.095969      10.292510       2.405462      -1.886049       9.091248       2.265508       7.904148           0.000012
          364              C      22.028517      10.298269      23.084584       0.116351      27.997051 0.32079019E+03  0.70221719E+04                                 8.178698                            6.076509       0.239413       2.103533                    0.999175      25.679743      72.318183       0.648242       0.431637      -1.049841      -0.046885       0.005268       0.024823       0.053312      -0.000108      -0.010500      -0.024983      -0.000202      -0.075878      -0.039404       0.012652       0.026752              9.747188      11.714177       0.111307       1.678369       5.323619       3.054295      12.203769          -0.000003
          365              C      20.483294      10.810195      24.476554      -0.013843      29.684721 0.36584136E+03  0.82525725E+04                                 8.347704                            6.375172       0.154167       2.035582                    0.999786      27.735928      78.565487       0.651759       0.416603      -1.062171       0.071094      -0.002084       0.019284       0.073692      -0.008184      -0.018556       0.008915       0.063749      -0.021436      -0.031591      -0.012428       0.044019              9.517295      10.544247      -0.102605       0.714187       5.237036       3.130902      12.770601          -0.000012
          366              C      19.852439      10.456296      23.318772      -0.130880      34.484581 0.43582772E+03  0.10241923E+05                                 9.208333                            6.960685       0.274355       2.059234                    0.999644      29.304267      83.940135       0.625200       0.416889      -1.065014       0.030306      -0.015437      -0.055569       0.065151      -0.014806      -0.040949       0.037014       0.136465       0.091824      -0.094538       0.003437       0.091102             10.695924      14.677465      -0.071894       1.957562       5.583555       2.738988      11.826752          -0.000005
          367              C      16.882627       8.313922      19.487568       0.084249      27.982589 0.35247735E+03  0.78946150E+04                                 8.210719                            6.390114       0.271336       2.107567                    0.998813      26.373849      74.971537       0.629490       0.434427      -1.048823       0.002537      -0.001803      -0.046728       0.046831      -0.001566      -0.016234      -0.002370       0.007507       0.025022      -0.014036      -0.006771       0.020806              9.751520      13.085954       1.066317       0.107939       6.092796       2.982399      10.075809           0.000004
          368              C      17.894563       7.649823      17.632486      -0.115638      29.341201 0.39173340E+03  0.89695949E+04                                 8.236799                            6.569684       0.432532       2.119126                    0.999831      28.473840      80.688482       0.647432       0.413171      -1.066673       0.020422       0.033922       0.040926       0.056945       0.011800      -0.013852       0.059140       0.026280       0.137333      -0.071659      -0.005664       0.077323              9.536404      13.240713       1.585856       1.144155       6.058899       2.598776       9.309601           0.000017
          369              C      16.588257       7.322713      17.540390       0.011612      30.137323 0.38203623E+03  0.87739935E+04                                 8.746930                            6.731669      -0.201689       1.940154                    0.997545      27.932750      81.715605       0.599572       0.444808      -1.037501      -0.053139       0.019084       0.039502       0.068908      -0.013357      -0.016472       0.007932      -0.002037       0.027870      -0.020319      -0.006235       0.026554             10.538830      13.089400       1.996719       2.823491       6.774231       3.527893      11.752858           0.000009
          370              C       6.526520       5.094771       3.999609      -0.289184      37.931996 0.47503088E+03  0.11396768E+05                                 9.705217                            7.222497      -0.015160       1.955620                    0.999315      30.988371      89.446430       0.619958       0.411798      -1.069173      -0.010911      -0.007490      -0.001939       0.013376       0.011673       0.033791      -0.001477      -0.030238      -0.122417      -0.059150       0.018016       0.041134             11.158237      13.199477       0.006236      -4.317867       5.616369       2.629097      14.658867          -0.000016
          371              C       7.773740       5.182895       3.392563       0.231485      35.253033 0.34994825E+03  0.77635771E+04                                 9.426425                            6.315163      -0.054730       2.007446                    0.999512      24.765636      68.316674       0.646028       0.427363      -1.061309       0.014167      -0.020441      -0.025368       0.035526      -0.003792      -0.012957       0.008634       0.032254       0.099642      -0.033989      -0.004865       0.038854             11.763512      11.221613       1.385326       0.126147       7.002653       5.204505      17.066268          -0.000006
          372              C       8.861947       5.676485       4.104862      -0.292839      38.124320 0.48402037E+03  0.11680147E+05                                 9.762580                            7.313280       0.069729       1.983149                    0.999436      31.163130      90.545349       0.612533       0.414374      -1.066305      -0.000217       0.004311      -0.003739       0.005711       0.009264      -0.031007      -0.016185       0.006659      -0.060231      -0.040505       0.000451       0.040054             11.311214      12.593142       3.033396       3.483129       6.783928       3.823818      14.556570          -0.000013
          373              C       8.701534       6.080125       5.426048       0.226863      37.416704 0.35546661E+03  0.79142447E+04                                 9.819149                            6.366314      -0.031866       2.014957                    0.999353      24.785698      68.419101       0.643409       0.427571      -1.061537       0.029125       0.014609       0.018660       0.037548       0.011624       0.016232       0.027586       0.033481      -0.005204      -0.037293      -0.001328       0.038621             13.153802      20.762583       4.350721       4.268507       6.611993       2.944453      12.086830          -0.000002
          374              C       7.454314       5.992000       6.033094      -0.286534      40.195880 0.48330711E+03  0.11668374E+05                                10.191493                            7.336653      -0.002654       1.960143                    0.999385      31.221412      90.983640       0.607456       0.417642      -1.063325      -0.004509       0.000289       0.004049       0.006068      -0.007852       0.001132      -0.000823      -0.047059       0.092618      -0.040255       0.009323       0.030932             12.782038      23.112618       3.355869       0.040913       6.072182       1.148129       9.161313           0.000002
          375              C       6.367823       5.498380       5.320532       0.226426      37.103778 0.35806594E+03  0.79753585E+04                                 9.729284                            6.362456       0.043854       2.036562                    0.999353      24.799686      68.155886       0.648636       0.423953      -1.065301      -0.029542      -0.012064       0.020626       0.037996       0.006273      -0.014614       0.003010       0.053125       0.012978      -0.030166      -0.002211       0.032377             12.876108      21.269169       1.078098      -4.303890       5.515290       1.664831      11.843864          -0.000002
          376              C       3.948330       5.783825       5.509987       0.178181      24.014144 0.27212402E+03  0.57247383E+04                                 7.377710                            5.599288       0.284274       2.135645                    0.999538      24.365290      67.571540       0.673887       0.432046      -1.048139      -0.001988       0.003575       0.040876       0.041080       0.015558       0.021088       0.015452      -0.089104      -0.009817      -0.052758      -0.002446       0.055204              8.669166      13.766471      -1.200963      -0.954920       4.414458      -1.119459       7.826570          -0.000009
          377              C       4.991575       5.515760       7.491373      -0.143448      31.945906 0.44315482E+03  0.10391096E+05                                 8.586990                            6.922229       0.387752       2.086645                    0.999897      29.306273      82.123575       0.644217       0.405478      -1.079293       0.039152      -0.002655      -0.062581       0.073867      -0.009154      -0.010601      -0.008206       0.142315       0.374720      -0.134501       0.008427       0.126074              9.448070      14.058360      -0.042822      -0.165765       4.648409      -0.847077       9.637441           0.000020
          378              C       3.633494       5.506286       7.654515      -0.009967      29.642552 0.39206028E+03  0.89751467E+04                                 8.327350                            6.606543       0.342176       2.094670                    0.999835      27.892242      78.922504       0.640900       0.417472      -1.064366      -0.058351       0.005488      -0.055211       0.080519       0.013228       0.016396      -0.002274       0.022598       0.169378      -0.046444      -0.013514       0.059959              9.345778      12.840045       0.512489      -2.285963       5.005121      -1.770539      10.192169           0.000013
          379              C      11.042786       6.013971       6.133611       0.097899      25.204906 0.31010627E+03  0.67085960E+04                                 7.514294                            5.896747       0.495464       2.182954                    0.999873      25.399401      70.335392       0.673348       0.420480      -1.060275      -0.009067       0.026537       0.038606       0.047716      -0.021247      -0.018115      -0.002869      -0.029197       0.007548      -0.035166       0.008742       0.026424              8.667960      12.660565      -0.602538       2.691670       7.147985       1.710918       6.195328          -0.000004
          380              C       9.827220       7.606430       6.975634      -0.123145      28.849363 0.37257532E+03  0.83892466E+04                                 8.021150                            6.340204       0.536667       2.150292                    0.999852      27.976829      77.544711       0.672316       0.404598      -1.076805      -0.018341      -0.043698      -0.033822       0.058222      -0.015696       0.007932       0.069665      -0.034562      -0.099583      -0.079861       0.001148       0.078714              8.851000      12.132862      -0.157442       2.192766       7.862372       2.293560       6.557766           0.000006
          381              C      11.093502       7.711470       7.454534      -0.011667      28.335106 0.36704876E+03  0.82747265E+04                                 8.084666                            6.402964       0.279416       2.081740                    0.999810      27.434651      77.324239       0.648644       0.418861      -1.062263       0.061090      -0.050246      -0.010118       0.079744      -0.023483       0.006907       0.027306      -0.036385      -0.036382      -0.039373      -0.005280       0.044653              9.054695      11.331732       1.009214       3.278157       8.041038       2.728439       7.791316           0.000005
          382              C       7.037521       4.671271       1.131468       0.131241      24.664726 0.29870628E+03  0.63918765E+04                                 7.379022                            5.769563       0.447640       2.172753                    0.999793      24.922516      68.294152       0.684935       0.417900      -1.063548       0.031861      -0.038255       0.000246       0.049786       0.010035       0.030176      -0.009853       0.003658      -0.145032      -0.060977       0.021777       0.039201              8.322417       7.439833      -1.778877       1.163368       5.332703       1.632768      12.194714          -0.000011
          383              C       8.969811       3.760011       1.802455      -0.098415      29.421343 0.38470438E+03  0.87227156E+04                                 8.120384                            6.445548       0.479130       2.135508                    0.999861      27.904662      77.344136       0.667049       0.404971      -1.077704      -0.041768       0.006131       0.043838       0.060860      -0.045848      -0.019394       0.013634       0.120848       0.015824      -0.079047      -0.001091       0.080139              8.850116       8.833793      -2.515152       1.702249       5.885755       0.391098      11.830800          -0.000024
          384              C       8.750961       3.745355       0.439431      -0.036846      30.482589 0.39446695E+03  0.90458600E+04                                 8.411863                            6.580132       0.262803       2.057766                    0.999865      28.426276      80.555249       0.648899       0.411614      -1.067921      -0.072917       0.013753      -0.024539       0.078155      -0.023684      -0.017642       0.005655       0.094076      -0.007449      -0.051467      -0.007952       0.059419              9.271176       9.188005      -1.865713      -0.508187       5.191388       1.346404      13.434136          -0.000024
          385              C      16.844568       1.340271       8.712306      -0.284370      36.560725 0.51147677E+03  0.12602158E+05                                 9.681824                            7.639830      -0.257393       1.879272                    0.997382      32.038016      96.238799       0.580917       0.427930      -1.050371       0.002555       0.002921      -0.010244       0.010955      -0.009854      -0.011182      -0.003672       0.060817       0.090086      -0.047361       0.011259       0.036102             11.610404       9.263208       0.103603      -1.539249      19.298997       0.861065       6.269006           0.000003
          386              C      18.010678      20.594680       9.035958       0.228655      35.444946 0.38399404E+03  0.87731237E+04                                 9.702322                            6.771244      -0.195661       1.966578                    0.999462      25.546393      72.976759       0.598732       0.447758      -1.042530       0.009536      -0.032487      -0.009971       0.035295      -0.012831      -0.025271       0.003628      -0.042191      -0.056931      -0.041292       0.004749       0.036544             12.916473      10.978675      -3.463659      -3.535917      20.099602       3.624003       7.671141           0.000004
          387              C      16.820713      20.638915       9.814830      -0.279359      36.370531 0.51338444E+03  0.12593514E+05                                 9.551456                            7.589055      -0.063382       1.947070                    0.998460      31.391595      92.462515       0.593523       0.420692      -1.060507      -0.008057      -0.012735      -0.010904       0.018601       0.028086       0.019415      -0.021798      -0.012707      -0.032272      -0.046667       0.011729       0.034939             11.339590      12.569720      -2.943937      -4.924566      12.573758       2.731124       8.875292           0.000010
          388              C      14.502407       1.477953      10.167427       0.228610      34.417222 0.37572388E+03  0.85420129E+04                                 9.522464                            6.705959      -0.137461       1.986639                    0.999583      25.404498      72.515900       0.600248       0.448832      -1.041365      -0.037266       0.012097       0.007812       0.039951       0.000470      -0.028761       0.017000       0.012867      -0.054659      -0.040056       0.005766       0.034290             12.361635      15.498032       0.465403      -7.133468      11.267899       0.363321      10.318973           0.000004
          389              C      15.162926       2.619863       9.827986      -0.244517      35.094490 0.46912701E+03  0.11289465E+05                                 9.428913                            7.317855      -0.121896       1.946976                    0.996389      30.283405      89.327989       0.594586       0.428064      -1.052352      -0.006764       0.004479       0.000218       0.008116      -0.020471       0.037970       0.008782      -0.008817       0.038245      -0.048862       0.007441       0.041421             11.366050      13.099350       3.014279      -4.946040      12.217059      -1.465750       8.781742           0.000005
          390              C      16.316295       2.551792       9.107004       0.234519      34.427087 0.37360344E+03  0.85002869E+04                                 9.591023                            6.728263      -0.201299       1.970100                    0.999438      25.427938      73.128860       0.592457       0.454387      -1.035909       0.017651       0.035511      -0.007497       0.040358       0.017254      -0.015902       0.001878      -0.041134      -0.031276      -0.032661       0.000250       0.032410             12.621185      11.630218       3.321500      -3.804422      18.571411      -1.965173       7.661926           0.000002
          391              C      17.523366       4.075583       7.549262       0.112950      25.441761 0.30831986E+03  0.66907655E+04                                 7.659450                            5.944228       0.352260       2.138315                    0.999742      25.578415      72.006189       0.656767       0.429755      -1.049710      -0.007948       0.044084       0.030337       0.054101      -0.022832       0.007699       0.016323       0.007869       0.040648      -0.036120       0.013404       0.022716              9.183090       6.434054       3.444354      -2.325719      11.002122      -1.636034      10.113094          -0.000001
          392              C      17.177920       4.864479       9.546435      -0.074577      30.711699 0.40451338E+03  0.93733542E+04                                 8.686084                            6.814891       0.140715       2.043476                    0.998173      28.241322      81.540796       0.613943       0.430543      -1.051636      -0.025938      -0.044170      -0.015538       0.053527       0.017283       0.003750       0.042934      -0.076687       0.044028      -0.050061      -0.018653       0.068715             10.171101       6.798360       2.282341      -2.940732      11.067977      -0.858114      12.646967           0.000006
          393              C      17.832238       5.753523       8.772826      -0.048552      28.436454 0.36701407E+03  0.82861654E+04                                 8.088918                            6.369173       0.388826       2.108090                    0.999793      27.937321      79.186066       0.654516       0.414491      -1.063456      -0.005968      -0.000997      -0.074126       0.074372       0.004648      -0.012307       0.032776      -0.055583       0.082711      -0.045907      -0.008815       0.054722              9.434026       6.626941       3.367648      -2.189202      12.464771      -1.305162       9.210366           0.000008
          394              C      19.245748      19.088790       7.538736       0.106242      24.563297 0.31715113E+03  0.69341910E+04                                 7.497841                            6.045965       0.290713       2.117095                    0.999490      25.811475      73.038890       0.648157       0.432211      -1.047759      -0.019025      -0.042629       0.020772       0.051095       0.022558       0.001494      -0.016935       0.006645       0.041692      -0.033903       0.007375       0.026528              8.642406       6.073009      -2.344768      -2.292360      11.546637       1.047319       8.307572           0.000003
          395              C      19.006032      17.233658       8.514957      -0.018867      28.963001 0.37491728E+03  0.85585002E+04                                 8.415658                            6.591374       0.086328       2.024249                    0.999347      27.978847      81.242682       0.617442       0.434558      -1.044980       0.024494       0.014034      -0.065821       0.071619       0.011647      -0.000094      -0.015502      -0.015907       0.039395      -0.022420      -0.002630       0.025050              9.904374       6.467200      -2.455590      -1.983022      15.334867       0.415073       7.911056           0.000006
          396              C      18.375914      18.120837       9.259621      -0.085114      28.100533 0.37137189E+03  0.84037669E+04                                 8.066954                            6.455426       0.443121       2.142275                    0.999475      27.589987      78.122022       0.643234       0.420796      -1.060151      -0.004866       0.052573      -0.011497       0.054035       0.002082      -0.016808      -0.033351      -0.057019       0.015886      -0.039971      -0.012182       0.052153              9.271759       6.641432      -1.960041      -2.595732      12.806227       0.367574       8.367618           0.000009
          397              C      14.092746      21.087772      10.912091       0.123874      25.654629 0.31195200E+03  0.67968132E+04                                 7.757285                            6.028456       0.245522       2.110423                    0.998920      25.552279      72.333290       0.643477       0.436874      -1.044272      -0.014033       0.041593       0.017204       0.047147      -0.002067       0.014666      -0.005359      -0.042401       0.007620      -0.029242       0.006806       0.022436              9.002095      10.569351       2.224874      -2.912948       8.542956       1.965197       7.893979           0.000009
          398              C      12.900979       2.583492      11.748851      -0.086901      29.600495 0.39876772E+03  0.91985054E+04                                 8.423105                            6.739419       0.242966       2.070445                    0.998997      28.317462      81.323714       0.621660       0.427126      -1.054732       0.026727      -0.025201      -0.048054       0.060487       0.005592      -0.019789       0.053191      -0.042524       0.005628      -0.054106      -0.011823       0.065929              9.613252      10.850819       2.371344      -2.880277       9.320691       2.055971       8.668245           0.000011
          399              C      11.682650       2.287295      12.217226      -0.043751      28.386443 0.37537514E+03  0.85295866E+04                                 8.104234                            6.472830       0.243259       2.061265                    0.999815      28.165112      80.297336       0.644005       0.418557      -1.060019      -0.047767      -0.054560      -0.021914       0.075754       0.015094      -0.008672       0.041856      -0.030874      -0.039190      -0.047341      -0.003539       0.050880              9.229814      10.672921       0.575453      -3.840017       7.865920       2.358710       9.150602           0.000023
          400              C       9.977289      18.375059       5.486306       0.226070      35.009864 0.36331085E+03  0.81635219E+04                                 9.490396                            6.500641      -0.026627       2.015645                    0.999562      25.189033      70.708106       0.624945       0.436180      -1.052331       0.030771       0.002118      -0.019659       0.036576       0.014798      -0.021040       0.011975       0.048150       0.013027      -0.038240       0.001739       0.036501             12.289486      18.191285       0.814129      -4.212026       5.759175       2.061864      12.917999          -0.000001
          401              C       8.744722      17.946180       5.065294      -0.305148      39.346534 0.49522578E+03  0.12055592E+05                                10.075122                            7.452208      -0.131358       1.917010                    0.998872      31.801952      93.729626       0.598305       0.420531      -1.059167      -0.009352       0.007065      -0.008079       0.014235      -0.017176       0.016882       0.007379      -0.040362       0.101411      -0.047561       0.009560       0.038001             12.610455      22.064443       2.423794      -1.663893       6.101060       1.020787       9.665863          -0.000008
          402              C       7.666503      17.960995       5.941524       0.228899      35.902817 0.36780392E+03  0.82867270E+04                                 9.655004                            6.532466      -0.072650       1.997889                    0.999599      25.303668      71.036144       0.624842       0.435080      -1.053400      -0.029177      -0.001025      -0.015534       0.033071       0.014504       0.005680       0.014975       0.058935       0.019938      -0.040048       0.007162       0.032886             13.117186      21.650983       3.979590       2.491412       6.693447       2.562874      11.007126           0.000002
          403              C       7.826921      18.385205       7.246660      -0.300696      40.814863 0.51913028E+03  0.12794859E+05                                10.365004                            7.659351      -0.230049       1.892536                    0.997989      31.905695      94.801052       0.586419       0.423778      -1.056510      -0.007005       0.011847       0.002664       0.014019      -0.012346      -0.023628      -0.016162      -0.001273      -0.011028      -0.035752       0.013001       0.022752             12.904111      16.963823       3.304055       4.010212       7.456785       4.118830      14.291725           0.000011
          404              C       9.081585      18.855710       7.657146       0.233178      36.016910 0.36772668E+03  0.82877559E+04                                 9.652842                            6.541898      -0.084653       1.994212                    0.999417      25.268526      71.039014       0.622702       0.436429      -1.052178      -0.002379       0.016320       0.030665       0.034818       0.009643      -0.005841       0.028522       0.051269       0.071984      -0.050725       0.015374       0.035351             12.613611      13.017540       1.973352       1.695555       7.049017       4.981349      17.774274           0.000007
          405              C      10.157639      18.836813       6.780916      -0.282793      37.537676 0.50120746E+03  0.12268167E+05                                 9.843717                            7.558838      -0.343417       1.862923                    0.997573      31.655181      94.310979       0.585356       0.427488      -1.052227       0.010655      -0.000182       0.001417       0.010751       0.001246       0.021334      -0.006839      -0.017420      -0.088542      -0.040216       0.015674       0.024542             11.486146      12.841009       0.613503      -2.340049       6.305392       3.054308      15.312036           0.000007
          406              C      12.193769      19.123171       4.554818      -0.099963      29.431152 0.40237508E+03  0.92799392E+04                                 8.308614                            6.717608       0.315906       2.089539                    0.999283      28.384174      80.859654       0.631484       0.420561      -1.061414      -0.040628      -0.028699       0.041261       0.064628       0.056452      -0.024270       0.027865       0.030042      -0.103231      -0.074866      -0.000807       0.075673              9.188964      10.398353       1.829488      -2.078998       9.270860       2.597266       7.897679          -0.000009
          407              C      13.003255      18.546780       3.623330      -0.005995      28.641865 0.38436216E+03  0.88111131E+04                                 8.296560                            6.645037       0.127454       2.034575                    0.999414      28.028392      81.024022       0.620198       0.430810      -1.049354      -0.008937      -0.070480      -0.027371       0.076135       0.032796       0.000617       0.012423      -0.006235      -0.044704      -0.030016      -0.012025       0.042041              9.265465      11.995451       1.722150      -3.197792       7.918807       1.753513       7.882137          -0.000012
          408              C      11.267779      17.285195       3.707532       0.099474      25.597344 0.31723032E+03  0.69155581E+04                                 7.612434                            5.979387       0.394942       2.140052                    0.999815      25.859248      72.353394       0.664789       0.422639      -1.056810       0.042317       0.025467       0.012482       0.050942       0.007850       0.021041      -0.006955      -0.020337      -0.014575      -0.029971       0.014655       0.015316              8.610214       9.977873       0.870212      -2.934171       8.028689       2.455641       7.824081          -0.000004
          409              C      10.399361      19.565822       9.643794       0.130923      27.374382 0.29748836E+03  0.64023586E+04                                 8.084284                            5.866590       0.219140       2.106623                    0.999180      25.159958      70.682839       0.655999       0.433843      -1.046556      -0.048507       0.001329       0.030254       0.057184      -0.005225      -0.006855      -0.034226      -0.006985      -0.069782      -0.044695       0.009482       0.035212              9.942800      11.493217       0.426598       1.631293       5.395647       3.334935      12.939536           0.000013
          410              C       8.240640      19.553844       9.872719      -0.146395      35.508660 0.44376926E+03  0.10470950E+05                                 9.390899                            7.019445       0.297564       2.065034                    0.999600      29.481207      84.492286       0.623444       0.416370      -1.065832       0.031645      -0.029829      -0.044346       0.062111      -0.004587      -0.042866       0.046312       0.137276       0.102603      -0.102175       0.009110       0.093064             11.164060      15.028284       0.770150       2.034558       5.988136       3.365252      12.475760           0.000025
          411              C       8.885713      20.062924      10.996293      -0.012484      30.569760 0.36979615E+03  0.83668589E+04                                 8.535955                            6.411768       0.147163       2.032246                    0.999784      27.848937      79.085001       0.649354       0.416893      -1.061653       0.066936      -0.002994       0.016806       0.069078       0.000447      -0.031075       0.011338       0.048611      -0.024298      -0.033653      -0.012922       0.046575             10.103977      10.450837      -0.136711       0.776701       5.913351       4.122468      13.947742           0.000036
          412              C       5.238589      17.500572       6.209919       0.088047      27.198711 0.33625838E+03  0.74435227E+04                                 8.034788                            6.224819       0.317256       2.124775                    0.999065      26.075021      73.699805       0.640308       0.432127      -1.050167      -0.002626      -0.001912      -0.044599       0.044718      -0.005356      -0.009422      -0.002294      -0.008687       0.022507      -0.014739       0.002800       0.011939              9.519164      13.259229       1.166349       0.063788       5.641978       2.588128       9.656285           0.000007
          413              C       4.843588      16.556841       4.302211       0.019212      28.421443 0.35843513E+03  0.81032279E+04                                 8.370047                            6.487019      -0.093870       1.977539                    0.998319      27.502925      79.873563       0.615386       0.440262      -1.039982      -0.047897       0.023229       0.045731       0.070178      -0.011863      -0.002966       0.005097      -0.017938       0.044618      -0.022312       0.004194       0.018118              9.861954      13.125972       1.994624       1.965553       6.334420       2.890533      10.125472          -0.000006
          414              C       6.134994      16.877021       4.265372      -0.125162      29.245143 0.39259259E+03  0.89835777E+04                                 8.196733                            6.572536       0.472041       2.132576                    0.999819      28.413827      80.183020       0.648700       0.412625      -1.068287       0.026215       0.037612       0.033627       0.056856       0.020073      -0.002197       0.059357       0.034827       0.157726      -0.077319      -0.004045       0.081364              9.365104      13.305820       1.511264       0.366807       5.681413       2.072274       9.108078          -0.000011
          415              C      13.840330       4.657054      19.071819       0.564182      24.815698 0.27082996E+03  0.57168000E+04                                 7.780117                            5.793241      -0.041578       2.022214                    0.999290      23.242818      65.538871       0.624413       0.464705      -1.024523       0.010364       0.061454      -0.030344       0.069316      -0.014342       0.061323       0.002931       0.034751       0.130994      -0.056779      -0.028959       0.085737              9.460659       8.876987       1.871027      -2.478292      13.394346      -0.111478       6.110643           0.000003
          416              C      13.083861       3.477021      19.608609      -0.044211      39.045530 0.48329326E+03  0.11611799E+05                                10.005859                            7.324757      -0.027588       1.984379                    0.999439      28.293928      80.967468       0.612365       0.416301      -1.069327      -0.028383      -0.036941       0.014335       0.048742      -0.012245      -0.004784      -0.002287      -0.001656       0.009212      -0.015214       0.004113       0.011101             12.624433      10.416749       4.084770      -2.981662      19.759555      -0.156479       7.696995           0.000001
          417              C      11.985963       3.676128      20.490101      -0.114786      31.845840 0.47237301E+03  0.11394703E+05                                 8.882860                            7.388574      -0.016854       1.963986                    0.999521      30.188188      89.345520       0.585896       0.433379      -1.048419       0.003363      -0.020336      -0.008291       0.022217      -0.021077       0.011254       0.009616      -0.023459       0.001276      -0.031098       0.006846       0.024252              9.843859       9.228246       1.611485      -3.094293      12.825125      -0.109044       7.478205          -0.000002
          418              C      11.308496       2.573608      20.974264      -0.089259      30.576856 0.41237525E+03  0.96117770E+04                                 8.582350                            6.847159       0.091902       2.013393                    0.999454      28.887700      83.941515       0.616362       0.426343      -1.053102       0.022780      -0.007213      -0.011631       0.026575       0.006794      -0.016335      -0.005616       0.019742      -0.013247      -0.014764      -0.009739       0.024503              9.645808       7.694046       0.330323      -2.879189      13.674068       1.037789       7.569309          -0.000008
          419              C      13.469750      21.721171      20.576935      -0.108049      31.182616 0.43143890E+03  0.10168941E+05                                 8.699629                            7.014097       0.002518       1.971787                    0.999704      29.603855      86.463802       0.607707       0.427618      -1.052465       0.010901       0.021959      -0.002056       0.024602       0.023081      -0.004539      -0.018786       0.021016       0.012962      -0.032812       0.001466       0.031346              9.743419       7.393028      -0.266743      -2.535597      14.601114       1.495769       7.236116          -0.000014
          420              C      14.512921      21.492145      19.666498      -0.042428      38.399500 0.46957478E+03  0.11213304E+05                                 9.945654                            7.243178      -0.211530       1.928009                    0.999110      28.259520      80.905160       0.612199       0.418972      -1.066472      -0.007845       0.046705       0.012050       0.048868       0.002156      -0.007900      -0.010701       0.010825      -0.005114      -0.014624       0.000055       0.014568             12.645852       8.206684       0.833861      -2.349805      22.215699       1.360053       7.515175          -0.000005
          421              C      14.831359      20.132683      19.158653       0.582835      22.594168 0.25077524E+03  0.52151779E+04                                 7.452755                            5.657319      -0.129452       2.007028                    0.999564      22.863675      64.903069       0.615395       0.478595      -1.012612      -0.008878      -0.057411      -0.011836       0.059287       0.007648       0.067255      -0.016915       0.050426       0.099031      -0.061744      -0.027963       0.089707              9.064543       6.360114       0.339518      -1.587104      15.143744       0.172935       5.689771          -0.000002
          422              C      15.221911      22.600286      19.195491      -0.159677      36.461760 0.49275390E+03  0.12086640E+05                                 9.831025                            7.600025      -0.382820       1.827292                    0.999191      32.198607      98.045446       0.568067       0.439573      -1.038299      -0.019241       0.000161       0.014601       0.024155      -0.016336       0.006521       0.000974       0.066817       0.060617      -0.047379       0.016681       0.030698             11.989396       8.290496       2.913423      -1.820880      20.365140       0.394562       7.312554           0.000001
          423              C      13.205202       9.282847      16.990444       0.567826      23.475041 0.27170725E+03  0.57438087E+04                                 7.588019                            5.864607       0.030628       2.058045                    0.999761      22.949269      64.901069       0.610379       0.474688      -1.018411       0.031861      -0.035797       0.033024       0.058199      -0.017477      -0.076774       0.025603       0.045666       0.034630      -0.063871      -0.034524       0.098395              8.718805       7.931872      -1.130794       3.672658       8.976218      -2.283403       9.248324           0.000002
          424              C      12.282250       9.869888      15.990541      -0.018285      37.490886 0.46297196E+03  0.10995112E+05                                 9.727510                            7.191796       0.017823       2.016872                    0.999148      27.391343      77.708450       0.615616       0.418939      -1.068573      -0.026623       0.016568      -0.023042       0.038913       0.004290      -0.010745       0.009118      -0.015058      -0.008512      -0.018502       0.004457       0.014045             11.465515      11.720589      -0.263105       4.175682      11.264826      -3.788939      11.411130          -0.000000
          425              C      12.546242      11.131016      15.414282      -0.099147      31.401362 0.43923183E+03  0.10399235E+05                                 8.781875                            7.110058       0.041748       1.992377                    0.999491      29.391306      86.040937       0.599397       0.431602      -1.050010      -0.023415      -0.010638      -0.003083       0.025902       0.006836      -0.017305       0.025873       0.014530      -0.005208      -0.036476       0.009707       0.026769              9.723859       8.543033       0.735642       1.441028      11.791809      -3.545399       8.836736           0.000001
          426              C      11.652189      11.713665      14.551208      -0.088556      29.637430 0.38542215E+03  0.87988825E+04                                 8.295886                            6.542571       0.211557       2.051573                    0.999851      28.197876      80.071560       0.644205       0.416477      -1.063393      -0.007351      -0.023002       0.011128       0.026589      -0.002644       0.002957      -0.011809      -0.022719      -0.013939      -0.011519      -0.008415       0.019934              9.231129       9.283472       2.343522       1.448836      11.131078      -2.495037       7.278836           0.000005
          427              C      10.506906      11.083205      14.203874      -0.092598      30.237086 0.39635361E+03  0.91318879E+04                                 8.468389                            6.692449      -0.002306       1.975506                    0.999687      28.823050      82.813217       0.627350       0.423759      -1.056481       0.014954      -0.011082       0.013371       0.022918      -0.021802       0.004937      -0.008866      -0.000118       0.040459      -0.028736       0.004602       0.024135              9.299905      10.003471       3.149741       1.252268      10.859098      -2.278652       7.037146           0.000013
          428              C      10.212914       9.837326      14.701194      -0.027829      36.510358 0.44307848E+03  0.10393791E+05                                 9.505955                            6.984565       0.056125       2.021439                    0.999294      27.361852      76.810370       0.632388       0.412885      -1.073910       0.035240       0.022455       0.001805       0.041825      -0.007626       0.014165      -0.003498       0.001270      -0.005836      -0.014896      -0.002938       0.017834             11.108553      14.107261       4.158655       1.962287      11.601455      -2.277843       7.616945           0.000002
          429              C      11.116111       9.211318      15.577424      -0.138300      33.927889 0.47809486E+03  0.11576853E+05                                 9.268437                            7.442635      -0.073342       1.940538                    0.999558      30.681955      91.221110       0.582182       0.434481      -1.046906       0.007922       0.016320      -0.011952       0.021724      -0.003306      -0.031946       0.009785      -0.050249       0.024907      -0.047607       0.013300       0.034307             10.136050      12.707294       1.399705       3.405904       9.404498      -1.470282       8.296359           0.000006
          430              C       8.914451       9.131199      14.422274       0.571283      24.561156 0.27056948E+03  0.57113954E+04                                 7.788381                            5.836441      -0.120788       2.003246                    0.999591      23.044587      65.035017       0.614602       0.472116      -1.020217      -0.032267      -0.047201      -0.006461       0.057540      -0.043985      -0.055540       0.042118      -0.061438       0.195523      -0.093396      -0.019488       0.112884              8.914122      11.123623       2.936192       1.043474       9.268111      -2.067912       6.350630           0.000009
          431              C      13.414025       9.118137       1.391969       0.571768      23.764618 0.26095409E+03  0.54710920E+04                                 7.705193                            5.760738      -0.109050       2.014711                    0.999546      22.863699      64.778878       0.612594       0.476896      -1.015368       0.026293      -0.019029      -0.054137       0.063121      -0.047323       0.058070      -0.040760       0.036143      -0.014266      -0.052530      -0.048214       0.100743              9.151228       7.264935      -0.753832      -3.582898       9.230798       4.030098      10.957951          -0.000006
          432              C      12.914437       9.942315       2.505018      -0.005982      35.510172 0.42291000E+03  0.98548506E+04                                 9.461154                            6.900383      -0.169547       1.956922                    0.999089      27.230528      77.439581       0.622550       0.422211      -1.062615      -0.027120       0.015212       0.035301       0.047043       0.008172       0.010915      -0.000478       0.020221      -0.021924      -0.014135      -0.006296       0.020431             11.346323       7.144107      -1.858476      -4.176482      13.643276       3.268650      13.251587          -0.000005
          433              C      12.339842       9.428319       3.623330      -0.100593      29.772774 0.41445805E+03  0.97391390E+04                                 8.598996                            6.993908      -0.203262       1.915172                    0.999039      29.809932      88.946640       0.588946       0.442579      -1.036169       0.000561       0.025258      -0.013282       0.028543       0.008045       0.025689      -0.020644      -0.002324      -0.044485      -0.041468       0.015503       0.025965              9.219076       6.588724      -0.540443      -3.196312      10.606574       0.476799      10.461929          -0.000008
          434              C      11.870836      10.197704       4.599550      -0.091404      29.910923 0.39538953E+03  0.90954238E+04                                 8.380567                            6.648011       0.215820       2.050408                    0.999808      28.509004      81.591394       0.635212       0.419169      -1.060375       0.017904       0.023533      -0.013572       0.032535       0.000312      -0.005563      -0.006074      -0.029291       0.061119      -0.025513       0.002483       0.023030              9.151248       5.970601      -0.653054      -2.369267      12.664010      -0.119896       8.819133          -0.000004
          435              C      11.891868      11.595564       4.441671      -0.120616      31.035865 0.43015049E+03  0.10112921E+05                                 8.621191                            6.957269       0.128159       2.008304                    0.999673      29.533464      85.648010       0.617393       0.421977      -1.057852       0.008285      -0.031252      -0.006915       0.033063      -0.012820       0.000490       0.023352       0.016079       0.075683      -0.035203      -0.000354       0.035557              9.399748       6.309228      -0.981431      -2.003395      13.917407      -0.153055       7.972609          -0.000000
          436              C      12.437979      12.150491       3.341778      -0.032680      36.922535 0.45562688E+03  0.10770779E+05                                 9.619111                            7.097089       0.000990       2.001697                    0.999324      27.616492      78.007265       0.625008       0.414555      -1.072055       0.009430      -0.047995      -0.007529       0.049489       0.004455      -0.003844       0.003880       0.015915      -0.031894      -0.013263      -0.001483       0.014746             11.533179       6.947484      -2.225214      -2.310987      18.892490       0.910630       8.759565          -0.000002
          437              C      13.002508      11.301476       2.312932      -0.142919      34.244249 0.47130692E+03  0.11364857E+05                                 9.343459                            7.379085      -0.125061       1.923562                    0.999379      30.638891      90.722655       0.586291       0.433244      -1.048289      -0.010758       0.009574       0.016803       0.022131       0.012949       0.010062      -0.009063       0.067399       0.045506      -0.045615       0.012871       0.032744             10.757484       6.767305      -2.461432      -2.525635      16.254350       2.991604       9.250797          -0.000010
          438              C      12.368567      13.619858       3.149692       0.587609      24.648684 0.26635049E+03  0.56011735E+04                                 7.814309                            5.782276      -0.050704       2.027668                    0.999434      22.855294      64.412437       0.618736       0.470734      -1.020804       0.013406       0.062883      -0.016670       0.066422       0.020579       0.060665       0.024237       0.068743       0.168287      -0.068821      -0.034003       0.102824              9.217417       7.729165      -1.266026      -2.193644      14.000592      -0.308936       5.922492          -0.000003
          439              C      24.568501       8.859330      25.994826       0.579504      23.681460 0.25243279E+03  0.52255084E+04                                 7.497982                            5.575806      -0.097601       2.014066                    0.999499      22.555978      62.590017       0.640652       0.461850      -1.028080      -0.043676       0.045112      -0.011485       0.063832       0.072474      -0.031934       0.006184       0.061924      -0.148867      -0.076080      -0.031060       0.107140              8.762453       6.350925      -3.281574       1.748133       9.270315      -0.651440      10.666120          -0.000013
          440              C      17.096270       4.785488       0.468375      -0.032192      38.230014 0.44287625E+03  0.10375655E+05                                 9.725864                            6.929605      -0.037878       1.983870                    0.999319      27.546096      76.981502       0.642994       0.406599      -1.079305       0.028800      -0.031673       0.020615       0.047514      -0.001443      -0.009046       0.000202       0.005742       0.019610      -0.007498      -0.005311       0.012808             11.705393       7.972157      -4.541193       3.037637      13.558673      -0.416823      13.585348          -0.000014
          441              C      25.852444       6.683218      26.181650      -0.118073      33.224106 0.44965021E+03  0.10698159E+05                                 9.062167                            7.147442      -0.044581       1.954597                    0.999582      29.915613      87.514534       0.604246       0.426047      -1.054431       0.011278       0.012636       0.016882       0.023914       0.020720      -0.000678       0.005185       0.014808       0.055612      -0.031699       0.011905       0.019795             10.128888       6.977249      -3.619999       1.199614      12.579451       0.905754      10.829964          -0.000019
          442              C      18.336037       2.746498       0.623623      -0.083182      32.858950 0.44308312E+03  0.10519806E+05                                 9.095957                            7.154303      -0.103136       1.949626                    0.998084      29.374574      86.285482       0.595529       0.433192      -1.048400      -0.008085       0.029294       0.018147       0.035395      -0.004859      -0.003199      -0.000051      -0.026989      -0.027376      -0.012633      -0.006281       0.018914             10.231997       6.735521      -2.579657       0.702305      11.355967       1.805348      12.604502          -0.000012
          443              C      18.677771       3.036321       1.931390      -0.111169      31.739096 0.41267382E+03  0.96254190E+04                                 8.796073                            6.839187       0.040147       1.988210                    0.999693      29.377964      85.539149       0.617817       0.425043      -1.053365      -0.019018       0.004696      -0.014708       0.024496      -0.003162       0.000376      -0.022683       0.004495      -0.055565      -0.031821       0.010660       0.021161              9.852078       5.895218      -1.737932       0.884544      10.869563       3.115295      12.791455          -0.000020
          444              C      18.235866       4.184920       2.520806      -0.018554      38.693597 0.44033731E+03  0.10307594E+05                                 9.863347                            6.941073      -0.038507       1.989790                    0.999274      27.289492      76.383557       0.637728       0.410298      -1.076213      -0.018303      -0.009425      -0.040278       0.045235       0.001157       0.001900      -0.011239      -0.017770      -0.003584      -0.010517      -0.006069       0.016586             11.941617       6.785775      -2.028455       2.765971      11.588378       3.174675      17.450698          -0.000012
          445              C      17.438614       5.095912       1.760354      -0.152074      38.180073 0.49503466E+03  0.12100038E+05                                10.038032                            7.586867      -0.242112       1.876767                    0.999415      31.404775      94.017054       0.574691       0.436034      -1.045264       0.004913      -0.018541      -0.002868       0.019394       0.006104      -0.030613       0.004498       0.000363      -0.086044      -0.045326       0.014251       0.031076             11.525384       7.607149      -3.009686       3.517201      11.043103       0.084402      15.925899          -0.000021
          446              C      18.595364       4.541242       3.925932       0.572353      24.262738 0.26354939E+03  0.55267501E+04                                 7.725074                            5.752496      -0.061609       2.026421                    0.999685      22.859021      64.298901       0.620321       0.470849      -1.020905       0.002945       0.032143       0.050397       0.059848       0.008584      -0.047952      -0.002760       0.126898      -0.167215      -0.069994      -0.036152       0.106146              9.059794       4.855230      -0.112328       2.265432       9.161052       1.407180      13.163099          -0.000009
          447              C       9.814927      21.101674      14.203874       0.536832      23.821460 0.28507148E+03  0.60895868E+04                                 7.673536                            5.988802       0.028128       2.052693                    0.999091      23.402728      66.191628       0.607735       0.471799      -1.021559       0.042324      -0.024467      -0.043585       0.065496      -0.023771       0.073447      -0.031212       0.055793       0.044200      -0.058604      -0.043493       0.102096              9.191076       8.157970      -1.281033      -4.332831       8.698266       3.024070      10.716993           0.000011
          448              C       8.947816      21.913762      15.248509      -0.018792      37.446001 0.47722373E+03  0.11403880E+05                                 9.746498                            7.278474      -0.046417       1.983355                    0.999172      27.860839      78.924488       0.615723       0.416284      -1.071768      -0.029966       0.030150       0.028560       0.051212       0.012410      -0.003163      -0.003006       0.008954       0.010153      -0.014908       0.001539       0.013369             11.970677       9.515379      -3.308330      -5.202186      14.258361       3.517461      12.138291           0.000012
          449              C       8.246326      21.119519      16.169471      -0.106859      30.509769 0.43717212E+03  0.10382335E+05                                 8.692298                            7.149268      -0.208271       1.906507                    0.999087      30.149350      89.631259       0.588250       0.438432      -1.041462      -0.007386       0.019827      -0.004247       0.021580       0.008295       0.035084      -0.005287      -0.018126      -0.030315      -0.043835       0.015189       0.028646              9.407005       8.262781      -1.184109      -3.902896      10.273181       0.680047       9.685053           0.000024
          450              C       7.511170      21.698798      17.143060      -0.090764      29.306945 0.38810868E+03  0.88738378E+04                                 8.204911                            6.539635       0.299455       2.077085                    0.999829      28.323521      80.437577       0.648281       0.413223      -1.065693       0.014546       0.016019      -0.009000       0.023435       0.000529      -0.007779      -0.007653      -0.029247       0.056294      -0.025399       0.002048       0.023351              8.926129       7.373325      -1.059080      -3.101419      11.286513      -0.101389       8.118548           0.000015
          451              C       5.595868       2.680121      17.124641      -0.123502      32.006485 0.44797449E+03  0.10631932E+05                                 8.794466                            7.101339       0.073174       1.985663                    0.999626      29.864882      86.819449       0.611348       0.422142      -1.058493       0.016955      -0.016747      -0.019110       0.030547      -0.015686      -0.014094       0.012624       0.028000       0.107812      -0.039483      -0.004743       0.044226              9.509195       7.798274      -1.508348      -2.679376      13.218599       0.254619       7.510713           0.000013
          452              C       6.245062       3.447294      16.164209      -0.024578      35.112404 0.41833530E+03  0.97014989E+04                                 9.323144                            6.809430      -0.007215       2.005981                    0.999434      27.136798      76.464398       0.635424       0.415650      -1.069013       0.004970      -0.053581      -0.013712       0.055531       0.005335       0.005599      -0.007412       0.009659      -0.010018      -0.013632       0.004159       0.009473             11.245147       8.496574      -3.156414      -3.486159      16.706104       2.211312       8.532763           0.000010
          453              C       7.035463       2.896818      15.227458      -0.133546      33.154008 0.43499788E+03  0.10309650E+05                                 9.177867                            7.122698      -0.212368       1.903810                    0.999221      30.215417      89.503895       0.590903       0.437354      -1.042930      -0.009421      -0.003518       0.002510       0.010365       0.018302       0.026936      -0.018018       0.043620       0.030617      -0.046780       0.006138       0.040642             10.730165       8.334990      -3.464212      -3.519684      14.679929       3.288191       9.175574           0.000032
          454              C       6.059469       4.899484      16.208941       0.594310      24.168601 0.25979732E+03  0.54322415E+04                                 7.721501                            5.725847      -0.115763       2.009363                    0.999433      22.670303      63.816061       0.618993       0.473234      -1.018928       0.011145       0.064777      -0.016797       0.067841       0.024943       0.061868       0.016028       0.104298       0.110156      -0.076215      -0.025774       0.101989              9.038501       7.773987      -1.763788      -2.740529      12.814029       1.021007       6.527486           0.000013
          455              C      12.754433      17.938781      12.498778       0.578837      24.498021 0.25133823E+03  0.51967350E+04                                 7.668794                            5.557537      -0.038715       2.033945                    0.999542      22.451565      62.245415       0.642831       0.460826      -1.028742      -0.026834       0.053069      -0.008534       0.060077       0.052770      -0.008274       0.017837       0.114758      -0.150667      -0.071206      -0.031871       0.103076              9.336598       5.138313      -2.597693       1.177319      10.760877      -1.803921      12.110605           0.000010
          456              C      13.249600      16.749504      13.235548      -0.023674      38.284091 0.41095158E+03  0.94504696E+04                                 9.721225                            6.665945      -0.006802       2.003827                    0.999269      26.829735      74.315440       0.656870       0.405475      -1.079922       0.012916      -0.029945       0.025905       0.041649      -0.000453      -0.009358       0.003325       0.021194       0.000458      -0.011891      -0.004306       0.016197             12.306084       5.995222      -3.579481       1.751904      15.033937      -1.922190      15.889093           0.000008
          457              C      13.559628      15.592087      12.588243      -0.106604      34.075479 0.43456463E+03  0.10262782E+05                                 9.243344                            7.035031      -0.073288       1.948172                    0.999595      29.700197      86.876639       0.607276       0.427080      -1.052626       0.015387       0.000452       0.024121       0.028614       0.013880      -0.001539       0.005699       0.039487       0.060664      -0.034876       0.014014       0.020862             10.781346       5.588525      -2.893001       0.236549      13.523980       0.288648      13.231532           0.000012
          458              C      13.995193      14.474431      13.309225      -0.095409      34.086018 0.43838853E+03  0.10338950E+05                                 9.185252                            7.018803       0.129186       2.017412                    0.999682      29.148912      84.221621       0.616298       0.421404      -1.059916       0.005177       0.026752       0.011737       0.029669      -0.010014      -0.000509       0.008945      -0.049935       0.008315      -0.028335      -0.000239       0.028574             10.800356       5.468202      -2.126293      -0.466081      12.325495       0.392644      14.607371           0.000004
          459              C      14.117171      14.556357      14.706456      -0.108221      34.077865 0.42755249E+03  0.10052677E+05                                 9.245829                            6.974300       0.025806       1.981659                    0.999652      29.532539      86.097013       0.610620       0.426622      -1.053277      -0.006013       0.016727      -0.015317       0.023464       0.002233      -0.000043      -0.020531      -0.005954      -0.073861      -0.033313       0.009061       0.024252             10.947552       4.977450      -1.154111      -0.139535      12.495237       1.850530      15.369968           0.000003
          460              C      13.845927      15.733875      15.351130      -0.018500      39.064864 0.40932078E+03  0.94188085E+04                                 9.928194                            6.689591      -0.021699       2.001913                    0.999295      26.802869      74.656731       0.649243       0.409984      -1.075203      -0.003169      -0.004345      -0.043041       0.043376       0.005202      -0.002030      -0.005681       0.000074      -0.037568      -0.014126       0.001459       0.012667             12.965949       5.409982      -1.613905       1.661170      12.348698       1.155756      21.139167           0.000001
          461              C      13.420753      16.805284      14.601204      -0.136097      39.227271 0.46250489E+03  0.11116697E+05                                10.228915                            7.329651      -0.201906       1.896908                    0.999508      30.628518      90.986933       0.585013       0.435594      -1.045316       0.003124      -0.022221      -0.015631       0.027347       0.014744      -0.019295       0.021361       0.049643      -0.128719      -0.057623       0.005307       0.052316             12.776141       5.889799      -2.393582       2.164530      12.609504      -2.458161      19.829121           0.000010
          462              C      14.006195      15.880529      16.795726       0.592384      24.361660 0.24759412E+03  0.51138364E+04                                 7.755683                            5.575516      -0.055374       2.034792                    0.999673      22.355238      62.489863       0.629852       0.470827      -1.020497       0.000349       0.025942       0.053870       0.059792       0.016559      -0.021715       0.000814       0.133251      -0.181617      -0.063834      -0.037926       0.101760              9.697162       4.434168      -0.357700       1.538332       8.917371       0.648152      15.739948           0.000001
          463              C      20.218078      13.887369       5.923105       0.584112      23.370031 0.25602417E+03  0.53395388E+04                                 7.513383                            5.665411      -0.091379       2.012842                    0.999336      22.917708      64.655851       0.624698       0.470125      -1.019512       0.009464       0.063253      -0.028513       0.070025      -0.015476       0.064563      -0.001605       0.045143       0.094397      -0.054392      -0.031487       0.085879              9.002103       8.408370       1.585128      -2.418137      12.612757       0.038246       5.985183          -0.000001
          464              C      19.470442      12.700712       6.473051      -0.045297      37.883460 0.47673474E+03  0.11428843E+05                                 9.833084                            7.289178      -0.069598       1.972037                    0.999440      28.285854      81.171620       0.611321       0.417938      -1.066999      -0.024808      -0.040024       0.012610       0.048748      -0.014040       0.000287      -0.001112      -0.012084       0.011032      -0.017130       0.003565       0.013565             12.258677      10.477158       3.920695      -2.982417      18.877229      -0.412314       7.421643          -0.000001
          465              C      18.401144      12.862853       7.317705      -0.123987      31.383464 0.46548659E+03  0.11200155E+05                                 8.806597                            7.341095      -0.050704       1.952028                    0.999460      30.298451      89.891228       0.586332       0.434156      -1.046759       0.002322      -0.025362      -0.004322       0.025832      -0.020134       0.015913       0.005889      -0.035188      -0.006157      -0.034536       0.006711       0.027825              9.741403       9.362288       1.615337      -3.136380      12.534277      -0.262373       7.327645           0.000002
          466              C      17.721401      11.739116       7.812394      -0.086490      30.803071 0.41632863E+03  0.97273961E+04                                 8.631856                            6.881427       0.103267       2.015697                    0.999503      28.947270      84.224705       0.614602       0.426532      -1.052953       0.028678      -0.002870      -0.013948       0.032019       0.007100      -0.018567      -0.008368       0.024919      -0.013489      -0.018029      -0.010779       0.028808              9.729863       7.870795       0.239867      -3.009407      13.645638       1.103269       7.673156           0.000001
          467              C      18.067055      10.495057       7.436115      -0.115041      30.128047 0.40868675E+03  0.95179240E+04                                 8.509259                            6.823228       0.009055       1.977365                    0.999732      29.385611      85.749436       0.615650       0.427189      -1.051088       0.011258       0.016141      -0.001238       0.019718       0.021157       0.006268      -0.019120       0.024086       0.022373      -0.036871       0.014004       0.022867              9.578974       7.407145      -0.171760      -2.517563      14.371536       1.456442       6.958241           0.000001
          468              C      19.108664      10.318823       6.575673      -0.024414      36.554309 0.44858776E+03  0.10592400E+05                                 9.648765                            7.086863      -0.142944       1.954561                    0.999214      27.808049      79.215535       0.617828       0.419848      -1.065713      -0.006856       0.047964       0.013924       0.050413       0.000072       0.000376      -0.004819       0.009595       0.007791      -0.008243       0.003428       0.004816             12.199095       8.329558       0.982471      -2.467664      21.032971       1.161635       7.234755          -0.000001
          469              C      19.808930      11.399394       6.078353      -0.166306      35.854771 0.49084337E+03  0.12023131E+05                                 9.706214                            7.575608      -0.325769       1.846936                    0.999299      32.080913      97.488109       0.570306       0.438453      -1.039390      -0.021140       0.006720       0.014035       0.026249      -0.015025       0.006507       0.004902       0.066357       0.067290      -0.048178       0.018667       0.029512             11.670483       8.477665       2.727608      -1.874177      19.465321       0.361587       7.068464          -0.000001
          470              C      19.432851       8.900293       6.086247       0.573897      23.271104 0.26133460E+03  0.54817022E+04                                 7.583274                            5.764389      -0.139491       2.001203                    0.999338      23.029198      65.288203       0.612416       0.476805      -1.015299      -0.004344      -0.063761      -0.009749       0.064648       0.002596       0.066293      -0.022474       0.056611       0.128119      -0.063756      -0.031581       0.095337              9.245926       6.757074       0.315260      -1.717400      15.438269       0.531266       5.542434          -0.000002
          471              C      15.217133      17.802789       1.068317       0.577596      23.603671 0.26239868E+03  0.54984910E+04                                 7.585550                            5.746690      -0.094009       2.016781                    0.999355      22.881043      64.408912       0.619326       0.471960      -1.019954      -0.035023      -0.053959      -0.006695       0.064676      -0.041694      -0.057700       0.042885      -0.027783       0.106203      -0.069991      -0.031079       0.101069              8.778253      10.938900       3.192773       1.726294       8.445371      -1.575575       6.950487          -0.000011
          472              C      16.508914      18.582230       1.415651      -0.041736      38.963523 0.47537440E+03  0.11353308E+05                                 9.962028                            7.258489       0.018020       2.001631                    0.999391      27.968705      79.313671       0.617066       0.415612      -1.071763       0.041381       0.010575       0.005497       0.043063      -0.001643       0.005352      -0.012076      -0.015243      -0.001621      -0.012033      -0.005248       0.017280             11.985162      15.309898       5.253534       2.578546      11.861729      -1.820047       8.783858          -0.000008
          473              C      17.389301      18.156609       2.399765      -0.134391      34.331077 0.46691732E+03  0.11263180E+05                                 9.363215                            7.367840      -0.117479       1.926305                    0.999503      30.746581      91.867978       0.582389       0.435985      -1.043805       0.010337       0.018316      -0.018987       0.028334      -0.011248      -0.034647       0.006365      -0.052491       0.015497      -0.050946       0.014087       0.036859             10.496418      12.724509       2.500620       3.562778       9.280834      -1.383362       9.483911          -0.000008
          474              C      18.515684      18.866354       2.744468      -0.027273      37.850264 0.45639582E+03  0.10797097E+05                                 9.777037                            7.131195       0.054970       2.029039                    0.999274      27.299476      77.224766       0.619621       0.417844      -1.069584      -0.019120       0.003896      -0.032585       0.037981      -0.001037      -0.010382       0.003373      -0.029534      -0.019398      -0.019729       0.001050       0.018680             11.651459      11.509581       0.806498       4.535825      10.768095      -3.420072      12.676703          -0.000004
          475              C      18.704967      20.101992       2.055062      -0.101046      31.423699 0.43940235E+03  0.10414049E+05                                 8.806987                            7.121522      -0.012006       1.971562                    0.999515      29.598221      86.957666       0.597083       0.432827      -1.048282      -0.026044      -0.019616      -0.003620       0.032805       0.013658      -0.015533       0.031014       0.011382      -0.031283      -0.044573       0.018602       0.025971              9.805684       8.035233       1.458984       1.510345      11.630051      -3.632424       9.751769          -0.000011
          476              C      16.058111       0.155284       1.099892      -0.092172      29.681771 0.38735436E+03  0.88683745E+04                                 8.352247                            6.586655       0.148904       2.032901                    0.999773      28.343541      81.027182       0.636968       0.420003      -1.059441      -0.007653      -0.017594       0.003165       0.019445      -0.001898       0.003195      -0.008137      -0.015973       0.025332      -0.012724      -0.002347       0.015071              9.432341       8.969131       3.032492       1.112335      11.496873      -2.616620       7.831020          -0.000021
          477              C      16.775215      19.807317       0.810447      -0.102462      31.376416 0.42061768E+03  0.98392420E+04                                 8.696364                            6.895714       0.010161       1.971326                    0.999692      29.449222      85.350485       0.617632       0.423938      -1.056016       0.025514      -0.005719       0.013431       0.029395      -0.026575       0.005642      -0.006777       0.008110       0.078408      -0.039984       0.009328       0.030657              9.691560      10.455918       3.775301       1.048033      11.341346      -2.179064       7.277415          -0.000029
          478              C      19.417912      18.473885       3.854886       0.585606      22.197437 0.25152056E+03  0.52196471E+04                                 7.303394                            5.645622       0.003650       2.055919                    0.999726      22.489865      63.183015       0.621094       0.475205      -1.017311       0.028653      -0.035274       0.033977       0.056743      -0.025765      -0.082264       0.021223       0.053829       0.004279      -0.069392      -0.035987       0.105379              8.322499       7.615999      -0.400882       3.726456       8.206082      -1.629783       9.145415          -0.000006
          479              N      14.935814      14.895674       5.837061      -0.261128      37.563712 0.52028241E+03  0.12556979E+05                                 9.334952                            7.321531       0.207917       2.091352                    0.999204      27.917039      76.507457       0.656847       0.386363      -1.104748       0.092486      -0.025834      -0.093894       0.134302       0.030510       0.007857      -0.040281      -0.100311      -0.027032      -0.062203      -0.016749       0.078952             11.444855       8.554187      -3.635128      -4.113964      14.378196       3.391323      11.402183           0.000001
          480              N      15.987487      13.382950       4.612707       0.007850      34.496834 0.35668448E+03  0.78152562E+04                                 8.854478                            6.001208       0.106279       2.119580                    0.998607      23.377302      60.586296       0.738283       0.378638      -1.112895       0.009379       0.025926      -0.011676       0.029941      -0.013372      -0.066323      -0.008305      -0.096420      -0.036335      -0.096754       0.040646       0.056108             12.223723       8.128690      -5.676757      -2.914772      20.642783       3.837721       7.899696          -0.000001
          481              N      15.705168       8.553761       4.503244       0.022865      33.024140 0.33960104E+03  0.73738722E+04                                 8.635008                            5.882382       0.093437       2.121223                    0.998567      23.163902      60.393022       0.738263       0.382093      -1.106807       0.014837      -0.020028      -0.014950       0.029064       0.039219      -0.029496       0.011025      -0.089746       0.039943      -0.077207       0.024268       0.052939             11.839871       8.193649       6.476162      -2.514299      18.400963      -3.479530       8.925001          -0.000003
          482              N      14.759687       7.028502       5.752069      -0.269603      39.291534 0.52399049E+03  0.12698233E+05                                 9.706926                            7.383125       0.023029       2.025214                    0.999031      28.341437      78.418536       0.647885       0.390111      -1.099543       0.063580       0.024680      -0.114234       0.133045       0.008831       0.013740       0.052703      -0.070010      -0.039539      -0.048056      -0.027625       0.075681             12.506943       9.183872       5.257392      -4.316241      14.810344      -4.909548      13.526613          -0.000004
          483              N      19.426947      10.822611       2.336614      -0.016401      34.719214 0.35635444E+03  0.77968601E+04                                 8.875809                            6.024965       0.267372       2.177675                    0.998748      23.306189      60.122765       0.732842       0.381995      -1.111774      -0.005671      -0.005223      -0.020305       0.021720       0.025772      -0.057342       0.055613      -0.015806      -0.007337      -0.094506       0.026919       0.067587             11.633646      15.730276       2.446161      -7.554382       6.947739       0.435510      12.222923          -0.000003
          484              N       3.358290      11.315886       1.494591      -0.305180      39.126400 0.53680701E+03  0.13039407E+05                                 9.579400                            7.444941       0.145980       2.060482                    0.998792      28.557999      78.161959       0.651225       0.387200      -1.105679      -0.110283      -0.087599       0.003623       0.140887      -0.024302      -0.010425       0.066012      -0.072261       0.080841      -0.059330      -0.035655       0.094986             11.410392      16.514005       3.030384      -4.068138       8.025624       1.246625       9.691546          -0.000008
          485              N       6.314249      12.748818       2.002436      -0.235635      39.097058 0.49245094E+03  0.11719105E+05                                 9.587458                            7.102523      -0.062693       2.001692                    0.998798      27.662055      75.194537       0.670009       0.384144      -1.106711       0.113064       0.028080       0.058585       0.130400      -0.019970      -0.062105       0.008378       0.008341       0.022451      -0.059823      -0.011337       0.071160             11.867420      14.110266       1.117655       4.442950       6.265434       3.781868      15.226561          -0.000006
          486              N       7.284785      13.367401       3.921985       0.006051      34.183572 0.34645049E+03  0.75249583E+04                                 8.710869                            5.885108       0.158793       2.132093                    0.998714      23.323708      59.896884       0.752219       0.374886      -1.117303       0.020985      -0.011936      -0.012248       0.027072       0.003306      -0.002296       0.038628       0.137491       0.121690      -0.099765       0.048004       0.051761             11.204310       9.529799       0.721625       2.848697       6.147745       5.061042      17.935385           0.000000
          487              N      22.086907      14.843014       9.920082      -0.266601      36.350580 0.52402665E+03  0.12681825E+05                                 9.107327                            7.354197       0.004343       2.014524                    0.999052      28.442904      78.292207       0.653927       0.387033      -1.103243       0.018906      -0.084954      -0.104662       0.136121       0.044020      -0.003145      -0.025520       0.020121      -0.152986      -0.061323      -0.012119       0.073442             10.196528      11.472837       0.058928      -4.310294       9.504410       2.818556       9.612337           0.000011
          488              N       5.442922      14.112258       8.314976       0.033356      31.656955 0.32965353E+03  0.70752260E+04                                 8.308527                            5.739621       0.187968       2.150049                    0.998814      22.907828      58.573938       0.761524       0.374749      -1.116851      -0.025396      -0.017040      -0.010592       0.032366       0.027030      -0.033737       0.042328       0.037790      -0.012591      -0.072695       0.028144       0.044551             10.602454      15.362093       1.168751      -6.365347       6.880309       1.309782       9.564959           0.000005
          489              N      12.172603      15.789834       7.617676      -0.241038      38.160776 0.54004529E+03  0.13174546E+05                                 9.475043                            7.479536      -0.078789       1.989685                    0.999030      28.373247      78.536448       0.646324       0.388464      -1.101698      -0.120909      -0.013034       0.067262       0.138971       0.008280       0.026873       0.038587      -0.046801       0.170378      -0.058097      -0.023057       0.081153             11.549035      17.993402       1.349269       0.508042       6.701852       2.335594       9.951851           0.000003
          490              N      10.046397      15.202998       7.486110       0.020295      33.981001 0.34124696E+03  0.73955003E+04                                 8.755060                            5.857721       0.107998       2.117432                    0.998752      23.307221      60.094237       0.749527       0.377068      -1.113940       0.008545       0.002481       0.030331       0.031609       0.026785      -0.010113       0.049220       0.102770       0.061256      -0.090826       0.042516       0.048310             12.209039      20.771826       4.689820       4.116297       6.909059       2.924573       8.946231           0.000004
          491              N      25.189482      17.811088      19.950680      -0.265840      40.376354 0.55691483E+03  0.13660291E+05                                 9.849852                            7.620533      -0.132719       1.975737                    0.998291      28.384531      78.206938       0.638590       0.391033      -1.102354      -0.115287       0.021782      -0.043478       0.125123       0.001034      -0.009226      -0.031067      -0.022690       0.249152      -0.053563      -0.038037       0.091600             11.845439      20.154259      -1.216651      -0.824313       5.934463      -1.161033       9.447596          -0.000002
          492              N      23.052941      18.060758      20.340116      -0.008495      34.989027 0.33621187E+03  0.72373393E+04                                 8.893013                            5.794917       0.214428       2.152581                    0.998745      23.223111      59.086472       0.759675       0.374552      -1.119199       0.000574      -0.031626      -0.024011       0.039712      -0.013144      -0.014782       0.004875       0.132027       0.176114      -0.096737       0.029958       0.066780             12.083519      22.358834      -1.096298      -4.991521       4.718851      -0.247371       9.172870          -0.000001
          493              N      18.351384      16.944692      20.150661       0.037487      33.153605 0.31306069E+03  0.66276264E+04                                 8.557051                            5.571853       0.208322       2.158763                    0.998806      22.581103      57.195198       0.777991       0.371879      -1.119890       0.001568      -0.019517      -0.018204       0.026735      -0.007804       0.021595       0.044690       0.050739      -0.046359      -0.065625       0.021989       0.043636             11.604123      18.774065       3.064894       6.445971       7.454195       3.042351       8.584110          -0.000000
          494              N      16.288150      16.815666      19.379684      -0.235765      36.969114 0.52188793E+03  0.12609072E+05                                 9.282118                            7.373485      -0.067957       2.000736                    0.998871      27.916446      76.618517       0.648934       0.390661      -1.101379       0.121954      -0.040168      -0.015234       0.129299       0.005171       0.001557       0.046199      -0.090418       0.059034      -0.055365      -0.019209       0.074574             10.910331      16.919069      -1.102450       3.823438       8.207237       1.196220       7.604687          -0.000001
          495              N      20.695747      19.390933      26.229014      -0.216274      36.538783 0.49706679E+03  0.11859708E+05                                 9.217338                            7.200865      -0.020497       2.017854                    0.998914      27.529554      74.996325       0.656237       0.391188      -1.101403      -0.054181       0.050671      -0.117512       0.138968      -0.016577      -0.037088       0.000346       0.033785      -0.202423      -0.078349       0.011853       0.066496             10.784742       9.402832      -0.865848       2.994186       5.936870       2.054676      17.014524          -0.000005
          496              N      20.293657      19.091108      24.068699      -0.002424      32.590012 0.33151890E+03  0.71219553E+04                                 8.462032                            5.751864       0.173907       2.136490                    0.998689      23.252680      59.392346       0.761860       0.374231      -1.117762      -0.043570      -0.003180       0.019137       0.047694      -0.042567       0.020089       0.034796       0.035813       0.131082      -0.080935       0.024161       0.056774             10.552555       7.026412      -1.496502      -0.206501       6.540075       4.584641      18.091179          -0.000004
          497              N      10.113066      18.226584      18.792899      -0.254994      39.168754 0.51188657E+03  0.12330767E+05                                 9.706942                            7.310330       0.066016       2.045770                    0.998860      27.992006      77.181489       0.649469       0.391500      -1.098734       0.066140       0.024379      -0.107653       0.128678       0.005122       0.018925       0.051389      -0.058262      -0.037546      -0.051702      -0.018718       0.070420             12.614531       9.904264       5.539159      -4.937115      14.470671      -4.717146      13.468659          -0.000002
          498              N      11.145732      19.718619      17.574071       0.017873      33.490504 0.35215226E+03  0.77126826E+04                                 8.732509                            6.004269       0.069746       2.112178                    0.998365      23.350185      61.053764       0.728467       0.383903      -1.105989       0.012639      -0.021599      -0.014183       0.028765       0.040791      -0.040727       0.012133      -0.090702       0.044237      -0.086173       0.032118       0.054055             11.887095       8.414757       6.307751      -3.032108      17.681550      -3.861585       9.564977           0.000001
          499              N       9.623743       4.166191      17.668009       0.026596      33.002378 0.33959123E+03  0.73589189E+04                                 8.602552                            5.856073       0.118373       2.127238                    0.998819      23.105541      59.789954       0.746381       0.378693      -1.111496       0.012487       0.023221      -0.013060       0.029423      -0.014751      -0.056402      -0.005139      -0.088614      -0.012653      -0.084437       0.034846       0.049591             11.752243       7.571821      -5.381728      -2.769704      19.669286       3.916538       8.015622           0.000003
          500              N       8.592716       5.668033      18.886574      -0.257643      36.589937 0.50928514E+03  0.12236194E+05                                 9.183365                            7.250637       0.209631       2.090783                    0.999199      27.898165      76.489504       0.658564       0.387099      -1.103310       0.090310      -0.024798      -0.097302       0.135050       0.020145       0.015729      -0.041018      -0.097423      -0.029603      -0.061483      -0.013376       0.074860             11.172663       8.259925      -3.815888      -3.839547      14.061476       3.292172      11.196588           0.000003
          501              N      14.883286      21.935963      15.385864       0.023177      32.960655 0.34564622E+03  0.75242277E+04                                 8.581823                            5.915910       0.078649       2.111976                    0.998624      23.234819      60.285543       0.741026       0.379702      -1.110620       0.011043      -0.029649      -0.000057       0.031639       0.019999      -0.052208       0.047190       0.003193      -0.122191      -0.093435       0.039532       0.053903             11.263105      15.922511       1.291410      -7.049615       7.243437       1.326043      10.623366           0.000003
          502              N      15.052225       2.001898      14.643305      -0.277265      37.893911 0.52655499E+03  0.12758194E+05                                 9.411194                            7.379138       0.034611       2.022872                    0.999099      28.535490      78.590577       0.651871       0.387792      -1.102717      -0.108914      -0.087129       0.002908       0.139507      -0.030591      -0.030952       0.045968      -0.096598       0.052113      -0.070315      -0.018303       0.088617             11.212650      15.075371       3.868593      -3.994887       9.592557       0.928424       8.970023           0.000010
          503              N      17.928740       3.495666      15.461646      -0.229497      38.153497 0.47093504E+03  0.11094746E+05                                 9.452969                            6.959987      -0.040651       2.013363                    0.998952      27.371192      74.295189       0.674004       0.385733      -1.104359       0.104880       0.040531       0.053888       0.124685      -0.031769      -0.056030      -0.000716      -0.003020       0.011677      -0.065125       0.001226       0.063899             12.076903      13.045733       1.064342       4.403456       6.355427       4.188927      16.829549           0.000014
          504              N      18.878300       4.163122      17.345409       0.020061      33.661628 0.32755097E+03  0.70232580E+04                                 8.622044                            5.714295       0.165329       2.137016                    0.998862      23.067618      59.074471       0.764133       0.373833      -1.116835       0.016586      -0.005884      -0.015136       0.023213       0.014157      -0.005965       0.033616       0.118792       0.113170      -0.089084       0.041506       0.047578             11.551326       9.564272       1.074300       3.088872       6.455077       5.582811      18.634628           0.000007
          505              N      21.753985       6.014654      20.819016       0.017972      33.805909 0.34224460E+03  0.74170773E+04                                 8.724922                            5.860224       0.143862       2.128876                    0.998904      23.285283      59.893385       0.751081       0.376290      -1.115335       0.012560       0.004769       0.029258       0.032196       0.030241      -0.006399       0.047762       0.110310       0.080704      -0.095150       0.041979       0.053172             12.169284      21.530138       4.262206       3.618409       6.382409       2.411859       8.595305           0.000001
          506              N      23.870300       6.563531      20.852961      -0.241206      37.739103 0.52543255E+03  0.12730584E+05                                 9.412065                            7.381166      -0.062660       1.997937                    0.998929      28.156365      77.672151       0.650145       0.388834      -1.101425      -0.115013      -0.015130       0.071640       0.136343       0.012921       0.033514       0.040297      -0.039192       0.153298      -0.055668      -0.026316       0.081984             11.542611      18.788311       1.337224       0.027129       6.427465       1.985328       9.412056           0.000001
          507              N      17.059692       5.221105      21.711035       0.021901      32.276582 0.33425280E+03  0.72001337E+04                                 8.425167                            5.786874       0.178183       2.144749                    0.998817      23.050164      59.080305       0.756826       0.375703      -1.115939      -0.027628      -0.014965      -0.011694       0.033527       0.028853      -0.035647       0.050334       0.047729      -0.034699      -0.083549       0.033333       0.050216             10.875271      15.437701       0.285834      -6.751723       6.905263       1.924490      10.282849          -0.000001
          508              N      15.714697       6.095259      23.216150      -0.257271      36.901574 0.52622534E+03  0.12747740E+05                                 9.244604                            7.399862       0.064760       2.041534                    0.998882      28.157063      77.531474       0.647945       0.390218      -1.101040       0.015262      -0.087077      -0.092993       0.128308       0.050170       0.001530      -0.014287       0.039669      -0.117130      -0.049838      -0.024043       0.073881             10.619504      11.352529      -0.161301      -4.104169       9.709277       3.787845      10.796706          -0.000003
          509              N      13.217250       8.592913      20.476155      -0.261128      37.563711 0.52028237E+03  0.12556978E+05                                 9.334953                            7.321531       0.207917       2.091352                    0.999204      27.917038      76.507456       0.656847       0.386363      -1.104748      -0.092486       0.025834       0.093894       0.134302       0.030510       0.007857      -0.040281      -0.100311      -0.027032      -0.062203      -0.016749       0.078952             11.444855       8.554187      -3.635128      -4.113964      14.378196       3.391323      11.402183           0.000001
          510              N      12.165577      10.105637      21.700509       0.007850      34.496834 0.35668448E+03  0.78152562E+04                                 8.854479                            6.001208       0.106279       2.119580                    0.998607      23.377302      60.586296       0.738283       0.378638      -1.112895      -0.009379      -0.025926       0.011676       0.029941      -0.013372      -0.066323      -0.008305      -0.096420      -0.036335      -0.096754       0.040646       0.056108             12.223723       8.128690      -5.676757      -2.914772      20.642783       3.837721       7.899696          -0.000001
          511              N      12.447896      14.934826      21.809972       0.022865      33.024140 0.33960104E+03  0.73738721E+04                                 8.635008                            5.882382       0.093437       2.121223                    0.998567      23.163902      60.393022       0.738263       0.382093      -1.106807      -0.014837       0.020028       0.014950       0.029064       0.039219      -0.029496       0.011025      -0.089746       0.039943      -0.077207       0.024268       0.052939             11.839871       8.193649       6.476162      -2.514299      18.400963      -3.479530       8.925001          -0.000003
          512              N      13.393377      16.460085      20.561147      -0.269603      39.291534 0.52399049E+03  0.12698233E+05                                 9.706926                            7.383125       0.023029       2.025214                    0.999031      28.341437      78.418535       0.647885       0.390111      -1.099543      -0.063580      -0.024680       0.114234       0.133045       0.008831       0.013740       0.052703      -0.070010      -0.039539      -0.048056      -0.027625       0.075681             12.506943       9.183872       5.257392      -4.316241      14.810344      -4.909548      13.526612          -0.000004
          513              N       8.726117      12.665976      23.976602      -0.016401      34.719213 0.35635444E+03  0.77968601E+04                                 8.875809                            6.024965       0.267372       2.177675                    0.998748      23.306189      60.122764       0.732842       0.381995      -1.111774       0.005671       0.005223       0.020305       0.021720       0.025772      -0.057342       0.055613      -0.015806      -0.007337      -0.094506       0.026919       0.067587             11.633646      15.730275       2.446160      -7.554382       6.947739       0.435510      12.222923          -0.000003
          514              N      24.794774      12.172701      24.818625      -0.305180      39.126397 0.53680698E+03  0.13039406E+05                                 9.579399                            7.444940       0.145980       2.060482                    0.998792      28.557999      78.161955       0.651225       0.387200      -1.105680       0.110283       0.087599      -0.003623       0.140887      -0.024302      -0.010425       0.066012      -0.072261       0.080841      -0.059330      -0.035655       0.094986             11.410391      16.514003       3.030384      -4.068137       8.025623       1.246625       9.691545          -0.000008
          515              N      21.838815      10.739769      24.310780      -0.235635      39.097058 0.49245094E+03  0.11719105E+05                                 9.587458                            7.102523      -0.062693       2.001692                    0.998798      27.662055      75.194537       0.670009       0.384144      -1.106711      -0.113064      -0.028080      -0.058585       0.130400      -0.019970      -0.062105       0.008378       0.008341       0.022451      -0.059823      -0.011337       0.071160             11.867420      14.110266       1.117655       4.442950       6.265434       3.781868      15.226561          -0.000006
          516              N      20.868279      10.121186      22.391231       0.006051      34.183572 0.34645049E+03  0.75249583E+04                                 8.710869                            5.885108       0.158794       2.132093                    0.998714      23.323708      59.896884       0.752219       0.374886      -1.117303      -0.020985       0.011936       0.012248       0.027072       0.003306      -0.002296       0.038628       0.137491       0.121690      -0.099765       0.048004       0.051761             11.204310       9.529799       0.721625       2.848697       6.147745       5.061042      17.935385           0.000000
          517              N       6.066157       8.645573      16.393134      -0.266601      36.350581 0.52402666E+03  0.12681826E+05                                 9.107328                            7.354197       0.004343       2.014524                    0.999052      28.442904      78.292209       0.653927       0.387033      -1.103243      -0.018906       0.084954       0.104662       0.136121       0.044020      -0.003145      -0.025520       0.020120      -0.152986      -0.061323      -0.012119       0.073442             10.196528      11.472837       0.058928      -4.310294       9.504410       2.818556       9.612338           0.000011
          518              N      22.710142       9.376329      17.998240       0.033356      31.656956 0.32965353E+03  0.70752260E+04                                 8.308527                            5.739622       0.187968       2.150049                    0.998814      22.907828      58.573939       0.761524       0.374749      -1.116851       0.025396       0.017040       0.010592       0.032366       0.027030      -0.033737       0.042328       0.037790      -0.012591      -0.072695       0.028144       0.044551             10.602454      15.362093       1.168751      -6.365348       6.880310       1.309782       9.564959           0.000005
          519              N      15.980461       7.698753      18.695540      -0.241038      38.160776 0.54004529E+03  0.13174546E+05                                 9.475043                            7.479536      -0.078789       1.989685                    0.999030      28.373247      78.536448       0.646324       0.388464      -1.101698       0.120909       0.013034      -0.067262       0.138971       0.008280       0.026873       0.038587      -0.046801       0.170378      -0.058097      -0.023057       0.081153             11.549035      17.993402       1.349269       0.508042       6.701852       2.335594       9.951851           0.000003
          520              N      18.106667       8.285589      18.827106       0.020295      33.981001 0.34124696E+03  0.73955004E+04                                 8.755060                            5.857721       0.107998       2.117432                    0.998752      23.307221      60.094237       0.749527       0.377068      -1.113940      -0.008545      -0.002481      -0.030331       0.031609       0.026785      -0.010113       0.049220       0.102770       0.061256      -0.090826       0.042516       0.048310             12.209039      20.771826       4.689820       4.116297       6.909059       2.924573       8.946231           0.000004
          521              N       2.963582       5.677499       6.362536      -0.265840      40.376354 0.55691482E+03  0.13660290E+05                                 9.849852                            7.620533      -0.132719       1.975737                    0.998291      28.384531      78.206937       0.638590       0.391033      -1.102354       0.115287      -0.021782       0.043478       0.125123       0.001034      -0.009226      -0.031067      -0.022690       0.249152      -0.053563      -0.038037       0.091600             11.845439      20.154258      -1.216651      -0.824313       5.934463      -1.161033       9.447595          -0.000002
          522              N       5.100123       5.427829       5.973100      -0.008495      34.989025 0.33621186E+03  0.72373390E+04                                 8.893013                            5.794916       0.214429       2.152581                    0.998745      23.223111      59.086470       0.759675       0.374552      -1.119199      -0.000574       0.031626       0.024011       0.039712      -0.013144      -0.014782       0.004875       0.132027       0.176114      -0.096737       0.029958       0.066780             12.083518      22.358832      -1.096298      -4.991521       4.718851      -0.247371       9.172869          -0.000001
          523              N       9.801680       6.543895       6.162555       0.037487      33.153603 0.31306066E+03  0.66276258E+04                                 8.557050                            5.571853       0.208322       2.158763                    0.998806      22.581102      57.195196       0.777991       0.371879      -1.119890      -0.001568       0.019517       0.018204       0.026735      -0.007804       0.021595       0.044690       0.050739      -0.046359      -0.065625       0.021989       0.043636             11.604123      18.774064       3.064894       6.445971       7.454195       3.042351       8.584110          -0.000000
          524              N      11.864914       6.672921       6.933532      -0.235765      36.969114 0.52188792E+03  0.12609071E+05                                 9.282118                            7.373484      -0.067957       2.000736                    0.998871      27.916446      76.618515       0.648934       0.390661      -1.101379      -0.121954       0.040168       0.015234       0.129299       0.005171       0.001557       0.046199      -0.090418       0.059034      -0.055365      -0.019209       0.074574             10.910331      16.919068      -1.102450       3.823437       8.207237       1.196220       7.604687          -0.000001
          525              N       7.457317       4.097654       0.084202      -0.216274      36.538785 0.49706682E+03  0.11859709E+05                                 9.217338                            7.200865      -0.020497       2.017854                    0.998914      27.529555      74.996327       0.656237       0.391188      -1.101403       0.054181      -0.050671       0.117512       0.138968      -0.016577      -0.037088       0.000346       0.033785      -0.202423      -0.078349       0.011853       0.066496             10.784743       9.402832      -0.865848       2.994186       5.936870       2.054676      17.014525          -0.000005
          526              N       7.859407       4.397479       2.244517      -0.002424      32.590012 0.33151890E+03  0.71219555E+04                                 8.462032                            5.751864       0.173907       2.136490                    0.998689      23.252680      59.392347       0.761860       0.374231      -1.117762       0.043570       0.003180      -0.019137       0.047694      -0.042567       0.020089       0.034796       0.035813       0.131082      -0.080935       0.024161       0.056774             10.552555       7.026412      -1.496503      -0.206501       6.540075       4.584641      18.091179          -0.000004
          527              N      18.039998       5.262003       7.520317      -0.254994      39.168754 0.51188658E+03  0.12330767E+05                                 9.706942                            7.310330       0.066016       2.045770                    0.998860      27.992006      77.181489       0.649469       0.391500      -1.098734      -0.066140      -0.024379       0.107653       0.128678       0.005122       0.018925       0.051389      -0.058262      -0.037546      -0.051702      -0.018718       0.070420             12.614531       9.904264       5.539159      -4.937115      14.470671      -4.717146      13.468659          -0.000002
          528              N      17.007332       3.769968       8.739145       0.017873      33.490501 0.35215224E+03  0.77126819E+04                                 8.732509                            6.004269       0.069746       2.112178                    0.998365      23.350184      61.053761       0.728467       0.383903      -1.105989      -0.012639       0.021599       0.014183       0.028765       0.040791      -0.040727       0.012133      -0.090702       0.044237      -0.086173       0.032118       0.054055             11.887094       8.414757       6.307751      -3.032108      17.681549      -3.861585       9.564976           0.000001
          529              N      18.529321      19.322396       8.645207       0.026596      33.002378 0.33959123E+03  0.73589189E+04                                 8.602552                            5.856072       0.118373       2.127238                    0.998819      23.105541      59.789953       0.746381       0.378693      -1.111496      -0.012487      -0.023221       0.013060       0.029423      -0.014751      -0.056402      -0.005139      -0.088614      -0.012653      -0.084437       0.034846       0.049591             11.752243       7.571821      -5.381728      -2.769704      19.669286       3.916538       8.015622           0.000003
          530              N      19.560348      17.820554       7.426642      -0.257643      36.589935 0.50928511E+03  0.12236193E+05                                 9.183365                            7.250637       0.209631       2.090783                    0.999199      27.898164      76.489502       0.658564       0.387099      -1.103310      -0.090310       0.024798       0.097302       0.135050       0.020145       0.015729      -0.041018      -0.097423      -0.029603      -0.061483      -0.013376       0.074860             11.172663       8.259925      -3.815888      -3.839547      14.061476       3.292172      11.196587           0.000003
          531              N      13.269778       1.552624      10.927352       0.023177      32.960655 0.34564622E+03  0.75242277E+04                                 8.581822                            5.915910       0.078649       2.111976                    0.998624      23.234819      60.285542       0.741026       0.379702      -1.110620      -0.011043       0.029649       0.000057       0.031639       0.019999      -0.052208       0.047190       0.003193      -0.122191      -0.093435       0.039532       0.053903             11.263104      15.922511       1.291410      -7.049614       7.243437       1.326043      10.623365           0.000003
          532              N      13.100839      21.486689      11.669911      -0.277265      37.893910 0.52655498E+03  0.12758194E+05                                 9.411194                            7.379137       0.034611       2.022872                    0.999099      28.535490      78.590575       0.651871       0.387792      -1.102717       0.108914       0.087129      -0.002908       0.139507      -0.030591      -0.030952       0.045968      -0.096598       0.052113      -0.070315      -0.018303       0.088617             11.212650      15.075370       3.868592      -3.994887       9.592556       0.928424       8.970022           0.000010
          533              N      10.224324      19.992921      10.851570      -0.229497      38.153496 0.47093502E+03  0.11094745E+05                                 9.452969                            6.959987      -0.040651       2.013363                    0.998952      27.371191      74.295188       0.674004       0.385733      -1.104359      -0.104880      -0.040531      -0.053888       0.124685      -0.031769      -0.056030      -0.000716      -0.003020       0.011677      -0.065125       0.001226       0.063899             12.076903      13.045733       1.064342       4.403456       6.355428       4.188927      16.829549           0.000014
          534              N       9.274764      19.325465       8.967807       0.020061      33.661627 0.32755097E+03  0.70232579E+04                                 8.622044                            5.714294       0.165329       2.137016                    0.998862      23.067618      59.074469       0.764133       0.373833      -1.116835      -0.016586       0.005884       0.015136       0.023213       0.014157      -0.005965       0.033616       0.118792       0.113170      -0.089084       0.041506       0.047578             11.551325       9.564271       1.074300       3.088872       6.455076       5.582810      18.634627           0.000007
          535              N       6.399079      17.473933       5.494200       0.017972      33.805909 0.34224460E+03  0.74170774E+04                                 8.724922                            5.860224       0.143862       2.128876                    0.998904      23.285283      59.893386       0.751081       0.376290      -1.115335      -0.012560      -0.004769      -0.029258       0.032196       0.030241      -0.006399       0.047762       0.110310       0.080704      -0.095150       0.041979       0.053172             12.169284      21.530139       4.262206       3.618409       6.382409       2.411859       8.595305           0.000001
          536              N       4.282764      16.925056       5.460255      -0.241206      37.739103 0.52543254E+03  0.12730584E+05                                 9.412065                            7.381166      -0.062660       1.997937                    0.998929      28.156365      77.672150       0.650145       0.388834      -1.101425       0.115013       0.015130      -0.071640       0.136343       0.012921       0.033514       0.040297      -0.039192       0.153298      -0.055668      -0.026316       0.081984             11.542610      18.788311       1.337224       0.027129       6.427464       1.985328       9.412056           0.000001
          537              N      11.093372      18.267482       4.602181       0.021901      32.276582 0.33425280E+03  0.72001337E+04                                 8.425167                            5.786874       0.178183       2.144749                    0.998817      23.050164      59.080305       0.756826       0.375703      -1.115939       0.027628       0.014965       0.011694       0.033527       0.028853      -0.035647       0.050334       0.047729      -0.034699      -0.083549       0.033333       0.050216             10.875271      15.437701       0.285834      -6.751723       6.905263       1.924490      10.282849          -0.000001
          538              N      12.438367      17.393328       3.097066      -0.257271      36.901573 0.52622534E+03  0.12747740E+05                                 9.244603                            7.399862       0.064760       2.041534                    0.998882      28.157063      77.531473       0.647945       0.390218      -1.101040      -0.015262       0.087077       0.092993       0.128308       0.050170       0.001530      -0.014287       0.039669      -0.117130      -0.049838      -0.024043       0.073881             10.619504      11.352529      -0.161301      -4.104169       9.709277       3.787845      10.796706          -0.000003
          539              O      15.794865       4.556019      13.048198      -0.601748      39.716917 0.62342136E+03  0.15513854E+05                                 9.156919                            7.672285       0.372733       2.154813                    0.996983      28.492508      75.594416       0.695135       0.354078      -1.145726       0.009560       0.027399       0.033491       0.044314      -0.038966      -0.013080       0.031248      -0.045243      -0.116937      -0.049624      -0.024889       0.074513             10.322028       7.207834      -3.446959      -0.361133      13.628524       1.684928      10.129725           0.000008
          540              O      15.434355       5.463731      15.014321      -0.557450      34.861615 0.49332823E+03  0.11581689E+05                                 8.411700                            6.842648       0.804922       2.314869                    0.996477      27.077252      69.834453       0.733038       0.355913      -1.143959      -0.002351      -0.001825      -0.020580       0.020794       0.061513       0.006460      -0.008934       0.099838       0.081695      -0.093807       0.028098       0.065709              9.993683       5.863000      -0.414002       1.598635       7.220268      -0.496479      16.897780           0.000013
          541              O      13.894575       8.572958       8.799139      -0.598936      31.347375 0.47196231E+03  0.10953991E+05                                 7.723916                            6.601388       0.998219       2.352511                    0.999384      27.735058      71.035279       0.762161       0.346254      -1.152289       0.009133      -0.030226       0.014718       0.034837       0.007639      -0.007438      -0.069779       0.102879      -0.128469      -0.106498       0.030937       0.075561              8.733882       5.491260      -0.299356       1.133029       9.505324      -3.313133      11.205062          -0.000004
          542              O      14.236841       6.436838       9.031222      -0.582579      37.815287 0.56438699E+03  0.13745264E+05                                 8.943842                            7.336169       0.325812       2.147991                    0.997194      28.036217      74.387287       0.703294       0.357596      -1.139117      -0.010051       0.045423      -0.008771       0.047341       0.007238       0.002289       0.064697      -0.031714       0.016415      -0.055809      -0.018799       0.074608             10.362350       5.769226      -0.100737       1.493881      11.767500       4.276187      13.550325           0.000001
          543              O      17.569146       1.742694      12.777698      -0.511637      29.603493 0.44137157E+03  0.10128732E+05                                 7.601064                            6.492309       0.509326       2.235919                    0.996769      26.451277      68.572170       0.745298       0.358117      -1.136429       0.022436       0.036829      -0.006598       0.043627      -0.011733      -0.008919      -0.018140       0.077248       0.033921      -0.051924       0.015383       0.036541              8.629223       9.270334       0.006676      -4.379069       6.204810       0.931578      10.412525           0.000021
          544              O      18.599548       3.657236      12.256696      -0.599927      30.285135 0.52302622E+03  0.12482033E+05                                 7.602659                            7.020848       0.671572       2.237074                    0.998268      28.701026      75.070687       0.726202       0.353417      -1.143920      -0.014827       0.001780       0.000675       0.014949       0.001505       0.064034       0.006311      -0.113490      -0.108439      -0.101519       0.026005       0.075514              8.001548       5.905450      -0.046061      -0.483807       9.526499       1.808700       8.572694           0.000034
          545              O      21.385052      17.925128      10.969980      -0.581702      34.910123 0.52518812E+03  0.12533087E+05                                 8.377146                            6.986227       0.436711       2.179644                    0.998222      27.822970      72.517535       0.736480       0.348499      -1.149168       0.009856       0.024790      -0.030809       0.040754       0.050092      -0.020818      -0.035469      -0.033200      -0.000694      -0.053064      -0.022094       0.075157              8.988590       6.984012       2.357926      -1.681327      13.027426      -2.376655       6.954333           0.000028
          546              O       4.955058      18.081328       9.375399      -0.583237      37.023404 0.53554537E+03  0.12821092E+05                                 8.775485                            7.129463       0.806316       2.310252                    0.996207      27.554628      71.536365       0.718834       0.355917      -1.145068      -0.021430       0.010243       0.013156       0.027152      -0.022830       0.016200       0.047998       0.099007       0.095284      -0.091077       0.036970       0.054107             10.173669      11.380323      -3.715254      -4.166649      10.208786       3.373849       8.931898           0.000013
          547              O       8.882634       6.238754      22.088366      -0.583707      35.015937 0.54744644E+03  0.13189711E+05                                 8.392284                            7.155862       0.621904       2.243568                    0.998661      27.761566      72.509553       0.724768       0.350763      -1.148251      -0.018729      -0.033393       0.001372       0.038311      -0.025098      -0.004698      -0.054184      -0.064896      -0.015792      -0.056543      -0.019308       0.075851              9.358967       7.261461      -1.570780       2.238457      11.650203      -3.620146       9.165236          -0.000005
          548              O       7.958839       4.245228      21.952064      -0.578265      27.954941 0.44507782E+03  0.10207575E+05                                 7.135151                            6.438642       0.853147       2.306955                    0.999205      27.583664      70.858644       0.764602       0.349288      -1.146634       0.013633       0.016651       0.021141       0.030167       0.017726      -0.046939       0.070916       0.067980       0.017229      -0.103336       0.024875       0.078461              7.443352       7.767929       1.372267       2.118025       7.099263       0.997398       7.462865          -0.000012
          549              O      13.730515       5.208811      26.034296      -0.583153      30.181990 0.47292100E+03  0.11036136E+05                                 7.609110                            6.695668       0.651074       2.233899                    0.998959      28.200598      73.601253       0.738324       0.355493      -1.139093      -0.015923       0.006406      -0.007553       0.018752      -0.058766       0.006130       0.029361       0.041906       0.118346      -0.088106       0.032337       0.055769              7.994209       9.211076      -0.026131       3.229926       6.088937      -1.248798       8.682614          -0.000039
          550              O      13.061262       6.764523      24.592332      -0.572434      35.055724 0.52581328E+03  0.12597966E+05                                 8.514385                            7.099580       0.294581       2.147313                    0.995674      27.738502      73.316283       0.711168       0.359472      -1.136112      -0.001160      -0.026492       0.020227       0.033351       0.023363      -0.031621      -0.028046      -0.024684      -0.037144      -0.041691      -0.015155       0.056846              9.556530       9.780662       3.593426      -1.010096      11.418303      -3.211850       7.470625          -0.000012
          551              O      25.005586       9.782189      21.168982      -0.586936      34.860331 0.53921864E+03  0.12915005E+05                                 8.308181                            7.111425       0.959726       2.351710                    0.997456      27.636612      71.474253       0.727104       0.351706      -1.149913       0.029208      -0.013212      -0.002691       0.032170      -0.025755       0.014239       0.003310       0.136371       0.125699      -0.094088       0.032777       0.061311              9.137198      12.213521       0.684067      -3.566075       6.862224       0.482918       8.335849          -0.000001
          552              O       8.358626       8.490214      19.947523      -0.568291      41.274319 0.58403504E+03  0.14332524E+05                                 9.513117                            7.477686       0.253519       2.134288                    0.996222      27.765847      73.724528       0.695177       0.359027      -1.139049      -0.009438       0.011132       0.036697       0.039493      -0.021121       0.013016       0.018962      -0.098936      -0.039153      -0.054286      -0.009459       0.063745             11.629497       7.097963      -0.734445      -0.765173      21.296280       1.832948       6.494249           0.000003
          553              O       7.795380      14.768958      21.003209      -0.596275      28.740536 0.48354810E+03  0.11328289E+05                                 7.277770                            6.737878       0.786955       2.274560                    0.999159      28.263275      73.511752       0.742581       0.352077      -1.143732       0.029999      -0.008361      -0.011458       0.033183      -0.027698       0.011918      -0.011290       0.115075       0.164294      -0.091721       0.028919       0.062802              7.409627       8.207497      -1.329608      -2.166139       7.680203       0.359393       6.341182          -0.000012
          554              O       9.479829      15.489753      19.787802      -0.568400      39.814696 0.55426662E+03  0.13442693E+05                                 9.344564                            7.283800       0.293413       2.147193                    0.995904      27.703173      73.436880       0.703574       0.358946      -1.137636      -0.030939      -0.006147       0.034857       0.047011       0.038338       0.015192      -0.017675      -0.066748      -0.042002      -0.054977      -0.004244       0.059221             11.944279       7.747391       3.304561      -1.129586      21.715943      -2.351590       6.369502          -0.000003
          555              O      13.900986      13.934087      25.726431      -0.555704      33.945535 0.49263018E+03  0.11605360E+05                                 8.349056                            6.849152       0.492811       2.216935                    0.997488      27.224253      71.216281       0.728089       0.357095      -1.138662       0.030940       0.042073      -0.007235       0.052723      -0.028318      -0.039206      -0.014513       0.076681       0.030420      -0.063422      -0.001151       0.064574              9.564899      10.204781      -0.708381      -5.271815       6.870886       1.818592      11.619029          -0.000010
          556              O      15.231894      15.532609      25.068601      -0.610947      31.091348 0.52463129E+03  0.12532444E+05                                 7.730314                            7.023747       0.560157       2.196484                    0.997752      28.798019      75.410121       0.727126       0.352626      -1.144331      -0.034226      -0.012050       0.013246       0.038627      -0.000868       0.082255      -0.001429      -0.075321      -0.122114      -0.112091       0.053513       0.058577              8.061009       6.515277       1.571897       0.135879       9.885220       2.271853       7.782529          -0.000021
          557              O      14.897212       9.291934      23.937133      -0.588163      36.155918 0.56560117E+03  0.13757479E+05                                 8.616250                            7.294648       0.340574       2.144296                    0.997213      28.281711      74.552214       0.713753       0.352801      -1.145025       0.024711      -0.012232      -0.038096       0.047028       0.064626      -0.017843      -0.044477      -0.015317      -0.010678      -0.068552      -0.020649       0.089201              9.351824       7.991438       2.476295      -2.052547      12.243916      -3.457124       7.820119          -0.000008
[truncated: 32,066 more chars]
