# Supplementary material for: A collection of forcefield precursors for metal–organic frameworks
Source: RSC Adv. 2019 Nov 13;9(63):36492–507. doi: 10.1039/c9ra07327b (PMC9075174; doi:10.1039/c9ra07327b)
Supplement: RA-009-C9RA07327B-s6179 [file RA-009-C9RA07327B-s6179.xyz]

  316
jmolscript: load "" {1 1 1} spacegroup "x,y,z" unitcell [{     13.530000     0.000000     0.000000 }, {      0.000000    19.710000     0.000000 }, {      0.000000     0.000000    28.300000 }]
Hf     2.616567     2.399298     3.566366     2.119299
Hf     4.118126    17.408069     3.515709     2.106411
Hf     1.938984    19.283279     5.501237     2.088825
Hf     5.242063     0.622245     5.090887     2.082708
Hf     4.814786     0.539069     1.561028     2.124278
Hf     1.523749    19.202073     2.027978     2.117121
Hf     4.148433    17.310702    17.716366     2.119299
Hf     2.646874     2.301931    17.665709     2.106410
Hf     4.826016     0.426721    19.651237     2.088826
Hf     1.522937    19.087755    19.240887     2.082708
Hf     1.950214    19.170932    15.711028     2.124277
Hf     5.241251     0.507927    16.177978     2.117122
Hf    10.913433    12.254298    10.583634     2.119299
Hf     9.411874     7.553069    10.634291     2.106410
Hf    11.591016     9.428278     8.648763     2.088826
Hf     8.287937    10.477245     9.059113     2.082708
Hf     8.715214    10.394069    12.588972     2.124276
Hf    12.006251     9.347073    12.122022     2.117122
Hf     9.381567     7.455702    24.733634     2.119300
Hf    10.883126    12.156931    24.784291     2.106410
Hf     8.703984    10.281721    22.798763     2.088827
Hf    12.007063     9.232755    23.209113     2.082709
Hf    11.579786     9.315931    26.738972     2.124277
Hf     8.288749    10.362927    26.272022     2.117121
H      3.792459     6.455025     5.461900     0.141824
H      5.046690     8.189505     6.591070     0.128585
H      3.889875     6.470793     1.700830     0.138292
H      5.200932     8.136288     0.461290     0.134959
H      2.559876    13.239207     2.000810     0.135271
H      1.174404    11.599335     0.919750     0.130003
H      2.624820    13.416597     5.071360     0.135888
H      1.389531    11.646639     6.265620     0.135646
H      6.195387     0.553851     9.401260     0.127688
H      6.222447     0.780516    11.812420     0.140760
H      2.972541    13.254975    19.611900     0.141824
H      1.718310    11.520495    20.741070     0.128585
H      2.875125    13.239207    15.850830     0.138292
H      1.564068    11.573712    14.611290     0.134960
H      4.205124     6.470793    16.150810     0.135271
H      5.590596     8.110665    15.069750     0.130003
H      4.140180     6.293403    19.221360     0.135888
H      5.375469     8.063361    20.415620     0.135646
H      0.569613    19.156149    23.551260     0.127688
H      0.542553    18.929484    25.962420     0.140760
H      9.737541    16.310025     8.688100     0.141824
H      8.483310    18.044505     7.558930     0.128585
H      9.640125    16.325793    12.449170     0.138292
H      8.329068    17.991288    13.688710     0.134960
H     10.970124     3.384207    12.149190     0.135271
H     12.355596     1.744335    13.230250     0.130003
H     10.905180     3.561597     9.078640     0.135888
H     12.140469     1.791639     7.884380     0.135646
H      7.334613    10.408851     4.748740     0.127688
H      7.307553    10.635516     2.337580     0.140760
H     10.557459     3.399975    22.838100     0.141824
H     11.811690     1.665495    21.708930     0.128585
H     10.654875     3.384207    26.599170     0.138292
H     11.965932     1.718712    27.838710     0.134959
H      9.324876    16.325793    26.299190     0.135271
H      7.939404    17.965665    27.380250     0.130003
H      9.389820    16.148403    23.228640     0.135888
H      8.154531    17.918361    22.034380     0.135646
H     12.960387     9.301149    18.898740     0.127688
H     12.987447     9.074484    16.487580     0.140760
C      4.601553     3.806001     5.577930     0.668352
C      5.037219     5.049702     6.245810    -0.116920
C      4.519020     6.291432     6.019410    -0.109386
C      5.195520     7.282845     6.721250    -0.111395
C      6.138561     6.792066     7.643830    -0.128058
C      7.008540     7.570611     8.555090     0.677664
C      4.316070     3.668031     1.250860     0.669354
C      4.789620     4.968891     0.591470    -0.132584
C      4.491960     6.263838     1.027290    -0.120978
C      5.263170     7.233570     0.297150    -0.116309
C      6.047910     6.732936    27.683060    -0.109516
C      6.988245     7.452351    26.805760     0.664105
C      2.045736    16.095186     1.579140     0.683589
C      1.551891    14.752935     0.984840    -0.134672
C      1.894200    13.444191     1.381040    -0.116199
C      1.122990    12.505995     0.718820    -0.114456
C      0.311190    12.963267    28.096240    -0.116694
C     12.937386    12.182751    27.204790     0.656270
C      2.319042    16.053795     5.767540     0.649027
C      1.745370    14.792355     6.259960    -0.127110
C      2.029500    13.574277     5.764710    -0.105923
C      1.285350    12.557241     6.424100    -0.116179
C      0.432960    13.085469     7.307060    -0.118050
C     12.961740    12.314808     8.116440     0.663418
C      3.954819     0.171477     7.912680     0.665669
C      4.194300     0.199071     9.355980    -0.116723
C      5.439060     0.453330     9.921980    -0.112097
C      5.479650     0.532170    11.314340    -0.106420
C      4.245714     0.165564    11.849210    -0.120588
C      3.949407     0.033507    13.312320     0.655468
C      2.163447    15.903999    19.727930     0.668353
C      1.727781    14.660298    20.395810    -0.116920
C      2.245980    13.418568    20.169410    -0.109386
C      1.569480    12.427155    20.871250    -0.111395
C      0.626439    12.917934    21.793830    -0.128058
C     13.286460    12.139389    22.705090     0.677664
C      2.448930    16.041969    15.400860     0.669354
C      1.975380    14.741109    14.741470    -0.132584
C      2.273040    13.446162    15.177290    -0.120978
C      1.501830    12.476430    14.447150    -0.116309
C      0.717090    12.977064    13.533060    -0.109516
C     13.306755    12.257649    12.655760     0.664105
C      4.719264     3.614814    15.729140     0.683589
C      5.213109     4.957065    15.134840    -0.134672
C      4.870800     6.265809    15.531040    -0.116199
C      5.642010     7.204005    14.868820    -0.114456
C      6.453810     6.746733    13.946240    -0.116693
C      7.357614     7.527249    13.054790     0.656270
C      4.445958     3.656205    19.917540     0.649027
C      5.019630     4.917645    20.409960    -0.127111
C      4.735500     6.135723    19.914710    -0.105923
C      5.479650     7.152759    20.574100    -0.116179
C      6.332040     6.624531    21.457060    -0.118050
C      7.333260     7.395192    22.266440     0.663418
C      2.810181    19.538523    22.062680     0.665670
C      2.570700    19.510929    23.505980    -0.116724
C      1.325940    19.256670    24.071980    -0.112097
C      1.285350    19.177830    25.464340    -0.106420
C      2.519286    19.544436    25.999210    -0.120588
C      2.815593    -0.033507    27.462320     0.655468
C      8.928447    13.661001     8.572070     0.668352
C      8.492781    14.904702     7.904190    -0.116920
C      9.010980    16.146432     8.130590    -0.109386
C      8.334480    17.137845     7.428750    -0.111395
C      7.391439    16.647066     6.506170    -0.128058
C      6.521460    17.425611     5.594910     0.677664
C      9.213930    13.523031    12.899140     0.669354
C      8.740380    14.823891    13.558530    -0.132584
C      9.038040    16.118838    13.122710    -0.120978
C      8.266830    17.088570    13.852850    -0.116309
C      7.482090    16.587936    14.766940    -0.109516
C      6.541755    17.307351    15.644240     0.664105
C     11.484264     6.240186    12.570860     0.683589
C     11.978109     4.897935    13.165160    -0.134671
C     11.635800     3.589191    12.768960    -0.116199
C     12.407010     2.650995    13.431180    -0.114456
C     13.218810     3.108267    14.353760    -0.116694
C      0.592614     2.327751    15.245210     0.656270
C     11.210958     6.198795     8.382460     0.649027
C     11.784630     4.937355     7.890040    -0.127111
C     11.500500     3.719277     8.385290    -0.105923
C     12.244650     2.702241     7.725900    -0.116179
C     13.097040     3.230469     6.842940    -0.118050
C      0.568260     2.459808     6.033560     0.663418
C      9.575181    10.026477     6.237320     0.665669
C      9.335700    10.054071     4.794020    -0.116723
C      8.090940    10.308330     4.228020    -0.112097
C      8.050350    10.387170     2.835660    -0.106420
C      9.284286    10.020564     2.300790    -0.120588
C      9.580593     9.888507     0.837680     0.655468
C     11.366553     6.048999    22.722070     0.668353
C     11.802219     4.805298    22.054190    -0.116920
C     11.284020     3.563568    22.280590    -0.109386
C     11.960520     2.572155    21.578750    -0.111395
C     12.903561     3.062934    20.656170    -0.128059
C      0.243540     2.284389    19.744910     0.677664
C     11.081070     6.186969    27.049140     0.669354
C     11.554620     4.886109    27.708530    -0.132584
C     11.256960     3.591162    27.272710    -0.120978
C     12.028170     2.621430    28.002850    -0.116309
C     12.812910     3.122064     0.616940    -0.109516
C      0.223245     2.402649     1.494240     0.664105
C      8.810736    13.469814    26.720860     0.683589
C      8.316891    14.812065    27.315160    -0.134672
C      8.659200    16.120809    26.918960    -0.116199
C      7.887990    17.059005    27.581180    -0.114456
C      7.076190    16.601733     0.203760    -0.116694
C      6.172386    17.382249     1.095210     0.656270
C      9.084042    13.511205    22.532460     0.649027
C      8.510370    14.772645    22.040040    -0.127111
C      8.794500    15.990723    22.535290    -0.105923
C      8.050350    17.007759    21.875900    -0.116179
C      7.197960    16.479531    20.992940    -0.118050
C      6.196740    17.250192    20.183560     0.663418
C     10.719819     9.683523    20.387320     0.665670
C     10.959300     9.655929    18.944020    -0.116724
C     12.204060     9.401670    18.378020    -0.112097
C     12.244650     9.322830    16.985660    -0.106420
C     11.010714     9.689436    16.450790    -0.120588
C     10.714407     9.821493    14.987680     0.655468
S      6.227859     5.051673     7.522140     0.156571
S      5.961318     4.992543    27.668910     0.141775
S      0.338250    14.689863    28.087750     0.145368
S      0.556083    14.772645     7.493840     0.163148
S      3.061839    19.591740    10.635140     0.161379
S      0.537141    14.658327    21.672140     0.156571
S      0.803682    14.717457    13.518910     0.141775
S      6.426750     5.020137    13.937750     0.145368
S      6.208917     4.937355    21.643840     0.163148
S      3.703161     0.118260    24.785140     0.161379
S      7.302141    14.906673     6.627860     0.156571
S      7.568682    14.847543    14.781090     0.141775
S     13.191750     4.834863    14.362250     0.145368
S     12.973917     4.917645     6.656160     0.163148
S     10.468161     9.736740     3.514860     0.161380
S     12.992859     4.803327    20.777860     0.156571
S     12.726318     4.862457     0.631090     0.141775
S      7.103250    14.875137     0.212250     0.145368
S      7.321083    14.792355    20.806160     0.163148
S      9.826839     9.973260    17.664860     0.161380
O      4.772031     1.829088     3.390340    -0.963027
O      2.914362     1.024920     2.060240    -0.997895
O      1.206876     0.670140     3.746920    -0.972799
O      3.153843     1.271295     5.229840    -0.985322
O      3.965643    18.493893     5.354360    -0.917135
O      5.279406    19.181772     3.333740    -1.023085
O      3.544860    18.558936     1.765920    -0.881958
O      2.114739    18.125316     3.707300    -1.031466
O      3.437973     3.845421     2.142310    -0.546939
O      4.801797     2.631285     0.772590    -0.581563
O      7.666098     6.784182    25.962420    -0.565607
O      6.957126     8.696052    26.969900    -0.578479
O     12.404304    12.929760     9.089960    -0.571561
O     12.795321    11.134179     7.793820    -0.559133
O      3.670689     3.888783     4.816660    -0.504504
O      5.292936     2.716038     5.892060    -0.631743
O      2.665410    19.491219     7.578740    -0.619816
O      4.870800     0.473040     7.256120    -0.488087
O      4.981746     0.362664    14.002840    -0.569182
O      2.810181    19.384785    13.683050    -0.557734
O      6.974715     8.798544     8.407930    -0.576066
O      7.698570     6.908355     9.406920    -0.566525
O     12.783144    10.939050    27.513260    -0.591611
O     12.382656    12.845007    26.273720    -0.542704
O      1.424709    17.064918     1.225390    -0.561513
O      3.023955    15.921738     2.314940    -0.544196
O      1.850904    17.163468     6.271280    -0.598673
O      3.245847    15.951303     4.918540    -0.530133
O      1.992969    17.880912    17.540340    -0.963027
O      3.850638    18.685080    16.210240    -0.997895
O      5.558124    19.039860    17.896920    -0.972801
O      3.611157    18.438705    19.379840    -0.985320
O      2.799357     1.216107    19.504360    -0.917135
O      1.485594     0.528228    17.483740    -1.023086
O      3.220140     1.151064    15.915920    -0.881956
O      4.650261     1.584684    17.857300    -1.031468
O      3.327027    15.864579    16.292310    -0.546938
O      1.963203    17.078715    14.922590    -0.581562
O     12.628902    12.925818    11.812420    -0.565606
O     13.337874    11.013948    12.819900    -0.578479
O      7.890696     6.780240    23.239960    -0.571561
O      7.499679     8.575821    21.943820    -0.559133
O      3.094311    15.821217    18.966660    -0.504504
O      1.472064    16.993962    20.042060    -0.631743
O      4.099590     0.218781    21.728740    -0.619816
O      1.894200    19.236960    21.406120    -0.488087
O      1.783254    19.347336    28.152840    -0.569182
O      3.954819     0.325215    27.833050    -0.557735
O     13.320285    10.911456    22.557930    -0.576066
O     12.596430    12.801645    23.556920    -0.566525
O      7.511856     8.770950    13.363260    -0.591611
O      7.912344     6.864993    12.123720    -0.542704
O      5.340291     2.645082    15.375390    -0.561513
O      3.741045     3.788262    16.464940    -0.544195
O      4.914096     2.546532    20.421280    -0.598673
O      3.519153     3.758697    19.068540    -0.530133
O      8.757969    11.684088    10.759660    -0.963027
O     10.615638    10.879920    12.089760    -0.997894
O     12.323124    10.525140    10.403080    -0.972804
O     10.376157    11.126295     8.920160    -0.985319
O      9.564357     8.638893     8.795640    -0.917134
O      8.250594     9.326772    10.816260    -1.023085
O      9.985140     8.703936    12.384080    -0.881955
O     11.415261     8.270316    10.442700    -1.031468
O     10.092027    13.700421    12.007690    -0.546938
O      8.728203    12.486285    13.377410    -0.581563
O      5.863902    16.639182    16.487580    -0.565606
O      6.572874    18.551052    15.480100    -0.578479
O      1.125696     3.074760     5.060040    -0.571561
O      0.734679     1.279179     6.356180    -0.559133
O      9.859311    13.743783     9.333340    -0.504504
O      8.237064    12.571038     8.257940    -0.631743
O     10.864590     9.636219     6.571260    -0.619816
O      8.659200    10.328040     6.893880    -0.488087
O      8.548254    10.217664     0.147160    -0.569182
O     10.719819     9.529785     0.466950    -0.557734
O      6.555285    18.653544     5.742070    -0.576066
O      5.831430    16.763355     4.743080    -0.566525
O      0.746856     1.084050    14.936740    -0.591611
O      1.147344     2.990007    16.176280    -0.542704
O     12.105291     7.209918    12.924610    -0.561513
O     10.506045     6.066738    11.835060    -0.544195
O     11.679096     7.308468     7.878720    -0.598673
O     10.284153     6.096303     9.231460    -0.530133
O     11.537031     8.025912    24.909660    -0.963030
O      9.679362     8.830080    26.239760    -0.997894
O      7.971876     9.184860    24.553080    -0.972804
O      9.918843     8.583705    23.070160    -0.985320
O     10.730643    11.071107    22.945640    -0.917135
O     12.044406    10.383228    24.966260    -1.023086
O     10.309860    11.006064    26.534080    -0.881956
O      8.879739    11.439684    24.592700    -1.031468
O     10.202973     6.009579    26.157690    -0.546938
O     11.566797     7.223715    27.527410    -0.581562
O      0.901098     3.070818     2.337580    -0.565607
O      0.192126     1.158948     1.330100    -0.578479
O      5.639304    16.635240    19.210040    -0.571561
O      6.030321    18.430821    20.506180    -0.559133
O     10.435689     5.966217    23.483340    -0.504504
O     12.057936     7.138962    22.407940    -0.631743
O      9.430410    10.073781    20.721260    -0.619816
O     11.635800     9.381960    21.043880    -0.488087
O     11.746746     9.492336    14.297160    -0.569182
O      9.575181    10.180215    14.616950    -0.557734
O      0.209715     1.056456    19.892070    -0.576066
O      0.933570     2.946645    18.893080    -0.566525
O      6.018144    18.625950     0.786740    -0.591611
O      5.617656    16.719993     2.026280    -0.542705
O      8.189709    12.500082    27.074610    -0.561512
O      9.788955    13.643262    25.985060    -0.544195
O      8.615904    12.401532    22.028720    -0.598673
O     10.010847    13.613697    23.381460    -0.530133

The following XYZ coordinates are in angstroms. Other properties are in atomic units.
The sperically averaged electron density of each atom fit to a function of the form exp(a - br)
eigen_1, eigen_2 and eigen_3 are the three eigenvalues of traceless quadrupole moment tensor
  atom number  atomic symbol              X              Y              Z     net charge C6 coefficient C8 coefficient C10 coefficient fluctuating dipole atomic polarizability isotropic forcefield polarizability              a              b squared Pearson coefficient          <r^3>          <r^4>         wp_QDO          m_QDO          q_QDO       dipole_x       dipole_y       dipole_z         dipole            Qxy            Qxz            Qyz     Q(x^2-y^2)  Q(3z^2 - R^2)        eigen_1        eigen_2        eigen_3 static polarizability      alpha(xx)      alpha(xy)      alpha(xz)      alpha(yy)      alpha(yz)      alpha(zz) atomic spin moment
            1             Hf       2.616567       2.399298       3.566366       2.119299     118.414657 0.23899874E+04  0.80188125E+05                                20.095807                           16.382153       0.356693       1.827029                    0.999178      81.384918     222.081644       0.433525       0.421093      -1.138645       0.002507      -0.019290       0.011908       0.022808      -0.064802      -0.001423       0.013891      -0.173510      -0.270075      -0.091115      -0.062945       0.154059             25.470054      23.202356       0.570445       0.572175      21.858533       0.637093      31.349273          -0.012140
            2             Hf       4.118126      17.408069       3.515709       2.106411     117.863680 0.24147196E+04  0.81219678E+05                                20.033103                           16.453283       0.357519       1.825804                    0.999161      81.695482     223.143290       0.433153       0.420407      -1.139208       0.000984       0.010137       0.016967       0.019789      -0.075047      -0.006933      -0.009545      -0.200792      -0.316394      -0.108213      -0.070031       0.178244             25.226678      23.849096       1.039048       0.621705      21.486601      -0.129174      30.344338          -0.017898
            3             Hf       1.938984      19.283279       5.501237       2.088825     165.684528 0.39611953E+04  0.14855604E+06                                21.542287                           18.152069       0.300252       1.805355                    0.999455      82.421084     226.424556       0.523582       0.311930      -1.245881      -0.065175      -0.021946       0.002715       0.068824       0.103258      -0.102209      -0.026036       0.270133      -0.051900      -0.161951      -0.062493       0.224444             26.344242      17.731543      -3.718782       0.379810      33.737638       0.834262      27.563546          -0.020746
            4             Hf       5.242063       0.622245       5.090887       2.082708     164.835170 0.38292843E+04  0.14238433E+06                                21.419854                           17.834817       0.301252       1.807906                    0.999430      82.078429     224.448304       0.528823       0.311495      -1.246437       0.079843       0.031907      -0.030913       0.091371       0.104832       0.042750       0.029048       0.385302      -0.190865      -0.190076      -0.068408       0.258484             26.298407      17.284213      -3.821838       2.034220      32.529336       0.346128      29.081673          -0.025231
            5             Hf       4.814786       0.539069       1.561028       2.124278     157.289984 0.36298341E+04  0.13317972E+06                                20.719372                           17.291561       0.230587       1.799842                    0.999359      80.511722     218.724226       0.540433       0.308896      -1.249009       0.031435       0.004327       0.020845       0.037966       0.102906      -0.097387      -0.038360       0.302252       0.007610      -0.184508      -0.045065       0.229574             25.317797      17.912391      -3.592443      -0.511839      31.407972       0.566349      26.633028          -0.020796
            6             Hf       1.523749      19.202073       2.027978       2.117121     151.746105 0.35210135E+04  0.12823497E+06                                20.206828                           17.002314       0.266414       1.810031                    0.999333      80.396493     217.755873       0.546245       0.307879      -1.249774      -0.051497      -0.012885       0.039636       0.066249       0.146619       0.054538       0.006825       0.348892      -0.270581      -0.184489      -0.096232       0.280721             24.604797      17.216212      -3.567728       2.219507      29.274629       0.218375      27.323549          -0.022710
            7             Hf       4.148433      17.310702      17.716366       2.119299     118.414636 0.23899865E+04  0.80188097E+05                                20.095813                           16.382156       0.356691       1.827028                    0.999178      81.384969     222.081863       0.433525       0.421093      -1.138645      -0.002507       0.019290       0.011908       0.022808      -0.064802       0.001423      -0.013891      -0.173509      -0.270076      -0.091115      -0.062944       0.154059             25.470064      23.202363       0.570448      -0.572176      21.858541      -0.637094      31.349287          -0.012139
            8             Hf       2.646874       2.301931      17.665709       2.106410     117.863677 0.24147195E+04  0.81219681E+05                                20.033109                           16.453288       0.357518       1.825803                    0.999161      81.695534     223.143505       0.433153       0.420407      -1.139208      -0.000984      -0.010137       0.016968       0.019789      -0.075047       0.006933       0.009545      -0.200792      -0.316394      -0.108213      -0.070031       0.178244             25.226686      23.849104       1.039049      -0.621704      21.486609       0.129176      30.344346          -0.017898
            9             Hf       4.826016       0.426721      19.651237       2.088826     165.684583 0.39611966E+04  0.14855610E+06                                21.542292                           18.152072       0.300250       1.805355                    0.999455      82.421100     226.424618       0.523582       0.311930      -1.245881       0.065176       0.021946       0.002715       0.068825       0.103258       0.102209       0.026036       0.270135      -0.051902      -0.161951      -0.062493       0.224444             26.344250      17.731548      -3.718783      -0.379811      33.737648      -0.834263      27.563554          -0.020745
           10             Hf       1.522937      19.087755      19.240887       2.082708     164.835392 0.38292902E+04  0.14238462E+06                                21.419876                           17.834835       0.301250       1.807905                    0.999430      82.078479     224.448529       0.528823       0.311495      -1.246437      -0.079844      -0.031907      -0.030913       0.091372       0.104832      -0.042749      -0.029047       0.385303      -0.190865      -0.190076      -0.068408       0.258484             26.298438      17.284231      -3.821844      -2.034222      32.529377      -0.346132      29.081705          -0.025229
           11             Hf       1.950214      19.170932      15.711028       2.124277     157.290175 0.36298394E+04  0.13317997E+06                                20.719391                           17.291576       0.230586       1.799841                    0.999359      80.511778     218.724460       0.540433       0.308897      -1.249008      -0.031435      -0.004327       0.020845       0.037966       0.102906       0.097387       0.038360       0.302253       0.007610      -0.184509      -0.045065       0.229574             25.317822      17.912412      -3.592454       0.511840      31.407997      -0.566347      26.633057          -0.020791
           12             Hf       5.241251       0.507927      16.177978       2.117122     151.746120 0.35210138E+04  0.12823498E+06                                20.206829                           17.002314       0.266414       1.810031                    0.999333      80.396501     217.755893       0.546245       0.307879      -1.249774       0.051497       0.012885       0.039636       0.066249       0.146619      -0.054537      -0.006825       0.348892      -0.270581      -0.184490      -0.096232       0.280721             24.604798      17.216212      -3.567728      -2.219509      29.274630      -0.218373      27.323551          -0.022703
           13             Hf      10.913433      12.254298      10.583634       2.119299     118.414585 0.23899853E+04  0.80188046E+05                                20.095808                           16.382152       0.356690       1.827028                    0.999178      81.384938     222.081765       0.433525       0.421093      -1.138645      -0.002507      -0.019290      -0.011908       0.022808       0.064802      -0.001423      -0.013892      -0.173509      -0.270073      -0.091114      -0.062944       0.154059             25.470057      23.202360      -0.570448       0.572176      21.858532      -0.637093      31.349279          -0.012138
           14             Hf       9.411874       7.553069      10.634291       2.106410     117.863715 0.24147206E+04  0.81219722E+05                                20.033105                           16.453286       0.357521       1.825804                    0.999161      81.695489     223.143306       0.433154       0.420407      -1.139208      -0.000984       0.010137      -0.016967       0.019789       0.075047      -0.006933       0.009544      -0.200793      -0.316395      -0.108213      -0.070032       0.178245             25.226680      23.849098      -1.039049       0.621705      21.486605       0.129178      30.344339          -0.017896
           15             Hf      11.591016       9.428278       8.648763       2.088826     165.684523 0.39611948E+04  0.14855602E+06                                21.542289                           18.152070       0.300250       1.805355                    0.999455      82.421069     226.424517       0.523582       0.311930      -1.245881       0.065176      -0.021946      -0.002715       0.068825      -0.103258      -0.102208       0.026036       0.270135      -0.051903      -0.161952      -0.062493       0.224444             26.344244      17.731540       3.718776       0.379812      33.737648      -0.834259      27.563544          -0.020742
           16             Hf       8.287937      10.477245       9.059113       2.082708     164.835287 0.38292875E+04  0.14238449E+06                                21.419867                           17.834828       0.301250       1.807906                    0.999430      82.078451     224.448415       0.528823       0.311495      -1.246437      -0.079845       0.031907       0.030914       0.091372      -0.104832       0.042749      -0.029047       0.385303      -0.190865      -0.190077      -0.068408       0.258484             26.298424      17.284223       3.821841       2.034220      32.529360      -0.346130      29.081688          -0.025226
           17             Hf       8.715214      10.394069      12.588972       2.124276     157.290037 0.36298358E+04  0.13317979E+06                                20.719374                           17.291563       0.230589       1.799842                    0.999359      80.511742     218.724276       0.540433       0.308896      -1.249009      -0.031434       0.004326      -0.020845       0.037965      -0.102905      -0.097387       0.038359       0.302251       0.007615      -0.184508      -0.045064       0.229572             25.317798      17.912391       3.592442      -0.511840      31.407977      -0.566341      26.633026          -0.020789
           18             Hf      12.006251       9.347073      12.122022       2.117122     151.745970 0.35210095E+04  0.12823478E+06                                20.206812                           17.002301       0.266415       1.810032                    0.999333      80.396457     217.755698       0.546246       0.307879      -1.249774       0.051497      -0.012885      -0.039637       0.066249      -0.146619       0.054537      -0.006825       0.348889      -0.270577      -0.184489      -0.096230       0.280719             24.604775      17.216199       3.567727       2.219507      29.274603      -0.218371      27.323524          -0.022699
           19             Hf       9.381567       7.455702      24.733634       2.119300     118.414539 0.23899840E+04  0.80187998E+05                                20.095809                           16.382152       0.356688       1.827028                    0.999178      81.384961     222.081873       0.433524       0.421093      -1.138644       0.002507       0.019290      -0.011908       0.022808       0.064802       0.001423       0.013891      -0.173508      -0.270074      -0.091115      -0.062944       0.154059             25.470059      23.202361      -0.570451      -0.572177      21.858536       0.637092      31.349280          -0.012141
           20             Hf      10.883126      12.156931      24.784291       2.106410     117.863691 0.24147197E+04  0.81219692E+05                                20.033111                           16.453289       0.357519       1.825803                    0.999161      81.695543     223.143538       0.433153       0.420407      -1.139208       0.000984      -0.010137      -0.016968       0.019790       0.075047       0.006933      -0.009545      -0.200793      -0.316393      -0.108213      -0.070032       0.178244             25.226690      23.849107      -1.039049      -0.621705      21.486612      -0.129177      30.344350          -0.017899
           21             Hf       8.703984      10.281721      22.798763       2.088827     165.684592 0.39611966E+04  0.14855611E+06                                21.542294                           18.152073       0.300249       1.805355                    0.999455      82.421096     226.424612       0.523582       0.311930      -1.245881      -0.065175       0.021946      -0.002715       0.068825      -0.103258       0.102208      -0.026035       0.270133      -0.051901      -0.161951      -0.062492       0.224443             26.344252      17.731549       3.718784      -0.379813      33.737655       0.834260      27.563553          -0.020748
           22             Hf      12.007063       9.232755      23.209113       2.082709     164.835448 0.38292914E+04  0.14238468E+06                                21.419882                           17.834839       0.301248       1.807905                    0.999430      82.078487     224.448570       0.528823       0.311495      -1.246437       0.079844      -0.031908       0.030913       0.091372      -0.104832      -0.042748       0.029047       0.385302      -0.190862      -0.190076      -0.068407       0.258483             26.298446      17.284236       3.821847      -2.034222      32.529393       0.346130      29.081708          -0.025235
           23             Hf      11.579786       9.315931      26.738972       2.124277     157.290090 0.36298371E+04  0.13317986E+06                                20.719383                           17.291570       0.230586       1.799842                    0.999359      80.511748     218.724338       0.540433       0.308896      -1.249009       0.031436      -0.004327      -0.020845       0.037966      -0.102906       0.097386      -0.038359       0.302253       0.007611      -0.184509      -0.045064       0.229573             25.317810      17.912399       3.592444       0.511840      31.407994       0.566343      26.633038          -0.020798
           24             Hf       8.288749      10.362927      26.272022       2.117121     151.746102 0.35210132E+04  0.12823496E+06                                20.206829                           17.002313       0.266414       1.810031                    0.999333      80.396486     217.755855       0.546245       0.307879      -1.249774      -0.051497       0.012885      -0.039637       0.066250      -0.146619      -0.054537       0.006825       0.348891      -0.270579      -0.184490      -0.096231       0.280721             24.604797      17.216213       3.567729      -2.219509      29.274631       0.218376      27.323548          -0.022712
           25              H       3.792459       6.455025       5.461900       0.141824       1.048104 0.73908289E+01  0.70023539E+02                                 1.621393                            1.530206      -0.787834       2.526160                    0.999785       3.038219       7.936824       0.544148       1.188059      -0.733688      -0.034093       0.008184      -0.020752       0.040742      -0.006250       0.014482      -0.002364      -0.000215      -0.020067      -0.017186       0.000443       0.016743              1.654173       1.865453      -0.047491       0.429794       1.435195      -0.011588       1.661872          -0.000032
           26              H       5.046690       8.189505       6.591070       0.128585       1.040506 0.73310232E+01  0.69047017E+02                                 1.577607                            1.494639      -0.815105       2.501393                    0.999640       3.089128       7.944436       0.569098       1.142718      -0.743745      -0.006492       0.038998      -0.010224       0.040835      -0.003941       0.011837      -0.005800      -0.015782      -0.020779      -0.017684       0.001561       0.016122              1.603918       1.373929      -0.060073       0.061997       2.110114      -0.056010       1.327709           0.000011
           27              H       3.889875       6.470793       1.700830       0.138292       1.055091 0.74428439E+01  0.70654226E+02                                 1.626380                            1.534215      -0.821346       2.508148                    0.999714       3.069423       8.031421       0.544054       1.185946      -0.733867      -0.027492       0.009921       0.030988       0.042597      -0.002637      -0.016503       0.005249      -0.009451      -0.005109      -0.019443       0.002803       0.016640              1.658321       1.721847      -0.051764      -0.436002       1.444877       0.053391       1.808240           0.000029
           28              H       5.200932       8.136288       0.461290       0.134959       1.007723 0.70704408E+01  0.66139293E+02                                 1.558743                            1.479542      -0.814538       2.507394                    0.999759       3.057932       7.894316       0.563967       1.161020      -0.739157      -0.002492       0.035612       0.007796       0.036541      -0.003585      -0.009084       0.007266      -0.017593      -0.012601      -0.014810      -0.001213       0.016024              1.580919       1.347094       0.007109      -0.066972       2.066693       0.099622       1.328971          -0.000021
           29              H       2.559876      13.239207       2.000810       0.135271       1.046919 0.72853589E+01  0.68776144E+02                                 1.614027                            1.513322      -0.810945       2.510484                    0.999708       3.078655       8.027777       0.550397       1.178808      -0.735129       0.030620      -0.009976       0.025438       0.041039      -0.002965       0.016746      -0.004329      -0.006243      -0.016253      -0.019920       0.003469       0.016451              1.658987       1.788198      -0.062395       0.458545       1.413596      -0.046238       1.775167           0.000022
           30              H       1.174404      11.599335       0.919750       0.130003       1.084484 0.77413958E+01  0.73975933E+02                                 1.632432                            1.544836      -0.823680       2.498479                    0.999533       3.116196       8.095234       0.554444       1.156051      -0.740948       0.000390      -0.034090       0.012887       0.036446      -0.002546       0.009868      -0.008504      -0.016057      -0.010393      -0.015453      -0.000672       0.016125              1.654820       1.400629       0.002999       0.088634       2.169538      -0.114772       1.394292           0.000003
           31              H       2.624820      13.416597       5.071360       0.135888       1.039981 0.72594021E+01  0.68607311E+02                                 1.617737                            1.519029      -0.827068       2.503056                    0.999703       3.103782       8.150970       0.543718       1.191962      -0.731625       0.024887      -0.008621      -0.030320       0.040162      -0.004296      -0.015036       0.005389      -0.008294       0.000386      -0.017237       0.000375       0.016862              1.660692       1.695902      -0.032171      -0.448810       1.421329       0.040699       1.864844           0.000009
           32              H       1.389531      11.646639       6.265620       0.135646       1.054206 0.74076935E+01  0.69894927E+02                                 1.589762                            1.502178      -0.841524       2.494511                    0.999550       3.054398       7.841688       0.568267       1.142328      -0.744404       0.006622      -0.037983      -0.007537       0.039286      -0.005765      -0.010873       0.005452      -0.019457      -0.014660      -0.017042      -0.000193       0.017235              1.613594       1.375248      -0.053291      -0.081106       2.124705       0.081742       1.340829           0.000021
           33              H       6.195387       0.553851       9.401260       0.127688       1.029524 0.73453229E+01  0.69593604E+02                                 1.604879                            1.526434      -0.789479       2.514560                    0.999821       3.119757       8.191571       0.543464       1.189533      -0.732316       0.034086       0.003095      -0.020323       0.039805       0.004491      -0.003759       0.002774       0.028690       0.002125      -0.016053       0.000620       0.015434              1.630180       1.805005       0.060345      -0.346276       1.313687      -0.030309       1.771847          -0.000053
           34              H       6.222447       0.780516      11.812420       0.140760       1.029198 0.72481170E+01  0.68469006E+02                                 1.609572                            1.521190      -0.815727       2.511042                    0.999774       3.065644       8.047029       0.541582       1.197217      -0.730874       0.033172       0.014222       0.021496       0.042009       0.009188       0.003133       0.003276       0.027060       0.001870      -0.016952      -0.000056       0.017008              1.638448       1.802308       0.172789       0.342541       1.368064       0.115420       1.744971          -0.000032
           35              H       2.972541      13.254975      19.611900       0.141824       1.048103 0.73908169E+01  0.70023389E+02                                 1.621391                            1.530204      -0.787833       2.526160                    0.999785       3.038217       7.936814       0.544149       1.188058      -0.733688       0.034093      -0.008184      -0.020752       0.040742      -0.006250      -0.014482       0.002364      -0.000215      -0.020067      -0.017186       0.000443       0.016743              1.654171       1.865451      -0.047491      -0.429793       1.435193       0.011588       1.661870          -0.000030
           36              H       1.718310      11.520495      20.741070       0.128585       1.040505 0.73310161E+01  0.69046931E+02                                 1.577605                            1.494638      -0.815105       2.501393                    0.999640       3.089127       7.944431       0.569098       1.142717      -0.743746       0.006492      -0.038998      -0.010225       0.040835      -0.003941      -0.011837       0.005800      -0.015782      -0.020779      -0.017684       0.001561       0.016122              1.603916       1.373928      -0.060073      -0.061997       2.110113       0.056010       1.327708           0.000010
           37              H       2.875125      13.239207      15.850830       0.138292       1.055091 0.74428385E+01  0.70654160E+02                                 1.626379                            1.534215      -0.821347       2.508148                    0.999714       3.069422       8.031417       0.544054       1.185946      -0.733867       0.027492      -0.009921       0.030988       0.042597      -0.002637       0.016503      -0.005249      -0.009451      -0.005109      -0.019443       0.002803       0.016640              1.658320       1.721846      -0.051764       0.436001       1.444877      -0.053391       1.808239           0.000033
           38              H       1.564068      11.573712      14.611290       0.134960       1.007722 0.70704332E+01  0.66139203E+02                                 1.558742                            1.479542      -0.814537       2.507395                    0.999759       3.057930       7.894310       0.563967       1.161020      -0.739157       0.002492      -0.035612       0.007796       0.036541      -0.003585       0.009084      -0.007266      -0.017593      -0.012601      -0.014810      -0.001213       0.016024              1.580918       1.347093       0.007109       0.066972       2.066692      -0.099622       1.328970          -0.000016
           39              H       4.205124       6.470793      16.150810       0.135271       1.046918 0.72853501E+01  0.68776034E+02                                 1.614025                            1.513321      -0.810945       2.510484                    0.999708       3.078653       8.027768       0.550398       1.178807      -0.735129      -0.030620       0.009976       0.025438       0.041039      -0.002965      -0.016746       0.004329      -0.006243      -0.016253      -0.019920       0.003469       0.016451              1.658985       1.788196      -0.062394      -0.458544       1.413595       0.046238       1.775165           0.000026
           40              H       5.590596       8.110665      15.069750       0.130003       1.084482 0.77413819E+01  0.73975756E+02                                 1.632429                            1.544834      -0.823680       2.498479                    0.999533       3.116194       8.095222       0.554445       1.156050      -0.740948      -0.000390       0.034090       0.012887       0.036446      -0.002546      -0.009868       0.008504      -0.016056      -0.010392      -0.015453      -0.000672       0.016125              1.654817       1.400626       0.002999      -0.088633       2.169534       0.114772       1.394290           0.000010
           41              H       4.140180       6.293403      19.221360       0.135888       1.039980 0.72593969E+01  0.68607248E+02                                 1.617736                            1.519028      -0.827068       2.503056                    0.999703       3.103781       8.150966       0.543719       1.191962      -0.731625      -0.024887       0.008621      -0.030320       0.040162      -0.004296       0.015036      -0.005389      -0.008294       0.000386      -0.017237       0.000375       0.016862              1.660691       1.695901      -0.032171       0.448809       1.421328      -0.040699       1.864843           0.000011
           42              H       5.375469       8.063361      20.415620       0.135646       1.054205 0.74076855E+01  0.69894826E+02                                 1.589760                            1.502177      -0.841524       2.494511                    0.999550       3.054397       7.841682       0.568268       1.142328      -0.744404      -0.006622       0.037983      -0.007537       0.039286      -0.005765       0.010873      -0.005453      -0.019457      -0.014660      -0.017042      -0.000193       0.017235              1.613592       1.375247      -0.053291       0.081106       2.124703      -0.081742       1.340828           0.000021
           43              H       0.569613      19.156149      23.551260       0.127688       1.029524 0.73453167E+01  0.69593533E+02                                 1.604878                            1.526434      -0.789478       2.514560                    0.999821       3.119756       8.191568       0.543464       1.189533      -0.732316      -0.034086      -0.003095      -0.020323       0.039805       0.004491       0.003759      -0.002774       0.028690       0.002125      -0.016053       0.000620       0.015434              1.630179       1.805004       0.060345       0.346275       1.313687       0.030309       1.771846          -0.000056
           44              H       0.542553      18.929484      25.962420       0.140760       1.029198 0.72481174E+01  0.68469013E+02                                 1.609572                            1.521190      -0.815727       2.511042                    0.999774       3.065644       8.047030       0.541582       1.197217      -0.730874      -0.033172      -0.014222       0.021496       0.042009       0.009188      -0.003133      -0.003276       0.027060       0.001870      -0.016952      -0.000056       0.017008              1.638448       1.802308       0.172789      -0.342541       1.368065      -0.115420       1.744971          -0.000036
           45              H       9.737541      16.310025       8.688100       0.141824       1.048103 0.73908201E+01  0.70023424E+02                                 1.621391                            1.530205      -0.787833       2.526160                    0.999785       3.038218       7.936816       0.544149       1.188058      -0.733688       0.034093       0.008184       0.020752       0.040742       0.006250       0.014482       0.002364      -0.000215      -0.020067      -0.017186       0.000443       0.016743              1.654171       1.865451       0.047491       0.429793       1.435193       0.011588       1.661870          -0.000029
           46              H       8.483310      18.044505       7.558930       0.128585       1.040505 0.73310177E+01  0.69046952E+02                                 1.577606                            1.494638      -0.815105       2.501393                    0.999640       3.089127       7.944432       0.569098       1.142718      -0.743746       0.006492       0.038998       0.010225       0.040835       0.003941       0.011837       0.005800      -0.015782      -0.020779      -0.017684       0.001561       0.016122              1.603917       1.373929       0.060073       0.061997       2.110113       0.056010       1.327709           0.000012
           47              H       9.640125      16.325793      12.449170       0.138292       1.055091 0.74428358E+01  0.70654122E+02                                 1.626378                            1.534214      -0.821346       2.508148                    0.999714       3.069422       8.031414       0.544055       1.185945      -0.733868       0.027492       0.009921      -0.030988       0.042597       0.002637      -0.016503      -0.005249      -0.009451      -0.005109      -0.019443       0.002803       0.016640              1.658319       1.721845       0.051764      -0.436001       1.444876      -0.053391       1.808238           0.000034
           48              H       8.329068      17.991288      13.688710       0.134960       1.007723 0.70704378E+01  0.66139262E+02                                 1.558743                            1.479542      -0.814537       2.507395                    0.999759       3.057931       7.894315       0.563966       1.161020      -0.739157       0.002492       0.035612      -0.007796       0.036541       0.003585      -0.009085      -0.007266      -0.017593      -0.012601      -0.014810      -0.001213       0.016024              1.580919       1.347094      -0.007109      -0.066972       2.066693      -0.099622       1.328971          -0.000016
           49              H      10.970124       3.384207      12.149190       0.135271       1.046919 0.72853519E+01  0.68776051E+02                                 1.614025                            1.513321      -0.810945       2.510484                    0.999708       3.078654       8.027769       0.550398       1.178807      -0.735129      -0.030620      -0.009976      -0.025438       0.041039       0.002965       0.016746       0.004329      -0.006243      -0.016253      -0.019920       0.003469       0.016451              1.658985       1.788196       0.062394       0.458544       1.413595       0.046238       1.775164           0.000026
           50              H      12.355596       1.744335      13.230250       0.130003       1.084483 0.77413889E+01  0.73975845E+02                                 1.632431                            1.544835      -0.823680       2.498479                    0.999533       3.116195       8.095228       0.554445       1.156050      -0.740948      -0.000390      -0.034090      -0.012887       0.036446       0.002546       0.009868       0.008504      -0.016056      -0.010393      -0.015453      -0.000672       0.016125              1.654818       1.400627      -0.002999       0.088634       2.169536       0.114772       1.394291           0.000010
           51              H      10.905180       3.561597       9.078640       0.135888       1.039980 0.72593972E+01  0.68607253E+02                                 1.617737                            1.519029      -0.827068       2.503056                    0.999703       3.103781       8.150967       0.543718       1.191963      -0.731625      -0.024887      -0.008621       0.030320       0.040162       0.004296      -0.015036      -0.005389      -0.008294       0.000386      -0.017237       0.000375       0.016862              1.660691       1.695901       0.032171      -0.448809       1.421329      -0.040699       1.864844           0.000012
           52              H      12.140469       1.791639       7.884380       0.135646       1.054205 0.74076897E+01  0.69894882E+02                                 1.589761                            1.502178      -0.841524       2.494511                    0.999550       3.054397       7.841685       0.568267       1.142329      -0.744404      -0.006622      -0.037983       0.007537       0.039286       0.005765      -0.010873      -0.005453      -0.019457      -0.014660      -0.017042      -0.000193       0.017235              1.613594       1.375248       0.053291      -0.081106       2.124704      -0.081742       1.340829           0.000023
           53              H       7.334613      10.408851       4.748740       0.127688       1.029524 0.73453167E+01  0.69593533E+02                                 1.604878                            1.526434      -0.789478       2.514561                    0.999821       3.119756       8.191568       0.543464       1.189533      -0.732316      -0.034086       0.003095       0.020323       0.039805      -0.004491      -0.003759      -0.002774       0.028690       0.002125      -0.016053       0.000620       0.015434              1.630179       1.805004      -0.060345      -0.346275       1.313687       0.030309       1.771846          -0.000055
           54              H       7.307553      10.635516       2.337580       0.140760       1.029198 0.72481158E+01  0.68468993E+02                                 1.609572                            1.521189      -0.815727       2.511042                    0.999774       3.065644       8.047029       0.541582       1.197217      -0.730874      -0.033172       0.014222      -0.021496       0.042009      -0.009188       0.003133      -0.003276       0.027060       0.001870      -0.016952      -0.000056       0.017008              1.638448       1.802308      -0.172789       0.342541       1.368064      -0.115420       1.744971          -0.000036
           55              H      10.557459       3.399975      22.838100       0.141824       1.048103 0.73908189E+01  0.70023410E+02                                 1.621391                            1.530204      -0.787833       2.526160                    0.999785       3.038218       7.936816       0.544149       1.188058      -0.733688      -0.034093      -0.008184       0.020752       0.040742       0.006250      -0.014482      -0.002364      -0.000215      -0.020067      -0.017186       0.000443       0.016743              1.654171       1.865450       0.047491      -0.429793       1.435193      -0.011588       1.661870          -0.000033
           56              H      11.811690       1.665495      21.708930       0.128585       1.040505 0.73310167E+01  0.69046939E+02                                 1.577606                            1.494638      -0.815105       2.501393                    0.999640       3.089127       7.944432       0.569098       1.142718      -0.743746      -0.006492      -0.038998       0.010225       0.040835       0.003941      -0.011837      -0.005800      -0.015782      -0.020779      -0.017684       0.001561       0.016122              1.603917       1.373929       0.060073      -0.061997       2.110113      -0.056010       1.327708           0.000010
           57              H      10.654875       3.384207      26.599170       0.138292       1.055091 0.74428423E+01  0.70654204E+02                                 1.626379                            1.534215      -0.821346       2.508148                    0.999714       3.069423       8.031420       0.544054       1.185946      -0.733867      -0.027492      -0.009921      -0.030988       0.042597       0.002637       0.016503       0.005249      -0.009451      -0.005109      -0.019443       0.002803       0.016640              1.658321       1.721846       0.051764       0.436001       1.444877       0.053391       1.808239           0.000028
           58              H      11.965932       1.718712      27.838710       0.134959       1.007723 0.70704395E+01  0.66139283E+02                                 1.558744                            1.479543      -0.814538       2.507395                    0.999759       3.057931       7.894316       0.563966       1.161021      -0.739157      -0.002492      -0.035612      -0.007796       0.036541       0.003585       0.009085       0.007266      -0.017593      -0.012601      -0.014810      -0.001213       0.016024              1.580920       1.347094      -0.007109       0.066972       2.066695       0.099622       1.328971          -0.000021
           59              H       9.324876      16.325793      26.299190       0.135271       1.046919 0.72853527E+01  0.68776065E+02                                 1.614026                            1.513321      -0.810945       2.510484                    0.999708       3.078654       8.027771       0.550398       1.178807      -0.735129       0.030620       0.009976      -0.025438       0.041039       0.002965      -0.016746      -0.004329      -0.006243      -0.016253      -0.019920       0.003469       0.016451              1.658985       1.788196       0.062394      -0.458545       1.413595      -0.046238       1.775165           0.000021
           60              H       7.939404      17.965665      27.380250       0.130003       1.084484 0.77413934E+01  0.73975900E+02                                 1.632431                            1.544836      -0.823680       2.498479                    0.999533       3.116196       8.095232       0.554445       1.156050      -0.740948       0.000390       0.034090      -0.012887       0.036446       0.002546      -0.009868      -0.008504      -0.016057      -0.010392      -0.015453      -0.000672       0.016125              1.654819       1.400628      -0.002999      -0.088634       2.169537      -0.114772       1.394292           0.000003
           61              H       9.389820      16.148403      23.228640       0.135888       1.039980 0.72594001E+01  0.68607281E+02                                 1.617736                            1.519028      -0.827068       2.503056                    0.999703       3.103782       8.150967       0.543719       1.191961      -0.731625       0.024887       0.008621       0.030320       0.040162       0.004296       0.015036       0.005389      -0.008294       0.000386      -0.017237       0.000375       0.016862              1.660691       1.695901       0.032171       0.448809       1.421328       0.040699       1.864843           0.000009
           62              H       8.154531      17.918361      22.034380       0.135646       1.054205 0.74076904E+01  0.69894893E+02                                 1.589762                            1.502178      -0.841524       2.494511                    0.999550       3.054397       7.841686       0.568267       1.142329      -0.744404       0.006622       0.037983       0.007537       0.039286       0.005765       0.010873       0.005453      -0.019457      -0.014660      -0.017042      -0.000193       0.017235              1.613594       1.375248       0.053291       0.081106       2.124705       0.081742       1.340829           0.000019
           63              H      12.960387       9.301149      18.898740       0.127688       1.029523 0.73453134E+01  0.69593488E+02                                 1.604877                            1.526433      -0.789478       2.514561                    0.999821       3.119756       8.191565       0.543465       1.189533      -0.732316       0.034086      -0.003095       0.020323       0.039805      -0.004491       0.003759       0.002774       0.028690       0.002125      -0.016053       0.000620       0.015434              1.630178       1.805003      -0.060345       0.346275       1.313686      -0.030309       1.771845          -0.000054
           64              H      12.987447       9.074484      16.487580       0.140760       1.029198 0.72481133E+01  0.68468962E+02                                 1.609571                            1.521189      -0.815727       2.511042                    0.999774       3.065643       8.047026       0.541582       1.197217      -0.730874       0.033172      -0.014222      -0.021496       0.042009      -0.009188      -0.003133       0.003276       0.027060       0.001870      -0.016952      -0.000056       0.017008              1.638448       1.802308      -0.172789      -0.342541       1.368064       0.115420       1.744971          -0.000032
           65              C       4.601553       3.806001       5.577930       0.668352      23.663982 0.23390766E+03  0.47791440E+04                                 7.807878                            5.522379      -0.063211       2.059231                    0.999427      21.458919      60.325333       0.613142       0.488922      -1.007497      -0.020608      -0.070736      -0.026405       0.078266       0.012485      -0.078907      -0.043789       0.032396       0.103626      -0.074286      -0.035783       0.110068              9.962735       7.683891       2.388255       3.460878      14.111792       3.684102       8.092524           0.000596
           66              C       5.037219       5.049702       6.245810      -0.116920      50.958458 0.54499097E+03  0.13462753E+05                                12.013934                            7.779891      -0.034010       1.963539                    0.999166      29.702464      85.547573       0.595350       0.416475      -1.071652       0.013673       0.041230       0.015881       0.046250       0.000867       0.015920      -0.005632       0.024821      -0.006978      -0.017032      -0.006532       0.023564             17.003153      11.140767       6.978351       5.580396      27.072773       9.320437      12.795919           0.009224
           67              C       4.519020       6.291432       6.019410      -0.109386      33.384728 0.41132752E+03  0.95646083E+04                                 9.087713                            6.803693       0.043177       1.986251                    0.999679      29.239989      84.383494       0.624157       0.422020      -1.057627       0.007458       0.007978       0.014804       0.018396      -0.003829      -0.002586      -0.008481       0.002713      -0.008082      -0.011357       0.003723       0.007634             10.873784       9.731740       2.656005       4.280279      13.989942       3.455244       8.899670           0.001661
           68              C       5.195520       7.282845       6.721250      -0.111395      34.941325 0.43059346E+03  0.10113336E+05                                 9.349825                            6.954801       0.018041       1.971250                    0.999618      29.609355      85.477187       0.619079       0.421244      -1.059631       0.002072      -0.020156      -0.013827       0.024531      -0.005965       0.006520      -0.011283      -0.000324      -0.046539      -0.020616       0.002115       0.018502             11.265713      10.382170       3.124819       4.978869      13.678857       3.123430       9.736113           0.002904
           69              C       6.138561       6.792066       7.643830      -0.128058      53.339737 0.56903348E+03  0.14181342E+05                                12.328583                            7.918498      -0.011001       1.966397                    0.999172      29.976945      86.166099       0.594768       0.413218      -1.075867      -0.026322      -0.017365      -0.029952       0.043492       0.000232       0.004537      -0.019244      -0.047034      -0.037700      -0.023162      -0.014112       0.037274             17.654366      18.855158       8.561714      11.726158      16.522779       8.044559      17.585159           0.009724
           70              C       7.008540       7.570611       8.555090       0.677664      23.685173 0.23359954E+03  0.47670634E+04                                 7.784544                            5.500100      -0.076676       2.051866                    0.999397      21.424273      60.018002       0.618054       0.485624      -1.010095       0.050908       0.043593       0.033447       0.074905      -0.016510      -0.080956      -0.007771       0.091364       0.061378      -0.071689      -0.037866       0.109555              9.960180       9.909541       3.228282       5.293864      10.328502       2.089412       9.642496           0.000563
           71              C       4.316070       3.668031       1.250860       0.669354      23.252492 0.23788757E+03  0.48775164E+04                                 7.690730                            5.555795      -0.016741       2.070581                    0.999449      21.597038      60.678162       0.613942       0.486577      -1.009430      -0.022892      -0.059136       0.028314       0.069446       0.003558       0.084799       0.024882       0.086353       0.079391      -0.072896      -0.042462       0.115358              9.650508       7.088237       2.275186      -3.277897      13.678845      -2.728442       8.184442           0.000732
           72              C       4.789620       4.968891       0.591470      -0.132584      51.791651 0.57808920E+03  0.14495832E+05                                12.191824                            8.032652      -0.066069       1.947635                    0.999100      30.324099      88.062151       0.583584       0.418557      -1.070065       0.003883       0.034074      -0.013695       0.036928       0.001727      -0.014766       0.013341       0.004093       0.004725      -0.020483       0.000734       0.019748             17.207805      11.966477       8.378882      -5.835023      27.065010      -8.434566      12.591927           0.005475
           73              C       4.491960       6.263838       1.027290      -0.120978      34.874189 0.44570529E+03  0.10553112E+05                                 9.331484                            7.065231       0.058178       1.982083                    0.999599      29.840453      86.337168       0.615938       0.419987      -1.061007       0.013161       0.010167      -0.012897       0.021046       0.000523      -0.018175       0.002952      -0.016843      -0.002871      -0.023120       0.008399       0.014721             11.129387       9.931897       3.224228      -4.785796      13.610949      -2.783550       9.845313           0.003953
           74              C       5.263170       7.233570       0.297150      -0.116309      33.232754 0.40448898E+03  0.93752244E+04                                 9.089820                            6.765715      -0.001012       1.970242                    0.999651      29.349296      84.826981       0.622700       0.424377      -1.055145      -0.009491      -0.021431       0.016947       0.028924       0.001067       0.014379       0.001164      -0.002712      -0.000999      -0.015147       0.001320       0.013827             10.956751      10.335039       3.350147      -5.160599      12.677352      -2.552052       9.857860           0.000035
           75              C       6.047910       6.732936      27.683060      -0.109516      48.304071 0.50166548E+03  0.12151091E+05                                11.599718                            7.460534      -0.034655       1.970688                    0.999235      29.123519      83.340874       0.607782       0.416061      -1.070808      -0.027280      -0.015743       0.023215       0.039128       0.001964       0.012842       0.007113      -0.046073      -0.034821      -0.027723      -0.002712       0.030435             16.500173      18.029545       7.836878     -11.147266      14.924804      -6.717513      16.546172           0.006342
           76              C       6.988245       7.452351      26.805760       0.664105      23.976103 0.23603268E+03  0.48241245E+04                                 7.826760                            5.514351       0.014340       2.081307                    0.999538      21.438431      59.897324       0.620314       0.483112      -1.012472       0.041090       0.040971      -0.039223       0.070038      -0.019841       0.081428       0.004924       0.074089       0.089426      -0.071852      -0.036290       0.108142             10.046270      10.281730       3.105037      -5.608962       9.975538      -1.946089       9.881541           0.000548
           77              C       2.045736      16.095186       1.579140       0.683589      21.631754 0.22003994E+03  0.44307260E+04                                 7.334315                            5.356636      -0.005604       2.081928                    0.999417      21.196557      59.290098       0.622040       0.489006      -1.006750       0.029744       0.059970       0.019787       0.069804       0.014414      -0.079046      -0.034144       0.052171       0.165058      -0.067169      -0.051203       0.118372              9.058308       7.437469       1.814713       3.064691      12.784666       2.130862       6.952790           0.001315
           78              C       1.551891      14.752935       0.984840      -0.134672      52.882048 0.59535829E+03  0.15019544E+05                                12.341993                            8.143675      -0.043229       1.952288                    0.999194      30.427002      88.252558       0.581211       0.417728      -1.071991      -0.003376      -0.038605      -0.008238       0.039618      -0.002224       0.022342      -0.007668       0.025614      -0.023027      -0.023151      -0.007637       0.030788             17.378456      12.263506       8.633491       5.708386      27.777784       8.097501      12.094077           0.012217
           79              C       1.894200      13.444191       1.381040      -0.116199      34.802274 0.43098142E+03  0.10123527E+05                                 9.304617                            6.941361       0.083940       1.992848                    0.999661      29.565676      85.322585       0.621972       0.419239      -1.061021      -0.011966      -0.006809      -0.015751       0.020920      -0.000714       0.015172      -0.008341      -0.014204      -0.018330      -0.021325       0.004526       0.016798             11.201629      10.355765       3.216880       5.015464      13.423606       2.803028       9.825517           0.004309
           80              C       1.122990      12.505995       0.718820      -0.114456      33.680842 0.39389499E+03  0.90860919E+04                                 9.179903                            6.682363      -0.022501       1.963774                    0.999665      29.348772      85.135547       0.624595       0.425119      -1.052735       0.002988       0.022398       0.018085       0.028942      -0.004155      -0.020740      -0.008909       0.003672      -0.000405      -0.023850       0.001751       0.022100             11.221581      10.709733       3.577453       5.545419      12.731440       2.739389      10.223569           0.000723
           81              C       0.311190      12.963267      28.096240      -0.116694      50.789798 0.51312112E+03  0.12499882E+05                                12.005892                            7.553518      -0.043110       1.966252                    0.999148      29.343259      84.231518       0.602990       0.416975      -1.070138       0.026042       0.021089       0.023340       0.040837       0.007255      -0.006310      -0.018178      -0.032439      -0.013490      -0.017346      -0.013132       0.030478             17.475751      18.737681       8.444394      11.989027      15.809727       7.616930      17.879844           0.008322
           82              C      12.937386      12.182751      27.204790       0.656270      25.268520 0.24825508E+03  0.51297943E+04                                 8.085626                            5.637246      -0.017492       2.066300                    0.999491      21.662358      60.523794       0.617500       0.480029      -1.015791      -0.049016      -0.048745      -0.034366       0.077199      -0.033818      -0.075972       0.007101       0.080924       0.023213      -0.068837      -0.036954       0.105791             10.562947      10.306761       4.052291       5.652712      10.629785       2.283999      10.752294           0.000482
           83              C       2.319042      16.053795       5.767540       0.649027      25.031431 0.24891914E+03  0.51616354E+04                                 8.087201                            5.678805      -0.041093       2.057547                    0.999483      21.910772      61.898898       0.607981       0.485833      -1.009862       0.039185       0.068210      -0.013434       0.079803       0.000074       0.081511       0.020131       0.054112       0.120871      -0.067914      -0.040471       0.108385             10.424011       8.087115       3.652042      -3.449656      15.303877      -2.849876       7.881041           0.000736
           84              C       1.745370      14.792355       6.259960      -0.127110      50.784982 0.53401142E+03  0.13155947E+05                                12.041745                            7.727442      -0.059981       1.955698                    0.999287      29.843053      86.508411       0.592901       0.419326      -1.067275      -0.012973      -0.039956       0.016016       0.044959       0.007031      -0.008881       0.004650       0.014903       0.034994      -0.018147       0.001293       0.016853             17.224328      12.873755       9.420432      -5.808938      27.226139      -7.170780      11.573090           0.007601
           85              C       2.029500      13.574277       5.764710      -0.105923      33.548950 0.41492534E+03  0.96675626E+04                                 9.134747                            6.837677       0.063981       1.992158                    0.999684      29.258373      84.471400       0.622129       0.422550      -1.057485      -0.014816      -0.011982       0.011166       0.022085      -0.005488      -0.000114      -0.003044       0.010121       0.011428      -0.009957       0.003737       0.006219             11.014094       9.665619       3.423802      -4.663252      13.630538      -2.516376       9.746124           0.002107
           86              C       1.285350      12.557241       6.424100      -0.116179      33.546008 0.40966095E+03  0.95065904E+04                                 9.094964                            6.772317       0.058697       1.988681                    0.999686      29.259255      84.075977       0.628673       0.419838      -1.060068       0.008869       0.018759      -0.012845       0.024404      -0.001164       0.001189       0.006073      -0.002917       0.004819      -0.005752      -0.001471       0.007223             10.987862      10.410793       3.156703      -4.998259      13.136134      -2.488510       9.416659           0.001916
           87              C       0.432960      13.085469       7.307060      -0.118050      50.469471 0.52361070E+03  0.12806921E+05                                11.942883                            7.604057      -0.067734       1.954684                    0.999187      29.473091      84.490365       0.604723       0.414108      -1.073089       0.028512       0.018073      -0.028334       0.044073       0.009724       0.014058       0.003145      -0.022275       0.007581      -0.022334       0.003632       0.018703             17.439123      19.912612       9.035184     -11.606373      16.117544      -6.979604      16.287213           0.006764
           88              C      12.961740      12.314808       8.116440       0.663418      24.028110 0.23425470E+03  0.47802028E+04                                 7.859138                            5.496825      -0.027167       2.070108                    0.999419      21.418361      59.853495       0.620557       0.483690      -1.011861      -0.056935      -0.039432       0.034552       0.077397      -0.036945       0.075747      -0.019243       0.090022       0.037633      -0.066468      -0.046159       0.112628             10.255537      10.531539       4.150165      -5.386860      10.241627      -1.960713       9.993446           0.000675
           89              C       3.954819       0.171477       7.912680       0.665669      22.386147 0.23037083E+03  0.46865787E+04                                 7.508361                            5.466256       0.001559       2.080443                    0.999563      21.368613      59.841321       0.619005       0.486389      -1.009324      -0.016826      -0.002184      -0.070004       0.072030      -0.043443       0.012229       0.009132      -0.117988      -0.234586      -0.082635      -0.029851       0.112486              9.418682       7.673033       0.977122       1.375077       4.599724       0.080317      15.983289          -0.000259
           90              C       4.194300       0.199071       9.355980      -0.116723      51.232014 0.54521910E+03  0.13465133E+05                                12.063848                            7.784920      -0.013385       1.972568                    0.999263      29.553167      85.011058       0.594974       0.416839      -1.071789       0.004465       0.004186       0.037500       0.037996       0.009268      -0.016280      -0.000208       0.034298      -0.038248      -0.020215      -0.011352       0.031567             17.187071      10.083561       0.739852       4.434613       6.472180       0.452649      35.005471           0.010565
           91              C       5.439060       0.453330       9.921980      -0.112097      34.590495 0.42657105E+03  0.10004642E+05                                 9.318998                            6.924787       0.060441       1.985988                    0.999697      29.544910      85.488795       0.619503       0.421553      -1.058456      -0.007581      -0.004559       0.017349       0.019475       0.004830      -0.004855       0.000719       0.008793      -0.032799      -0.012257      -0.000484       0.012741             11.351217       9.106690       0.724811       0.647165       5.171468       0.452642      19.775494           0.001802
           92              C       5.479650       0.532170      11.314340      -0.106420      34.080044 0.42312260E+03  0.98976999E+04                                 9.206305                            6.894862       0.044266       1.985011                    0.999624      29.319640      84.559453       0.621472       0.421324      -1.059236      -0.007285       0.007052      -0.010082       0.014299       0.003626      -0.006234       0.002256       0.016064      -0.026278      -0.011724      -0.002860       0.014584             11.084332       9.091341       1.266793      -0.135272       5.380816       0.199270      18.780839           0.003184
           93              C       4.245714       0.165564      11.849210      -0.120588      51.082608 0.55916037E+03  0.13886015E+05                                12.019483                            7.862775      -0.042804       1.958177                    0.999234      29.836069      85.842890       0.594865       0.414617      -1.074062       0.021160       0.006720      -0.037284       0.043393       0.011314       0.013201       0.009862       0.011971      -0.005586      -0.013449      -0.010663       0.024112             17.036183      10.272269       1.117048      -4.586313       6.631943      -1.679275      34.204337           0.009948
           94              C       3.949407       0.033507      13.312320       0.655468      23.040231 0.23964253E+03  0.49133021E+04                                 7.596123                            5.537475       0.084941       2.102070                    0.999625      21.557285      60.194931       0.622595       0.479834      -1.014862      -0.007531      -0.002258       0.072776       0.073199      -0.043137       0.000669       0.005325      -0.120387      -0.225302      -0.075360      -0.036372       0.111731              9.515513       8.048755       1.152467      -2.073386       4.684429      -0.675979      15.813354           0.000104
           95              C       2.163447      15.903999      19.727930       0.668353      23.664004 0.23390788E+03  0.47791500E+04                                 7.807883                            5.522382      -0.063214       2.059230                    0.999427      21.458934      60.325393       0.613142       0.488922      -1.007497       0.020608       0.070737      -0.026405       0.078266       0.012485       0.078907       0.043789       0.032396       0.103626      -0.074286      -0.035783       0.110069              9.962743       7.683896       2.388259      -3.460881      14.111804      -3.684107       8.092530           0.000596
           96              C       1.727781      14.660298      20.395810      -0.116920      50.958490 0.54499127E+03  0.13462761E+05                                12.013936                            7.779890      -0.034008       1.963540                    0.999166      29.702476      85.547596       0.595351       0.416475      -1.071652      -0.013673      -0.041230       0.015880       0.046250       0.000867      -0.015920       0.005632       0.024820      -0.006978      -0.017032      -0.006532       0.023564             17.003158      11.140770       6.978356      -5.580398      27.072781      -9.320443      12.795922           0.009224
           97              C       2.245980      13.418568      20.169410      -0.109386      33.384722 0.41132742E+03  0.95646052E+04                                 9.087711                            6.803692       0.043177       1.986251                    0.999679      29.239984      84.383468       0.624157       0.422020      -1.057627      -0.007458      -0.007978       0.014804       0.018396      -0.003829       0.002586       0.008481       0.002713      -0.008082      -0.011357       0.003723       0.007634             10.873783       9.731738       2.656005      -4.280278      13.989942      -3.455245       8.899669           0.001661
           98              C       1.569480      12.427155      20.871250      -0.111395      34.941334 0.43059357E+03  0.10113339E+05                                 9.349826                            6.954802       0.018041       1.971250                    0.999618      29.609358      85.477197       0.619079       0.421244      -1.059631      -0.002072       0.020156      -0.013827       0.024531      -0.005965      -0.006520       0.011283      -0.000324      -0.046539      -0.020617       0.002115       0.018502             11.265716      10.382173       3.124821      -4.978870      13.678859      -3.123431       9.736116           0.002900
           99              C       0.626439      12.917934      21.793830      -0.128058      53.339766 0.56903372E+03  0.14181349E+05                                12.328586                            7.918499      -0.011000       1.966397                    0.999172      29.976953      86.166125       0.594768       0.413218      -1.075867       0.026322       0.017365      -0.029952       0.043492       0.000232      -0.004537       0.019244      -0.047035      -0.037700      -0.023162      -0.014112       0.037274             17.654373      18.855166       8.561721     -11.726163      16.522789      -8.044566      17.585166           0.009720
          100              C      13.286460      12.139389      22.705090       0.677664      23.685182 0.23359962E+03  0.47670657E+04                                 7.784548                            5.500102      -0.076677       2.051866                    0.999397      21.424280      60.018038       0.618054       0.485625      -1.010095      -0.050908      -0.043593       0.033447       0.074905      -0.016510       0.080956       0.007771       0.091363       0.061379      -0.071689      -0.037866       0.109555              9.960185       9.909546       3.228285      -5.293867      10.328508      -2.089414       9.642501           0.000560
          101              C       2.448930      16.041969      15.400860       0.669354      23.252513 0.23788780E+03  0.48775226E+04                                 7.690736                            5.555798      -0.016744       2.070579                    0.999449      21.597053      60.678224       0.613942       0.486577      -1.009430       0.022892       0.059136       0.028313       0.069446       0.003558      -0.084799      -0.024882       0.086353       0.079391      -0.072896      -0.042462       0.115358              9.650515       7.088242       2.275189       3.277900      13.678855       2.728445       8.184448           0.000735
          102              C       1.975380      14.741109      14.741470      -0.132584      51.791678 0.57808944E+03  0.14495840E+05                                12.191828                            8.032653      -0.066069       1.947635                    0.999100      30.324107      88.062181       0.583584       0.418557      -1.070065      -0.003883      -0.034074      -0.013695       0.036928       0.001727       0.014766      -0.013341       0.004093       0.004725      -0.020483       0.000734       0.019749             17.207812      11.966482       8.378887       5.835027      27.065021       8.434572      12.591933           0.005481
          103              C       2.273040      13.446162      15.177290      -0.120978      34.874191 0.44570533E+03  0.10553113E+05                                 9.331483                            7.065230       0.058179       1.982083                    0.999599      29.840456      86.337168       0.615938       0.419987      -1.061007      -0.013161      -0.010167      -0.012897       0.021046       0.000523       0.018175      -0.002952      -0.016843      -0.002871      -0.023121       0.008399       0.014722             11.129385       9.931895       3.224228       4.785795      13.610949       2.783550       9.845312           0.003964
          104              C       1.501830      12.476430      14.447150      -0.116309      33.232765 0.40448914E+03  0.93752290E+04                                 9.089821                            6.765716      -0.001012       1.970242                    0.999651      29.349301      84.826997       0.622700       0.424377      -1.055145       0.009491       0.021431       0.016947       0.028924       0.001067      -0.014379      -0.001165      -0.002712      -0.000999      -0.015147       0.001320       0.013827             10.956753      10.335041       3.350148       5.160600      12.677355       2.552053       9.857862           0.000047
          105              C       0.717090      12.977064      13.533060      -0.109516      48.304058 0.50166532E+03  0.12151086E+05                                11.599716                            7.460533      -0.034654       1.970688                    0.999235      29.123514      83.340856       0.607782       0.416061      -1.070808       0.027281       0.015743       0.023215       0.039128       0.001965      -0.012842      -0.007113      -0.046073      -0.034821      -0.027723      -0.002712       0.030435             16.500171      18.029541       7.836877      11.147263      14.924802       6.717513      16.546169           0.006349
          106              C      13.306755      12.257649      12.655760       0.664105      23.976106 0.23603270E+03  0.48241253E+04                                 7.826762                            5.514352       0.014340       2.081307                    0.999538      21.438432      59.897331       0.620314       0.483112      -1.012472      -0.041090      -0.040971      -0.039223       0.070038      -0.019841      -0.081428      -0.004924       0.074089       0.089426      -0.071852      -0.036290       0.108142             10.046272      10.281732       3.105038       5.608963       9.975540       1.946089       9.881543           0.000553
          107              C       4.719264       3.614814      15.729140       0.683589      21.631767 0.22004009E+03  0.44307296E+04                                 7.334318                            5.356638      -0.005605       2.081927                    0.999417      21.196565      59.290127       0.622040       0.489006      -1.006750      -0.029744      -0.059970       0.019787       0.069804       0.014413       0.079046       0.034144       0.052171       0.165058      -0.067169      -0.051203       0.118372              9.058312       7.437472       1.814714      -3.064692      12.784671      -2.130863       6.952793           0.001318
          108              C       5.213109       4.957065      15.134840      -0.134672      52.882044 0.59535831E+03  0.15019544E+05                                12.341988                            8.143673      -0.043228       1.952288                    0.999194      30.427006      88.252550       0.581212       0.417728      -1.071991       0.003376       0.038605      -0.008239       0.039618      -0.002224      -0.022342       0.007668       0.025613      -0.023028      -0.023151      -0.007637       0.030788             17.378448      12.263501       8.633486      -5.708383      27.777771      -8.097497      12.094073           0.012223
          109              C       4.870800       6.265809      15.531040      -0.116199      34.802279 0.43098155E+03  0.10123530E+05                                 9.304616                            6.941361       0.083940       1.992848                    0.999661      29.565681      85.322590       0.621972       0.419239      -1.061021       0.011966       0.006809      -0.015751       0.020920      -0.000714      -0.015172       0.008341      -0.014204      -0.018330      -0.021325       0.004526       0.016798             11.201627      10.355763       3.216879      -5.015462      13.423605      -2.803027       9.825515           0.004318
          110              C       5.642010       7.204005      14.868820      -0.114456      33.680838 0.39389498E+03  0.90860913E+04                                 9.179901                            6.682363      -0.022501       1.963774                    0.999665      29.348770      85.135523       0.624595       0.425119      -1.052735      -0.002989      -0.022398       0.018085       0.028942      -0.004155       0.020740       0.008909       0.003673      -0.000405      -0.023850       0.001751       0.022100             11.221577      10.709730       3.577451      -5.545417      12.731435      -2.739388      10.223567           0.000734
          111              C       6.453810       6.746733      13.946240      -0.116693      50.789754 0.51312077E+03  0.12499870E+05                                12.005884                            7.553514      -0.043109       1.966252                    0.999148      29.343248      84.231462       0.602990       0.416975      -1.070138      -0.026042      -0.021088       0.023339       0.040837       0.007255       0.006310       0.018178      -0.032439      -0.013490      -0.017346      -0.013132       0.030478             17.475735      18.737664       8.444385     -11.989015      15.809714      -7.616921      17.879828           0.008330
          112              C       7.357614       7.527249      13.054790       0.656270      25.268505 0.24825493E+03  0.51297904E+04                                 8.085623                            5.637244      -0.017490       2.066301                    0.999491      21.662349      60.523758       0.617500       0.480029      -1.015791       0.049016       0.048745      -0.034366       0.077199      -0.033817       0.075972      -0.007101       0.080924       0.023213      -0.068837      -0.036954       0.105791             10.562941      10.306755       4.052288      -5.652707      10.629780      -2.283997      10.752288           0.000487
          113              C       4.445958       3.656205      19.917540       0.649027      25.031446 0.24891929E+03  0.51616393E+04                                 8.087204                            5.678807      -0.041094       2.057546                    0.999483      21.910781      61.898933       0.607981       0.485833      -1.009862      -0.039185      -0.068210      -0.013434       0.079803       0.000074      -0.081511      -0.020131       0.054112       0.120871      -0.067914      -0.040471       0.108385             10.424016       8.087119       3.652045       3.449658      15.303886       2.849879       7.881044           0.000736
          114              C       5.019630       4.917645      20.409960      -0.127111      50.784998 0.53401154E+03  0.13155951E+05                                12.041746                            7.727442      -0.059980       1.955698                    0.999287      29.843058      86.508424       0.592901       0.419326      -1.067275       0.012973       0.039956       0.016016       0.044959       0.007031       0.008881      -0.004650       0.014902       0.034994      -0.018147       0.001293       0.016853             17.224332      12.873758       9.420437       5.808940      27.226146       7.170784      11.573092           0.007600
          115              C       4.735500       6.135723      19.914710      -0.105923      33.548952 0.41492537E+03  0.96675635E+04                                 9.134748                            6.837678       0.063981       1.992158                    0.999684      29.258373      84.471403       0.622129       0.422550      -1.057485       0.014816       0.011982       0.011166       0.022085      -0.005488       0.000114       0.003044       0.010121       0.011428      -0.009957       0.003737       0.006219             11.014095       9.665621       3.423803       4.663252      13.630541       2.516377       9.746124           0.002108
          116              C       5.479650       7.152759      20.574100      -0.116179      33.546012 0.40966101E+03  0.95065923E+04                                 9.094965                            6.772318       0.058697       1.988681                    0.999686      29.259256      84.075981       0.628673       0.419838      -1.060068      -0.008869      -0.018759      -0.012845       0.024404      -0.001164      -0.001189      -0.006073      -0.002917       0.004819      -0.005752      -0.001471       0.007223             10.987864      10.410795       3.156705       4.998261      13.136136       2.488511       9.416661           0.001913
          117              C       6.332040       6.624531      21.457060      -0.118050      50.469484 0.52361080E+03  0.12806925E+05                                11.942885                            7.604058      -0.067734       1.954684                    0.999187      29.473094      84.490379       0.604723       0.414108      -1.073089      -0.028512      -0.018073      -0.028334       0.044073       0.009724      -0.014058      -0.003145      -0.022275       0.007581      -0.022334       0.003632       0.018703             17.439129      19.912618       9.035190      11.606376      16.117551       6.979608      16.287217           0.006761
          118              C       7.333260       7.395192      22.266440       0.663418      24.028107 0.23425466E+03  0.47802016E+04                                 7.859138                            5.496824      -0.027166       2.070108                    0.999419      21.418359      59.853490       0.620557       0.483690      -1.011861       0.056935       0.039432       0.034552       0.077397      -0.036945      -0.075747       0.019243       0.090022       0.037633      -0.066468      -0.046159       0.112628             10.255538      10.531540       4.150166       5.386860      10.241628       1.960714       9.993446           0.000673
          119              C       2.810181      19.538523      22.062680       0.665670      22.386167 0.23037104E+03  0.46865845E+04                                 7.508366                            5.466260       0.001557       2.080442                    0.999563      21.368627      59.841381       0.619004       0.486389      -1.009324       0.016826       0.002184      -0.070004       0.072030      -0.043443      -0.012229      -0.009132      -0.117988      -0.234587      -0.082635      -0.029851       0.112486              9.418689       7.673038       0.977122      -1.375079       4.599727      -0.080317      15.983304          -0.000260
          120              C       2.570700      19.510929      23.505980      -0.116724      51.232056 0.54521958E+03  0.13465147E+05                                12.063849                            7.784919      -0.013382       1.972569                    0.999263      29.553187      85.011101       0.594975       0.416839      -1.071789      -0.004465      -0.004186       0.037500       0.037996       0.009269       0.016280       0.000208       0.034301      -0.038246      -0.020214      -0.011353       0.031568             17.187073      10.083561       0.739853      -4.434614       6.472181      -0.452649      35.005477           0.010560
          121              C       1.325940      19.256670      24.071980      -0.112097      34.590516 0.42657134E+03  0.10004650E+05                                 9.319001                            6.924789       0.060441       1.985987                    0.999697      29.544922      85.488835       0.619503       0.421553      -1.058456       0.007581       0.004559       0.017350       0.019475       0.004830       0.004855      -0.000719       0.008793      -0.032799      -0.012257      -0.000484       0.012741             11.351222       9.106692       0.724811      -0.647167       5.171470      -0.452643      19.775502           0.001796
          122              C       1.285350      19.177830      25.464340      -0.106420      34.080059 0.42312281E+03  0.98977062E+04                                 9.206307                            6.894863       0.044266       1.985010                    0.999624      29.319650      84.559485       0.621472       0.421324      -1.059236       0.007285      -0.007052      -0.010083       0.014299       0.003626       0.006234      -0.002256       0.016065      -0.026277      -0.011724      -0.002860       0.014584             11.084335       9.091343       1.266794       0.135272       5.380817      -0.199270      18.780843           0.003175
          123              C       2.519286      19.544436      25.999210      -0.120588      51.082613 0.55916048E+03  0.13886018E+05                                12.019481                            7.862774      -0.042802       1.958178                    0.999234      29.836075      85.842893       0.594865       0.414616      -1.074062      -0.021159      -0.006720      -0.037284       0.043393       0.011315      -0.013201      -0.009862       0.011972      -0.005585      -0.013449      -0.010663       0.024112             17.036179      10.272267       1.117048       4.586312       6.631942       1.679274      34.204328           0.009941
          124              C       2.815593      -0.033507      27.462320       0.655468      23.040231 0.23964253E+03  0.49133021E+04                                 7.596123                            5.537474       0.084941       2.102070                    0.999625      21.557285      60.194930       0.622595       0.479834      -1.014862       0.007531       0.002258       0.072776       0.073199      -0.043137      -0.000669      -0.005325      -0.120387      -0.225302      -0.075359      -0.036372       0.111731              9.515513       8.048755       1.152467       2.073386       4.684429       0.675979      15.813354           0.000101
          125              C       8.928447      13.661001       8.572070       0.668352      23.664002 0.23390787E+03  0.47791496E+04                                 7.807883                            5.522382      -0.063214       2.059230                    0.999427      21.458933      60.325387       0.613142       0.488922      -1.007497       0.020608      -0.070737       0.026405       0.078266      -0.012485      -0.078907       0.043789       0.032396       0.103626      -0.074286      -0.035783       0.110069              9.962742       7.683896      -2.388258       3.460881      14.111801      -3.684106       8.092529           0.000597
          126              C       8.492781      14.904702       7.904190      -0.116920      50.958477 0.54499115E+03  0.13462758E+05                                12.013935                            7.779890      -0.034009       1.963540                    0.999166      29.702472      85.547589       0.595351       0.416475      -1.071652      -0.013673       0.041230      -0.015881       0.046250      -0.000867       0.015920       0.005632       0.024821      -0.006978      -0.017032      -0.006532       0.023564             17.003155      11.140768      -6.978354       5.580397      27.072776      -9.320440      12.795921           0.009225
          127              C       9.010980      16.146432       8.130590      -0.109386      33.384729 0.41132753E+03  0.95646086E+04                                 9.087713                            6.803693       0.043177       1.986251                    0.999679      29.239988      84.383488       0.624157       0.422020      -1.057627      -0.007458       0.007978      -0.014804       0.018396       0.003829      -0.002586       0.008481       0.002713      -0.008082      -0.011357       0.003723       0.007634             10.873785       9.731739      -2.656005       4.280278      13.989945      -3.455245       8.899670           0.001664
          128              C       8.334480      17.137845       7.428750      -0.111395      34.941329 0.43059352E+03  0.10113338E+05                                 9.349825                            6.954802       0.018041       1.971250                    0.999618      29.609356      85.477193       0.619079       0.421244      -1.059631      -0.002072      -0.020156       0.013827       0.024531       0.005965       0.006520       0.011283      -0.000324      -0.046539      -0.020616       0.002115       0.018502             11.265715      10.382171      -3.124820       4.978869      13.678859      -3.123430       9.736114           0.002904
          129              C       7.391439      16.647066       6.506170      -0.128058      53.339734 0.56903343E+03  0.14181341E+05                                12.328584                            7.918499      -0.011001       1.966397                    0.999172      29.976942      86.166098       0.594768       0.413218      -1.075867       0.026322      -0.017365       0.029952       0.043492      -0.000232       0.004537       0.019244      -0.047034      -0.037700      -0.023162      -0.014112       0.037273             17.654367      18.855159      -8.561715      11.726159      16.522781      -8.044561      17.585161           0.009722
          130              C       6.521460      17.425611       5.594910       0.677664      23.685159 0.23359939E+03  0.47670595E+04                                 7.784542                            5.500099      -0.076674       2.051867                    0.999397      21.424264      60.017971       0.618054       0.485624      -1.010095      -0.050908       0.043593      -0.033447       0.074905       0.016510      -0.080956       0.007771       0.091364       0.061378      -0.071689      -0.037866       0.109555              9.960176       9.909537      -3.228280       5.293862      10.328499      -2.089411       9.642493           0.000561
          131              C       9.213930      13.523031      12.899140       0.669354      23.252506 0.23788774E+03  0.48775207E+04                                 7.690734                            5.555797      -0.016743       2.070580                    0.999449      21.597049      60.678206       0.613942       0.486577      -1.009430       0.022892      -0.059136      -0.028313       0.069446      -0.003558       0.084799      -0.024882       0.086353       0.079390      -0.072896      -0.042462       0.115358              9.650513       7.088240      -2.275188      -3.277899      13.678852       2.728444       8.184446           0.000735
          132              C       8.740380      14.823891      13.558530      -0.132584      51.791661 0.57808924E+03  0.14495833E+05                                12.191825                            8.032652      -0.066069       1.947635                    0.999100      30.324101      88.062157       0.583584       0.418557      -1.070065      -0.003883       0.034074       0.013695       0.036928      -0.001727      -0.014766      -0.013341       0.004093       0.004725      -0.020483       0.000734       0.019748             17.207808      11.966479      -8.378885      -5.835025      27.065016       8.434570      12.591930           0.005481
          133              C       9.038040      16.118838      13.122710      -0.120978      34.874189 0.44570529E+03  0.10553112E+05                                 9.331483                            7.065230       0.058179       1.982083                    0.999599      29.840453      86.337159       0.615938       0.419987      -1.061007      -0.013161       0.010167       0.012897       0.021046      -0.000523      -0.018175      -0.002952      -0.016843      -0.002871      -0.023121       0.008399       0.014721             11.129386       9.931896      -3.224229      -4.785795      13.610950       2.783550       9.845312           0.003964
          134              C       8.266830      17.088570      13.852850      -0.116309      33.232768 0.40448919E+03  0.93752307E+04                                 9.089823                            6.765718      -0.001013       1.970242                    0.999651      29.349303      84.827015       0.622700       0.424377      -1.055145       0.009491      -0.021431      -0.016947       0.028924      -0.001067       0.014379      -0.001165      -0.002712      -0.000999      -0.015147       0.001320       0.013827             10.956755      10.335043      -3.350149      -5.160601      12.677358       2.552053       9.857864           0.000046
          135              C       7.482090      16.587936      14.766940      -0.109516      48.304073 0.50166551E+03  0.12151092E+05                                11.599719                            7.460535      -0.034655       1.970688                    0.999235      29.123520      83.340882       0.607782       0.416061      -1.070808       0.027280      -0.015743      -0.023215       0.039128      -0.001965       0.012842      -0.007113      -0.046073      -0.034821      -0.027723      -0.002712       0.030435             16.500175      18.029546      -7.836879     -11.147266      14.924806       6.717514      16.546172           0.006348
          136              C       6.541755      17.307351      15.644240       0.664105      23.976104 0.23603268E+03  0.48241246E+04                                 7.826761                            5.514351       0.014340       2.081307                    0.999538      21.438430      59.897322       0.620314       0.483112      -1.012472      -0.041090       0.040971       0.039223       0.070038       0.019841       0.081428      -0.004924       0.074089       0.089426      -0.071852      -0.036290       0.108142             10.046271      10.281731      -3.105038      -5.608963       9.975539       1.946089       9.881542           0.000552
          137              C      11.484264       6.240186      12.570860       0.683589      21.631756 0.22003997E+03  0.44307265E+04                                 7.334315                            5.356636      -0.005603       2.081928                    0.999417      21.196555      59.290084       0.622041       0.489006      -1.006750      -0.029744       0.059969      -0.019787       0.069804      -0.014414      -0.079046       0.034144       0.052171       0.165057      -0.067169      -0.051203       0.118372              9.058308       7.437469      -1.814712       3.064691      12.784664      -2.130861       6.952790           0.001318
          138              C      11.978109       4.897935      13.165160      -0.134671      52.882013 0.59535799E+03  0.15019534E+05                                12.341985                            8.143671      -0.043229       1.952288                    0.999194      30.426995      88.252518       0.581212       0.417728      -1.071991       0.003376      -0.038604       0.008238       0.039618       0.002224       0.022342       0.007668       0.025613      -0.023028      -0.023151      -0.007637       0.030788             17.378443      12.263498      -8.633483       5.708381      27.777762      -8.097495      12.094070           0.012223
          139              C      11.635800       3.589191      12.768960      -0.116199      34.802280 0.43098155E+03  0.10123530E+05                                 9.304617                            6.941362       0.083940       1.992848                    0.999661      29.565680      85.322590       0.621972       0.419239      -1.061021       0.011966      -0.006809       0.015751       0.020920       0.000714       0.015172       0.008341      -0.014204      -0.018330      -0.021325       0.004526       0.016798             11.201629      10.355765      -3.216880       5.015464      13.423606      -2.803028       9.825517           0.004318
          140              C      12.407010       2.650995      13.431180      -0.114456      33.680840 0.39389498E+03  0.90860916E+04                                 9.179903                            6.682364      -0.022501       1.963774                    0.999665      29.348770      85.135539       0.624595       0.425120      -1.052735      -0.002988       0.022398      -0.018085       0.028942       0.004155      -0.020740       0.008909       0.003673      -0.000405      -0.023850       0.001751       0.022100             11.221581      10.709734      -3.577452       5.545420      12.731438      -2.739389      10.223570           0.000734
          141              C      13.218810       3.108267      14.353760      -0.116694      50.789788 0.51312101E+03  0.12499878E+05                                12.005890                            7.553516      -0.043109       1.966252                    0.999148      29.343256      84.231500       0.602990       0.416975      -1.070138      -0.026042       0.021089      -0.023340       0.040837      -0.007255      -0.006310       0.018178      -0.032440      -0.013490      -0.017346      -0.013132       0.030479             17.475746      18.737677      -8.444392      11.989024      15.809723      -7.616927      17.879840           0.008329
          142              C       0.592614       2.327751      15.245210       0.656270      25.268525 0.24825514E+03  0.51297959E+04                                 8.085627                            5.637247      -0.017493       2.066300                    0.999491      21.662362      60.523811       0.617500       0.480029      -1.015791       0.049016      -0.048745       0.034366       0.077199       0.033818      -0.075972      -0.007101       0.080924       0.023214      -0.068837      -0.036954       0.105791             10.562949      10.306763      -4.052292       5.652713      10.629787      -2.284000      10.752296           0.000486
          143              C      11.210958       6.198795       8.382460       0.649027      25.031450 0.24891933E+03  0.51616403E+04                                 8.087205                            5.678807      -0.041094       2.057546                    0.999483      21.910783      61.898938       0.607981       0.485833      -1.009862      -0.039185       0.068210       0.013434       0.079803      -0.000074       0.081511      -0.020131       0.054112       0.120871      -0.067914      -0.040471       0.108385             10.424017       8.087119      -3.652045      -3.449658      15.303888       2.849879       7.881044           0.000737
          144              C      11.784630       4.937355       7.890040      -0.127111      50.785004 0.53401158E+03  0.13155952E+05                                12.041748                            7.727443      -0.059981       1.955698                    0.999287      29.843059      86.508437       0.592901       0.419326      -1.067275       0.012973      -0.039957      -0.016016       0.044959      -0.007031      -0.008881      -0.004650       0.014902       0.034994      -0.018147       0.001293       0.016853             17.224335      12.873760      -9.420438      -5.808941      27.226152       7.170785      11.573094           0.007601
          145              C      11.500500       3.719277       8.385290      -0.105923      33.548956 0.41492543E+03  0.96675654E+04                                 9.134749                            6.837678       0.063980       1.992158                    0.999684      29.258375      84.471415       0.622129       0.422550      -1.057485       0.014816      -0.011982      -0.011166       0.022085       0.005488      -0.000114       0.003044       0.010121       0.011428      -0.009957       0.003737       0.006219             11.014097       9.665622      -3.423804      -4.663253      13.630543       2.516377       9.746125           0.002110
          146              C      12.244650       2.702241       7.725900      -0.116179      33.546009 0.40966096E+03  0.95065909E+04                                 9.094964                            6.772317       0.058697       1.988681                    0.999686      29.259255      84.075978       0.628673       0.419838      -1.060068      -0.008869       0.018759       0.012845       0.024404       0.001164       0.001189      -0.006073      -0.002917       0.004819      -0.005752      -0.001471       0.007223             10.987862      10.410792      -3.156704      -4.998259      13.136136       2.488510       9.416659           0.001917
          147              C      13.097040       3.230469       6.842940      -0.118050      50.469466 0.52361064E+03  0.12806920E+05                                11.942884                            7.604058      -0.067735       1.954683                    0.999187      29.473088      84.490364       0.604723       0.414108      -1.073089      -0.028512       0.018073       0.028334       0.044072      -0.009724       0.014058      -0.003145      -0.022275       0.007581      -0.022334       0.003632       0.018703             17.439125      19.912613      -9.035186     -11.606374      16.117548       6.979606      16.287215           0.006762
          148              C       0.568260       2.459808       6.033560       0.663418      24.028095 0.23425455E+03  0.47801986E+04                                 7.859134                            5.496823      -0.027165       2.070109                    0.999419      21.418351      59.853454       0.620557       0.483690      -1.011861       0.056934      -0.039432      -0.034552       0.077397       0.036945       0.075747       0.019243       0.090022       0.037633      -0.066468      -0.046159       0.112628             10.255532      10.531533      -4.150163      -5.386856      10.241623       1.960712       9.993441           0.000674
          149              C       9.575181      10.026477       6.237320       0.665669      22.386158 0.23037095E+03  0.46865819E+04                                 7.508364                            5.466258       0.001558       2.080442                    0.999563      21.368621      59.841356       0.619004       0.486389      -1.009324       0.016826      -0.002184       0.070004       0.072030       0.043443       0.012229      -0.009132      -0.117988      -0.234587      -0.082635      -0.029851       0.112486              9.418686       7.673036      -0.977122       1.375078       4.599726      -0.080317      15.983296          -0.000260
          150              C       9.335700      10.054071       4.794020      -0.116723      51.232025 0.54521926E+03  0.13465137E+05                                12.063846                            7.784918      -0.013383       1.972569                    0.999263      29.553175      85.011067       0.594974       0.416839      -1.071789      -0.004465       0.004186      -0.037500       0.037996      -0.009269      -0.016280       0.000208       0.034300      -0.038247      -0.020215      -0.011353       0.031567             17.187067      10.083559      -0.739852       4.434613       6.472179      -0.452649      35.005462           0.010561
          151              C       8.090940      10.308330       4.228020      -0.112097      34.590509 0.42657125E+03  0.10004648E+05                                 9.319001                            6.924788       0.060441       1.985987                    0.999697      29.544917      85.488821       0.619503       0.421554      -1.058456       0.007581      -0.004559      -0.017349       0.019475      -0.004830      -0.004855      -0.000719       0.008793      -0.032799      -0.012257      -0.000484       0.012741             11.351220       9.106692      -0.724811       0.647167       5.171469      -0.452642      19.775499           0.001797
          152              C       8.050350      10.387170       2.835660      -0.106420      34.080054 0.42312275E+03  0.98977045E+04                                 9.206307                            6.894863       0.044266       1.985010                    0.999624      29.319646      84.559475       0.621472       0.421324      -1.059236       0.007285       0.007052       0.010083       0.014299      -0.003626      -0.006234      -0.002256       0.016064      -0.026278      -0.011724      -0.002860       0.014584             11.084334       9.091343      -1.266794      -0.135272       5.380817      -0.199270      18.780842           0.003177
          153              C       9.284286      10.020564       2.300790      -0.120588      51.082592 0.55916028E+03  0.13886011E+05                                12.019478                            7.862773      -0.042803       1.958178                    0.999234      29.836068      85.842871       0.594865       0.414616      -1.074062      -0.021160       0.006720       0.037284       0.043393      -0.011314       0.013201      -0.009862       0.011972      -0.005586      -0.013449      -0.010663       0.024112             17.036173      10.272265      -1.117048      -4.586311       6.631941       1.679274      34.204315           0.009942
          154              C       9.580593       9.888507       0.837680       0.655468      23.040229 0.23964253E+03  0.49133016E+04                                 7.596121                            5.537474       0.084943       2.102071                    0.999625      21.557282      60.194911       0.622595       0.479834      -1.014862       0.007531      -0.002258      -0.072776       0.073199       0.043137       0.000669      -0.005325      -0.120387      -0.225302      -0.075359      -0.036372       0.111731              9.515510       8.048754      -1.152467      -2.073385       4.684429       0.675979      15.813349           0.000101
          155              C      11.366553       6.048999      22.722070       0.668353      23.664019 0.23390803E+03  0.47791540E+04                                 7.807887                            5.522384      -0.063216       2.059229                    0.999427      21.458945      60.325437       0.613142       0.488922      -1.007497      -0.020608       0.070737       0.026405       0.078266      -0.012485       0.078907      -0.043789       0.032396       0.103625      -0.074286      -0.035783       0.110069              9.962749       7.683900      -2.388261      -3.460883      14.111812       3.684109       8.092534           0.000595
          156              C      11.802219       4.805298      22.054190      -0.116920      50.958499 0.54499130E+03  0.13462762E+05                                12.013937                            7.779890      -0.034008       1.963540                    0.999166      29.702478      85.547601       0.595351       0.416475      -1.071652       0.013673      -0.041231      -0.015880       0.046251      -0.000867      -0.015920      -0.005632       0.024821      -0.006978      -0.017031      -0.006532       0.023564             17.003160      11.140771      -6.978358      -5.580399      27.072786       9.320445      12.795924           0.009222
          157              C      11.284020       3.563568      22.280590      -0.109386      33.384730 0.41132750E+03  0.95646077E+04                                 9.087713                            6.803693       0.043177       1.986251                    0.999679      29.239987      84.383483       0.624157       0.422020      -1.057627       0.007458      -0.007978      -0.014804       0.018396       0.003829       0.002586      -0.008481       0.002713      -0.008082      -0.011357       0.003723       0.007634             10.873786       9.731740      -2.656006      -4.280278      13.989947       3.455246       8.899670           0.001659
          158              C      11.960520       2.572155      21.578750      -0.111395      34.941331 0.43059353E+03  0.10113338E+05                                 9.349825                            6.954801       0.018041       1.971250                    0.999618      29.609357      85.477193       0.619079       0.421244      -1.059631       0.002072       0.020156       0.013827       0.024531       0.005965      -0.006520      -0.011283      -0.000324      -0.046539      -0.020617       0.002115       0.018502             11.265715      10.382172      -3.124821      -4.978869      13.678860       3.123431       9.736115           0.002901
          159              C      12.903561       3.062934      20.656170      -0.128059      53.339774 0.56903382E+03  0.14181352E+05                                12.328588                            7.918500      -0.011001       1.966397                    0.999172      29.976956      86.166136       0.594768       0.413218      -1.075867      -0.026322       0.017365       0.029952       0.043492      -0.000232      -0.004537      -0.019244      -0.047035      -0.037700      -0.023162      -0.014112       0.037274             17.654375      18.855168      -8.561722     -11.726165      16.522791       8.044567      17.585168           0.009723
          160              C       0.243540       2.284389      19.744910       0.677664      23.685180 0.23359960E+03  0.47670650E+04                                 7.784547                            5.500102      -0.076676       2.051866                    0.999397      21.424277      60.018024       0.618054       0.485625      -1.010095       0.050908      -0.043593      -0.033447       0.074905       0.016510       0.080956      -0.007771       0.091363       0.061379      -0.071689      -0.037866       0.109555              9.960184       9.909545      -3.228284      -5.293867      10.328507       2.089414       9.642500           0.000562
          161              C      11.081070       6.186969      27.049140       0.669354      23.252523 0.23788792E+03  0.48775257E+04                                 7.690738                            5.555799      -0.016745       2.070579                    0.999449      21.597061      60.678257       0.613941       0.486577      -1.009430      -0.022893       0.059136      -0.028313       0.069446      -0.003558      -0.084799       0.024882       0.086353       0.079390      -0.072896      -0.042462       0.115358              9.650519       7.088244      -2.275191       3.277901      13.678863      -2.728448       8.184451           0.000731
          162              C      11.554620       4.886109      27.708530      -0.132584      51.791688 0.57808947E+03  0.14495841E+05                                12.191830                            8.032654      -0.066069       1.947635                    0.999100      30.324108      88.062189       0.583584       0.418557      -1.070065       0.003883      -0.034074       0.013696       0.036928      -0.001727       0.014766       0.013341       0.004093       0.004725      -0.020483       0.000734       0.019749             17.207817      11.966484      -8.378889       5.835028      27.065030      -8.434575      12.591936           0.005475
          163              C      11.256960       3.591162      27.272710      -0.120978      34.874195 0.44570537E+03  0.10553115E+05                                 9.331486                            7.065232       0.058178       1.982083                    0.999599      29.840456      86.337180       0.615938       0.419987      -1.061007       0.013161      -0.010167       0.012897       0.021046      -0.000523       0.018175       0.002952      -0.016843      -0.002871      -0.023121       0.008399       0.014721             11.129389       9.931898      -3.224230       4.785796      13.610954      -2.783551       9.845314           0.003952
          164              C      12.028170       2.621430      28.002850      -0.116309      33.232756 0.40448901E+03  0.93752252E+04                                 9.089820                            6.765715      -0.001012       1.970242                    0.999651      29.349297      84.826986       0.622700       0.424377      -1.055145      -0.009491       0.021431      -0.016947       0.028924      -0.001067      -0.014379       0.001165      -0.002712      -0.000999      -0.015147       0.001320       0.013827             10.956751      10.335039      -3.350148       5.160598      12.677355      -2.552052       9.857859           0.000036
          165              C      12.812910       3.122064       0.616940      -0.109516      48.304057 0.50166533E+03  0.12151086E+05                                11.599717                            7.460534      -0.034655       1.970688                    0.999235      29.123513      83.340859       0.607782       0.416061      -1.070808      -0.027280       0.015743      -0.023215       0.039128      -0.001965      -0.012842       0.007113      -0.046072      -0.034821      -0.027723      -0.002712       0.030435             16.500172      18.029542      -7.836877      11.147264      14.924804      -6.717513      16.546170           0.006343
          166              C       0.223245       2.402649       1.494240       0.664105      23.976096 0.23603260E+03  0.48241226E+04                                 7.826759                            5.514350       0.014341       2.081307                    0.999538      21.438425      59.897299       0.620314       0.483112      -1.012472       0.041090      -0.040971       0.039223       0.070038       0.019841      -0.081428       0.004924       0.074089       0.089426      -0.071852      -0.036290       0.108142             10.046267      10.281727      -3.105037       5.608960       9.975536      -1.946088       9.881538           0.000549
          167              C       8.810736      13.469814      26.720860       0.683589      21.631767 0.22004009E+03  0.44307295E+04                                 7.334317                            5.356638      -0.005604       2.081928                    0.999417      21.196563      59.290114       0.622041       0.489006      -1.006750       0.029744      -0.059969      -0.019787       0.069804      -0.014414       0.079046      -0.034144       0.052171       0.165058      -0.067169      -0.051203       0.118372              9.058311       7.437471      -1.814714      -3.064692      12.784670       2.130863       6.952792           0.001315
          168              C       8.316891      14.812065      27.315160      -0.134672      52.882035 0.59535819E+03  0.15019540E+05                                12.341988                            8.143672      -0.043228       1.952288                    0.999194      30.427002      88.252542       0.581212       0.417728      -1.071991      -0.003376       0.038605       0.008238       0.039618       0.002224      -0.022342      -0.007668       0.025613      -0.023028      -0.023151      -0.007637       0.030788             17.378449      12.263501      -8.633487      -5.708383      27.777772       8.097498      12.094073           0.012217
          169              C       8.659200      16.120809      26.918960      -0.116199      34.802291 0.43098169E+03  0.10123535E+05                                 9.304620                            6.941364       0.083939       1.992848                    0.999661      29.565685      85.322618       0.621972       0.419239      -1.061021      -0.011966       0.006809       0.015751       0.020920       0.000714      -0.015172      -0.008341      -0.014203      -0.018330      -0.021325       0.004526       0.016798             11.201633      10.355768      -3.216882      -5.015466      13.423611       2.803029       9.825520           0.004308
          170              C       7.887990      17.059005      27.581180      -0.114456      33.680844 0.39389502E+03  0.90860929E+04                                 9.179904                            6.682364      -0.022501       1.963774                    0.999665      29.348773      85.135551       0.624595       0.425119      -1.052735       0.002989      -0.022398      -0.018085       0.028942       0.004154       0.020740      -0.008909       0.003672      -0.000405      -0.023850       0.001751       0.022100             11.221581      10.709734      -3.577453      -5.545420      12.731441       2.739389      10.223570           0.000723
          171              C       7.076190      16.601733       0.203760      -0.116694      50.789790 0.51312102E+03  0.12499879E+05                                12.005892                            7.553518      -0.043110       1.966252                    0.999148      29.343255      84.231509       0.602990       0.416975      -1.070138       0.026042      -0.021088      -0.023339       0.040837      -0.007255       0.006310      -0.018178      -0.032439      -0.013490      -0.017346      -0.013132       0.030478             17.475750      18.737681      -8.444395     -11.989027      15.809727       7.616929      17.879843           0.008323
          172              C       6.172386      17.382249       1.095210       0.656270      25.268510 0.24825498E+03  0.51297917E+04                                 8.085625                            5.637246      -0.017492       2.066300                    0.999491      21.662354      60.523785       0.617500       0.480029      -1.015791      -0.049016       0.048745       0.034366       0.077199       0.033818       0.075972       0.007101       0.080924       0.023214      -0.068837      -0.036954       0.105791             10.562945      10.306760      -4.052290      -5.652710      10.629783       2.283998      10.752292           0.000483
          173              C       9.084042      13.511205      22.532460       0.649027      25.031447 0.24891930E+03  0.51616396E+04                                 8.087204                            5.678807      -0.041095       2.057546                    0.999483      21.910783      61.898939       0.607981       0.485833      -1.009862       0.039185      -0.068210       0.013434       0.079803      -0.000074      -0.081511       0.020131       0.054112       0.120871      -0.067914      -0.040471       0.108385             10.424017       8.087119      -3.652045       3.449658      15.303886      -2.849879       7.881044           0.000735
          174              C       8.510370      14.772645      22.040040      -0.127111      50.785011 0.53401166E+03  0.13155954E+05                                12.041748                            7.727443      -0.059980       1.955698                    0.999287      29.843062      86.508437       0.592901       0.419326      -1.067275      -0.012973       0.039957      -0.016016       0.044959      -0.007031       0.008881       0.004650       0.014902       0.034994      -0.018147       0.001293       0.016853             17.224335      12.873760      -9.420439       5.808941      27.226151      -7.170785      11.573094           0.007599
          175              C       8.794500      15.990723      22.535290      -0.105923      33.548950 0.41492533E+03  0.96675623E+04                                 9.134747                            6.837677       0.063981       1.992158                    0.999684      29.258373      84.471397       0.622129       0.422550      -1.057485      -0.014816       0.011982      -0.011166       0.022085       0.005488       0.000114      -0.003044       0.010121       0.011428      -0.009957       0.003737       0.006219             11.014094       9.665620      -3.423803       4.663251      13.630540      -2.516376       9.746123           0.002105
          176              C       8.050350      17.007759      21.875900      -0.116179      33.546012 0.40966101E+03  0.95065923E+04                                 9.094965                            6.772318       0.058697       1.988681                    0.999686      29.259257      84.075987       0.628673       0.419838      -1.060068       0.008869      -0.018759       0.012845       0.024404       0.001164      -0.001189       0.006073      -0.002917       0.004818      -0.005752      -0.001471       0.007223             10.987864      10.410794      -3.156704       4.998260      13.136137      -2.488511       9.416660           0.001913
          177              C       7.197960      16.479531      20.992940      -0.118050      50.469488 0.52361086E+03  0.12806927E+05                                11.942886                            7.604059      -0.067734       1.954684                    0.999187      29.473096      84.490388       0.604723       0.414108      -1.073089       0.028512      -0.018073       0.028334       0.044073      -0.009724      -0.014057       0.003145      -0.022275       0.007581      -0.022334       0.003632       0.018703             17.439129      19.912619      -9.035189      11.606377      16.117552      -6.979608      16.287218           0.006762
          178              C       6.196740      17.250192      20.183560       0.663418      24.028103 0.23425462E+03  0.47802006E+04                                 7.859136                            5.496824      -0.027165       2.070108                    0.999419      21.418356      59.853476       0.620557       0.483690      -1.011861      -0.056934       0.039432      -0.034552       0.077397       0.036945      -0.075747      -0.019243       0.090022       0.037634      -0.066468      -0.046159       0.112628             10.255536      10.531537      -4.150165       5.386859      10.241626      -1.960713       9.993444           0.000674
          179              C      10.719819       9.683523      20.387320       0.665670      22.386168 0.23037105E+03  0.46865848E+04                                 7.508366                            5.466260       0.001557       2.080442                    0.999563      21.368628      59.841384       0.619004       0.486389      -1.009324      -0.016826       0.002184       0.070004       0.072030       0.043443      -0.012229       0.009132      -0.117988      -0.234586      -0.082635      -0.029851       0.112486              9.418689       7.673038      -0.977122      -1.375079       4.599727       0.080317      15.983303          -0.000260
          180              C      10.959300       9.655929      18.944020      -0.116724      51.232039 0.54521942E+03  0.13465141E+05                                12.063845                            7.784917      -0.013381       1.972569                    0.999263      29.553183      85.011077       0.594975       0.416839      -1.071790       0.004465      -0.004186      -0.037500       0.037996      -0.009269       0.016280      -0.000208       0.034300      -0.038246      -0.020214      -0.011353       0.031568             17.187066      10.083558      -0.739852      -4.434613       6.472179       0.452648      35.005461           0.010563
          181              C      12.204060       9.401670      18.378020      -0.112097      34.590520 0.42657141E+03  0.10004652E+05                                 9.319003                            6.924790       0.060441       1.985987                    0.999697      29.544923      85.488841       0.619503       0.421554      -1.058456      -0.007581       0.004559      -0.017350       0.019475      -0.004830       0.004855       0.000719       0.008793      -0.032799      -0.012257      -0.000484       0.012741             11.351223       9.106693      -0.724811      -0.647168       5.171471       0.452643      19.775505           0.001800
          182              C      12.244650       9.322830      16.985660      -0.106420      34.080060 0.42312286E+03  0.98977074E+04                                 9.206307                            6.894863       0.044266       1.985010                    0.999624      29.319651      84.559488       0.621472       0.421324      -1.059236      -0.007285      -0.007052       0.010083       0.014299      -0.003626       0.006234       0.002256       0.016065      -0.026278      -0.011724      -0.002860       0.014584             11.084334       9.091343      -1.266794       0.135271       5.380818       0.199270      18.780842           0.003183
          183              C      11.010714       9.689436      16.450790      -0.120588      51.082602 0.55916046E+03  0.13886017E+05                                12.019478                            7.862773      -0.042802       1.958178                    0.999234      29.836075      85.842884       0.594865       0.414616      -1.074063       0.021159      -0.006720       0.037284       0.043393      -0.011315      -0.013201       0.009862       0.011972      -0.005585      -0.013449      -0.010663       0.024112             17.036172      10.272264      -1.117048       4.586310       6.631940      -1.679274      34.204312           0.009947
          184              C      10.714407       9.821493      14.987680       0.655468      23.040224 0.23964246E+03  0.49132998E+04                                 7.596120                            5.537473       0.084944       2.102071                    0.999625      21.557278      60.194895       0.622595       0.479834      -1.014862      -0.007531       0.002258      -0.072776       0.073199       0.043137      -0.000669       0.005326      -0.120387      -0.225302      -0.075359      -0.036372       0.111731              9.515508       8.048752      -1.152467       2.073384       4.684428      -0.675979      15.813345           0.000104
          185              S       6.227859       5.051673       7.522140       0.156571     115.686583 0.27018998E+04  0.95272661E+05                                16.724529                           14.423805       0.898121       1.965126                    0.999477      65.963203     196.364993       0.601569       0.288750      -1.227683      -0.039874       0.052911      -0.019873       0.069170       0.073436       0.271109       0.136710      -0.278660      -0.093840      -0.354699       0.024475       0.330224             19.401864      17.630378       6.956333       7.794338      23.307511       6.468790      17.267702           0.000183
          186              S       5.961318       4.992543      27.668910       0.141775     117.306588 0.26920410E+04  0.94972825E+05                                16.912803                           14.408188       0.900762       1.964407                    0.999540      66.376980     198.563631       0.600372       0.289180      -1.225488      -0.048502       0.080498       0.050433       0.106658       0.135928      -0.272363      -0.110309      -0.248121      -0.242296      -0.355332       0.003271       0.352061             19.808385      18.375846       7.904733      -8.158618      23.394096      -6.391235      17.655213           0.001200
          187              S       0.338250      14.689863      28.087750       0.145368     114.227661 0.26324636E+04  0.92282368E+05                                16.544228                           14.187214       0.933571       1.973716                    0.999456      66.021939     196.384392       0.609378       0.286723      -1.229042       0.049213      -0.082976       0.049264       0.108323       0.121421       0.254107       0.119278      -0.270245      -0.253998      -0.342885       0.001157       0.341728             19.286813      17.905717       7.483004       7.801607      23.173973       6.015309      16.780750           0.001110
          188              S       0.556083      14.772645       7.493840       0.163148     115.618664 0.26176167E+04  0.91695952E+05                                16.762986                           14.208545       0.908310       1.969889                    0.999427      65.660570     195.683052       0.604557       0.289217      -1.225532       0.048303      -0.056477      -0.023302       0.077883       0.178595      -0.262242      -0.047108      -0.229089      -0.267893      -0.359239       0.020882       0.338357             19.776603      18.981006       8.197491      -8.244057      23.127198      -5.790024      17.221604           0.000789
          189              S       3.061839      19.591740      10.635140       0.161379     115.214643 0.26484659E+04  0.93035994E+05                                16.701552                           14.302691       0.860705       1.956620                    0.999627      65.887336     196.545058       0.601973       0.289649      -1.225243       0.085740       0.013974      -0.015869       0.088309       0.090204       0.026491      -0.023492       0.293136       1.015260      -0.342619       0.001817       0.340802             19.268305      14.419765       1.107880       0.025299       9.948834      -0.282399      33.436315          -0.000221
          190              S       0.537141      14.658327      21.672140       0.156571     115.686570 0.27018991E+04  0.95272629E+05                                16.724527                           14.423803       0.898121       1.965126                    0.999477      65.963201     196.364975       0.601569       0.288750      -1.227683       0.039874      -0.052912      -0.019873       0.069170       0.073436      -0.271109      -0.136710      -0.278660      -0.093839      -0.354699       0.024475       0.330224             19.401864      17.630377       6.956336      -7.794338      23.307513      -6.468794      17.267701           0.000176
          191              S       0.803682      14.717457      13.518910       0.141775     117.306588 0.26920409E+04  0.94972821E+05                                16.912803                           14.408188       0.900762       1.964407                    0.999540      66.376977     198.563623       0.600371       0.289180      -1.225488       0.048502      -0.080498       0.050432       0.106658       0.135928       0.272363       0.110309      -0.248121      -0.242296      -0.355332       0.003271       0.352061             19.808387      18.375847       7.904734       8.158619      23.394097       6.391238      17.655216           0.001222
          192              S       6.426750       5.020137      13.937750       0.145368     114.227618 0.26324625E+04  0.92282319E+05                                16.544224                           14.187211       0.933570       1.973716                    0.999456      66.021933     196.384357       0.609378       0.286723      -1.229042      -0.049213       0.082976       0.049264       0.108323       0.121421      -0.254107      -0.119277      -0.270244      -0.253997      -0.342885       0.001157       0.341728             19.286807      17.905711       7.483000      -7.801604      23.173963      -6.015306      16.780746           0.001128
          193              S       6.208917       4.937355      21.643840       0.163148     115.618665 0.26176166E+04  0.91695948E+05                                16.762986                           14.208544       0.908310       1.969888                    0.999427      65.660570     195.683051       0.604557       0.289217      -1.225532      -0.048303       0.056477      -0.023302       0.077883       0.178595       0.262242       0.047108      -0.229089      -0.267892      -0.359239       0.020882       0.338357             19.776604      18.981008       8.197494       8.244058      23.127200       5.790026      17.221603           0.000779
          194              S       3.703161       0.118260      24.785140       0.161379     115.214674 0.26484667E+04  0.93036030E+05                                16.701556                           14.302695       0.860704       1.956619                    0.999627      65.887339     196.545084       0.601973       0.289649      -1.225243      -0.085740      -0.013974      -0.015868       0.088308       0.090204      -0.026490       0.023492       0.293137       1.015259      -0.342619       0.001818       0.340802             19.268310      14.419769       1.107880      -0.025299       9.948837       0.282399      33.436324          -0.000239
          195              S       7.302141      14.906673       6.627860       0.156571     115.686594 0.27019001E+04  0.95272673E+05                                16.724530                           14.423806       0.898120       1.965126                    0.999477      65.963207     196.365007       0.601569       0.288750      -1.227683       0.039874       0.052912       0.019873       0.069170      -0.073436       0.271110      -0.136710      -0.278659      -0.093839      -0.354699       0.024475       0.330224             19.401865      17.630380      -6.956334       7.794339      23.307512      -6.468792      17.267704           0.000180
          196              S       7.568682      14.847543      14.781090       0.141775     117.306588 0.26920410E+04  0.94972822E+05                                16.912803                           14.408188       0.900762       1.964407                    0.999540      66.376978     198.563626       0.600371       0.289180      -1.225488       0.048502       0.080498      -0.050433       0.106658      -0.135928      -0.272363       0.110309      -0.248121      -0.242296      -0.355332       0.003271       0.352061             19.808386      18.375846      -7.904734      -8.158618      23.394098       6.391237      17.655214           0.001220
          197              S      13.191750       4.834863      14.362250       0.145368     114.227634 0.26324630E+04  0.92282340E+05                                16.544225                           14.187212       0.933570       1.973716                    0.999456      66.021939     196.384379       0.609378       0.286723      -1.229042      -0.049213      -0.082976      -0.049264       0.108323      -0.121421       0.254107      -0.119277      -0.270245      -0.253997      -0.342885       0.001157       0.341728             19.286808      17.905712      -7.483001       7.801605      23.173967      -6.015306      16.780746           0.001128
          198              S      12.973917       4.917645       6.656160       0.163148     115.618704 0.26176177E+04  0.91695999E+05                                16.762990                           14.208548       0.908309       1.969888                    0.999427      65.660576     195.683088       0.604557       0.289217      -1.225532      -0.048303      -0.056477       0.023302       0.077884      -0.178595      -0.262242       0.047108      -0.229089      -0.267892      -0.359239       0.020882       0.338358             19.776609      18.981012      -8.197494      -8.244061      23.127206       5.790027      17.221609           0.000784
          199              S      10.468161       9.736740       3.514860       0.161380     115.214634 0.26484657E+04  0.93035987E+05                                16.701551                           14.302692       0.860705       1.956620                    0.999627      65.887331     196.545045       0.601973       0.289649      -1.225243      -0.085740       0.013974       0.015869       0.088309      -0.090204       0.026490       0.023492       0.293136       1.015259      -0.342619       0.001817       0.340802             19.268303      14.419765      -1.107880       0.025299       9.948834       0.282399      33.436309          -0.000235
          200              S      12.992859       4.803327      20.777860       0.156571     115.686568 0.27018989E+04  0.95272622E+05                                16.724527                           14.423803       0.898121       1.965126                    0.999477      65.963199     196.364968       0.601569       0.288750      -1.227683      -0.039874      -0.052911       0.019873       0.069170      -0.073436      -0.271109       0.136710      -0.278659      -0.093839      -0.354699       0.024475       0.330224             19.401864      17.630378      -6.956336      -7.794339      23.307513       6.468795      17.267702           0.000179
          201              S      12.726318       4.862457       0.631090       0.141775     117.306589 0.26920409E+04  0.94972818E+05                                16.912803                           14.408188       0.900762       1.964407                    0.999540      66.376976     198.563619       0.600372       0.289180      -1.225488      -0.048503      -0.080499      -0.050432       0.106658      -0.135928       0.272363      -0.110309      -0.248120      -0.242295      -0.355332       0.003271       0.352061             19.808387      18.375848      -7.904735       8.158620      23.394098      -6.391238      17.655216           0.001201
          202              S       7.103250      14.875137       0.212250       0.145368     114.227671 0.26324640E+04  0.92282384E+05                                16.544230                           14.187216       0.933570       1.973716                    0.999456      66.021941     196.384404       0.609378       0.286723      -1.229042       0.049213       0.082976      -0.049264       0.108323      -0.121421      -0.254107       0.119277      -0.270245      -0.253997      -0.342885       0.001157       0.341728             19.286815      17.905718      -7.483004      -7.801608      23.173974       6.015309      16.780751           0.001111
          203              S       7.321083      14.792355      20.806160       0.163148     115.618678 0.26176169E+04  0.91695962E+05                                16.762987                           14.208546       0.908310       1.969888                    0.999427      65.660571     195.683061       0.604557       0.289217      -1.225532       0.048303       0.056477       0.023302       0.077884      -0.178595       0.262242      -0.047108      -0.229089      -0.267892      -0.359239       0.020882       0.338357             19.776606      18.981010      -8.197494       8.244059      23.127204      -5.790027      17.221605           0.000783
          204              S       9.826839       9.973260      17.664860       0.161380     115.214627 0.26484655E+04  0.93035979E+05                                16.701551                           14.302691       0.860704       1.956619                    0.999627      65.887332     196.545046       0.601973       0.289649      -1.225243       0.085739      -0.013974       0.015868       0.088308      -0.090204      -0.026490      -0.023492       0.293136       1.015259      -0.342619       0.001818       0.340802             19.268302      14.419765      -1.107880      -0.025299       9.948834      -0.282400      33.436307          -0.000225
          205              O       4.772031       1.829088       3.390340      -0.963027      52.510274 0.11452955E+04  0.33140494E+05                                11.067543                           10.380732      -0.070531       1.918795                    0.998683      36.123827     102.936968       0.599922       0.352833      -1.148137       0.020620       0.110976      -0.009273       0.113256       0.095721      -0.001718      -0.000584      -0.131924      -0.200245      -0.082970      -0.066660       0.149630             12.433917       8.862952      -0.292935       0.688337      13.287573      -0.000546      15.151226           0.281388
          206              O       2.914362       1.024920       2.060240      -0.997895      54.295499 0.11941600E+04  0.35134223E+05                                11.791782                           10.991733      -0.517992       1.787598                    0.998537      36.648612     107.457269       0.548703       0.379403      -1.120523      -0.019444       0.026283      -0.041599       0.052909      -0.021560       0.039266      -0.073513      -0.044068       0.113001      -0.061709      -0.047277       0.108986             13.556160      12.302729      -0.371272      -0.619073      15.220685       3.049583      13.145067           0.118644
          207              O       1.206876       0.670140       3.746920      -0.972799      51.678369 0.11065042E+04  0.31729404E+05                                10.909452                           10.162945      -0.025545       1.934157                    0.998663      35.884684     101.647129       0.610211       0.350040      -1.150929      -0.096359       0.084615       0.016220       0.129259      -0.087198      -0.012907       0.005016       0.126601      -0.203862      -0.074141      -0.068489       0.142630             12.325010       9.419674      -1.536122       0.217489      12.192926       0.641473      15.362431           0.257517
          208              O       3.153843       1.271295       5.229840      -0.985322      57.648466 0.13151705E+04  0.39437509E+05                                11.852730                           11.156988      -0.426345       1.814592                    0.997620      36.679440     106.777120       0.575487       0.354930      -1.145198      -0.011287       0.103554       0.113706       0.154207      -0.001534      -0.017516       0.094951      -0.025040       0.167368      -0.083025      -0.040012       0.123037             13.551728      12.633395      -0.439560       0.842806      14.695287      -2.073405      13.326503           0.133255
          209              O       3.965643      18.493893       5.354360      -0.917135      55.228587 0.12486233E+04  0.36926405E+05                                11.590765                           10.942750      -0.358597       1.845214                    0.997207      35.694556     102.894376       0.575901       0.359627      -1.142450       0.046187      -0.111274       0.130129       0.177338      -0.017750       0.042607      -0.108532      -0.035915       0.211630      -0.093119      -0.060497       0.153616             13.210099      12.310957      -0.422260       0.209597      14.050755       1.997129      13.268586           0.263715
          210              O       5.279406      19.181772       3.333740      -1.023085      56.630999 0.12201920E+04  0.35935227E+05                                11.640221                           10.694752      -0.282986       1.845493                    0.998368      37.117589     107.326829       0.591656       0.351516      -1.147168       0.064482      -0.051397      -0.013856       0.083616      -0.066806      -0.008367       0.006918       0.122195      -0.174389      -0.063356      -0.056852       0.120208             13.374923       9.229634      -0.945122       0.734780      13.673812       0.416972      17.221324           0.175734
          211              O       3.544860      18.558936       1.765920      -0.881958      53.804223 0.11921097E+04  0.34926905E+05                                11.436213                           10.712979      -0.473397       1.817568                    0.997750      35.084200     101.397991       0.579064       0.361024      -1.138806       0.010310      -0.065535      -0.089242       0.111199      -0.010234      -0.014640       0.132337      -0.089754       0.253171      -0.094995      -0.088221       0.183215             13.076301      12.079373      -0.633295       0.594114      14.371594      -1.584852      12.777936           0.340928
          212              O       2.114739      18.125316       3.707300      -1.031466      55.604264 0.12199787E+04  0.35916191E+05                                11.488598                           10.693169      -0.248325       1.857800                    0.998318      37.067524     107.054121       0.591938       0.351473      -1.147560      -0.031432      -0.094842       0.015844       0.101164       0.074712      -0.007604      -0.016736      -0.080972      -0.152831      -0.060079      -0.052412       0.112491             13.056199       9.228769      -1.141970       0.557844      13.785919      -0.432658      16.153910           0.160306
          213              O       3.437973       3.845421       2.142310      -0.546939      35.312805 0.52037385E+03  0.12394067E+05                                 8.612065                            7.070836       0.238700       2.151314                    0.996374      26.734757      69.694737       0.713757       0.360294      -1.139238       0.022876       0.027973      -0.034827       0.050187      -0.011176       0.009855       0.027106       0.099140       0.073482      -0.071299       0.028493       0.042807             10.130651       9.958266       2.311653      -4.628081       8.567679      -2.995551      11.866007           0.008438
          214              O       4.801797       2.631285       0.772590      -0.581563      35.926166 0.52199588E+03  0.12463667E+05                                 8.705038                            7.093460       0.371895       2.180801                    0.997332      27.344586      71.772908       0.709654       0.361477      -1.136361      -0.044324       0.056410      -0.022138       0.075079      -0.022660       0.042555       0.038030       0.023112       0.029263      -0.069493       0.015941       0.053552             10.100596       5.976462       0.387094      -0.945836      17.280060      -0.145155       7.045267           0.003387
          215              O       7.666098       6.784182      25.962420      -0.565607      38.414920 0.55349184E+03  0.13409758E+05                                 9.191397                            7.348575       0.166258       2.119370                    0.995823      27.380820      72.377375       0.690987       0.365870      -1.133013      -0.046947      -0.000853       0.012331       0.048547      -0.051040       0.025706       0.032905       0.036778       0.085740      -0.083995       0.039158       0.044837             10.985268      12.512627       0.299695      -6.405659       7.286285       0.133723      13.156892           0.008304
          216              O       6.957126       8.696052      26.969900      -0.578479      31.930018 0.46827118E+03  0.10851679E+05                                 7.943486                            6.617101       0.437575       2.203358                    0.997919      26.798835      68.681336       0.753767       0.350646      -1.148169      -0.011528      -0.070121       0.004800       0.071225      -0.003500       0.048356       0.005079      -0.035328       0.024327      -0.057884       0.013951       0.043933              9.228755       7.776533       3.801286      -1.501086      13.472668      -1.202870       6.437064           0.010945
          217              O      12.404304      12.929760       9.089960      -0.571561      39.237176 0.57101333E+03  0.13932592E+05                                 9.317805                            7.452065       0.154245       2.112095                    0.995909      27.520876      72.836864       0.688307       0.364702      -1.134722       0.029325      -0.017484      -0.032731       0.047296      -0.047712       0.030013       0.026890       0.036602       0.092606      -0.080414       0.030204       0.050210             11.229002      11.695469       0.842809      -6.364912       7.434763      -0.397040      14.556775           0.012600
          218              O      12.795321      11.134179       7.793820      -0.559133      33.350881 0.48043996E+03  0.11214644E+05                                 8.226407                            6.741781       0.376338       2.188522                    0.997615      26.688724      68.834264       0.739637       0.354765      -1.143869      -0.015000       0.071724      -0.002611       0.073322      -0.006766       0.054359       0.000207      -0.001667      -0.040827      -0.059356       0.007362       0.051994              9.699185       8.606271       4.836262      -1.431010      13.806428      -0.842409       6.684854           0.005472
          219              O       3.670689       3.888783       4.816660      -0.504504      33.956555 0.47832631E+03  0.11176375E+05                                 8.441426                            6.811148       0.158368       2.139396                    0.996049      25.978957      67.496790       0.720745       0.363704      -1.134399       0.032586       0.005357       0.032326       0.046212       0.005330      -0.034171      -0.030473       0.070938       0.096064      -0.061854      -0.004882       0.066736             10.104619      10.477973       3.000969       4.814327       8.869813       3.192105      10.966070           0.006232
          220              O       5.292936       2.716038       5.892060      -0.631743      38.448204 0.58815729E+03  0.14438515E+05                                 9.071794                            7.487448       0.373495       2.156493                    0.997558      28.559429      75.492418       0.698026       0.357442      -1.141935      -0.063978       0.048849       0.016276       0.082124      -0.037864      -0.024515      -0.041989      -0.021831       0.010259      -0.069844       0.018581       0.051263             10.490908       6.680824      -0.319281       1.100185      17.733864       0.739769       7.058037           0.015402
          221              O       2.665410      19.491219       7.578740      -0.619816      38.552312 0.62351881E+03  0.15513183E+05                                 9.117343                            7.743114       0.268925       2.129917                    0.996076      28.544065      75.664645       0.682719       0.360589      -1.140791       0.024482       0.000370       0.040035       0.046929       0.017269       0.029944       0.014112       0.041122      -0.265565      -0.095139       0.017482       0.077657             10.376939      10.838667       1.162126       4.310076       6.907240       1.237144      13.384911           0.015222
          222              O       4.870800       0.473040       7.256120      -0.488087      32.502066 0.46750972E+03  0.10885885E+05                                 8.228606                            6.781333      -0.017614       2.084583                    0.995927      25.849373      67.539857       0.713119       0.368868      -1.127860      -0.026800      -0.004807       0.046378       0.053780      -0.032197      -0.006397      -0.004462      -0.103634      -0.173253      -0.059763      -0.030162       0.089925              9.622676       7.261079       0.578553      -2.551337       6.176024      -1.133237      15.430925           0.001554
          223              O       4.981746       0.362664      14.002840      -0.569182      35.157473 0.54372595E+03  0.13063138E+05                                 8.514232                            7.182035       0.245421       2.143671                    0.996690      27.057801      70.314332       0.716626       0.355751      -1.145485      -0.024487       0.000813      -0.059208       0.064077      -0.009122       0.034766       0.011404      -0.034008      -0.160695      -0.070666       0.024485       0.046181              9.849674       7.720848       0.420864       2.483180       6.335595       0.926432      15.492580           0.007055
          224              O       2.810181      19.384785      13.683050      -0.557734      35.421186 0.52886011E+03  0.12673295E+05                                 8.664869                            7.177722       0.158316       2.117778                    0.996260      27.172289      71.531184       0.699671       0.365312      -1.132971       0.039459       0.014255      -0.035781       0.055140      -0.009955      -0.020212      -0.003886      -0.041225      -0.226232      -0.079882       0.019282       0.060600              9.974834      10.305853       1.411764      -4.513194       6.518645      -1.355138      13.100003           0.004018
          225              O       6.974715       8.798544       8.407930      -0.576066      31.575111 0.45835658E+03  0.10577574E+05                                 7.890549                            6.556826       0.445482       2.208575                    0.998025      26.716116      68.587095       0.754585       0.351735      -1.145942       0.010671      -0.077656      -0.008484       0.078844      -0.003820      -0.052188      -0.002023      -0.013385       0.001660      -0.055812       0.006667       0.049145              9.143245       7.693725       3.510835       1.374697      13.530659       1.089921       6.205352           0.007132
          226              O       7.698570       6.908355       9.406920      -0.566525      38.292103 0.55553794E+03  0.13473606E+05                                 9.181456                            7.360895       0.137748       2.109107                    0.995780      27.429025      72.575870       0.690490       0.365745      -1.132953      -0.024973       0.008820      -0.030544       0.040427      -0.041700      -0.028719      -0.039681       0.043996       0.086331      -0.082897       0.032002       0.050895             10.973557      12.448899       0.571607       6.276205       7.350770      -0.156467      13.121002           0.009833
          227              O      12.783144      10.939050      27.513260      -0.591611      34.225856 0.49673339E+03  0.11669484E+05                                 8.319487                            6.807084       0.473841       2.211544                    0.998177      27.073803      69.610715       0.745328       0.349808      -1.150120      -0.003010       0.088058       0.012654       0.089013       0.003423      -0.044965      -0.009351      -0.032602      -0.041000      -0.056826       0.018171       0.038655              9.836164       8.690631       4.839362       1.657393      14.031386       1.278117       6.786476           0.011978
          228              O      12.382656      12.845007      26.273720      -0.542704      37.624863 0.54382323E+03  0.13119120E+05                                 9.085494                            7.292364       0.130921       2.112568                    0.995757      27.111628      71.539509       0.692387       0.366699      -1.132239       0.025205       0.004536       0.029097       0.038762      -0.052223      -0.032907      -0.030616       0.030269       0.077896      -0.085065       0.035102       0.049963             10.880825      11.124490       0.729321       6.135948       7.293953       0.198659      14.224032           0.010547
          229              O       1.424709      17.064918       1.225390      -0.561513      33.213472 0.47656438E+03  0.11130925E+05                                 8.238881                            6.773694       0.375040       2.189615                    0.997433      26.791579      69.717108       0.726333       0.361045      -1.135870       0.047425      -0.039300      -0.031045       0.068974      -0.019168      -0.044421      -0.033857       0.026372       0.075665      -0.066296       0.004138       0.062158              9.431376       6.158776      -0.275445       1.139563      15.766023      -0.047780       6.369328           0.014088
          230              O       3.023955      15.921738       2.314940      -0.544196      34.992343 0.50999968E+03  0.12097553E+05                                 8.570994                            7.016679       0.225037       2.149436                    0.996433      26.612413      69.451283       0.713270       0.362013      -1.136795      -0.028820      -0.023595      -0.026757       0.045861      -0.009968      -0.016182      -0.028374       0.084290       0.080760      -0.066606       0.020705       0.045902             10.095919      10.989046       2.680521       4.694498       8.752798       2.515118      10.545912           0.016103
          231              O       1.850904      17.163468       6.271280      -0.598673      38.146471 0.57347030E+03  0.13999272E+05                                 9.064924                            7.422935       0.326984       2.152060                    0.997178      28.081828      74.195609       0.696370       0.360306      -1.138842       0.070048      -0.050744       0.019259       0.088615      -0.029997       0.031407       0.039520      -0.030362       0.022730      -0.068310       0.019259       0.049051             10.578398       6.370022       0.979658      -0.981176      18.210099       0.126021       7.155074           0.018394
          232              O       3.245847      15.951303       4.918540      -0.530133      35.316873 0.51806263E+03  0.12338080E+05                                 8.668403                            7.083551       0.186748       2.137681                    0.996095      26.631887      69.659417       0.708092       0.363204      -1.135771      -0.023516      -0.003425       0.048410       0.053929      -0.000092       0.015179       0.023259       0.095156       0.096456      -0.069126       0.019509       0.049616             10.309585      10.633590       3.040480      -4.605830       9.139042      -3.134995      11.156124           0.011581
          233              O       1.992969      17.880912      17.540340      -0.963027      52.510350 0.11452975E+04  0.33140555E+05                                11.067530                           10.380720      -0.070523       1.918797                    0.998683      36.123926     102.937151       0.599925       0.352832      -1.148139      -0.020619      -0.110973      -0.009273       0.113252       0.095713       0.001718       0.000585      -0.131912      -0.200225      -0.082963      -0.066654       0.149617             12.433902       8.862942      -0.292935      -0.688336      13.287559       0.000547      15.151204           0.281398
          234              O       3.850638      18.685080      16.210240      -0.997895      54.295548 0.11941613E+04  0.35134268E+05                                11.791788                           10.991737      -0.517990       1.787598                    0.998537      36.648642     107.457357       0.548703       0.379403      -1.120523       0.019443      -0.026283      -0.041599       0.052909      -0.021560      -0.039266       0.073513      -0.044068       0.113000      -0.061708      -0.047277       0.108985             13.556168      12.302735      -0.371273       0.619074      15.220695      -3.049584      13.145074           0.118649
          235              O       5.558124      19.039860      17.896920      -0.972801      51.678443 0.11065062E+04  0.31729471E+05                                10.909455                           10.162947      -0.025545       1.934156                    0.998663      35.884739     101.647269       0.610211       0.350039      -1.150929       0.096357      -0.084614       0.016220       0.129257      -0.087195       0.012907      -0.005016       0.126596      -0.203854      -0.074138      -0.068487       0.142625             12.325013       9.419676      -1.536123      -0.217489      12.192929      -0.641473      15.362435           0.257516
          236              O       3.611157      18.438705      19.379840      -0.985320      57.648510 0.13151717E+04  0.39437548E+05                                11.852728                           11.156986      -0.426344       1.814592                    0.997620      36.679466     106.777162       0.575488       0.354930      -1.145198       0.011287      -0.103554       0.113705       0.154207      -0.001534       0.017516      -0.094950      -0.025038       0.167367      -0.083024      -0.040011       0.123034             13.551726      12.633393      -0.439560      -0.842807      14.695285       2.073405      13.326500           0.133258
          237              O       2.799357       1.216107      19.504360      -0.917135      55.228674 0.12486257E+04  0.36926484E+05                                11.590762                           10.942747      -0.358593       1.845215                    0.997207      35.694612     102.894482       0.575902       0.359627      -1.142451      -0.046187       0.111273       0.130128       0.177336      -0.017749      -0.042605       0.108527      -0.035912       0.211621      -0.093115      -0.060493       0.153608             13.210097      12.310955      -0.422260      -0.209597      14.050752      -1.997129      13.268583           0.263717
          238              O       1.485594       0.528228      17.483740      -1.023086      56.631079 0.12201940E+04  0.35935298E+05                                11.640225                           10.694754      -0.282983       1.845493                    0.998368      37.117637     107.326959       0.591657       0.351515      -1.147168      -0.064482       0.051396      -0.013856       0.083615      -0.066803       0.008366      -0.006918       0.122194      -0.174385      -0.063354      -0.056851       0.120205             13.374929       9.229636      -0.945122      -0.734782      13.673815      -0.416971      17.221335           0.175737
          239              O       3.220140       1.151064      15.915920      -0.881956      53.804154 0.11921078E+04  0.34926832E+05                                11.436201                           10.712969      -0.473395       1.817569                    0.997750      35.084180     101.397896       0.579065       0.361023      -1.138806      -0.010310       0.065535      -0.089242       0.111199      -0.010233       0.014640      -0.132337      -0.089754       0.253171      -0.094995      -0.088221       0.183216             13.076286      12.079361      -0.633293      -0.594113      14.371577       1.584850      12.777921           0.340942
          240              O       4.650261       1.584684      17.857300      -1.031468      55.604344 0.12199808E+04  0.35916269E+05                                11.488604                           10.693174      -0.248324       1.857799                    0.998318      37.067568     107.054251       0.591938       0.351473      -1.147560       0.031432       0.094842       0.015844       0.101163       0.074711       0.007604       0.016736      -0.080969      -0.152828      -0.060077      -0.052411       0.112489             13.056207       9.228773      -1.141971      -0.557845      13.785928       0.432659      16.153919           0.160304
          241              O       3.327027      15.864579      16.292310      -0.546938      35.312835 0.52037433E+03  0.12394082E+05                                 8.612071                            7.070840       0.238698       2.151313                    0.996374      26.734766      69.694778       0.713757       0.360294      -1.139238      -0.022876      -0.027973      -0.034827       0.050187      -0.011176      -0.009855      -0.027106       0.099140       0.073483      -0.071300       0.028493       0.042807             10.130659       9.958273       2.311656       4.628086       8.567685       2.995555      11.866017           0.008440
          242              O       1.963203      17.078715      14.922590      -0.581562      35.926183 0.52199620E+03  0.12463677E+05                                 8.705042                            7.093463       0.371892       2.180800                    0.997332      27.344588      71.772929       0.709654       0.361477      -1.136360       0.044324      -0.056410      -0.022139       0.075079      -0.022660      -0.042555      -0.038030       0.023112       0.029263      -0.069493       0.015941       0.053551             10.100601       5.976465       0.387095       0.945837      17.280069       0.145154       7.045270           0.003392
          243              O      12.628902      12.925818      11.812420      -0.565606      38.414917 0.55349179E+03  0.13409756E+05                                 9.191396                            7.348574       0.166259       2.119370                    0.995823      27.380820      72.377372       0.690987       0.365870      -1.133013       0.046947       0.000853       0.012331       0.048547      -0.051040      -0.025706      -0.032905       0.036778       0.085740      -0.083994       0.039158       0.044837             10.985267      12.512624       0.299695       6.405658       7.286284      -0.133723      13.156892           0.008309
          244              O      13.337874      11.013948      12.819900      -0.578479      31.930017 0.46827117E+03  0.10851679E+05                                 7.943485                            6.617100       0.437575       2.203358                    0.997919      26.798840      68.681344       0.753767       0.350646      -1.148169       0.011528       0.070122       0.004800       0.071225      -0.003500      -0.048356      -0.005079      -0.035327       0.024327      -0.057884       0.013951       0.043933              9.228754       7.776532       3.801285       1.501085      13.472667       1.202869       6.437063           0.010954
          245              O       7.890696       6.780240      23.239960      -0.571561      39.237165 0.57101316E+03  0.13932587E+05                                 9.317803                            7.452064       0.154245       2.112096                    0.995909      27.520873      72.836850       0.688307       0.364702      -1.134722      -0.029324       0.017484      -0.032731       0.047296      -0.047712      -0.030013      -0.026890       0.036602       0.092606      -0.080414       0.030205       0.050210             11.228999      11.695466       0.842809       6.364910       7.434762       0.397040      14.556770           0.012597
          246              O       7.499679       8.575821      21.943820      -0.559133      33.350901 0.48044024E+03  0.11214653E+05                                 8.226411                            6.741783       0.376336       2.188521                    0.997615      26.688729      68.834288       0.739636       0.354766      -1.143869       0.015000      -0.071724      -0.002611       0.073322      -0.006766      -0.054359      -0.000208      -0.001667      -0.040827      -0.059356       0.007362       0.051994              9.699190       8.606278       4.836267       1.431012      13.806436       0.842411       6.684858           0.005470
          247              O       3.094311      15.821217      18.966660      -0.504504      33.956593 0.47832692E+03  0.11176394E+05                                 8.441433                            6.811153       0.158364       2.139394                    0.996049      25.978971      67.496846       0.720745       0.363704      -1.134399      -0.032586      -0.005357       0.032326       0.046212       0.005330       0.034170       0.030474       0.070938       0.096064      -0.061854      -0.004882       0.066736             10.104628      10.477983       3.000973      -4.814333       8.869822      -3.192109      10.966081           0.006232
          248              O       1.472064      16.993962      20.042060      -0.631743      38.448229 0.58815772E+03  0.14438528E+05                                 9.071797                            7.487450       0.373492       2.156492                    0.997558      28.559441      75.492456       0.698026       0.357442      -1.141935       0.063978      -0.048849       0.016276       0.082124      -0.037865       0.024516       0.041989      -0.021830       0.010257      -0.069845       0.018581       0.051264             10.490912       6.680826      -0.319281      -1.100186      17.733873      -0.739769       7.058038           0.015402
          249              O       4.099590       0.218781      21.728740      -0.619816      38.552335 0.62351925E+03  0.15513196E+05                                 9.117346                            7.743116       0.268924       2.129916                    0.996076      28.544074      75.664678       0.682719       0.360589      -1.140791      -0.024482      -0.000370       0.040035       0.046929       0.017269      -0.029944      -0.014111       0.041123      -0.265566      -0.095139       0.017482       0.077657             10.376944      10.838672       1.162127      -4.310078       6.907242      -1.237144      13.384917           0.015219
          250              O       1.894200      19.236960      21.406120      -0.488087      32.502083 0.46750997E+03  0.10885893E+05                                 8.228610                            6.781336      -0.017616       2.084582                    0.995927      25.849378      67.539882       0.713119       0.368868      -1.127860       0.026800       0.004807       0.046378       0.053780      -0.032197       0.006397       0.004462      -0.103634      -0.173253      -0.059763      -0.030162       0.089924              9.622680       7.261082       0.578553       2.551338       6.176026       1.133237      15.430933           0.001552
          251              O       1.783254      19.347336      28.152840      -0.569182      35.157472 0.54372592E+03  0.13063137E+05                                 8.514232                            7.182034       0.245420       2.143671                    0.996690      27.057800      70.314329       0.716626       0.355751      -1.145485       0.024487      -0.000813      -0.059208       0.064077      -0.009122      -0.034766      -0.011404      -0.034007      -0.160694      -0.070666       0.024485       0.046181              9.849674       7.720848       0.420864      -2.483180       6.335595      -0.926432      15.492579           0.007052
          252              O       3.954819       0.325215      27.833050      -0.557735      35.421187 0.52886013E+03  0.12673296E+05                                 8.664869                            7.177722       0.158316       2.117778                    0.996260      27.172289      71.531185       0.699671       0.365312      -1.132971      -0.039459      -0.014255      -0.035781       0.055140      -0.009955       0.020212       0.003886      -0.041225      -0.226232      -0.079882       0.019282       0.060600              9.974834      10.305853       1.411764       4.513194       6.518646       1.355139      13.100004           0.004014
          253              O      13.320285      10.911456      22.557930      -0.576066      31.575146 0.45835715E+03  0.10577591E+05                                 7.890556                            6.556832       0.445479       2.208574                    0.998025      26.716124      68.587138       0.754585       0.351735      -1.145942      -0.010671       0.077656      -0.008484       0.078844      -0.003820       0.052188       0.002023      -0.013385       0.001660      -0.055812       0.006667       0.049145              9.143255       7.693733       3.510841      -1.374700      13.530674      -1.089923       6.205358           0.007125
          254              O      12.596430      12.801645      23.556920      -0.566525      38.292120 0.55553821E+03  0.13473614E+05                                 9.181459                            7.360897       0.137746       2.109106                    0.995780      27.429030      72.575891       0.690489       0.365745      -1.132953       0.024973      -0.008820      -0.030544       0.040427      -0.041700       0.028719       0.039681       0.043996       0.086331      -0.082898       0.032002       0.050895             10.973561      12.448903       0.571608      -6.276208       7.350773       0.156467      13.121006           0.009828
          255              O       7.511856       8.770950      13.363260      -0.591611      34.225856 0.49673340E+03  0.11669485E+05                                 8.319488                            6.807084       0.473842       2.211544                    0.998177      27.073803      69.610718       0.745328       0.349808      -1.150120       0.003011      -0.088058       0.012654       0.089014       0.003423       0.044964       0.009351      -0.032601      -0.041000      -0.056825       0.018170       0.038655              9.836164       8.690631       4.839361      -1.657393      14.031386      -1.278117       6.786476           0.011985
          256              O       7.912344       6.864993      12.123720      -0.542704      37.624832 0.54382272E+03  0.13119105E+05                                 9.085489                            7.292361       0.130923       2.112568                    0.995757      27.111616      71.539467       0.692387       0.366699      -1.132239      -0.025205      -0.004536       0.029097       0.038762      -0.052223       0.032907       0.030616       0.030269       0.077895      -0.085064       0.035101       0.049963             10.880818      11.124482       0.729319      -6.135943       7.293950      -0.198657      14.224022           0.010552
          257              O       5.340291       2.645082      15.375390      -0.561513      33.213468 0.47656430E+03  0.11130923E+05                                 8.238879                            6.773693       0.375039       2.189615                    0.997433      26.791580      69.717107       0.726333       0.361045      -1.135870      -0.047425       0.039300      -0.031045       0.068974      -0.019168       0.044422       0.033857       0.026372       0.075666      -0.066296       0.004138       0.062158              9.431373       6.158775      -0.275446      -1.139563      15.766018       0.047781       6.369327           0.014094
          258              O       3.741045       3.788262      16.464940      -0.544195      34.992345 0.50999973E+03  0.12097554E+05                                 8.570993                            7.016679       0.225036       2.149436                    0.996433      26.612416      69.451290       0.713270       0.362013      -1.136795       0.028820       0.023595      -0.026757       0.045861      -0.009968       0.016181       0.028374       0.084290       0.080760      -0.066607       0.020705       0.045902             10.095918      10.989046       2.680521      -4.694498       8.752796      -2.515117      10.545912           0.016106
          259              O       4.914096       2.546532      20.421280      -0.598673      38.146485 0.57347054E+03  0.13999279E+05                                 9.064925                            7.422936       0.326983       2.152060                    0.997178      28.081836      74.195631       0.696370       0.360306      -1.138842      -0.070048       0.050744       0.019259       0.088615      -0.029997      -0.031407      -0.039520      -0.030362       0.022731      -0.068310       0.019259       0.049051             10.578400       6.370023       0.979658       0.981176      18.210103      -0.126021       7.155075           0.018393
          260              O       3.519153       3.758697      19.068540      -0.530133      35.316891 0.51806292E+03  0.12338089E+05                                 8.668406                            7.083553       0.186746       2.137681                    0.996095      26.631894      69.659443       0.708092       0.363204      -1.135771       0.023516       0.003425       0.048410       0.053929      -0.000092      -0.015180      -0.023259       0.095156       0.096457      -0.069126       0.019509       0.049617             10.309590      10.633594       3.040482       4.605832       9.139046       3.134997      11.156128           0.011582
          261              O       8.757969      11.684088      10.759660      -0.963027      52.510308 0.11452963E+04  0.33140513E+05                                11.067526                           10.380717      -0.070523       1.918797                    0.998683      36.123904     102.937082       0.599925       0.352832      -1.148139      -0.020619       0.110973       0.009273       0.113253      -0.095714      -0.001718       0.000584      -0.131915      -0.200228      -0.082964      -0.066654       0.149619             12.433897       8.862939       0.292935       0.688335      13.287551       0.000547      15.151200           0.281397
          262              O      10.615638      10.879920      12.089760      -0.997894      54.295438 0.11941584E+04  0.35134167E+05                                11.791778                           10.991729      -0.517993       1.787598                    0.998537      36.648580     107.457179       0.548703       0.379404      -1.120523       0.019444       0.026284       0.041598       0.052909       0.021561       0.039267       0.073515      -0.044072       0.112994      -0.061709      -0.047278       0.108987             13.556154      12.302725       0.371271      -0.619073      15.220678      -3.049579      13.145060           0.118647
          263              O      12.323124      10.525140      10.403080      -0.972804      51.678531 0.11065085E+04  0.31729548E+05                                10.909452                           10.162945      -0.025542       1.934157                    0.998663      35.884819     101.647445       0.610213       0.350038      -1.150930       0.096355       0.084613      -0.016220       0.129255       0.087189      -0.012908      -0.005016       0.126589      -0.203841      -0.074134      -0.068483       0.142616             12.325010       9.419673       1.536122       0.217488      12.192928      -0.641472      15.362428           0.257511
          264              O      10.376157      11.126295       8.920160      -0.985319      57.648474 0.13151706E+04  0.39437508E+05                                11.852725                           11.156983      -0.426344       1.814592                    0.997620      36.679445     106.777094       0.575488       0.354930      -1.145198       0.011287       0.103554      -0.113706       0.154207       0.001534      -0.017516      -0.094951      -0.025040       0.167368      -0.083025      -0.040012       0.123036             13.551722      12.633389       0.439562       0.842807      14.695282       2.073404      13.326496           0.133261
          265              O       9.564357       8.638893       8.795640      -0.917134      55.228599 0.12486236E+04  0.36926410E+05                                11.590757                           10.942743      -0.358594       1.845215                    0.997207      35.694576     102.894381       0.575902       0.359627      -1.142451      -0.046187      -0.111274      -0.130128       0.177337       0.017750       0.042606       0.108530      -0.035913       0.211627      -0.093117      -0.060495       0.153612             13.210089      12.310950       0.422258       0.209597      14.050744      -1.997128      13.268574           0.263718
          266              O       8.250594       9.326772      10.816260      -1.023085      56.631015 0.12201924E+04  0.35935240E+05                                11.640220                           10.694751      -0.282985       1.845493                    0.998368      37.117603     107.326856       0.591656       0.351515      -1.147168      -0.064482      -0.051396       0.013856       0.083615       0.066803      -0.008365      -0.006918       0.122195      -0.174385      -0.063355      -0.056850       0.120205             13.374922       9.229633       0.945121       0.734780      13.673811      -0.416970      17.221322           0.175737
          267              O       9.985140       8.703936      12.384080      -0.881955      53.803897 0.11921009E+04  0.34926603E+05                                11.436208                           10.712976      -0.473406       1.817567                    0.997750      35.084016     101.397591       0.579061       0.361026      -1.138803      -0.010311      -0.065539       0.089246       0.111205       0.010235      -0.014642      -0.132352      -0.089765       0.253196      -0.095005      -0.088231       0.183236             13.076296      12.079368       0.633294       0.594114      14.371589       1.584852      12.777931           0.340937
          268              O      11.415261       8.270316      10.442700      -1.031468      55.604308 0.12199798E+04  0.35916228E+05                                11.488597                           10.693168      -0.248324       1.857800                    0.998318      37.067558     107.054195       0.591938       0.351473      -1.147560       0.031433      -0.094841      -0.015844       0.101163      -0.074710      -0.007605       0.016736      -0.080965      -0.152823      -0.060076      -0.052410       0.112487             13.056198       9.228768       1.141971       0.557844      13.785917       0.432659      16.153910           0.160302
          269              O      10.092027      13.700421      12.007690      -0.546938      35.312822 0.52037411E+03  0.12394075E+05                                 8.612069                            7.070838       0.238699       2.151314                    0.996374      26.734760      69.694758       0.713757       0.360294      -1.139238      -0.022876       0.027973       0.034827       0.050187       0.011176       0.009855      -0.027106       0.099139       0.073482      -0.071299       0.028493       0.042807             10.130656       9.958271      -2.311655      -4.628085       8.567682       2.995553      11.866014           0.008441
          270              O       8.728203      12.486285      13.377410      -0.581563      35.926198 0.52199641E+03  0.12463684E+05                                 8.705045                            7.093465       0.371892       2.180800                    0.997332      27.344594      71.772952       0.709654       0.361477      -1.136360       0.044325       0.056410       0.022139       0.075079       0.022660       0.042555      -0.038030       0.023112       0.029263      -0.069493       0.015941       0.053551             10.100605       5.976467      -0.387095      -0.945837      17.280077       0.145156       7.045273           0.003393
          271              O       5.863902      16.639182      16.487580      -0.565606      38.414902 0.55349156E+03  0.13409749E+05                                 9.191394                            7.348572       0.166259       2.119370                    0.995823      27.380816      72.377354       0.690988       0.365870      -1.133013       0.046947      -0.000853      -0.012331       0.048547       0.051040       0.025706      -0.032905       0.036778       0.085740      -0.083994       0.039158       0.044836             10.985263      12.512621      -0.299695      -6.405655       7.286282      -0.133723      13.156886           0.008308
          272              O       6.572874      18.551052      15.480100      -0.578479      31.930007 0.46827097E+03  0.10851673E+05                                 7.943484                            6.617099       0.437576       2.203358                    0.997919      26.798831      68.681319       0.753767       0.350646      -1.148169       0.011528      -0.070121      -0.004800       0.071225       0.003500       0.048356      -0.005079      -0.035328       0.024328      -0.057884       0.013951       0.043933              9.228753       7.776531      -3.801285      -1.501085      13.472665       1.202869       6.437062           0.010952
          273              O       1.125696       3.074760       5.060040      -0.571561      39.237135 0.57101265E+03  0.13932571E+05                                 9.317799                            7.452061       0.154247       2.112096                    0.995909      27.520861      72.836810       0.688307       0.364702      -1.134722      -0.029325      -0.017484       0.032731       0.047296       0.047712       0.030013      -0.026889       0.036601       0.092606      -0.080413       0.030204       0.050209             11.228994      11.695460      -0.842809      -6.364906       7.434759       0.397040      14.556764           0.012598
          274              O       0.734679       1.279179       6.356180      -0.559133      33.350881 0.48043991E+03  0.11214643E+05                                 8.226408                            6.741780       0.376339       2.188522                    0.997615      26.688723      68.834261       0.739637       0.354765      -1.143869       0.015000       0.071724       0.002611       0.073322       0.006766       0.054359      -0.000207      -0.001667      -0.040827      -0.059356       0.007362       0.051994              9.699185       8.606273      -4.836264      -1.431011      13.806428       0.842410       6.684855           0.005471
          275              O       9.859311      13.743783       9.333340      -0.504504      33.956592 0.47832690E+03  0.11176393E+05                                 8.441433                            6.811153       0.158365       2.139394                    0.996049      25.978970      67.496844       0.720745       0.363704      -1.134399      -0.032586       0.005357      -0.032326       0.046212      -0.005330      -0.034171       0.030474       0.070938       0.096064      -0.061854      -0.004882       0.066736             10.104628      10.477983      -3.000972       4.814333       8.869821      -3.192109      10.966080           0.006233
          276              O       8.237064      12.571038       8.257940      -0.631743      38.448223 0.58815762E+03  0.14438525E+05                                 9.071795                            7.487449       0.373493       2.156493                    0.997558      28.559441      75.492451       0.698026       0.357442      -1.141935       0.063978       0.048849      -0.016276       0.082124       0.037865      -0.024516       0.041989      -0.021830       0.010258      -0.069845       0.018581       0.051264             10.490910       6.680825       0.319281       1.100185      17.733868      -0.739769       7.058037           0.015404
          277              O      10.864590       9.636219       6.571260      -0.619816      38.552330 0.62351916E+03  0.15513194E+05                                 9.117345                            7.743116       0.268925       2.129917                    0.996076      28.544073      75.664672       0.682719       0.360589      -1.140791      -0.024482       0.000370      -0.040035       0.046929      -0.017269       0.029944      -0.014112       0.041123      -0.265566      -0.095139       0.017482       0.077657             10.376942      10.838671      -1.162127       4.310077       6.907242      -1.237145      13.384913           0.015219
          278              O       8.659200      10.328040       6.893880      -0.488087      32.502078 0.46750991E+03  0.10885891E+05                                 8.228608                            6.781335      -0.017615       2.084582                    0.995927      25.849378      67.539876       0.713119       0.368868      -1.127860       0.026800      -0.004807      -0.046378       0.053780       0.032197      -0.006397       0.004462      -0.103634      -0.173253      -0.059763      -0.030162       0.089924              9.622678       7.261081      -0.578553      -2.551338       6.176025       1.133237      15.430928           0.001553
          279              O       8.548254      10.217664       0.147160      -0.569182      35.157450 0.54372551E+03  0.13063125E+05                                 8.514228                            7.182031       0.245422       2.143672                    0.996690      27.057793      70.314298       0.716626       0.355751      -1.145485       0.024487       0.000813       0.059208       0.064077       0.009122       0.034766      -0.011404      -0.034007      -0.160695      -0.070666       0.024485       0.046181              9.849668       7.720844      -0.420864       2.483179       6.335592      -0.926431      15.492569           0.007051
          280              O      10.719819       9.529785       0.466950      -0.557734      35.421156 0.52885959E+03  0.12673279E+05                                 8.664862                            7.177717       0.158318       2.117779                    0.996260      27.172281      71.531143       0.699671       0.365312      -1.132971      -0.039459       0.014255       0.035781       0.055140       0.009955      -0.020212       0.003886      -0.041225      -0.226232      -0.079882       0.019282       0.060600              9.974826      10.305845      -1.411763      -4.513189       6.518642       1.355138      13.099990           0.004014
          281              O       6.555285      18.653544       5.742070      -0.576066      31.575109 0.45835655E+03  0.10577573E+05                                 7.890548                            6.556826       0.445483       2.208575                    0.998025      26.716115      68.587091       0.754585       0.351735      -1.145942      -0.010671      -0.077656       0.008484       0.078844       0.003820      -0.052189       0.002023      -0.013385       0.001659      -0.055812       0.006666       0.049145              9.143245       7.693725      -3.510835       1.374697      13.530658      -1.089921       6.205352           0.007128
          282              O       5.831430      16.763355       4.743080      -0.566525      38.292083 0.55553758E+03  0.13473595E+05                                 9.181453                            7.360893       0.137749       2.109107                    0.995780      27.429015      72.575837       0.690490       0.365745      -1.132953       0.024973       0.008820       0.030544       0.040427       0.041700      -0.028719       0.039681       0.043995       0.086331      -0.082897       0.032002       0.050895             10.973553      12.448894      -0.571607       6.276203       7.350768       0.156467      13.120998           0.009829
          283              O       0.746856       1.084050      14.936740      -0.591611      34.225877 0.49673370E+03  0.11669494E+05                                 8.319492                            6.807087       0.473839       2.211543                    0.998177      27.073808      69.610741       0.745328       0.349808      -1.150120       0.003010       0.088058      -0.012654       0.089013      -0.003423      -0.044965       0.009351      -0.032602      -0.040999      -0.056826       0.018171       0.038655              9.836170       8.690637      -4.839366       1.657395      14.031393      -1.278119       6.786480           0.011985
          284              O       1.147344       2.990007      16.176280      -0.542704      37.624872 0.54382340E+03  0.13119126E+05                                 9.085496                            7.292366       0.130920       2.112567                    0.995757      27.111630      71.539523       0.692387       0.366699      -1.132239      -0.025205       0.004536      -0.029097       0.038762       0.052224      -0.032907       0.030616       0.030268       0.077896      -0.085065       0.035102       0.049963             10.880828      11.124492      -0.729321       6.135950       7.293955      -0.198658      14.224035           0.010551
          285              O      12.105291       7.209918      12.924610      -0.561513      33.213436 0.47656377E+03  0.11130907E+05                                 8.238873                            6.773688       0.375043       2.189616                    0.997433      26.791570      69.717062       0.726333       0.361044      -1.135871      -0.047426      -0.039300       0.031045       0.068974       0.019168      -0.044421       0.033857       0.026372       0.075664      -0.066295       0.004138       0.062158              9.431366       6.158771       0.275447       1.139562      15.766004       0.047781       6.369322           0.014095
          286              O      10.506045       6.066738      11.835060      -0.544195      34.992311 0.50999914E+03  0.12097536E+05                                 8.570987                            7.016674       0.225039       2.149437                    0.996433      26.612404      69.451241       0.713270       0.362013      -1.136795       0.028820      -0.023594       0.026757       0.045861       0.009968      -0.016181       0.028374       0.084289       0.080759      -0.066606       0.020705       0.045901             10.095910      10.989037      -2.680517       4.694494       8.752789      -2.515114      10.545904           0.016106
          287              O      11.679096       7.308468       7.878720      -0.598673      38.146474 0.57347027E+03  0.13999271E+05                                 9.064923                            7.422935       0.326984       2.152060                    0.997178      28.081830      74.195612       0.696370       0.360306      -1.138842      -0.070048      -0.050744      -0.019259       0.088615       0.029997       0.031407      -0.039520      -0.030362       0.022731      -0.068310       0.019259       0.049051             10.578399       6.370021      -0.979658      -0.981175      18.210102      -0.126020       7.155073           0.018395
          288              O      10.284153       6.096303       9.231460      -0.530133      35.316900 0.51806311E+03  0.12338095E+05                                 8.668407                            7.083554       0.186747       2.137681                    0.996095      26.631900      69.659460       0.708092       0.363204      -1.135771       0.023516      -0.003425      -0.048410       0.053929       0.000092       0.015179      -0.023259       0.095156       0.096457      -0.069126       0.019509       0.049617             10.309591      10.633596      -3.040483      -4.605833       9.139048       3.134998      11.156129           0.011582
          289              O      11.537031       8.025912      24.909660      -0.963030      52.510473 0.11453008E+04  0.33140664E+05                                11.067529                           10.380719      -0.070519       1.918797                    0.998683      36.124029     102.937390       0.599926       0.352831      -1.148140       0.020617      -0.110970       0.009273       0.113249      -0.095706       0.001718      -0.000585      -0.131903      -0.200208      -0.082957      -0.066648       0.149605             12.433900       8.862940       0.292935      -0.688336      13.287556      -0.000547      15.151205           0.281385
          290              O       9.679362       8.830080      26.239760      -0.997894      54.295498 0.11941600E+04  0.35134223E+05                                11.791782                           10.991732      -0.517991       1.787598                    0.998537      36.648617     107.457278       0.548703       0.379403      -1.120523      -0.019444      -0.026284       0.041599       0.052909       0.021561      -0.039266      -0.073514      -0.044070       0.112996      -0.061708      -0.047278       0.108986             13.556160      12.302729       0.371271       0.619074      15.220685       3.049581      13.145065           0.118648
          291              O       7.971876       9.184860      24.553080      -0.972804      51.678569 0.11065095E+04  0.31729588E+05                                10.909464                           10.162955      -0.025543       1.934156                    0.998663      35.884815     101.647484       0.610212       0.350039      -1.150930      -0.096356      -0.084613      -0.016220       0.129255       0.087191       0.012908       0.005016       0.126591      -0.203844      -0.074135      -0.068484       0.142618             12.325024       9.419683       1.536124      -0.217489      12.192940       0.641474      15.362449           0.257505
          292              O       9.918843       8.583705      23.070160      -0.985320      57.648503 0.13151714E+04  0.39437539E+05                                11.852726                           11.156984      -0.426343       1.814592                    0.997620      36.679463     106.777147       0.575488       0.354930      -1.145199      -0.011287      -0.103554      -0.113706       0.154207       0.001534       0.017516       0.094950      -0.025039       0.167368      -0.083024      -0.040011       0.123035             13.551725      12.633392       0.439560      -0.842807      14.695284      -2.073405      13.326498           0.133260
          293              O      10.730643      11.071107      22.945640      -0.917135      55.228696 0.12486262E+04  0.36926503E+05                                11.590761                           10.942746      -0.358590       1.845216                    0.997207      35.694627     102.894506       0.575902       0.359626      -1.142452       0.046187       0.111273      -0.130127       0.177336       0.017749      -0.042605      -0.108526      -0.035911       0.211619      -0.093114      -0.060493       0.153607             13.210095      12.310954       0.422260      -0.209597      14.050752       1.997129      13.268579           0.263720
          294              O      12.044406      10.383228      24.966260      -1.023086      56.631092 0.12201944E+04  0.35935310E+05                                11.640221                           10.694751      -0.282980       1.845494                    0.998368      37.117656     107.326983       0.591657       0.351515      -1.147169       0.064482       0.051395       0.013856       0.083615       0.066800       0.008365       0.006917       0.122194      -0.174381      -0.063353      -0.056849       0.120202             13.374923       9.229633       0.945122      -0.734781      13.673812       0.416971      17.221324           0.175730
          295              O      10.309860      11.006064      26.534080      -0.881956      53.804058 0.11921053E+04  0.34926753E+05                                11.436210                           10.712977      -0.473402       1.817568                    0.997750      35.084108     101.397793       0.579063       0.361025      -1.138804       0.010310       0.065537       0.089244       0.111202       0.010234       0.014641       0.132345      -0.089760       0.253183      -0.095000      -0.088226       0.183226             13.076299      12.079370       0.633295      -0.594114      14.371593      -1.584852      12.777933           0.340937
          296              O       8.879739      11.439684      24.592700      -1.031468      55.604342 0.12199808E+04  0.35916263E+05                                11.488598                           10.693169      -0.248324       1.857800                    0.998318      37.067580     107.054252       0.591939       0.351472      -1.147560      -0.031433       0.094841      -0.015844       0.101162      -0.074709       0.007604      -0.016736      -0.080964      -0.152822      -0.060075      -0.052410       0.112485             13.056200       9.228769       1.141971      -0.557844      13.785922      -0.432659      16.153908           0.160298
          297              O      10.202973       6.009579      26.157690      -0.546938      35.312857 0.52037473E+03  0.12394094E+05                                 8.612075                            7.070843       0.238696       2.151313                    0.996374      26.734773      69.694809       0.713756       0.360294      -1.139238       0.022876      -0.027973       0.034827       0.050187       0.011176      -0.009855       0.027107       0.099140       0.073483      -0.071299       0.028493       0.042806             10.130664       9.958279      -2.311658       4.628089       8.567690      -2.995557      11.866024           0.008437
          298              O      11.566797       7.223715      27.527410      -0.581562      35.926200 0.52199643E+03  0.12463684E+05                                 8.705046                            7.093466       0.371891       2.180800                    0.997332      27.344592      71.772952       0.709654       0.361477      -1.136360      -0.044324      -0.056410       0.022139       0.075079       0.022660      -0.042555       0.038030       0.023112       0.029262      -0.069493       0.015941       0.053551             10.100607       5.976467      -0.387095       0.945837      17.280080      -0.145156       7.045273           0.003386
          299              O       0.901098       3.070818       2.337580      -0.565607      38.414900 0.55349152E+03  0.13409748E+05                                 9.191394                            7.348573       0.166260       2.119370                    0.995823      27.380815      72.377351       0.690987       0.365870      -1.133013      -0.046947       0.000853      -0.012331       0.048547       0.051040      -0.025706       0.032904       0.036778       0.085740      -0.083994       0.039158       0.044837             10.985263      12.512620      -0.299695       6.405655       7.286282       0.133723      13.156886           0.008305
          300              O       0.192126       1.158948       1.330100      -0.578479      31.929989 0.46827066E+03  0.10851664E+05                                 7.943481                            6.617097       0.437577       2.203359                    0.997919      26.798823      68.681291       0.753768       0.350646      -1.148169      -0.011528       0.070121      -0.004800       0.071225       0.003500      -0.048356       0.005079      -0.035328       0.024328      -0.057884       0.013951       0.043933              9.228749       7.776528      -3.801283       1.501084      13.472660      -1.202868       6.437060           0.010946
          301              O       5.639304      16.635240      19.210040      -0.571561      39.237149 0.57101289E+03  0.13932579E+05                                 9.317801                            7.452062       0.154246       2.112096                    0.995909      27.520867      72.836829       0.688307       0.364702      -1.134722       0.029325       0.017484       0.032731       0.047296       0.047712      -0.030013       0.026890       0.036601       0.092606      -0.080414       0.030204       0.050209             11.228997      11.695463      -0.842809       6.364908       7.434760      -0.397040      14.556766           0.012599
          302              O       6.030321      18.430821      20.506180      -0.559133      33.350888 0.48044002E+03  0.11214646E+05                                 8.226409                            6.741781       0.376338       2.188522                    0.997615      26.688725      68.834270       0.739636       0.354766      -1.143869      -0.015000      -0.071723       0.002611       0.073322       0.006766      -0.054359       0.000207      -0.001667      -0.040827      -0.059356       0.007362       0.051994              9.699187       8.606275      -4.836265       1.431012      13.806431      -0.842411       6.684856           0.005471
          303              O      10.435689       5.966217      23.483340      -0.504504      33.956624 0.47832743E+03  0.11176409E+05                                 8.441439                            6.811157       0.158362       2.139393                    0.996049      25.978982      67.496892       0.720744       0.363704      -1.134399       0.032586      -0.005357      -0.032326       0.046212      -0.005330       0.034170      -0.030474       0.070939       0.096064      -0.061854      -0.004882       0.066736             10.104636      10.477991      -3.000976      -4.814338       8.869829       3.192113      10.966089           0.006231
          304              O      12.057936       7.138962      22.407940      -0.631743      38.448270 0.58815844E+03  0.14438550E+05                                 9.071803                            7.487455       0.373490       2.156492                    0.997558      28.559456      75.492512       0.698026       0.357442      -1.141935      -0.063978      -0.048849      -0.016276       0.082124       0.037865       0.024516      -0.041989      -0.021830       0.010256      -0.069845       0.018581       0.051264             10.490920       6.680830       0.319280      -1.100187      17.733888       0.739771       7.058043           0.015399
          305              O       9.430410      10.073781      20.721260      -0.619816      38.552344 0.62351943E+03  0.15513202E+05                                 9.117348                            7.743117       0.268924       2.129916                    0.996076      28.544078      75.664692       0.682718       0.360589      -1.140791       0.024482      -0.000370      -0.040035       0.046929      -0.017269      -0.029944       0.014111       0.041123      -0.265566      -0.095139       0.017482       0.077657             10.376945      10.838674      -1.162127      -4.310079       6.907243       1.237144      13.384917           0.015219
          306              O      11.635800       9.381960      21.043880      -0.488087      32.502089 0.46751008E+03  0.10885896E+05                                 8.228611                            6.781337      -0.017617       2.084581                    0.995927      25.849380      67.539892       0.713119       0.368868      -1.127860      -0.026800       0.004807      -0.046378       0.053780       0.032197       0.006397      -0.004462      -0.103634      -0.173253      -0.059763      -0.030162       0.089924              9.622682       7.261083      -0.578553       2.551339       6.176028      -1.133238      15.430934           0.001552
          307              O      11.746746       9.492336      14.297160      -0.569182      35.157447 0.54372545E+03  0.13063123E+05                                 8.514227                            7.182030       0.245422       2.143672                    0.996690      27.057793      70.314294       0.716626       0.355751      -1.145485      -0.024487      -0.000813       0.059208       0.064077       0.009122      -0.034766       0.011405      -0.034007      -0.160694      -0.070666       0.024485       0.046181              9.849667       7.720843      -0.420864      -2.483178       6.335592       0.926431      15.492567           0.007055
          308              O       9.575181      10.180215      14.616950      -0.557734      35.421151 0.52885948E+03  0.12673276E+05                                 8.664861                            7.177717       0.158319       2.117779                    0.996260      27.172279      71.531135       0.699671       0.365312      -1.132971       0.039459      -0.014255       0.035780       0.055140       0.009955       0.020212      -0.003886      -0.041226      -0.226232      -0.079882       0.019282       0.060600              9.974824      10.305844      -1.411763       4.513188       6.518641      -1.355138      13.099988           0.004018
          309              O       0.209715       1.056456      19.892070      -0.576066      31.575126 0.45835681E+03  0.10577581E+05                                 7.890552                            6.556829       0.445480       2.208574                    0.998025      26.716118      68.587110       0.754585       0.351735      -1.145942       0.010671       0.077656       0.008484       0.078844       0.003820       0.052188      -0.002023      -0.013386       0.001660      -0.055812       0.006667       0.049145              9.143250       7.693729      -3.510838      -1.374698      13.530666       1.089923       6.205355           0.007130
          310              O       0.933570       2.946645      18.893080      -0.566525      38.292098 0.55553782E+03  0.13473603E+05                                 9.181455                            7.360895       0.137747       2.109107                    0.995780      27.429021      72.575859       0.690490       0.365745      -1.132953      -0.024973      -0.008820       0.030544       0.040427       0.041700       0.028719      -0.039681       0.043995       0.086331      -0.082897       0.032002       0.050895             10.973556      12.448898      -0.571608      -6.276205       7.350770      -0.156467      13.121002           0.009832
          311              O       6.018144      18.625950       0.786740      -0.591611      34.225886 0.49673391E+03  0.11669500E+05                                 8.319494                            6.807089       0.473840       2.211543                    0.998177      27.073811      69.610755       0.745328       0.349808      -1.150120      -0.003010      -0.088058      -0.012654       0.089013      -0.003423       0.044965      -0.009351      -0.032602      -0.040999      -0.056826       0.018170       0.038655              9.836173       8.690639      -4.839367      -1.657395      14.031398       1.278119       6.786481           0.011979
          312              O       5.617656      16.719993       2.026280      -0.542705      37.624869 0.54382333E+03  0.13119124E+05                                 9.085496                            7.292366       0.130921       2.112568                    0.995757      27.111627      71.539515       0.692387       0.366700      -1.132239       0.025205      -0.004536      -0.029097       0.038762       0.052224       0.032907      -0.030616       0.030268       0.077896      -0.085064       0.035101       0.049963             10.880828      11.124493      -0.729321      -6.135950       7.293955       0.198659      14.224035           0.010548
          313              O       8.189709      12.500082      27.074610      -0.561512      33.213442 0.47656386E+03  0.11130910E+05                                 8.238875                            6.773689       0.375041       2.189615                    0.997433      26.791570      69.717067       0.726333       0.361044      -1.135871       0.047425       0.039300       0.031045       0.068974       0.019168       0.044422      -0.033857       0.026372       0.075665      -0.066296       0.004138       0.062158              9.431368       6.158772       0.275446      -1.139562      15.766008      -0.047781       6.369323           0.014087
          314              O       9.788955      13.643262      25.985060      -0.544195      34.992327 0.50999939E+03  0.12097544E+05                                 8.570990                            7.016676       0.225038       2.149436                    0.996433      26.612409      69.451262       0.713270       0.362013      -1.136795      -0.028820       0.023595       0.026757       0.045861       0.009968       0.016181      -0.028374       0.084290       0.080760      -0.066606       0.020705       0.045901             10.095914      10.989041      -2.680520      -4.694496       8.752793       2.515116      10.545908           0.016103
          315              O       8.615904      12.401532      22.028720      -0.598673      38.146499 0.57347077E+03  0.13999286E+05                                 9.064927                            7.422938       0.326981       2.152059                    0.997178      28.081840      74.195648       0.696370       0.360306      -1.138842       0.070048       0.050744      -0.019259       0.088615       0.029997      -0.031407       0.039520      -0.030362       0.022731      -0.068311       0.019259       0.049051             10.578404       6.370024      -0.979659       0.981176      18.210110       0.126021       7.155076           0.018392
          316              O      10.010847      13.613697      23.381460      -0.530133      35.316913 0.51806332E+03  0.12338101E+05                                 8.668410                            7.083556       0.186745       2.137680                    0.996095      26.631903      69.659476       0.708092       0.363204      -1.135771      -0.023516       0.003425      -0.048410       0.053929       0.000092      -0.015179       0.023260       0.095156       0.096457      -0.069126       0.019510       0.049617             10.309595      10.633600      -3.040484       4.605835       9.139051      -3.134999      11.156133           0.011580

******************************************************
Auxiliary information for the entire system
The total spin magnetic moment of the unit cell is   7.710370
The total net atomic charge of the unit cell is   0.000016
Accuracy of reproducing the electrostatic potential in the unit cell:
  The inner radius (bohr) =    5.0000
  The outer radius (bohr) =   12.0000
  Valid grid points have density less than (e/(bohr^3)) =    0.0001
  The number of valid grid points were=       532460
  The rms potential error without charges in kcal/mol is=      6.65217
  The rms potential error with partial charges in kcal/mol is=      1.54481
  The RRMSE value at monopole order=      0.23223
  The rms potential error with partial charges and cloud penetration in kcal/mol is=      1.54246
  The RRMSE value at monopole order with cloud penetration is=      0.23187
  The rms potential error with partial charges and atomic dipoles in kcal/mol is=      1.06158
  The RRMSE value at dipole order=      0.15958
  The rms potential error with partial charges, atomic dipoles and cloud penetration in kcal/mol is=      1.05517
  The RRMSE value at dipole order with cloud penetration=      0.15862

******************************************************
The electron densities and ab initio electrostatic potential were computed in VASP using the PBE functional and
projector augmented wave method. See the main text of the journal article for a description of computational details.
The atomic charges, dipoles, and quadrupoles were computed with the DDEC6 method as described in
(a) T. A. Manz and N. Gabaldon Limas, RSC Adv. 6 (2016) 47771-47801 DOI: 10.1039/c6ra04656h
(b) N. Gabaldon Limas and T. A. Manz, RSC Adv. 8 (2018) 2678-2707 DOI: 10.1039/c7ra11829e.
For each atom in the material, the electron cloud parameters were fit to the spherically averaged atom-in-material
electron density using radial positions for which this density was between 10^-4 and 10^-2 electrons per cubic bohr.
The polarizabilities, dispersion coefficients, and quantum Drude oscillator (QDO) parameters were fit using the MCLF method.
The magnetic structure of the system was optimized in VASP from the default ferromagnetic initial guess using spin polarization.
The atomic spin moments (ASMs) were computed on this optimized magnetic structure using the DDEC6 partition as inputs
to the method of T. A. Manz and D. S. Sholl, J. Chem. Theory Comput. 7 (2011) 4146-4164 DOI: 10.1021/ct200539n.
The RMSE and RRMSE were computed using a uniform grid with Ewald summation.
