# Supplementary material for: A collection of forcefield precursors for metal–organic frameworks
Source: RSC Adv. 2019 Nov 13;9(63):36492–507. doi: 10.1039/c9ra07327b (PMC9075174; doi:10.1039/c9ra07327b)
Supplement: RA-009-C9RA07327B-s6180 [file RA-009-C9RA07327B-s6180.xyz]

  316
jmolscript: load "" {1 1 1} spacegroup "x,y,z" unitcell [{     13.570000     0.000000     0.000000 }, {      0.000000    19.800000     0.000000 }, {      0.000000     0.000000    28.390000 }]
Zr     2.628916     2.414214     3.594174     2.365581
Zr     4.123923    17.485380     3.509004     2.344552
Zr     1.933725    19.352322     5.568698     2.305482
Zr     5.258375     0.594000     5.073009     2.306883
Zr     4.799709     0.550440     1.586433     2.306147
Zr     1.483201    19.310940     2.013703     2.302808
Zr     4.156084    17.385786    17.789174     2.365583
Zr     2.661077     2.314620    17.704004     2.344553
Zr     4.851275     0.447678    19.763699     2.305484
Zr     1.526625    19.206000    19.268009     2.306886
Zr     1.985291    19.249560    15.781433     2.306150
Zr     5.301799     0.489060    16.208703     2.302810
Zr    10.941084    12.314214    10.600826     2.365584
Zr     9.446077     7.585380    10.685996     2.344552
Zr    11.636275     9.452322     8.626302     2.305483
Zr     8.311625    10.494000     9.121991     2.306884
Zr     8.770291    10.450440    12.608567     2.306149
Zr    12.086799     9.410940    12.181297     2.302809
Zr     9.413916     7.485786    24.795826     2.365581
Zr    10.908923    12.214620    24.880996     2.344551
Zr     8.718725    10.347678    22.821302     2.305480
Zr    12.043375     9.306000    23.316991     2.306880
Zr    11.584709     9.349560    26.803567     2.306148
Zr     8.268201    10.389060    26.376297     2.302809
H      4.004507     6.409260     5.388422     0.137776
H      5.125389     8.187300     6.683006     0.131559
H      3.767032     6.472620     1.569967     0.137823
H      5.115890     8.197200     0.442884     0.139146
H      2.819846    13.368960     1.751663     0.142269
H      1.302720    11.618640     0.922675     0.135994
H      2.430387    13.452120     4.880241     0.137727
H      1.070673    11.713680     6.115206     0.137537
H      6.217774     0.297000     9.465226     0.125399
H      6.240843     0.685080    11.869859     0.147292
H      2.780493    13.390740    19.583422     0.137776
H      1.659611    11.612700    20.878006     0.131560
H      3.017968    13.327380    15.764967     0.137823
H      1.669110    11.602800    14.637884     0.139146
H      3.965154     6.431040    15.946663     0.142269
H      5.482280     8.181360    15.117675     0.135994
H      4.354613     6.347880    19.075241     0.137727
H      5.714327     8.086320    20.310206     0.137537
H      0.567226    19.503000    23.660226     0.125399
H      0.544157    19.114920    26.064859     0.147292
H      9.565493    16.309260     8.806578     0.137776
H      8.444611    18.087300     7.511994     0.131559
H      9.802968    16.372620    12.625033     0.137823
H      8.454110    18.097200    13.752116     0.139146
H     10.750154     3.468960    12.443337     0.142269
H     12.267280     1.718640    13.272325     0.135993
H     11.139613     3.552120     9.314759     0.137727
H     12.499327     1.813680     8.079794     0.137537
H      7.352226    10.197000     4.729774     0.125399
H      7.329157    10.585080     2.325141     0.147293
H     10.789507     3.490740    23.001578     0.137776
H     11.910389     1.712700    21.706994     0.131560
H     10.552032     3.427380    26.820033     0.137823
H     11.900890     1.702800    27.947116     0.139146
H      9.604846    16.331040    26.638337     0.142270
H      8.087720    18.081360    27.467325     0.135994
H      9.215387    16.247880    23.509759     0.137727
H      7.855673    17.986320    22.274794     0.137537
H     13.002774     9.603000    18.924774     0.125398
H     13.025843     9.214920    16.520141     0.147293
C      4.592088     3.797640     5.629737     0.675245
C      4.985618     5.047020     6.387750    -0.088917
C      4.627370     6.235020     6.061265    -0.124786
C      5.251590     7.278480     6.830634    -0.114672
C      6.080717     6.771600     7.812928    -0.126375
C      6.957339     7.563600     8.653272     0.677083
C      4.296262     3.678840     1.195219     0.696503
C      4.776640     5.021280     0.641614    -0.112975
C      4.437390     6.274620     0.959582    -0.115467
C      5.197310     7.284420     0.281061    -0.113697
C      6.038650     6.720120    27.754064    -0.110463
C      6.949197     7.448760    26.859779     0.660505
C      1.990719    16.135020     1.561450     0.680947
C      1.492700    14.754960     0.979455    -0.132155
C      2.035500    13.515480     1.269033    -0.113180
C      1.234870    12.523500     0.718267    -0.107061
C      0.291755    13.052160    28.211143    -0.134583
C     12.930853    12.252240    27.296985     0.675644
C      2.272975    16.146900     5.695034     0.672103
C      1.601260    14.895540     6.075460    -0.127182
C      1.831950    13.640220     5.570118    -0.111830
C      1.017750    12.628440     6.271351    -0.128014
C      0.217120    13.180860     7.134407    -0.104433
C     12.915926    12.367080     8.051404     0.677617
C      3.867450     0.108900     7.943522     0.669432
C      4.199915     0.164340     9.357344    -0.107010
C      5.441570     0.297000     9.973407    -0.105733
C      5.509420     0.415800    11.367356    -0.110397
C      4.233840     0.049500    11.867020    -0.112979
C      3.962440    -0.011880    13.295037     0.663138
C      2.192912    16.002360    19.824737     0.675246
C      1.799382    14.752980    20.582750    -0.088916
C      2.157630    13.564980    20.256265    -0.124786
C      1.533410    12.521520    21.025634    -0.114672
C      0.704283    13.028400    22.007928    -0.126375
C     13.397661    12.236400    22.848272     0.677084
C      2.488738    16.121160    15.390219     0.696503
C      2.008360    14.778720    14.836614    -0.112976
C      2.347610    13.525380    15.154582    -0.115467
C      1.587690    12.515580    14.476061    -0.113697
C      0.746350    13.079880    13.559064    -0.110463
C     13.405803    12.351240    12.664779     0.660505
C      4.794281     3.664980    15.756450     0.680946
C      5.292300     5.045040    15.174455    -0.132153
C      4.749500     6.284520    15.464033    -0.113180
C      5.550130     7.276500    14.913267    -0.107062
C      6.493245     6.747840    14.016143    -0.134580
C      7.424147     7.547760    13.101985     0.675643
C      4.512025     3.653100    19.890034     0.672103
C      5.183740     4.904460    20.270460    -0.127182
C      4.953050     6.159780    19.765118    -0.111830
C      5.767250     7.171560    20.466351    -0.128015
C      6.567880     6.619140    21.329407    -0.104432
C      7.439074     7.432920    22.246404     0.677616
C      2.917550    19.691100    22.138522     0.669433
C      2.585085    19.635660    23.552344    -0.107010
C      1.343430    19.503000    24.168407    -0.105733
C      1.275580    19.384200    25.562356    -0.110398
C      2.551160    19.750500    26.062020    -0.112979
C      2.822560     0.011880    27.490037     0.663138
C      8.977912    13.697640     8.565263     0.675245
C      8.584382    14.947020     7.807250    -0.088917
C      8.942630    16.135020     8.133735    -0.124785
C      8.318410    17.178480     7.364366    -0.114673
C      7.489283    16.671600     6.382072    -0.126375
C      6.612661    17.463600     5.541728     0.677084
C      9.273738    13.578840    12.999781     0.696503
C      8.793360    14.921280    13.553386    -0.112976
C      9.132610    16.174620    13.235418    -0.115467
C      8.372690    17.184420    13.913939    -0.113697
C      7.531350    16.620120    14.830936    -0.110464
C      6.620803    17.348760    15.725221     0.660505
C     11.579281     6.235020    12.633550     0.680946
C     12.077300     4.854960    13.215545    -0.132152
C     11.534500     3.615480    12.925967    -0.113181
C     12.335130     2.623500    13.476733    -0.107061
C     13.278245     3.152160    14.373857    -0.134581
C      0.639147     2.352240    15.288015     0.675643
C     11.297025     6.246900     8.499966     0.672103
C     11.968740     4.995540     8.119540    -0.127182
C     11.738050     3.740220     8.624882    -0.111830
C     12.552250     2.728440     7.923649    -0.128014
C     13.352880     3.280860     7.060593    -0.104433
C      0.654074     2.467080     6.143596     0.677617
C      9.702550    10.008900     6.251478     0.669432
C      9.370085    10.064340     4.837656    -0.107010
C      8.128430    10.197000     4.221593    -0.105734
C      8.060580    10.315800     2.827644    -0.110398
C      9.336160     9.949500     2.327980    -0.112979
C      9.607560     9.888120     0.899963     0.663139
C     11.377088     6.102360    22.760263     0.675245
C     11.770618     4.852980    22.002250    -0.088916
C     11.412370     3.664980    22.328735    -0.124786
C     12.036590     2.621520    21.559366    -0.114672
C     12.865717     3.128400    20.577072    -0.126375
C      0.172339     2.336400    19.736728     0.677083
C     11.081262     6.221160    27.194781     0.696503
C     11.561640     4.878720    27.748386    -0.112975
C     11.222390     3.625380    27.430418    -0.115467
C     11.982310     2.615580    28.108939    -0.113697
C     12.823650     3.179880     0.635936    -0.110463
C      0.164197     2.451240     1.530221     0.660505
C      8.775719    13.564980    26.828550     0.680947
C      8.277700    14.945040    27.410545    -0.132154
C      8.820500    16.184520    27.120967    -0.113180
C      8.019870    17.176500    27.671733    -0.107061
C      7.076755    16.647840     0.178857    -0.134583
C      6.145853    17.447760     1.093015     0.675644
C      9.057975    13.553100    22.694966     0.672103
C      8.386260    14.804460    22.314540    -0.127181
C      8.616950    16.059780    22.819882    -0.111831
C      7.802750    17.071560    22.118649    -0.128015
C      7.002120    16.519140    21.255593    -0.104432
C      6.130926    17.332920    20.338596     0.677616
C     10.652450     9.791100    20.446478     0.669432
C     10.984915     9.735660    19.032656    -0.107009
C     12.226570     9.603000    18.416593    -0.105734
C     12.294420     9.484200    17.022644    -0.110398
C     11.018840     9.850500    16.522980    -0.112978
C     10.747440     9.911880    15.094963     0.663138
S      6.187920     5.070780     7.636910     0.143473
S      5.930090     4.991580    27.734191     0.134139
S      0.293112    14.743080    28.202626     0.191845
S      0.388102    14.832180     7.341654     0.147158
S      3.081747    19.629720    10.657606     0.157881
S      0.597080    14.729220    21.831910     0.143474
S      0.854910    14.808420    13.539191     0.134139
S      6.491888     5.056920    14.007626     0.191844
S      6.396898     4.967820    21.536654     0.147156
S      3.703253     0.170280    24.852606     0.157882
S      7.382080    14.970780     6.558090     0.143474
S      7.639910    14.891580    14.850809     0.134140
S     13.276888     4.843080    14.382374     0.191844
S     13.181898     4.932180     6.853346     0.147157
S     10.488253     9.729720     3.537394     0.157881
S     12.972920     4.829220    20.753090     0.143475
S     12.715090     4.908420     0.655809     0.134139
S      7.078112    14.956920     0.187374     0.191846
S      7.173102    14.867820    21.048346     0.147156
S      9.866747    10.070280    17.732394     0.157882
O      4.929981     1.938420     3.375571    -1.064133
O      2.944690     1.057320     2.089504    -1.118596
O      1.062531     0.683100     3.798582    -1.050958
O      3.197092     1.104840     5.053420    -1.117898
O      4.020791    18.536760     5.496304    -0.904365
O      5.155243    19.277280     3.415317    -1.161634
O      3.615048    18.503100     1.581323    -0.906067
O      2.241764    18.344700     3.690700    -1.157353
O      3.418283     3.809520     2.120733    -0.627065
O      4.707433     2.686860     0.746657    -0.581460
O      7.662979     6.809220    26.033630    -0.580126
O      7.011619     8.715960    27.120967    -0.641578
O     12.364984    13.010580     9.036537    -0.621159
O     12.674380    11.212740     7.719241    -0.599890
O      3.712752     3.934260     4.863207    -0.526860
O      5.271945     2.722500     6.001646    -0.669711
O      2.690931    19.552500     7.588647    -0.602710
O      4.872987     0.443520     7.296230    -0.556437
O      4.943551     0.326700    13.999109    -0.584672
O      2.787278    19.429740    13.683980    -0.610980
O      6.926128     8.811000     8.536873    -0.618613
O      7.699618     6.916140     9.502133    -0.614347
O     12.900999    10.992960    27.580885    -0.643752
O     12.419264    12.868020    26.388505    -0.557928
O      1.388211    17.127000     1.274711    -0.612004
O      2.997613    16.020180     2.293912    -0.594398
O      1.773599    17.208180     6.231605    -0.651078
O      3.179451    15.984540     4.880241    -0.549009
O      1.855019    17.861580    17.570571    -1.064139
O      3.840310    18.742680    16.284504    -1.118596
O      5.722469    19.116900    17.993582    -1.050958
O      3.587908    18.695160    19.248420    -1.117900
O      2.764209     1.263240    19.691304    -0.904371
O      1.629757     0.522720    17.610317    -1.161635
O      3.169952     1.296900    15.776323    -0.906067
O      4.543236     1.455300    17.885700    -1.157355
O      3.366717    15.990480    16.315733    -0.627065
O      2.077567    17.113140    14.941657    -0.581460
O     12.692021    12.990780    11.838630    -0.580125
O     13.343381    11.084040    12.925967    -0.641578
O      7.990016     6.789420    23.231537    -0.621159
O      7.680620     8.587260    21.914241    -0.599890
O      3.072248    15.865740    19.058207    -0.526860
O      1.513055    17.077500    20.196646    -0.669712
O      4.094069     0.247500    21.783647    -0.602709
O      1.912013    19.356480    21.491230    -0.556437
O      1.841449    19.473300    28.194109    -0.584672
O      3.997722     0.370260    27.878980    -0.610979
O     13.428872    10.989000    22.731873    -0.618614
O     12.655382    12.883860    23.697133    -0.614347
O      7.454001     8.807040    13.385885    -0.643752
O      7.935736     6.931980    12.193505    -0.557928
O      5.396789     2.673000    15.469711    -0.612004
O      3.787387     3.779820    16.488912    -0.594397
O      5.011401     2.591820    20.426605    -0.651077
O      3.605549     3.815460    19.075241    -0.549009
O      8.640019    11.838420    10.819429    -1.064137
O     10.625310    10.957320    12.105496    -1.118596
O     12.507469    10.583100    10.396418    -1.050962
O     10.372908    11.004840     9.141580    -1.117899
O      9.549209     8.636760     8.698696    -0.904364
O      8.414757     9.377280    10.779683    -1.161635
O      9.954952     8.603100    12.613677    -0.906073
O     11.328236     8.444700    10.504300    -1.157353
O     10.151717    13.709520    12.074267    -0.627066
O      8.862567    12.586860    13.448343    -0.581460
O      5.907021    16.709220    16.551370    -0.580126
O      6.558381    18.615960    15.464033    -0.641578
O      1.205016     3.110580     5.158463    -0.621159
O      0.895620     1.312740     6.475759    -0.599890
O      9.857248    13.834260     9.331793    -0.526860
O      8.298055    12.622500     8.193354    -0.669712
O     10.879069     9.652500     6.606353    -0.602709
O      8.697013    10.343520     6.898770    -0.556437
O      8.626449    10.226700     0.195891    -0.584672
O     10.782722     9.529740     0.511020    -0.610979
O      6.643872    18.711000     5.658127    -0.618613
O      5.870382    16.816140     4.692867    -0.614348
O      0.669001     1.092960    15.004115    -0.643752
O      1.150736     2.968020    16.196495    -0.557928
O     12.181789     7.227000    12.920289    -0.612004
O     10.572387     6.120180    11.901088    -0.594397
O     11.796401     7.308180     7.963395    -0.651077
O     10.390549     6.084540     9.314759    -0.549008
O     11.714981     7.961580    25.014429    -1.064132
O      9.729690     8.842680    26.300496    -1.118596
O      7.847531     9.216900    24.591418    -1.050957
O      9.982092     8.795160    23.336580    -1.117898
O     10.805791    11.163240    22.893696    -0.904361
O     11.940243    10.422720    24.974683    -1.161632
O     10.400048    11.196900    26.808677    -0.906072
O      9.026764    11.355300    24.699300    -1.157353
O     10.203283     6.090480    26.269267    -0.627065
O     11.492433     7.213140    27.643343    -0.581460
O      0.877979     3.090780     2.356370    -0.580125
O      0.226619     1.184040     1.269033    -0.641578
O      5.579984    16.689420    19.353463    -0.621159
O      5.889380    18.487260    20.670759    -0.599890
O     10.497752     5.965740    23.526793    -0.526860
O     12.056945     7.177500    22.388354    -0.669712
O      9.475931    10.147500    20.801353    -0.602709
O     11.657987     9.456480    21.093770    -0.556437
O     11.728551     9.573300    14.390891    -0.584671
O      9.572278    10.270260    14.706020    -0.610979
O      0.141128     1.089000    19.853127    -0.618613
O      0.914618     2.983860    18.887867    -0.614347
O      6.115999    18.707040     0.809115    -0.643752
O      5.634264    16.831980     2.001495    -0.557928
O      8.173211    12.573000    27.115289    -0.612004
O      9.782613    13.679820    26.096088    -0.594397
O      8.558599    12.491820    22.158395    -0.651077
O      9.964451    13.715460    23.509759    -0.549009

The following XYZ coordinates are in angstroms. Other properties are in atomic units.
The sperically averaged electron density of each atom fit to a function of the form exp(a - br)
eigen_1, eigen_2 and eigen_3 are the three eigenvalues of traceless quadrupole moment tensor
  atom number  atomic symbol              X              Y              Z     net charge C6 coefficient C8 coefficient C10 coefficient fluctuating dipole atomic polarizability isotropic forcefield polarizability              a              b squared Pearson coefficient          <r^3>          <r^4>         wp_QDO          m_QDO          q_QDO       dipole_x       dipole_y       dipole_z         dipole            Qxy            Qxz            Qyz     Q(x^2-y^2)  Q(3z^2 - R^2)        eigen_1        eigen_2        eigen_3 static polarizability      alpha(xx)      alpha(xy)      alpha(xz)      alpha(yy)      alpha(yz)      alpha(zz) atomic spin moment
            1             Zr       2.628916       2.414214       3.594174       2.365581      85.371973 0.15817528E+04  0.46947857E+05                                16.115559                           13.355041       2.073759       2.457889                    0.999230      55.218409     133.021071       0.488029       0.422847      -1.159738       0.012440      -0.046630      -0.000470       0.048263      -0.048060       0.002534       0.000781      -0.126823      -0.207406      -0.069423      -0.044711       0.114134             20.152560      17.790142       0.333360       0.096691      17.298412       0.058339      25.369125          -0.007228
            2             Zr       4.123923      17.485380       3.509004       2.344552      82.856855 0.15389347E+04  0.45428488E+05                                15.878395                           13.223463       2.035813       2.444559                    0.999101      55.578763     134.139023       0.486964       0.426090      -1.155899      -0.010587       0.041776       0.000780       0.043104      -0.051327      -0.006067       0.008451      -0.156050      -0.262886      -0.088354      -0.049284       0.137638             19.708932      19.547829       1.034801       0.570640      16.894613       0.285880      22.684355          -0.010523
            3             Zr       1.933725      19.352322       5.568698       2.305482     109.448261 0.22516102E+04  0.72448680E+05                                17.072728                           14.335701       1.659420       2.320072                    0.999302      56.788814     138.969683       0.556151       0.342276      -1.231942      -0.000879       0.012009      -0.031524       0.033745       0.073877      -0.070644      -0.017932       0.135539       0.077493      -0.114428      -0.020521       0.134949             20.872546      14.103148      -2.292092       0.333850      26.364665       0.923870      22.149827          -0.020823
            4             Zr       5.258375       0.594000       5.073009       2.306883     106.906277 0.22097681E+04  0.70841047E+05                                16.820846                           14.219035       1.664126       2.319982                    0.999429      56.845579     139.310551       0.556856       0.343103      -1.229959       0.002740       0.000044      -0.055368       0.055436       0.051531       0.043646       0.029696       0.237904      -0.112735      -0.116674      -0.043845       0.160519             20.349713      13.950773      -2.985310       1.432065      24.771449       0.558642      22.326916          -0.019084
            5             Zr       4.799709       0.550440       1.586433       2.306147     106.133623 0.22135451E+04  0.70938999E+05                                16.709748                           14.192283       1.699300       2.332341                    0.999373      56.699137     138.587731       0.560095       0.341230      -1.232571      -0.019567       0.002815       0.032295       0.037865       0.037980      -0.069707      -0.036635       0.185259       0.049840      -0.113359      -0.025741       0.139100             20.205002      14.349604      -3.128584       0.035948      24.949619       0.726762      21.315782          -0.019188
            6             Zr       1.483201      19.310940       2.013703       2.302808     108.810048 0.22398442E+04  0.71999609E+05                                17.019014                           14.321791       1.700837       2.330176                    0.999377      56.904759     139.336042       0.554863       0.343406      -1.230519      -0.006174       0.000871       0.044944       0.045374       0.103382       0.056684      -0.004080       0.176689      -0.094006      -0.128808      -0.035672       0.164480             20.690500      14.461585      -3.362992       1.768801      24.883711      -0.438921      22.726204          -0.022774
            7             Zr       4.156084      17.385786      17.789174       2.365583      85.371810 0.15817484E+04  0.46947706E+05                                16.115557                           13.355036       2.073738       2.457882                    0.999230      55.218423     133.021191       0.488028       0.422848      -1.159737      -0.012439       0.046630      -0.000470       0.048263      -0.048058      -0.002534      -0.000781      -0.126821      -0.207411      -0.069425      -0.044708       0.114132             20.152564      17.790145       0.333353      -0.096694      17.298403      -0.058337      25.369144          -0.007231
            8             Zr       2.661077       2.314620      17.704004       2.344553      82.856791 0.15389330E+04  0.45428429E+05                                15.878394                           13.223461       2.035808       2.444557                    0.999101      55.578781     134.139105       0.486963       0.426091      -1.155899       0.010587      -0.041776       0.000781       0.043104      -0.051328       0.006067      -0.008451      -0.156051      -0.262884      -0.088353      -0.049285       0.137638             19.708933      19.547828       1.034798      -0.570640      16.894610      -0.285880      22.684362          -0.010524
            9             Zr       4.851275       0.447678      19.763699       2.305484     109.448378 0.22516124E+04  0.72448769E+05                                17.072743                           14.335711       1.659413       2.320070                    0.999302      56.788830     138.969757       0.556151       0.342276      -1.231942       0.000880      -0.012008      -0.031523       0.033744       0.073877       0.070641       0.017931       0.135541       0.077485      -0.114427      -0.020520       0.134948             20.872569      14.103164      -2.292101      -0.333847      26.364703      -0.923884      22.149840          -0.020823
           10             Zr       1.526625      19.206000      19.268009       2.306886     106.906082 0.22097631E+04  0.70840843E+05                                16.820826                           14.219018       1.664124       2.319982                    0.999429      56.845527     139.310365       0.556857       0.343103      -1.229959      -0.002740      -0.000043      -0.055368       0.055436       0.051531      -0.043645      -0.029694       0.237902      -0.112734      -0.116673      -0.043845       0.160518             20.349687      13.950758      -2.985307      -1.432061      24.771419      -0.558640      22.326883          -0.019084
           11             Zr       1.985291      19.249560      15.781433       2.306150     106.133482 0.22135417E+04  0.70938859E+05                                16.709732                           14.192271       1.699301       2.332342                    0.999373      56.699105     138.587607       0.560096       0.341230      -1.232571       0.019566      -0.002814       0.032295       0.037865       0.037981       0.069706       0.036634       0.185260       0.049836      -0.113359      -0.025741       0.139100             20.204981      14.349593      -3.128581      -0.035949      24.949590      -0.726758      21.315759          -0.019191
           12             Zr       5.301799       0.489060      16.208703       2.302810     108.810176 0.22398467E+04  0.71999716E+05                                17.019037                           14.321807       1.700822       2.330171                    0.999377      56.904758     139.336108       0.554862       0.343407      -1.230519       0.006175      -0.000871       0.044944       0.045375       0.103382      -0.056680       0.004079       0.176690      -0.094005      -0.128807      -0.035671       0.164479             20.690532      14.461609      -3.363009      -1.768810      24.883759       0.438939      22.726228          -0.022779
           13             Zr      10.941084      12.314214      10.600826       2.365584      85.371729 0.15817463E+04  0.46947631E+05                                16.115553                           13.355031       2.073730       2.457880                    0.999230      55.218406     133.021164       0.488028       0.422848      -1.159737      -0.012441      -0.046630       0.000470       0.048264       0.048059       0.002534      -0.000781      -0.126816      -0.207410      -0.069424      -0.044707       0.114131             20.152560      17.790137      -0.333372       0.096693      17.298405      -0.058335      25.369138          -0.007229
           14             Zr       9.446077       7.585380      10.685996       2.344552      82.856909 0.15389362E+04  0.45428540E+05                                15.878395                           13.223465       2.035821       2.444562                    0.999101      55.578751     134.138957       0.486964       0.426090      -1.155899       0.010588       0.041776      -0.000781       0.043104       0.051329      -0.006067      -0.008452      -0.156054      -0.262889      -0.088355      -0.049286       0.137641             19.708930      19.547819      -1.034796       0.570643      16.894617      -0.285873      22.684353          -0.010522
           15             Zr      11.636275       9.452322       8.626302       2.305483     109.448197 0.22516088E+04  0.72448619E+05                                17.072719                           14.335695       1.659424       2.320073                    0.999302      56.788805     138.969631       0.556151       0.342276      -1.231942       0.000880       0.012009       0.031523       0.033745      -0.073878      -0.070643       0.017931       0.135538       0.077493      -0.114428      -0.020520       0.134948             20.872534      14.103142       2.292091       0.333847      26.364658      -0.923869      22.149802          -0.020822
           16             Zr       8.311625      10.494000       9.121991       2.306884     106.906354 0.22097699E+04  0.70841121E+05                                16.820858                           14.219045       1.664118       2.319980                    0.999429      56.845586     139.310600       0.556856       0.343103      -1.229958      -0.002742       0.000045       0.055369       0.055437      -0.051530       0.043643      -0.029694       0.237902      -0.112732      -0.116673      -0.043844       0.160517             20.349726      13.950781       2.985310       1.432064      24.771483      -0.558653      22.326915          -0.019086
           17             Zr       8.770291      10.450440      12.608567       2.306149     106.133535 0.22135432E+04  0.70938919E+05                                16.709737                           14.192276       1.699303       2.332342                    0.999373      56.699120     138.587657       0.560096       0.341230      -1.232571       0.019566       0.002815      -0.032295       0.037864      -0.037980      -0.069704       0.036634       0.185261       0.049836      -0.113359      -0.025740       0.139098             20.204985      14.349591       3.128574       0.035946      24.949620      -0.726746      21.315744          -0.019188
           18             Zr      12.086799       9.410940      12.181297       2.302809     108.809879 0.22398402E+04  0.71999450E+05                                17.018999                           14.321781       1.700836       2.330176                    0.999377      56.904704     139.335878       0.554863       0.343406      -1.230519       0.006174       0.000871      -0.044944       0.045375      -0.103382       0.056683       0.004079       0.176689      -0.094003      -0.128808      -0.035671       0.164479             20.690478      14.461580       3.362994       1.768801      24.883692       0.438923      22.726163          -0.022775
           19             Zr       9.413916       7.485786      24.795826       2.365581      85.371972 0.15817528E+04  0.46947860E+05                                16.115559                           13.355042       2.073757       2.457888                    0.999230      55.218410     133.021081       0.488029       0.422847      -1.159738       0.012439       0.046630       0.000469       0.048263       0.048059      -0.002534       0.000781      -0.126824      -0.207405      -0.069423      -0.044711       0.114133             20.152559      17.790146      -0.333354      -0.096691      17.298408       0.058344      25.369124          -0.007229
           20             Zr      10.908923      12.214620      24.880996       2.344551      82.856871 0.15389353E+04  0.45428507E+05                                15.878394                           13.223463       2.035815       2.444560                    0.999101      55.578723     134.138895       0.486964       0.426090      -1.155899      -0.010587      -0.041777      -0.000780       0.043105       0.051328       0.006067       0.008451      -0.156052      -0.262888      -0.088354      -0.049284       0.137639             19.708929      19.547823      -1.034799      -0.570636      16.894612       0.285886      22.684351          -0.010525
           21             Zr       8.718725      10.347678      22.821302       2.305480     109.448326 0.22516122E+04  0.72448756E+05                                17.072728                           14.335703       1.659430       2.320075                    0.999302      56.788850     138.969759       0.556151       0.342275      -1.231942      -0.000880      -0.012009       0.031524       0.033745      -0.073878       0.070644      -0.017932       0.135535       0.077499      -0.114429      -0.020520       0.134949             20.872544      14.103150       2.292098      -0.333840      26.364668       0.923877      22.149814          -0.020822
           22             Zr      12.043375       9.306000      23.316991       2.306880     106.906156 0.22097657E+04  0.70840944E+05                                16.820826                           14.219021       1.664140       2.319986                    0.999429      56.845570     139.310463       0.556857       0.343103      -1.229959       0.002739      -0.000044       0.055368       0.055436      -0.051529      -0.043648       0.029697       0.237906      -0.112732      -0.116676      -0.043845       0.160520             20.349683      13.950758       2.985303      -1.432066      24.771413       0.558646      22.326877          -0.019085
           23             Zr      11.584709       9.349560      26.803567       2.306148     106.133447 0.22135408E+04  0.70938827E+05                                16.709732                           14.192271       1.699297       2.332341                    0.999373      56.699080     138.587562       0.560096       0.341230      -1.232571      -0.019567      -0.002814      -0.032296       0.037865      -0.037981       0.069706      -0.036635       0.185259       0.049837      -0.113359      -0.025742       0.139100             20.204980      14.349595       3.128581      -0.035947      24.949591       0.726769      21.315755          -0.019187
           24             Zr       8.268201      10.389060      26.376297       2.302809     108.810078 0.22398446E+04  0.71999632E+05                                17.019024                           14.321798       1.700826       2.330173                    0.999377      56.904740     139.336035       0.554862       0.343406      -1.230519      -0.006174      -0.000871      -0.044944       0.045374      -0.103382      -0.056681      -0.004080       0.176690      -0.094008      -0.128807      -0.035672       0.164479             20.690514      14.461597       3.363001      -1.768801      24.883735      -0.438923      22.726209          -0.022775
           25              H       4.004507       6.409260       5.388422       0.137776       1.067381 0.75977532E+01  0.72548537E+02                                 1.645482                            1.554458      -0.804408       2.512486                    0.999740       3.090807       8.129890       0.537847       1.192626      -0.732319      -0.025662       0.005573      -0.026466       0.037284      -0.004727       0.014669      -0.004304      -0.006707      -0.003110      -0.016645       0.000557       0.016088              1.675913       1.739559      -0.044724       0.450686       1.466260      -0.039621       1.821919           0.000008
           26              H       5.125389       8.187300       6.683006       0.131559       1.068081 0.75942522E+01  0.72338884E+02                                 1.623941                            1.536538      -0.857442       2.484570                    0.999441       3.119844       8.134468       0.551552       1.165824      -0.738201      -0.004077       0.039160      -0.008954       0.040377      -0.003850       0.011320      -0.005734      -0.019924      -0.011053      -0.017454       0.001191       0.016262              1.649689       1.405628      -0.049743       0.065992       2.168679      -0.077759       1.374759           0.000081
           27              H       3.767032       6.472620       1.569967       0.137823       1.072103 0.76046561E+01  0.72584126E+02                                 1.647089                            1.553121      -0.801829       2.516374                    0.999732       3.076512       8.073579       0.539488       1.189494      -0.733273      -0.029913       0.007582       0.023533       0.038809      -0.004325      -0.015224       0.003841      -0.005727      -0.014356      -0.018004       0.002111       0.015893              1.679200       1.828663      -0.071455      -0.444128       1.465868       0.050615       1.743070           0.000025
           28              H       5.115890       8.197200       0.442884       0.139146       1.036505 0.72900992E+01  0.68799697E+02                                 1.598521                            1.510802      -0.843280       2.497559                    0.999570       3.071812       7.996397       0.552765       1.174121      -0.736208      -0.003203       0.038838       0.009622       0.040140      -0.003372      -0.010840       0.006717      -0.017351      -0.020566      -0.017177       0.000637       0.016540              1.626878       1.385574      -0.005619      -0.062649       2.143293       0.095404       1.351766          -0.000011
           29              H       2.819846      13.368960       1.751663       0.142269       1.039115 0.72212730E+01  0.68085713E+02                                 1.614483                            1.514065      -0.781189       2.527785                    0.999797       3.048162       7.968094       0.545704       1.190438      -0.732627       0.037716      -0.008148       0.016199       0.041848      -0.005147       0.013820      -0.003110       0.001928      -0.033356      -0.018696       0.001690       0.017006              1.658877       1.968566      -0.051853       0.414963       1.406130      -0.007167       1.601935          -0.000073
           30              H       1.302720      11.618640       0.922675       0.135994       1.070166 0.75817005E+01  0.72135800E+02                                 1.625641                            1.535880      -0.828781       2.503382                    0.999561       3.074133       7.991213       0.551750       1.166754      -0.738603       0.000789      -0.039198       0.014954       0.041961      -0.001363       0.011014      -0.009108      -0.014123      -0.023068      -0.018108       0.001677       0.016431              1.648960       1.397970      -0.013651       0.077894       2.165787      -0.117997       1.383124          -0.000067
           31              H       2.430387      13.452120       4.880241       0.137727       1.053049 0.74425878E+01  0.70838212E+02                                 1.636314                            1.542272      -0.847436       2.494198                    0.999547       3.131815       8.276644       0.536949       1.198475      -0.730009       0.026786      -0.007519      -0.030488       0.041274      -0.002305      -0.015450       0.004942      -0.008599      -0.005275      -0.018194       0.002696       0.015498              1.674482       1.695727      -0.045730      -0.440649       1.440835       0.068691       1.886885           0.000013
           32              H       1.070673      11.713680       6.115206       0.137537       1.074685 0.76512447E+01  0.73028134E+02                                 1.635288                            1.546798      -0.859958       2.486797                    0.999475       3.091964       8.073482       0.547245       1.172645      -0.737024       0.002395      -0.037758      -0.006846       0.038449      -0.004706      -0.010274       0.007046      -0.018763      -0.015760      -0.016379      -0.001023       0.017402              1.658523       1.406666      -0.000918      -0.087331       2.178101       0.091834       1.390801           0.000039
           33              H       6.217774       0.297000       9.465226       0.125399       1.049073 0.75557410E+01  0.72130291E+02                                 1.628704                            1.550678      -0.791694       2.512606                    0.999765       3.154471       8.327573       0.537611       1.193432      -0.731354       0.034174      -0.004846      -0.020101       0.039942       0.001428      -0.002752       0.004687       0.028037       0.002423      -0.015903       0.001714       0.014189              1.652715       1.857324      -0.015337      -0.349880       1.321299       0.023377       1.779523          -0.000054
           34              H       6.240843       0.685080      11.869859       0.147292       1.014447 0.70987690E+01  0.66754571E+02                                 1.599111                            1.509664      -0.836217       2.506783                    0.999731       3.033721       7.962515       0.541002       1.203951      -0.729363       0.032649       0.017678       0.021395       0.042852       0.010002       0.003498       0.004469       0.025979       0.001770      -0.017250      -0.000210       0.017460              1.630023       1.787038       0.177984       0.341626       1.366224       0.125255       1.736806          -0.000062
           35              H       2.780493      13.390740      19.583422       0.137776       1.067380 0.75977486E+01  0.72548478E+02                                 1.645481                            1.554457      -0.804406       2.512487                    0.999740       3.090807       8.129888       0.537847       1.192625      -0.732319       0.025662      -0.005573      -0.026466       0.037284      -0.004727      -0.014669       0.004304      -0.006707      -0.003110      -0.016645       0.000557       0.016088              1.675912       1.739558      -0.044724      -0.450685       1.466260       0.039620       1.821917           0.000006
           36              H       1.659611      11.612700      20.878006       0.131560       1.068083 0.75942668E+01  0.72339057E+02                                 1.623942                            1.536539      -0.857442       2.484569                    0.999441       3.119847       8.134477       0.551552       1.165823      -0.738201       0.004077      -0.039160      -0.008954       0.040377      -0.003850      -0.011320       0.005734      -0.019924      -0.011053      -0.017454       0.001191       0.016262              1.649690       1.405629      -0.049743      -0.065992       2.168681       0.077759       1.374760           0.000081
           37              H       3.017968      13.327380      15.764967       0.137823       1.072103 0.76046622E+01  0.72584203E+02                                 1.647090                            1.553122      -0.801829       2.516374                    0.999732       3.076513       8.073584       0.539488       1.189494      -0.733273       0.029913      -0.007582       0.023533       0.038809      -0.004325       0.015224      -0.003841      -0.005727      -0.014356      -0.018004       0.002111       0.015893              1.679201       1.828664      -0.071455       0.444128       1.465869      -0.050615       1.743071           0.000020
           38              H       1.669110      11.602800      14.637884       0.139146       1.036504 0.72900943E+01  0.68799640E+02                                 1.598520                            1.510801      -0.843279       2.497560                    0.999570       3.071811       7.996394       0.552765       1.174121      -0.736208       0.003203      -0.038838       0.009623       0.040140      -0.003372       0.010840      -0.006717      -0.017351      -0.020566      -0.017177       0.000637       0.016540              1.626877       1.385573      -0.005619       0.062649       2.143292      -0.095404       1.351766          -0.000016
           39              H       3.965154       6.431040      15.946663       0.142269       1.039116 0.72212850E+01  0.68085851E+02                                 1.614484                            1.514066      -0.781189       2.527784                    0.999797       3.048165       7.968102       0.545704       1.190437      -0.732627      -0.037716       0.008148       0.016199       0.041848      -0.005147      -0.013820       0.003110       0.001928      -0.033356      -0.018696       0.001690       0.017006              1.658878       1.968567      -0.051853      -0.414963       1.406131       0.007167       1.601935          -0.000077
           40              H       5.482280       8.181360      15.117675       0.135994       1.070168 0.75817176E+01  0.72136001E+02                                 1.625643                            1.535882      -0.828782       2.503381                    0.999561       3.074136       7.991222       0.551750       1.166754      -0.738603      -0.000788       0.039198       0.014954       0.041961      -0.001363      -0.011014       0.009108      -0.014123      -0.023068      -0.018108       0.001676       0.016431              1.648962       1.397971      -0.013651      -0.077894       2.165790       0.117997       1.383126          -0.000073
           41              H       4.354613       6.347880      19.075241       0.137727       1.053050 0.74425975E+01  0.70838333E+02                                 1.636315                            1.542273      -0.847436       2.494198                    0.999547       3.131817       8.276653       0.536949       1.198476      -0.730009      -0.026786       0.007519      -0.030488       0.041274      -0.002305       0.015450      -0.004942      -0.008599      -0.005275      -0.018194       0.002696       0.015498              1.674484       1.695728      -0.045730       0.440650       1.440837      -0.068691       1.886887           0.000012
           42              H       5.714327       8.086320      20.310206       0.137537       1.074685 0.76512447E+01  0.73028133E+02                                 1.635288                            1.546798      -0.859957       2.486798                    0.999475       3.091964       8.073482       0.547245       1.172645      -0.737024      -0.002395       0.037758      -0.006846       0.038449      -0.004706       0.010274      -0.007046      -0.018763      -0.015760      -0.016379      -0.001023       0.017402              1.658523       1.406667      -0.000918       0.087331       2.178101      -0.091834       1.390801           0.000038
           43              H       0.567226      19.503000      23.660226       0.125399       1.049073 0.75557493E+01  0.72130394E+02                                 1.628705                            1.550679      -0.791694       2.512606                    0.999765       3.154473       8.327581       0.537610       1.193432      -0.731354      -0.034174       0.004846      -0.020101       0.039942       0.001428       0.002752      -0.004687       0.028037       0.002423      -0.015903       0.001714       0.014189              1.652716       1.857325      -0.015337       0.349880       1.321300      -0.023377       1.779524          -0.000052
           44              H       0.544157      19.114920      26.064859       0.147292       1.014447 0.70987720E+01  0.66754601E+02                                 1.599111                            1.509664      -0.836217       2.506783                    0.999731       3.033722       7.962516       0.541003       1.203951      -0.729363      -0.032649      -0.017678       0.021395       0.042852       0.010002      -0.003498      -0.004469       0.025979       0.001770      -0.017250      -0.000210       0.017460              1.630023       1.787038       0.177984      -0.341626       1.366224      -0.125255       1.736806          -0.000059
           45              H       9.565493      16.309260       8.806578       0.137776       1.067380 0.75977441E+01  0.72548427E+02                                 1.645481                            1.554457      -0.804406       2.512487                    0.999740       3.090806       8.129886       0.537847       1.192625      -0.732319       0.025662       0.005573       0.026466       0.037284       0.004727       0.014669       0.004304      -0.006707      -0.003110      -0.016645       0.000557       0.016088              1.675911       1.739558       0.044724       0.450685       1.466259       0.039621       1.821917           0.000005
           46              H       8.444611      18.087300       7.511994       0.131559       1.068081 0.75942456E+01  0.72338800E+02                                 1.623940                            1.536537      -0.857442       2.484570                    0.999441       3.119843       8.134462       0.551553       1.165823      -0.738201       0.004077       0.039160       0.008954       0.040377       0.003850       0.011320       0.005734      -0.019924      -0.011052      -0.017454       0.001191       0.016262              1.649687       1.405627       0.049743       0.065992       2.168678       0.077758       1.374758           0.000080
           47              H       9.802968      16.372620      12.625033       0.137823       1.072102 0.76046536E+01  0.72584098E+02                                 1.647089                            1.553120      -0.801829       2.516374                    0.999732       3.076512       8.073579       0.539488       1.189494      -0.733273       0.029913       0.007582      -0.023533       0.038809       0.004325      -0.015224      -0.003841      -0.005727      -0.014356      -0.018004       0.002111       0.015893              1.679200       1.828662       0.071455      -0.444127       1.465867      -0.050615       1.743070           0.000021
           48              H       8.454110      18.097200      13.752116       0.139146       1.036505 0.72900996E+01  0.68799705E+02                                 1.598521                            1.510802      -0.843280       2.497559                    0.999570       3.071812       7.996398       0.552765       1.174121      -0.736208       0.003203       0.038838      -0.009623       0.040140       0.003372      -0.010840      -0.006717      -0.017351      -0.020566      -0.017177       0.000637       0.016540              1.626878       1.385574       0.005619      -0.062649       2.143294      -0.095404       1.351766          -0.000016
           49              H      10.750154       3.468960      12.443337       0.142269       1.039117 0.72212903E+01  0.68085915E+02                                 1.614485                            1.514067      -0.781190       2.527784                    0.999797       3.048166       7.968106       0.545704       1.190437      -0.732627      -0.037716      -0.008148      -0.016199       0.041848       0.005147       0.013820       0.003110       0.001928      -0.033356      -0.018696       0.001690       0.017006              1.658879       1.968569       0.051853       0.414964       1.406131       0.007167       1.601936          -0.000077
           50              H      12.267280       1.718640      13.272325       0.135993       1.070168 0.75817219E+01  0.72136057E+02                                 1.625644                            1.535883      -0.828782       2.503381                    0.999561       3.074137       7.991227       0.551750       1.166755      -0.738603      -0.000788      -0.039198      -0.014954       0.041961       0.001363       0.011014       0.009108      -0.014124      -0.023068      -0.018108       0.001676       0.016431              1.648963       1.397972       0.013651       0.077894       2.165791       0.117998       1.383126          -0.000073
           51              H      11.139613       3.552120       9.314759       0.137727       1.053050 0.74425957E+01  0.70838308E+02                                 1.636314                            1.542272      -0.847437       2.494198                    0.999547       3.131817       8.276651       0.536949       1.198475      -0.730009      -0.026786      -0.007519       0.030488       0.041274       0.002305      -0.015450      -0.004942      -0.008599      -0.005275      -0.018194       0.002696       0.015498              1.674483       1.695727       0.045730      -0.440649       1.440836      -0.068691       1.886886           0.000011
           52              H      12.499327       1.813680       8.079794       0.137537       1.074686 0.76512539E+01  0.73028248E+02                                 1.635290                            1.546799      -0.859959       2.486797                    0.999475       3.091965       8.073488       0.547244       1.172645      -0.737024      -0.002395      -0.037758       0.006846       0.038449       0.004706      -0.010274      -0.007046      -0.018763      -0.015760      -0.016379      -0.001023       0.017402              1.658525       1.406668       0.000918      -0.087331       2.178104      -0.091834       1.390802           0.000037
           53              H       7.352226      10.197000       4.729774       0.125399       1.049071 0.75557288E+01  0.72130141E+02                                 1.628702                            1.550677      -0.791693       2.512607                    0.999765       3.154469       8.327564       0.537611       1.193431      -0.731354      -0.034174      -0.004846       0.020101       0.039942      -0.001428      -0.002752      -0.004687       0.028037       0.002423      -0.015903       0.001714       0.014189              1.652713       1.857321       0.015337      -0.349879       1.321298      -0.023377       1.779521          -0.000052
           54              H       7.329157      10.585080       2.325141       0.147293       1.014446 0.70987629E+01  0.66754493E+02                                 1.599110                            1.509663      -0.836217       2.506784                    0.999731       3.033720       7.962509       0.541003       1.203950      -0.729363      -0.032649       0.017678      -0.021395       0.042852      -0.010002       0.003498      -0.004469       0.025979       0.001770      -0.017250      -0.000210       0.017460              1.630021       1.787037      -0.177984       0.341625       1.366223      -0.125255       1.736804          -0.000058
           55              H      10.789507       3.490740      23.001578       0.137776       1.067380 0.75977481E+01  0.72548470E+02                                 1.645481                            1.554457      -0.804407       2.512487                    0.999740       3.090807       8.129887       0.537847       1.192625      -0.732319      -0.025662      -0.005573       0.026466       0.037284       0.004727      -0.014669      -0.004304      -0.006707      -0.003110      -0.016645       0.000557       0.016088              1.675911       1.739558       0.044724      -0.450685       1.466259      -0.039620       1.821917           0.000008
           56              H      11.910389       1.712700      21.706994       0.131560       1.068082 0.75942558E+01  0.72338927E+02                                 1.623941                            1.536538      -0.857442       2.484570                    0.999441       3.119845       8.134471       0.551552       1.165823      -0.738201      -0.004077      -0.039160       0.008954       0.040377       0.003850      -0.011320      -0.005734      -0.019924      -0.011053      -0.017454       0.001191       0.016262              1.649689       1.405628       0.049743      -0.065992       2.168679      -0.077759       1.374759           0.000081
           57              H      10.552032       3.427380      26.820033       0.137823       1.072104 0.76046660E+01  0.72584244E+02                                 1.647090                            1.553121      -0.801829       2.516374                    0.999732       3.076514       8.073585       0.539488       1.189493      -0.733273      -0.029913      -0.007582      -0.023533       0.038809       0.004325       0.015224       0.003841      -0.005727      -0.014356      -0.018004       0.002111       0.015893              1.679201       1.828664       0.071455       0.444128       1.465868       0.050615       1.743071           0.000024
           58              H      11.900890       1.702800      27.947116       0.139146       1.036505 0.72901030E+01  0.68799742E+02                                 1.598521                            1.510802      -0.843280       2.497559                    0.999570       3.071813       7.996400       0.552765       1.174120      -0.736208      -0.003203      -0.038838      -0.009622       0.040140       0.003372       0.010840       0.006717      -0.017351      -0.020566      -0.017177       0.000637       0.016540              1.626878       1.385574       0.005619       0.062649       2.143294       0.095404       1.351766          -0.000012
           59              H       9.604846      16.331040      26.638337       0.142270       1.039114 0.72212704E+01  0.68085684E+02                                 1.614483                            1.514065      -0.781189       2.527785                    0.999797       3.048162       7.968094       0.545704       1.190437      -0.732627       0.037716       0.008148      -0.016199       0.041848       0.005147      -0.013820      -0.003110       0.001928      -0.033356      -0.018696       0.001690       0.017006              1.658876       1.968566       0.051853      -0.414963       1.406130      -0.007167       1.601934          -0.000074
           60              H       8.087720      18.081360      27.467325       0.135994       1.070167 0.75817078E+01  0.72135891E+02                                 1.625642                            1.535881      -0.828781       2.503382                    0.999561       3.074134       7.991218       0.551750       1.166755      -0.738603       0.000789       0.039198      -0.014954       0.041961       0.001363      -0.011014      -0.009108      -0.014123      -0.023068      -0.018108       0.001677       0.016431              1.648962       1.397971       0.013651      -0.077894       2.165789      -0.117997       1.383125          -0.000068
           61              H       9.215387      16.247880      23.509759       0.137727       1.053050 0.74425954E+01  0.70838302E+02                                 1.636314                            1.542272      -0.847436       2.494198                    0.999547       3.131817       8.276650       0.536950       1.198475      -0.730009       0.026786       0.007519       0.030488       0.041274       0.002305       0.015450       0.004942      -0.008600      -0.005275      -0.018194       0.002696       0.015498              1.674483       1.695727       0.045730       0.440649       1.440836       0.068691       1.886886           0.000013
           62              H       7.855673      17.986320      22.274794       0.137537       1.074683 0.76512318E+01  0.73027974E+02                                 1.635286                            1.546796      -0.859957       2.486798                    0.999475       3.091962       8.073473       0.547245       1.172644      -0.737024       0.002395       0.037759       0.006846       0.038449       0.004706       0.010274       0.007046      -0.018763      -0.015760      -0.016379      -0.001023       0.017402              1.658521       1.406665       0.000918       0.087331       2.178098       0.091834       1.390799           0.000039
           63              H      13.002774       9.603000      18.924774       0.125398       1.049074 0.75557524E+01  0.72130434E+02                                 1.628706                            1.550680      -0.791694       2.512606                    0.999765       3.154473       8.327583       0.537610       1.193433      -0.731353       0.034174       0.004846       0.020101       0.039942      -0.001428       0.002752       0.004687       0.028037       0.002422      -0.015903       0.001714       0.014189              1.652718       1.857326       0.015337       0.349881       1.321301       0.023378       1.779525          -0.000054
           64              H      13.025843       9.214920      16.520141       0.147293       1.014447 0.70987718E+01  0.66754599E+02                                 1.599111                            1.509664      -0.836217       2.506783                    0.999731       3.033722       7.962516       0.541003       1.203950      -0.729363       0.032649      -0.017678      -0.021395       0.042852      -0.010002      -0.003498       0.004469       0.025979       0.001770      -0.017250      -0.000210       0.017460              1.630022       1.787038      -0.177984      -0.341626       1.366223       0.125255       1.736805          -0.000062
           65              C       4.592088       3.797640       5.629737       0.675245      22.351767 0.22774612E+03  0.46297833E+04                                 7.541723                            5.469783      -0.060070       2.062110                    0.999392      21.422699      60.389626       0.611612       0.492630      -1.003971      -0.014244      -0.057971      -0.032086       0.067772       0.016034      -0.090824      -0.050363       0.044676       0.099372      -0.084988      -0.040856       0.125844              9.422884       7.276123       1.824036       3.297782      13.009711       3.206459       7.982818           0.000489
           66              C       4.985618       5.047020       6.387750      -0.088917      45.752040 0.49512947E+03  0.11971713E+05                                11.305689                            7.471064      -0.025994       1.979191                    0.999242      28.890000      83.011258       0.599227       0.422744      -1.064930       0.006936       0.022335       0.020441       0.031061       0.001627       0.008193      -0.006909       0.045528       0.002836      -0.025367       0.000284       0.025083             15.765482      10.338633       6.505508       5.209624      24.846619       8.235683      12.111196           0.008086
           67              C       4.627370       6.235020       6.061265      -0.124786      32.591476 0.39933687E+03  0.92303753E+04                                 8.970867                            6.708261       0.056947       1.990544                    0.999703      29.272870      84.614916       0.627068       0.422583      -1.055784       0.014549       0.025693       0.012928       0.032233       0.012739      -0.003596       0.001467       0.023895       0.024429      -0.021795       0.007216       0.014579             10.771357       8.787213       2.823288       4.249964      14.082547       3.364755       9.444310          -0.000064
           68              C       5.251590       7.278480       6.830634      -0.114672      34.722993 0.43552274E+03  0.10249474E+05                                 9.310432                            6.976683       0.088287       1.992877                    0.999676      29.590344      85.268319       0.621008       0.419101      -1.061893       0.000750      -0.023580      -0.016067       0.028543       0.003061       0.004067      -0.005669      -0.012661      -0.007735      -0.010066      -0.000175       0.010240             11.198993       9.744013       3.018124       4.852058      13.757278       3.138368      10.095690           0.005118
           69              C       6.080717       6.771600       7.812928      -0.126375      50.453394 0.53084195E+03  0.13038920E+05                                11.954492                            7.680650      -0.064315       1.957399                    0.999196      29.618236      85.311418       0.598367       0.416737      -1.070527      -0.020363      -0.022451      -0.018137       0.035322      -0.005718       0.001669      -0.010782      -0.024439      -0.001842      -0.013245      -0.006406       0.019651             17.035213      17.610341       8.266992      11.128984      16.207105       7.882377      17.288193           0.006304
           70              C       6.957339       7.563600       8.653272       0.677083      24.276804 0.23815059E+03  0.48910487E+04                                 7.947323                            5.568165      -0.136381       2.028877                    0.999414      21.661890      61.188128       0.610874       0.488207      -1.007187       0.047954       0.039989       0.032443       0.070365      -0.019312      -0.087410      -0.009085       0.086455       0.090305      -0.078527      -0.038321       0.116848             10.247645      10.356481       3.630543       5.518399      10.594082       2.534840       9.792373           0.000434
           71              C       4.296262       3.678840       1.195219       0.696503      21.643648 0.21332616E+03  0.42763740E+04                                 7.418796                            5.314991      -0.108434       2.051105                    0.999215      21.175265      59.733995       0.615293       0.496583      -0.999608      -0.030567      -0.049797       0.030470       0.065898       0.006929       0.090185       0.019744       0.111376       0.100575      -0.077829      -0.050373       0.128202              9.338220       6.633622       2.300011      -2.901868      13.735313      -2.475617       7.645727           0.000341
           72              C       4.776640       5.021280       0.641614      -0.112975      50.385895 0.54268192E+03  0.13394086E+05                                11.976552                            7.786791      -0.001412       1.977842                    0.999050      29.579955      85.211699       0.592291       0.418989      -1.069833       0.005911       0.038233      -0.002226       0.038751       0.003880      -0.021367       0.005591       0.041208       0.046788      -0.030347      -0.005299       0.035646             16.938435      11.273446       7.822899      -5.232326      27.796950      -8.061256      11.744910           0.009276
           73              C       4.437390       6.274620       0.959582      -0.115467      33.819332 0.41561663E+03  0.96884779E+04                                 9.156940                            6.829291       0.018701       1.975466                    0.999597      29.433266      85.019714       0.624387       0.420813      -1.058489       0.015423       0.011436      -0.016224       0.025137       0.000177      -0.006913      -0.002306       0.011107       0.010100      -0.007911      -0.002793       0.010704             10.989808       9.874991       3.089778      -4.432127      14.109954      -2.846313       8.984478           0.001776
           74              C       5.197310       7.284420       0.281061      -0.113697      34.438813 0.42966018E+03  0.10082795E+05                                 9.268743                            6.941589       0.048899       1.982741                    0.999671      29.501484      85.042606       0.620621       0.420556      -1.060395      -0.004374      -0.016678       0.014156       0.022309       0.003240      -0.004711       0.002352       0.005480      -0.032985      -0.012691       0.002395       0.010296             11.151755      10.451853       3.355741      -4.886327      13.535766      -2.470066       9.467646           0.002664
           75              C       6.038650       6.720120      27.754064      -0.110463      50.051354 0.53110211E+03  0.13036037E+05                                11.877135                            7.667620      -0.029393       1.968282                    0.999136      29.462110      84.600887       0.601124       0.415121      -1.072461      -0.020085      -0.019766       0.032287       0.042855       0.009108       0.001909       0.014368      -0.032928      -0.030646      -0.016451      -0.012737       0.029187             16.921961      18.730139       8.319136     -11.201007      15.696035      -6.886101      16.339708           0.009238
           76              C       6.949197       7.448760      26.859779       0.660505      24.743446 0.24503240E+03  0.50657754E+04                                 8.025481                            5.639522      -0.040948       2.056818                    0.999522      21.882851      61.914054       0.608683       0.486735      -1.008460       0.040867       0.046595      -0.036812       0.072085      -0.028336       0.090878       0.002314       0.059637       0.098707      -0.082858      -0.033532       0.116390             10.305205      10.729205       3.381808      -5.723550      10.125096      -1.908048      10.061314          -0.000011
           77              C       1.990719      16.135020       1.561450       0.680947      21.857326 0.22496751E+03  0.45617592E+04                                 7.423602                            5.431135      -0.046449       2.063317                    0.999240      21.527397      60.715692       0.614329       0.491691      -1.003905       0.033648       0.063179       0.019297       0.074137       0.017023      -0.083594      -0.041406       0.063827       0.178129      -0.076752      -0.052381       0.129133              9.202918       7.453986       1.981097       2.944289      13.245654       2.381379       6.909116           0.000783
           78              C       1.492700      14.754960       0.979455      -0.132155      50.421042 0.57827636E+03  0.14490814E+05                                11.990223                            8.027406      -0.026863       1.960973                    0.999117      30.207281      87.478715       0.584928       0.417875      -1.071305      -0.006665      -0.053867      -0.003445       0.054387       0.007018       0.011752      -0.005632       0.027841      -0.027077      -0.019548      -0.003914       0.023462             16.679331      11.863982       7.261886       5.538491      26.315596       7.862794      11.858416           0.028114
           79              C       2.035500      13.515480       1.269033      -0.113180      33.164235 0.42160919E+03  0.98568154E+04                                 9.020295                            6.876888       0.047291       1.984891                    0.999626      29.414585      84.903856       0.622837       0.420635      -1.059310      -0.005886      -0.002407      -0.011254       0.012926      -0.004679       0.004315      -0.007974      -0.002630      -0.013006      -0.009479      -0.002508       0.011987             10.627858      10.782906       2.565213       4.372017      12.777963       2.499783       8.322705           0.004927
           80              C       1.234870      12.523500       0.718267      -0.107061      33.821782 0.42295149E+03  0.98906696E+04                                 9.128984                            6.875145       0.042841       1.981077                    0.999619      29.451283      84.869282       0.624981       0.419087      -1.060864      -0.006785       0.019256       0.011526       0.023445      -0.004097       0.006015      -0.014312       0.001645      -0.029421      -0.019134       0.002084       0.017051             10.856193      10.488461       3.170127       4.757658      13.050187       2.131315       9.029931           0.006120
           81              C       0.291755      13.052160      28.211143      -0.134583      53.319331 0.57418417E+03  0.14351785E+05                                12.409526                            7.975025      -0.023753       1.963237                    0.999270      30.067781      86.747644       0.589939       0.415379      -1.073731       0.035702       0.011920       0.026776       0.046192       0.012622       0.002548      -0.022722      -0.042302       0.007243      -0.029001      -0.007928       0.036929             17.950951      19.469752       8.787675      12.002119      16.748286       7.903061      17.634815           0.028453
           82              C      12.930853      12.252240      27.296985       0.675644      23.373120 0.23561559E+03  0.48263386E+04                                 7.746776                            5.539894      -0.069216       2.051487                    0.999370      21.684865      61.184583       0.612156       0.488461      -1.006997      -0.048204      -0.045796      -0.032935       0.074199      -0.029066      -0.089617       0.000989       0.106403      -0.006226      -0.079062      -0.044269       0.123332              9.883393       9.549173       3.330597       5.165542       9.964743       1.784489      10.136262           0.000029
           83              C       2.272975      16.146900       5.695034       0.672103      23.159049 0.23343821E+03  0.47817759E+04                                 7.720536                            5.535774      -0.109665       2.037692                    0.999482      21.786956      61.942357       0.607397       0.492284      -1.002698       0.041106       0.060881       0.002701       0.073509      -0.009111       0.089674       0.016395       0.063014       0.157999      -0.078437      -0.043558       0.121995              9.714444       8.057068       3.308869      -3.201428      13.858044      -1.753712       7.228218           0.000425
           84              C       1.601260      14.895540       6.075460      -0.127182      52.454209 0.55982759E+03  0.13945361E+05                                12.316988                            7.922924      -0.038631       1.959996                    0.999175      30.084850      87.480840       0.584767       0.420483      -1.067332      -0.013479      -0.033914       0.010169       0.037884      -0.001089      -0.026165       0.003312       0.017658       0.033066      -0.019630      -0.014202       0.033832             17.590193      13.795504      10.516469      -5.711631      27.818658      -6.578122      11.156417           0.007039
           85              C       1.831950      13.640220       5.570118      -0.111830      34.736601 0.44515569E+03  0.10531561E+05                                 9.318946                            7.059203       0.087743       1.994041                    0.999614      29.655268      85.626122       0.616729       0.419789      -1.061666      -0.016413      -0.015117       0.014432       0.026575       0.001944      -0.014637      -0.008006       0.002961      -0.014167      -0.017312      -0.000075       0.017388             11.179438       9.911446       3.628502      -4.758589      13.560881      -2.272689      10.065988           0.000995
           86              C       1.017750      12.628440       6.271351      -0.128014      33.510110 0.41583141E+03  0.96918573E+04                                 9.116716                            6.831686       0.067150       1.988819                    0.999678      29.522971      85.188975       0.624377       0.420891      -1.058755       0.016140       0.018452      -0.017023       0.029846       0.003901       0.006223       0.002052      -0.004938      -0.008860      -0.008360      -0.000106       0.008466             11.009704      10.437977       3.394589      -5.117944      12.883041      -2.345586       9.708093           0.001831
           87              C       0.217120      13.180860       7.134407      -0.104433      46.087257 0.48717239E+03  0.11725211E+05                                11.308080                            7.361102      -0.077364       1.961045                    0.999154      28.916052      82.745256       0.610146       0.417094      -1.069110       0.013300       0.024504      -0.029256       0.040413       0.008203       0.018480       0.007634       0.011283      -0.011577      -0.017639      -0.007815       0.025454             16.210610      17.473986       7.985753     -10.488338      15.480909      -6.464385      15.676934           0.003535
           88              C      12.915926      12.367080       8.051404       0.677617      23.746065 0.23333503E+03  0.47634795E+04                                 7.835839                            5.509510      -0.041914       2.065235                    0.999474      21.407316      60.112180       0.615013       0.487840      -1.008276      -0.044241      -0.041120       0.040505       0.072724      -0.045974       0.080347      -0.010770       0.103735       0.022611      -0.080556      -0.040662       0.121217             10.185715       9.818193       4.083668      -5.174593      10.409190      -2.132217      10.329761           0.000249
           89              C       3.867450       0.108900       7.943522       0.669432      22.506753 0.22757810E+03  0.46188318E+04                                 7.505153                            5.414684       0.016965       2.083148                    0.999520      21.418932      60.045580       0.624680       0.483111      -1.010340      -0.015748      -0.003326      -0.065364       0.067317      -0.047332      -0.005145       0.009797      -0.126681      -0.248652      -0.083538      -0.037560       0.121098              9.432474       8.153975       1.044992       2.303212       4.606416       0.253347      15.537029          -0.000174
           90              C       4.199915       0.164340       9.357344      -0.107010      52.077080 0.53356090E+03  0.13101647E+05                                12.181152                            7.701196       0.040490       1.994222                    0.999311      29.218510      83.711985       0.598412       0.416834      -1.072165       0.025394       0.012644       0.023336       0.036733       0.009056      -0.032701      -0.007924       0.040106      -0.030954      -0.030124      -0.016805       0.046929             17.567591      10.461447       0.472148       5.659413       6.468305       0.015547      35.773021           0.020663
           91              C       5.441570       0.297000       9.973407      -0.105733      35.505482 0.43074290E+03  0.10128087E+05                                 9.481082                            6.963358       0.006245       1.968753                    0.999540      29.609473      85.811490       0.617087       0.422134      -1.057988      -0.017357      -0.007852       0.012509       0.022790       0.005665      -0.008678       0.000974      -0.004844      -0.040735      -0.017445       0.003798       0.013647             11.631125       9.444935       0.317322       1.010059       5.151655       0.577162      20.296785           0.003935
           92              C       5.509420       0.415800      11.367356      -0.110397      33.937765 0.42746069E+03  0.10004023E+05                                 9.140199                            6.897456       0.118677       2.008740                    0.999673      29.191107      83.642893       0.627068       0.417362      -1.063936      -0.004571       0.008116      -0.005061       0.010601       0.000155      -0.013133       0.007331       0.022844      -0.005118      -0.016660      -0.003946       0.020606             10.976512       9.133102       1.224627       0.145667       5.346202       0.403080      18.450233           0.003934
           93              C       4.233840       0.049500      11.867020      -0.112979      50.073762 0.53720553E+03  0.13222040E+05                                11.892124                            7.722856      -0.070442       1.956165                    0.999180      29.446070      84.638839       0.597725       0.416339      -1.071800       0.016663       0.001576      -0.040576       0.043892       0.011062       0.001924       0.006906      -0.000255      -0.033580      -0.013916      -0.004110       0.018026             16.942074      10.051791       0.945992      -4.014601       6.481414      -1.331896      34.293015           0.018019
           94              C       3.962440      -0.011880      13.295037       0.663138      22.851056 0.23323874E+03  0.47594715E+04                                 7.576591                            5.471980       0.023824       2.081233                    0.999542      21.548707      60.431888       0.623488       0.481415      -1.011953      -0.009019      -0.000211       0.068662       0.069253      -0.044170      -0.000501       0.000773      -0.128215      -0.251010      -0.083675      -0.036015       0.119690              9.556538       7.793646       1.055046      -1.862457       4.646896      -0.398601      16.229071           0.000095
           95              C       2.192912      16.002360      19.824737       0.675246      22.351784 0.22774630E+03  0.46297880E+04                                 7.541726                            5.469785      -0.060071       2.062109                    0.999392      21.422710      60.389667       0.611612       0.492630      -1.003971       0.014244       0.057971      -0.032086       0.067772       0.016034       0.090824       0.050363       0.044676       0.099372      -0.084988      -0.040856       0.125844              9.422889       7.276127       1.824038      -3.297784      13.009717      -3.206460       7.982822           0.000489
           96              C       1.799382      14.752980      20.582750      -0.088916      45.752051 0.49512964E+03  0.11971718E+05                                11.305687                            7.471063      -0.025994       1.979191                    0.999242      28.890009      83.011272       0.599227       0.422744      -1.064930      -0.006937      -0.022335       0.020441       0.031061       0.001627      -0.008193       0.006909       0.045527       0.002835      -0.025367       0.000283       0.025083             15.765479      10.338631       6.505507      -5.209623      24.846613      -8.235682      12.111194           0.008086
           97              C       2.157630      13.564980      20.256265      -0.124786      32.591501 0.39933724E+03  0.92303861E+04                                 8.970872                            6.708265       0.056946       1.990544                    0.999703      29.272884      84.614974       0.627067       0.422583      -1.055784      -0.014549      -0.025693       0.012928       0.032233       0.012739       0.003596      -0.001467       0.023895       0.024429      -0.021796       0.007216       0.014579             10.771364       8.787217       2.823292      -4.249967      14.082558      -3.364759       9.444316          -0.000066
           98              C       1.533410      12.521520      21.025634      -0.114672      34.722995 0.43552277E+03  0.10249475E+05                                 9.310431                            6.976682       0.088288       1.992877                    0.999676      29.590351      85.268335       0.621008       0.419101      -1.061893      -0.000750       0.023580      -0.016067       0.028544       0.003061      -0.004067       0.005669      -0.012661      -0.007736      -0.010066      -0.000175       0.010241             11.198991       9.744009       3.018122      -4.852056      13.757277      -3.138367      10.095688           0.005119
           99              C       0.704283      13.028400      22.007928      -0.126375      50.453402 0.53084219E+03  0.13038927E+05                                11.954495                            7.680653      -0.064317       1.957398                    0.999196      29.618241      85.311447       0.598367       0.416737      -1.070527       0.020363       0.022451      -0.018137       0.035322      -0.005717      -0.001669       0.010781      -0.024439      -0.001843      -0.013245      -0.006406       0.019651             17.035216      17.610342       8.266992     -11.128986      16.207107      -7.882379      17.288198           0.006307
          100              C      13.397661      12.236400      22.848272       0.677084      24.276758 0.23815009E+03  0.48910359E+04                                 7.947314                            5.568160      -0.136376       2.028880                    0.999414      21.661859      61.188014       0.610875       0.488207      -1.007187      -0.047955      -0.039988       0.032442       0.070365      -0.019312       0.087411       0.009085       0.086456       0.090305      -0.078527      -0.038321       0.116849             10.247631      10.356466       3.630535      -5.518391      10.594066      -2.534834       9.792362           0.000436
          101              C       2.488738      16.121160      15.390219       0.696503      21.643658 0.21332626E+03  0.42763768E+04                                 7.418799                            5.314993      -0.108435       2.051105                    0.999215      21.175272      59.734025       0.615293       0.496584      -0.999608       0.030567       0.049797       0.030470       0.065898       0.006929      -0.090185      -0.019744       0.111376       0.100574      -0.077829      -0.050372       0.128202              9.338224       6.633625       2.300013       2.901870      13.735317       2.475618       7.645730           0.000339
          102              C       2.008360      14.778720      14.836614      -0.112976      50.385923 0.54268225E+03  0.13394096E+05                                11.976556                            7.786793      -0.001411       1.977842                    0.999050      29.579966      85.211737       0.592291       0.418989      -1.069833      -0.005911      -0.038233      -0.002226       0.038751       0.003880       0.021367      -0.005591       0.041207       0.046788      -0.030347      -0.005300       0.035646             16.938440      11.273452       7.822904       5.232330      27.796954       8.061260      11.744915           0.009272
          103              C       2.347610      13.525380      15.154582      -0.115467      33.819327 0.41561656E+03  0.96884759E+04                                 9.156940                            6.829291       0.018701       1.975466                    0.999597      29.433264      85.019713       0.624387       0.420813      -1.058489      -0.015423      -0.011437      -0.016224       0.025137       0.000177       0.006913       0.002306       0.011107       0.010100      -0.007910      -0.002793       0.010704             10.989807       9.874992       3.089778       4.432128      14.109951       2.846312       8.984478           0.001767
          104              C       1.587690      12.515580      14.476061      -0.113697      34.438814 0.42966018E+03  0.10082795E+05                                 9.268743                            6.941589       0.048899       1.982742                    0.999671      29.501483      85.042605       0.620621       0.420556      -1.060395       0.004374       0.016678       0.014156       0.022309       0.003240       0.004711      -0.002352       0.005480      -0.032985      -0.012691       0.002395       0.010296             11.151756      10.451855       3.355741       4.886329      13.535765       2.470066       9.467648           0.002654
          105              C       0.746350      13.079880      13.559064      -0.110463      50.051364 0.53110222E+03  0.13036040E+05                                11.877135                            7.667620      -0.029392       1.968283                    0.999136      29.462115      84.600894       0.601124       0.415121      -1.072461       0.020085       0.019766       0.032287       0.042855       0.009108      -0.001909      -0.014368      -0.032929      -0.030646      -0.016451      -0.012736       0.029187             16.921961      18.730142       8.319134      11.201010      15.696030       6.886100      16.339710           0.009233
          106              C      13.405803      12.351240      12.664779       0.660505      24.743454 0.24503249E+03  0.50657776E+04                                 8.025483                            5.639523      -0.040947       2.056818                    0.999522      21.882855      61.914068       0.608683       0.486735      -1.008460      -0.040867      -0.046594      -0.036812       0.072085      -0.028336      -0.090878      -0.002314       0.059637       0.098706      -0.082858      -0.033532       0.116390             10.305208      10.729210       3.381807       5.723554      10.125096       1.908049      10.061318          -0.000014
          107              C       4.794281       3.664980      15.756450       0.680946      21.857329 0.22496757E+03  0.45617610E+04                                 7.423604                            5.431136      -0.046450       2.063317                    0.999240      21.527401      60.715712       0.614329       0.491692      -1.003905      -0.033649      -0.063180       0.019297       0.074137       0.017023       0.083595       0.041406       0.063827       0.178130      -0.076752      -0.052381       0.129133              9.202920       7.453986       1.981096      -2.944289      13.245657      -2.381378       6.909117           0.000779
          108              C       5.292300       5.045040      15.174455      -0.132153      50.420922 0.57827479E+03  0.14490767E+05                                11.990215                            8.027402      -0.026868       1.960972                    0.999117      30.207226      87.478574       0.584927       0.417876      -1.071305       0.006665       0.053867      -0.003445       0.054388       0.007018      -0.011749       0.005633       0.027844      -0.027074      -0.019548      -0.003914       0.023461             16.679316      11.863968       7.261872      -5.538482      26.315575      -7.862782      11.858404           0.028113
          109              C       4.749500       6.284520      15.464033      -0.113180      33.164211 0.42160886E+03  0.98568060E+04                                 9.020292                            6.876886       0.047290       1.984891                    0.999626      29.414569      84.903811       0.622837       0.420635      -1.059310       0.005886       0.002406      -0.011253       0.012926      -0.004679      -0.004314       0.007974      -0.002629      -0.013004      -0.009479      -0.002508       0.011987             10.627854      10.782899       2.565210      -4.372012      12.777961      -2.499780       8.322700           0.004920
          110              C       5.550130       7.276500      14.913267      -0.107062      33.821763 0.42295121E+03  0.98906618E+04                                 9.128982                            6.875145       0.042840       1.981077                    0.999619      29.451268      84.869241       0.624980       0.419087      -1.060864       0.006785      -0.019256       0.011526       0.023445      -0.004097      -0.006014       0.014312       0.001646      -0.029420      -0.019134       0.002084       0.017050             10.856190      10.488455       3.170124      -4.757654      13.050189      -2.131313       9.029927           0.006110
          111              C       6.493245       6.747840      14.016143      -0.134580      53.319058 0.57418132E+03  0.14351696E+05                                12.409492                            7.975011      -0.023756       1.963236                    0.999270      30.067689      86.747336       0.589939       0.415379      -1.073730      -0.035702      -0.011920       0.026776       0.046192       0.012622      -0.002546       0.022722      -0.042300       0.007247      -0.028999      -0.007929       0.036928             17.950890      19.469683       8.787633     -12.002073      16.748229      -7.903026      17.634759           0.028452
          112              C       7.424147       7.547760      13.101985       0.675643      23.373058 0.23561496E+03  0.48263215E+04                                 7.746760                            5.539885      -0.069207       2.051491                    0.999370      21.684817      61.184383       0.612157       0.488461      -1.006997       0.048204       0.045796      -0.032935       0.074200      -0.029066       0.089618      -0.000989       0.106405      -0.006228      -0.079063      -0.044270       0.123333              9.883370       9.549147       3.330584      -5.165526       9.964722      -1.784480      10.136240           0.000025
          113              C       4.512025       3.653100      19.890034       0.672103      23.159073 0.23343847E+03  0.47817827E+04                                 7.720541                            5.535777      -0.109667       2.037691                    0.999482      21.786972      61.942418       0.607397       0.492284      -1.002698      -0.041106      -0.060881       0.002701       0.073509      -0.009111      -0.089674      -0.016395       0.063014       0.157999      -0.078437      -0.043558       0.121995              9.714452       8.057074       3.308873       3.201430      13.858060       1.753715       7.228223           0.000426
          114              C       5.183740       4.904460      20.270460      -0.127182      52.454175 0.55982714E+03  0.13945346E+05                                12.316979                            7.922918      -0.038629       1.959997                    0.999175      30.084841      87.480781       0.584767       0.420482      -1.067332       0.013479       0.033914       0.010169       0.037885      -0.001089       0.026165      -0.003312       0.017657       0.033066      -0.019630      -0.014202       0.033832             17.590181      13.795492      10.516460       5.711625      27.818644       6.578116      11.156408           0.007039
          115              C       4.953050       6.159780      19.765118      -0.111830      34.736631 0.44515606E+03  0.10531573E+05                                 9.318953                            7.059207       0.087741       1.994041                    0.999614      29.655281      85.626185       0.616729       0.419789      -1.061665       0.016413       0.015117       0.014432       0.026575       0.001944       0.014637       0.008006       0.002961      -0.014166      -0.017313      -0.000075       0.017388             11.179449       9.911454       3.628507       4.758593      13.560896       2.272693      10.065996           0.000993
          116              C       5.767250       7.171560      20.466351      -0.128015      33.510130 0.41583165E+03  0.96918642E+04                                 9.116719                            6.831688       0.067150       1.988819                    0.999678      29.522980      85.189009       0.624376       0.420891      -1.058755      -0.016140      -0.018452      -0.017022       0.029846       0.003901      -0.006223      -0.002051      -0.004939      -0.008860      -0.008360      -0.000106       0.008466             11.009710      10.437982       3.394593       5.117948      12.883049       2.345589       9.708099           0.001830
          117              C       6.567880       6.619140      21.329407      -0.104432      46.087212 0.48717184E+03  0.11725194E+05                                11.308072                            7.361097      -0.077364       1.961045                    0.999154      28.916035      82.745185       0.610146       0.417094      -1.069110      -0.013300      -0.024504      -0.029257       0.040414       0.008203      -0.018480      -0.007633       0.011283      -0.011577      -0.017639      -0.007815       0.025454             16.210599      17.473971       7.985748      10.488330      15.480901       6.464382      15.676924           0.003536
          118              C       7.439074       7.432920      22.246404       0.677616      23.746076 0.23333514E+03  0.47634823E+04                                 7.835842                            5.509511      -0.041914       2.065235                    0.999474      21.407323      60.112209       0.615013       0.487840      -1.008276       0.044241       0.041120       0.040505       0.072724      -0.045974      -0.080347       0.010770       0.103735       0.022612      -0.080556      -0.040662       0.121217             10.185719       9.818196       4.083671       5.174596      10.409196       2.132221      10.329767           0.000250
          119              C       2.917550      19.691100      22.138522       0.669433      22.506768 0.22757825E+03  0.46188358E+04                                 7.505157                            5.414686       0.016963       2.083147                    0.999520      21.418942      60.045625       0.624679       0.483111      -1.010340       0.015748       0.003326      -0.065365       0.067317      -0.047332       0.005145      -0.009797      -0.126681      -0.248652      -0.083538      -0.037560       0.121098              9.432480       8.153979       1.044993      -2.303216       4.606419      -0.253347      15.537042          -0.000173
          120              C       2.585085      19.635660      23.552344      -0.107010      52.077112 0.53356113E+03  0.13101654E+05                                12.181159                            7.701198       0.040488       1.994221                    0.999311      29.218517      83.712021       0.598412       0.416835      -1.072165      -0.025394      -0.012644       0.023337       0.036733       0.009055       0.032701       0.007924       0.040106      -0.030955      -0.030124      -0.016805       0.046929             17.567603      10.461452       0.472149      -5.659418       6.468308      -0.015548      35.773048           0.020665
          121              C       1.343430      19.503000      24.168407      -0.105733      35.505497 0.43074306E+03  0.10128092E+05                                 9.481085                            6.963361       0.006244       1.968753                    0.999540      29.609480      85.811529       0.617086       0.422134      -1.057988       0.017357       0.007853       0.012509       0.022791       0.005665       0.008678      -0.000974      -0.004845      -0.040735      -0.017445       0.003798       0.013647             11.631131       9.444939       0.317322      -1.010060       5.151656      -0.577163      20.296797           0.003939
          122              C       1.275580      19.384200      25.562356      -0.110398      33.937772 0.42746074E+03  0.10004024E+05                                 9.140201                            6.897457       0.118676       2.008740                    0.999673      29.191109      83.642905       0.627068       0.417362      -1.063936       0.004571      -0.008116      -0.005060       0.010600       0.000155       0.013133      -0.007331       0.022843      -0.005118      -0.016660      -0.003946       0.020606             10.976515       9.133103       1.224627      -0.145667       5.346203      -0.403081      18.450241           0.003939
          123              C       2.551160      19.750500      26.062020      -0.112979      50.073761 0.53720547E+03  0.13222039E+05                                11.892127                            7.722858      -0.070444       1.956165                    0.999180      29.446066      84.638840       0.597725       0.416339      -1.071800      -0.016664      -0.001576      -0.040576       0.043892       0.011061      -0.001924      -0.006907      -0.000255      -0.033581      -0.013916      -0.004110       0.018026             16.942079      10.051793       0.945992       4.014602       6.481416       1.331896      34.293028           0.018023
          124              C       2.822560       0.011880      27.490037       0.663138      22.851046 0.23323862E+03  0.47594683E+04                                 7.576588                            5.471978       0.023825       2.081234                    0.999542      21.548699      60.431854       0.623489       0.481415      -1.011953       0.009019       0.000211       0.068662       0.069253      -0.044170       0.000501      -0.000773      -0.128215      -0.251010      -0.083675      -0.036014       0.119690              9.556534       7.793644       1.055045       1.862457       4.646895       0.398600      16.229064           0.000098
          125              C       8.977912      13.697640       8.565263       0.675245      22.351862 0.22774715E+03  0.46298108E+04                                 7.541748                            5.469798      -0.060082       2.062104                    0.999392      21.422774      60.389939       0.611610       0.492630      -1.003971       0.014244      -0.057971       0.032085       0.067772      -0.016035      -0.090824       0.050364       0.044676       0.099369      -0.084988      -0.040856       0.125844              9.422920       7.276148      -1.824049       3.297796      13.009764      -3.206477       7.982848           0.000488
          126              C       8.584382      14.947020       7.807250      -0.088917      45.752125 0.49513012E+03  0.11971732E+05                                11.305698                            7.471065      -0.025992       1.979192                    0.999242      28.890028      83.011339       0.599227       0.422744      -1.064930      -0.006937       0.022336      -0.020441       0.031061      -0.001627       0.008194       0.006909       0.045528       0.002836      -0.025367       0.000283       0.025084             15.765504      10.338646      -6.505523       5.209635      24.846651      -8.235703      12.111214           0.008085
          127              C       8.942630      16.135020       8.133735      -0.124785      32.591487 0.39933697E+03  0.92303780E+04                                 8.970870                            6.708262       0.056947       1.990544                    0.999703      29.272873      84.614929       0.627068       0.422583      -1.055784      -0.014549       0.025693      -0.012928       0.032233      -0.012739      -0.003596      -0.001467       0.023895       0.024429      -0.021795       0.007216       0.014579             10.771362       8.787215      -2.823292       4.249966      14.082558      -3.364760       9.444314          -0.000067
          128              C       8.318410      17.178480       7.364366      -0.114673      34.722996 0.43552274E+03  0.10249474E+05                                 9.310430                            6.976681       0.088288       1.992877                    0.999676      29.590347      85.268305       0.621008       0.419100      -1.061893      -0.000749      -0.023580       0.016067       0.028543      -0.003061       0.004068       0.005669      -0.012661      -0.007735      -0.010066      -0.000174       0.010241             11.198992       9.744011      -3.018125       4.852058      13.757277      -3.138370      10.095689           0.005117
          129              C       7.489283      16.671600       6.382072      -0.126375      50.453414 0.53084206E+03  0.13038923E+05                                11.954495                            7.680651      -0.064315       1.957399                    0.999196      29.618240      85.311428       0.598367       0.416737      -1.070527       0.020363      -0.022451       0.018136       0.035322       0.005718       0.001669       0.010782      -0.024440      -0.001843      -0.013245      -0.006406       0.019651             17.035222      17.610349      -8.267000      11.128992      16.207114      -7.882386      17.288203           0.006306
          130              C       6.612661      17.463600       5.541728       0.677084      24.276806 0.23815059E+03  0.48910491E+04                                 7.947324                            5.568165      -0.136383       2.028877                    0.999414      21.661893      61.188144       0.610874       0.488207      -1.007186      -0.047954       0.039988      -0.032443       0.070365       0.019312      -0.087410       0.009085       0.086454       0.090305      -0.078527      -0.038321       0.116848             10.247647      10.356483      -3.630545       5.518401      10.594083      -2.534842       9.792376           0.000436
          131              C       9.273738      13.578840      12.999781       0.696503      21.643726 0.21332696E+03  0.42763956E+04                                 7.418820                            5.315005      -0.108447       2.051100                    0.999215      21.175332      59.734292       0.615292       0.496584      -0.999607       0.030568      -0.049797      -0.030470       0.065898      -0.006929       0.090184      -0.019744       0.111375       0.100573      -0.077829      -0.050372       0.128201              9.338256       6.633645      -2.300027      -2.901881      13.735367       2.475634       7.645755           0.000339
          132              C       8.793360      14.921280      13.553386      -0.112976      50.386027 0.54268295E+03  0.13394118E+05                                11.976573                            7.786797      -0.001411       1.977842                    0.999050      29.579990      85.211832       0.592291       0.418989      -1.069833      -0.005911       0.038233       0.002226       0.038751      -0.003880      -0.021368      -0.005591       0.041207       0.046787      -0.030346      -0.005300       0.035647             16.938477      11.273473      -7.822929      -5.232345      27.797017       8.061288      11.744939           0.009271
          133              C       9.132610      16.174620      13.235418      -0.115467      33.819349 0.41561680E+03  0.96884826E+04                                 9.156943                            6.829291       0.018702       1.975466                    0.999597      29.433275      85.019741       0.624387       0.420813      -1.058489      -0.015423       0.011437       0.016224       0.025137      -0.000177      -0.006913       0.002306       0.011106       0.010099      -0.007910      -0.002794       0.010704             10.989813       9.874995      -3.089783      -4.432129      14.109964       2.846318       8.984481           0.001768
          134              C       8.372690      17.184420      13.913939      -0.113697      34.438826 0.42966026E+03  0.10082797E+05                                 9.268744                            6.941588       0.048899       1.982741                    0.999671      29.501490      85.042618       0.620621       0.420556      -1.060395       0.004374      -0.016678      -0.014156       0.022309      -0.003240      -0.004711      -0.002352       0.005480      -0.032985      -0.012691       0.002395       0.010296             11.151760      10.451857      -3.355745      -4.886330      13.535773       2.470070       9.467649           0.002655
          135              C       7.531350      16.620120      14.830936      -0.110464      50.051410 0.53110252E+03  0.13036049E+05                                11.877139                            7.667620      -0.029390       1.968283                    0.999136      29.462128      84.600920       0.601125       0.415120      -1.072462       0.020085      -0.019766      -0.032287       0.042855      -0.009108       0.001909      -0.014368      -0.032930      -0.030646      -0.016451      -0.012736       0.029188             16.921975      18.730154      -8.319148     -11.201020      15.696047       6.886112      16.339722           0.009233
          136              C       6.620803      17.348760      15.725221       0.660505      24.743490 0.24503283E+03  0.50657869E+04                                 8.025491                            5.639527      -0.040953       2.056816                    0.999522      21.882880      61.914172       0.608683       0.486735      -1.008460      -0.040867       0.046594       0.036812       0.072085       0.028336       0.090879      -0.002314       0.059638       0.098705      -0.082858      -0.033532       0.116390             10.305222      10.729224      -3.381817      -5.723562      10.125111       1.908055      10.061331          -0.000014
          137              C      11.579281       6.235020      12.633550       0.680946      21.857297 0.22496721E+03  0.45617510E+04                                 7.423594                            5.431130      -0.046444       2.063319                    0.999240      21.527370      60.715576       0.614329       0.491691      -1.003905      -0.033649       0.063180      -0.019297       0.074137      -0.017023      -0.083595       0.041407       0.063827       0.178129      -0.076752      -0.052381       0.129133              9.202907       7.453977      -1.981091       2.944285      13.245638      -2.381374       6.909108           0.000780
          138              C      12.077300       4.854960      13.215545      -0.132152      50.420876 0.57827438E+03  0.14490754E+05                                11.990208                            8.027399      -0.026868       1.960972                    0.999117      30.207214      87.478526       0.584927       0.417876      -1.071305       0.006665      -0.053867       0.003445       0.054387      -0.007018       0.011749       0.005633       0.027843      -0.027074      -0.019548      -0.003914       0.023461             16.679304      11.863962      -7.261866       5.538479      26.315554      -7.862776      11.858397           0.028113
          139              C      11.534500       3.615480      12.925967      -0.113181      33.164227 0.42160905E+03  0.98568119E+04                                 9.020295                            6.876888       0.047289       1.984890                    0.999626      29.414577      84.903843       0.622837       0.420635      -1.059310       0.005886      -0.002406       0.011253       0.012926       0.004679       0.004314       0.007974      -0.002630      -0.013004      -0.009479      -0.002508       0.011987             10.627859      10.782907      -2.565212       4.372017      12.777962      -2.499782       8.322706           0.004920
          140              C      12.335130       2.623500      13.476733      -0.107061      33.821762 0.42295117E+03  0.98906608E+04                                 9.128982                            6.875144       0.042840       1.981077                    0.999619      29.451269      84.869251       0.624980       0.419087      -1.060864       0.006785       0.019256      -0.011526       0.023445       0.004097       0.006014       0.014312       0.001646      -0.029420      -0.019134       0.002084       0.017050             10.856191      10.488458      -3.170125       4.757657      13.050185      -2.131313       9.029929           0.006111
          141              C      13.278245       3.152160      14.373857      -0.134581      53.319203 0.57418264E+03  0.14351739E+05                                12.409517                            7.975022      -0.023757       1.963236                    0.999270      30.067727      86.747507       0.589938       0.415379      -1.073730      -0.035702       0.011920      -0.026776       0.046192      -0.012622       0.002546       0.022722      -0.042300       0.007246      -0.029000      -0.007929       0.036929             17.950934      19.469732      -8.787660      12.002108      16.748266      -7.903049      17.634803           0.028452
          142              C       0.639147       2.352240      15.288015       0.675643      23.373105 0.23561546E+03  0.48263351E+04                                 7.746773                            5.539892      -0.069214       2.051488                    0.999370      21.684855      61.184543       0.612156       0.488461      -1.006997       0.048204      -0.045796       0.032935       0.074200       0.029066      -0.089618      -0.000989       0.106404      -0.006226      -0.079063      -0.044270       0.123332              9.883388       9.549167      -3.330593       5.165539       9.964737      -1.784486      10.136260           0.000025
          143              C      11.297025       6.246900       8.499966       0.672103      23.159055 0.23343828E+03  0.47817775E+04                                 7.720536                            5.535774      -0.109664       2.037692                    0.999482      21.786957      61.942353       0.607397       0.492284      -1.002698      -0.041106       0.060881      -0.002701       0.073509       0.009111       0.089674      -0.016395       0.063015       0.157999      -0.078437      -0.043558       0.121995              9.714445       8.057068      -3.308869      -3.201428      13.858049       1.753712       7.228217           0.000425
          144              C      11.968740       4.995540       8.119540      -0.127182      52.454198 0.55982748E+03  0.13945358E+05                                12.316985                            7.922923      -0.038631       1.959996                    0.999175      30.084848      87.480831       0.584767       0.420483      -1.067332       0.013479      -0.033914      -0.010169       0.037884       0.001089      -0.026165      -0.003312       0.017657       0.033066      -0.019630      -0.014202       0.033832             17.590190      13.795500     -10.516465      -5.711627      27.818658       6.578119      11.156413           0.007039
          145              C      11.738050       3.740220       8.624882      -0.111830      34.736619 0.44515593E+03  0.10531569E+05                                 9.318950                            7.059206       0.087742       1.994041                    0.999614      29.655276      85.626165       0.616729       0.419789      -1.061665       0.016413      -0.015117      -0.014432       0.026575      -0.001944      -0.014637       0.008006       0.002961      -0.014166      -0.017312      -0.000075       0.017388             11.179444       9.911450      -3.628505      -4.758591      13.560890       2.272690      10.065993           0.000992
          146              C      12.552250       2.728440       7.923649      -0.128014      33.510106 0.41583134E+03  0.96918555E+04                                 9.116715                            6.831686       0.067150       1.988819                    0.999678      29.522970      85.188978       0.624377       0.420891      -1.058755      -0.016140       0.018452       0.017023       0.029846      -0.003901       0.006223      -0.002052      -0.004938      -0.008859      -0.008360      -0.000106       0.008466             11.009703      10.437974      -3.394589      -5.117942      12.883044       2.345585       9.708091           0.001829
          147              C      13.352880       3.280860       7.060593      -0.104433      46.087252 0.48717240E+03  0.11725212E+05                                11.308081                            7.361103      -0.077366       1.961044                    0.999154      28.916051      82.745263       0.610146       0.417094      -1.069110      -0.013299       0.024503       0.029256       0.040413      -0.008203       0.018481      -0.007633       0.011283      -0.011577      -0.017639      -0.007815       0.025455             16.210610      17.473983      -7.985753     -10.488336      15.480912       6.464384      15.676933           0.003535
          148              C       0.654074       2.467080       6.143596       0.677617      23.746045 0.23333483E+03  0.47634739E+04                                 7.835833                            5.509506      -0.041911       2.065237                    0.999474      21.407301      60.112113       0.615014       0.487840      -1.008277       0.044241      -0.041120      -0.040505       0.072724       0.045975       0.080347       0.010770       0.103735       0.022612      -0.080556      -0.040662       0.121217             10.185706       9.818183      -4.083664      -5.174587      10.409183       2.132215      10.329752           0.000250
          149              C       9.702550      10.008900       6.251478       0.669432      22.506740 0.22757798E+03  0.46188284E+04                                 7.505149                            5.414681       0.016968       2.083149                    0.999520      21.418921      60.045528       0.624680       0.483111      -1.010340       0.015748      -0.003326       0.065364       0.067317       0.047332      -0.005145      -0.009798      -0.126681      -0.248653      -0.083539      -0.037560       0.121099              9.432467       8.153971      -1.044992       2.303209       4.606414      -0.253345      15.537015          -0.000173
          150              C       9.370085      10.064340       4.837656      -0.107010      52.077059 0.53356087E+03  0.13101645E+05                                12.181145                            7.701193       0.040492       1.994222                    0.999311      29.218511      83.711965       0.598413       0.416834      -1.072165      -0.025394       0.012643      -0.023336       0.036733      -0.009056      -0.032701       0.007924       0.040107      -0.030954      -0.030124      -0.016806       0.046929             17.567576      10.461440      -0.472148       5.659408       6.468301      -0.015545      35.772988           0.020664
          151              C       8.128430      10.197000       4.221593      -0.105734      35.505487 0.43074301E+03  0.10128091E+05                                 9.481083                            6.963360       0.006245       1.968753                    0.999540      29.609475      85.811495       0.617087       0.422134      -1.057988       0.017357      -0.007853      -0.012509       0.022791      -0.005665      -0.008678      -0.000974      -0.004845      -0.040736      -0.017445       0.003798       0.013647             11.631125       9.444936      -0.317322       1.010059       5.151655      -0.577161      20.296784           0.003940
          152              C       8.060580      10.315800       2.827644      -0.110398      33.937765 0.42746072E+03  0.10004023E+05                                 9.140199                            6.897456       0.118677       2.008740                    0.999673      29.191107      83.642891       0.627068       0.417362      -1.063936       0.004571       0.008116       0.005061       0.010600      -0.000155      -0.013133      -0.007331       0.022844      -0.005118      -0.016660      -0.003946       0.020606             10.976511       9.133101      -1.224627       0.145665       5.346202      -0.403079      18.450231           0.003940
          153              C       9.336160       9.949500       2.327980      -0.112979      50.073747 0.53720538E+03  0.13222035E+05                                11.892124                            7.722856      -0.070443       1.956165                    0.999180      29.446064      84.638825       0.597725       0.416339      -1.071800      -0.016663       0.001576       0.040575       0.043892      -0.011061       0.001924      -0.006907      -0.000255      -0.033581      -0.013916      -0.004110       0.018026             16.942070      10.051790      -0.945992      -4.014600       6.481414       1.331896      34.293006           0.018023
          154              C       9.607560       9.888120       0.899963       0.663139      22.851053 0.23323871E+03  0.47594709E+04                                 7.576591                            5.471980       0.023823       2.081233                    0.999542      21.548706      60.431889       0.623488       0.481415      -1.011953       0.009019      -0.000211      -0.068662       0.069252       0.044170      -0.000501      -0.000773      -0.128215      -0.251010      -0.083675      -0.036015       0.119690              9.556537       7.793646      -1.055045      -1.862457       4.646896       0.398600      16.229068           0.000098
          155              C      11.377088       6.102360      22.760263       0.675245      22.351747 0.22774589E+03  0.46297770E+04                                 7.541716                            5.469779      -0.060065       2.062111                    0.999392      21.422681      60.389542       0.611612       0.492629      -1.003971      -0.014244       0.057971       0.032086       0.067772      -0.016034       0.090824      -0.050363       0.044676       0.099373      -0.084988      -0.040856       0.125844              9.422875       7.276118      -1.824034      -3.297779      13.009696       3.206455       7.982812           0.000489
          156              C      11.770618       4.852980      22.002250      -0.088916      45.752029 0.49512941E+03  0.11971711E+05                                11.305687                            7.471064      -0.025996       1.979191                    0.999242      28.889998      83.011253       0.599227       0.422744      -1.064930       0.006936      -0.022335      -0.020441       0.031061      -0.001628      -0.008193      -0.006909       0.045527       0.002835      -0.025367       0.000283       0.025083             15.765481      10.338633      -6.505508      -5.209625      24.846613       8.235683      12.111196           0.008087
          157              C      11.412370       3.664980      22.328735      -0.124786      32.591502 0.39933725E+03  0.92303865E+04                                 8.970873                            6.708265       0.056946       1.990544                    0.999703      29.272884      84.614976       0.627067       0.422583      -1.055784       0.014549      -0.025693      -0.012928       0.032233      -0.012739       0.003596       0.001467       0.023895       0.024429      -0.021796       0.007216       0.014579             10.771365       8.787221      -2.823293      -4.249970      14.082555       3.364759       9.444318          -0.000064
          158              C      12.036590       2.621520      21.559366      -0.114672      34.723009 0.43552295E+03  0.10249481E+05                                 9.310434                            6.976684       0.088288       1.992877                    0.999676      29.590355      85.268358       0.621008       0.419101      -1.061893       0.000750       0.023580       0.016067       0.028544      -0.003061      -0.004067      -0.005669      -0.012661      -0.007735      -0.010066      -0.000175       0.010241             11.198997       9.744018      -3.018125      -4.852062      13.757278       3.138370      10.095694           0.005119
          159              C      12.865717       3.128400      20.577072      -0.126375      50.453481 0.53084269E+03  0.13038944E+05                                11.954509                            7.680658      -0.064318       1.957398                    0.999196      29.618258      85.311529       0.598366       0.416737      -1.070527      -0.020363       0.022451       0.018137       0.035322       0.005717      -0.001669      -0.010781      -0.024439      -0.001842      -0.013245      -0.006406       0.019651             17.035243      17.610374      -8.267011     -11.129008      16.207131       7.882395      17.288224           0.006305
          160              C       0.172339       2.336400      19.736728       0.677083      24.276832 0.23815085E+03  0.48910561E+04                                 7.947332                            5.568170      -0.136386       2.028876                    0.999414      21.661911      61.188227       0.610874       0.488207      -1.007186       0.047954      -0.039989      -0.032443       0.070365       0.019312       0.087410      -0.009085       0.086454       0.090306      -0.078527      -0.038321       0.116848             10.247658      10.356496      -3.630550      -5.518409      10.594092       2.534845       9.792387           0.000435
          161              C      11.081262       6.221160      27.194781       0.696503      21.643621 0.21332589E+03  0.42763668E+04                                 7.418788                            5.314987      -0.108430       2.051107                    0.999215      21.175242      59.733896       0.615294       0.496583      -0.999608      -0.030567       0.049797      -0.030470       0.065897      -0.006929      -0.090185       0.019744       0.111376       0.100575      -0.077830      -0.050373       0.128202              9.338209       6.633614      -2.300006       2.901864      13.735294      -2.475610       7.645717           0.000341
          162              C      11.561640       4.878720      27.748386      -0.112975      50.385847 0.54268156E+03  0.13394075E+05                                11.976546                            7.786789      -0.001412       1.977842                    0.999050      29.579942      85.211656       0.592291       0.418989      -1.069833       0.005911      -0.038233       0.002226       0.038751      -0.003880       0.021367       0.005591       0.041208       0.046788      -0.030347      -0.005299       0.035646             16.938421      11.273438      -7.822889       5.232320      27.796925      -8.061244      11.744899           0.009276
          163              C      11.222390       3.625380      27.430418      -0.115467      33.819321 0.41561649E+03  0.96884740E+04                                 9.156940                            6.829291       0.018701       1.975466                    0.999597      29.433260      85.019703       0.624387       0.420814      -1.058489       0.015423      -0.011436       0.016224       0.025137      -0.000177       0.006913      -0.002306       0.011107       0.010100      -0.007911      -0.002793       0.010704             10.989805       9.874990      -3.089777       4.432127      14.109949      -2.846310       8.984477           0.001774
          164              C      11.982310       2.615580      28.108939      -0.113697      34.438817 0.42966027E+03  0.10082798E+05                                 9.268745                            6.941591       0.048898       1.982741                    0.999671      29.501486      85.042628       0.620621       0.420556      -1.060395      -0.004374       0.016678      -0.014156       0.022309      -0.003240       0.004711       0.002352       0.005480      -0.032985      -0.012690       0.002394       0.010296             11.151756      10.451855      -3.355740       4.886328      13.535767      -2.470065       9.467648           0.002662
          165              C      12.823650       3.179880       0.635936      -0.110463      50.051342 0.53110211E+03  0.13036037E+05                                11.877135                            7.667622      -0.029394       1.968282                    0.999136      29.462108      84.600892       0.601124       0.415121      -1.072461      -0.020084       0.019766      -0.032287       0.042855      -0.009108      -0.001910       0.014368      -0.032928      -0.030646      -0.016451      -0.012736       0.029187             16.921956      18.730135      -8.319130      11.201004      15.696029      -6.886096      16.339705           0.009237
          166              C       0.164197       2.451240       1.530221       0.660505      24.743420 0.24503214E+03  0.50657683E+04                                 8.025474                            5.639518      -0.040943       2.056820                    0.999522      21.882832      61.913971       0.608684       0.486735      -1.008460       0.040867      -0.046595       0.036813       0.072086       0.028336      -0.090878       0.002314       0.059637       0.098708      -0.082858      -0.033532       0.116390             10.305195      10.729194      -3.381802       5.723544      10.125085      -1.908044      10.061304          -0.000011
          167              C       8.775719      13.564980      26.828550       0.680947      21.857340 0.22496767E+03  0.45617636E+04                                 7.423606                            5.431137      -0.046451       2.063316                    0.999240      21.527409      60.715743       0.614329       0.491692      -1.003905       0.033648      -0.063179      -0.019297       0.074137      -0.017023       0.083594      -0.041406       0.063827       0.178129      -0.076752      -0.052381       0.129133              9.202924       7.453989      -1.981098      -2.944290      13.245664       2.381380       6.909119           0.000783
          168              C       8.277700      14.945040      27.410545      -0.132154      50.421039 0.57827625E+03  0.14490811E+05                                11.990224                            8.027405      -0.026864       1.960973                    0.999117      30.207277      87.478708       0.584928       0.417875      -1.071305      -0.006665       0.053867       0.003445       0.054387      -0.007018      -0.011751      -0.005633       0.027842      -0.027077      -0.019548      -0.003914       0.023462             16.679332      11.863981      -7.261886      -5.538490      26.315601       7.862793      11.858415           0.028114
          169              C       8.820500      16.184520      27.120967      -0.113180      33.164238 0.42160923E+03  0.98568169E+04                                 9.020296                            6.876889       0.047290       1.984891                    0.999626      29.414585      84.903862       0.622837       0.420635      -1.059310      -0.005886       0.002407       0.011253       0.012926       0.004679      -0.004315      -0.007974      -0.002630      -0.013005      -0.009479      -0.002508       0.011987             10.627860      10.782906      -2.565214      -4.372016      12.777968       2.499783       8.322705           0.004926
          170              C       8.019870      17.176500      27.671733      -0.107061      33.821780 0.42295144E+03  0.98906682E+04                                 9.128983                            6.875145       0.042841       1.981077                    0.999619      29.451282      84.869279       0.624981       0.419087      -1.060864      -0.006785      -0.019256      -0.011526       0.023445       0.004097      -0.006015      -0.014312       0.001645      -0.029421      -0.019134       0.002084       0.017051             10.856192      10.488459      -3.170127      -4.757656      13.050189       2.131314       9.029930           0.006118
          171              C       7.076755      16.647840       0.178857      -0.134583      53.319278 0.57418366E+03  0.14351769E+05                                12.409517                            7.975021      -0.023753       1.963237                    0.999270      30.067766      86.747579       0.589939       0.415379      -1.073731       0.035702      -0.011920      -0.026776       0.046192      -0.012622      -0.002548      -0.022722      -0.042302       0.007244      -0.029001      -0.007928       0.036929             17.950935      19.469732      -8.787664     -12.002107      16.748272       7.903052      17.634802           0.028452
          172              C       6.145853      17.447760       1.093015       0.675644      23.373107 0.23561546E+03  0.48263349E+04                                 7.746772                            5.539891      -0.069213       2.051488                    0.999370      21.684855      61.184535       0.612156       0.488461      -1.006997      -0.048204       0.045796       0.032935       0.074199       0.029066       0.089617       0.000989       0.106404      -0.006227      -0.079063      -0.044270       0.123332              9.883386       9.549165      -3.330592      -5.165537       9.964737       1.784486      10.136257           0.000028
          173              C       9.057975      13.553100      22.694966       0.672103      23.159035 0.23343808E+03  0.47817718E+04                                 7.720529                            5.535770      -0.109661       2.037693                    0.999482      21.786939      61.942266       0.607398       0.492284      -1.002698       0.041106      -0.060881      -0.002701       0.073509       0.009110      -0.089674       0.016396       0.063015       0.157998      -0.078437      -0.043558       0.121995              9.714434       8.057060      -3.308863       3.201425      13.858030      -1.753710       7.228212           0.000425
          174              C       8.386260      14.804460      22.314540      -0.127181      52.454146 0.55982709E+03  0.13945345E+05                                12.316977                            7.922920      -0.038631       1.959996                    0.999175      30.084836      87.480779       0.584767       0.420482      -1.067332      -0.013479       0.033914      -0.010168       0.037884       0.001089       0.026165       0.003312       0.017657       0.033065      -0.019630      -0.014202       0.033832             17.590174      13.795487     -10.516452       5.711623      27.818626      -6.578113      11.156408           0.007040
          175              C       8.616950      16.059780      22.819882      -0.111831      34.736633 0.44515615E+03  0.10531575E+05                                 9.318952                            7.059208       0.087742       1.994041                    0.999614      29.655285      85.626194       0.616729       0.419789      -1.061666      -0.016413       0.015117      -0.014432       0.026575      -0.001944       0.014637      -0.008006       0.002961      -0.014166      -0.017313      -0.000075       0.017388             11.179447       9.911454      -3.628505       4.758594      13.560888      -2.272692      10.065998           0.000995
          176              C       7.802750      17.071560      22.118649      -0.128015      33.510133 0.41583173E+03  0.96918666E+04                                 9.116720                            6.831689       0.067149       1.988819                    0.999678      29.522981      85.189012       0.624376       0.420891      -1.058755       0.016140      -0.018452       0.017022       0.029846      -0.003901      -0.006223       0.002052      -0.004939      -0.008860      -0.008360      -0.000106       0.008466             11.009711      10.437985      -3.394593       5.117950      12.883044      -2.345590       9.708102           0.001831
          177              C       7.002120      16.519140      21.255593      -0.104432      46.087231 0.48717197E+03  0.11725198E+05                                11.308075                            7.361097      -0.077363       1.961045                    0.999154      28.916041      82.745206       0.610146       0.417094      -1.069110       0.013300      -0.024504       0.029257       0.040414      -0.008203      -0.018480       0.007634       0.011283      -0.011577      -0.017639      -0.007815       0.025454             16.210603      17.473978      -7.985750      10.488335      15.480902      -6.464384      15.676930           0.003535
          178              C       6.130926      17.332920      20.338596       0.677616      23.746111 0.23333550E+03  0.47634919E+04                                 7.835851                            5.509516      -0.041919       2.065233                    0.999474      21.407347      60.112308       0.615013       0.487840      -1.008276      -0.044241       0.041120      -0.040505       0.072724       0.045974      -0.080347      -0.010769       0.103735       0.022611      -0.080556      -0.040661       0.121217             10.185732       9.818209      -4.083678       5.174603      10.409208      -2.132224      10.329779           0.000249
          179              C      10.652450       9.791100      20.446478       0.669432      22.506706 0.22757762E+03  0.46188188E+04                                 7.505140                            5.414677       0.016974       2.083151                    0.999520      21.418892      60.045412       0.624680       0.483111      -1.010340      -0.015748       0.003326       0.065364       0.067317       0.047332       0.005145       0.009798      -0.126682      -0.248652      -0.083539      -0.037560       0.121099              9.432454       8.153964      -1.044991      -2.303206       4.606409       0.253345      15.536988          -0.000174
          180              C      10.984915       9.735660      19.032656      -0.107009      52.076969 0.53356015E+03  0.13101624E+05                                12.181136                            7.701191       0.040488       1.994221                    0.999311      29.218485      83.711893       0.598413       0.416835      -1.072165       0.025394      -0.012644      -0.023336       0.036733      -0.009055       0.032700      -0.007924       0.040105      -0.030955      -0.030124      -0.016804       0.046928             17.567554      10.461436      -0.472148      -5.659403       6.468296       0.015546      35.772929           0.020664
          181              C      12.226570       9.603000      18.416593      -0.105734      35.505485 0.43074305E+03  0.10128092E+05                                 9.481083                            6.963361       0.006243       1.968752                    0.999540      29.609479      85.811527       0.617086       0.422134      -1.057988      -0.017357       0.007853      -0.012509       0.022791      -0.005664       0.008678       0.000974      -0.004845      -0.040736      -0.017445       0.003798       0.013647             11.631123       9.444939      -0.317322      -1.010057       5.151655       0.577161      20.296777           0.003935
          182              C      12.294420       9.484200      17.022644      -0.110398      33.937780 0.42746099E+03  0.10004032E+05                                 9.140203                            6.897460       0.118675       2.008739                    0.999673      29.191115      83.642933       0.627068       0.417362      -1.063936      -0.004571      -0.008116       0.005060       0.010600      -0.000155       0.013133       0.007331       0.022843      -0.005119      -0.016660      -0.003946       0.020606             10.976515       9.133106      -1.224628      -0.145665       5.346204       0.403079      18.450236           0.003934
          183              C      11.018840       9.850500      16.522980      -0.112978      50.073609 0.53720419E+03  0.13221998E+05                                11.892098                            7.722845      -0.070441       1.956166                    0.999180      29.446029      84.638666       0.597726       0.416338      -1.071800       0.016664      -0.001576       0.040575       0.043892      -0.011061      -0.001924       0.006906      -0.000255      -0.033581      -0.013916      -0.004110       0.018026             16.942023      10.051773      -0.945992       4.014593       6.481401      -1.331896      34.292896           0.018021
          184              C      10.747440       9.911880      15.094963       0.663138      22.851027 0.23323847E+03  0.47594639E+04                                 7.576581                            5.471975       0.023830       2.081236                    0.999542      21.548680      60.431763       0.623489       0.481415      -1.011954      -0.009019       0.000210      -0.068662       0.069253       0.044170       0.000501       0.000773      -0.128216      -0.251011      -0.083675      -0.036015       0.119690              9.556523       7.793638      -1.055045       1.862455       4.646891      -0.398601      16.229038           0.000096
          185              S       6.187920       5.070780       7.636910       0.143473     116.433730 0.26886378E+04  0.94749813E+05                                16.806517                           14.382965       0.902456       1.965944                    0.999543      66.132558     197.228569       0.602371       0.288533      -1.227118      -0.038632       0.081156      -0.064377       0.110558       0.073933       0.280056       0.187456      -0.280383      -0.225314      -0.380786       0.005533       0.375253             19.534999      17.439649       6.984368       7.859653      23.605171       6.643625      17.560177           0.001689
          186              S       5.930090       4.991580      27.734191       0.134139     116.107442 0.27144393E+04  0.95902027E+05                                16.811400                           14.470767       0.932926       1.974487                    0.999571      66.339436     198.192946       0.599272       0.289291      -1.226132      -0.045920       0.067284       0.026355       0.085618       0.148313      -0.288350      -0.097317      -0.296265      -0.144132      -0.381379       0.019808       0.361571             19.541189      18.045486       7.745942      -7.749619      23.374875      -6.031536      17.203206           0.000139
          187              S       0.293112      14.743080      28.202626       0.191845     108.025079 0.24428834E+04  0.84116607E+05                                15.950784                           13.669052       0.981656       1.996691                    0.999418      64.469184     190.539424       0.620186       0.286817      -1.227987       0.053566      -0.063653       0.014214       0.084398       0.118950       0.237564       0.121712      -0.249032      -0.109483      -0.311770      -0.014415       0.326185             18.509586      17.479453       6.764150       7.558711      21.976032       5.696978      16.073273          -0.000245
          188              S       0.388102      14.832180       7.341654       0.147158     118.430047 0.26651631E+04  0.93769341E+05                                17.045448                           14.336613       0.916835       1.971080                    0.999513      66.013466     197.072828       0.601961       0.289202      -1.225722       0.053622      -0.074845      -0.032338       0.097585       0.209375      -0.271213      -0.048058      -0.250570      -0.287891      -0.382791       0.011368       0.371424             20.254937      19.467366       8.801770      -8.274991      24.183227      -5.992814      17.114217           0.001371
          189              S       3.081747      19.629720      10.657606       0.157881     114.681282 0.25853898E+04  0.90261394E+05                                16.637414                           14.098932       0.930537       1.977770                    0.999651      65.554366     194.856104       0.608489       0.288322      -1.226830       0.101469       0.008169      -0.003708       0.101865       0.080745       0.041591      -0.054117       0.246662       1.017272      -0.323112      -0.023712       0.346825             19.474195      14.180637       0.933553       0.508622       9.869177      -0.591011      34.372772          -0.000420
          190              S       0.597080      14.729220      21.831910       0.143474     116.433747 0.26886387E+04  0.94749851E+05                                16.806515                           14.382965       0.902456       1.965944                    0.999543      66.132586     197.228650       0.602371       0.288533      -1.227118       0.038632      -0.081157      -0.064378       0.110559       0.073933      -0.280057      -0.187456      -0.280382      -0.225315      -0.380786       0.005533       0.375253             19.534994      17.439645       6.984362      -7.859652      23.605162      -6.643621      17.560175           0.001695
          191              S       0.854910      14.808420      13.539191       0.134139     116.107461 0.27144399E+04  0.95902052E+05                                16.811402                           14.470768       0.932926       1.974487                    0.999571      66.339442     198.192970       0.599272       0.289291      -1.226132       0.045920      -0.067283       0.026356       0.085617       0.148313       0.288350       0.097317      -0.296266      -0.144133      -0.381379       0.019808       0.361571             19.541190      18.045493       7.745943       7.749623      23.374869       6.031536      17.203210           0.000125
          192              S       6.491888       5.056920      14.007626       0.191844     108.025033 0.24428827E+04  0.84116572E+05                                15.950774                           13.669046       0.981657       1.996691                    0.999418      64.469194     190.539408       0.620186       0.286817      -1.227987      -0.053566       0.063654       0.014215       0.084400       0.118951      -0.237564      -0.121712      -0.249032      -0.109483      -0.311770      -0.014415       0.326186             18.509571      17.479439       6.764136      -7.558704      21.976010      -5.696969      16.073263          -0.000261
          193              S       6.396898       4.967820      21.536654       0.147156     118.430115 0.26651648E+04  0.93769417E+05                                17.045455                           14.336618       0.916834       1.971079                    0.999513      66.013484     197.072900       0.601961       0.289202      -1.225722      -0.053622       0.074846      -0.032337       0.097586       0.209375       0.271213       0.048058      -0.250569      -0.287890      -0.382791       0.011368       0.371423             20.254947      19.467373       8.801775       8.274995      24.183244       5.992820      17.114225           0.001375
          194              S       3.703253       0.170280      24.852606       0.157882     114.681248 0.25853888E+04  0.90261351E+05                                16.637408                           14.098928       0.930538       1.977770                    0.999651      65.554370     194.856094       0.608489       0.288322      -1.226830      -0.101470      -0.008168      -0.003709       0.101865       0.080745      -0.041590       0.054117       0.246661       1.017272      -0.323112      -0.023713       0.346825             19.474189      14.180632       0.933553      -0.508621       9.869173       0.591010      34.372760          -0.000409
          195              S       7.382080      14.970780       6.558090       0.143474     116.433785 0.26886385E+04  0.94749845E+05                                16.806521                           14.382965       0.902457       1.965944                    0.999543      66.132577     197.228623       0.602371       0.288533      -1.227118       0.038631       0.081156       0.064376       0.110558      -0.073932       0.280057      -0.187456      -0.280382      -0.225314      -0.380787       0.005534       0.375253             19.535010      17.439660      -6.984379       7.859664      23.605178      -6.643638      17.560191           0.001692
          196              S       7.639910      14.891580      14.850809       0.134140     116.107480 0.27144391E+04  0.95902021E+05                                16.811406                           14.470767       0.932927       1.974487                    0.999571      66.339431     198.192935       0.599272       0.289291      -1.226132       0.045920       0.067283      -0.026355       0.085617      -0.148313      -0.288350       0.097317      -0.296266      -0.144133      -0.381379       0.019808       0.361571             19.541206      18.045504      -7.745959      -7.749635      23.374889       6.031553      17.203224           0.000124
          197              S      13.276888       4.843080      14.382374       0.191844     108.025114 0.24428849E+04  0.84116670E+05                                15.950785                           13.669054       0.981655       1.996691                    0.999418      64.469204     190.539484       0.620186       0.286817      -1.227987      -0.053567      -0.063654      -0.014215       0.084400      -0.118951       0.237564      -0.121712      -0.249032      -0.109484      -0.311771      -0.014415       0.326186             18.509584      17.479449      -6.764143       7.558709      21.976030      -5.696975      16.073273          -0.000261
          198              S      13.181898       4.932180       6.853346       0.147157     118.430091 0.26651645E+04  0.93769405E+05                                17.045453                           14.336618       0.916834       1.971079                    0.999513      66.013476     197.072882       0.601961       0.289202      -1.225722      -0.053622      -0.074846       0.032337       0.097585      -0.209375      -0.271213       0.048058      -0.250569      -0.287891      -0.382791       0.011367       0.371424             20.254941      19.467367      -8.801769      -8.274990      24.183237       5.992813      17.114219           0.001374
          199              S      10.488253       9.729720       3.537394       0.157881     114.681218 0.25853883E+04  0.90261329E+05                                16.637408                           14.098928       0.930538       1.977770                    0.999651      65.554352     194.856043       0.608489       0.288322      -1.226830      -0.101469       0.008168       0.003708       0.101865      -0.080745       0.041590       0.054117       0.246662       1.017271      -0.323112      -0.023712       0.346824             19.474184      14.180632      -0.933553       0.508623       9.869173       0.591011      34.372746          -0.000407
          200              S      12.972920       4.829220      20.753090       0.143475     116.433756 0.26886386E+04  0.94749846E+05                                16.806518                           14.382966       0.902456       1.965944                    0.999543      66.132573     197.228621       0.602371       0.288533      -1.227118      -0.038633      -0.081156       0.064378       0.110559      -0.073933      -0.280056       0.187456      -0.280383      -0.225315      -0.380786       0.005533       0.375253             19.535001      17.439651      -6.984370      -7.859655      23.605174       6.643627      17.560179           0.001693
          201              S      12.715090       4.908420       0.655809       0.134139     116.107423 0.27144394E+04  0.95902030E+05                                16.811398                           14.470767       0.932926       1.974487                    0.999571      66.339436     198.192947       0.599272       0.289291      -1.226132      -0.045920      -0.067284      -0.026356       0.085618      -0.148313       0.288350      -0.097318      -0.296266      -0.144132      -0.381379       0.019808       0.361571             19.541180      18.045479      -7.745933       7.749613      23.374864      -6.031526      17.203198           0.000140
          202              S       7.078112      14.956920       0.187374       0.191846     108.025031 0.24428822E+04  0.84116552E+05                                15.950777                           13.669046       0.981657       1.996691                    0.999418      64.469184     190.539393       0.620186       0.286817      -1.227987       0.053566       0.063654      -0.014214       0.084399      -0.118950      -0.237564       0.121712      -0.249032      -0.109483      -0.311770      -0.014415       0.326185             18.509576      17.479444      -6.764143      -7.558707      21.976018       5.696973      16.073265          -0.000245
          203              S       7.173102      14.867820      21.048346       0.147156     118.430118 0.26651652E+04  0.93769434E+05                                17.045456                           14.336620       0.916834       1.971079                    0.999513      66.013484     197.072910       0.601961       0.289202      -1.225722       0.053622       0.074846       0.032338       0.097585      -0.209375       0.271213      -0.048058      -0.250570      -0.287891      -0.382791       0.011368       0.371423             20.254946      19.467371      -8.801772       8.274994      24.183240      -5.992819      17.114227           0.001371
          204              S       9.866747      10.070280      17.732394       0.157882     114.681191 0.25853888E+04  0.90261350E+05                                16.637402                           14.098928       0.930537       1.977770                    0.999651      65.554368     194.856084       0.608489       0.288322      -1.226830       0.101469      -0.008169       0.003709       0.101865      -0.080745      -0.041591      -0.054117       0.246661       1.017271      -0.323112      -0.023713       0.346824             19.474169      14.180632      -0.933553      -0.508619       9.869172      -0.591014      34.372702          -0.000420
          205              O       4.929981       1.938420       3.375571      -1.064133      60.647511 0.14096287E+04  0.43014729E+05                                12.285008                           11.613665      -0.060675       1.885951                    0.998454      39.417600     115.801912       0.559408       0.358810      -1.141946       0.018965       0.162842      -0.008100       0.164143       0.109497       0.003224      -0.014551      -0.208531      -0.171469      -0.123763      -0.056630       0.180394             13.657355       9.690001       0.419367       0.607262      15.136588      -0.468310      16.145477           0.237799
          206              O       2.944690       1.057320       2.089504      -1.118596      62.495577 0.14541648E+04  0.44856177E+05                                12.930249                           12.140132      -0.414969       1.784955                    0.999001      39.458750     117.713240       0.522436       0.380071      -1.122217      -0.028051       0.050135      -0.057202       0.081070      -0.014659       0.037761      -0.073572      -0.029742       0.129558      -0.064859      -0.041857       0.106716             14.838231      13.601655      -0.340647      -0.646327      16.176314       2.929640      14.736724           0.050980
          207              O       1.062531       0.683100       3.798582      -1.050958      61.207726 0.14067459E+04  0.42918041E+05                                12.368310                           11.605994      -0.087485       1.876768                    0.998622      39.388090     115.820193       0.559116       0.359071      -1.141387      -0.101866       0.113476       0.026940       0.154852      -0.144806      -0.006507       0.012734       0.153722      -0.210851      -0.129767      -0.069862       0.199629             13.839432      11.228210      -2.001278       0.519542      13.234152       0.561592      17.055935           0.276371
          208              O       3.197092       1.104840       5.053420      -1.117898      63.457936 0.14801317E+04  0.45818414E+05                                13.067283                           12.254574      -0.394385       1.791844                    0.998741      39.486232     117.656853       0.520043       0.380476      -1.122928      -0.007281       0.057386       0.066330       0.088010      -0.001021      -0.011396       0.082225      -0.029419       0.143858      -0.068842      -0.038232       0.107073             15.021816      13.926422      -0.853537       0.689502      16.337959      -2.623921      14.801067           0.061486
          209              O       4.020791      18.536760       5.496304      -0.904365      55.793203 0.12737170E+04  0.37778152E+05                                11.694436                           11.097042      -0.205055       1.887569                    0.997301      35.713181     102.403645       0.569594       0.362554      -1.142498       0.062080      -0.108651       0.143778       0.190608      -0.038590       0.061698      -0.138557      -0.049310       0.341096      -0.115910      -0.099274       0.215184             13.248179      12.246488      -0.559429       0.252982      13.758379       1.588278      13.739669           0.402457
          210              O       5.155243      19.277280       3.415317      -1.161634      68.718424 0.15452207E+04  0.48427565E+05                                13.372844                           12.142541      -0.368700       1.783163                    0.999156      40.899749     123.261347       0.546190       0.357816      -1.138489       0.053619      -0.043954      -0.014875       0.070910      -0.068387      -0.010511       0.002395       0.094675      -0.100017      -0.066735      -0.033918       0.100653             15.570567      10.258410      -0.910921       1.037958      16.351144       0.720040      20.102148           0.096698
          211              O       3.615048      18.503100       1.581323      -0.906067      56.222567 0.12764158E+04  0.37883802E+05                                11.766738                           11.113428      -0.226784       1.882814                    0.997101      35.660458     102.336136       0.568734       0.362857      -1.142092       0.008400      -0.115523      -0.146818       0.187007      -0.011369      -0.025983       0.144126      -0.080575       0.340919      -0.111341      -0.097912       0.209253             13.368095      12.237655      -0.565122       0.473890      14.411665      -1.041091      13.454964           0.390597
          212              O       2.241764      18.344700       3.690700      -1.157353      68.302494 0.15816183E+04  0.49810203E+05                                13.311059                           12.288940      -0.344151       1.790362                    0.998942      40.980084     123.420272       0.543164       0.358062      -1.139377      -0.021490      -0.056660       0.009799       0.061385       0.070031      -0.001965      -0.005050      -0.113407      -0.116789      -0.070649      -0.039121       0.109770             15.319542      10.954673      -1.868646       0.755944      16.057879      -0.228643      18.946073           0.115423
          213              O       3.418283       3.809520       2.120733      -0.627065      38.444358 0.58200527E+03  0.14246301E+05                                 9.094464                            7.457978       0.262469       2.132883                    0.997180      28.046353      73.966798       0.698207       0.358382      -1.141480       0.038102       0.025458      -0.061389       0.076606      -0.007810       0.017642       0.019649       0.097379       0.063645      -0.065169       0.015813       0.049356             10.751572      10.431858       2.521645      -4.903484       9.141453      -3.351905      12.681405           0.013267
          214              O       4.707433       2.686860       0.746657      -0.581460      36.760196 0.52578213E+03  0.12654768E+05                                 9.006207                            7.258921       0.102776       2.085928                    0.996805      27.869073      74.940521       0.677155       0.375811      -1.118430      -0.060607       0.057037      -0.015092       0.084582       0.007327       0.066297       0.023134       0.057739       0.085185      -0.055860      -0.035961       0.091821             10.509031       6.089704       0.484615      -0.965834      18.028605       0.128815       7.408782           0.001415
          215              O       7.662979       6.809220      26.033630      -0.580126      39.244896 0.57246716E+03  0.14001475E+05                                 9.350373                            7.498390       0.155240       2.103260                    0.996352      27.945043      74.473152       0.679933       0.368313      -1.129948      -0.051119      -0.003599       0.032875       0.060884      -0.048948       0.041580       0.019417       0.043458       0.090587      -0.082691       0.018338       0.064353             11.140732      12.868143       0.291467      -6.539273       7.337309       0.113744      13.216744           0.007835
          216              O       7.011619       8.715960      27.120967      -0.641578      38.198631 0.58019922E+03  0.14227837E+05                                 9.089976                            7.463998       0.236681       2.105482                    0.997818      28.875525      76.869674       0.693661       0.360079      -1.137186      -0.010093      -0.100141       0.025368       0.103796       0.010203       0.045512       0.012962      -0.014984       0.054892      -0.047947      -0.006464       0.054411             10.722028       9.179326       4.947240      -1.686282      15.593375      -1.150908       7.393385           0.011385
          217              O      12.364984      13.010580       9.036537      -0.621159      40.820318 0.61593874E+03  0.15309197E+05                                 9.547589                            7.732646       0.236263       2.119172                    0.996532      28.494808      76.004079       0.676926       0.364041      -1.135744       0.039586      -0.000050      -0.048633       0.062707      -0.054316       0.034970       0.023975       0.032143       0.063967      -0.082969       0.027905       0.055063             11.398325      11.309831       0.643313      -6.226415       7.702850      -0.377220      15.182295           0.009420
          218              O      12.674380      11.212740       7.719241      -0.599890      36.675119 0.52702267E+03  0.12624694E+05                                 8.854373                            7.126785       0.236513       2.123550                    0.997803      27.788044      73.260427       0.707498       0.361401      -1.135447      -0.017009       0.093166      -0.017933       0.096389      -0.000715       0.058147      -0.001044       0.053702       0.001082      -0.046108      -0.027039       0.073147             10.597176       9.204586       5.607372      -1.500021      15.217578      -1.126900       7.369365           0.001684
          219              O       3.712752       3.934260       4.863207      -0.526860      33.622712 0.47965539E+03  0.11233482E+05                                 8.404590                            6.851929       0.145275       2.125531                    0.996579      26.389824      69.009966       0.712514       0.367052      -1.129961       0.041754       0.029004       0.033202       0.060720       0.005611      -0.057294      -0.027462       0.069535       0.065431      -0.059386      -0.024976       0.084362              9.941565      10.204613       2.622733       4.748765       8.519627       3.020108      11.100454           0.006062
          220              O       5.271945       2.722500       6.001646      -0.669711      41.202828 0.64971467E+03  0.16392194E+05                                 9.574208                            7.944172       0.326017       2.121393                    0.997279      29.880423      80.724390       0.666478       0.364255      -1.133739      -0.049520       0.059842       0.036690       0.085903      -0.024785      -0.015259      -0.059354      -0.016691       0.048652      -0.067770      -0.000646       0.068416             10.991305       6.923454      -0.459271       1.202470      18.421714       0.603186       7.628748           0.018002
          221              O       2.690931      19.552500       7.588647      -0.602710      37.985365 0.57163073E+03  0.13971667E+05                                 9.101835                            7.472827       0.149102       2.098475                    0.996617      28.088705      74.756849       0.684050       0.366341      -1.131809       0.042985       0.005583       0.058817       0.073063      -0.013701       0.016299       0.011032      -0.030559      -0.220785      -0.077654       0.020170       0.057484             10.565404      11.220123       1.082683       4.873424       6.785387       1.299315      13.690703           0.010689
          222              O       4.872987       0.443520       7.296230      -0.556437      35.638657 0.54638659E+03  0.13193969E+05                                 8.717852                            7.295700       0.094891       2.092286                    0.996539      27.300233      72.028242       0.694329       0.365313      -1.133526      -0.025601      -0.007567       0.066677       0.071823      -0.018995      -0.016685      -0.006678      -0.091605      -0.186325      -0.068436      -0.012280       0.080716             10.150943       7.779112       0.746632      -2.569388       6.658944      -1.196504      16.014773           0.021242
          223              O       4.943551       0.326700      13.999109      -0.584672      36.849616 0.56461059E+03  0.13724926E+05                                 8.858687                            7.372909       0.154024       2.102627                    0.997010      27.642443      72.802318       0.697887       0.361044      -1.138635      -0.037646      -0.004781      -0.069975       0.079602      -0.028963       0.023057       0.002688      -0.076408      -0.170993      -0.067820      -0.008800       0.076620             10.369969       8.017132       0.465406       2.845250       6.518769       1.164267      16.574006           0.009190
          224              O       2.787278      19.429740      13.683980      -0.610980      38.284269 0.59396030E+03  0.14650233E+05                                 9.148651                            7.614703       0.200912       2.106832                    0.996592      28.480362      76.027208       0.678327       0.366083      -1.132545       0.044916       0.018750      -0.049589       0.069485      -0.008565      -0.023295      -0.006515      -0.046442      -0.231093      -0.083055       0.019748       0.063308             10.551079      10.677173       1.447881      -4.720291       7.002263      -1.407784      13.973802           0.015984
          225              O       6.926128       8.811000       8.536873      -0.618613      34.380221 0.51783073E+03  0.12357205E+05                                 8.460349                            7.044978       0.293157       2.133998                    0.997848      28.171483      74.269823       0.714120       0.359420      -1.136350       0.002237      -0.099051      -0.011102       0.099696       0.008142      -0.052465       0.000081       0.008087       0.032702      -0.049036      -0.008961       0.057998              9.828996       8.436771       3.909414       1.577287      14.458191       1.477846       6.592026           0.009755
          226              O       7.699618       6.916140       9.502133      -0.614347      40.617577 0.60202531E+03  0.14888836E+05                                 9.540423                            7.650671       0.215989       2.113718                    0.996693      28.408963      75.763595       0.679273       0.364599      -1.134494      -0.050680       0.004087      -0.041058       0.065352      -0.039384      -0.032544      -0.032377       0.046052       0.106574      -0.080484       0.023600       0.056884             11.436809      13.220038       0.817449       6.651798       7.517824       0.031663      13.572565           0.013061
          227              O      12.900999      10.992960      27.580885      -0.643752      36.817721 0.56364164E+03  0.13717586E+05                                 8.836001                            7.341858       0.335313       2.139707                    0.997791      28.735099      76.124635       0.701764       0.358625      -1.138713       0.007527       0.096612       0.026238       0.100394       0.000793      -0.039501      -0.018567       0.000210      -0.033882      -0.047013       0.004968       0.042046             10.292014       8.966248       4.460259       1.779526      14.776271       1.113219       7.133523           0.019274
          228              O      12.419264      12.868020      26.388505      -0.557928      37.746043 0.53782971E+03  0.12975993E+05                                 9.151077                            7.301099       0.053715       2.081077                    0.996227      27.397462      72.981889       0.683042       0.371675      -1.125182       0.035498       0.001340       0.036334       0.050814      -0.032770      -0.061806      -0.015946       0.060108       0.033333      -0.074562      -0.007153       0.081714             10.961047      11.175910       0.765895       6.129991       7.304259       0.078352      14.402971           0.011536
          229              O       1.388211      17.127000       1.274711      -0.612004      36.183694 0.53520972E+03  0.12925490E+05                                 8.840778                            7.269102       0.193936       2.102035                    0.997405      28.437629      76.337706       0.685037       0.370228      -1.123800       0.071620      -0.056811      -0.033912       0.097503       0.005221      -0.054140      -0.032622       0.018612       0.135804      -0.054965      -0.030658       0.085623             10.144725       6.710103      -0.302408       1.134704      17.088140       0.160019       6.635933           0.007641
          230              O       2.997613      16.020180       2.293912      -0.594398      37.316825 0.55986413E+03  0.13590949E+05                                 8.945840                            7.350693       0.208891       2.122860                    0.997017      27.638233      72.918285       0.697162       0.361914      -1.137105      -0.041166      -0.018306      -0.045992       0.064382      -0.002112      -0.025144      -0.030314       0.067645       0.110439      -0.062783       0.003829       0.058954             10.541433      11.456586       3.032398       4.753921       9.281326       2.622779      10.886388           0.018462
          231              O       1.773599      17.208180       6.231605      -0.651078      41.459378 0.62707166E+03  0.15705118E+05                                 9.676712                            7.837812       0.244958       2.106135                    0.996999      29.399478      79.528284       0.665700       0.367370      -1.129608       0.059196      -0.085772       0.039496       0.111449      -0.020034       0.028144       0.034778      -0.012679       0.090631      -0.057866       0.004109       0.053757             11.366588       6.935741       1.384154      -1.119877      19.612811       0.600915       7.551211           0.015135
          232              O       3.179451      15.984540       4.880241      -0.549009      35.225014 0.51852579E+03  0.12370837E+05                                 8.668304                            7.113327       0.171763       2.124098                    0.996442      27.013767      71.075741       0.701570       0.365937      -1.131906      -0.027022      -0.035965       0.048827       0.066391      -0.011640       0.033933       0.018326       0.078558       0.112825      -0.065513       0.001016       0.064497             10.217056      10.954876       2.937222      -4.680954       8.871627      -2.658953      10.824666           0.011346
          233              O       1.855019      17.861580      17.570571      -1.064139      60.647615 0.14096317E+04  0.43014825E+05                                12.284991                           11.613650      -0.060672       1.885951                    0.998454      39.417756     115.802246       0.559410       0.358809      -1.141948      -0.018964      -0.162837      -0.008100       0.164137       0.109487      -0.003223       0.014552      -0.208509      -0.171443      -0.123753      -0.056622       0.180375             13.657335       9.689989       0.419365      -0.607260      15.136564       0.468310      16.145453           0.237782
          234              O       3.840310      18.742680      16.284504      -1.118596      62.495616 0.14541659E+04  0.44856218E+05                                12.930256                           12.140138      -0.414969       1.784955                    0.999001      39.458782     117.713336       0.522436       0.380071      -1.122217       0.028050      -0.050135      -0.057203       0.081071      -0.014659      -0.037760       0.073572      -0.029740       0.129554      -0.064859      -0.041856       0.106716             14.838241      13.601664      -0.340652       0.646324      16.176326      -2.929642      14.736732           0.050979
          235              O       5.722469      19.116900      17.993582      -1.050958      61.207891 0.14067502E+04  0.42918159E+05                                12.368234                           11.605926      -0.087456       1.876775                    0.998622      39.388510     115.820995       0.559124       0.359066      -1.141392       0.101852      -0.113467       0.026940       0.154837      -0.144770       0.006509      -0.012735       0.153681      -0.210771      -0.129739      -0.069836       0.199574             13.839343      11.228138      -2.001261      -0.519539      13.234067      -0.561588      17.055826           0.276381
          236              O       3.587908      18.695160      19.248420      -1.117900      63.458056 0.14801351E+04  0.45818539E+05                                13.067299                           12.254587      -0.394383       1.791844                    0.998741      39.486304     117.657065       0.520043       0.380476      -1.122928       0.007282      -0.057386       0.066331       0.088011      -0.001021       0.011398      -0.082224      -0.029418       0.143854      -0.068842      -0.038230       0.107072             15.021837      13.926438      -0.853546      -0.689501      16.337983       2.623928      14.801088           0.061484
          237              O       2.764209       1.263240      19.691304      -0.904371      55.793543 0.12737266E+04  0.37778503E+05                                11.694466                           11.097069      -0.205055       1.887567                    0.997301      35.713339     102.404121       0.569595       0.362553      -1.142499      -0.062080       0.108650       0.143775       0.190604      -0.038587      -0.061695       0.138549      -0.049303       0.341079      -0.115905      -0.099267       0.215172             13.248216      12.246522      -0.559433      -0.252983      13.758419      -1.588285      13.739708           0.402445
          238              O       1.629757       0.522720      17.610317      -1.161635      68.718454 0.15452216E+04  0.48427595E+05                                13.372838                           12.142536      -0.368698       1.783163                    0.999156      40.899784     123.261403       0.546191       0.357816      -1.138490      -0.053619       0.043954      -0.014875       0.070910      -0.068387       0.010511      -0.002395       0.094678      -0.100018      -0.066735      -0.033918       0.100653             15.570561      10.258407      -0.910922      -1.037957      16.351134      -0.720038      20.102142           0.096694
          239              O       3.169952       1.296900      15.776323      -0.906067      56.222672 0.12764188E+04  0.37883906E+05                                11.766741                           11.113431      -0.226782       1.882814                    0.997101      35.660518     102.336282       0.568735       0.362856      -1.142093      -0.008400       0.115522      -0.146817       0.187006      -0.011367       0.025982      -0.144122      -0.080571       0.340910      -0.111338      -0.097909       0.209247             13.368099      12.237658      -0.565125      -0.473891      14.411671       1.041093      13.454969           0.390593
          240              O       4.543236       1.455300      17.885700      -1.157355      68.302708 0.15816243E+04  0.49810432E+05                                13.311068                           12.288948      -0.344146       1.790363                    0.998942      40.980202     123.420592       0.543165       0.358061      -1.139378       0.021491       0.056660       0.009799       0.061386       0.070032       0.001966       0.005050      -0.113393      -0.116782      -0.070647      -0.039119       0.109765             15.319554      10.954681      -1.868646      -0.755948      16.057887       0.228649      18.946094           0.115423
          241              O       3.366717      15.990480      16.315733      -0.627065      38.444383 0.58200569E+03  0.14246314E+05                                 9.094468                            7.457980       0.262466       2.132882                    0.997180      28.046360      73.966824       0.698207       0.358382      -1.141480      -0.038102      -0.025458      -0.061390       0.076606      -0.007809      -0.017642      -0.019649       0.097379       0.063645      -0.065169       0.015813       0.049356             10.751578      10.431866       2.521648       4.903488       9.141456       3.351907      12.681411           0.013264
          242              O       2.077567      17.113140      14.941657      -0.581460      36.760174 0.52578180E+03  0.12654758E+05                                 9.006202                            7.258918       0.102775       2.085928                    0.996805      27.869067      74.940494       0.677155       0.375811      -1.118430       0.060607      -0.057037      -0.015093       0.084582       0.007327      -0.066297      -0.023134       0.057740       0.085185      -0.055860      -0.035961       0.091821             10.509025       6.089702       0.484614       0.965833      18.028593      -0.128817       7.408778           0.001411
          243              O      12.692021      12.990780      11.838630      -0.580125      39.244899 0.57246716E+03  0.14001474E+05                                 9.350373                            7.498389       0.155240       2.103260                    0.996352      27.945043      74.473148       0.679933       0.368313      -1.129948       0.051119       0.003599       0.032875       0.060884      -0.048948      -0.041580      -0.019417       0.043458       0.090587      -0.082692       0.018338       0.064353             11.140734      12.868149       0.291464       6.539275       7.337307      -0.113745      13.216745           0.007831
          244              O      13.343381      11.084040      12.925967      -0.641578      38.198619 0.58019908E+03  0.14227832E+05                                 9.089973                            7.463997       0.236681       2.105482                    0.997818      28.875526      76.869669       0.693661       0.360078      -1.137186       0.010093       0.100141       0.025368       0.103796       0.010203      -0.045512      -0.012962      -0.014984       0.054891      -0.047947      -0.006465       0.054412             10.722024       9.179322       4.947235       1.686283      15.593366       1.150908       7.393383           0.011379
          245              O       7.990016       6.789420      23.231537      -0.621159      40.820302 0.61593845E+03  0.15309188E+05                                 9.547588                            7.732645       0.236264       2.119172                    0.996532      28.494802      76.004064       0.676926       0.364041      -1.135743      -0.039586       0.000050      -0.048632       0.062707      -0.054316      -0.034970      -0.023975       0.032143       0.063967      -0.082968       0.027905       0.055063             11.398323      11.309824       0.643316       6.226412       7.702851       0.377222      15.182294           0.009423
          246              O       7.680620       8.587260      21.914241      -0.599890      36.675168 0.52702346E+03  0.12624718E+05                                 8.854383                            7.126792       0.236510       2.123549                    0.997803      27.788059      73.260495       0.707497       0.361401      -1.135446       0.017010      -0.093167      -0.017933       0.096389      -0.000714      -0.058147       0.001044       0.053702       0.001082      -0.046108      -0.027039       0.073147             10.597190       9.204597       5.607381       1.500025      15.217598       1.126906       7.369374           0.001685
          247              O       3.072248      15.865740      19.058207      -0.526860      33.622723 0.47965556E+03  0.11233487E+05                                 8.404592                            6.851931       0.145273       2.125531                    0.996579      26.389826      69.009977       0.712514       0.367052      -1.129961      -0.041753      -0.029004       0.033202       0.060720       0.005611       0.057294       0.027462       0.069535       0.065430      -0.059387      -0.024975       0.084362              9.941568      10.204617       2.622734      -4.748768       8.519628      -3.020109      11.100458           0.006060
          248              O       1.513055      17.077500      20.196646      -0.669712      41.202838 0.64971490E+03  0.16392201E+05                                 9.574208                            7.944172       0.326014       2.121392                    0.997279      29.880436      80.724420       0.666478       0.364255      -1.133739       0.049520      -0.059842       0.036690       0.085903      -0.024785       0.015259       0.059355      -0.016690       0.048650      -0.067771      -0.000644       0.068416             10.991303       6.923453      -0.459271      -1.202470      18.421710      -0.603184       7.628747           0.018000
          249              O       4.094069       0.247500      21.783647      -0.602709      37.985367 0.57163067E+03  0.13971666E+05                                 9.101834                            7.472825       0.149100       2.098474                    0.996617      28.088706      74.756850       0.684050       0.366341      -1.131809      -0.042985      -0.005583       0.058816       0.073063      -0.013701      -0.016299      -0.011032      -0.030558      -0.220785      -0.077654       0.020170       0.057484             10.565404      11.220123       1.082682      -4.873426       6.785387      -1.299315      13.690703           0.010690
          250              O       1.912013      19.356480      21.491230      -0.556437      35.638681 0.54638706E+03  0.13193984E+05                                 8.717856                            7.295703       0.094888       2.092285                    0.996539      27.300243      72.028280       0.694329       0.365313      -1.133526       0.025601       0.007567       0.066677       0.071823      -0.018994       0.016685       0.006677      -0.091604      -0.186325      -0.068436      -0.012280       0.080716             10.150948       7.779115       0.746632       2.569388       6.658947       1.196504      16.014783           0.021243
          251              O       1.841449      19.473300      28.194109      -0.584672      36.849605 0.56461040E+03  0.13724920E+05                                 8.858686                            7.372908       0.154026       2.102628                    0.997010      27.642440      72.802307       0.697887       0.361044      -1.138635       0.037646       0.004781      -0.069975       0.079602      -0.028963      -0.023057      -0.002688      -0.076409      -0.170993      -0.067820      -0.008800       0.076620             10.369968       8.017131       0.465407      -2.845249       6.518768      -1.164268      16.574006           0.009192
          252              O       3.997722       0.370260      27.878980      -0.610979      38.284253 0.59395997E+03  0.14650223E+05                                 9.148649                            7.614701       0.200914       2.106832                    0.996592      28.480354      76.027181       0.678327       0.366083      -1.132545      -0.044916      -0.018750      -0.049589       0.069485      -0.008565       0.023295       0.006515      -0.046442      -0.231093      -0.083055       0.019747       0.063308             10.551077      10.677171       1.447881       4.720290       7.002261       1.407783      13.973799           0.015988
          253              O      13.428872      10.989000      22.731873      -0.618614      34.380221 0.51783078E+03  0.12357207E+05                                 8.460349                            7.044979       0.293161       2.133999                    0.997848      28.171483      74.269822       0.714119       0.359420      -1.136350      -0.002238       0.099051      -0.011102       0.099696       0.008142       0.052465      -0.000081       0.008088       0.032700      -0.049036      -0.008961       0.057998              9.828995       8.436772       3.909414      -1.577289      14.458187      -1.477848       6.592028           0.009761
          254              O      12.655382      12.883860      23.697133      -0.614347      40.617452 0.60202313E+03  0.14888767E+05                                 9.540399                            7.650654       0.215999       2.113721                    0.996693      28.408924      75.763424       0.679275       0.364599      -1.134494       0.050680      -0.004087      -0.041059       0.065353      -0.039384       0.032544       0.032376       0.046052       0.106576      -0.080483       0.023599       0.056884             11.436779      13.220000       0.817442      -6.651777       7.517804      -0.031659      13.572533           0.013064
          255              O       7.454001       8.807040      13.385885      -0.643752      36.817574 0.56363908E+03  0.13717506E+05                                 8.835972                            7.341837       0.335322       2.139710                    0.997791      28.735062      76.124452       0.701766       0.358624      -1.138714      -0.007527      -0.096613       0.026238       0.100395       0.000793       0.039502       0.018567       0.000212      -0.033886      -0.047014       0.004968       0.042046             10.291975       8.966213       4.460234      -1.779516      14.776215      -1.113210       7.133499           0.019265
          256              O       7.935736       6.931980      12.193505      -0.557928      37.745945 0.53782821E+03  0.12975946E+05                                 9.151056                            7.301085       0.053724       2.081080                    0.996227      27.397438      72.981759       0.683043       0.371674      -1.125183      -0.035497      -0.001340       0.036334       0.050814      -0.032769       0.061806       0.015947       0.060111       0.033334      -0.074562      -0.007153       0.081715             10.961018      11.175876       0.765891      -6.129968       7.304244      -0.078348      14.402933           0.011532
          257              O       5.396789       2.673000      15.469711      -0.612004      36.183695 0.53520976E+03  0.12925491E+05                                 8.840777                            7.269101       0.193936       2.102035                    0.997405      28.437634      76.337714       0.685038       0.370227      -1.123800      -0.071620       0.056811      -0.033912       0.097503       0.005221       0.054141       0.032622       0.018613       0.135804      -0.054965      -0.030658       0.085623             10.144724       6.710102      -0.302410      -1.134704      17.088137      -0.160017       6.635932           0.007635
          258              O       3.787387       3.779820      16.488912      -0.594397      37.316848 0.55986465E+03  0.13590965E+05                                 8.945843                            7.350696       0.208891       2.122860                    0.997017      27.638247      72.918327       0.697162       0.361914      -1.137105       0.041166       0.018306      -0.045992       0.064382      -0.002112       0.025144       0.030314       0.067646       0.110440      -0.062783       0.003829       0.058955             10.541435      11.456587       3.032397      -4.753921       9.281328      -2.622779      10.886391           0.018461
          259              O       5.011401       2.591820      20.426605      -0.651077      41.459383 0.62707166E+03  0.15705118E+05                                 9.676712                            7.837811       0.244956       2.106134                    0.996999      29.399480      79.528289       0.665700       0.367370      -1.129608      -0.059196       0.085772       0.039496       0.111449      -0.020034      -0.028144      -0.034778      -0.012679       0.090631      -0.057867       0.004110       0.053757             11.366589       6.935741       1.384154       1.119877      19.612815      -0.600917       7.551210           0.015136
          260              O       3.605549       3.815460      19.075241      -0.549009      35.225056 0.51852655E+03  0.12370860E+05                                 8.668311                            7.113333       0.171760       2.124097                    0.996442      27.013783      71.075804       0.701569       0.365937      -1.131906       0.027022       0.035965       0.048827       0.066391      -0.011640      -0.033933      -0.018326       0.078559       0.112826      -0.065514       0.001016       0.064497             10.217066      10.954885       2.937227       4.680958       8.871637       2.658957      10.824675           0.011346
          261              O       8.640019      11.838420      10.819429      -1.064137      60.647863 0.14096384E+04  0.43015042E+05                                12.284936                           11.613600      -0.060646       1.885957                    0.998454      39.418169     115.803109       0.559418       0.358804      -1.141953      -0.018957       0.162822       0.008100       0.164122      -0.109457       0.003222       0.014554      -0.208461      -0.171367      -0.123727      -0.056597       0.180325             13.657270       9.689943      -0.419360       0.607258      15.136489       0.468308      16.145378           0.237801
          262              O      10.625310      10.957320      12.105496      -1.118596      62.495591 0.14541652E+04  0.44856192E+05                                12.930253                           12.140136      -0.414969       1.784956                    0.999001      39.458765     117.713285       0.522436       0.380071      -1.122217       0.028050       0.050135       0.057203       0.081071       0.014660       0.037759       0.073574      -0.029745       0.129546      -0.064859      -0.041857       0.106716             14.838237      13.601658       0.340645      -0.646328      16.176332      -2.929637      14.736720           0.050978
          263              O      12.507469      10.583100      10.396418      -1.050962      61.207939 0.14067519E+04  0.42918249E+05                                12.368293                           11.605980      -0.087474       1.876771                    0.998622      39.388331     115.820750       0.559119       0.359069      -1.141389       0.101860       0.113472      -0.026940       0.154845       0.144788      -0.006508      -0.012734       0.153702      -0.210812      -0.129752      -0.069849       0.199601             13.839412      11.228194       2.001272       0.519542      13.234134      -0.561589      17.055908           0.276361
          264              O      10.372908      11.004840       9.141580      -1.117899      63.457992 0.14801333E+04  0.45818472E+05                                13.067292                           12.254581      -0.394385       1.791844                    0.998741      39.486273     117.656970       0.520043       0.380476      -1.122928       0.007282       0.057386      -0.066330       0.088011       0.001021      -0.011397      -0.082225      -0.029420       0.143849      -0.068842      -0.038230       0.107072             15.021827      13.926430       0.853535       0.689504      16.337978       2.623922      14.801072           0.061486
          265              O       9.549209       8.636760       8.698696      -0.904364      55.793049 0.12737128E+04  0.37778010E+05                                11.694441                           11.097047      -0.205065       1.887566                    0.997301      35.713071     102.403426       0.569592       0.362556      -1.142497      -0.062081      -0.108654      -0.143782       0.190612       0.038592       0.061702       0.138564      -0.049312       0.341121      -0.115917      -0.099280       0.215197             13.248184      12.246492       0.559429       0.252983      13.758390      -1.588278      13.739670           0.402455
          266              O       8.414757       9.377280      10.779683      -1.161635      68.718393 0.15452199E+04  0.48427519E+05                                13.372820                           12.142521      -0.368696       1.783163                    0.999156      40.899788     123.261335       0.546192       0.357815      -1.138490      -0.053620      -0.043952       0.014875       0.070910       0.068380      -0.010511      -0.002395       0.094686      -0.100008      -0.066734      -0.033915       0.100649             15.570536      10.258392       0.910917       1.037958      16.351110      -0.720039      20.102106           0.096694
          267              O       9.954952       8.603100      12.613677      -0.906073      56.222484 0.12764141E+04  0.37883775E+05                                11.766794                           11.113478      -0.226814       1.882806                    0.997101      35.660303     102.336049       0.568728       0.362860      -1.142088      -0.008402      -0.115528       0.146826       0.187017       0.011372      -0.025989      -0.144146      -0.080586       0.340969      -0.111356      -0.097927       0.209283             13.368161      12.237709       0.565126       0.473892      14.411744       1.041095      13.455030           0.390557
          268              O      11.328236       8.444700      10.504300      -1.157353      68.302374 0.15816149E+04  0.49810069E+05                                13.311044                           12.288928      -0.344152       1.790363                    0.998942      40.980042     123.420103       0.543164       0.358062      -1.139377       0.021491      -0.056659      -0.009799       0.061385      -0.070033      -0.001967       0.005050      -0.113398      -0.116784      -0.070649      -0.039120       0.109768             15.319523      10.954662       1.868643       0.755941      16.057861       0.228645      18.946046           0.115418
          269              O      10.151717      13.709520      12.074267      -0.627066      38.444571 0.58200893E+03  0.14246415E+05                                 9.094502                            7.458004       0.262456       2.132878                    0.997180      28.046420      73.967078       0.698206       0.358383      -1.141479      -0.038101       0.025458       0.061390       0.076606       0.007809       0.017641      -0.019650       0.097377       0.063645      -0.065168       0.015814       0.049354             10.751624      10.431906      -2.521663      -4.903514       9.141495       3.351928      12.681470           0.013264
          270              O       8.862567      12.586860      13.448343      -0.581460      36.760337 0.52578445E+03  0.12654840E+05                                 9.006238                            7.258943       0.102764       2.085924                    0.996805      27.869112      74.940729       0.677153       0.375812      -1.118430       0.060607       0.057037       0.015093       0.084583      -0.007327       0.066297      -0.023133       0.057740       0.085185      -0.055859      -0.035961       0.091821             10.509071       6.089724      -0.484623      -0.965839      18.028681      -0.128810       7.408807           0.001410
          271              O       5.907021      16.709220      16.551370      -0.580126      39.244993 0.57246873E+03  0.14001523E+05                                 9.350389                            7.498401       0.155234       2.103258                    0.996352      27.945074      74.473275       0.679932       0.368313      -1.129948       0.051119      -0.003599      -0.032875       0.060884       0.048948       0.041580      -0.019418       0.043458       0.090587      -0.082692       0.018339       0.064353             11.140756      12.868172      -0.291470      -6.539291       7.337320      -0.113741      13.216775           0.007832
          272              O       6.558381      18.615960      15.464033      -0.641578      38.198712 0.58020059E+03  0.14227880E+05                                 9.089990                            7.464008       0.236675       2.105480                    0.997818      28.875553      76.869785       0.693660       0.360079      -1.137186       0.010093      -0.100141      -0.025369       0.103796      -0.010202       0.045512      -0.012962      -0.014983       0.054887      -0.047947      -0.006464       0.054411             10.722047       9.179343      -4.947252      -1.686287      15.593403       1.150913       7.393396           0.011378
          273              O       1.205016       3.110580       5.158463      -0.621159      40.820257 0.61593768E+03  0.15309163E+05                                 9.547578                            7.732639       0.236267       2.119173                    0.996532      28.494791      76.004006       0.676926       0.364041      -1.135744      -0.039586      -0.000050       0.048632       0.062707       0.054317       0.034970      -0.023974       0.032143       0.063967      -0.082969       0.027905       0.055064             11.398311      11.309814      -0.643314      -6.226405       7.702843       0.377221      15.182275           0.009422
          274              O       0.895620       1.312740       6.475759      -0.599890      36.675086 0.52702210E+03  0.12624676E+05                                 8.854366                            7.126780       0.236516       2.123551                    0.997803      27.788036      73.260380       0.707499       0.361401      -1.135447       0.017009       0.093167       0.017933       0.096389       0.000714       0.058147       0.001044       0.053702       0.001082      -0.046108      -0.027039       0.073147             10.597167       9.204578      -5.607366      -1.500019      15.217565       1.126899       7.369359           0.001684
          275              O       9.857248      13.834260       9.331793      -0.526860      33.622890 0.47965831E+03  0.11233570E+05                                 8.404625                            6.851954       0.145262       2.125526                    0.996579      26.389886      69.010232       0.712512       0.367053      -1.129961      -0.041753       0.029004      -0.033203       0.060720      -0.005611      -0.057293       0.027463       0.069534       0.065430      -0.059387      -0.024975       0.084362              9.941611      10.204658      -2.622750       4.748793       8.519666      -3.020129      11.100510           0.006060
          276              O       8.298055      12.622500       8.193354      -0.669712      41.203025 0.64971834E+03  0.16392311E+05                                 9.574239                            7.944194       0.326007       2.121389                    0.997279      29.880499      80.724674       0.666477       0.364255      -1.133739       0.049520       0.059841      -0.036690       0.085903       0.024785      -0.015259       0.059356      -0.016689       0.048644      -0.067772      -0.000644       0.068416             10.991342       6.923473       0.459270       1.202475      18.421784      -0.603190       7.628770           0.017999
          277              O      10.879069       9.652500       6.606353      -0.602709      37.985308 0.57162975E+03  0.13971637E+05                                 9.101824                            7.472819       0.149104       2.098475                    0.996617      28.088688      74.756775       0.684051       0.366341      -1.131809      -0.042985       0.005583      -0.058816       0.073063       0.013701       0.016299      -0.011032      -0.030559      -0.220785      -0.077654       0.020170       0.057484             10.565389      11.220110      -1.082681       4.873415       6.785380      -1.299312      13.690678           0.010690
          278              O       8.697013      10.343520       6.898770      -0.556437      35.638626 0.54638602E+03  0.13193952E+05                                 8.717845                            7.295695       0.094891       2.092286                    0.996539      27.300221      72.028190       0.694330       0.365313      -1.133526       0.025601      -0.007567      -0.066677       0.071823       0.018994      -0.016685       0.006677      -0.091605      -0.186325      -0.068436      -0.012280       0.080716             10.150933       7.779106      -0.746632      -2.569385       6.658941       1.196506      16.014753           0.021241
          279              O       8.626449      10.226700       0.195891      -0.584672      36.849627 0.56461081E+03  0.13724933E+05                                 8.858690                            7.372912       0.154023       2.102627                    0.997010      27.642445      72.802335       0.697887       0.361044      -1.138635       0.037646      -0.004781       0.069975       0.079602       0.028962       0.023057      -0.002687      -0.076408      -0.170992      -0.067820      -0.008800       0.076620             10.369972       8.017135      -0.465406       2.845251       6.518771      -1.164267      16.574011           0.009193
          280              O      10.782722       9.529740       0.511020      -0.610979      38.284270 0.59396036E+03  0.14650235E+05                                 9.148651                            7.614704       0.200913       2.106832                    0.996592      28.480362      76.027213       0.678327       0.366083      -1.132545      -0.044916       0.018750       0.049589       0.069485       0.008565      -0.023295       0.006515      -0.046442      -0.231092      -0.083055       0.019748       0.063307             10.551079      10.677174      -1.447881      -4.720291       7.002263       1.407783      13.973801           0.015989
          281              O       6.643872      18.711000       5.658127      -0.618613      34.380271 0.51783163E+03  0.12357233E+05                                 8.460360                            7.044986       0.293154       2.133997                    0.997848      28.171495      74.269889       0.714119       0.359421      -1.136350      -0.002237      -0.099050       0.011102       0.099696      -0.008142      -0.052464      -0.000081       0.008088       0.032701      -0.049036      -0.008962       0.057998              9.829010       8.436784      -3.909422       1.577291      14.458210      -1.477851       6.592036           0.009759
          282              O       5.870382      16.816140       4.692867      -0.614348      40.617580 0.60202531E+03  0.14888836E+05                                 9.540424                            7.650672       0.215989       2.113718                    0.996693      28.408958      75.763587       0.679273       0.364599      -1.134494       0.050680       0.004086       0.041059       0.065353       0.039384      -0.032544       0.032376       0.046051       0.106574      -0.080483       0.023600       0.056884             11.436813      13.220042      -0.817449       6.651801       7.517824      -0.031663      13.572572           0.013063
          283              O       0.669001       1.092960      15.004115      -0.643752      36.817684 0.56364105E+03  0.13717567E+05                                 8.835992                            7.341852       0.335315       2.139708                    0.997791      28.735096      76.124600       0.701765       0.358624      -1.138714      -0.007527       0.096612      -0.026238       0.100394      -0.000793      -0.039502       0.018567       0.000210      -0.033883      -0.047014       0.004968       0.042046             10.292002       8.966237      -4.460250       1.779523      14.776252      -1.113215       7.133516           0.019267
          284              O       1.150736       2.968020      16.196495      -0.557928      37.746040 0.53782967E+03  0.12975992E+05                                 9.151075                            7.301098       0.053717       2.081078                    0.996227      27.397462      72.981879       0.683042       0.371675      -1.125182      -0.035498       0.001340      -0.036334       0.050814       0.032770      -0.061806       0.015946       0.060109       0.033334      -0.074562      -0.007153       0.081715             10.961045      11.175905      -0.765894       6.129990       7.304257      -0.078351      14.402973           0.011532
          285              O      12.181789       7.227000      12.920289      -0.612004      36.183605 0.53520819E+03  0.12925443E+05                                 8.840760                            7.269088       0.193943       2.102038                    0.997405      28.437605      76.337583       0.685039       0.370227      -1.123800      -0.071620      -0.056811       0.033912       0.097504      -0.005221      -0.054141       0.032623       0.018613       0.135803      -0.054965      -0.030658       0.085623             10.144703       6.710090       0.302410       1.134701      17.088098      -0.160018       6.635919           0.007636
          286              O      10.572387       6.120180      11.901088      -0.594397      37.316731 0.55986256E+03  0.13590900E+05                                 8.945821                            7.350680       0.208899       2.122863                    0.997017      27.638208      72.918163       0.697163       0.361914      -1.137105       0.041166      -0.018306       0.045993       0.064382       0.002112      -0.025144       0.030314       0.067645       0.110441      -0.062783       0.003828       0.058955             10.541408      11.456557      -3.032387       4.753906       9.281306      -2.622770      10.886362           0.018461
          287              O      11.796401       7.308180       7.963395      -0.651077      41.459331 0.62707079E+03  0.15705090E+05                                 9.676703                            7.837805       0.244961       2.106136                    0.996999      29.399466      79.528224       0.665700       0.367370      -1.129608      -0.059196      -0.085772      -0.039496       0.111449       0.020033       0.028144      -0.034778      -0.012679       0.090630      -0.057866       0.004109       0.053757             11.366577       6.935734      -1.384151      -1.119875      19.612793      -0.600916       7.551203           0.015136
          288              O      10.390549       6.084540       9.314759      -0.549008      35.225003 0.51852562E+03  0.12370831E+05                                 8.668299                            7.113324       0.171765       2.124099                    0.996442      27.013770      71.075733       0.701570       0.365937      -1.131907       0.027022      -0.035965      -0.048827       0.066391       0.011640       0.033933      -0.018326       0.078559       0.112826      -0.065513       0.001016       0.064497             10.217051      10.954869      -2.937221      -4.680950       8.871624       2.658952      10.824658           0.011345
          289              O      11.714981       7.961580      25.014429      -1.064132      60.647334 0.14096238E+04  0.43014555E+05                                12.285016                           11.613673      -0.060685       1.885949                    0.998454      39.417421     115.801481       0.559405       0.358812      -1.141945       0.018968      -0.162847       0.008100       0.164148      -0.109507      -0.003224      -0.014551      -0.208545      -0.171496      -0.123771      -0.056639       0.180410             13.657363       9.690009      -0.419368      -0.607263      15.136598      -0.468306      16.145483           0.237800
          290              O       9.729690       8.842680      26.300496      -1.118596      62.495611 0.14541657E+04  0.44856209E+05                                12.930252                           12.140134      -0.414969       1.784955                    0.999001      39.458763     117.713276       0.522436       0.380071      -1.122217      -0.028051      -0.050135       0.057202       0.081071       0.014659      -0.037761      -0.073571      -0.029740       0.129560      -0.064859      -0.041857       0.106715             14.838234      13.601659       0.340652       0.646326      16.176318       2.929644      14.736724           0.050980
          291              O       7.847531       9.216900      24.591418      -1.050957      61.207803 0.14067479E+04  0.42918100E+05                                12.368281                           11.605969      -0.087472       1.876771                    0.998622      39.388260     115.820526       0.559119       0.359069      -1.141389      -0.101860      -0.113473      -0.026940       0.154846       0.144793       0.006507       0.012734       0.153705      -0.210818      -0.129756      -0.069851       0.199608             13.839398      11.228181       2.001272      -0.519538      13.234120       0.561593      17.055892           0.276384
          292              O       9.982092       8.795160      23.336580      -1.117898      63.457859 0.14801297E+04  0.45818338E+05                                13.067275                           12.254567      -0.394386       1.791844                    0.998741      39.486186     117.656719       0.520043       0.380476      -1.122928      -0.007282      -0.057386      -0.066330       0.088010       0.001023       0.011398       0.082226      -0.029423       0.143851      -0.068841      -0.038233       0.107074             15.021804      13.926416       0.853538      -0.689498      16.337945      -2.623914      14.801051           0.061485
          293              O      10.805791      11.163240      22.893696      -0.904361      55.792533 0.12736985E+04  0.37777517E+05                                11.694441                           11.097048      -0.205088       1.887562                    0.997301      35.712737     102.402695       0.569587       0.362560      -1.142492       0.062083       0.108659      -0.143791       0.190622       0.038598      -0.061713      -0.138587      -0.049324       0.341180      -0.115934      -0.099299       0.215233             13.248183      12.246493       0.559430      -0.252983      13.758383       1.588276      13.739674           0.402447
          294              O      11.940243      10.422720      24.974683      -1.161632      68.718277 0.15452168E+04  0.48427420E+05                                13.372841                           12.142539      -0.368703       1.783163                    0.999156      40.899660     123.261119       0.546189       0.357817      -1.138488       0.053619       0.043954       0.014875       0.070910       0.068389       0.010515       0.002394       0.094674      -0.100015      -0.066737      -0.033917       0.100654             15.570562      10.258409       0.910920      -1.037957      16.351139       0.720047      20.102138           0.096699
          295              O      10.400048      11.196900      26.808677      -0.906072      56.222878 0.12764245E+04  0.37884113E+05                                11.766754                           11.113443      -0.226779       1.882814                    0.997101      35.660621     102.336561       0.568736       0.362855      -1.142094       0.008399       0.115521       0.146814       0.187002       0.011367       0.025980       0.144116      -0.080569       0.340895      -0.111333      -0.097905       0.209238             13.368114      12.237674       0.565125      -0.473890      14.411688      -1.041092      13.454980           0.390590
          296              O       9.026764      11.355300      24.699300      -1.157353      68.302478 0.15816177E+04  0.49810180E+05                                13.311054                           12.288936      -0.344151       1.790363                    0.998942      40.980085     123.420250       0.543164       0.358062      -1.139377      -0.021491       0.056659      -0.009799       0.061385      -0.070032       0.001962      -0.005047      -0.113400      -0.116784      -0.070649      -0.039119       0.109767             15.319534      10.954669       1.868645      -0.755941      16.057870      -0.228639      18.946063           0.115425
          297              O      10.203283       6.090480      26.269267      -0.627065      38.444291 0.58200412E+03  0.14246265E+05                                 9.094452                            7.457969       0.262472       2.132884                    0.997180      28.046331      73.966706       0.698208       0.358382      -1.141480       0.038102      -0.025458       0.061389       0.076606       0.007810      -0.017642       0.019648       0.097379       0.063645      -0.065169       0.015812       0.049356             10.751555      10.431845      -2.521640       4.903475       9.141439      -3.351896      12.681383           0.013267
          298              O      11.492433       7.213140      27.643343      -0.581460      36.760129 0.52578106E+03  0.12654734E+05                                 9.006192                            7.258911       0.102780       2.085930                    0.996805      27.869056      74.940428       0.677156       0.375811      -1.118431      -0.060607      -0.057037       0.015092       0.084582      -0.007327      -0.066297       0.023134       0.057740       0.085185      -0.055861      -0.035961       0.091822             10.509011       6.089695      -0.484612       0.965831      18.028569       0.128819       7.408769           0.001416
          299              O       0.877979       3.090780       2.356370      -0.580125      39.244836 0.57246614E+03  0.14001443E+05                                 9.350361                            7.498382       0.155244       2.103262                    0.996352      27.945025      74.473071       0.679934       0.368313      -1.129948      -0.051119       0.003599      -0.032875       0.060884       0.048948      -0.041580       0.019416       0.043457       0.090588      -0.082691       0.018338       0.064353             11.140717      12.868127      -0.291465       6.539262       7.337300       0.113745      13.216725           0.007835
          300              O       0.226619       1.184040       1.269033      -0.641578      38.198552 0.58019787E+03  0.14227794E+05                                 9.089962                            7.463988       0.236686       2.105484                    0.997818      28.875502      76.869572       0.693662       0.360078      -1.137186      -0.010093       0.100141      -0.025368       0.103796      -0.010203      -0.045512       0.012962      -0.014984       0.054895      -0.047947      -0.006465       0.054412             10.722009       9.179308      -4.947227       1.686278      15.593344      -1.150905       7.393374           0.011383
          301              O       5.579984      16.689420      19.353463      -0.621159      40.820407 0.61594030E+03  0.15309246E+05                                 9.547605                            7.732658       0.236258       2.119170                    0.996532      28.494836      76.004200       0.676925       0.364041      -1.135743       0.039586       0.000050       0.048633       0.062707       0.054316      -0.034970       0.023976       0.032144       0.063968      -0.082969       0.027906       0.055063             11.398346      11.309848      -0.643318       6.226428       7.702863      -0.377223      15.182327           0.009421
          302              O       5.889380      18.487260      20.670759      -0.599890      36.675185 0.52702362E+03  0.12624723E+05                                 8.854387                            7.126794       0.236507       2.123548                    0.997803      27.788057      73.260504       0.707497       0.361401      -1.135446      -0.017010      -0.093166       0.017933       0.096389       0.000715      -0.058147      -0.001044       0.053702       0.001081      -0.046108      -0.027039       0.073146             10.597196       9.204604      -5.607387       1.500024      15.217609      -1.126903       7.369375           0.001684
          303              O      10.497752       5.965740      23.526793      -0.526860      33.622644 0.47965420E+03  0.11233447E+05                                 8.404577                            6.851920       0.145279       2.125533                    0.996579      26.389797      69.009856       0.712515       0.367052      -1.129962       0.041754      -0.029003      -0.033202       0.060720      -0.005611       0.057294      -0.027461       0.069535       0.065430      -0.059386      -0.024976       0.084362              9.941549      10.204599      -2.622727      -4.748757       8.519612       3.020102      11.100436           0.006062
          304              O      12.056945       7.177500      22.388354      -0.669712      41.202791 0.64971402E+03  0.16392173E+05                                 9.574203                            7.944168       0.326018       2.121393                    0.997279      29.880410      80.724342       0.666478       0.364255      -1.133739      -0.049520      -0.059842      -0.036690       0.085903       0.024785       0.015259      -0.059354      -0.016692       0.048654      -0.067769      -0.000646       0.068415             10.991298       6.923451       0.459270      -1.202470      18.421699       0.603189       7.628745           0.018003
          305              O       9.475931      10.147500      20.801353      -0.602709      37.985214 0.57162807E+03  0.13971584E+05                                 9.101805                            7.472805       0.149112       2.098478                    0.996617      28.088662      74.756649       0.684052       0.366341      -1.131809       0.042985      -0.005583      -0.058816       0.073063       0.013702      -0.016299       0.011033      -0.030559      -0.220784      -0.077654       0.020170       0.057485             10.565365      11.220088      -1.082678      -4.873401       6.785367       1.299308      13.690640           0.010689
          306              O      11.657987       9.456480      21.093770      -0.556437      35.638534 0.54638442E+03  0.13193902E+05                                 8.717828                            7.295683       0.094902       2.092289                    0.996539      27.300192      72.028064       0.694331       0.365313      -1.133527      -0.025602       0.007567      -0.066677       0.071823       0.018994       0.016685      -0.006677      -0.091607      -0.186324      -0.068436      -0.012281       0.080717             10.150910       7.779093      -0.746630       2.569379       6.658927      -1.196500      16.014711           0.021242
          307              O      11.728551       9.573300      14.390891      -0.584671      36.849498 0.56460860E+03  0.13724864E+05                                 8.858664                            7.372893       0.154032       2.102630                    0.997010      27.642411      72.802167       0.697888       0.361044      -1.138635      -0.037646       0.004780       0.069975       0.079602       0.028963      -0.023057       0.002688      -0.076408      -0.170993      -0.067820      -0.008800       0.076621             10.369936       8.017113      -0.465405      -2.845239       6.518753       1.164262      16.573943           0.009190
          308              O       9.572278      10.270260      14.706020      -0.610979      38.284133 0.59395782E+03  0.14650155E+05                                 9.148626                            7.614685       0.200919       2.106834                    0.996592      28.480316      76.027019       0.678328       0.366083      -1.132545       0.044917      -0.018750       0.049589       0.069485       0.008565       0.023295      -0.006514      -0.046444      -0.231093      -0.083055       0.019747       0.063308             10.551047      10.677145      -1.447879       4.720272       7.002248      -1.407781      13.973748           0.015983
          309              O       0.141128       1.089000      19.853127      -0.618613      34.380286 0.51783192E+03  0.12357242E+05                                 8.460363                            7.044988       0.293152       2.133997                    0.997848      28.171501      74.269914       0.714119       0.359421      -1.136350       0.002237       0.099051       0.011101       0.099696      -0.008142       0.052464       0.000081       0.008087       0.032702      -0.049036      -0.008962       0.057997              9.829013       8.436788      -3.909425      -1.577292      14.458214       1.477851       6.592038           0.009758
          310              O       0.914618       2.983860      18.887867      -0.614347      40.617623 0.60202602E+03  0.14888858E+05                                 9.540432                            7.650677       0.215986       2.113717                    0.996693      28.408970      75.763639       0.679273       0.364599      -1.134494      -0.050680      -0.004087       0.041058       0.065352       0.039385       0.032544      -0.032376       0.046052       0.106574      -0.080484       0.023600       0.056884             11.436823      13.220055      -0.817451      -6.651809       7.517829       0.031664      13.572584           0.013061
          311              O       6.115999      18.707040       0.809115      -0.643752      36.817717 0.56364156E+03  0.13717583E+05                                 8.836000                            7.341857       0.335314       2.139708                    0.997791      28.735100      76.124632       0.701765       0.358625      -1.138713       0.007527      -0.096612      -0.026238       0.100394      -0.000793       0.039501      -0.018567       0.000211      -0.033884      -0.047014       0.004968       0.042046             10.292012       8.966246      -4.460257      -1.779526      14.776267       1.113218       7.133523           0.019272
          312              O       5.634264      16.831980       2.001495      -0.557928      37.746008 0.53782913E+03  0.12975975E+05                                 9.151069                            7.301094       0.053718       2.081078                    0.996227      27.397452      72.981837       0.683042       0.371675      -1.125182       0.035498      -0.001340      -0.036334       0.050814       0.032770       0.061806      -0.015946       0.060109       0.033334      -0.074562      -0.007153       0.081715             10.961037      11.175897      -0.765892      -6.129984       7.304253       0.078349      14.402960           0.011535
          313              O       8.173211      12.573000      27.115289      -0.612004      36.183711 0.53521000E+03  0.12925499E+05                                 8.840782                            7.269104       0.193934       2.102034                    0.997405      28.437635      76.337732       0.685037       0.370228      -1.123800       0.071620       0.056811       0.033912       0.097503      -0.005221       0.054140      -0.032622       0.018612       0.135804      -0.054965      -0.030658       0.085623             10.144729       6.710105       0.302408      -1.134704      17.088149       0.160019       6.635935           0.007643
          314              O       9.782613      13.679820      26.096088      -0.594397      37.316860 0.55986479E+03  0.13590970E+05                                 8.945847                            7.350698       0.208889       2.122859                    0.997017      27.638246      72.918341       0.697162       0.361914      -1.137105      -0.041166       0.018306       0.045992       0.064382       0.002112       0.025144      -0.030314       0.067645       0.110439      -0.062783       0.003829       0.058954             10.541441      11.456595      -3.032401      -4.753923       9.281335       2.622781      10.886394           0.018463
          315              O       8.558599      12.491820      22.158395      -0.651077      41.459277 0.62706987E+03  0.15705061E+05                                 9.676694                            7.837799       0.244964       2.106136                    0.996999      29.399449      79.528156       0.665700       0.367370      -1.129608       0.059196       0.085772      -0.039496       0.111449       0.020033      -0.028144       0.034778      -0.012678       0.090627      -0.057865       0.004109       0.053756             11.366564       6.935728      -1.384146       1.119875      19.612766       0.600914       7.551197           0.015137
          316              O       9.964451      13.715460      23.509759      -0.549009      35.224927 0.51852427E+03  0.12370790E+05                                 8.668285                            7.113314       0.171770       2.124100                    0.996442      27.013744      71.075623       0.701571       0.365937      -1.131907      -0.027022       0.035965      -0.048827       0.066391       0.011639      -0.033934       0.018326       0.078558       0.112826      -0.065513       0.001015       0.064498             10.217032      10.954849      -2.937212       4.680941       8.871604      -2.658945      10.824643           0.011347

******************************************************
Auxiliary information for the entire system
The total spin magnetic moment of the unit cell is   7.758248
The total net atomic charge of the unit cell is   -0.000002
Accuracy of reproducing the electrostatic potential in the unit cell:
  The inner radius (bohr) =    5.0000
  The outer radius (bohr) =   12.0000
  Valid grid points have density less than (e/(bohr^3)) =    0.0001
  The number of valid grid points were=       539868
  The rms potential error without charges in kcal/mol is=      6.46225
  The rms potential error with partial charges in kcal/mol is=      2.16433
  The RRMSE value at monopole order=      0.33492
  The rms potential error with partial charges and cloud penetration in kcal/mol is=      2.15285
  The RRMSE value at monopole order with cloud penetration is=      0.33314
  The rms potential error with partial charges and atomic dipoles in kcal/mol is=      0.98279
  The RRMSE value at dipole order=      0.15208
  The rms potential error with partial charges, atomic dipoles and cloud penetration in kcal/mol is=      0.97177
  The RRMSE value at dipole order with cloud penetration=      0.15038

******************************************************
The electron densities and ab initio electrostatic potential were computed in VASP using the PBE functional and
projector augmented wave method. See the main text of the journal article for a description of computational details.
The atomic charges, dipoles, and quadrupoles were computed with the DDEC6 method as described in
(a) T. A. Manz and N. Gabaldon Limas, RSC Adv. 6 (2016) 47771-47801 DOI: 10.1039/c6ra04656h
(b) N. Gabaldon Limas and T. A. Manz, RSC Adv. 8 (2018) 2678-2707 DOI: 10.1039/c7ra11829e.
For each atom in the material, the electron cloud parameters were fit to the spherically averaged atom-in-material
electron density using radial positions for which this density was between 10^-4 and 10^-2 electrons per cubic bohr.
The polarizabilities, dispersion coefficients, and quantum Drude oscillator (QDO) parameters were fit using the MCLF method.
The magnetic structure of the system was optimized in VASP from the default ferromagnetic initial guess using spin polarization.
The atomic spin moments (ASMs) were computed on this optimized magnetic structure using the DDEC6 partition as inputs
to the method of T. A. Manz and D. S. Sholl, J. Chem. Theory Comput. 7 (2011) 4146-4164 DOI: 10.1021/ct200539n.
The RMSE and RRMSE were computed using a uniform grid with Ewald summation.
