# Supplementary material for: A collection of forcefield precursors for metal–organic frameworks
Source: RSC Adv. 2019 Nov 13;9(63):36492–507. doi: 10.1039/c9ra07327b (PMC9075174; doi:10.1039/c9ra07327b)
Supplement: RA-009-C9RA07327B-s6181 [file RA-009-C9RA07327B-s6181.xyz]

  140
jmolscript: load "" {1 1 1} spacegroup "x,y,z" unitcell [{     11.721000     0.000000     0.000000 }, {     -4.387276    14.296569     0.000000 }, {     -4.387276    -3.103208    13.955715 }]
Zn     4.342678     9.774575     7.826505     0.741722
Zn     4.342678     5.518242    11.240352     0.741722
Zn    -1.396230     5.675119     2.715363     0.741722
Zn    -1.396230     1.418786     6.129210     0.741722
H     -4.541432     9.003164     7.114624     0.097709
H     -2.385030     9.728907     7.406298     0.126737
H      0.566908    -1.333655     9.231705     0.125987
H     -5.913830    12.150516     8.924680     0.096884
H     -0.401995    10.343591     7.933824     0.136753
H      6.216074    -0.859773     9.177278     0.130422
H      5.767006     2.798317    11.834446     0.090861
H      5.777855     0.627847    11.096189     0.134438
H      2.694072     1.548980     8.715344     0.129506
H      2.803937     3.684395     9.463370     0.108271
H     -4.541432     4.990776    10.332811     0.097710
H     -2.385030     5.117967    11.104562     0.126737
H      0.566908     9.301089     0.701972     0.125987
H     -5.913830     6.074514    13.798015     0.096884
H     -0.401995     5.499493    11.819095     0.136753
H      6.216074     9.145099     1.152742     0.130422
H      5.767006    10.944892     5.300381     0.090861
H      5.777855    10.695357     3.021412     0.134438
H      2.694072     8.171335     3.403799     0.129507
H      2.803937     8.438015     5.650669     0.108271
H      7.487880     6.202585     3.622904     0.097709
H      5.331478     6.075394     2.851153     0.126737
H      2.379540     1.892272    13.253743     0.125987
H      8.860278     5.118847     0.157700     0.096884
H      3.348443     5.693868     2.136620     0.136753
H     -3.269626     2.048262    12.802973     0.130422
H     -2.820558     0.248469     8.655334     0.090860
H     -2.831407     0.498004    10.934303     0.134439
H      0.252376     3.022026    10.551916     0.129507
H      0.142511     2.755346     8.305046     0.108272
H      7.487880     2.190197     6.841091     0.097710
H      5.331478     1.464454     6.549417     0.126737
H      2.379540    12.527016     4.724010     0.125987
H      8.860278    -0.957155     5.031035     0.096884
H      3.348443     0.849770     6.021891     0.136753
H     -3.269626    12.053134     4.778437     0.130422
H     -2.820558     8.395044     2.121269     0.090860
H     -2.831407    10.565514     2.859526     0.134439
H      0.252376     9.644381     5.240371     0.129506
H      0.142511     7.508966     4.492345     0.108272
C     -4.393566     9.810386     7.554229     0.080268
C     -3.090705    10.243194     7.723093    -0.181544
C     -2.841086    11.440844     8.367847     0.096764
C     -3.936293    12.146372     8.801869    -0.162297
C     -5.193199    11.654505     8.609281     0.107006
C     -1.461961    11.979580     8.561831     0.199925
C     -0.320689    11.209329     8.264574    -0.190614
C      0.924842    11.776414     8.472515     0.054305
C      5.388522    -1.249071     9.005623    -0.204649
C      4.214078    -0.555035     9.279155     0.199025
C      5.151929     2.542622    11.184110     0.076877
C      5.160845     1.233158    10.752878    -0.192356
C      4.236618     0.828427     9.795516     0.101862
C      3.342231     1.783407     9.339164    -0.178537
C      3.405402     3.060310     9.801099     0.108626
C      2.186815    11.002174     8.141764     0.572029
C     -4.393566     5.244685    11.216208     0.080267
C     -3.090705     5.315577    11.675351    -0.181545
C     -2.841086     5.684998    12.984397     0.096765
C     -3.936293     5.955531    13.767313    -0.162296
C     -5.193199     5.874299    13.245369     0.107006
C     -1.461961     5.757420    13.552395     0.199925
C     -0.320689     5.634441    12.735986    -0.190614
C      0.924842     5.714332    13.334686     0.054305
C      5.388522     9.062037     0.735466    -0.204649
C      4.214078     9.178400     1.472328     0.199025
C      5.151929    10.365562     4.909621     0.076877
C      5.160845    10.228843     3.537774    -0.192356
C      4.236618     9.382157     2.934887     0.101863
C      3.342231     8.729398     3.768043    -0.178537
C      3.405402     8.903155     5.114770     0.108626
C      2.186815     5.559523    12.507112     0.572029
C      4.311631     8.142051    10.151387     0.483874
C      4.527083     7.183899     8.956778     0.481185
C      7.340014     5.948676     2.739507     0.080268
C      6.037153     5.877784     2.280364    -0.181544
C      5.787534     5.508363     0.971318     0.096764
C      6.882741     5.237830     0.188402    -0.162297
C      8.139647     5.319062     0.710346     0.107006
C      4.408409     5.435941     0.403320     0.199925
C      3.267137     5.558920     1.219729    -0.190614
C      2.021606     5.479029     0.621029     0.054305
C     -2.442074     2.131324    13.220249    -0.204649
C     -1.267630     2.014961    12.483387     0.199025
C     -2.205481     0.827799     9.046094     0.076878
C     -2.214397     0.964518    10.417941    -0.192356
C     -1.290170     1.811204    11.020828     0.101862
C     -0.395783     2.463963    10.187672    -0.178537
C     -0.458954     2.290206     8.840945     0.108626
C      0.759633     5.633838     1.448603     0.572029
C      7.340014     1.382975     6.401486     0.080267
C      6.037153     0.950167     6.232622    -0.181544
C      5.787534    -0.247483     5.587868     0.096765
C      6.882741    -0.953011     5.153846    -0.162296
C      8.139647    -0.461144     5.346434     0.107006
C      4.408409    -0.786219     5.393884     0.199925
C      3.267137    -0.015968     5.691141    -0.190614
C      2.021606    -0.583053     5.483200     0.054305
C     -2.442074    12.442432     4.950092    -0.204649
C     -1.267630    11.748396     4.676560     0.199025
C     -2.205481     8.650739     2.771605     0.076878
C     -2.214397     9.960203     3.202837    -0.192356
C     -1.290170    10.364934     4.160199     0.101862
C     -0.395783     9.409954     4.616551    -0.178537
C     -0.458954     8.133051     4.154616     0.108626
C      0.759633     0.191187     5.813951     0.572029
C     -1.365183     3.051310     3.804328     0.483874
C     -1.580635     4.009462     4.998937     0.481185
N     -5.441425    10.500152     7.993554    -0.201320
N      2.999323    -1.079462     9.048467    -0.332894
N      4.299448     3.463499    10.719106    -0.206746
N     -5.441425     5.523816    11.984889    -0.201320
N      2.999323     9.067044     0.910331    -0.332894
N      4.299448     9.711759     5.707608    -0.206746
N      8.387873     5.669545     1.970826    -0.201320
N     -0.052875     2.126317    13.045384    -0.332894
N     -1.353000     1.481602     8.248107    -0.206746
N      8.387873     0.693209     5.962161    -0.201320
N     -0.052875    12.272823     4.907248    -0.332894
N     -1.353000     7.729862     3.236609    -0.206746
O      2.085985     9.812213     7.809618    -0.543479
O      3.283236    11.606929     8.209868    -0.560302
O      4.237617     9.354970     9.889717    -0.515447
O      4.611689     7.696782     7.812688    -0.528325
O      2.085985     5.493589    11.273427    -0.543479
O      3.283236     5.494736    13.112232    -0.560302
O      4.237617     7.623344    11.278590    -0.515447
O      4.611689     5.955760     9.209097    -0.528325
O      0.860463     5.699772     2.682288    -0.543479
O     -0.336788     5.698625     0.843483    -0.560302
O     -1.291169     3.570017     2.677125    -0.515447
O     -1.665241     5.237601     4.746618    -0.528325
O      0.860463     1.381148     6.146097    -0.543479
O     -0.336788    -0.413568     5.745847    -0.560302
O     -1.291169     1.838391     4.065998    -0.515447
O     -1.665241     3.496579     6.143027    -0.528325

The following XYZ coordinates are in angstroms. Other properties are in atomic units.
The sperically averaged electron density of each atom fit to a function of the form exp(a - br)
eigen_1, eigen_2 and eigen_3 are the three eigenvalues of traceless quadrupole moment tensor
  atom number  atomic symbol              X              Y              Z     net charge C6 coefficient C8 coefficient C10 coefficient fluctuating dipole atomic polarizability isotropic forcefield polarizability              a              b squared Pearson coefficient          <r^3>          <r^4>         wp_QDO          m_QDO          q_QDO       dipole_x       dipole_y       dipole_z         dipole            Qxy            Qxz            Qyz     Q(x^2-y^2)  Q(3z^2 - R^2)        eigen_1        eigen_2        eigen_3 static polarizability      alpha(xx)      alpha(xy)      alpha(xz)      alpha(yy)      alpha(yz)      alpha(zz) atomic spin moment
            1             Zn       4.342678       9.774575       7.826505       0.741722     109.977552 0.22168952E+04  0.73463720E+05                                18.904205                           15.527631       0.485030       1.986843                    0.996017      49.175360     136.172817       0.453192       0.407846      -1.140467      -0.074720      -0.018672       0.060991       0.098242      -0.012070      -0.014559       0.052681      -0.062468      -0.128194      -0.067385      -0.011832       0.079217             23.465139      25.111341      -3.186488       1.569475      20.991852      -6.442684      24.292225          -0.000006
            2             Zn       4.342678       5.518242      11.240352       0.741722     109.977542 0.22168951E+04  0.73463718E+05                                18.904204                           15.527632       0.485030       1.986843                    0.996017      49.175358     136.172811       0.453192       0.407846      -1.140467      -0.074720       0.063590      -0.004989       0.098242      -0.011592      -0.014943       0.027518       0.050696       0.211299      -0.067385      -0.011832       0.079217             23.465137      25.111351       2.223712      -2.769847      26.866927      -5.136279      18.417131          -0.000006
            3             Zn      -1.396230       5.675119       2.715363       0.741722     109.977543 0.22168951E+04  0.73463719E+05                                18.904204                           15.527631       0.485031       1.986843                    0.996017      49.175358     136.172809       0.453192       0.407846      -1.140467       0.074720      -0.063590       0.004988       0.098242      -0.011592      -0.014943       0.027518       0.050696       0.211299      -0.067385      -0.011832       0.079217             23.465136      25.111349       2.223712      -2.769847      26.866926      -5.136279      18.417131          -0.000006
            4             Zn      -1.396230       1.418786       6.129210       0.741722     109.977548 0.22168950E+04  0.73463715E+05                                18.904205                           15.527631       0.485030       1.986843                    0.996017      49.175358     136.172810       0.453192       0.407846      -1.140467       0.074720       0.018672      -0.060991       0.098242      -0.012070      -0.014559       0.052681      -0.062468      -0.128194      -0.067385      -0.011832       0.079217             23.465139      25.111340      -3.186488       1.569475      20.991852      -6.442683      24.292224          -0.000006
            5              H      -4.541432       9.003164       7.114624       0.097709       1.203080 0.87899114E+01  0.87431199E+02                                 1.807586                            1.688166      -0.925913       2.438797                    0.998436       3.386668       9.223706       0.506462       1.215842      -0.725593      -0.003536      -0.044848      -0.020605       0.049482      -0.004378      -0.001768       0.016377      -0.004972      -0.034353      -0.020738       0.001855       0.018883              1.864135       1.641360       0.266959       0.110895       2.285516       0.406003       1.665529          -0.000010
            6              H      -2.385030       9.728907       7.406298       0.126737       1.044875 0.75654014E+01  0.72704844E+02                                 1.657705                            1.577209      -0.859262       2.480492                    0.999246       3.270355       8.843447       0.516888       1.233043      -0.720826       0.027725      -0.022656      -0.010012       0.037178      -0.004009      -0.000136       0.009130      -0.000077      -0.037139      -0.016200       0.003909       0.012291              1.683137       2.011727      -0.236368      -0.206503       1.596569       0.173504       1.441114          -0.000005
            7              H       0.566908      -1.333655       9.231705       0.125987       1.178027 0.88502227E+01  0.89111637E+02                                 1.836865                            1.736668      -1.245160       2.291767                    0.996189       3.603367      10.218145       0.476009       1.277940      -0.709135       0.000448       0.029595       0.016336       0.033807      -0.010033      -0.003362       0.009158      -0.015815       0.005804      -0.013820      -0.003949       0.017769              1.877152       1.734302       0.135908       0.046074       2.272301       0.448159       1.624851          -0.000005
            8              H      -5.913830      12.150516       8.924680       0.096884       1.172618 0.83504175E+01  0.83034669E+02                                 1.854872                            1.701653      -0.988317       2.409015                    0.997631       3.585331      10.170942       0.473685       1.300364      -0.704625      -0.034928       0.022508       0.017333       0.045022      -0.003307      -0.004940       0.008831       0.004752      -0.016403      -0.012127       0.000488       0.011639              1.939511       2.410671      -0.436858      -0.277599       1.895002       0.233016       1.512860          -0.000004
            9              H      -0.401995      10.343591       7.933824       0.136753       1.097870 0.82389613E+01  0.81350678E+02                                 1.745971                            1.670796      -1.159682       2.344659                    0.996375       3.455314       9.650503       0.488216       1.270590      -0.711338      -0.001188      -0.035529      -0.009585       0.036818       0.007348       0.001026       0.003500      -0.016884      -0.014851      -0.008739      -0.005614       0.014353              1.772454       1.717111       0.080458       0.045264       2.085575       0.285298       1.514677          -0.000003
           10              H       6.216074      -0.859773       9.177278       0.130422       1.063087 0.78495193E+01  0.77195364E+02                                 1.756811                            1.666176      -1.271706       2.286371                    0.995263       3.603687      10.313991       0.469600       1.326264      -0.698077       0.031996       0.010622       0.007894       0.034625       0.008215       0.006084       0.003589       0.006414      -0.018426      -0.008638      -0.005681       0.014319              1.800042       2.224786       0.263848       0.103865       1.717089       0.191324       1.458251          -0.000004
           11              H       5.767006       2.798317      11.834446       0.090861       1.078986 0.74888903E+01  0.73100950E+02                                 1.801237                            1.643211      -1.182443       2.311793                    0.995087       3.770669      10.903471       0.464087       1.352075      -0.691746       0.027946       0.006616       0.034216       0.044671      -0.005452       0.013091       0.003434      -0.000581      -0.005237      -0.015990       0.003145       0.012845              1.912841       2.018403       0.297350       0.568876       1.676400       0.331369       2.043721          -0.000004
           12              H       5.777855       0.627847      11.096189       0.134438       1.046554 0.76037802E+01  0.72743232E+02                                 1.630701                            1.560681      -0.836983       2.496577                    0.999586       3.131101       8.289255       0.532983       1.201241      -0.729769       0.021604      -0.025044       0.016618       0.037015      -0.007133       0.012699       0.000201      -0.008611      -0.010496      -0.016914       0.003421       0.013493              1.640683       1.726995      -0.308401       0.199917       1.711640      -0.026711       1.483414          -0.000006
           13              H       2.694072       1.548980       8.715344       0.129506       1.026717 0.73728691E+01  0.71732581E+02                                 1.741947                            1.633444      -1.355347       2.246619                    0.993435       3.688700      10.670570       0.463898       1.357074      -0.690680      -0.023938      -0.006234      -0.023809       0.034333      -0.007071       0.010673       0.003481      -0.000168      -0.000970      -0.014595       0.003251       0.011343              1.794534       1.909104       0.159469       0.428427       1.636604       0.305787       1.837893          -0.000004
           14              H       2.803937       3.684395       9.463370       0.108271       1.166284 0.84055824E+01  0.83098565E+02                                 1.806801                            1.678762      -0.863066       2.479654                    0.999101       3.373902       9.313582       0.492764       1.257308      -0.715903      -0.032431       0.032634      -0.022339       0.051144      -0.008647       0.018665      -0.003314       0.000743      -0.012166      -0.020233      -0.001698       0.021930              1.866750       1.924841      -0.417334       0.183402       2.128904      -0.126081       1.546503          -0.000005
           15              H      -4.541432       4.990776      10.332811       0.097710       1.203080 0.87899086E+01  0.87431159E+02                                 1.807585                            1.688165      -0.925912       2.438797                    0.998436       3.386668       9.223704       0.506463       1.215841      -0.725593      -0.003536      -0.010379      -0.048252       0.049482      -0.000775      -0.004657       0.010668       0.020704       0.042676      -0.020738       0.001855       0.018883              1.864134       1.641360       0.050305       0.284665       1.522688       0.236379       2.428355          -0.000010
           16              H      -2.385030       5.117967      11.104562       0.126737       1.044875 0.75653977E+01  0.72704793E+02                                 1.657704                            1.577208      -0.859261       2.480492                    0.999246       3.270355       8.843443       0.516889       1.233041      -0.720826       0.027724      -0.004856      -0.024289       0.037178       0.000737      -0.003943       0.004327       0.021523       0.027662      -0.016200       0.003909       0.012291              1.683135       2.011725      -0.150273      -0.275556       1.374912       0.124216       1.662769          -0.000005
           17              H       0.566908       9.301089       0.701972       0.125987       1.178027 0.88502220E+01  0.89111629E+02                                 1.836865                            1.736668      -1.245161       2.291766                    0.996189       3.603367      10.218145       0.476009       1.277940      -0.709135       0.000448       0.009523       0.032435       0.033807      -0.001105      -0.010523       0.007235      -0.007164       0.031755      -0.013820      -0.003949       0.017769              1.877152       1.734302       0.015476       0.142668       1.465440       0.268745       2.431713          -0.000005
           18              H      -5.913830       6.074514      13.798015       0.096884       1.172618 0.83504193E+01  0.83034687E+02                                 1.854871                            1.701652      -0.988317       2.409015                    0.997631       3.585331      10.170940       0.473686       1.300363      -0.704625      -0.034928       0.012034       0.025734       0.045022      -0.004105      -0.004301       0.006764       0.014045       0.011476      -0.012127       0.000488       0.011639              1.939510       2.410670      -0.176156      -0.486698       1.432119       0.130089       1.975742          -0.000004
           19              H      -0.401995       5.499493      11.819095       0.136753       1.097871 0.82389674E+01  0.81350749E+02                                 1.745971                            1.670796      -1.159682       2.344660                    0.996375       3.455314       9.650502       0.488216       1.270590      -0.711339      -0.001188      -0.001644      -0.036762       0.036818      -0.000593       0.007396      -0.000192      -0.000281       0.034958      -0.008739      -0.005614       0.014353              1.772454       1.717111       0.026721       0.088364       1.420674       0.137450       2.179578          -0.000003
           20              H       6.216074       9.145099       1.152742       0.130422       1.063087 0.78495200E+01  0.77195374E+02                                 1.756812                            1.666176      -1.271706       2.286371                    0.995263       3.603687      10.313991       0.469600       1.326264      -0.698077       0.031996       0.005400       0.012082       0.034625       0.004156       0.009340       0.001978       0.013658       0.003305      -0.008638      -0.005681       0.014319              1.800042       2.224786       0.044118       0.280103       1.389369       0.118452       1.785972          -0.000004
           21              H       5.767006      10.944892       5.300381       0.090861       1.078986 0.74888899E+01  0.73100944E+02                                 1.801237                            1.643211      -1.182443       2.311793                    0.995087       3.770669      10.903471       0.464087       1.352075      -0.691746       0.027946       0.031964       0.013886       0.044671       0.013963      -0.002481       0.002494       0.003646       0.007446      -0.015990       0.003145       0.012845              1.912842       2.018403       0.490771       0.413740       1.885991       0.377974       1.834131          -0.000004
           22              H       5.777855      10.695357       3.021412       0.134438       1.046555 0.76037843E+01  0.72743279E+02                                 1.630701                            1.560681      -0.836983       2.496578                    0.999586       3.131101       8.289255       0.532983       1.201241      -0.729769       0.021604       0.021658      -0.020840       0.037015       0.013945      -0.004207      -0.001842       0.000578       0.017070      -0.016914       0.003421       0.013493              1.640683       1.726995       0.262092      -0.257655       1.505486      -0.072552       1.689569          -0.000006
           23              H       2.694072       8.171335       3.403799       0.129507       1.026716 0.73728667E+01  0.71732553E+02                                 1.741947                            1.633444      -1.355347       2.246620                    0.993435       3.688699      10.670567       0.463898       1.357074      -0.690680      -0.023938      -0.021888      -0.011253       0.034333       0.011953      -0.004586       0.003033       0.001850       0.005082      -0.014595       0.003251       0.011343              1.794533       1.909103       0.383598       0.248661       1.698826       0.319623       1.775670          -0.000004
           24              H       2.803937       8.438015       5.650669       0.108271       1.166283 0.84055728E+01  0.83098449E+02                                 1.806800                            1.678761      -0.863066       2.479654                    0.999101       3.373901       9.313579       0.492764       1.257309      -0.715903      -0.032431      -0.028890       0.027007       0.051144       0.020097      -0.004390      -0.004212       0.004781      -0.000051      -0.020233      -0.001698       0.021930              1.866749       1.924840       0.269615      -0.367575       1.627371      -0.237601       2.048035          -0.000005
           25              H       7.487880       6.202585       3.622904       0.097709       1.203080 0.87899060E+01  0.87431127E+02                                 1.807585                            1.688165      -0.925912       2.438797                    0.998436       3.386667       9.223701       0.506463       1.215841      -0.725593       0.003536       0.010379       0.048252       0.049482      -0.000775      -0.004657       0.010668       0.020704       0.042676      -0.020738       0.001855       0.018883              1.864134       1.641360       0.050305       0.284665       1.522688       0.236379       2.428355          -0.000010
           26              H       5.331478       6.075394       2.851153       0.126737       1.044875 0.75653989E+01  0.72704810E+02                                 1.657704                            1.577209      -0.859262       2.480492                    0.999246       3.270355       8.843445       0.516889       1.233042      -0.720826      -0.027725       0.004856       0.024290       0.037178       0.000737      -0.003943       0.004327       0.021523       0.027662      -0.016200       0.003909       0.012291              1.683136       2.011726      -0.150273      -0.275556       1.374912       0.124216       1.662769          -0.000005
           27              H       2.379540       1.892272      13.253743       0.125987       1.178027 0.88502212E+01  0.89111614E+02                                 1.836864                            1.736667      -1.245160       2.291767                    0.996189       3.603367      10.218143       0.476009       1.277940      -0.709135      -0.000448      -0.009523      -0.032435       0.033807      -0.001105      -0.010523       0.007235      -0.007164       0.031755      -0.013820      -0.003949       0.017769              1.877151       1.734302       0.015476       0.142668       1.465440       0.268745       2.431712          -0.000005
           28              H       8.860278       5.118847       0.157700       0.096884       1.172618 0.83504189E+01  0.83034684E+02                                 1.854872                            1.701653      -0.988317       2.409015                    0.997631       3.585331      10.170941       0.473685       1.300363      -0.704625       0.034928      -0.012034      -0.025734       0.045022      -0.004105      -0.004301       0.006764       0.014045       0.011476      -0.012127       0.000488       0.011639              1.939511       2.410670      -0.176156      -0.486698       1.432119       0.130089       1.975742          -0.000004
           29              H       3.348443       5.693868       2.136620       0.136753       1.097871 0.82389684E+01  0.81350764E+02                                 1.745971                            1.670797      -1.159682       2.344659                    0.996375       3.455314       9.650504       0.488216       1.270590      -0.711338       0.001188       0.001644       0.036762       0.036818      -0.000593       0.007396      -0.000192      -0.000281       0.034958      -0.008739      -0.005614       0.014353              1.772455       1.717111       0.026721       0.088364       1.420674       0.137450       2.179579          -0.000003
           30              H      -3.269626       2.048262      12.802973       0.130422       1.063087 0.78495202E+01  0.77195380E+02                                 1.756812                            1.666177      -1.271707       2.286370                    0.995263       3.603687      10.313993       0.469600       1.326265      -0.698077      -0.031996      -0.005400      -0.012082       0.034625       0.004156       0.009340       0.001978       0.013658       0.003305      -0.008638      -0.005681       0.014319              1.800043       2.224787       0.044118       0.280103       1.389369       0.118452       1.785972          -0.000004
           31              H      -2.820558       0.248469       8.655334       0.090860       1.078987 0.74888920E+01  0.73100969E+02                                 1.801237                            1.643212      -1.182444       2.311793                    0.995087       3.770670      10.903474       0.464087       1.352075      -0.691746      -0.027946      -0.031964      -0.013886       0.044671       0.013963      -0.002481       0.002494       0.003646       0.007446      -0.015990       0.003145       0.012845              1.912842       2.018404       0.490771       0.413741       1.885991       0.377974       1.834131          -0.000004
           32              H      -2.831407       0.498004      10.934303       0.134439       1.046554 0.76037791E+01  0.72743218E+02                                 1.630700                            1.560681      -0.836983       2.496578                    0.999586       3.131100       8.289252       0.532983       1.201240      -0.729769      -0.021604      -0.021658       0.020840       0.037015       0.013945      -0.004207      -0.001842       0.000578       0.017070      -0.016914       0.003421       0.013493              1.640683       1.726994       0.262092      -0.257655       1.505486      -0.072552       1.689568          -0.000006
           33              H       0.252376       3.022026      10.551916       0.129507       1.026716 0.73728660E+01  0.71732546E+02                                 1.741947                            1.633444      -1.355347       2.246619                    0.993435       3.688699      10.670568       0.463898       1.357074      -0.690680       0.023938       0.021888       0.011253       0.034333       0.011953      -0.004586       0.003033       0.001850       0.005082      -0.014595       0.003251       0.011343              1.794533       1.909103       0.383598       0.248661       1.698827       0.319623       1.775670          -0.000004
           34              H       0.142511       2.755346       8.305046       0.108272       1.166282 0.84055620E+01  0.83098314E+02                                 1.806799                            1.678760      -0.863065       2.479655                    0.999101       3.373899       9.313571       0.492764       1.257308      -0.715903       0.032431       0.028890      -0.027007       0.051144       0.020097      -0.004390      -0.004212       0.004781      -0.000051      -0.020233      -0.001698       0.021930              1.866747       1.924838       0.269615      -0.367574       1.627369      -0.237601       2.048033          -0.000005
           35              H       7.487880       2.190197       6.841091       0.097710       1.203079 0.87899002E+01  0.87431059E+02                                 1.807584                            1.688165      -0.925912       2.438797                    0.998436       3.386666       9.223699       0.506463       1.215841      -0.725593       0.003536       0.044848       0.020605       0.049482      -0.004378      -0.001768       0.016377      -0.004972      -0.034353      -0.020738       0.001855       0.018883              1.864134       1.641359       0.266959       0.110895       2.285514       0.406002       1.665528          -0.000010
           36              H       5.331478       1.464454       6.549417       0.126737       1.044875 0.75653963E+01  0.72704780E+02                                 1.657704                            1.577209      -0.859261       2.480492                    0.999246       3.270354       8.843442       0.516889       1.233042      -0.720826      -0.027724       0.022656       0.010012       0.037178      -0.004009      -0.000136       0.009130      -0.000077      -0.037139      -0.016200       0.003909       0.012291              1.683136       2.011726      -0.236368      -0.206503       1.596568       0.173504       1.441114          -0.000005
           37              H       2.379540      12.527016       4.724010       0.125987       1.178028 0.88502233E+01  0.89111639E+02                                 1.836864                            1.736667      -1.245160       2.291767                    0.996189       3.603367      10.218143       0.476009       1.277940      -0.709135      -0.000448      -0.029595      -0.016336       0.033807      -0.010033      -0.003362       0.009158      -0.015815       0.005804      -0.013820      -0.003949       0.017769              1.877151       1.734302       0.135908       0.046074       2.272301       0.448159       1.624851          -0.000005
           38              H       8.860278      -0.957155       5.031035       0.096884       1.172618 0.83504169E+01  0.83034658E+02                                 1.854871                            1.701652      -0.988317       2.409015                    0.997631       3.585331      10.170940       0.473686       1.300363      -0.704625       0.034928      -0.022508      -0.017333       0.045022      -0.003307      -0.004940       0.008831       0.004752      -0.016403      -0.012127       0.000488       0.011639              1.939510       2.410670      -0.436858      -0.277599       1.895001       0.233016       1.512859          -0.000004
           39              H       3.348443       0.849770       6.021891       0.136753       1.097870 0.82389563E+01  0.81350612E+02                                 1.745970                            1.670795      -1.159682       2.344660                    0.996375       3.455313       9.650498       0.488216       1.270590      -0.711339       0.001188       0.035529       0.009585       0.036818       0.007348       0.001026       0.003500      -0.016884      -0.014851      -0.008739      -0.005614       0.014353              1.772453       1.717110       0.080458       0.045264       2.085574       0.285298       1.514676          -0.000003
           40              H      -3.269626      12.053134       4.778437       0.130422       1.063087 0.78495195E+01  0.77195371E+02                                 1.756812                            1.666177      -1.271707       2.286370                    0.995263       3.603687      10.313993       0.469600       1.326265      -0.698077      -0.031996      -0.010622      -0.007894       0.034625       0.008215       0.006084       0.003589       0.006414      -0.018426      -0.008638      -0.005681       0.014319              1.800043       2.224787       0.263848       0.103865       1.717090       0.191324       1.458251          -0.000004
           41              H      -2.820558       8.395044       2.121269       0.090860       1.078986 0.74888876E+01  0.73100921E+02                                 1.801237                            1.643212      -1.182444       2.311793                    0.995087       3.770669      10.903473       0.464087       1.352076      -0.691746      -0.027946      -0.006616      -0.034216       0.044671      -0.005452       0.013091       0.003434      -0.000581      -0.005237      -0.015990       0.003145       0.012845              1.912842       2.018403       0.297350       0.568876       1.676401       0.331369       2.043721          -0.000004
           42              H      -2.831407      10.565514       2.859526       0.134439       1.046554 0.76037734E+01  0.72743150E+02                                 1.630699                            1.560680      -0.836983       2.496578                    0.999586       3.131100       8.289251       0.532983       1.201240      -0.729769      -0.021604       0.025044      -0.016618       0.037015      -0.007133       0.012699       0.000201      -0.008611      -0.010496      -0.016914       0.003421       0.013493              1.640682       1.726994      -0.308401       0.199917       1.711638      -0.026711       1.483413          -0.000006
           43              H       0.252376       9.644381       5.240371       0.129506       1.026716 0.73728640E+01  0.71732522E+02                                 1.741947                            1.633444      -1.355347       2.246620                    0.993435       3.688699      10.670568       0.463898       1.357074      -0.690679       0.023938       0.006234       0.023809       0.034333      -0.007071       0.010673       0.003481      -0.000168      -0.000970      -0.014595       0.003251       0.011343              1.794533       1.909104       0.159469       0.428427       1.636603       0.305787       1.837893          -0.000004
           44              H       0.142511       7.508966       4.492345       0.108272       1.166282 0.84055648E+01  0.83098350E+02                                 1.806799                            1.678760      -0.863065       2.479655                    0.999101       3.373899       9.313572       0.492764       1.257308      -0.715903       0.032431      -0.032634       0.022339       0.051144      -0.008647       0.018665      -0.003314       0.000743      -0.012166      -0.020233      -0.001698       0.021930              1.866747       1.924839      -0.417334       0.183402       2.128901      -0.126080       1.546502          -0.000005
           45              C      -4.393566       9.810386       7.554229       0.080268      26.063249 0.32434134E+03  0.70984930E+04                                 7.683506                            6.031086       0.293337       2.109454                    0.999863      25.884529      72.188296       0.665461       0.420552      -1.059815      -0.018895       0.028464       0.034172       0.048321      -0.007071      -0.005592      -0.002875      -0.065666       0.044670      -0.041640       0.015040       0.026600              8.770861      12.737241       1.870058       0.106541       8.304210       1.852922       5.271132          -0.000007
           46              C      -3.090705      10.243194       7.723093      -0.181544      32.790934 0.43306683E+03  0.10168179E+05                                 8.906587                            6.950762       0.195126       2.037536                    0.999652      29.398381      84.370525       0.623558       0.418351      -1.063319      -0.005508      -0.002016       0.008186       0.010071      -0.027522      -0.008472      -0.003559      -0.001540      -0.012674      -0.028464      -0.001523       0.029987             10.316868      14.862593       3.271620       0.557405      10.072470       2.370084       6.015540          -0.000004
           47              C      -2.841086      11.440844       8.367847       0.096764      35.457794 0.40074617E+03  0.92002423E+04                                 9.540670                            6.744685      -0.143363       1.971281                    0.999328      26.188944      73.576459       0.626745       0.425682      -1.061975      -0.014513      -0.003433       0.001796       0.015021      -0.005872       0.008425      -0.012239      -0.019471       0.027392      -0.017224      -0.005175       0.022399             12.228163      20.019874       4.186184       0.941087      10.468917       2.528393       6.195698          -0.000002
           48              C      -3.936293      12.146372       8.801869      -0.162297      33.364548 0.42996464E+03  0.10137876E+05                                 9.178781                            7.034379      -0.084647       1.953736                    0.999090      29.707750      87.129301       0.601924       0.431569      -1.048769       0.003338      -0.005286      -0.007416       0.009700      -0.006021       0.002441      -0.018839      -0.041123       0.103380      -0.038656      -0.004958       0.043613             10.752977      17.046155       1.808200      -0.101094       9.335882       2.137581       5.876894          -0.000005
           49              C      -5.193199      11.654505       8.609281       0.107006      26.363147 0.31531877E+03  0.68773471E+04                                 7.858699                            6.019358       0.205113       2.095423                    0.999497      25.537012      71.941563       0.651708       0.430905      -1.049589       0.004733      -0.047285      -0.020604       0.051795      -0.016509      -0.009273      -0.027285      -0.025556       0.082963      -0.041532      -0.002606       0.044138              9.141356      12.986656       1.929989       0.166679       9.228758       2.185083       5.208655          -0.000005
           50              C      -1.461961      11.979580       8.561831       0.199925      34.849255 0.37537935E+03  0.85078677E+04                                 9.542268                            6.612712      -0.263280       1.940512                    0.999146      25.605901      72.299779       0.618637       0.436838      -1.051442       0.007969       0.031283       0.019060       0.037488       0.006500       0.002718      -0.013351       0.011308       0.084843      -0.026028      -0.005737       0.031765             12.428846      19.872996       3.479729       1.164122      11.337518       2.594972       6.076024          -0.000003
           51              C      -0.320689      11.209329       8.264574      -0.190614      34.795114 0.46602155E+03  0.11193575E+05                                 9.414549                            7.309127      -0.074404       1.947504                    0.998739      30.491503      89.790040       0.593181       0.429889      -1.051472       0.022080      -0.006741       0.009515       0.024970       0.011535       0.005895      -0.026100      -0.064430       0.146712      -0.059727      -0.001839       0.061566             11.054789      17.772790      -0.311232      -0.067063       9.552769       1.807760       5.838807          -0.000002
           52              C       0.924842      11.776414       8.472515       0.054305      36.692080 0.41598080E+03  0.96276030E+04                                 9.719745                            6.847171      -0.077484       1.992856                    0.999293      26.475378      74.382343       0.626154       0.422650      -1.065189      -0.035085       0.020145       0.016878       0.043836       0.020499       0.011375      -0.024300      -0.030255       0.095178      -0.047339       0.002620       0.044719             12.469461      18.204747      -3.641568      -1.266103      12.901967       3.132486       6.301669          -0.000004
           53              C       5.388522      -1.249071       9.005623      -0.204649      35.646425 0.47188267E+03  0.11373331E+05                                 9.534891                            7.332064      -0.060702       1.944809                    0.999188      30.820134      91.005265       0.594843       0.427218      -1.052787       0.009486      -0.031156       0.000956       0.032582       0.015287       0.013884      -0.030001       0.019598       0.119464      -0.050172      -0.001821       0.051992             11.277574      12.448379      -2.570206      -1.164403      14.507421       4.213730       6.876922          -0.000006
           54              C       4.214078      -0.555035       9.279155       0.199025      36.389473 0.37071774E+03  0.83805598E+04                                 9.801023                            6.571986      -0.270603       1.939092                    0.999203      25.569801      72.232891       0.620148       0.436899      -1.050834      -0.033337      -0.018787      -0.002638       0.038357      -0.001761       0.014400      -0.015697      -0.039676       0.110661      -0.040978      -0.004239       0.045217             13.007932      11.640804       0.489275       0.216511      19.298842       6.599709       8.084149          -0.000004
           55              C       5.151929       2.542622      11.184110       0.076877      28.076250 0.34612420E+03  0.77128987E+04                                 8.151267                            6.278826       0.259348       2.095463                    0.999782      26.361056      74.610014       0.643523       0.427126      -1.053857      -0.044844       0.007064      -0.021412       0.050193       0.008072      -0.004147      -0.020122       0.044748       0.083125      -0.042891       0.007884       0.035008              9.503729       7.895006      -0.153986       2.750654      12.489129       2.968466       8.127053          -0.000006
           56              C       5.160845       1.233158      10.752878      -0.192356      33.568450 0.42529575E+03  0.99155493E+04                                 8.961598                            6.812077       0.369667       2.090715                    0.999803      29.202157      82.826468       0.642068       0.409166      -1.071940      -0.013514       0.001348       0.009495       0.016571      -0.019100       0.002519      -0.017971      -0.001381       0.008984      -0.025458      -0.001941       0.027399             10.645067       8.068990       0.699988       2.937565      14.308228       5.000148       9.557984          -0.000009
           57              C       4.236618       0.828427       9.795516       0.101862      37.842071 0.40568181E+03  0.93352079E+04                                 9.940481                            6.779440      -0.149478       1.967078                    0.999169      26.175735      73.447545       0.626519       0.424848      -1.063281      -0.010071       0.009734       0.012602       0.018841       0.006013      -0.018936      -0.005010       0.019595      -0.001566      -0.014926      -0.011217       0.026144             13.135409       8.456287       0.066783       2.558914      20.633577       7.003774      10.316364          -0.000004
           58              C       3.342231       1.783407       9.339164      -0.178537      34.872913 0.44681902E+03  0.10607362E+05                                 9.369452                            7.120802       0.049933       1.994215                    0.999165      29.723262      86.677958       0.606279       0.425557      -1.055398       0.002815       0.001590       0.011700       0.012138       0.000931      -0.001536      -0.013635       0.023259       0.069858      -0.026981      -0.000114       0.027095             11.031013       8.467025      -1.110141       2.006978      16.411860       4.091993       8.214154          -0.000006
           59              C       3.405402       3.060310       9.801099       0.108626      26.603175 0.31439880E+03  0.68398183E+04                                 7.853487                            5.978586       0.218391       2.097358                    0.999752      25.418519      71.092718       0.660382       0.426331      -1.054309       0.039421       0.004243       0.027683       0.048357       0.002210      -0.013318      -0.029803       0.048000       0.045242      -0.046311       0.008715       0.037596              9.196795       7.372879      -0.083840       2.176306      13.024714       3.101124       7.192791          -0.000005
           60              C       2.186815      11.002174       8.141764       0.572029      23.590124 0.25670555E+03  0.53516711E+04                                 7.668113                            5.701396      -0.115387       2.022124                    0.998825      22.533858      63.342391       0.618719       0.474852      -1.018036       0.051468      -0.029899       0.004494       0.059692      -0.001930       0.018318      -0.039513      -0.011402       0.282148      -0.056625      -0.050187       0.106812              9.438438      13.695337      -3.520570      -1.197558       9.873574       1.483980       4.746403          -0.000004
           61              C      -4.393566       5.244685      11.216208       0.080267      26.063271 0.32434169E+03  0.70985027E+04                                 7.683511                            6.031090       0.293336       2.109454                    0.999863      25.884538      72.188334       0.665460       0.420552      -1.059815      -0.018895       0.027179       0.035202       0.048321      -0.003924      -0.008116      -0.004829      -0.056881       0.071026      -0.041640       0.015040       0.026600              8.770867      12.737249      -0.301916       1.848600       4.628828       1.035660       8.946525          -0.000007
           62              C      -3.090705       5.315577      11.675351      -0.181545      32.790935 0.43306688E+03  0.10168181E+05                                 8.906588                            6.950763       0.195125       2.037536                    0.999652      29.398385      84.370543       0.623558       0.418351      -1.063319      -0.005508       0.008429      -0.000191       0.010071      -0.002296      -0.028705      -0.004730       0.003724       0.003117      -0.028464      -0.001523       0.029987             10.316869      14.862595      -0.166022       3.314611       5.202315       1.287150      10.885698          -0.000004
           63              C      -2.841086       5.684998      12.984397       0.096765      35.457793 0.40074626E+03  0.92002448E+04                                 9.540670                            6.744686      -0.143363       1.971281                    0.999328      26.188943      73.576455       0.626745       0.425682      -1.061975      -0.014513       0.002498      -0.002962       0.015021       0.009499      -0.003903      -0.010247      -0.028431       0.000510      -0.017224      -0.005175       0.022399             12.228162      20.019869       0.010001       4.290654       5.325577       1.384716      11.339041          -0.000002
           64              C      -3.936293       5.955531      13.767313      -0.162296      33.364531 0.42996452E+03  0.10137872E+05                                 9.178777                            7.034377      -0.084646       1.953736                    0.999090      29.707742      87.129267       0.601924       0.431569      -1.048769       0.003338      -0.006092      -0.006770       0.009700       0.003690      -0.005347      -0.010468      -0.078768      -0.009555      -0.038656      -0.004958       0.043613             10.752972      17.046140      -0.491170       1.743150       5.134022       1.203253      10.078752          -0.000005
           65              C      -5.193199       5.874299      13.245369       0.107006      26.363142 0.31531866E+03  0.68773440E+04                                 7.858697                            6.019357       0.205113       2.095423                    0.999497      25.537012      71.941561       0.651708       0.430905      -1.049589       0.004733      -0.009849      -0.050629       0.051795      -0.005469      -0.018129      -0.018632      -0.064470      -0.033778      -0.041532      -0.002606       0.044137              9.141355      12.986649      -0.256215       1.920157       4.472089       1.127386       9.965326          -0.000005
           66              C      -1.461961       5.757420      13.552395       0.199925      34.849243 0.37537916E+03  0.85078625E+04                                 9.542266                            6.612710      -0.263280       1.940512                    0.999146      25.605901      72.299779       0.618637       0.436838      -1.051442       0.007969       0.011815       0.034674       0.037488       0.001242       0.006935      -0.001906      -0.040160      -0.069561      -0.026028      -0.005737       0.031765             12.428843      19.872989       0.381061       3.649452       5.224248       1.235618      12.189291          -0.000003
           67              C      -0.320689       5.634441      12.735986      -0.190614      34.795145 0.46602198E+03  0.11193587E+05                                 9.414554                            7.309130      -0.074404       1.947504                    0.998739      30.491506      89.790050       0.593181       0.429889      -1.051472       0.022080       0.010751      -0.004515       0.024970       0.003251       0.012540      -0.014923      -0.114693      -0.004077      -0.059727      -0.001839       0.061566             11.054795      17.772802       0.002091      -0.318369       5.247718       0.850483      10.143865          -0.000002
           68              C       0.924842       5.714332      13.334686       0.054305      36.692068 0.41598062E+03  0.96275980E+04                                 9.719744                            6.847170      -0.077484       1.992856                    0.999293      26.475377      74.382342       0.626154       0.422650      -1.065189      -0.035085       0.012103       0.023329       0.043836       0.006654       0.022479      -0.015132      -0.071485      -0.028510      -0.047339       0.002620       0.044719             12.469459      18.204741      -0.445481      -3.829568       5.285189       1.438811      13.918445          -0.000004
           69              C       5.388522       9.062037       0.735466      -0.204649      35.646421 0.47188256E+03  0.11373328E+05                                 9.534890                            7.332063      -0.060702       1.944809                    0.999188      30.820133      91.005263       0.594843       0.427218      -1.052787       0.009486       0.007696      -0.030206       0.032582       0.010235       0.017937      -0.012441      -0.059371      -0.117441      -0.050172      -0.001821       0.051992             11.277573      12.448377      -0.578752      -2.761671       5.450783       2.199886      15.933560          -0.000006
           70              C       4.214078       9.178400       1.472328       0.199025      36.389484 0.37071781E+03  0.83805617E+04                                 9.801025                            6.571987      -0.270603       1.939092                    0.999203      25.569802      72.232893       0.620148       0.436899      -1.050834      -0.033337       0.001503      -0.018912       0.038357       0.014439       0.001406      -0.006697      -0.080148      -0.010755      -0.040978      -0.004239       0.045217             13.007936      11.640803       0.105147       0.524604       5.815776       3.601602      21.567228          -0.000004
           71              C       5.151929      10.365562       4.909621       0.076877      28.076240 0.34612396E+03  0.77128921E+04                                 8.151265                            6.278823       0.259348       2.095463                    0.999782      26.361056      74.610010       0.643523       0.427126      -1.053857      -0.044844      -0.022434       0.002247       0.050193      -0.005800       0.006980      -0.004679      -0.024703      -0.125229      -0.042891       0.007884       0.035007              9.503726       7.895008       2.718501       0.446741       7.074628       1.764490      13.541541          -0.000006
           72              C       5.160845      10.228843       3.537774      -0.192356      33.568463 0.42529596E+03  0.99155552E+04                                 8.961600                            6.812079       0.369667       2.090715                    0.999803      29.202156      82.826462       0.642068       0.409166      -1.071940      -0.013514       0.008976       0.003376       0.016571       0.006605      -0.018098      -0.015472      -0.012618      -0.024730      -0.025458      -0.001941       0.027399             10.645069       8.068988       2.715586       1.320922       7.662879       3.522481      16.203341          -0.000009
           73              C       4.236618       9.382157       2.934887       0.101863      37.842071 0.40568176E+03  0.93352063E+04                                 9.940481                            6.779439      -0.149478       1.967078                    0.999169      26.175733      73.447537       0.626519       0.424848      -1.063281      -0.010071       0.010189       0.012237       0.018841      -0.019790       0.001760      -0.002628       0.008882      -0.033705      -0.014926      -0.011217       0.026144             13.135411       8.456284       2.483407       0.620626       7.834473       4.157755      23.115475          -0.000004
           74              C       3.342231       8.729398       3.768043      -0.178537      34.872910 0.44681890E+03  0.10607358E+05                                 9.369451                            7.120801       0.049933       1.994215                    0.999165      29.723259      86.677943       0.606280       0.425557      -1.055398       0.002815       0.011076       0.004092       0.012138      -0.001701       0.000576      -0.002485      -0.026884      -0.080571      -0.026981      -0.000114       0.027095             11.031013       8.467023       2.200094      -0.648040       6.866326       1.969439      17.759690          -0.000006
           75              C       3.405402       8.903155       5.114770       0.108626      26.603223 0.31439939E+03  0.68398357E+04                                 7.853505                            5.978598       0.218391       2.097359                    0.999752      25.418544      71.092869       0.660380       0.426332      -1.054308       0.039421       0.026102       0.010150       0.048357      -0.013481      -0.000734      -0.017116      -0.009054      -0.125921      -0.046311       0.008715       0.037596              9.196817       7.372896       2.142621       0.390547       6.153412       1.573215      14.064144          -0.000005
           76              C       2.186815       5.559523      12.507112       0.572029      23.590114 0.25670544E+03  0.53516682E+04                                 7.668111                            5.701395      -0.115387       2.022124                    0.998825      22.533857      63.342389       0.618719       0.474852      -1.018036       0.051468       0.010876      -0.028211       0.059692       0.018300       0.002092      -0.007106      -0.157141      -0.155069      -0.056625      -0.050187       0.106812              9.438435      13.695327      -0.404832      -3.696572       4.359103       0.257776      10.260874          -0.000004
           77              C       4.311631       8.142051      10.151387       0.483874      25.356352 0.27102007E+03  0.57014062E+04                                 7.791675                            5.766093       0.181894       2.109726                    0.999526      23.029052      64.073583       0.632896       0.460037      -1.030789      -0.030901       0.075595       0.094251       0.124711       0.021758       0.027128      -0.005784       0.223142      -0.228286      -0.085870      -0.068884       0.154754              9.420261       4.295121      -0.310226      -0.386785      13.066354      -4.872811      10.899308           0.000001
           78              C       4.527083       7.183899       8.956778       0.481185      26.511187 0.27924625E+03  0.59120364E+04                                 8.018129                            5.843188       0.183858       2.106719                    0.999671      23.147845      64.378244       0.630976       0.458504      -1.032784       0.002331      -0.080838      -0.100788       0.129222       0.023249       0.028987      -0.012394       0.226566      -0.237590      -0.094714      -0.063744       0.158458              9.887557       4.366877      -0.305069      -0.380354      13.767587      -5.035450      11.528206          -0.000002
           79              C       7.340014       5.948676       2.739507       0.080268      26.063260 0.32434155E+03  0.70984985E+04                                 7.683508                            6.031088       0.293337       2.109454                    0.999863      25.884531      72.188303       0.665460       0.420552      -1.059815       0.018895      -0.027179      -0.035202       0.048321      -0.003924      -0.008116      -0.004829      -0.056881       0.071026      -0.041640       0.015040       0.026600              8.770863      12.737243      -0.301915       1.848599       4.628826       1.035660       8.946521          -0.000007
           80              C       6.037153       5.877784       2.280364      -0.181544      32.790925 0.43306674E+03  0.10168176E+05                                 8.906586                            6.950761       0.195126       2.037536                    0.999652      29.398380      84.370520       0.623558       0.418351      -1.063319       0.005508      -0.008429       0.000191       0.010071      -0.002296      -0.028705      -0.004730       0.003724       0.003118      -0.028464      -0.001523       0.029987             10.316866      14.862589      -0.166022       3.314608       5.202313       1.287150      10.885694          -0.000004
           81              C       5.787534       5.508363       0.971318       0.096764      35.457795 0.40074629E+03  0.92002456E+04                                 9.540670                            6.744687      -0.143363       1.971281                    0.999328      26.188944      73.576459       0.626745       0.425682      -1.061975       0.014513      -0.002498       0.002962       0.015021       0.009499      -0.003903      -0.010247      -0.028431       0.000510      -0.017224      -0.005175       0.022399             12.228163      20.019870       0.010001       4.290654       5.325577       1.384716      11.339041          -0.000002
           82              C       6.882741       5.237830       0.188402      -0.162297      33.364536 0.42996458E+03  0.10137874E+05                                 9.178778                            7.034378      -0.084646       1.953736                    0.999090      29.707744      87.129276       0.601924       0.431569      -1.048769      -0.003338       0.006092       0.006770       0.009700       0.003690      -0.005347      -0.010468      -0.078768      -0.009555      -0.038656      -0.004958       0.043613             10.752973      17.046144      -0.491170       1.743150       5.134023       1.203253      10.078753          -0.000005
           83              C       8.139647       5.319062       0.710346       0.107006      26.363141 0.31531864E+03  0.68773435E+04                                 7.858697                            6.019357       0.205113       2.095423                    0.999497      25.537011      71.941558       0.651708       0.430905      -1.049589      -0.004733       0.009849       0.050629       0.051795      -0.005469      -0.018129      -0.018632      -0.064470      -0.033778      -0.041532      -0.002606       0.044138              9.141354      12.986649      -0.256215       1.920157       4.472089       1.127385       9.965325          -0.000005
           84              C       4.408409       5.435941       0.403320       0.199925      34.849241 0.37537914E+03  0.85078620E+04                                 9.542266                            6.612710      -0.263280       1.940512                    0.999146      25.605900      72.299776       0.618637       0.436838      -1.051442      -0.007969      -0.011815      -0.034674       0.037488       0.001242       0.006935      -0.001906      -0.040160      -0.069561      -0.026028      -0.005737       0.031765             12.428842      19.872988       0.381061       3.649451       5.224248       1.235618      12.189290          -0.000003
           85              C       3.267137       5.558920       1.219729      -0.190614      34.795139 0.46602189E+03  0.11193584E+05                                 9.414553                            7.309129      -0.074404       1.947504                    0.998739      30.491503      89.790037       0.593181       0.429889      -1.051473      -0.022080      -0.010751       0.004515       0.024970       0.003251       0.012540      -0.014923      -0.114693      -0.004077      -0.059727      -0.001839       0.061566             11.054793      17.772798       0.002091      -0.318369       5.247718       0.850483      10.143864          -0.000002
           86              C       2.021606       5.479029       0.621029       0.054305      36.692067 0.41598062E+03  0.96275979E+04                                 9.719743                            6.847170      -0.077484       1.992856                    0.999293      26.475377      74.382339       0.626154       0.422650      -1.065189       0.035085      -0.012103      -0.023329       0.043836       0.006654       0.022479      -0.015132      -0.071485      -0.028510      -0.047339       0.002620       0.044719             12.469458      18.204740      -0.445481      -3.829567       5.285189       1.438811      13.918445          -0.000004
           87              C      -2.442074       2.131324      13.220249      -0.204649      35.646421 0.47188256E+03  0.11373328E+05                                 9.534890                            7.332063      -0.060702       1.944809                    0.999188      30.820133      91.005262       0.594844       0.427218      -1.052787      -0.009486      -0.007696       0.030206       0.032582       0.010235       0.017936      -0.012441      -0.059371      -0.117441      -0.050172      -0.001821       0.051992             11.277573      12.448377      -0.578752      -2.761671       5.450783       2.199886      15.933560          -0.000006
           88              C      -1.267630       2.014961      12.483387       0.199025      36.389478 0.37071773E+03  0.83805597E+04                                 9.801024                            6.571986      -0.270603       1.939092                    0.999203      25.569799      72.232883       0.620148       0.436899      -1.050834       0.033337      -0.001503       0.018912       0.038357       0.014439       0.001407      -0.006697      -0.080148      -0.010755      -0.040978      -0.004239       0.045217             13.007934      11.640802       0.105147       0.524604       5.815775       3.601601      21.567226          -0.000004
           89              C      -2.205481       0.827799       9.046094       0.076878      28.076236 0.34612390E+03  0.77128905E+04                                 8.151263                            6.278823       0.259348       2.095463                    0.999782      26.361054      74.610002       0.643524       0.427126      -1.053857       0.044844       0.022434      -0.002247       0.050193      -0.005800       0.006980      -0.004679      -0.024703      -0.125229      -0.042891       0.007884       0.035007              9.503724       7.895007       2.718501       0.446742       7.074628       1.764490      13.541538          -0.000006
           90              C      -2.214397       0.964518      10.417941      -0.192356      33.568466 0.42529601E+03  0.99155567E+04                                 8.961600                            6.812079       0.369668       2.090715                    0.999803      29.202157      82.826465       0.642068       0.409166      -1.071940       0.013514      -0.008976      -0.003376       0.016571       0.006605      -0.018098      -0.015472      -0.012618      -0.024730      -0.025458      -0.001941       0.027399             10.645070       8.068988       2.715586       1.320922       7.662880       3.522482      16.203342          -0.000009
           91              C      -1.290170       1.811204      11.020828       0.101862      37.842072 0.40568178E+03  0.93352069E+04                                 9.940482                            6.779440      -0.149478       1.967078                    0.999169      26.175734      73.447541       0.626519       0.424848      -1.063281       0.010071      -0.010189      -0.012237       0.018841      -0.019790       0.001760      -0.002628       0.008882      -0.033705      -0.014926      -0.011217       0.026144             13.135411       8.456284       2.483407       0.620626       7.834473       4.157755      23.115476          -0.000004
           92              C      -0.395783       2.463963      10.187672      -0.178537      34.872912 0.44681892E+03  0.10607359E+05                                 9.369451                            7.120801       0.049933       1.994215                    0.999165      29.723260      86.677950       0.606280       0.425557      -1.055398      -0.002815      -0.011076      -0.004092       0.012138      -0.001701       0.000576      -0.002485      -0.026884      -0.080571      -0.026981      -0.000114       0.027095             11.031013       8.467023       2.200094      -0.648039       6.866326       1.969439      17.759691          -0.000006
           93              C      -0.458954       2.290206       8.840945       0.108626      26.603230 0.31439948E+03  0.68398384E+04                                 7.853507                            5.978599       0.218391       2.097359                    0.999752      25.418547      71.092882       0.660380       0.426332      -1.054308      -0.039421      -0.026102      -0.010150       0.048357      -0.013481      -0.000733      -0.017116      -0.009054      -0.125922      -0.046311       0.008715       0.037596              9.196819       7.372897       2.142621       0.390548       6.153413       1.573216      14.064148          -0.000005
           94              C       0.759633       5.633838       1.448603       0.572029      23.590115 0.25670545E+03  0.53516686E+04                                 7.668111                            5.701395      -0.115387       2.022124                    0.998825      22.533858      63.342392       0.618719       0.474852      -1.018036      -0.051468      -0.010876       0.028211       0.059692       0.018300       0.002092      -0.007106      -0.157141      -0.155069      -0.056625      -0.050187       0.106812              9.438435      13.695327      -0.404832      -3.696572       4.359103       0.257776      10.260874          -0.000004
           95              C       7.340014       1.382975       6.401486       0.080267      26.063267 0.32434162E+03  0.70985009E+04                                 7.683510                            6.031089       0.293336       2.109454                    0.999863      25.884540      72.188339       0.665460       0.420552      -1.059815       0.018895      -0.028464      -0.034172       0.048321      -0.007071      -0.005592      -0.002876      -0.065667       0.044670      -0.041640       0.015040       0.026600              8.770866      12.737250       1.870060       0.106541       8.304213       1.852922       5.271134          -0.000007
           96              C       6.037153       0.950167       6.232622      -0.181544      32.790939 0.43306690E+03  0.10168181E+05                                 8.906589                            6.950763       0.195125       2.037536                    0.999652      29.398383      84.370535       0.623558       0.418351      -1.063319       0.005508       0.002016      -0.008186       0.010071      -0.027522      -0.008472      -0.003559      -0.001540      -0.012674      -0.028464      -0.001523       0.029987             10.316870      14.862596       3.271621       0.557405      10.072471       2.370084       6.015541          -0.000004
           97              C       5.787534      -0.247483       5.587868       0.096765      35.457795 0.40074619E+03  0.92002428E+04                                 9.540670                            6.744686      -0.143363       1.971281                    0.999328      26.188944      73.576462       0.626745       0.425682      -1.061975       0.014513       0.003433      -0.001796       0.015021      -0.005872       0.008425      -0.012239      -0.019471       0.027392      -0.017224      -0.005175       0.022399             12.228164      20.019876       4.186185       0.941088      10.468917       2.528393       6.195699          -0.000002
           98              C       6.882741      -0.953011       5.153846      -0.162296      33.364531 0.42996438E+03  0.10137868E+05                                 9.178777                            7.034376      -0.084646       1.953737                    0.999090      29.707740      87.129261       0.601924       0.431569      -1.048769      -0.003338       0.005286       0.007416       0.009700      -0.006021       0.002441      -0.018839      -0.041123       0.103380      -0.038656      -0.004958       0.043613             10.752972      17.046147       1.808199      -0.101093       9.335878       2.137581       5.876892          -0.000005
           99              C       8.139647      -0.461144       5.346434       0.107006      26.363148 0.31531879E+03  0.68773475E+04                                 7.858699                            6.019359       0.205113       2.095423                    0.999497      25.537012      71.941563       0.651708       0.430905      -1.049589      -0.004733       0.047285       0.020603       0.051795      -0.016509      -0.009273      -0.027285      -0.025556       0.082963      -0.041532      -0.002606       0.044138              9.141357      12.986656       1.929989       0.166680       9.228758       2.185083       5.208655          -0.000005
          100              C       4.408409      -0.786219       5.393884       0.199925      34.849255 0.37537934E+03  0.85078676E+04                                 9.542268                            6.612712      -0.263280       1.940512                    0.999146      25.605901      72.299779       0.618637       0.436838      -1.051442      -0.007969      -0.031283      -0.019060       0.037488       0.006500       0.002718      -0.013351       0.011308       0.084843      -0.026028      -0.005737       0.031765             12.428846      19.872997       3.479730       1.164122      11.337517       2.594972       6.076024          -0.000003
          101              C       3.267137      -0.015968       5.691141      -0.190614      34.795123 0.46602171E+03  0.11193579E+05                                 9.414551                            7.309129      -0.074404       1.947504                    0.998739      30.491508      89.790057       0.593181       0.429889      -1.051472      -0.022080       0.006741      -0.009515       0.024970       0.011535       0.005895      -0.026100      -0.064430       0.146712      -0.059727      -0.001839       0.061566             11.054791      17.772795      -0.311232      -0.067063       9.552770       1.807760       5.838808          -0.000002
          102              C       2.021606      -0.583053       5.483200       0.054305      36.692079 0.41598079E+03  0.96276028E+04                                 9.719745                            6.847171      -0.077484       1.992856                    0.999293      26.475378      74.382343       0.626154       0.422650      -1.065189       0.035085      -0.020145      -0.016878       0.043836       0.020499       0.011375      -0.024300      -0.030255       0.095178      -0.047339       0.002620       0.044719             12.469461      18.204747      -3.641568      -1.266103      12.901967       3.132486       6.301669          -0.000004
          103              C      -2.442074      12.442432       4.950092      -0.204649      35.646424 0.47188266E+03  0.11373331E+05                                 9.534890                            7.332064      -0.060702       1.944809                    0.999188      30.820134      91.005263       0.594844       0.427218      -1.052787      -0.009486       0.031156      -0.000956       0.032582       0.015287       0.013884      -0.030001       0.019598       0.119464      -0.050172      -0.001821       0.051992             11.277573      12.448378      -2.570206      -1.164403      14.507419       4.213730       6.876922          -0.000006
          104              C      -1.267630      11.748396       4.676560       0.199025      36.389469 0.37071770E+03  0.83805586E+04                                 9.801023                            6.571986      -0.270603       1.939092                    0.999203      25.569799      72.232884       0.620148       0.436899      -1.050834       0.033337       0.018787       0.002638       0.038357      -0.001761       0.014400      -0.015697      -0.039676       0.110661      -0.040978      -0.004239       0.045217             13.007931      11.640804       0.489275       0.216511      19.298840       6.599709       8.084148          -0.000004
          105              C      -2.205481       8.650739       2.771605       0.076878      28.076244 0.34612412E+03  0.77128964E+04                                 8.151266                            6.278825       0.259348       2.095463                    0.999782      26.361052      74.609998       0.643523       0.427126      -1.053857       0.044844      -0.007063       0.021412       0.050193       0.008072      -0.004147      -0.020122       0.044749       0.083125      -0.042892       0.007884       0.035007              9.503727       7.895005      -0.153986       2.750654      12.489125       2.968465       8.127051          -0.000006
          106              C      -2.214397       9.960203       3.202837      -0.192356      33.568454 0.42529584E+03  0.99155517E+04                                 8.961598                            6.812078       0.369667       2.090715                    0.999803      29.202159      82.826472       0.642068       0.409166      -1.071940       0.013514      -0.001348      -0.009495       0.016571      -0.019100       0.002519      -0.017971      -0.001380       0.008984      -0.025458      -0.001941       0.027399             10.645068       8.068990       0.699989       2.937565      14.308229       5.000149       9.557984          -0.000009
          107              C      -1.290170      10.364934       4.160199       0.101862      37.842064 0.40568173E+03  0.93352056E+04                                 9.940480                            6.779439      -0.149478       1.967078                    0.999169      26.175732      73.447536       0.626519       0.424848      -1.063281       0.010071      -0.009734      -0.012602       0.018841       0.006013      -0.018937      -0.005010       0.019596      -0.001566      -0.014926      -0.011217       0.026144             13.135408       8.456286       0.066782       2.558913      20.633575       7.003774      10.316363          -0.000004
          108              C      -0.395783       9.409954       4.616551      -0.178537      34.872910 0.44681898E+03  0.10607360E+05                                 9.369451                            7.120802       0.049933       1.994215                    0.999165      29.723260      86.677949       0.606280       0.425557      -1.055398      -0.002815      -0.001590      -0.011700       0.012138       0.000931      -0.001536      -0.013635       0.023259       0.069858      -0.026981      -0.000114       0.027095             11.031012       8.467024      -1.110141       2.006978      16.411858       4.091993       8.214153          -0.000006
          109              C      -0.458954       8.133051       4.154616       0.108626      26.603188 0.31439900E+03  0.68398237E+04                                 7.853490                            5.978589       0.218390       2.097358                    0.999752      25.418525      71.092744       0.660381       0.426332      -1.054309      -0.039421      -0.004242      -0.027683       0.048357       0.002210      -0.013318      -0.029803       0.048001       0.045242      -0.046311       0.008715       0.037596              9.196799       7.372882      -0.083838       2.176307      13.024720       3.101127       7.192794          -0.000005
          110              C       0.759633       0.191187       5.813951       0.572029      23.590125 0.25670556E+03  0.53516712E+04                                 7.668113                            5.701396      -0.115387       2.022124                    0.998825      22.533858      63.342391       0.618719       0.474852      -1.018036      -0.051468       0.029899      -0.004494       0.059692      -0.001930       0.018318      -0.039513      -0.011402       0.282148      -0.056625      -0.050187       0.106812              9.438438      13.695337      -3.520570      -1.197558       9.873574       1.483980       4.746403          -0.000004
          111              C      -1.365183       3.051310       3.804328       0.483874      25.356352 0.27102008E+03  0.57014064E+04                                 7.791674                            5.766093       0.181895       2.109726                    0.999526      23.029052      64.073581       0.632896       0.460037      -1.030789       0.030901      -0.075595      -0.094251       0.124711       0.021758       0.027128      -0.005784       0.223142      -0.228286      -0.085870      -0.068884       0.154754              9.420261       4.295121      -0.310226      -0.386785      13.066354      -4.872811      10.899308           0.000001
          112              C      -1.580635       4.009462       4.998937       0.481185      26.511183 0.27924621E+03  0.59120352E+04                                 8.018129                            5.843188       0.183858       2.106719                    0.999671      23.147843      64.378241       0.630976       0.458505      -1.032784      -0.002331       0.080838       0.100788       0.129222       0.023249       0.028987      -0.012394       0.226567      -0.237590      -0.094714      -0.063745       0.158458              9.887557       4.366877      -0.305069      -0.380354      13.767587      -5.035450      11.528206          -0.000002
          113              N      -5.441425      10.500152       7.993554      -0.201320      34.712199 0.48823642E+03  0.11603033E+05                                 8.916340                            7.166940      -0.028949       2.033482                    0.997772      26.959090      73.423086       0.653275       0.394520      -1.098493       0.131765       0.043953       0.035687       0.143414      -0.042710      -0.023228       0.008982      -0.092692       0.061690      -0.076850       0.016515       0.060334             10.298634      13.943531       1.980507      -0.125640      10.498902       2.364767       6.453470          -0.000001
          114              N       2.999323      -1.079462       9.048467      -0.332894      41.667160 0.53409498E+03  0.12964795E+05                                 9.963619                            7.416318       0.338887       2.104397                    0.999526      29.174348      79.976677       0.653385       0.386180      -1.105754       0.156634      -0.106663      -0.034901       0.192689       0.124723       0.051007      -0.037908      -0.097093       0.192629      -0.182303       0.080295       0.102008             12.280360      13.620518       6.233211       2.607482      15.831915       4.611946       7.388648          -0.000005
          115              N       4.299448       3.463499      10.719106      -0.206746      36.047422 0.50465326E+03  0.12091731E+05                                 9.154625                            7.298579       0.001519       2.038315                    0.998247      27.241093      74.474767       0.645797       0.395836      -1.097672      -0.008474      -0.135519      -0.059116       0.148094      -0.011621       0.015464      -0.050060       0.092463       0.070926      -0.081947       0.020968       0.060979             10.610811       9.413920      -0.393045       3.091980      14.100291       1.975815       8.318221          -0.000004
          116              N      -5.441425       5.523816      11.984889      -0.201320      34.712193 0.48823619E+03  0.11603026E+05                                 8.916339                            7.166938      -0.028949       2.033482                    0.997772      26.959090      73.423085       0.653275       0.394520      -1.098493       0.131765       0.025296       0.050651       0.143414      -0.013404      -0.046733       0.004851      -0.074115       0.117420      -0.076850       0.016515       0.060334             10.298632      13.943525      -0.552532       1.906018       5.641953       1.284771      11.310419          -0.000001
          117              N       2.999323       9.067044       0.910331      -0.332894      41.667151 0.53409483E+03  0.12964790E+05                                 9.963618                            7.416317       0.338887       2.104397                    0.999526      29.174348      79.976677       0.653386       0.386180      -1.105754       0.156634      -0.010917      -0.111695       0.192689       0.022719       0.132821      -0.024215      -0.158675       0.007884      -0.182303       0.080295       0.102008             12.280358      13.620513       1.192336       6.650578       5.832050       2.388364      17.388513          -0.000005
          118              N       4.299448       9.711759       5.707608      -0.206746      36.047404 0.50465285E+03  0.12091719E+05                                 9.154620                            7.298575       0.001519       2.038315                    0.998247      27.241092      74.474758       0.645797       0.395835      -1.097672      -0.008474      -0.028291      -0.145119       0.148094       0.017618      -0.007988      -0.028033      -0.006596      -0.226251      -0.081947       0.020968       0.060979             10.610805       9.413921       3.103580       0.287470       7.753352       0.564500      14.665142          -0.000004
          119              N       8.387873       5.669545       1.970826      -0.201320      34.712190 0.48823614E+03  0.11603025E+05                                 8.916338                            7.166938      -0.028948       2.033482                    0.997772      26.959088      73.423077       0.653275       0.394520      -1.098493      -0.131765      -0.025296      -0.050651       0.143414      -0.013404      -0.046733       0.004851      -0.074115       0.117420      -0.076850       0.016515       0.060334             10.298632      13.943524      -0.552532       1.906017       5.641953       1.284771      11.310418          -0.000001
          120              N      -0.052875       2.126317      13.045384      -0.332894      41.667149 0.53409479E+03  0.12964789E+05                                 9.963617                            7.416317       0.338887       2.104397                    0.999526      29.174347      79.976673       0.653386       0.386180      -1.105754      -0.156634       0.010917       0.111695       0.192689       0.022719       0.132821      -0.024215      -0.158675       0.007884      -0.182303       0.080295       0.102008             12.280358      13.620512       1.192336       6.650578       5.832049       2.388364      17.388512          -0.000005
          121              N      -1.353000       1.481602       8.248107      -0.206746      36.047408 0.50465293E+03  0.12091722E+05                                 9.154622                            7.298576       0.001519       2.038315                    0.998247      27.241094      74.474770       0.645797       0.395835      -1.097672       0.008474       0.028291       0.145119       0.148094       0.017618      -0.007988      -0.028033      -0.006596      -0.226251      -0.081947       0.020968       0.060979             10.610807       9.413922       3.103580       0.287471       7.753353       0.564501      14.665145          -0.000004
          122              N       8.387873       0.693209       5.962161      -0.201320      34.712194 0.48823633E+03  0.11603030E+05                                 8.916339                            7.166939      -0.028949       2.033482                    0.997772      26.959088      73.423078       0.653275       0.394520      -1.098493      -0.131765      -0.043953      -0.035687       0.143414      -0.042710      -0.023228       0.008982      -0.092692       0.061690      -0.076850       0.016515       0.060334             10.298633      13.943530       1.980507      -0.125640      10.498900       2.364767       6.453469          -0.000001
          123              N      -0.052875      12.272823       4.907248      -0.332894      41.667155 0.53409491E+03  0.12964792E+05                                 9.963618                            7.416317       0.338887       2.104397                    0.999526      29.174347      79.976670       0.653386       0.386180      -1.105754      -0.156634       0.106663       0.034901       0.192689       0.124723       0.051007      -0.037908      -0.097093       0.192629      -0.182303       0.080295       0.102008             12.280358      13.620516       6.233210       2.607482      15.831912       4.611945       7.388647          -0.000005
          124              N      -1.353000       7.729862       3.236609      -0.206746      36.047419 0.50465322E+03  0.12091730E+05                                 9.154624                            7.298578       0.001519       2.038315                    0.998247      27.241092      74.474763       0.645797       0.395836      -1.097672       0.008474       0.135519       0.059116       0.148094      -0.011621       0.015464      -0.050060       0.092463       0.070926      -0.081947       0.020968       0.060979             10.610810       9.413919      -0.393044       3.091980      14.100290       1.975815       8.318221          -0.000004
          125              O       2.085985       9.812213       7.809618      -0.543479      28.999673 0.45458842E+03  0.10478631E+05                                 7.412931                            6.538733       0.620839       2.253306                    0.998361      26.987592      69.453005       0.753390       0.352696      -1.144107       0.025769       0.008490       0.021766       0.034783      -0.023493       0.007141       0.005314      -0.112272       0.098302      -0.077824       0.032182       0.045642              8.114885       7.977027      -2.010763      -0.290350      10.538291       1.418602       5.829338          -0.000004
          126              O       3.283236      11.606929       8.209868      -0.560302      34.572408 0.53513266E+03  0.12839311E+05                                 8.410842                            7.141083       0.571934       2.234428                    0.997446      27.555676      72.177290       0.714378       0.357353      -1.141193      -0.011019      -0.041979       0.012822       0.045255       0.020237       0.011174      -0.030089       0.097577       0.014005      -0.068854       0.017673       0.051182              9.588923      14.907010      -0.122185      -0.058111       8.534167       0.178696       5.325593          -0.000004
          127              O       4.237617       9.354970       9.889717      -0.515447      34.999196 0.47956072E+03  0.11244321E+05                                 8.580637                            6.804860       0.216560       2.115540                    0.998371      27.395773      71.966302       0.721424       0.362098      -1.132434      -0.015887      -0.040937       0.006908       0.044452       0.007282       0.021429      -0.091237       0.025716      -0.159471      -0.119860       0.041324       0.078536             10.324283       5.635168      -0.641339       0.151043      15.880374      -5.620754       9.457308          -0.000006
          128              O       4.611689       7.696782       7.812688      -0.528325      37.337305 0.49478063E+03  0.11665045E+05                                 8.906130                            6.861114       0.210226       2.109804                    0.997727      27.547549      72.015753       0.728156       0.356786      -1.139268      -0.022263      -0.016529       0.047669       0.055147       0.016088       0.019302      -0.093915       0.056253      -0.085125      -0.119247       0.046149       0.073098             11.096131       5.498760      -0.032072      -0.200664      12.571296      -6.981021      15.218336          -0.000012
          129              O       2.085985       5.493589      11.273427      -0.543479      28.999661 0.45458804E+03  0.10478620E+05                                 7.412928                            6.538730       0.620839       2.253306                    0.998361      26.987591      69.453001       0.753390       0.352696      -1.144107       0.025769       0.019404       0.013012       0.034783       0.012070      -0.021383       0.003334      -0.103364       0.125026      -0.077824       0.032181       0.045642              8.114882       7.977024       0.153028      -2.025845       5.450036       0.287170      10.917588          -0.000003
          130              O       3.283236       5.494736      13.112232      -0.560302      34.572406 0.53513271E+03  0.12839312E+05                                 8.410841                            7.141083       0.571934       2.234428                    0.997446      27.555675      72.177283       0.714378       0.357353      -1.141193      -0.011019       0.021628      -0.038195       0.045255       0.006515       0.022180      -0.015432       0.031664      -0.183735      -0.068854       0.017673       0.051182              9.588922      14.907006      -0.030203      -0.131883       5.401038      -0.517989       8.458721          -0.000004
          131              O       4.237617       7.623344      11.278590      -0.515447      34.999186 0.47956056E+03  0.11244315E+05                                 8.580636                            6.804859       0.216561       2.115541                    0.998371      27.395770      71.966287       0.721424       0.362098      -1.132434      -0.015887       0.015629      -0.038462       0.044452       0.019337       0.011760      -0.096810       0.050779      -0.084282      -0.119860       0.041324       0.078536             10.324281       5.635167       0.286650      -0.593263      12.141826      -6.452060      13.195850          -0.000006
          132              O       4.611689       5.955760       9.209097      -0.528325      37.337309 0.49478062E+03  0.11665045E+05                                 8.906131                            6.861114       0.210226       2.109804                    0.997727      27.547551      72.015760       0.728156       0.356786      -1.139268      -0.022263       0.050120      -0.005788       0.055147       0.015350       0.019894      -0.088124       0.030211      -0.163251      -0.119247       0.046149       0.073098             11.096132       5.498760      -0.188919      -0.074863      18.051967      -5.762334       9.737667          -0.000011
          133              O       0.860463       5.699772       2.682288      -0.543479      28.999664 0.45458809E+03  0.10478621E+05                                 7.412928                            6.538731       0.620839       2.253306                    0.998361      26.987593      69.453007       0.753390       0.352696      -1.144107      -0.025769      -0.019404      -0.013012       0.034783       0.012070      -0.021383       0.003334      -0.103364       0.125026      -0.077824       0.032181       0.045642              8.114883       7.977024       0.153028      -2.025845       5.450036       0.287170      10.917588          -0.000003
          134              O      -0.336788       5.698625       0.843483      -0.560302      34.572409 0.53513277E+03  0.12839314E+05                                 8.410842                            7.141083       0.571934       2.234428                    0.997446      27.555676      72.177288       0.714378       0.357353      -1.141193       0.011019      -0.021628       0.038195       0.045255       0.006515       0.022180      -0.015432       0.031664      -0.183735      -0.068854       0.017673       0.051182              9.588922      14.907007      -0.030203      -0.131884       5.401038      -0.517989       8.458722          -0.000004
          135              O      -1.291169       3.570017       2.677125      -0.515447      34.999189 0.47956060E+03  0.11244317E+05                                 8.580636                            6.804859       0.216561       2.115541                    0.998371      27.395771      71.966291       0.721424       0.362098      -1.132434       0.015887      -0.015629       0.038462       0.044452       0.019337       0.011760      -0.096810       0.050779      -0.084282      -0.119860       0.041324       0.078536             10.324281       5.635167       0.286651      -0.593263      12.141827      -6.452060      13.195850          -0.000006
          136              O      -1.665241       5.237601       4.746618      -0.528325      37.337312 0.49478066E+03  0.11665046E+05                                 8.906132                            6.861115       0.210225       2.109804                    0.997727      27.547550      72.015760       0.728156       0.356786      -1.139268       0.022263      -0.050120       0.005788       0.055147       0.015350       0.019894      -0.088124       0.030210      -0.163252      -0.119247       0.046149       0.073098             11.096133       5.498761      -0.188919      -0.074863      18.051969      -5.762335       9.737668          -0.000011
          137              O       0.860463       1.381148       6.146097      -0.543479      28.999672 0.45458840E+03  0.10478630E+05                                 7.412930                            6.538733       0.620839       2.253306                    0.998361      26.987593      69.453006       0.753390       0.352696      -1.144107      -0.025769      -0.008490      -0.021766       0.034783      -0.023493       0.007141       0.005314      -0.112272       0.098302      -0.077824       0.032182       0.045642              8.114884       7.977026      -2.010763      -0.290350      10.538290       1.418602       5.829337          -0.000003
          138              O      -0.336788      -0.413568       5.745847      -0.560302      34.572404 0.53513258E+03  0.12839308E+05                                 8.410841                            7.141082       0.571934       2.234428                    0.997446      27.555675      72.177285       0.714378       0.357353      -1.141193       0.011019       0.041979      -0.012822       0.045255       0.020237       0.011174      -0.030089       0.097577       0.014005      -0.068854       0.017673       0.051182              9.588922      14.907008      -0.122185      -0.058111       8.534166       0.178696       5.325593          -0.000004
          139              O      -1.291169       1.838391       4.065998      -0.515447      34.999183 0.47956051E+03  0.11244314E+05                                 8.580635                            6.804858       0.216561       2.115541                    0.998371      27.395769      71.966285       0.721424       0.362098      -1.132434       0.015887       0.040937      -0.006908       0.044452       0.007282       0.021429      -0.091237       0.025716      -0.159471      -0.119860       0.041324       0.078536             10.324280       5.635167      -0.641339       0.151043      15.880369      -5.620752       9.457305          -0.000006
          140              O      -1.665241       3.496579       6.143027      -0.528325      37.337313 0.49478074E+03  0.11665048E+05                                 8.906131                            6.861115       0.210226       2.109804                    0.997727      27.547551      72.015761       0.728156       0.356786      -1.139268       0.022263       0.016529      -0.047669       0.055147       0.016088       0.019302      -0.093915       0.056253      -0.085125      -0.119247       0.046149       0.073098             11.096132       5.498761      -0.032072      -0.200664      12.571298      -6.981023      15.218339          -0.000011

******************************************************
Auxiliary information for the entire system
The total spin magnetic moment of the unit cell is   -0.000675
The total net atomic charge of the unit cell is   -0.000004
Accuracy of reproducing the electrostatic potential in the unit cell:
  The inner radius (bohr) =    5.0000
  The outer radius (bohr) =   12.0000
  Valid grid points have density less than (e/(bohr^3)) =    0.0001
  The number of valid grid points were=       129854
  The rms potential error without charges in kcal/mol is=      6.07610
  The rms potential error with partial charges in kcal/mol is=      1.47265
  The RRMSE value at monopole order=      0.24237
  The rms potential error with partial charges and cloud penetration in kcal/mol is=      1.46680
  The RRMSE value at monopole order with cloud penetration is=      0.24141
  The rms potential error with partial charges and atomic dipoles in kcal/mol is=      0.63561
  The RRMSE value at dipole order=      0.10461
  The rms potential error with partial charges, atomic dipoles and cloud penetration in kcal/mol is=      0.61949
  The RRMSE value at dipole order with cloud penetration=      0.10196

******************************************************
The electron densities and ab initio electrostatic potential were computed in VASP using the PBE functional and
projector augmented wave method. See the main text of the journal article for a description of computational details.
The atomic charges, dipoles, and quadrupoles were computed with the DDEC6 method as described in
(a) T. A. Manz and N. Gabaldon Limas, RSC Adv. 6 (2016) 47771-47801 DOI: 10.1039/c6ra04656h
(b) N. Gabaldon Limas and T. A. Manz, RSC Adv. 8 (2018) 2678-2707 DOI: 10.1039/c7ra11829e.
For each atom in the material, the electron cloud parameters were fit to the spherically averaged atom-in-material
electron density using radial positions for which this density was between 10^-4 and 10^-2 electrons per cubic bohr.
The polarizabilities, dispersion coefficients, and quantum Drude oscillator (QDO) parameters were fit using the MCLF method.
The magnetic structure of the system was optimized in VASP from the default ferromagnetic initial guess using spin polarization.
The atomic spin moments (ASMs) were computed on this optimized magnetic structure using the DDEC6 partition as inputs
to the method of T. A. Manz and D. S. Sholl, J. Chem. Theory Comput. 7 (2011) 4146-4164 DOI: 10.1021/ct200539n.
The RMSE and RRMSE were computed using a uniform grid with Ewald summation.
