# Supplementary material for: A collection of forcefield precursors for metal–organic frameworks
Source: RSC Adv. 2019 Nov 13;9(63):36492–507. doi: 10.1039/c9ra07327b (PMC9075174; doi:10.1039/c9ra07327b)
Supplement: RA-009-C9RA07327B-s6182 [file RA-009-C9RA07327B-s6182.xyz]

  164
jmolscript: load "" {1 1 1} spacegroup "x,y,z" unitcell [{      8.585100     0.000000     0.000000 }, {      0.000000    15.411800     0.000000 }, {      0.000000     0.000000    28.046700 }]
Tb     0.442991    12.292143    11.607407     2.115884
Tb     3.849559     4.586243    16.439293     2.115884
Tb     8.142109     3.119657    25.630757     2.115884
Tb     4.735541    10.825557     2.415943     2.115884
Tb     8.142109     3.119657    16.439293     2.115884
Tb     4.735541    10.825557    11.607407     2.115884
Tb     0.442991    12.292143     2.415943     2.115884
Tb     3.849559     4.586243    25.630757     2.115884
H      7.845064     7.940159    11.308429     0.147776
H      7.591804     5.790213    12.581750     0.158055
H      5.636977     9.145362     8.276581     0.145302
H      5.032586     0.234259    16.738271     0.147776
H      5.285846    13.496113    15.464950     0.158055
H      7.240673     1.439462    19.770119     0.145302
H      0.740036     7.471641    25.331779     0.147776
H      0.993296     9.621587    26.605100     0.158055
H      2.948123     6.266438    22.299931     0.145302
H      3.552514    15.177541     2.714921     0.147776
H      3.299254     1.915687     1.441600     0.158055
H      1.344427    13.972338     5.746769     0.145302
H      0.740036     7.471641    16.738271     0.147776
H      0.993296     9.621587    15.464950     0.158055
H      2.948123     6.266438    19.770119     0.145302
H      3.552514    15.177541    11.308429     0.147776
H      3.299254     1.915687    12.581750     0.158055
H      1.344427    13.972338     8.276581     0.145302
H      7.845064     7.940159     2.714921     0.147776
H      7.591804     5.790213     1.441600     0.158055
H      5.636977     9.145362     5.746769     0.145302
H      5.032586     0.234259    25.331779     0.147776
H      5.285846    13.496113    26.605100     0.158055
H      7.240673     1.439462    22.299931     0.145302
C      1.269736     5.166035    14.309426     0.648403
C      1.750502     9.336468    11.849731     0.631043
C      0.879114     6.181673    13.299745     0.079036
C      8.472635     7.556406    11.877777    -0.171362
C      8.329264     6.355826    12.592968    -0.174412
C      7.315364    11.249073     9.420887     0.624044
C      6.919591    10.720448     8.099887     0.090626
C      6.107440     9.723305     7.718452    -0.158364
C      1.116922     8.051124    12.177877     0.067729
C      3.022814    12.871935    13.737274     0.648403
C      2.542048     1.630568    16.196969     0.631043
C      3.413436    13.887573    14.746955     0.079036
C      4.405015    15.262306    16.168923    -0.171362
C      4.548386    14.061726    15.453732    -0.174412
C      5.562286     3.543173    18.625813     0.624044
C      5.958059     3.014548    19.946813     0.090626
C      6.770210     2.017405    20.328248    -0.158364
C      3.175628     0.345224    15.868823     0.067729
C      7.315364    10.245765     0.286076     0.648403
C      6.834598     6.075332    25.873081     0.631043
C      7.705986     9.230127    27.323095     0.079036
C      0.112465     7.855394    25.901127    -0.171362
C      0.255836     9.055974    26.616318    -0.174412
C      1.269736     4.162727    23.444237     0.624044
C      1.665509     4.691352    22.123237     0.090626
C      2.477660     5.688495    21.741802    -0.158364
C      7.468178     7.360676    26.201227     0.067729
C      5.562286     2.539865    27.760624     0.648403
C      6.043052    13.781232     2.173619     0.631043
C      5.171664     1.524227     0.723605     0.079036
C      4.180085     0.149494     2.145573    -0.171362
C      4.036714     1.350074     1.430382    -0.174412
C      3.022814    11.868627     4.602463     0.624044
C      2.627041    12.397252     5.923463     0.090626
C      1.814890    13.394395     6.304898    -0.158364
C      5.409472    15.066576     1.845473     0.067729
C      7.315364    10.245765    13.737274     0.648403
C      6.834598     6.075332    16.196969     0.631043
C      7.705986     9.230127    14.746955     0.079036
C      0.112465     7.855394    16.168923    -0.171362
C      0.255836     9.055974    15.453732    -0.174412
C      1.269736     4.162727    18.625813     0.624044
C      1.665509     4.691352    19.946813     0.090626
C      2.477660     5.688495    20.328248    -0.158365
C      7.468178     7.360676    15.868823     0.067729
C      5.562286     2.539865    14.309426     0.648403
C      6.043052    13.781232    11.849731     0.631043
C      5.171664     1.524227    13.299745     0.079036
C      4.180085     0.149494    11.877777    -0.171362
C      4.036714     1.350074    12.592968    -0.174412
C      3.022814    11.868627     9.420887     0.624044
C      2.627041    12.397252     8.099887     0.090626
C      1.814890    13.394395     7.718452    -0.158365
C      5.409472    15.066576    12.177877     0.067729
C      1.269736     5.166035    27.760624     0.648403
C      1.750502     9.336468     2.173619     0.631043
C      0.879114     6.181673     0.723605     0.079036
C      8.472635     7.556406     2.145573    -0.171362
C      8.329264     6.355826     1.430382    -0.174412
C      7.315364    11.249073     4.602463     0.624044
C      6.919591    10.720448     5.923463     0.090626
C      6.107440     9.723305     6.304898    -0.158365
C      1.116922     8.051124     1.845473     0.067729
C      3.022814    12.871935     0.286076     0.648403
C      2.542048     1.630568    25.873081     0.631043
C      3.413436    13.887573    27.323095     0.079036
C      4.405015    15.262306    25.901127    -0.171362
C      4.548386    14.061726    26.616318    -0.174412
C      5.562286     3.543173    23.444237     0.624044
C      5.958059     3.014548    22.123237     0.090626
C      6.770210     2.017405    21.741802    -0.158365
C      3.175628     0.345224    26.201227     0.067729
O      2.443319     5.218435    14.746955    -0.679115
O      0.375169     4.363081    14.639536    -0.652828
O      1.754794     7.198852    13.051532    -0.096893
O      1.067986    10.103976    11.134259    -0.660502
O      2.891462     9.564563    12.310818    -0.687670
O      8.157562    12.181487     9.463798    -0.643944
O      6.809701    10.731236    10.451322    -0.738488
O      1.849231    12.924335    13.299745    -0.679115
O      3.917381    12.068981    13.407164    -0.652828
O      2.537756    14.904752    14.995168    -0.096893
O      3.224564     2.398076    16.912441    -0.660502
O      1.401088     1.858663    15.735882    -0.687670
O      4.720088     4.475587    18.582902    -0.643944
O      6.067949     3.025336    17.595378    -0.738488
O      6.141781    10.193365     0.723605    -0.679115
O      8.209931    11.048719     0.616186    -0.652828
O      6.830306     8.212948    27.074882    -0.096893
O      7.517114     5.307824    25.157609    -0.660502
O      5.693638     5.847237    26.334168    -0.687670
O      0.427538     3.230313    23.487148    -0.643944
O      1.775399     4.680564    24.474672    -0.738488
O      6.735869     2.487465    27.323095    -0.679115
O      4.667719     3.342819    27.430514    -0.652828
O      6.047344     0.507048     0.971818    -0.096893
O      5.360536    13.013724     2.889091    -0.660502
O      7.184012    13.553137     1.712532    -0.687670
O      3.865012    10.936213     4.559552    -0.643944
O      2.517151    12.386464     3.572028    -0.738488
O      6.141781    10.193365    13.299745    -0.679115
O      8.209931    11.048719    13.407164    -0.652828
O      6.830306     8.212948    14.995168    -0.096893
O      7.517114     5.307824    16.912441    -0.660502
O      5.693638     5.847237    15.735882    -0.687670
O      0.427538     3.230313    18.582902    -0.643944
O      1.775399     4.680564    17.595378    -0.738488
O      6.735869     2.487465    14.746955    -0.679115
O      4.667719     3.342819    14.639536    -0.652828
O      6.047344     0.507048    13.051532    -0.096893
O      5.360536    13.013724    11.134259    -0.660502
O      7.184012    13.553137    12.310818    -0.687670
O      3.865012    10.936213     9.463798    -0.643944
O      2.517151    12.386464    10.451322    -0.738488
O      2.443319     5.218435    27.323095    -0.679115
O      0.375169     4.363081    27.430514    -0.652828
O      1.754794     7.198852     0.971818    -0.096893
O      1.067986    10.103976     2.889091    -0.660502
O      2.891462     9.564563     1.712532    -0.687670
O      8.157562    12.181487     4.559552    -0.643945
O      6.809701    10.731236     3.572028    -0.738488
O      1.849231    12.924335     0.723605    -0.679115
O      3.917381    12.068981     0.616186    -0.652828
O      2.537756    14.904752    27.074882    -0.096893
O      3.224564     2.398076    25.157609    -0.660502
O      1.401088     1.858663    26.334168    -0.687670
O      4.720088     4.475587    23.487148    -0.643945
O      6.067949     3.025336    24.474672    -0.738488
O      7.432980    11.356955     7.011675    -0.088639
O      5.444670     3.651055    21.035025    -0.088639
O      1.152120     4.054845    21.035025    -0.088639
O      3.140430    11.760745     7.011675    -0.088639

The following XYZ coordinates are in angstroms. Other properties are in atomic units.
The sperically averaged electron density of each atom fit to a function of the form exp(a - br)
eigen_1, eigen_2 and eigen_3 are the three eigenvalues of traceless quadrupole moment tensor
  atom number  atomic symbol              X              Y              Z     net charge C6 coefficient C8 coefficient C10 coefficient fluctuating dipole atomic polarizability isotropic forcefield polarizability              a              b squared Pearson coefficient          <r^3>          <r^4>         wp_QDO          m_QDO          q_QDO       dipole_x       dipole_y       dipole_z         dipole            Qxy            Qxz            Qyz     Q(x^2-y^2)  Q(3z^2 - R^2)        eigen_1        eigen_2        eigen_3 static polarizability      alpha(xx)      alpha(xy)      alpha(xz)      alpha(yy)      alpha(yz)      alpha(zz) atomic spin moment
            1             Tb       0.442991      12.292143      11.607407       2.115884     112.941948 0.23435271E+04  0.74453205E+05                                15.274937                           12.866058       2.309659       2.484837                    0.999816      71.825160     162.157952       0.727848       0.264882      -1.343660       0.018828       0.007503       0.028334       0.034837       0.053998      -0.012854       0.004646      -0.238057      -0.009515      -0.130559      -0.001756       0.132314             18.393913      24.229836      -0.881854      -0.132662      14.194386       1.228927      16.757518           0.000002
            2             Tb       3.849559       4.586243      16.439293       2.115884     112.941947 0.23435271E+04  0.74453203E+05                                15.274937                           12.866058       2.309659       2.484837                    0.999816      71.825159     162.157950       0.727848       0.264882      -1.343660      -0.018828       0.007503      -0.028334       0.034837      -0.053998      -0.012854      -0.004646      -0.238057      -0.009515      -0.130559      -0.001756       0.132314             18.393913      24.229836       0.881854      -0.132662      14.194386      -1.228927      16.757518           0.000002
            3             Tb       8.142109       3.119657      25.630757       2.115884     112.941956 0.23435273E+04  0.74453212E+05                                15.274938                           12.866059       2.309659       2.484837                    0.999816      71.825160     162.157955       0.727847       0.264882      -1.343660      -0.018828      -0.007503       0.028334       0.034837       0.053998       0.012854      -0.004646      -0.238057      -0.009515      -0.130559      -0.001756       0.132314             18.393914      24.229837      -0.881854       0.132662      14.194387      -1.228927      16.757519           0.000002
            4             Tb       4.735541      10.825557       2.415943       2.115884     112.941951 0.23435272E+04  0.74453207E+05                                15.274937                           12.866058       2.309659       2.484837                    0.999816      71.825160     162.157953       0.727847       0.264882      -1.343660       0.018828      -0.007503      -0.028334       0.034837      -0.053998       0.012854       0.004646      -0.238057      -0.009515      -0.130559      -0.001756       0.132314             18.393914      24.229836       0.881854       0.132662      14.194386       1.228927      16.757518           0.000002
            5             Tb       8.142109       3.119657      16.439293       2.115884     112.941958 0.23435274E+04  0.74453214E+05                                15.274938                           12.866059       2.309659       2.484837                    0.999816      71.825160     162.157956       0.727847       0.264882      -1.343660      -0.018828      -0.007503      -0.028334       0.034837       0.053998      -0.012854       0.004646      -0.238057      -0.009515      -0.130559      -0.001756       0.132314             18.393915      24.229838      -0.881854      -0.132662      14.194387       1.228927      16.757519           0.000002
            6             Tb       4.735541      10.825557      11.607407       2.115884     112.941960 0.23435274E+04  0.74453217E+05                                15.274938                           12.866059       2.309659       2.484837                    0.999816      71.825161     162.157958       0.727847       0.264882      -1.343660       0.018828      -0.007503       0.028334       0.034837      -0.053998      -0.012854      -0.004646      -0.238057      -0.009515      -0.130559      -0.001756       0.132314             18.393915      24.229838       0.881854      -0.132662      14.194387      -1.228927      16.757519           0.000002
            7             Tb       0.442991      12.292143       2.415943       2.115884     112.941957 0.23435274E+04  0.74453214E+05                                15.274938                           12.866059       2.309659       2.484837                    0.999816      71.825160     162.157956       0.727847       0.264882      -1.343660       0.018828       0.007503      -0.028334       0.034837       0.053998       0.012854      -0.004646      -0.238057      -0.009515      -0.130559      -0.001756       0.132314             18.393915      24.229838      -0.881854       0.132662      14.194387      -1.228927      16.757519           0.000002
            8             Tb       3.849559       4.586243      25.630757       2.115884     112.941955 0.23435273E+04  0.74453211E+05                                15.274938                           12.866059       2.309659       2.484837                    0.999816      71.825160     162.157955       0.727847       0.264882      -1.343660      -0.018828       0.007503       0.028334       0.034837      -0.053998       0.012854       0.004646      -0.238057      -0.009515      -0.130559      -0.001756       0.132314             18.393914      24.229837       0.881854       0.132662      14.194387       1.228927      16.757519           0.000002
            9              H       7.845064       7.940159      11.308429       0.147776       1.017506 0.70727020E+01  0.67121257E+02                                 1.664328                            1.554310      -0.822049       2.515322                    0.999657       3.159341       8.609029       0.503860       1.280918      -0.710951      -0.027579       0.016247      -0.023382       0.039640       0.005191       0.009828      -0.009341       0.004094      -0.010646      -0.017097       0.006272       0.010826              1.725225       1.761272      -0.300257       0.424717       1.630189      -0.354322       1.784213          -0.000000
           10              H       7.591804       5.790213      12.581750       0.158055       0.941080 0.64447149E+01  0.59082542E+02                                 1.517143                            1.436927      -0.758342       2.553476                    0.999873       2.887419       7.452024       0.556101       1.201426      -0.730667      -0.034183      -0.022949       0.000629       0.041176       0.009681       0.006325      -0.007273       0.006870      -0.028572      -0.017332       0.002251       0.015081              1.548174       1.739693       0.422270       0.000210       1.643175      -0.044861       1.261654          -0.000001
           11              H       5.636977       9.145362       8.276581       0.145302       1.088536 0.76247976E+01  0.72702870E+02                                 1.651818                            1.547522      -0.843530       2.502924                    0.999454       3.047425       7.949678       0.545389       1.177813      -0.736314      -0.026213      -0.024107       0.019116       0.040419       0.016043      -0.000792      -0.004344      -0.006411       0.008218      -0.017956       0.001840       0.016116              1.688468       1.598016       0.241488      -0.300445       1.659084      -0.336349       1.808303          -0.000001
           12              H       5.032586       0.234259      16.738271       0.147776       1.017506 0.70727020E+01  0.67121257E+02                                 1.664328                            1.554310      -0.822049       2.515322                    0.999657       3.159341       8.609029       0.503860       1.280918      -0.710951       0.027579       0.016247       0.023382       0.039640      -0.005191       0.009828       0.009341       0.004094      -0.010646      -0.017097       0.006272       0.010826              1.725225       1.761272       0.300257       0.424717       1.630189       0.354322       1.784213          -0.000000
           13              H       5.285846      13.496113      15.464950       0.158055       0.941080 0.64447149E+01  0.59082542E+02                                 1.517143                            1.436927      -0.758342       2.553476                    0.999873       2.887419       7.452024       0.556101       1.201426      -0.730667       0.034183      -0.022949      -0.000629       0.041176      -0.009681       0.006325       0.007273       0.006870      -0.028572      -0.017332       0.002251       0.015081              1.548174       1.739693      -0.422270       0.000210       1.643175       0.044861       1.261654          -0.000001
           14              H       7.240673       1.439462      19.770119       0.145302       1.088536 0.76248032E+01  0.72702939E+02                                 1.651819                            1.547522      -0.843530       2.502925                    0.999454       3.047426       7.949682       0.545389       1.177813      -0.736314       0.026213      -0.024107      -0.019116       0.040419      -0.016043      -0.000792       0.004344      -0.006411       0.008218      -0.017956       0.001840       0.016116              1.688469       1.598017      -0.241488      -0.300446       1.659084       0.336349       1.808304          -0.000001
           15              H       0.740036       7.471641      25.331779       0.147776       1.017506 0.70727020E+01  0.67121256E+02                                 1.664328                            1.554310      -0.822049       2.515322                    0.999657       3.159341       8.609028       0.503860       1.280917      -0.710951       0.027579      -0.016247      -0.023382       0.039640       0.005191      -0.009828       0.009341       0.004094      -0.010646      -0.017097       0.006272       0.010826              1.725225       1.761272      -0.300257      -0.424717       1.630189       0.354322       1.784213          -0.000000
           16              H       0.993296       9.621587      26.605100       0.158055       0.941080 0.64447153E+01  0.59082549E+02                                 1.517143                            1.436928      -0.758342       2.553476                    0.999873       2.887419       7.452025       0.556101       1.201427      -0.730667       0.034183       0.022949       0.000629       0.041176       0.009681      -0.006325       0.007273       0.006870      -0.028572      -0.017332       0.002251       0.015081              1.548174       1.739693       0.422270      -0.000210       1.643175       0.044861       1.261655          -0.000001
           17              H       2.948123       6.266438      22.299931       0.145302       1.088536 0.76248007E+01  0.72702904E+02                                 1.651818                            1.547522      -0.843530       2.502924                    0.999454       3.047426       7.949680       0.545389       1.177813      -0.736314       0.026213       0.024107       0.019116       0.040419       0.016043       0.000792       0.004344      -0.006411       0.008218      -0.017956       0.001840       0.016116              1.688468       1.598016       0.241488       0.300445       1.659084       0.336349       1.808303          -0.000001
           18              H       3.552514      15.177541       2.714921       0.147776       1.017506 0.70727020E+01  0.67121257E+02                                 1.664328                            1.554310      -0.822049       2.515322                    0.999657       3.159341       8.609029       0.503860       1.280918      -0.710951      -0.027579      -0.016247       0.023382       0.039640      -0.005191      -0.009828      -0.009341       0.004094      -0.010646      -0.017097       0.006272       0.010826              1.725225       1.761272       0.300257      -0.424717       1.630189      -0.354322       1.784213          -0.000000
           19              H       3.299254       1.915687       1.441600       0.158055       0.941080 0.64447153E+01  0.59082549E+02                                 1.517143                            1.436928      -0.758342       2.553476                    0.999873       2.887419       7.452025       0.556101       1.201427      -0.730667      -0.034183       0.022949      -0.000629       0.041176      -0.009681      -0.006325      -0.007273       0.006870      -0.028572      -0.017332       0.002251       0.015081              1.548174       1.739693      -0.422270      -0.000210       1.643175      -0.044861       1.261655          -0.000001
           20              H       1.344427      13.972338       5.746769       0.145302       1.088536 0.76248007E+01  0.72702904E+02                                 1.651818                            1.547522      -0.843530       2.502924                    0.999454       3.047426       7.949680       0.545389       1.177813      -0.736314      -0.026213       0.024107      -0.019116       0.040419      -0.016043       0.000792      -0.004344      -0.006411       0.008218      -0.017956       0.001840       0.016116              1.688468       1.598016      -0.241488       0.300445       1.659084      -0.336349       1.808303          -0.000001
           21              H       0.740036       7.471641      16.738271       0.147776       1.017506 0.70727022E+01  0.67121254E+02                                 1.664327                            1.554309      -0.822049       2.515322                    0.999657       3.159341       8.609026       0.503861       1.280917      -0.710951       0.027579      -0.016247       0.023382       0.039640       0.005191       0.009828      -0.009341       0.004094      -0.010646      -0.017097       0.006272       0.010826              1.725224       1.761272      -0.300257       0.424716       1.630188      -0.354322       1.784212          -0.000000
           22              H       0.993296       9.621587      15.464950       0.158055       0.941080 0.64447141E+01  0.59082529E+02                                 1.517143                            1.436927      -0.758342       2.553476                    0.999873       2.887419       7.452022       0.556101       1.201426      -0.730667       0.034183       0.022949      -0.000629       0.041176       0.009681       0.006325      -0.007273       0.006870      -0.028572      -0.017332       0.002251       0.015081              1.548173       1.739692       0.422270       0.000210       1.643174      -0.044861       1.261654          -0.000001
           23              H       2.948123       6.266438      19.770119       0.145302       1.088535 0.76247914E+01  0.72702797E+02                                 1.651818                            1.547521      -0.843530       2.502925                    0.999454       3.047424       7.949675       0.545389       1.177813      -0.736314       0.026213       0.024107      -0.019116       0.040419       0.016043      -0.000792      -0.004344      -0.006411       0.008218      -0.017956       0.001840       0.016116              1.688467       1.598016       0.241488      -0.300445       1.659083      -0.336349       1.808303          -0.000001
           24              H       3.552514      15.177541      11.308429       0.147776       1.017506 0.70727021E+01  0.67121255E+02                                 1.664328                            1.554310      -0.822049       2.515322                    0.999657       3.159341       8.609027       0.503861       1.280917      -0.710951      -0.027579      -0.016247      -0.023382       0.039640      -0.005191       0.009828       0.009341       0.004094      -0.010646      -0.017097       0.006272       0.010826              1.725224       1.761272       0.300257       0.424717       1.630189       0.354322       1.784212          -0.000000
           25              H       3.299254       1.915687      12.581750       0.158055       0.941080 0.64447149E+01  0.59082542E+02                                 1.517143                            1.436927      -0.758342       2.553476                    0.999873       2.887419       7.452024       0.556101       1.201426      -0.730667      -0.034183       0.022949       0.000629       0.041176      -0.009681       0.006325       0.007273       0.006870      -0.028572      -0.017332       0.002251       0.015081              1.548174       1.739693      -0.422270       0.000210       1.643175       0.044861       1.261654          -0.000001
           26              H       1.344427      13.972338       8.276581       0.145302       1.088535 0.76247944E+01  0.72702831E+02                                 1.651818                            1.547521      -0.843530       2.502925                    0.999454       3.047425       7.949677       0.545389       1.177813      -0.736314      -0.026213       0.024107       0.019116       0.040419      -0.016043      -0.000792       0.004344      -0.006411       0.008218      -0.017956       0.001840       0.016116              1.688467       1.598016      -0.241488      -0.300445       1.659083       0.336349       1.808303          -0.000001
           27              H       7.845064       7.940159       2.714921       0.147776       1.017506 0.70727021E+01  0.67121255E+02                                 1.664328                            1.554310      -0.822049       2.515322                    0.999657       3.159341       8.609027       0.503861       1.280917      -0.710951      -0.027579       0.016247       0.023382       0.039640       0.005191      -0.009828       0.009341       0.004094      -0.010646      -0.017097       0.006272       0.010826              1.725224       1.761272      -0.300257      -0.424717       1.630189       0.354322       1.784212          -0.000000
           28              H       7.591804       5.790213       1.441600       0.158055       0.941080 0.64447149E+01  0.59082542E+02                                 1.517143                            1.436927      -0.758342       2.553476                    0.999873       2.887419       7.452024       0.556101       1.201426      -0.730667      -0.034183      -0.022949      -0.000629       0.041176       0.009681      -0.006325       0.007273       0.006870      -0.028572      -0.017332       0.002251       0.015081              1.548174       1.739693       0.422270      -0.000210       1.643175       0.044861       1.261654          -0.000001
           29              H       5.636977       9.145362       5.746769       0.145302       1.088536 0.76247956E+01  0.72702845E+02                                 1.651818                            1.547521      -0.843530       2.502925                    0.999454       3.047425       7.949677       0.545389       1.177813      -0.736314      -0.026213      -0.024107      -0.019116       0.040419       0.016043       0.000792       0.004344      -0.006411       0.008218      -0.017956       0.001840       0.016116              1.688467       1.598016       0.241488       0.300445       1.659083       0.336349       1.808303          -0.000001
           30              H       5.032586       0.234259      25.331779       0.147776       1.017506 0.70727007E+01  0.67121242E+02                                 1.664328                            1.554310      -0.822049       2.515322                    0.999657       3.159341       8.609029       0.503860       1.280918      -0.710951       0.027579       0.016247      -0.023382       0.039640      -0.005191      -0.009828      -0.009341       0.004094      -0.010646      -0.017097       0.006272       0.010826              1.725225       1.761272       0.300257      -0.424717       1.630189      -0.354322       1.784213          -0.000000
           31              H       5.285846      13.496113      26.605100       0.158055       0.941080 0.64447149E+01  0.59082542E+02                                 1.517143                            1.436927      -0.758342       2.553476                    0.999873       2.887419       7.452024       0.556101       1.201426      -0.730667       0.034183      -0.022949       0.000629       0.041176      -0.009681      -0.006325      -0.007273       0.006870      -0.028572      -0.017332       0.002251       0.015081              1.548174       1.739693      -0.422270      -0.000210       1.643175      -0.044861       1.261654          -0.000001
           32              H       7.240673       1.439462      22.299931       0.145302       1.088536 0.76247970E+01  0.72702865E+02                                 1.651818                            1.547522      -0.843530       2.502925                    0.999454       3.047425       7.949679       0.545389       1.177814      -0.736314       0.026213      -0.024107       0.019116       0.040419      -0.016043       0.000792      -0.004344      -0.006411       0.008218      -0.017956       0.001840       0.016116              1.688468       1.598016      -0.241488       0.300445       1.659084      -0.336349       1.808304          -0.000001
           33              C       1.269736       5.166035      14.309426       0.648403      24.264846 0.23715080E+03  0.48700330E+04                                 7.828526                            5.533943      -0.276748       1.976259                    0.998696      22.117444      62.666537       0.615918       0.484257      -1.008273       0.032222      -0.071383       0.042833       0.089266      -0.018579      -0.039148       0.098984      -0.028225       0.008655      -0.094729      -0.024404       0.119133              9.883551      10.323393      -0.521123       1.561851      10.787477      -4.955413       8.539784           0.000000
           34              C       1.750502       9.336468      11.849731       0.631043      24.420276 0.24538296E+03  0.50902301E+04                                 7.864436                            5.625876      -0.258518       1.970516                    0.999134      22.738849      65.085731       0.610444       0.483690      -1.006989       0.031347       0.067662      -0.015585       0.076182      -0.038258      -0.019135       0.051727       0.036521       0.314102      -0.100842      -0.023293       0.124135              9.809619      10.299489       2.660498       0.554650      12.497032      -3.657175       6.632338           0.000001
           35              C       0.879114       6.181673      13.299745       0.079036      37.740203 0.40772877E+03  0.93825857E+04                                 9.926734                            6.772023       0.038130       2.019481                    0.999622      26.525694      74.132407       0.631042       0.421791      -1.066512       0.034247       0.072099      -0.035529       0.087370       0.033918      -0.022358      -0.009301       0.015337      -0.121519      -0.047177      -0.013248       0.060425             13.496904       9.068098      -2.130832       2.936068      18.150194      -9.786710      13.272418          -0.000000
           36              C       8.472635       7.556406      11.877777      -0.171362      32.239858 0.44257548E+03  0.10477972E+05                                 8.867808                            7.056232       0.075515       1.991200                    0.999473      30.091142      87.532368       0.613234       0.421881      -1.058054      -0.042319      -0.030546       0.011018       0.053342       0.004583       0.003853      -0.013102      -0.010403      -0.023038      -0.016886       0.000385       0.016501             10.283906       9.419497       0.252852       2.068778      12.377791      -4.750274       9.054430          -0.000001
           37              C       8.329264       6.355826      12.592968      -0.174412      30.936766 0.42383770E+03  0.98998428E+04                                 8.546144                            6.855160       0.145360       2.016116                    0.999593      29.532559      84.585832       0.630682       0.415783      -1.064762      -0.036509       0.035113      -0.023748       0.055945       0.006382      -0.003656      -0.013600       0.006136      -0.021253      -0.017462       0.001152       0.016310              9.813459       9.289001       1.721354       1.187114      12.227634      -3.942734       7.923740          -0.000002
           38              C       7.315364      11.249073       9.420887       0.624044      23.921404 0.24722174E+03  0.51342923E+04                                 7.779094                            5.646986      -0.292338       1.961347                    0.998851      22.678584      64.799585       0.609725       0.483702      -1.007701       0.022721       0.025990       0.065109       0.073694      -0.085760      -0.008115      -0.042329      -0.014216      -0.256059      -0.107001      -0.024856       0.131857              9.693457       7.640530       2.013939       0.775530       5.979386       1.213132      15.460456           0.000001
           39              C       6.919591      10.720448       8.099887       0.090626      36.894636 0.38976079E+03  0.88593621E+04                                 9.745792                            6.616253       0.174306       2.074219                    0.999682      25.860197      71.584366       0.639800       0.421170      -1.068019       0.010967       0.031643      -0.082144       0.088708       0.004564      -0.025626      -0.038180       0.020236       0.028386      -0.045703      -0.004319       0.050022             13.137054       7.750280       2.214350       2.911310       7.055596       3.198448      24.605287           0.000001
           40              C       6.107440       9.723305       7.718452      -0.158364      31.662595 0.42143220E+03  0.98330441E+04                                 8.679926                            6.840544       0.062368       1.989608                    0.999537      29.492154      84.519559       0.630465       0.416375      -1.064017      -0.052115      -0.013136      -0.042892       0.068762       0.014062       0.006300      -0.003498       0.010143      -0.003329      -0.017077       0.000950       0.016127              9.922835       7.412734       2.310617      -0.693411       7.270162      -0.555401      15.085611          -0.000001
           41              C       1.116922       8.051124      12.177877       0.067729      38.123273 0.41520371E+03  0.96071183E+04                                 9.993341                            6.847934       0.041450       2.019566                    0.999583      26.768933      75.248245       0.625007       0.423535      -1.064411       0.017960      -0.067173       0.054348       0.088252      -0.032373       0.030436      -0.030113       0.010960      -0.004992      -0.034056      -0.028176       0.062232             13.422687      10.475483       5.604221      -1.193381      20.912540      -6.970315       8.880037           0.000000
           42              C       3.022814      12.871935      13.737274       0.648403      24.264845 0.23715079E+03  0.48700327E+04                                 7.828526                            5.533943      -0.276748       1.976259                    0.998696      22.117443      62.666534       0.615918       0.484257      -1.008273      -0.032222      -0.071383      -0.042833       0.089266       0.018579      -0.039148      -0.098984      -0.028225       0.008655      -0.094729      -0.024404       0.119133              9.883551      10.323393       0.521123       1.561851      10.787476       4.955413       8.539783           0.000000
           43              C       2.542048       1.630568      16.196969       0.631043      24.420276 0.24538295E+03  0.50902300E+04                                 7.864436                            5.625877      -0.258519       1.970516                    0.999134      22.738849      65.085734       0.610444       0.483690      -1.006989      -0.031347       0.067662       0.015585       0.076182       0.038258      -0.019135      -0.051727       0.036521       0.314102      -0.100842      -0.023293       0.124135              9.809620      10.299490      -2.660498       0.554650      12.497032       3.657175       6.632338           0.000001
           44              C       3.413436      13.887573      14.746955       0.079036      37.740198 0.40772874E+03  0.93825845E+04                                 9.926733                            6.772023       0.038131       2.019481                    0.999622      26.525693      74.132399       0.631042       0.421790      -1.066512      -0.034247       0.072099       0.035529       0.087370      -0.033918      -0.022358       0.009301       0.015337      -0.121518      -0.047177      -0.013248       0.060425             13.496901       9.068097       2.130831       2.936067      18.150191       9.786708      13.272416          -0.000000
           45              C       4.405015      15.262306      16.168923      -0.171362      32.239856 0.44257545E+03  0.10477971E+05                                 8.867808                            7.056232       0.075515       1.991200                    0.999473      30.091141      87.532362       0.613235       0.421881      -1.058054       0.042319      -0.030546      -0.011018       0.053342      -0.004582       0.003853       0.013102      -0.010403      -0.023038      -0.016886       0.000385       0.016501             10.283906       9.419497      -0.252852       2.068777      12.377790       4.750273       9.054430          -0.000001
           46              C       4.548386      14.061726      15.453732      -0.174412      30.936762 0.42383764E+03  0.98998407E+04                                 8.546142                            6.855159       0.145360       2.016116                    0.999593      29.532557      84.585820       0.630682       0.415783      -1.064763       0.036509       0.035113       0.023749       0.055945      -0.006382      -0.003656       0.013600       0.006136      -0.021253      -0.017462       0.001152       0.016310              9.813457       9.289000      -1.721354       1.187114      12.227632       3.942733       7.923739          -0.000002
           47              C       5.562286       3.543173      18.625813       0.624044      23.921404 0.24722174E+03  0.51342923E+04                                 7.779094                            5.646986      -0.292338       1.961347                    0.998851      22.678584      64.799585       0.609725       0.483702      -1.007701      -0.022721       0.025990      -0.065109       0.073694       0.085760      -0.008115       0.042329      -0.014216      -0.256059      -0.107001      -0.024856       0.131857              9.693457       7.640530      -2.013939       0.775530       5.979386      -1.213132      15.460456           0.000001
           48              C       5.958059       3.014548      19.946813       0.090626      36.894637 0.38976079E+03  0.88593622E+04                                 9.745792                            6.616254       0.174305       2.074219                    0.999682      25.860197      71.584369       0.639800       0.421170      -1.068019      -0.010967       0.031643       0.082144       0.088708      -0.004564      -0.025626       0.038180       0.020236       0.028386      -0.045703      -0.004319       0.050022             13.137055       7.750280      -2.214350       2.911310       7.055597      -3.198449      24.605289           0.000001
           49              C       6.770210       2.017405      20.328248      -0.158364      31.662600 0.42143227E+03  0.98330462E+04                                 8.679927                            6.840545       0.062368       1.989608                    0.999537      29.492157      84.519576       0.630465       0.416375      -1.064017       0.052115      -0.013136       0.042892       0.068762      -0.014062       0.006300       0.003498       0.010143      -0.003329      -0.017077       0.000951       0.016127              9.922837       7.412735      -2.310617      -0.693412       7.270163       0.555401      15.085614          -0.000001
           50              C       3.175628       0.345224      15.868823       0.067729      38.123274 0.41520373E+03  0.96071188E+04                                 9.993340                            6.847934       0.041450       2.019566                    0.999583      26.768934      75.248246       0.625007       0.423535      -1.064411      -0.017960      -0.067173      -0.054348       0.088252       0.032373       0.030436       0.030113       0.010960      -0.004992      -0.034056      -0.028176       0.062232             13.422686      10.475483      -5.604221      -1.193381      20.912539       6.970314       8.880036          -0.000000
           51              C       7.315364      10.245765       0.286076       0.648403      24.264845 0.23715079E+03  0.48700326E+04                                 7.828526                            5.533943      -0.276748       1.976259                    0.998696      22.117443      62.666536       0.615918       0.484257      -1.008273      -0.032222       0.071383       0.042833       0.089266      -0.018579       0.039148      -0.098984      -0.028225       0.008655      -0.094729      -0.024404       0.119133              9.883551      10.323393      -0.521123      -1.561851      10.787477       4.955413       8.539783           0.000000
           52              C       6.834598       6.075332      25.873081       0.631043      24.420275 0.24538294E+03  0.50902297E+04                                 7.864436                            5.625876      -0.258518       1.970516                    0.999134      22.738848      65.085729       0.610444       0.483690      -1.006989      -0.031347      -0.067662      -0.015585       0.076182      -0.038258       0.019135      -0.051727       0.036521       0.314102      -0.100842      -0.023293       0.124135              9.809619      10.299489       2.660498      -0.554650      12.497032       3.657175       6.632338           0.000001
           53              C       7.705986       9.230127      27.323095       0.079036      37.740200 0.40772875E+03  0.93825850E+04                                 9.926734                            6.772023       0.038131       2.019481                    0.999622      26.525693      74.132403       0.631042       0.421791      -1.066512      -0.034247      -0.072099      -0.035529       0.087370       0.033918       0.022358       0.009301       0.015337      -0.121519      -0.047177      -0.013248       0.060425             13.496903       9.068098      -2.130831      -2.936068      18.150192       9.786709      13.272417          -0.000000
           54              C       0.112465       7.855394      25.901127      -0.171362      32.239854 0.44257540E+03  0.10477969E+05                                 8.867807                            7.056231       0.075515       1.991200                    0.999473      30.091140      87.532354       0.613235       0.421881      -1.058054       0.042319       0.030546       0.011018       0.053342       0.004582      -0.003853       0.013102      -0.010403      -0.023037      -0.016886       0.000385       0.016501             10.283904       9.419496       0.252852      -2.068777      12.377789       4.750273       9.054429          -0.000001
           55              C       0.255836       9.055974      26.616318      -0.174412      30.936764 0.42383766E+03  0.98998415E+04                                 8.546143                            6.855159       0.145360       2.016116                    0.999593      29.532558      84.585825       0.630682       0.415783      -1.064763       0.036509      -0.035113      -0.023748       0.055945       0.006382       0.003656       0.013600       0.006136      -0.021253      -0.017462       0.001152       0.016310              9.813457       9.289000       1.721354      -1.187114      12.227633       3.942733       7.923739          -0.000002
           56              C       1.269736       4.162727      23.444237       0.624044      23.921404 0.24722174E+03  0.51342924E+04                                 7.779094                            5.646986      -0.292338       1.961347                    0.998851      22.678584      64.799583       0.609725       0.483702      -1.007701      -0.022721      -0.025990       0.065109       0.073694      -0.085760       0.008115       0.042329      -0.014216      -0.256059      -0.107001      -0.024856       0.131857              9.693457       7.640530       2.013939      -0.775530       5.979385      -1.213132      15.460455           0.000001
           57              C       1.665509       4.691352      22.123237       0.090626      36.894636 0.38976079E+03  0.88593621E+04                                 9.745791                            6.616253       0.174306       2.074219                    0.999682      25.860197      71.584365       0.639800       0.421170      -1.068019      -0.010967      -0.031643      -0.082144       0.088708       0.004564       0.025626       0.038180       0.020236       0.028386      -0.045703      -0.004319       0.050022             13.137054       7.750280       2.214350      -2.911310       7.055596      -3.198448      24.605286           0.000001
           58              C       2.477660       5.688495      21.741802      -0.158364      31.662595 0.42143219E+03  0.98330437E+04                                 8.679926                            6.840544       0.062368       1.989608                    0.999537      29.492154      84.519559       0.630465       0.416375      -1.064017       0.052115       0.013136      -0.042892       0.068762       0.014062      -0.006300       0.003498       0.010143      -0.003330      -0.017077       0.000950       0.016127              9.922835       7.412734       2.310617       0.693411       7.270162       0.555401      15.085610          -0.000001
           59              C       7.468178       7.360676      26.201227       0.067729      38.123269 0.41520367E+03  0.96071172E+04                                 9.993339                            6.847933       0.041450       2.019566                    0.999583      26.768932      75.248237       0.625007       0.423535      -1.064411      -0.017960       0.067173       0.054348       0.088252      -0.032373      -0.030436       0.030113       0.010960      -0.004992      -0.034056      -0.028176       0.062232             13.422685      10.475482       5.604220       1.193381      20.912537       6.970314       8.880036          -0.000000
           60              C       5.562286       2.539865      27.760624       0.648403      24.264845 0.23715078E+03  0.48700326E+04                                 7.828526                            5.533943      -0.276748       1.976259                    0.998696      22.117443      62.666536       0.615918       0.484257      -1.008273       0.032222       0.071383      -0.042833       0.089266       0.018579       0.039148       0.098984      -0.028225       0.008655      -0.094729      -0.024404       0.119133              9.883551      10.323393       0.521123      -1.561851      10.787476      -4.955413       8.539783           0.000000
           61              C       6.043052      13.781232       2.173619       0.631043      24.420275 0.24538294E+03  0.50902298E+04                                 7.864435                            5.625876      -0.258518       1.970516                    0.999134      22.738848      65.085727       0.610444       0.483690      -1.006989       0.031347      -0.067662       0.015585       0.076182       0.038258       0.019135       0.051727       0.036521       0.314102      -0.100842      -0.023293       0.124135              9.809619      10.299489      -2.660498      -0.554650      12.497031      -3.657175       6.632337           0.000001
           62              C       5.171664       1.524227       0.723605       0.079036      37.740199 0.40772875E+03  0.93825849E+04                                 9.926734                            6.772023       0.038131       2.019481                    0.999622      26.525693      74.132403       0.631042       0.421791      -1.066512       0.034247      -0.072099       0.035529       0.087370      -0.033918       0.022358      -0.009301       0.015337      -0.121518      -0.047177      -0.013248       0.060425             13.496902       9.068098       2.130831      -2.936068      18.150192      -9.786709      13.272417          -0.000000
           63              C       4.180085       0.149494       2.145573      -0.171362      32.239855 0.44257542E+03  0.10477970E+05                                 8.867808                            7.056232       0.075515       1.991200                    0.999473      30.091140      87.532359       0.613235       0.421881      -1.058054      -0.042319       0.030546      -0.011018       0.053342      -0.004582      -0.003853      -0.013102      -0.010403      -0.023038      -0.016886       0.000385       0.016501             10.283905       9.419497      -0.252852      -2.068777      12.377790      -4.750273       9.054429          -0.000001
           64              C       4.036714       1.350074       1.430382      -0.174412      30.936765 0.42383769E+03  0.98998423E+04                                 8.546143                            6.855159       0.145360       2.016116                    0.999593      29.532559      84.585829       0.630682       0.415783      -1.064763      -0.036509      -0.035113       0.023748       0.055945      -0.006382       0.003656      -0.013600       0.006136      -0.021253      -0.017462       0.001152       0.016310              9.813458       9.289001      -1.721354      -1.187114      12.227633      -3.942734       7.923739          -0.000002
           65              C       3.022814      11.868627       4.602463       0.624044      23.921404 0.24722175E+03  0.51342924E+04                                 7.779094                            5.646986      -0.292338       1.961347                    0.998851      22.678584      64.799583       0.609725       0.483702      -1.007701       0.022721      -0.025990      -0.065109       0.073694       0.085760       0.008115      -0.042329      -0.014216      -0.256059      -0.107001      -0.024856       0.131857              9.693457       7.640530      -2.013939      -0.775530       5.979385       1.213132      15.460455           0.000001
           66              C       2.627041      12.397252       5.923463       0.090626      36.894634 0.38976076E+03  0.88593614E+04                                 9.745791                            6.616253       0.174306       2.074219                    0.999682      25.860196      71.584363       0.639800       0.421170      -1.068019       0.010967      -0.031643       0.082144       0.088708      -0.004564       0.025626      -0.038180       0.020236       0.028386      -0.045703      -0.004319       0.050022             13.137054       7.750280      -2.214350      -2.911310       7.055596       3.198448      24.605286           0.000001
           67              C       1.814890      13.394395       6.304898      -0.158364      31.662595 0.42143220E+03  0.98330440E+04                                 8.679926                            6.840545       0.062368       1.989608                    0.999537      29.492154      84.519560       0.630465       0.416375      -1.064017      -0.052115       0.013136       0.042892       0.068762      -0.014062      -0.006300      -0.003498       0.010143      -0.003329      -0.017077       0.000950       0.016127              9.922836       7.412734      -2.310617       0.693411       7.270162      -0.555401      15.085611          -0.000001
           68              C       5.409472      15.066576       1.845473       0.067729      38.123268 0.41520365E+03  0.96071166E+04                                 9.993339                            6.847933       0.041450       2.019566                    0.999583      26.768931      75.248236       0.625007       0.423535      -1.064411       0.017960       0.067173      -0.054348       0.088252       0.032373      -0.030436      -0.030113       0.010960      -0.004992      -0.034056      -0.028176       0.062232             13.422685      10.475482      -5.604220       1.193381      20.912537      -6.970314       8.880036          -0.000000
           69              C       7.315364      10.245765      13.737274       0.648403      24.264846 0.23715080E+03  0.48700331E+04                                 7.828526                            5.533943      -0.276748       1.976259                    0.998696      22.117444      62.666537       0.615918       0.484257      -1.008273      -0.032222       0.071383      -0.042833       0.089266      -0.018579      -0.039148       0.098984      -0.028225       0.008655      -0.094729      -0.024404       0.119133              9.883551      10.323393      -0.521123       1.561851      10.787476      -4.955413       8.539783           0.000000
           70              C       6.834598       6.075332      16.196969       0.631043      24.420274 0.24538294E+03  0.50902296E+04                                 7.864436                            5.625876      -0.258518       1.970516                    0.999134      22.738848      65.085730       0.610444       0.483690      -1.006989      -0.031347      -0.067662       0.015585       0.076182      -0.038258      -0.019135       0.051727       0.036521       0.314102      -0.100842      -0.023293       0.124135              9.809619      10.299489       2.660498       0.554650      12.497032      -3.657175       6.632338           0.000001
           71              C       7.705986       9.230127      14.746955       0.079036      37.740201 0.40772877E+03  0.93825855E+04                                 9.926734                            6.772023       0.038131       2.019481                    0.999622      26.525694      74.132404       0.631042       0.421790      -1.066512      -0.034247      -0.072099       0.035529       0.087370       0.033918      -0.022358      -0.009301       0.015337      -0.121519      -0.047177      -0.013248       0.060425             13.496902       9.068098      -2.130831       2.936067      18.150192      -9.786709      13.272417          -0.000000
           72              C       0.112465       7.855394      16.168923      -0.171362      32.239852 0.44257538E+03  0.10477969E+05                                 8.867807                            7.056231       0.075515       1.991200                    0.999473      30.091139      87.532350       0.613235       0.421881      -1.058054       0.042319       0.030546      -0.011018       0.053342       0.004583       0.003853      -0.013101      -0.010403      -0.023037      -0.016886       0.000385       0.016501             10.283904       9.419496       0.252852       2.068777      12.377788      -4.750272       9.054428          -0.000001
           73              C       0.255836       9.055974      15.453732      -0.174412      30.936760 0.42383761E+03  0.98998398E+04                                 8.546142                            6.855159       0.145360       2.016116                    0.999593      29.532556      84.585813       0.630682       0.415783      -1.064763       0.036509      -0.035113       0.023748       0.055945       0.006382      -0.003656      -0.013600       0.006136      -0.021253      -0.017462       0.001152       0.016310              9.813456       9.288999       1.721354       1.187114      12.227631      -3.942733       7.923738          -0.000002
           74              C       1.269736       4.162727      18.625813       0.624044      23.921404 0.24722174E+03  0.51342923E+04                                 7.779094                            5.646986      -0.292338       1.961347                    0.998851      22.678584      64.799584       0.609725       0.483702      -1.007701      -0.022721      -0.025990      -0.065109       0.073694      -0.085760      -0.008115      -0.042329      -0.014216      -0.256059      -0.107001      -0.024856       0.131857              9.693457       7.640530       2.013939       0.775530       5.979385       1.213132      15.460455           0.000001
           75              C       1.665509       4.691352      19.946813       0.090626      36.894633 0.38976075E+03  0.88593611E+04                                 9.745791                            6.616253       0.174305       2.074219                    0.999682      25.860196      71.584364       0.639800       0.421170      -1.068019      -0.010967      -0.031643       0.082144       0.088708       0.004564      -0.025626      -0.038180       0.020236       0.028386      -0.045703      -0.004319       0.050022             13.137054       7.750279       2.214350       2.911310       7.055596       3.198448      24.605285           0.000001
           76              C       2.477660       5.688495      20.328248      -0.158365      31.662615 0.42143255E+03  0.98330543E+04                                 8.679930                            6.840548       0.062367       1.989607                    0.999537      29.492165      84.519605       0.630465       0.416375      -1.064017       0.052115       0.013136       0.042892       0.068762       0.014062       0.006300      -0.003498       0.010143      -0.003330      -0.017077       0.000950       0.016127              9.922840       7.412737       2.310618      -0.693411       7.270165      -0.555401      15.085619          -0.000001
           77              C       7.468178       7.360676      15.868823       0.067729      38.123270 0.41520368E+03  0.96071175E+04                                 9.993340                            6.847934       0.041450       2.019566                    0.999583      26.768932      75.248240       0.625007       0.423535      -1.064411      -0.017960       0.067173      -0.054348       0.088252      -0.032373       0.030436      -0.030113       0.010960      -0.004992      -0.034056      -0.028176       0.062232             13.422686      10.475482       5.604220      -1.193381      20.912538      -6.970314       8.880036          -0.000000
           78              C       5.562286       2.539865      14.309426       0.648403      24.264846 0.23715081E+03  0.48700331E+04                                 7.828526                            5.533943      -0.276748       1.976259                    0.998696      22.117444      62.666537       0.615918       0.484257      -1.008273       0.032222       0.071383       0.042833       0.089266       0.018579      -0.039148      -0.098984      -0.028225       0.008655      -0.094729      -0.024404       0.119133              9.883551      10.323393       0.521123       1.561851      10.787476       4.955413       8.539783           0.000000
           79              C       6.043052      13.781232      11.849731       0.631043      24.420276 0.24538296E+03  0.50902301E+04                                 7.864436                            5.625876      -0.258519       1.970516                    0.999134      22.738849      65.085732       0.610444       0.483690      -1.006989       0.031347      -0.067662      -0.015585       0.076182       0.038258      -0.019135      -0.051727       0.036521       0.314102      -0.100842      -0.023293       0.124135              9.809620      10.299489      -2.660498       0.554650      12.497032       3.657175       6.632338           0.000001
           80              C       5.171664       1.524227      13.299745       0.079036      37.740202 0.40772877E+03  0.93825856E+04                                 9.926734                            6.772023       0.038131       2.019481                    0.999622      26.525694      74.132405       0.631042       0.421790      -1.066512       0.034247      -0.072099      -0.035529       0.087370      -0.033918      -0.022358       0.009301       0.015337      -0.121519      -0.047177      -0.013248       0.060425             13.496903       9.068098       2.130831       2.936068      18.150193       9.786709      13.272417          -0.000000
           81              C       4.180085       0.149494      11.877777      -0.171362      32.239854 0.44257541E+03  0.10477970E+05                                 8.867807                            7.056232       0.075515       1.991200                    0.999473      30.091140      87.532356       0.613235       0.421881      -1.058054      -0.042319       0.030546       0.011018       0.053342      -0.004583       0.003853       0.013102      -0.010403      -0.023037      -0.016886       0.000385       0.016501             10.283905       9.419496      -0.252852       2.068777      12.377789       4.750273       9.054429          -0.000002
           82              C       4.036714       1.350074      12.592968      -0.174412      30.936763 0.42383765E+03  0.98998412E+04                                 8.546142                            6.855159       0.145360       2.016116                    0.999593      29.532558      84.585822       0.630682       0.415783      -1.064763      -0.036509      -0.035113      -0.023748       0.055945      -0.006382      -0.003656       0.013600       0.006136      -0.021253      -0.017462       0.001152       0.016310              9.813457       9.289000      -1.721354       1.187114      12.227632       3.942733       7.923739          -0.000002
           83              C       3.022814      11.868627       9.420887       0.624044      23.921402 0.24722173E+03  0.51342919E+04                                 7.779094                            5.646986      -0.292338       1.961347                    0.998851      22.678583      64.799581       0.609725       0.483702      -1.007701       0.022721      -0.025990       0.065109       0.073694       0.085760      -0.008115       0.042329      -0.014216      -0.256059      -0.107001      -0.024856       0.131857              9.693457       7.640530      -2.013939       0.775530       5.979385      -1.213132      15.460455           0.000001
           84              C       2.627041      12.397252       8.099887       0.090626      36.894630 0.38976072E+03  0.88593602E+04                                 9.745790                            6.616253       0.174306       2.074219                    0.999682      25.860195      71.584359       0.639800       0.421170      -1.068019       0.010967      -0.031643      -0.082144       0.088708      -0.004564      -0.025626       0.038180       0.020236       0.028386      -0.045703      -0.004319       0.050022             13.137053       7.750279      -2.214350       2.911309       7.055596      -3.198448      24.605283           0.000001
           85              C       1.814890      13.394395       7.718452      -0.158365      31.662615 0.42143254E+03  0.98330541E+04                                 8.679930                            6.840548       0.062367       1.989607                    0.999537      29.492165      84.519605       0.630465       0.416375      -1.064017      -0.052115       0.013136      -0.042892       0.068762      -0.014062       0.006300       0.003498       0.010143      -0.003330      -0.017077       0.000950       0.016127              9.922841       7.412737      -2.310618      -0.693411       7.270165       0.555401      15.085620          -0.000001
           86              C       5.409472      15.066576      12.177877       0.067729      38.123273 0.41520371E+03  0.96071182E+04                                 9.993340                            6.847934       0.041450       2.019566                    0.999583      26.768933      75.248243       0.625007       0.423535      -1.064411       0.017960       0.067173       0.054348       0.088252       0.032373       0.030436       0.030113       0.010960      -0.004992      -0.034056      -0.028176       0.062232             13.422686      10.475482      -5.604221      -1.193381      20.912539       6.970315       8.880036          -0.000000
           87              C       1.269736       5.166035      27.760624       0.648403      24.264846 0.23715080E+03  0.48700330E+04                                 7.828526                            5.533943      -0.276748       1.976259                    0.998696      22.117444      62.666538       0.615918       0.484257      -1.008273       0.032222      -0.071383      -0.042833       0.089266      -0.018579       0.039148      -0.098984      -0.028225       0.008655      -0.094729      -0.024404       0.119133              9.883551      10.323393      -0.521123      -1.561851      10.787477       4.955413       8.539784           0.000000
           88              C       1.750502       9.336468       2.173619       0.631043      24.420276 0.24538295E+03  0.50902301E+04                                 7.864436                            5.625877      -0.258519       1.970516                    0.999134      22.738849      65.085733       0.610444       0.483690      -1.006989       0.031347       0.067662       0.015585       0.076182      -0.038258       0.019135      -0.051727       0.036521       0.314102      -0.100842      -0.023293       0.124135              9.809620      10.299489       2.660498      -0.554650      12.497032       3.657175       6.632338           0.000001
           89              C       0.879114       6.181673       0.723605       0.079036      37.740202 0.40772877E+03  0.93825857E+04                                 9.926734                            6.772023       0.038131       2.019481                    0.999622      26.525694      74.132406       0.631042       0.421791      -1.066512       0.034247       0.072099       0.035529       0.087370       0.033918       0.022358       0.009301       0.015337      -0.121519      -0.047177      -0.013248       0.060425             13.496903       9.068098      -2.130831      -2.936068      18.150194       9.786709      13.272418          -0.000000
           90              C       8.472635       7.556406       2.145573      -0.171362      32.239854 0.44257541E+03  0.10477969E+05                                 8.867807                            7.056231       0.075515       1.991200                    0.999473      30.091140      87.532355       0.613235       0.421881      -1.058054      -0.042319      -0.030546      -0.011018       0.053342       0.004583      -0.003853       0.013102      -0.010403      -0.023037      -0.016886       0.000385       0.016501             10.283905       9.419496       0.252852      -2.068777      12.377789       4.750273       9.054429          -0.000001
           91              C       8.329264       6.355826       1.430382      -0.174412      30.936763 0.42383764E+03  0.98998410E+04                                 8.546143                            6.855159       0.145360       2.016116                    0.999593      29.532557      84.585822       0.630682       0.415783      -1.064763      -0.036509       0.035113       0.023748       0.055945       0.006382       0.003656       0.013600       0.006136      -0.021253      -0.017462       0.001152       0.016310              9.813457       9.289000       1.721354      -1.187114      12.227633       3.942733       7.923739          -0.000002
           92              C       7.315364      11.249073       4.602463       0.624044      23.921402 0.24722173E+03  0.51342919E+04                                 7.779094                            5.646986      -0.292338       1.961347                    0.998851      22.678583      64.799581       0.609725       0.483702      -1.007701       0.022721       0.025990      -0.065109       0.073694      -0.085760       0.008115       0.042329      -0.014216      -0.256059      -0.107001      -0.024856       0.131857              9.693457       7.640530       2.013939      -0.775530       5.979385      -1.213132      15.460455           0.000001
           93              C       6.919591      10.720448       5.923463       0.090626      36.894630 0.38976072E+03  0.88593603E+04                                 9.745791                            6.616253       0.174306       2.074219                    0.999682      25.860195      71.584360       0.639800       0.421170      -1.068019       0.010967       0.031643       0.082144       0.088708       0.004564       0.025626       0.038180       0.020236       0.028386      -0.045703      -0.004319       0.050022             13.137053       7.750279       2.214350      -2.911309       7.055596      -3.198448      24.605284           0.000001
           94              C       6.107440       9.723305       6.304898      -0.158365      31.662616 0.42143255E+03  0.98330544E+04                                 8.679930                            6.840548       0.062367       1.989607                    0.999537      29.492166      84.519607       0.630465       0.416375      -1.064017      -0.052115      -0.013136       0.042892       0.068762       0.014062      -0.006300       0.003498       0.010143      -0.003330      -0.017077       0.000950       0.016127              9.922841       7.412737       2.310618       0.693411       7.270165       0.555401      15.085620          -0.000001
           95              C       1.116922       8.051124       1.845473       0.067729      38.123273 0.41520371E+03  0.96071183E+04                                 9.993340                            6.847934       0.041450       2.019566                    0.999583      26.768933      75.248244       0.625007       0.423535      -1.064411       0.017960      -0.067173      -0.054348       0.088252      -0.032373      -0.030436       0.030113       0.010960      -0.004992      -0.034056      -0.028176       0.062232             13.422686      10.475483       5.604221       1.193381      20.912540       6.970315       8.880037          -0.000000
           96              C       3.022814      12.871935       0.286076       0.648403      24.264845 0.23715078E+03  0.48700326E+04                                 7.828526                            5.533943      -0.276748       1.976259                    0.998696      22.117443      62.666536       0.615918       0.484257      -1.008273      -0.032222      -0.071383       0.042833       0.089266       0.018579       0.039148       0.098984      -0.028225       0.008655      -0.094729      -0.024404       0.119133              9.883551      10.323393       0.521124      -1.561851      10.787477      -4.955413       8.539784           0.000000
           97              C       2.542048       1.630568      25.873081       0.631043      24.420276 0.24538295E+03  0.50902301E+04                                 7.864436                            5.625876      -0.258518       1.970516                    0.999134      22.738849      65.085732       0.610444       0.483690      -1.006989      -0.031347       0.067662      -0.015585       0.076182       0.038258       0.019135       0.051727       0.036521       0.314102      -0.100842      -0.023293       0.124135              9.809620      10.299489      -2.660498      -0.554650      12.497032      -3.657175       6.632338           0.000001
           98              C       3.413436      13.887573      27.323095       0.079036      37.740203 0.40772877E+03  0.93825858E+04                                 9.926735                            6.772024       0.038130       2.019481                    0.999622      26.525694      74.132409       0.631042       0.421791      -1.066512      -0.034247       0.072099      -0.035529       0.087370      -0.033918       0.022358      -0.009301       0.015337      -0.121519      -0.047177      -0.013248       0.060425             13.496904       9.068099       2.130832      -2.936068      18.150195      -9.786710      13.272419          -0.000000
           99              C       4.405015      15.262306      25.901127      -0.171362      32.239857 0.44257546E+03  0.10477971E+05                                 8.867809                            7.056232       0.075515       1.991200                    0.999473      30.091141      87.532366       0.613234       0.421881      -1.058054       0.042319      -0.030546       0.011018       0.053342      -0.004583      -0.003853      -0.013102      -0.010403      -0.023038      -0.016886       0.000385       0.016501             10.283906       9.419498      -0.252852      -2.068778      12.377791      -4.750274       9.054430          -0.000001
          100              C       4.548386      14.061726      26.616318      -0.174412      30.936766 0.42383770E+03  0.98998427E+04                                 8.546143                            6.855160       0.145360       2.016116                    0.999593      29.532559      84.585832       0.630682       0.415783      -1.064762       0.036509       0.035113      -0.023748       0.055945      -0.006382       0.003656      -0.013600       0.006136      -0.021253      -0.017462       0.001152       0.016310              9.813458       9.289001      -1.721354      -1.187114      12.227634      -3.942734       7.923740          -0.000002
          101              C       5.562286       3.543173      23.444237       0.624044      23.921402 0.24722172E+03  0.51342918E+04                                 7.779094                            5.646986      -0.292338       1.961347                    0.998851      22.678583      64.799582       0.609725       0.483702      -1.007701      -0.022721       0.025990       0.065109       0.073694       0.085760       0.008115      -0.042329      -0.014216      -0.256059      -0.107001      -0.024856       0.131857              9.693457       7.640530      -2.013939      -0.775530       5.979386       1.213132      15.460456           0.000001
          102              C       5.958059       3.014548      22.123237       0.090626      36.894633 0.38976075E+03  0.88593610E+04                                 9.745791                            6.616253       0.174305       2.074219                    0.999682      25.860196      71.584365       0.639800       0.421170      -1.068019      -0.010967       0.031643      -0.082144       0.088708      -0.004564       0.025626      -0.038180       0.020236       0.028386      -0.045703      -0.004319       0.050022             13.137054       7.750280      -2.214350      -2.911310       7.055596       3.198448      24.605286           0.000001
          103              C       6.770210       2.017405      21.741802      -0.158365      31.662621 0.42143264E+03  0.98330570E+04                                 8.679932                            6.840549       0.062366       1.989607                    0.999537      29.492169      84.519624       0.630465       0.416375      -1.064017       0.052115      -0.013136      -0.042892       0.068762      -0.014062      -0.006300      -0.003498       0.010143      -0.003329      -0.017077       0.000951       0.016127              9.922843       7.412738      -2.310618       0.693411       7.270166      -0.555401      15.085623          -0.000001
          104              C       3.175628       0.345224      26.201227       0.067729      38.123275 0.41520373E+03  0.96071188E+04                                 9.993340                            6.847934       0.041450       2.019566                    0.999583      26.768934      75.248247       0.625007       0.423535      -1.064411      -0.017960      -0.067173       0.054348       0.088252       0.032373      -0.030436      -0.030113       0.010960      -0.004992      -0.034056      -0.028176       0.062232             13.422687      10.475483      -5.604221       1.193381      20.912540      -6.970315       8.880037          -0.000000
          105              O       2.443319       5.218435      14.746955      -0.679115      46.915323 0.64306870E+03  0.16194698E+05                                10.425105                            7.918522       0.118447       2.057508                    0.995874      29.779908      80.570988       0.665164       0.365647      -1.131831      -0.051456      -0.000552      -0.095117       0.108145      -0.020227      -0.018693       0.071818       0.062463       0.000356      -0.089242       0.014311       0.074931             12.872717      19.413417      -4.311388       5.478362       9.237953      -3.033884       9.966781           0.000000
          106              O       0.375169       4.363081      14.639536      -0.652828      41.490636 0.62100448E+03  0.15507615E+05                                 9.591990                            7.792132       0.105869       2.057285                    0.996555      29.384005      79.239825       0.668970       0.366648      -1.130731       0.034608       0.021377      -0.083523       0.092902       0.010993      -0.038352       0.074764      -0.020053      -0.060499      -0.092547       0.012169       0.080378             11.359398      12.091066       4.650601      -2.912713      13.205484      -4.116412       8.781646          -0.000000
          107              O       1.754794       7.198852      13.051532      -0.096893      22.936756 0.30400044E+03  0.63584330E+04                                 6.494397                            5.406254       0.085160       2.148364                    0.999045      22.178696      54.976652       0.812232       0.360537      -1.133975      -0.148721      -0.016862      -0.066050       0.163599       0.018419      -0.004759      -0.079721      -0.132139      -0.070184      -0.068956      -0.054554       0.123510              7.694243       5.829448       0.643657       0.053666      10.790341      -4.190874       6.462939           0.000000
          108              O       1.067986      10.103976      11.134259      -0.660502      41.311515 0.65546928E+03  0.16637637E+05                                 9.685262                            8.103267      -0.068031       2.004594                    0.994572      29.824088      81.835998       0.642344       0.375664      -1.120720       0.023873      -0.086425      -0.048239       0.101815      -0.038998       0.000626       0.000183       0.032897       0.207431      -0.076898       0.007750       0.069148             11.316259      10.028227      -3.006999       2.321469      13.472002      -5.422296      10.448546           0.000000
          109              O       2.891462       9.564563      12.310818      -0.687670      44.559380 0.64145225E+03  0.16162281E+05                                10.067444                            7.896359       0.120899       2.043893                    0.996999      30.329218      82.385056       0.666879       0.364519      -1.131412      -0.087393      -0.037364       0.072768       0.119702      -0.005051       0.012598       0.059559       0.087084       0.206844      -0.099864       0.008542       0.091322             12.110187      18.965881       5.746966       0.990705      10.456062      -0.647983       6.908617           0.000001
          110              O       8.157562      12.181487       9.463798      -0.643944      35.994141 0.58369654E+03  0.14353264E+05                                 8.688907                            7.532129       0.079879       2.057503                    0.995372      29.008822      77.651619       0.683381       0.364485      -1.132300      -0.040641      -0.014052      -0.085318       0.095542      -0.018575       0.002534      -0.020205      -0.002276      -0.303929      -0.103931       0.033059       0.070872              9.468258      11.578206       3.294848       0.874974       7.668032       0.703835       9.158537           0.000001
          111              O       6.809701      10.731236      10.451322      -0.738488      50.726302 0.79823301E+03  0.21242408E+05                                11.002186                            8.861486      -0.097504       1.954482                    0.998019      32.110163      89.635353       0.623903       0.368905      -1.128049       0.075087      -0.019650      -0.062994       0.099962      -0.067686      -0.022289      -0.064770      -0.028222      -0.018445      -0.103630       0.013783       0.089847             13.394094      12.256431       0.083326      -4.232254       8.019438      -2.397079      19.906414          -0.000000
          112              O       1.849231      12.924335      13.299745      -0.679115      46.915320 0.64306866E+03  0.16194697E+05                                10.425104                            7.918521       0.118447       2.057508                    0.995874      29.779908      80.570985       0.665164       0.365647      -1.131831       0.051456      -0.000552       0.095117       0.108145       0.020227      -0.018693      -0.071818       0.062463       0.000356      -0.089242       0.014311       0.074931             12.872716      19.413415       4.311388       5.478361       9.237952       3.033883       9.966780           0.000000
          113              O       3.917381      12.068981      13.407164      -0.652828      41.490635 0.62100446E+03  0.15507614E+05                                 9.591990                            7.792131       0.105869       2.057285                    0.996555      29.384005      79.239824       0.668970       0.366648      -1.130731      -0.034608       0.021377       0.083523       0.092902      -0.010993      -0.038352      -0.074764      -0.020053      -0.060499      -0.092547       0.012169       0.080378             11.359398      12.091065      -4.650601      -2.912713      13.205484       4.116412       8.781645          -0.000000
          114              O       2.537756      14.904752      14.995168      -0.096893      22.936757 0.30400045E+03  0.63584333E+04                                 6.494397                            5.406255       0.085160       2.148364                    0.999045      22.178696      54.976653       0.812232       0.360537      -1.133975       0.148721      -0.016862       0.066050       0.163599      -0.018419      -0.004759       0.079721      -0.132139      -0.070184      -0.068956      -0.054554       0.123510              7.694243       5.829448      -0.643657       0.053666      10.790341       4.190874       6.462939           0.000000
          115              O       3.224564       2.398076      16.912441      -0.660502      41.311517 0.65546931E+03  0.16637638E+05                                 9.685263                            8.103267      -0.068031       2.004594                    0.994572      29.824088      81.836000       0.642344       0.375664      -1.120720      -0.023873      -0.086425       0.048239       0.101815       0.038998       0.000626      -0.000183       0.032897       0.207431      -0.076898       0.007750       0.069148             11.316259      10.028228       3.006999       2.321470      13.472002       5.422296      10.448547           0.000000
          116              O       1.401088       1.858663      15.735882      -0.687670      44.559381 0.64145225E+03  0.16162281E+05                                10.067443                            7.896359       0.120899       2.043893                    0.996999      30.329218      82.385056       0.666879       0.364519      -1.131412       0.087393      -0.037364      -0.072768       0.119702       0.005051       0.012598      -0.059559       0.087084       0.206844      -0.099864       0.008542       0.091322             12.110187      18.965881      -5.746966       0.990705      10.456062       0.647983       6.908617           0.000001
          117              O       4.720088       4.475587      18.582902      -0.643944      35.994141 0.58369652E+03  0.14353264E+05                                 8.688907                            7.532129       0.079879       2.057503                    0.995372      29.008822      77.651618       0.683381       0.364485      -1.132300       0.040641      -0.014052       0.085318       0.095542       0.018575       0.002534       0.020205      -0.002276      -0.303929      -0.103931       0.033059       0.070872              9.468258      11.578206      -3.294848       0.874974       7.668031      -0.703835       9.158537           0.000001
          118              O       6.067949       3.025336      17.595378      -0.738488      50.726301 0.79823298E+03  0.21242407E+05                                11.002186                            8.861486      -0.097504       1.954482                    0.998019      32.110162      89.635351       0.623903       0.368905      -1.128049      -0.075087      -0.019650       0.062994       0.099962       0.067686      -0.022289       0.064770      -0.028222      -0.018445      -0.103630       0.013783       0.089847             13.394094      12.256431      -0.083326      -4.232254       8.019438       2.397079      19.906415          -0.000000
          119              O       6.141781      10.193365       0.723605      -0.679115      46.915321 0.64306867E+03  0.16194697E+05                                10.425104                            7.918521       0.118447       2.057508                    0.995874      29.779908      80.570986       0.665164       0.365647      -1.131831       0.051456       0.000552      -0.095117       0.108145      -0.020227       0.018693      -0.071818       0.062463       0.000356      -0.089242       0.014311       0.074931             12.872716      19.413416      -4.311388      -5.478361       9.237953       3.033883       9.966780           0.000000
          120              O       8.209931      11.048719       0.616186      -0.652828      41.490634 0.62100445E+03  0.15507614E+05                                 9.591989                            7.792131       0.105869       2.057285                    0.996555      29.384005      79.239823       0.668970       0.366648      -1.130731      -0.034608      -0.021377      -0.083523       0.092902       0.010993       0.038352      -0.074764      -0.020053      -0.060499      -0.092547       0.012169       0.080378             11.359398      12.091065       4.650601       2.912713      13.205483       4.116412       8.781645          -0.000000
          121              O       6.830306       8.212948      27.074882      -0.096893      22.936756 0.30400043E+03  0.63584327E+04                                 6.494397                            5.406254       0.085160       2.148364                    0.999045      22.178696      54.976651       0.812232       0.360537      -1.133975       0.148721       0.016862      -0.066050       0.163599       0.018419       0.004759       0.079721      -0.132139      -0.070184      -0.068956      -0.054555       0.123510              7.694242       5.829448       0.643657      -0.053666      10.790340       4.190874       6.462938           0.000000
          122              O       7.517114       5.307824      25.157609      -0.660502      41.311515 0.65546927E+03  0.16637637E+05                                 9.685262                            8.103267      -0.068031       2.004594                    0.994572      29.824088      81.835998       0.642344       0.375664      -1.120720      -0.023873       0.086425      -0.048239       0.101815      -0.038998      -0.000626      -0.000183       0.032897       0.207431      -0.076898       0.007750       0.069148             11.316258      10.028227      -3.006999      -2.321469      13.472002       5.422296      10.448546           0.000000
          123              O       5.693638       5.847237      26.334168      -0.687670      44.559379 0.64145223E+03  0.16162280E+05                                10.067443                            7.896359       0.120899       2.043893                    0.996999      30.329218      82.385055       0.666879       0.364519      -1.131412       0.087393       0.037364       0.072768       0.119702      -0.005051      -0.012598      -0.059559       0.087084       0.206844      -0.099864       0.008542       0.091322             12.110186      18.965880       5.746965      -0.990705      10.456062       0.647983       6.908616           0.000001
          124              O       0.427538       3.230313      23.487148      -0.643944      35.994142 0.58369655E+03  0.14353264E+05                                 8.688908                            7.532130       0.079879       2.057503                    0.995372      29.008821      77.651618       0.683381       0.364485      -1.132300       0.040641       0.014052      -0.085318       0.095542      -0.018576      -0.002534       0.020205      -0.002276      -0.303929      -0.103931       0.033059       0.070872              9.468259      11.578207       3.294848      -0.874974       7.668032      -0.703835       9.158538           0.000001
          125              O       1.775399       4.680564      24.474672      -0.738488      50.726302 0.79823300E+03  0.21242408E+05                                11.002186                            8.861486      -0.097504       1.954482                    0.998019      32.110163      89.635353       0.623903       0.368905      -1.128049      -0.075087       0.019650      -0.062994       0.099962      -0.067686       0.022289       0.064770      -0.028222      -0.018445      -0.103630       0.013783       0.089847             13.394094      12.256431       0.083326       4.232254       8.019438       2.397079      19.906414          -0.000000
          126              O       6.735869       2.487465      27.323095      -0.679115      46.915320 0.64306865E+03  0.16194696E+05                                10.425104                            7.918521       0.118447       2.057508                    0.995874      29.779907      80.570984       0.665164       0.365647      -1.131831      -0.051456       0.000552       0.095117       0.108145       0.020227       0.018693       0.071818       0.062463       0.000356      -0.089242       0.014311       0.074931             12.872716      19.413416       4.311388      -5.478361       9.237953      -3.033884       9.966780           0.000000
          127              O       4.667719       3.342819      27.430514      -0.652828      41.490636 0.62100448E+03  0.15507615E+05                                 9.591990                            7.792132       0.105869       2.057285                    0.996555      29.384005      79.239825       0.668970       0.366648      -1.130731       0.034608      -0.021377       0.083523       0.092902      -0.010993       0.038352       0.074764      -0.020053      -0.060499      -0.092547       0.012169       0.080378             11.359398      12.091066      -4.650601       2.912713      13.205484      -4.116412       8.781645          -0.000000
          128              O       6.047344       0.507048       0.971818      -0.096893      22.936756 0.30400044E+03  0.63584330E+04                                 6.494397                            5.406254       0.085160       2.148364                    0.999045      22.178696      54.976652       0.812232       0.360537      -1.133975      -0.148721       0.016862       0.066050       0.163599      -0.018419       0.004759      -0.079721      -0.132139      -0.070184      -0.068956      -0.054554       0.123510              7.694242       5.829448      -0.643657      -0.053666      10.790341      -4.190874       6.462939           0.000000
          129              O       5.360536      13.013724       2.889091      -0.660502      41.311513 0.65546923E+03  0.16637635E+05                                 9.685262                            8.103267      -0.068031       2.004594                    0.994572      29.824087      81.835995       0.642344       0.375664      -1.120720       0.023873       0.086425       0.048239       0.101815       0.038998      -0.000626       0.000183       0.032897       0.207431      -0.076898       0.007750       0.069148             11.316258      10.028227       3.006999      -2.321469      13.472001      -5.422295      10.448546           0.000000
          130              O       7.184012      13.553137       1.712532      -0.687670      44.559379 0.64145223E+03  0.16162280E+05                                10.067443                            7.896359       0.120899       2.043893                    0.996999      30.329219      82.385056       0.666879       0.364519      -1.131412      -0.087393       0.037364      -0.072768       0.119702       0.005051      -0.012598       0.059559       0.087084       0.206844      -0.099864       0.008542       0.091322             12.110186      18.965879      -5.746965      -0.990705      10.456061      -0.647983       6.908616           0.000001
          131              O       3.865012      10.936213       4.559552      -0.643944      35.994141 0.58369654E+03  0.14353264E+05                                 8.688907                            7.532130       0.079879       2.057503                    0.995372      29.008821      77.651618       0.683381       0.364485      -1.132300      -0.040641       0.014052       0.085318       0.095542       0.018575      -0.002534      -0.020205      -0.002276      -0.303929      -0.103931       0.033059       0.070872              9.468259      11.578207      -3.294848      -0.874974       7.668032       0.703835       9.158538           0.000001
          132              O       2.517151      12.386464       3.572028      -0.738488      50.726301 0.79823299E+03  0.21242407E+05                                11.002185                            8.861486      -0.097504       1.954482                    0.998019      32.110163      89.635352       0.623903       0.368905      -1.128049       0.075087       0.019650       0.062994       0.099962       0.067686       0.022289      -0.064770      -0.028222      -0.018445      -0.103630       0.013783       0.089847             13.394094      12.256431      -0.083326       4.232254       8.019438      -2.397079      19.906414          -0.000000
          133              O       6.141781      10.193365      13.299745      -0.679115      46.915322 0.64306869E+03  0.16194698E+05                                10.425104                            7.918522       0.118447       2.057508                    0.995874      29.779908      80.570987       0.665164       0.365647      -1.131831       0.051456       0.000552       0.095117       0.108145      -0.020227      -0.018693       0.071818       0.062463       0.000356      -0.089242       0.014311       0.074931             12.872717      19.413416      -4.311388       5.478361       9.237953      -3.033884       9.966780           0.000000
          134              O       8.209931      11.048719      13.407164      -0.652828      41.490635 0.62100446E+03  0.15507614E+05                                 9.591990                            7.792131       0.105869       2.057285                    0.996555      29.384005      79.239824       0.668970       0.366648      -1.130731      -0.034608      -0.021377       0.083523       0.092902       0.010993      -0.038352       0.074764      -0.020053      -0.060499      -0.092547       0.012169       0.080378             11.359398      12.091065       4.650601      -2.912713      13.205484      -4.116412       8.781645          -0.000000
          135              O       6.830306       8.212948      14.995168      -0.096893      22.936757 0.30400045E+03  0.63584332E+04                                 6.494397                            5.406255       0.085160       2.148364                    0.999045      22.178696      54.976653       0.812232       0.360537      -1.133975       0.148721       0.016862       0.066050       0.163599       0.018419      -0.004759      -0.079721      -0.132139      -0.070184      -0.068956      -0.054554       0.123510              7.694243       5.829448       0.643657       0.053666      10.790341      -4.190874       6.462939           0.000000
          136              O       7.517114       5.307824      16.912441      -0.660502      41.311517 0.65546931E+03  0.16637638E+05                                 9.685263                            8.103267      -0.068031       2.004594                    0.994572      29.824088      81.836000       0.642344       0.375664      -1.120720      -0.023873       0.086425       0.048239       0.101815      -0.038998       0.000626       0.000183       0.032897       0.207431      -0.076898       0.007750       0.069148             11.316259      10.028228      -3.006999       2.321470      13.472002      -5.422296      10.448547           0.000000
          137              O       5.693638       5.847237      15.735882      -0.687670      44.559381 0.64145227E+03  0.16162281E+05                                10.067444                            7.896359       0.120899       2.043893                    0.996999      30.329218      82.385057       0.666879       0.364519      -1.131412       0.087393       0.037364      -0.072768       0.119702      -0.005051       0.012598       0.059559       0.087084       0.206844      -0.099864       0.008542       0.091322             12.110187      18.965881       5.746966       0.990705      10.456063      -0.647983       6.908617           0.000001
          138              O       0.427538       3.230313      18.582902      -0.643944      35.994144 0.58369659E+03  0.14353266E+05                                 8.688908                            7.532130       0.079879       2.057503                    0.995372      29.008822      77.651622       0.683381       0.364485      -1.132300       0.040641       0.014052       0.085318       0.095542      -0.018576       0.002534      -0.020205      -0.002276      -0.303929      -0.103931       0.033059       0.070872              9.468259      11.578208       3.294849       0.874974       7.668032       0.703835       9.158538           0.000001
          139              O       1.775399       4.680564      17.595378      -0.738488      50.726300 0.79823296E+03  0.21242406E+05                                11.002186                            8.861486      -0.097504       1.954482                    0.998019      32.110162      89.635350       0.623903       0.368905      -1.128049      -0.075087       0.019650       0.062994       0.099962      -0.067686      -0.022289      -0.064770      -0.028222      -0.018445      -0.103630       0.013783       0.089846             13.394094      12.256431       0.083327      -4.232254       8.019438      -2.397079      19.906414          -0.000000
          140              O       6.735869       2.487465      14.746955      -0.679115      46.915320 0.64306866E+03  0.16194697E+05                                10.425104                            7.918521       0.118447       2.057508                    0.995874      29.779908      80.570985       0.665164       0.365647      -1.131831      -0.051456       0.000552      -0.095117       0.108145       0.020227      -0.018693      -0.071818       0.062463       0.000356      -0.089242       0.014311       0.074931             12.872716      19.413415       4.311388       5.478361       9.237952       3.033883       9.966780           0.000000
          141              O       4.667719       3.342819      14.639536      -0.652828      41.490636 0.62100448E+03  0.15507615E+05                                 9.591990                            7.792132       0.105869       2.057285                    0.996555      29.384005      79.239825       0.668970       0.366648      -1.130731       0.034608      -0.021377      -0.083523       0.092902      -0.010993      -0.038352      -0.074764      -0.020053      -0.060499      -0.092547       0.012169       0.080378             11.359398      12.091066      -4.650601      -2.912713      13.205484       4.116412       8.781645          -0.000000
          142              O       6.047344       0.507048      13.051532      -0.096893      22.936756 0.30400043E+03  0.63584326E+04                                 6.494397                            5.406254       0.085160       2.148364                    0.999045      22.178696      54.976651       0.812232       0.360537      -1.133975      -0.148721       0.016862      -0.066050       0.163599      -0.018419      -0.004759       0.079721      -0.132139      -0.070184      -0.068956      -0.054554       0.123510              7.694242       5.829448      -0.643657       0.053666      10.790340       4.190874       6.462938           0.000000
          143              O       5.360536      13.013724      11.134259      -0.660502      41.311514 0.65546925E+03  0.16637636E+05                                 9.685262                            8.103267      -0.068031       2.004594                    0.994572      29.824088      81.835997       0.642344       0.375664      -1.120720       0.023873       0.086425      -0.048239       0.101815       0.038998       0.000626      -0.000183       0.032897       0.207431      -0.076898       0.007750       0.069148             11.316258      10.028227       3.006999       2.321469      13.472001       5.422295      10.448546           0.000000
          144              O       7.184012      13.553137      12.310818      -0.687670      44.559380 0.64145225E+03  0.16162281E+05                                10.067443                            7.896359       0.120899       2.043893                    0.996999      30.329218      82.385056       0.666879       0.364519      -1.131412      -0.087393       0.037364       0.072768       0.119702       0.005051       0.012598      -0.059559       0.087084       0.206844      -0.099864       0.008542       0.091322             12.110186      18.965881      -5.746965       0.990705      10.456062       0.647983       6.908617           0.000001
          145              O       3.865012      10.936213       9.463798      -0.643944      35.994142 0.58369656E+03  0.14353265E+05                                 8.688907                            7.532129       0.079879       2.057503                    0.995372      29.008822      77.651620       0.683381       0.364485      -1.132300      -0.040641       0.014052      -0.085318       0.095542       0.018576       0.002534       0.020205      -0.002276      -0.303929      -0.103931       0.033059       0.070872              9.468259      11.578207      -3.294848       0.874974       7.668032      -0.703835       9.158538           0.000001
          146              O       2.517151      12.386464      10.451322      -0.738488      50.726298 0.79823294E+03  0.21242405E+05                                11.002185                            8.861486      -0.097504       1.954482                    0.998019      32.110162      89.635348       0.623903       0.368905      -1.128049       0.075087       0.019650      -0.062994       0.099962       0.067686      -0.022289       0.064770      -0.028222      -0.018445      -0.103630       0.013783       0.089846             13.394093      12.256430      -0.083326      -4.232254       8.019437       2.397079      19.906413          -0.000000
          147              O       2.443319       5.218435      27.323095      -0.679115      46.915321 0.64306866E+03  0.16194697E+05                                10.425105                            7.918522       0.118447       2.057508                    0.995874      29.779907      80.570985       0.665164       0.365647      -1.131831      -0.051456      -0.000552       0.095117       0.108145      -0.020227       0.018693      -0.071818       0.062463       0.000356      -0.089242       0.014311       0.074931             12.872717      19.413416      -4.311388      -5.478361       9.237953       3.033884       9.966781           0.000000
          148              O       0.375169       4.363081      27.430514      -0.652828      41.490636 0.62100448E+03  0.15507615E+05                                 9.591990                            7.792132       0.105869       2.057285                    0.996555      29.384005      79.239825       0.668970       0.366648      -1.130731       0.034608       0.021377       0.083523       0.092902       0.010993       0.038352      -0.074764      -0.020053      -0.060499      -0.092547       0.012169       0.080378             11.359398      12.091066       4.650601       2.912713      13.205484       4.116412       8.781645          -0.000000
          149              O       1.754794       7.198852       0.971818      -0.096893      22.936757 0.30400044E+03  0.63584330E+04                                 6.494397                            5.406254       0.085160       2.148364                    0.999045      22.178696      54.976652       0.812232       0.360537      -1.133975      -0.148721      -0.016862       0.066050       0.163599       0.018419       0.004759       0.079721      -0.132139      -0.070184      -0.068956      -0.054554       0.123510              7.694243       5.829448       0.643657      -0.053666      10.790341       4.190874       6.462939           0.000000
          150              O       1.067986      10.103976       2.889091      -0.660502      41.311515 0.65546927E+03  0.16637636E+05                                 9.685262                            8.103267      -0.068031       2.004594                    0.994572      29.824088      81.835998       0.642344       0.375664      -1.120720       0.023873      -0.086425       0.048239       0.101815      -0.038998      -0.000626      -0.000183       0.032897       0.207431      -0.076898       0.007750       0.069148             11.316258      10.028227      -3.006999      -2.321469      13.472002       5.422296      10.448546           0.000000
          151              O       2.891462       9.564563       1.712532      -0.687670      44.559382 0.64145228E+03  0.16162282E+05                                10.067444                            7.896359       0.120899       2.043893                    0.996999      30.329219      82.385059       0.666879       0.364519      -1.131412      -0.087393      -0.037364      -0.072768       0.119702      -0.005051      -0.012598      -0.059559       0.087084       0.206844      -0.099864       0.008542       0.091322             12.110187      18.965881       5.746966      -0.990705      10.456063       0.647983       6.908617           0.000001
          152              O       8.157562      12.181487       4.559552      -0.643945      35.994142 0.58369656E+03  0.14353265E+05                                 8.688908                            7.532130       0.079879       2.057503                    0.995372      29.008822      77.651620       0.683381       0.364485      -1.132300      -0.040641      -0.014052       0.085318       0.095542      -0.018576      -0.002534       0.020205      -0.002276      -0.303929      -0.103931       0.033059       0.070872              9.468259      11.578207       3.294848      -0.874974       7.668032      -0.703835       9.158538           0.000001
          153              O       6.809701      10.731236       3.572028      -0.738488      50.726299 0.79823296E+03  0.21242406E+05                                11.002185                            8.861486      -0.097504       1.954482                    0.998019      32.110162      89.635349       0.623903       0.368905      -1.128049       0.075087      -0.019650       0.062994       0.099962      -0.067686       0.022289       0.064770      -0.028222      -0.018445      -0.103630       0.013783       0.089846             13.394094      12.256431       0.083326       4.232254       8.019438       2.397079      19.906413          -0.000000
          154              O       1.849231      12.924335       0.723605      -0.679115      46.915321 0.64306868E+03  0.16194697E+05                                10.425104                            7.918521       0.118447       2.057508                    0.995874      29.779908      80.570986       0.665164       0.365647      -1.131831       0.051456      -0.000552      -0.095117       0.108145       0.020227       0.018693       0.071818       0.062463       0.000356      -0.089242       0.014311       0.074931             12.872716      19.413416       4.311388      -5.478361       9.237953      -3.033884       9.966780           0.000000
          155              O       3.917381      12.068981       0.616186      -0.652828      41.490635 0.62100447E+03  0.15507615E+05                                 9.591990                            7.792131       0.105869       2.057285                    0.996555      29.384005      79.239824       0.668970       0.366648      -1.130731      -0.034608       0.021377      -0.083523       0.092902      -0.010993       0.038352       0.074764      -0.020053      -0.060499      -0.092547       0.012169       0.080378             11.359398      12.091065      -4.650601       2.912713      13.205484      -4.116412       8.781645          -0.000000
          156              O       2.537756      14.904752      27.074882      -0.096893      22.936758 0.30400047E+03  0.63584337E+04                                 6.494398                            5.406255       0.085160       2.148364                    0.999045      22.178696      54.976654       0.812232       0.360537      -1.133975       0.148721      -0.016862      -0.066050       0.163599      -0.018419       0.004759      -0.079721      -0.132139      -0.070184      -0.068956      -0.054554       0.123510              7.694243       5.829448      -0.643657      -0.053666      10.790342      -4.190874       6.462939           0.000000
          157              O       3.224564       2.398076      25.157609      -0.660502      41.311515 0.65546927E+03  0.16637637E+05                                 9.685262                            8.103267      -0.068031       2.004594                    0.994572      29.824087      81.835997       0.642344       0.375664      -1.120720      -0.023873      -0.086425      -0.048239       0.101815       0.038998      -0.000626       0.000183       0.032897       0.207431      -0.076898       0.007750       0.069148             11.316259      10.028228       3.006999      -2.321469      13.472002      -5.422296      10.448547           0.000000
          158              O       1.401088       1.858663      26.334168      -0.687670      44.559382 0.64145227E+03  0.16162282E+05                                10.067443                            7.896359       0.120899       2.043893                    0.996999      30.329219      82.385058       0.666879       0.364519      -1.131412       0.087393      -0.037364       0.072768       0.119702       0.005051      -0.012598       0.059559       0.087084       0.206844      -0.099864       0.008542       0.091322             12.110187      18.965881      -5.746966      -0.990705      10.456062      -0.647983       6.908617           0.000001
          159              O       4.720088       4.475587      23.487148      -0.643945      35.994143 0.58369658E+03  0.14353265E+05                                 8.688907                            7.532130       0.079879       2.057503                    0.995372      29.008823      77.651622       0.683381       0.364485      -1.132300       0.040641      -0.014052      -0.085318       0.095542       0.018576      -0.002534      -0.020205      -0.002276      -0.303929      -0.103931       0.033059       0.070872              9.468259      11.578207      -3.294848      -0.874974       7.668032       0.703835       9.158538           0.000001
          160              O       6.067949       3.025336      24.474672      -0.738488      50.726299 0.79823296E+03  0.21242406E+05                                11.002185                            8.861486      -0.097504       1.954482                    0.998019      32.110162      89.635349       0.623903       0.368905      -1.128049      -0.075087      -0.019650      -0.062994       0.099962       0.067686       0.022289      -0.064770      -0.028222      -0.018445      -0.103630       0.013783       0.089846             13.394094      12.256430      -0.083326       4.232254       8.019437      -2.397079      19.906414          -0.000000
          161              O       7.432980      11.356955       7.011675      -0.088639      21.851745 0.27945196E+03  0.56989637E+04                                 6.201470                            5.111163       0.410480       2.270924                    0.999399      21.381595      51.613214       0.856749       0.350561      -1.146820      -0.101960      -0.123973       0.000000       0.160516       0.003082       0.000000      -0.000000       0.006976       0.349421      -0.062891      -0.053582       0.116474              7.431459       4.981406       0.952162       0.000000       4.225023       0.000000      13.087948           0.000001
          162              O       5.444670       3.651055      21.035025      -0.088639      21.851747 0.27945198E+03  0.56989643E+04                                 6.201470                            5.111163       0.410480       2.270924                    0.999399      21.381595      51.613216       0.856749       0.350561      -1.146820       0.101960      -0.123973      -0.000000       0.160516      -0.003082       0.000000       0.000000       0.006976       0.349421      -0.062891      -0.053582       0.116474              7.431459       4.981406      -0.952162       0.000000       4.225023      -0.000000      13.087949           0.000001
          163              O       1.152120       4.054845      21.035025      -0.088639      21.851746 0.27945196E+03  0.56989638E+04                                 6.201470                            5.111163       0.410480       2.270924                    0.999399      21.381595      51.613214       0.856749       0.350561      -1.146821       0.101960       0.123973       0.000000       0.160516       0.003082      -0.000000      -0.000000       0.006976       0.349421      -0.062891      -0.053582       0.116474              7.431459       4.981406       0.952162      -0.000000       4.225023      -0.000000      13.087947           0.000001
          164              O       3.140430      11.760745       7.011675      -0.088639      21.851744 0.27945194E+03  0.56989633E+04                                 6.201470                            5.111163       0.410480       2.270924                    0.999399      21.381594      51.613212       0.856749       0.350561      -1.146820      -0.101960       0.123973       0.000000       0.160516      -0.003082       0.000000       0.000000       0.006976       0.349421      -0.062891      -0.053582       0.116474              7.431459       4.981406      -0.952162      -0.000000       4.225023       0.000000      13.087947           0.000001

******************************************************
Auxiliary information for the entire system
The total spin magnetic moment of the unit cell is   0.000006
The total net atomic charge of the unit cell is   -0.000002
Accuracy of reproducing the electrostatic potential in the unit cell:
  The inner radius (bohr) =    5.0000
  The outer radius (bohr) =   12.0000
  Valid grid points have density less than (e/(bohr^3)) =    0.0001
  The number of valid grid points were=       320824
  The rms potential error without charges in kcal/mol is=      3.68704
  The rms potential error with partial charges in kcal/mol is=      0.98152
  The RRMSE value at monopole order=      0.26621
  The rms potential error with partial charges and cloud penetration in kcal/mol is=      0.99099
  The RRMSE value at monopole order with cloud penetration is=      0.26878
  The rms potential error with partial charges and atomic dipoles in kcal/mol is=      0.48607
  The RRMSE value at dipole order=      0.13183
  The rms potential error with partial charges, atomic dipoles and cloud penetration in kcal/mol is=      0.47343
  The RRMSE value at dipole order with cloud penetration=      0.12841

******************************************************
The electron densities and ab initio electrostatic potential were computed in VASP using the PBE functional and
projector augmented wave method. See the main text of the journal article for a description of computational details.
The atomic charges, dipoles, and quadrupoles were computed with the DDEC6 method as described in
(a) T. A. Manz and N. Gabaldon Limas, RSC Adv. 6 (2016) 47771-47801 DOI: 10.1039/c6ra04656h
(b) N. Gabaldon Limas and T. A. Manz, RSC Adv. 8 (2018) 2678-2707 DOI: 10.1039/c7ra11829e.
For each atom in the material, the electron cloud parameters were fit to the spherically averaged atom-in-material
electron density using radial positions for which this density was between 10^-4 and 10^-2 electrons per cubic bohr.
The polarizabilities, dispersion coefficients, and quantum Drude oscillator (QDO) parameters were fit using the MCLF method.
The magnetic structure of the system was optimized in VASP from the default ferromagnetic initial guess using spin polarization.
The atomic spin moments (ASMs) were computed on this optimized magnetic structure using the DDEC6 partition as inputs
to the method of T. A. Manz and D. S. Sholl, J. Chem. Theory Comput. 7 (2011) 4146-4164 DOI: 10.1021/ct200539n.
The RMSE and RRMSE were computed using a uniform grid with Ewald summation.
