# Supplementary material for: A collection of forcefield precursors for metal–organic frameworks
Source: RSC Adv. 2019 Nov 13;9(63):36492–507. doi: 10.1039/c9ra07327b (PMC9075174; doi:10.1039/c9ra07327b)
Supplement: RA-009-C9RA07327B-s6183 [file RA-009-C9RA07327B-s6183.xyz]

  324
jmolscript: load "" {1 1 1} spacegroup "x,y,z" unitcell [{      9.038900     0.000000     0.000000 }, {      0.000000    24.498000     0.000000 }, {      0.000000     0.000000    45.853000 }]
Cd     8.262639    13.158611    39.014025     0.996276
Cd     3.743189    23.588389    29.765475     0.996276
Cd     5.295711    11.339389    39.014025     0.996276
Cd     0.776261     0.909611    29.765475     0.996276
Cd     0.776261    11.339389     6.838975     0.996276
Cd     5.295711     0.909611    16.087525     0.996276
Cd     3.743189    13.158611     6.838975     0.996276
Cd     8.262639    23.588389    16.087525     0.996276
Cd     2.259725    12.249000    37.289952     1.092468
Cd     6.779175     0.000000    31.489548     1.092468
Cd     6.779175    12.249000     8.563048     1.092468
Cd     2.259725     0.000000    14.363452     1.092468
H      8.862641    10.911409    34.600674     0.107893
H      8.766829     9.181850    33.087525     0.119944
H      6.966280     6.942733    35.852461     0.109973
H      7.136212     8.625746    37.383951     0.118034
H      0.380538     7.126468    32.253000     0.109963
H      0.407654     5.220524    31.028725     0.116688
H      6.145548     3.946628    32.894942     0.106074
H      6.075949     5.872171    34.091706     0.106266
H      4.054851    13.086832    41.872960     0.104939
H      3.987059    13.250968    44.170195     0.113443
H      1.522151    10.414100     0.316386     0.122731
H      1.638753    10.487594     2.691571     0.078856
H      4.343191     1.337591    34.178826     0.107893
H      4.247379     3.067150    35.691975     0.119944
H      2.446830     5.306267    32.927039     0.109973
H      2.616762     3.623254    31.395549     0.118034
H      4.899988     5.122532    36.526500     0.109963
H      4.927104     7.028476    37.750775     0.116688
H      1.626098     8.302372    35.884558     0.106074
H      1.556499     6.376829    34.687794     0.106266
H      8.574301    23.660168    26.906540     0.104939
H      8.506509    23.496032    24.609305     0.113443
H      6.041601     1.834900    22.610114     0.122731
H      6.158203     1.761406    20.234929     0.078856
H      4.695709    13.586591    34.600674     0.107893
H      4.791521    15.316150    33.087525     0.119944
H      6.592070    17.555267    35.852461     0.109973
H      6.422138    15.872254    37.383951     0.118034
H      4.138912    17.371532    32.253000     0.109963
H      4.111796    19.277476    31.028725     0.116688
H      7.412802    20.551372    32.894942     0.106074
H      7.482401    18.625829    34.091706     0.106266
H      0.464599    11.411168    41.872960     0.104939
H      0.532391    11.247032    44.170195     0.113443
H      2.997299    14.083900     0.316386     0.122731
H      2.880697    14.010406     2.691571     0.078856
H      0.176259    23.160409    34.178826     0.107893
H      0.272071    21.430850    35.691975     0.119944
H      2.072620    19.191733    32.927039     0.109973
H      1.902688    20.874746    31.395549     0.118034
H      8.658362    19.375468    36.526500     0.109963
H      8.631246    17.469524    37.750775     0.116688
H      2.893352    16.195628    35.884558     0.106074
H      2.962951    18.121171    34.687794     0.106266
H      4.984049     0.837832    26.906540     0.104939
H      5.051841     1.001968    24.609305     0.113443
H      7.516749    22.663100    22.610114     0.122731
H      7.400147    22.736594    20.234929     0.078856
H      0.176259    13.586591    11.252326     0.107893
H      0.272071    15.316150    12.765475     0.119944
H      2.072620    17.555267    10.000539     0.109973
H      1.902688    15.872254     8.469049     0.118034
H      8.658362    17.371532    13.600000     0.109963
H      8.631246    19.277476    14.824275     0.116688
H      2.893352    20.551372    12.958058     0.106074
H      2.962951    18.625829    11.761294     0.106266
H      4.984049    11.411168     3.980040     0.104939
H      5.051841    11.247032     1.682805     0.113443
H      7.516749    14.083900    45.536614     0.122731
H      7.400147    14.010406    43.161429     0.078856
H      4.695709    23.160409    11.674174     0.107893
H      4.791521    21.430850    10.161025     0.119944
H      6.592070    19.191733    12.925961     0.109973
H      6.422138    20.874746    14.457451     0.118034
H      4.138912    19.375468     9.326500     0.109963
H      4.111796    17.469524     8.102225     0.116688
H      7.412802    16.195628     9.968442     0.106074
H      7.482401    18.121171    11.165205     0.106266
H      0.464599     0.837832    18.946460     0.104939
H      0.532391     1.001968    21.243695     0.113443
H      2.997299    22.663100    23.242886     0.122731
H      2.880697    22.736594    25.618071     0.078856
H      4.343191    10.911409    11.252326     0.107893
H      4.247379     9.181850    12.765475     0.119944
H      2.446830     6.942733    10.000539     0.109973
H      2.616762     8.625746     8.469049     0.118034
H      4.899988     7.126468    13.600000     0.109963
H      4.927104     5.220524    14.824275     0.116688
H      1.626098     3.946628    12.958058     0.106074
H      1.556499     5.872171    11.761294     0.106266
H      8.574301    13.086832     3.980040     0.104939
H      8.506509    13.250968     1.682805     0.113443
H      6.041601    10.414100    45.536614     0.122731
H      6.158203    10.487594    43.161429     0.078856
H      8.862641     1.337591    11.674174     0.107893
H      8.766829     3.067150    10.161025     0.119944
H      6.966280     5.306267    12.925961     0.109973
H      7.136212     3.623254    14.457451     0.118034
H      0.380538     5.122532     9.326500     0.109963
H      0.407654     7.028476     8.102225     0.116688
H      6.145548     8.302372     9.968442     0.106074
H      6.075949     6.376829    11.165205     0.106266
H      4.054851    23.660168    18.946460     0.104939
H      3.987059    23.496032    21.243695     0.113443
H      1.522151     1.834900    23.242886     0.122731
H      1.638753     1.761406    25.618071     0.078856
C      8.142241    11.049333    37.146432     0.616781
C      8.012081     9.989059    36.157842    -0.035298
C      8.484815    10.102975    34.864787    -0.092730
C      8.423351     9.072344    33.944059    -0.152973
C      7.838534     7.873167    34.324180     0.091381
C      7.363088     7.745533    35.601186    -0.141568
C      7.450765     8.755830    36.516871    -0.076517
C      7.799667     6.708777    33.377316     0.066621
C      8.768637     6.479721    32.404774    -0.152148
C      8.786715     5.336889    31.673877    -0.094476
C      7.847573     4.344720    31.868294    -0.030828
C      6.815331     4.582351    32.781685    -0.097173
C      6.780079     5.725673    33.502953    -0.148872
C      7.970502     2.985081    31.220849     0.630951
C      3.314565    12.767868    42.334241    -0.094272
C      3.298295    12.824703    43.711665    -0.139933
C      1.837608    11.175988     0.746487    -0.190704
C      1.901785    11.269080     2.262846    -0.096322
C      3.622791     1.199667    31.633068     0.616781
C      3.492631     2.259940    32.621658    -0.035298
C      3.965365     2.146025    33.914713    -0.092730
C      3.903901     3.176656    34.835441    -0.152973
C      3.319084     4.375833    34.455320     0.091381
C      2.843638     4.503467    33.178314    -0.141568
C      2.931315     3.493170    32.262629    -0.076517
C      3.280217     5.540223    35.402184     0.066621
C      4.249187     5.769279    36.374726    -0.152148
C      4.267265     6.912111    37.105623    -0.094476
C      3.328123     7.904280    36.911206    -0.030828
C      2.295881     7.666649    35.997815    -0.097173
C      2.260629     6.523327    35.276547    -0.148872
C      3.451052     9.263919    37.558651     0.630951
C      7.834015    23.979132    26.445259    -0.094272
C      7.817745    23.922297    25.067835    -0.139933
C      6.357058     1.073012    22.180013    -0.190704
C      6.421235     0.979920    20.663654    -0.096322
C      5.416109    13.448667    37.146432     0.616781
C      5.546269    14.508940    36.157842    -0.035298
C      5.073535    14.395025    34.864787    -0.092730
C      5.134999    15.425656    33.944059    -0.152973
C      5.719816    16.624833    34.324180     0.091381
C      6.195262    16.752467    35.601186    -0.141568
C      6.107585    15.742170    36.516871    -0.076517
C      5.758683    17.789223    33.377316     0.066621
C      4.789713    18.018279    32.404774    -0.152148
C      4.771635    19.161111    31.673877    -0.094476
C      5.710777    20.153280    31.868294    -0.030828
C      6.743019    19.915649    32.781685    -0.097173
C      6.778271    18.772327    33.502953    -0.148872
C      5.587848    21.512919    31.220849     0.630951
C      1.204885    11.730132    42.334241    -0.094272
C      1.221155    11.673297    43.711665    -0.139933
C      2.681842    13.322012     0.746487    -0.190704
C      2.617665    13.228920     2.262846    -0.096322
C      0.896659    23.298333    31.633068     0.616781
C      1.026819    22.238059    32.621658    -0.035298
C      0.554085    22.351975    33.914713    -0.092730
C      0.615549    21.321344    34.835441    -0.152973
C      1.200366    20.122167    34.455320     0.091381
C      1.675812    19.994533    33.178314    -0.141568
C      1.588135    21.004830    32.262629    -0.076517
C      1.239233    18.957777    35.402184     0.066621
C      0.270263    18.728721    36.374726    -0.152148
C      0.252185    17.585889    37.105623    -0.094476
C      1.191327    16.593720    36.911206    -0.030828
C      2.223569    16.831351    35.997815    -0.097173
C      2.258821    17.974673    35.276547    -0.148872
C      1.068398    15.234081    37.558651     0.630951
C      5.724335     0.518868    26.445259    -0.094272
C      5.740605     0.575703    25.067835    -0.139933
C      7.201292    23.424988    22.180013    -0.190704
C      7.137115    23.518080    20.663654    -0.096322
C      0.896659    13.448667     8.706568     0.616781
C      1.026819    14.508940     9.695158    -0.035298
C      0.554085    14.395025    10.988213    -0.092730
C      0.615549    15.425656    11.908941    -0.152973
C      1.200366    16.624833    11.528820     0.091381
C      1.675812    16.752467    10.251814    -0.141568
C      1.588135    15.742170     9.336129    -0.076517
C      1.239233    17.789223    12.475684     0.066621
C      0.270263    18.018279    13.448226    -0.152148
C      0.252185    19.161111    14.179123    -0.094476
C      1.191327    20.153280    13.984706    -0.030828
C      2.223569    19.915649    13.071315    -0.097173
C      2.258821    18.772327    12.350047    -0.148872
C      1.068398    21.512919    14.632151     0.630951
C      5.724335    11.730132     3.518759    -0.094272
C      5.740605    11.673297     2.141335    -0.139933
C      7.201292    13.322012    45.106513    -0.190704
C      7.137115    13.228920    43.590154    -0.096322
C      5.416109    23.298333    14.219932     0.616781
C      5.546269    22.238059    13.231342    -0.035298
C      5.073535    22.351975    11.938287    -0.092730
C      5.134999    21.321344    11.017559    -0.152973
C      5.719816    20.122167    11.397680     0.091381
C      6.195262    19.994533    12.674686    -0.141568
C      6.107585    21.004830    13.590371    -0.076517
C      5.758683    18.957777    10.450816     0.066621
C      4.789713    18.728721     9.478274    -0.152148
C      4.771635    17.585889     8.747377    -0.094476
C      5.710777    16.593720     8.941794    -0.030828
C      6.743019    16.831351     9.855185    -0.097173
C      6.778271    17.974673    10.576453    -0.148872
C      5.587848    15.234081     8.294349     0.630951
C      1.204885     0.518868    19.407741    -0.094272
C      1.221155     0.575703    20.785165    -0.139933
C      2.681842    23.424988    23.672987    -0.190704
C      2.617665    23.518080    25.189346    -0.096322
C      3.622791    11.049333     8.706568     0.616781
C      3.492631     9.989059     9.695158    -0.035298
C      3.965365    10.102975    10.988213    -0.092730
C      3.903901     9.072344    11.908941    -0.152973
C      3.319084     7.873167    11.528820     0.091381
C      2.843638     7.745533    10.251814    -0.141568
C      2.931315     8.755830     9.336129    -0.076517
C      3.280217     6.708777    12.475684     0.066621
C      4.249187     6.479721    13.448226    -0.152148
C      4.267265     5.336889    14.179123    -0.094476
C      3.328123     4.344720    13.984706    -0.030828
C      2.295881     4.582351    13.071315    -0.097173
C      2.260629     5.725673    12.350047    -0.148872
C      3.451052     2.985081    14.632151     0.630951
C      7.834015    12.767868     3.518759    -0.094272
C      7.817745    12.824703     2.141335    -0.139933
C      6.357058    11.175988    45.106513    -0.190704
C      6.421235    11.269080    43.590154    -0.096322
C      8.142241     1.199667    14.219932     0.616781
C      8.012081     2.259940    13.231342    -0.035298
C      8.484815     2.146025    11.938287    -0.092730
C      8.423351     3.176656    11.017559    -0.152973
C      7.838534     4.375833    11.397680     0.091381
C      7.363088     4.503467    12.674686    -0.141568
C      7.450765     3.493170    13.590371    -0.076517
C      7.799667     5.540223    10.450816     0.066621
C      8.768637     5.769279     9.478274    -0.152148
C      8.786715     6.912111     8.747377    -0.094476
C      7.847573     7.904280     8.941794    -0.030828
C      6.815331     7.666649     9.855185    -0.097173
C      6.780079     6.523327    10.576453    -0.148872
C      7.970502     9.263919     8.294349     0.630951
C      3.314565    23.979132    19.407741    -0.094272
C      3.298295    23.922297    20.785165    -0.139933
C      1.837608     1.073012    23.672987    -0.190704
C      1.901785     0.979920    25.189346    -0.096322
C      2.259725    12.249000    40.126419     0.617681
C      2.259725    12.249000    41.637275    -0.054650
C      2.259725    12.249000    44.411840     0.089658
C      2.259725    12.249000     0.055941     0.089762
C      2.259725    12.249000     3.117545    -0.053430
C      2.259725    12.249000     4.677465     0.611463
C      6.779175     0.000000    28.653081     0.617681
C      6.779175     0.000000    27.142225    -0.054650
C      6.779175     0.000000    24.367660     0.089658
C      6.779175     0.000000    22.870559     0.089762
C      6.779175     0.000000    19.808955    -0.053430
C      6.779175     0.000000    18.249035     0.611463
C      6.779175    12.249000     5.726581     0.617681
C      6.779175    12.249000     4.215725    -0.054650
C      6.779175    12.249000     1.441160     0.089658
C      6.779175    12.249000    45.797059     0.089762
C      6.779175    12.249000    42.735455    -0.053430
C      6.779175    12.249000    41.175535     0.611463
C      2.259725     0.000000    17.199919     0.617681
C      2.259725     0.000000    18.710775    -0.054650
C      2.259725     0.000000    21.485340     0.089658
C      2.259725     0.000000    22.982441     0.089762
C      2.259725     0.000000    26.044045    -0.053430
C      2.259725     0.000000    27.603965     0.611463
O      8.883431    12.069920    36.890573    -0.608523
O      7.498671    10.988823    38.238192    -0.582489
O     -0.035252     2.785668    30.539932    -0.573008
O      7.063900     2.192081    31.413432    -0.571842
O      1.187711    12.036112    39.507862    -0.595389
O      1.591750    11.269080     4.823736    -0.438229
O      4.363981     0.179080    31.888927    -0.608523
O      2.979221     1.260177    30.541308    -0.582489
O      4.484198     9.463332    38.239568    -0.573008
O      2.544450    10.056919    37.366068    -0.571842
O      5.707161     0.212888    29.271638    -0.595389
O      6.111200     0.979920    18.102764    -0.438229
O      4.674919    12.428080    36.890573    -0.608523
O      6.059679    13.509177    38.238192    -0.582489
O      4.554702    21.712332    30.539932    -0.573008
O      6.494450    22.305919    31.413432    -0.571842
O      3.331739    12.461888    39.507862    -0.595389
O      2.927700    13.228920     4.823736    -0.438229
O      0.155469    24.318920    31.888927    -0.608523
O      1.540229    23.237823    30.541308    -0.582489
O      0.035252    15.034668    38.239568    -0.573008
O      1.975000    14.441081    37.366068    -0.571842
O      7.851189    24.285112    29.271638    -0.595389
O      7.447150    23.518080    18.102764    -0.438229
O      0.155469    12.428080     8.962427    -0.608523
O      1.540229    13.509177     7.614808    -0.582489
O      0.035252    21.712332    15.313068    -0.573008
O      1.975000    22.305919    14.439568    -0.571842
O      7.851189    12.461888     6.345138    -0.595389
O      7.447150    13.228920    41.029264    -0.438229
O      4.674919    24.318920    13.964073    -0.608523
O      6.059679    23.237823    15.311692    -0.582489
O      4.554702    15.034668     7.613432    -0.573008
O      6.494450    14.441081     8.486932    -0.571842
O      3.331739    24.285112    16.581362    -0.595389
O      2.927700    23.518080    27.750236    -0.438229
O      4.363981    12.069920     8.962427    -0.608523
O      2.979221    10.988823     7.614808    -0.582489
O      4.484198     2.785668    15.313068    -0.573008
O      2.544450     2.192081    14.439568    -0.571842
O      5.707161    12.036112     6.345138    -0.595389
O      6.111200    11.269080    41.029264    -0.438229
O      8.883431     0.179080    13.964073    -0.608523
O      7.498671     1.260177    15.311692    -0.582489
O     -0.035252     9.463332     7.613432    -0.573008
O      7.063900    10.056919     8.486932    -0.571842
O      1.187711     0.212888    16.581362    -0.595389
O      1.591750     0.979920    27.750236    -0.438229

The following XYZ coordinates are in angstroms. Other properties are in atomic units.
The sperically averaged electron density of each atom fit to a function of the form exp(a - br)
eigen_1, eigen_2 and eigen_3 are the three eigenvalues of traceless quadrupole moment tensor
  atom number  atomic symbol              X              Y              Z     net charge C6 coefficient C8 coefficient C10 coefficient fluctuating dipole atomic polarizability isotropic forcefield polarizability              a              b squared Pearson coefficient          <r^3>          <r^4>         wp_QDO          m_QDO          q_QDO       dipole_x       dipole_y       dipole_z         dipole            Qxy            Qxz            Qyz     Q(x^2-y^2)  Q(3z^2 - R^2)        eigen_1        eigen_2        eigen_3 static polarizability      alpha(xx)      alpha(xy)      alpha(xz)      alpha(yy)      alpha(yz)      alpha(zz) atomic spin moment
            1             Cd       8.262639      13.158611      39.014025       0.996276     177.061633 0.40926864E+04  0.15314161E+06                                23.845142                           19.772860       0.781090       1.970496                    0.999121      75.885967     201.268869       0.456940       0.358230      -1.216117       0.022521       0.038957      -0.026972       0.052463      -0.060783       0.064229       0.031948      -0.099706      -0.013904      -0.120641       0.039674       0.080967             32.134979      41.517297       1.888714      -0.248767      22.305940      -3.689755      32.581701           0.000000
            2             Cd       3.743189      23.588389      29.765475       0.996276     177.061634 0.40926864E+04  0.15314161E+06                                23.845142                           19.772860       0.781090       1.970496                    0.999121      75.885967     201.268868       0.456940       0.358230      -1.216117       0.022521      -0.038957       0.026972       0.052463       0.060783      -0.064229       0.031948      -0.099706      -0.013904      -0.120641       0.039674       0.080967             32.134979      41.517297      -1.888715       0.248768      22.305940      -3.689754      32.581702           0.000000
            3             Cd       5.295711      11.339389      39.014025       0.996276     177.061637 0.40926865E+04  0.15314161E+06                                23.845143                           19.772860       0.781090       1.970496                    0.999121      75.885967     201.268870       0.456940       0.358230      -1.216117      -0.022521      -0.038957      -0.026972       0.052463      -0.060783      -0.064229      -0.031948      -0.099706      -0.013904      -0.120641       0.039674       0.080967             32.134980      41.517297       1.888715       0.248768      22.305941       3.689754      32.581703           0.000000
            4             Cd       0.776261       0.909611      29.765475       0.996276     177.061633 0.40926864E+04  0.15314161E+06                                23.845142                           19.772860       0.781090       1.970496                    0.999121      75.885967     201.268869       0.456940       0.358230      -1.216117      -0.022521       0.038957       0.026972       0.052463       0.060783       0.064229      -0.031948      -0.099706      -0.013904      -0.120641       0.039674       0.080967             32.134979      41.517297      -1.888714      -0.248767      22.305940       3.689755      32.581701           0.000000
            5             Cd       0.776261      11.339389       6.838975       0.996276     177.061639 0.40926865E+04  0.15314161E+06                                23.845143                           19.772860       0.781090       1.970496                    0.999121      75.885967     201.268870       0.456940       0.358230      -1.216117      -0.022521      -0.038957       0.026972       0.052463      -0.060783       0.064229       0.031948      -0.099706      -0.013904      -0.120641       0.039674       0.080967             32.134980      41.517297       1.888715      -0.248769      22.305941      -3.689755      32.581703           0.000000
            6             Cd       5.295711       0.909611      16.087525       0.996276     177.061632 0.40926864E+04  0.15314161E+06                                23.845142                           19.772860       0.781090       1.970496                    0.999121      75.885967     201.268869       0.456940       0.358230      -1.216117      -0.022521       0.038957      -0.026972       0.052463       0.060783      -0.064229       0.031948      -0.099706      -0.013904      -0.120641       0.039674       0.080967             32.134979      41.517297      -1.888714       0.248767      22.305940      -3.689755      32.581701           0.000000
            7             Cd       3.743189      13.158611       6.838975       0.996276     177.061634 0.40926864E+04  0.15314161E+06                                23.845143                           19.772860       0.781090       1.970496                    0.999121      75.885967     201.268870       0.456940       0.358230      -1.216117       0.022521       0.038957       0.026972       0.052463      -0.060783      -0.064229      -0.031948      -0.099706      -0.013904      -0.120641       0.039674       0.080967             32.134980      41.517297       1.888714       0.248767      22.305940       3.689755      32.581702           0.000000
            8             Cd       8.262639      23.588389      16.087525       0.996276     177.061638 0.40926865E+04  0.15314161E+06                                23.845143                           19.772860       0.781090       1.970496                    0.999121      75.885967     201.268871       0.456940       0.358230      -1.216117       0.022521      -0.038957      -0.026972       0.052463       0.060783       0.064229      -0.031948      -0.099706      -0.013904      -0.120641       0.039674       0.080967             32.134980      41.517298      -1.888715      -0.248768      22.305941       3.689754      32.581703           0.000000
            9             Cd       2.259725      12.249000      37.289952       1.092468     143.894238 0.33923977E+04  0.12150314E+06                                20.999416                           18.137660       0.754629       1.978071                    0.999179      73.438863     192.539080       0.470260       0.363653      -1.207737       0.000000      -0.000000      -0.045476       0.045476       0.043465      -0.000000       0.000000      -0.059644       0.159215      -0.079248       0.026176       0.053072             26.510218      31.393643      -2.650231      -0.000001      30.592362       0.000000      17.544650           0.000000
           10             Cd       6.779175       0.000000      31.489548       1.092468     143.894239 0.33923977E+04  0.12150314E+06                                20.999416                           18.137661       0.754629       1.978071                    0.999179      73.438862     192.539079       0.470260       0.363653      -1.207737       0.000000       0.000000       0.045476       0.045476      -0.043465       0.000000       0.000000      -0.059644       0.159215      -0.079248       0.026176       0.053072             26.510219      31.393643       2.650232      -0.000001      30.592363      -0.000001      17.544650           0.000000
           11             Cd       6.779175      12.249000       8.563048       1.092468     143.894242 0.33923978E+04  0.12150315E+06                                20.999416                           18.137661       0.754629       1.978071                    0.999179      73.438863     192.539082       0.470260       0.363653      -1.207737       0.000000       0.000000       0.045476       0.045476       0.043465       0.000000       0.000000      -0.059644       0.159215      -0.079248       0.026176       0.053072             26.510219      31.393644      -2.650231       0.000001      30.592363      -0.000000      17.544650           0.000000
           12             Cd       2.259725       0.000000      14.363452       1.092468     143.894240 0.33923977E+04  0.12150314E+06                                20.999416                           18.137661       0.754629       1.978071                    0.999179      73.438863     192.539081       0.470260       0.363653      -1.207737       0.000000      -0.000000      -0.045476       0.045476      -0.043465      -0.000000       0.000000      -0.059644       0.159215      -0.079248       0.026176       0.053072             26.510219      31.393643       2.650232       0.000001      30.592363       0.000000      17.544650           0.000000
           13              H       8.862641      10.911409      34.600674       0.107893       1.198383 0.87974900E+01  0.86706769E+02                                 1.734234                            1.635854      -0.971676       2.411407                    0.998398       3.299780       8.675461       0.544817       1.140674      -0.744224       0.014749       0.033332      -0.014805       0.039341       0.006551      -0.010829      -0.006380      -0.015690       0.012943      -0.016222      -0.000779       0.017001              1.808067       1.547865       0.318494      -0.054867       2.378584      -0.047491       1.497754           0.000000
           14              H       8.766829       9.181850      33.087525       0.119944       1.098048 0.79335124E+01  0.76039460E+02                                 1.622392                            1.544479      -0.853193       2.475062                    0.999363       3.148287       8.107562       0.566765       1.127535      -0.747926       0.013502       0.006813      -0.033207       0.036488       0.009284      -0.009120      -0.001695      -0.017336       0.024567      -0.019047       0.004467       0.014580              1.629727       1.396709       0.005254      -0.230887       1.549115       0.073736       1.943356          -0.000000
           15              H       6.966280       6.942733      35.852461       0.109973       1.163985 0.85863861E+01  0.85129002E+02                                 1.770530                            1.668701      -1.090178       2.356216                    0.996876       3.492147       9.576457       0.507997       1.216124      -0.723668      -0.013997      -0.028712       0.012458       0.034286       0.006190      -0.005350      -0.005172      -0.022039       0.024106      -0.017286       0.002363       0.014923              1.833763       1.779915       0.459793      -0.092980       2.205949       0.101648       1.515426           0.000000
           16              H       7.136212       8.625746      37.383951       0.118034       1.178306 0.88130510E+01  0.87600517E+02                                 1.767042                            1.679064      -1.066063       2.377290                    0.997203       3.377109       9.153975       0.513673       1.199608      -0.729020      -0.012981      -0.007887       0.038959       0.041815       0.006362      -0.003983      -0.005906      -0.013858       0.038700      -0.015950      -0.000582       0.016532              1.808902       1.695858       0.052396      -0.320874       1.581853       0.155256       2.148995           0.000000
           17              H       0.380538       7.126468      32.253000       0.109963       1.173385 0.85578601E+01  0.83860392E+02                                 1.719315                            1.621004      -0.860482       2.466336                    0.999111       3.270841       8.606678       0.542850       1.151422      -0.741633       0.025621       0.022876      -0.009793       0.035716       0.008750      -0.013446       0.004858       0.001775      -0.006997      -0.018528       0.003939       0.014590              1.769532       1.836436       0.360767      -0.054339       2.020992       0.101085       1.451169          -0.000000
           18              H       0.407654       5.220524      31.028725       0.116688       1.157583 0.83380825E+01  0.81249331E+02                                 1.710794                            1.605294      -0.844277       2.480932                    0.999196       3.235153       8.513632       0.542348       1.158975      -0.739763       0.028283      -0.001789      -0.027894       0.039764       0.007834      -0.013849       0.000710       0.011319      -0.003929      -0.015014      -0.003352       0.018366              1.773081       1.907535      -0.153584      -0.407788       1.583548       0.246532       1.828159          -0.000000
           19              H       6.145548       3.946628      32.894942       0.106074       1.129225 0.81290045E+01  0.80919111E+02                                 1.839739                            1.699381      -1.446899       2.187164                    0.991985       3.890001      11.325414       0.461867       1.332219      -0.694944      -0.027161      -0.022200       0.003000       0.035207       0.005347      -0.005163       0.002553       0.004391      -0.013252      -0.009271       0.000543       0.008729              1.953730       2.271704       0.602369      -0.114061       2.141372       0.167160       1.448115           0.000000
           20              H       6.075949       5.872171      34.091706       0.106266       1.115790 0.80566591E+01  0.79679838E+02                                 1.799153                            1.673570      -1.282073       2.265298                    0.993765       3.761256      10.764285       0.475060       1.303659      -0.701702      -0.027920       0.005190       0.017312       0.033259       0.001626      -0.006359       0.005548      -0.001776      -0.018336      -0.011623       0.004655       0.006968              1.885633       2.200757      -0.070090      -0.505327       1.642785       0.354232       1.813358          -0.000000
           21              H       4.054851      13.086832      41.872960       0.104939       1.262619 0.92790001E+01  0.94216296E+02                                 1.904421                            1.760921      -1.181914       2.313556                    0.995284       3.630168      10.222065       0.481361       1.253170      -0.715066       0.030663       0.014102      -0.016983       0.037782       0.013473      -0.004758      -0.003882       0.009382       0.001047      -0.014453      -0.001974       0.016427              2.039909       2.485965       0.236267      -0.471799       1.462043      -0.166653       2.171719          -0.000000
           22              H       3.987059      13.250968      44.170195       0.113443       1.263469 0.95577755E+01  0.98361835E+02                                 1.949610                            1.821857      -1.283405       2.273852                    0.993339       3.733560      10.795723       0.457018       1.302276      -0.703950       0.026324       0.016035       0.016296       0.034866       0.009386       0.000200       0.001905       0.006704       0.019912      -0.013389       0.005436       0.007953              2.046734       2.412438       0.287369       0.390911       1.528354       0.210501       2.199411          -0.000000
           23              H       1.522151      10.414100       0.316386       0.122731       1.196141 0.91101715E+01  0.91040973E+02                                 1.771622                            1.700205      -1.028639       2.394092                    0.998105       3.317068       8.929666       0.515096       1.189891      -0.732644      -0.015072      -0.030115      -0.020270       0.039306       0.013099       0.000130       0.001842      -0.028657       0.018715      -0.022544       0.005948       0.016596              1.782885       1.582586       0.208518       0.174934       1.826833       0.264775       1.939235          -0.000001
           24              H       1.638753      10.487594       2.691571       0.078856       1.242728 0.96612461E+01  0.97425333E+02                                 1.764054                            1.703953      -0.999355       2.378468                    0.998447       3.495120       9.279190       0.538957       1.126973      -0.746860      -0.010847      -0.027017       0.023499       0.037414       0.009729       0.001168      -0.003453      -0.018699       0.013492      -0.016033       0.003805       0.012228              1.793534       1.563598       0.175714      -0.119703       1.845722      -0.297945       1.971281          -0.000000
           25              H       4.343191       1.337591      34.178826       0.107893       1.198383 0.87974893E+01  0.86706757E+02                                 1.734233                            1.635853      -0.971676       2.411407                    0.998398       3.299780       8.675460       0.544817       1.140673      -0.744224       0.014749      -0.033332       0.014805       0.039341      -0.006551       0.010829      -0.006380      -0.015690       0.012943      -0.016222      -0.000779       0.017001              1.808067       1.547864      -0.318494       0.054867       2.378583      -0.047491       1.497754           0.000000
           26              H       4.247379       3.067150      35.691975       0.119944       1.098048 0.79335139E+01  0.76039471E+02                                 1.622391                            1.544479      -0.853193       2.475062                    0.999363       3.148288       8.107562       0.566765       1.127534      -0.747926       0.013502      -0.006813       0.033207       0.036488      -0.009284       0.009120      -0.001695      -0.017336       0.024567      -0.019047       0.004467       0.014580              1.629726       1.396708      -0.005254       0.230887       1.549115       0.073736       1.943355          -0.000000
           27              H       2.446830       5.306267      32.927039       0.109973       1.163985 0.85863861E+01  0.85129002E+02                                 1.770530                            1.668701      -1.090178       2.356216                    0.996876       3.492147       9.576457       0.507997       1.216124      -0.723668      -0.013997       0.028712      -0.012458       0.034286      -0.006190       0.005350      -0.005172      -0.022039       0.024106      -0.017286       0.002363       0.014923              1.833763       1.779915      -0.459793       0.092980       2.205949       0.101648       1.515426           0.000000
           28              H       2.616762       3.623254      31.395549       0.118034       1.178305 0.88130491E+01  0.87600491E+02                                 1.767042                            1.679063      -1.066063       2.377290                    0.997203       3.377109       9.153974       0.513673       1.199607      -0.729020      -0.012981       0.007887      -0.038959       0.041815      -0.006362       0.003983      -0.005906      -0.013858       0.038700      -0.015950      -0.000582       0.016532              1.808901       1.695857      -0.052396       0.320874       1.581852       0.155256       2.148994           0.000000
           29              H       4.899988       5.122532      36.526500       0.109963       1.173385 0.85578607E+01  0.83860402E+02                                 1.719316                            1.621005      -0.860482       2.466336                    0.999111       3.270841       8.606679       0.542850       1.151422      -0.741633       0.025621      -0.022876       0.009793       0.035716      -0.008750       0.013446       0.004858       0.001775      -0.006997      -0.018528       0.003939       0.014590              1.769533       1.836437      -0.360767       0.054339       2.020992       0.101085       1.451170          -0.000000
           30              H       4.927104       7.028476      37.750775       0.116688       1.157583 0.83380801E+01  0.81249297E+02                                 1.710794                            1.605293      -0.844276       2.480932                    0.999196       3.235153       8.513630       0.542349       1.158974      -0.739763       0.028283       0.001789       0.027894       0.039764      -0.007834       0.013849       0.000710       0.011319      -0.003929      -0.015014      -0.003352       0.018366              1.773080       1.907534       0.153583       0.407787       1.583548       0.246532       1.828159          -0.000000
           31              H       1.626098       8.302372      35.884558       0.106074       1.129225 0.81290038E+01  0.80919103E+02                                 1.839739                            1.699381      -1.446899       2.187164                    0.991985       3.890001      11.325415       0.461867       1.332219      -0.694944      -0.027161       0.022200      -0.003000       0.035207      -0.005347       0.005163       0.002553       0.004391      -0.013252      -0.009271       0.000543       0.008729              1.953730       2.271704      -0.602369       0.114062       2.141372       0.167160       1.448115           0.000000
           32              H       1.556499       6.376829      34.687794       0.106266       1.115790 0.80566591E+01  0.79679838E+02                                 1.799153                            1.673570      -1.282073       2.265298                    0.993765       3.761256      10.764285       0.475060       1.303659      -0.701702      -0.027920      -0.005190      -0.017312       0.033259      -0.001626       0.006359       0.005548      -0.001776      -0.018336      -0.011623       0.004655       0.006968              1.885633       2.200757       0.070090       0.505327       1.642785       0.354232       1.813358          -0.000000
           33              H       8.574301      23.660168      26.906540       0.104939       1.262619 0.92790001E+01  0.94216296E+02                                 1.904421                            1.760921      -1.181914       2.313556                    0.995284       3.630168      10.222065       0.481361       1.253170      -0.715066       0.030663      -0.014102       0.016983       0.037782      -0.013473       0.004758      -0.003882       0.009382       0.001047      -0.014453      -0.001974       0.016427              2.039909       2.485965      -0.236267       0.471799       1.462043      -0.166653       2.171719          -0.000000
           34              H       8.506509      23.496032      24.609305       0.113443       1.263469 0.95577755E+01  0.98361835E+02                                 1.949610                            1.821857      -1.283405       2.273852                    0.993339       3.733560      10.795723       0.457018       1.302276      -0.703950       0.026324      -0.016035      -0.016296       0.034866      -0.009386      -0.000200       0.001905       0.006704       0.019912      -0.013389       0.005436       0.007953              2.046734       2.412438      -0.287369      -0.390911       1.528354       0.210501       2.199411          -0.000000
           35              H       6.041601       1.834900      22.610114       0.122731       1.196141 0.91101714E+01  0.91040972E+02                                 1.771622                            1.700205      -1.028639       2.394092                    0.998105       3.317068       8.929666       0.515096       1.189891      -0.732644      -0.015072       0.030115       0.020270       0.039306      -0.013099      -0.000130       0.001842      -0.028657       0.018715      -0.022544       0.005948       0.016596              1.782885       1.582586      -0.208518      -0.174934       1.826833       0.264775       1.939235          -0.000001
           36              H       6.158203       1.761406      20.234929       0.078856       1.242727 0.96612419E+01  0.97425281E+02                                 1.764053                            1.703953      -0.999355       2.378468                    0.998447       3.495119       9.279187       0.538957       1.126973      -0.746860      -0.010847       0.027017      -0.023499       0.037414      -0.009729      -0.001168      -0.003453      -0.018699       0.013492      -0.016033       0.003805       0.012228              1.793533       1.563598      -0.175713       0.119703       1.845722      -0.297945       1.971280          -0.000000
           37              H       4.695709      13.586591      34.600674       0.107893       1.198383 0.87974900E+01  0.86706769E+02                                 1.734234                            1.635854      -0.971676       2.411407                    0.998398       3.299780       8.675461       0.544817       1.140674      -0.744224      -0.014749      -0.033332      -0.014805       0.039341       0.006551       0.010829       0.006380      -0.015690       0.012943      -0.016222      -0.000779       0.017001              1.808067       1.547865       0.318494       0.054867       2.378583       0.047491       1.497754           0.000000
           38              H       4.791521      15.316150      33.087525       0.119944       1.098049 0.79335166E+01  0.76039508E+02                                 1.622392                            1.544479      -0.853193       2.475062                    0.999363       3.148288       8.107564       0.566765       1.127534      -0.747926      -0.013502      -0.006813      -0.033207       0.036488       0.009284       0.009120       0.001695      -0.017336       0.024567      -0.019047       0.004467       0.014580              1.629727       1.396709       0.005254       0.230887       1.549116      -0.073736       1.943356          -0.000000
           39              H       6.592070      17.555267      35.852461       0.109973       1.163985 0.85863861E+01  0.85129002E+02                                 1.770530                            1.668701      -1.090178       2.356216                    0.996876       3.492147       9.576457       0.507997       1.216124      -0.723668       0.013997       0.028712       0.012458       0.034286       0.006190       0.005350       0.005172      -0.022039       0.024106      -0.017286       0.002363       0.014923              1.833763       1.779915       0.459793       0.092980       2.205949      -0.101648       1.515426           0.000000
           40              H       6.422138      15.872254      37.383951       0.118034       1.178305 0.88130491E+01  0.87600491E+02                                 1.767042                            1.679063      -1.066063       2.377290                    0.997203       3.377109       9.153974       0.513673       1.199607      -0.729020       0.012981       0.007887       0.038959       0.041815       0.006362       0.003983       0.005906      -0.013858       0.038700      -0.015950      -0.000582       0.016532              1.808901       1.695857       0.052396       0.320874       1.581852      -0.155256       2.148994           0.000000
           41              H       4.138912      17.371532      32.253000       0.109963       1.173385 0.85578601E+01  0.83860392E+02                                 1.719315                            1.621004      -0.860482       2.466336                    0.999111       3.270841       8.606678       0.542850       1.151422      -0.741633      -0.025621      -0.022876      -0.009793       0.035716       0.008750       0.013446      -0.004858       0.001775      -0.006997      -0.018528       0.003939       0.014590              1.769532       1.836436       0.360767       0.054339       2.020992      -0.101085       1.451169          -0.000000
           42              H       4.111796      19.277476      31.028725       0.116688       1.157583 0.83380788E+01  0.81249283E+02                                 1.710794                            1.605293      -0.844276       2.480932                    0.999196       3.235153       8.513630       0.542349       1.158974      -0.739763      -0.028283       0.001789      -0.027894       0.039764       0.007834       0.013849      -0.000710       0.011319      -0.003929      -0.015014      -0.003352       0.018366              1.773080       1.907534      -0.153583       0.407787       1.583548      -0.246532       1.828159          -0.000000
           43              H       7.412802      20.551372      32.894942       0.106074       1.129225 0.81290045E+01  0.80919111E+02                                 1.839739                            1.699381      -1.446899       2.187164                    0.991985       3.890001      11.325414       0.461867       1.332219      -0.694944       0.027161       0.022200       0.003000       0.035207       0.005347       0.005163      -0.002553       0.004391      -0.013252      -0.009271       0.000543       0.008729              1.953730       2.271704       0.602369       0.114061       2.141371      -0.167160       1.448115           0.000000
           44              H       7.482401      18.625829      34.091706       0.106266       1.115791 0.80566597E+01  0.79679844E+02                                 1.799153                            1.673570      -1.282073       2.265298                    0.993765       3.761256      10.764284       0.475060       1.303658      -0.701702       0.027920      -0.005190       0.017312       0.033259       0.001626       0.006359      -0.005548      -0.001776      -0.018336      -0.011623       0.004655       0.006968              1.885633       2.200757      -0.070090       0.505327       1.642785      -0.354232       1.813358           0.000000
           45              H       0.464599      11.411168      41.872960       0.104939       1.262619 0.92790001E+01  0.94216296E+02                                 1.904421                            1.760921      -1.181914       2.313556                    0.995284       3.630168      10.222065       0.481361       1.253170      -0.715066      -0.030663      -0.014102      -0.016983       0.037782       0.013473       0.004758       0.003882       0.009382       0.001047      -0.014453      -0.001974       0.016427              2.039909       2.485965       0.236267       0.471799       1.462043       0.166653       2.171719          -0.000000
           46              H       0.532391      11.247032      44.170195       0.113443       1.263470 0.95577767E+01  0.98361852E+02                                 1.949611                            1.821857      -1.283405       2.273852                    0.993339       3.733560      10.795724       0.457018       1.302276      -0.703950      -0.026324      -0.016035       0.016296       0.034866       0.009386      -0.000200      -0.001905       0.006704       0.019912      -0.013389       0.005436       0.007953              2.046734       2.412438       0.287369      -0.390911       1.528354      -0.210501       2.199411          -0.000000
           47              H       2.997299      14.083900       0.316386       0.122731       1.196141 0.91101754E+01  0.91041026E+02                                 1.771623                            1.700206      -1.028639       2.394092                    0.998105       3.317068       8.929668       0.515096       1.189892      -0.732643       0.015072       0.030115      -0.020270       0.039306       0.013099      -0.000130      -0.001842      -0.028657       0.018715      -0.022544       0.005948       0.016596              1.782886       1.582587       0.208518      -0.174934       1.826834      -0.264775       1.939236          -0.000001
           48              H       2.880697      14.010406       2.691571       0.078856       1.242728 0.96612480E+01  0.97425359E+02                                 1.764054                            1.703954      -0.999355       2.378468                    0.998447       3.495120       9.279191       0.538957       1.126973      -0.746860       0.010847       0.027017       0.023499       0.037414       0.009729      -0.001168       0.003453      -0.018699       0.013492      -0.016033       0.003805       0.012228              1.793534       1.563598       0.175714       0.119703       1.845722       0.297945       1.971281          -0.000000
           49              H       0.176259      23.160409      34.178826       0.107893       1.198383 0.87974900E+01  0.86706769E+02                                 1.734234                            1.635854      -0.971676       2.411407                    0.998398       3.299780       8.675461       0.544817       1.140674      -0.744224      -0.014749       0.033332       0.014805       0.039341      -0.006551      -0.010829       0.006380      -0.015690       0.012943      -0.016222      -0.000779       0.017001              1.808067       1.547865      -0.318494      -0.054867       2.378584       0.047491       1.497754           0.000000
           50              H       0.272071      21.430850      35.691975       0.119944       1.098048 0.79335147E+01  0.76039483E+02                                 1.622392                            1.544479      -0.853193       2.475062                    0.999363       3.148288       8.107563       0.566765       1.127534      -0.747926      -0.013502       0.006813       0.033207       0.036488      -0.009284      -0.009120       0.001695      -0.017336       0.024567      -0.019047       0.004467       0.014580              1.629726       1.396709      -0.005254      -0.230887       1.549115      -0.073736       1.943356          -0.000000
           51              H       2.072620      19.191733      32.927039       0.109973       1.163985 0.85863861E+01  0.85129002E+02                                 1.770530                            1.668701      -1.090178       2.356216                    0.996876       3.492147       9.576457       0.507997       1.216124      -0.723668       0.013997      -0.028712      -0.012458       0.034286      -0.006190      -0.005350       0.005172      -0.022039       0.024106      -0.017286       0.002363       0.014923              1.833763       1.779915      -0.459793      -0.092980       2.205949      -0.101648       1.515426           0.000000
           52              H       1.902688      20.874746      31.395549       0.118034       1.178306 0.88130510E+01  0.87600517E+02                                 1.767042                            1.679064      -1.066063       2.377290                    0.997203       3.377109       9.153975       0.513673       1.199608      -0.729020       0.012981      -0.007887      -0.038959       0.041815      -0.006362      -0.003983       0.005906      -0.013858       0.038700      -0.015950      -0.000582       0.016532              1.808902       1.695858      -0.052396      -0.320874       1.581853      -0.155256       2.148995           0.000000
           53              H       8.658362      19.375468      36.526500       0.109963       1.173385 0.85578601E+01  0.83860392E+02                                 1.719315                            1.621004      -0.860482       2.466336                    0.999111       3.270841       8.606678       0.542850       1.151422      -0.741633      -0.025621       0.022876       0.009793       0.035716      -0.008750      -0.013446      -0.004858       0.001775      -0.006998      -0.018528       0.003939       0.014590              1.769532       1.836436      -0.360767      -0.054339       2.020992      -0.101085       1.451169          -0.000000
           54              H       8.631246      17.469524      37.750775       0.116688       1.157583 0.83380807E+01  0.81249307E+02                                 1.710794                            1.605293      -0.844277       2.480932                    0.999196       3.235153       8.513631       0.542349       1.158975      -0.739763      -0.028283      -0.001789       0.027894       0.039764      -0.007834      -0.013849      -0.000710       0.011319      -0.003929      -0.015014      -0.003352       0.018366              1.773080       1.907534       0.153583      -0.407787       1.583548      -0.246532       1.828159          -0.000000
           55              H       2.893352      16.195628      35.884558       0.106074       1.129225 0.81290038E+01  0.80919103E+02                                 1.839739                            1.699381      -1.446899       2.187164                    0.991985       3.890001      11.325415       0.461867       1.332219      -0.694944       0.027161      -0.022200      -0.003000       0.035207      -0.005347      -0.005163      -0.002553       0.004391      -0.013252      -0.009271       0.000543       0.008729              1.953730       2.271704      -0.602369      -0.114061       2.141372      -0.167160       1.448115           0.000000
           56              H       2.962951      18.121171      34.687794       0.106266       1.115790 0.80566591E+01  0.79679838E+02                                 1.799153                            1.673570      -1.282073       2.265298                    0.993765       3.761256      10.764285       0.475060       1.303659      -0.701702       0.027920       0.005190      -0.017312       0.033259      -0.001626      -0.006359      -0.005548      -0.001776      -0.018336      -0.011623       0.004655       0.006968              1.885633       2.200757       0.070090      -0.505327       1.642785      -0.354232       1.813358          -0.000000
           57              H       4.984049       0.837832      26.906540       0.104939       1.262619 0.92790033E+01  0.94216331E+02                                 1.904421                            1.760921      -1.181914       2.313556                    0.995284       3.630169      10.222066       0.481362       1.253170      -0.715066      -0.030663       0.014102       0.016983       0.037782      -0.013473      -0.004758       0.003882       0.009382       0.001047      -0.014453      -0.001974       0.016427              2.039909       2.485964      -0.236267      -0.471799       1.462043       0.166653       2.171719          -0.000000
           58              H       5.051841       1.001968      24.609305       0.113443       1.263470 0.95577767E+01  0.98361852E+02                                 1.949611                            1.821857      -1.283405       2.273852                    0.993339       3.733560      10.795724       0.457018       1.302276      -0.703950      -0.026324       0.016035      -0.016296       0.034866      -0.009386       0.000200      -0.001905       0.006704       0.019912      -0.013389       0.005436       0.007953              2.046734       2.412438      -0.287369       0.390911       1.528354      -0.210501       2.199411          -0.000000
           59              H       7.516749      22.663100      22.610114       0.122731       1.196141 0.91101735E+01  0.91041000E+02                                 1.771622                            1.700205      -1.028639       2.394092                    0.998105       3.317068       8.929667       0.515096       1.189892      -0.732644       0.015072      -0.030115       0.020270       0.039306      -0.013099       0.000130      -0.001842      -0.028657       0.018715      -0.022544       0.005948       0.016596              1.782885       1.582586      -0.208518       0.174934       1.826834      -0.264775       1.939235          -0.000001
           60              H       7.400147      22.736594      20.234929       0.078856       1.242728 0.96612467E+01  0.97425344E+02                                 1.764054                            1.703953      -0.999355       2.378468                    0.998447       3.495120       9.279191       0.538957       1.126973      -0.746860       0.010847      -0.027017      -0.023499       0.037414      -0.009729       0.001168       0.003453      -0.018699       0.013492      -0.016033       0.003805       0.012228              1.793534       1.563598      -0.175714      -0.119703       1.845722       0.297945       1.971281          -0.000000
           61              H       0.176259      13.586591      11.252326       0.107893       1.198383 0.87974900E+01  0.86706769E+02                                 1.734234                            1.635854      -0.971676       2.411407                    0.998398       3.299780       8.675461       0.544817       1.140674      -0.744224      -0.014749      -0.033332       0.014805       0.039341       0.006551      -0.010829      -0.006380      -0.015690       0.012943      -0.016222      -0.000779       0.017001              1.808067       1.547865       0.318494      -0.054867       2.378583      -0.047491       1.497754           0.000000
           62              H       0.272071      15.316150      12.765475       0.119944       1.098048 0.79335139E+01  0.76039472E+02                                 1.622391                            1.544479      -0.853193       2.475062                    0.999363       3.148288       8.107562       0.566765       1.127534      -0.747926      -0.013502      -0.006813       0.033207       0.036488       0.009284      -0.009120      -0.001695      -0.017336       0.024567      -0.019047       0.004467       0.014580              1.629726       1.396708       0.005254      -0.230887       1.549115       0.073736       1.943355          -0.000000
           63              H       2.072620      17.555267      10.000539       0.109973       1.163985 0.85863861E+01  0.85129002E+02                                 1.770530                            1.668701      -1.090178       2.356216                    0.996876       3.492147       9.576457       0.507997       1.216124      -0.723668       0.013997       0.028712      -0.012458       0.034286       0.006190      -0.005350      -0.005172      -0.022039       0.024106      -0.017286       0.002363       0.014923              1.833763       1.779915       0.459793      -0.092980       2.205949       0.101648       1.515426           0.000000
           64              H       1.902688      15.872254       8.469049       0.118034       1.178305 0.88130488E+01  0.87600485E+02                                 1.767042                            1.679063      -1.066063       2.377290                    0.997203       3.377109       9.153973       0.513673       1.199607      -0.729020       0.012981       0.007887      -0.038959       0.041815       0.006362      -0.003983      -0.005906      -0.013858       0.038700      -0.015950      -0.000582       0.016532              1.808901       1.695857       0.052396      -0.320874       1.581852       0.155256       2.148994           0.000000
           65              H       8.658362      17.371532      13.600000       0.109963       1.173385 0.85578601E+01  0.83860392E+02                                 1.719315                            1.621004      -0.860483       2.466336                    0.999111       3.270841       8.606678       0.542850       1.151422      -0.741633      -0.025621      -0.022876       0.009793       0.035716       0.008750      -0.013446       0.004858       0.001775      -0.006997      -0.018528       0.003939       0.014590              1.769532       1.836436       0.360767      -0.054339       2.020992       0.101085       1.451169          -0.000000
           66              H       8.631246      19.277476      14.824275       0.116688       1.157583 0.83380800E+01  0.81249297E+02                                 1.710794                            1.605293      -0.844276       2.480932                    0.999196       3.235153       8.513630       0.542349       1.158974      -0.739763      -0.028283       0.001789       0.027894       0.039764       0.007834      -0.013849       0.000710       0.011319      -0.003929      -0.015014      -0.003352       0.018366              1.773080       1.907534      -0.153583      -0.407787       1.583548       0.246532       1.828159          -0.000000
           67              H       2.893352      20.551372      12.958058       0.106074       1.129225 0.81290045E+01  0.80919111E+02                                 1.839739                            1.699381      -1.446899       2.187164                    0.991985       3.890001      11.325414       0.461867       1.332219      -0.694944       0.027161       0.022200      -0.003000       0.035207       0.005347      -0.005163       0.002553       0.004391      -0.013252      -0.009271       0.000543       0.008729              1.953730       2.271704       0.602369      -0.114061       2.141371       0.167160       1.448115           0.000000
           68              H       2.962951      18.625829      11.761294       0.106266       1.115791 0.80566597E+01  0.79679844E+02                                 1.799153                            1.673570      -1.282073       2.265298                    0.993765       3.761256      10.764284       0.475060       1.303658      -0.701702       0.027920      -0.005190      -0.017312       0.033259       0.001626      -0.006359       0.005548      -0.001776      -0.018336      -0.011623       0.004655       0.006968              1.885633       2.200757      -0.070090      -0.505327       1.642785       0.354232       1.813358          -0.000000
           69              H       4.984049      11.411168       3.980040       0.104939       1.262619 0.92790033E+01  0.94216331E+02                                 1.904421                            1.760921      -1.181914       2.313556                    0.995284       3.630169      10.222066       0.481362       1.253170      -0.715066      -0.030663      -0.014102       0.016983       0.037782       0.013473      -0.004758      -0.003882       0.009382       0.001047      -0.014453      -0.001974       0.016427              2.039909       2.485964       0.236267      -0.471799       1.462043      -0.166653       2.171719          -0.000000
           70              H       5.051841      11.247032       1.682805       0.113443       1.263469 0.95577755E+01  0.98361835E+02                                 1.949610                            1.821857      -1.283405       2.273852                    0.993339       3.733560      10.795723       0.457018       1.302276      -0.703950      -0.026324      -0.016035      -0.016296       0.034866       0.009386       0.000200       0.001905       0.006704       0.019912      -0.013389       0.005436       0.007953              2.046734       2.412438       0.287369       0.390911       1.528354       0.210501       2.199411          -0.000000
           71              H       7.516749      14.083900      45.536614       0.122731       1.196142 0.91101774E+01  0.91041053E+02                                 1.771623                            1.700206      -1.028639       2.394092                    0.998105       3.317068       8.929669       0.515096       1.189892      -0.732643       0.015072       0.030115       0.020270       0.039306       0.013099       0.000130       0.001842      -0.028657       0.018715      -0.022544       0.005948       0.016596              1.782886       1.582587       0.208518       0.174934       1.826835       0.264775       1.939236          -0.000001
           72              H       7.400147      14.010406      43.161429       0.078856       1.242728 0.96612480E+01  0.97425359E+02                                 1.764054                            1.703954      -0.999355       2.378468                    0.998447       3.495120       9.279191       0.538957       1.126973      -0.746860       0.010847       0.027017      -0.023499       0.037414       0.009729       0.001168      -0.003453      -0.018699       0.013492      -0.016033       0.003805       0.012228              1.793534       1.563598       0.175714      -0.119703       1.845722      -0.297945       1.971281          -0.000000
           73              H       4.695709      23.160409      11.674174       0.107893       1.198383 0.87974900E+01  0.86706769E+02                                 1.734234                            1.635854      -0.971676       2.411407                    0.998398       3.299780       8.675461       0.544817       1.140674      -0.744224      -0.014749       0.033332      -0.014805       0.039341      -0.006551       0.010829      -0.006380      -0.015690       0.012943      -0.016222      -0.000779       0.017001              1.808067       1.547865      -0.318494       0.054867       2.378584      -0.047491       1.497754           0.000000
           74              H       4.791521      21.430850      10.161025       0.119944       1.098048 0.79335147E+01  0.76039483E+02                                 1.622392                            1.544479      -0.853193       2.475062                    0.999363       3.148288       8.107563       0.566765       1.127534      -0.747926      -0.013502       0.006813      -0.033207       0.036488      -0.009284       0.009120      -0.001695      -0.017336       0.024567      -0.019047       0.004467       0.014580              1.629726       1.396709      -0.005254       0.230887       1.549115       0.073736       1.943356          -0.000000
           75              H       6.592070      19.191733      12.925961       0.109973       1.163985 0.85863862E+01  0.85129001E+02                                 1.770529                            1.668701      -1.090178       2.356216                    0.996876       3.492147       9.576456       0.507997       1.216124      -0.723668       0.013997      -0.028712       0.012458       0.034286      -0.006190       0.005350      -0.005172      -0.022039       0.024106      -0.017286       0.002363       0.014923              1.833763       1.779915      -0.459793       0.092980       2.205949       0.101648       1.515426           0.000000
           76              H       6.422138      20.874746      14.457451       0.118034       1.178306 0.88130494E+01  0.87600495E+02                                 1.767042                            1.679063      -1.066063       2.377290                    0.997203       3.377109       9.153974       0.513673       1.199607      -0.729020       0.012981      -0.007887       0.038959       0.041815      -0.006362       0.003983      -0.005906      -0.013858       0.038700      -0.015950      -0.000582       0.016532              1.808901       1.695857      -0.052396       0.320874       1.581852       0.155256       2.148994           0.000000
           77              H       4.138912      19.375468       9.326500       0.109963       1.173385 0.85578607E+01  0.83860402E+02                                 1.719316                            1.621005      -0.860482       2.466336                    0.999111       3.270841       8.606679       0.542850       1.151422      -0.741633      -0.025621       0.022876      -0.009793       0.035716      -0.008750       0.013446       0.004858       0.001775      -0.006998      -0.018528       0.003939       0.014590              1.769533       1.836437      -0.360767       0.054339       2.020992       0.101085       1.451170          -0.000000
           78              H       4.111796      17.469524       8.102225       0.116688       1.157583 0.83380807E+01  0.81249307E+02                                 1.710794                            1.605293      -0.844276       2.480932                    0.999196       3.235153       8.513631       0.542349       1.158975      -0.739763      -0.028283      -0.001789      -0.027894       0.039764      -0.007834       0.013849       0.000710       0.011319      -0.003929      -0.015014      -0.003352       0.018366              1.773080       1.907534       0.153583       0.407787       1.583548       0.246532       1.828159          -0.000000
           79              H       7.412802      16.195628       9.968442       0.106074       1.129225 0.81290045E+01  0.80919111E+02                                 1.839739                            1.699381      -1.446899       2.187164                    0.991985       3.890001      11.325414       0.461867       1.332219      -0.694944       0.027161      -0.022200       0.003000       0.035207      -0.005347       0.005163       0.002553       0.004391      -0.013252      -0.009271       0.000543       0.008729              1.953730       2.271704      -0.602369       0.114061       2.141372       0.167160       1.448115           0.000000
           80              H       7.482401      18.121171      11.165205       0.106266       1.115790 0.80566553E+01  0.79679791E+02                                 1.799153                            1.673569      -1.282073       2.265298                    0.993765       3.761256      10.764284       0.475060       1.303658      -0.701702       0.027920       0.005190       0.017312       0.033259      -0.001626       0.006359       0.005548      -0.001776      -0.018336      -0.011623       0.004655       0.006968              1.885633       2.200757       0.070090       0.505327       1.642785       0.354232       1.813357          -0.000000
           81              H       0.464599       0.837832      18.946460       0.104939       1.262619 0.92790033E+01  0.94216331E+02                                 1.904421                            1.760921      -1.181914       2.313556                    0.995284       3.630169      10.222066       0.481362       1.253170      -0.715066      -0.030663       0.014102      -0.016983       0.037782      -0.013473       0.004758      -0.003882       0.009382       0.001047      -0.014453      -0.001974       0.016427              2.039909       2.485964      -0.236267       0.471799       1.462043      -0.166653       2.171719          -0.000000
           82              H       0.532391       1.001968      21.243695       0.113443       1.263469 0.95577758E+01  0.98361836E+02                                 1.949610                            1.821857      -1.283405       2.273852                    0.993339       3.733560      10.795722       0.457018       1.302275      -0.703950      -0.026324       0.016035       0.016296       0.034866      -0.009386      -0.000200       0.001905       0.006704       0.019912      -0.013389       0.005436       0.007953              2.046734       2.412437      -0.287368      -0.390911       1.528354       0.210501       2.199411          -0.000000
           83              H       2.997299      22.663100      23.242886       0.122731       1.196141 0.91101754E+01  0.91041026E+02                                 1.771623                            1.700206      -1.028639       2.394092                    0.998105       3.317068       8.929668       0.515096       1.189892      -0.732643       0.015072      -0.030115      -0.020270       0.039306      -0.013099      -0.000130       0.001842      -0.028657       0.018715      -0.022544       0.005948       0.016596              1.782886       1.582587      -0.208518      -0.174934       1.826834       0.264775       1.939236          -0.000001
           84              H       2.880697      22.736594      25.618071       0.078856       1.242727 0.96612426E+01  0.97425292E+02                                 1.764054                            1.703953      -0.999355       2.378468                    0.998447       3.495119       9.279188       0.538957       1.126973      -0.746860       0.010847      -0.027017       0.023499       0.037414      -0.009729      -0.001168      -0.003453      -0.018699       0.013492      -0.016033       0.003805       0.012228              1.793534       1.563598      -0.175714       0.119703       1.845722      -0.297945       1.971281          -0.000000
           85              H       4.343191      10.911409      11.252326       0.107893       1.198383 0.87974893E+01  0.86706757E+02                                 1.734233                            1.635853      -0.971676       2.411407                    0.998398       3.299780       8.675460       0.544817       1.140673      -0.744224       0.014749       0.033332       0.014805       0.039341       0.006551       0.010829       0.006380      -0.015690       0.012943      -0.016222      -0.000779       0.017001              1.808067       1.547864       0.318494       0.054867       2.378583       0.047491       1.497754           0.000000
           86              H       4.247379       9.181850      12.765475       0.119944       1.098048 0.79335147E+01  0.76039483E+02                                 1.622392                            1.544479      -0.853193       2.475062                    0.999363       3.148288       8.107563       0.566765       1.127534      -0.747926       0.013502       0.006813       0.033207       0.036488       0.009284       0.009120       0.001695      -0.017336       0.024567      -0.019047       0.004467       0.014580              1.629726       1.396709       0.005254       0.230887       1.549115      -0.073736       1.943356          -0.000000
           87              H       2.446830       6.942733      10.000539       0.109973       1.163985 0.85863861E+01  0.85129002E+02                                 1.770530                            1.668701      -1.090178       2.356216                    0.996876       3.492147       9.576457       0.507997       1.216124      -0.723668      -0.013997      -0.028712      -0.012458       0.034286       0.006190       0.005350       0.005172      -0.022039       0.024106      -0.017286       0.002363       0.014923              1.833763       1.779915       0.459793       0.092980       2.205949      -0.101648       1.515426           0.000000
           88              H       2.616762       8.625746       8.469049       0.118034       1.178306 0.88130494E+01  0.87600495E+02                                 1.767042                            1.679063      -1.066063       2.377290                    0.997203       3.377109       9.153974       0.513673       1.199607      -0.729020      -0.012981      -0.007887      -0.038959       0.041815       0.006362       0.003983       0.005906      -0.013858       0.038700      -0.015950      -0.000582       0.016532              1.808901       1.695857       0.052396       0.320874       1.581852      -0.155256       2.148994           0.000000
           89              H       4.899988       7.126468      13.600000       0.109963       1.173385 0.85578601E+01  0.83860392E+02                                 1.719315                            1.621004      -0.860482       2.466336                    0.999111       3.270841       8.606678       0.542850       1.151422      -0.741633       0.025621       0.022876       0.009793       0.035716       0.008750       0.013446      -0.004858       0.001775      -0.006997      -0.018528       0.003939       0.014590              1.769532       1.836436       0.360767       0.054339       2.020992      -0.101085       1.451169          -0.000000
           90              H       4.927104       5.220524      14.824275       0.116688       1.157583 0.83380801E+01  0.81249297E+02                                 1.710794                            1.605293      -0.844276       2.480932                    0.999196       3.235153       8.513630       0.542349       1.158974      -0.739763       0.028283      -0.001789       0.027894       0.039764       0.007834       0.013849      -0.000710       0.011319      -0.003929      -0.015014      -0.003352       0.018366              1.773080       1.907534      -0.153583       0.407787       1.583548      -0.246532       1.828159          -0.000000
           91              H       1.626098       3.946628      12.958058       0.106074       1.129225 0.81290045E+01  0.80919111E+02                                 1.839739                            1.699381      -1.446899       2.187164                    0.991985       3.890001      11.325414       0.461867       1.332219      -0.694944      -0.027161      -0.022200      -0.003000       0.035207       0.005347       0.005163      -0.002553       0.004391      -0.013252      -0.009271       0.000543       0.008729              1.953730       2.271704       0.602369       0.114061       2.141372      -0.167160       1.448115           0.000000
           92              H       1.556499       5.872171      11.761294       0.106266       1.115791 0.80566597E+01  0.79679844E+02                                 1.799153                            1.673570      -1.282073       2.265298                    0.993765       3.761256      10.764284       0.475060       1.303658      -0.701702      -0.027920       0.005190      -0.017312       0.033259       0.001626       0.006359      -0.005548      -0.001776      -0.018336      -0.011623       0.004655       0.006968              1.885633       2.200757      -0.070090       0.505327       1.642785      -0.354232       1.813358          -0.000000
           93              H       8.574301      13.086832       3.980040       0.104939       1.262619 0.92790034E+01  0.94216330E+02                                 1.904421                            1.760921      -1.181914       2.313556                    0.995284       3.630169      10.222065       0.481362       1.253169      -0.715066       0.030663       0.014102       0.016983       0.037782       0.013473       0.004758       0.003882       0.009382       0.001047      -0.014453      -0.001974       0.016427              2.039908       2.485964       0.236267       0.471799       1.462043       0.166653       2.171718          -0.000000
           94              H       8.506509      13.250968       1.682805       0.113443       1.263469 0.95577752E+01  0.98361834E+02                                 1.949611                            1.821857      -1.283405       2.273852                    0.993339       3.733560      10.795724       0.457018       1.302276      -0.703950       0.026324       0.016035      -0.016296       0.034866       0.009386      -0.000200      -0.001905       0.006704       0.019912      -0.013389       0.005436       0.007953              2.046734       2.412438       0.287369      -0.390911       1.528354      -0.210501       2.199411          -0.000000
           95              H       6.041601      10.414100      45.536614       0.122731       1.196141 0.91101754E+01  0.91041026E+02                                 1.771623                            1.700206      -1.028639       2.394092                    0.998105       3.317068       8.929668       0.515096       1.189892      -0.732643      -0.015072      -0.030115       0.020270       0.039306       0.013099      -0.000130      -0.001842      -0.028657       0.018715      -0.022544       0.005948       0.016596              1.782886       1.582587       0.208518      -0.174934       1.826834      -0.264775       1.939236          -0.000001
           96              H       6.158203      10.487594      43.161429       0.078856       1.242728 0.96612468E+01  0.97425344E+02                                 1.764054                            1.703953      -0.999355       2.378468                    0.998447       3.495120       9.279191       0.538957       1.126973      -0.746860      -0.010847      -0.027017      -0.023499       0.037414       0.009729      -0.001168       0.003453      -0.018699       0.013492      -0.016033       0.003805       0.012228              1.793534       1.563598       0.175714       0.119703       1.845722       0.297945       1.971281          -0.000000
           97              H       8.862641       1.337591      11.674174       0.107893       1.198383 0.87974900E+01  0.86706769E+02                                 1.734234                            1.635854      -0.971676       2.411407                    0.998398       3.299780       8.675461       0.544817       1.140674      -0.744224       0.014749      -0.033332      -0.014805       0.039341      -0.006551      -0.010829       0.006380      -0.015690       0.012943      -0.016222      -0.000779       0.017001              1.808067       1.547865      -0.318494      -0.054867       2.378583       0.047491       1.497754           0.000000
           98              H       8.766829       3.067150      10.161025       0.119944       1.098048 0.79335147E+01  0.76039483E+02                                 1.622392                            1.544479      -0.853193       2.475062                    0.999363       3.148288       8.107563       0.566765       1.127534      -0.747926       0.013502      -0.006813      -0.033207       0.036488      -0.009284      -0.009120       0.001695      -0.017336       0.024567      -0.019047       0.004467       0.014580              1.629727       1.396709      -0.005254      -0.230887       1.549115      -0.073736       1.943356          -0.000000
           99              H       6.966280       5.306267      12.925961       0.109973       1.163985 0.85863862E+01  0.85129001E+02                                 1.770529                            1.668701      -1.090178       2.356216                    0.996876       3.492147       9.576456       0.507997       1.216124      -0.723668      -0.013997       0.028712       0.012458       0.034286      -0.006190      -0.005350       0.005172      -0.022039       0.024106      -0.017286       0.002363       0.014923              1.833763       1.779915      -0.459793      -0.092980       2.205949      -0.101648       1.515426           0.000000
          100              H       7.136212       3.623254      14.457451       0.118034       1.178306 0.88130504E+01  0.87600507E+02                                 1.767042                            1.679063      -1.066063       2.377290                    0.997203       3.377109       9.153974       0.513673       1.199607      -0.729020      -0.012981       0.007887       0.038959       0.041815      -0.006362      -0.003983       0.005906      -0.013858       0.038700      -0.015950      -0.000582       0.016532              1.808901       1.695857      -0.052396      -0.320874       1.581853      -0.155256       2.148994           0.000000
          101              H       0.380538       5.122532       9.326500       0.109963       1.173385 0.85578582E+01  0.83860367E+02                                 1.719315                            1.621004      -0.860482       2.466336                    0.999111       3.270841       8.606677       0.542850       1.151422      -0.741633       0.025621      -0.022876      -0.009793       0.035716      -0.008750      -0.013446      -0.004858       0.001775      -0.006997      -0.018528       0.003939       0.014590              1.769532       1.836436      -0.360767      -0.054339       2.020991      -0.101085       1.451169          -0.000000
          102              H       0.407654       7.028476       8.102225       0.116688       1.157583 0.83380806E+01  0.81249307E+02                                 1.710794                            1.605293      -0.844277       2.480932                    0.999196       3.235153       8.513631       0.542349       1.158975      -0.739763       0.028283       0.001789      -0.027894       0.039764      -0.007834      -0.013849      -0.000710       0.011319      -0.003929      -0.015014      -0.003352       0.018366              1.773080       1.907534       0.153583      -0.407787       1.583548      -0.246532       1.828159          -0.000000
          103              H       6.145548       8.302372       9.968442       0.106074       1.129225 0.81290038E+01  0.80919103E+02                                 1.839739                            1.699381      -1.446899       2.187164                    0.991985       3.890001      11.325415       0.461867       1.332219      -0.694944      -0.027161       0.022200       0.003000       0.035207      -0.005347      -0.005163      -0.002553       0.004391      -0.013252      -0.009271       0.000543       0.008729              1.953730       2.271704      -0.602369      -0.114062       2.141372      -0.167160       1.448115           0.000000
          104              H       6.075949       6.376829      11.165205       0.106266       1.115790 0.80566553E+01  0.79679791E+02                                 1.799153                            1.673569      -1.282073       2.265298                    0.993765       3.761256      10.764284       0.475060       1.303658      -0.701702      -0.027920      -0.005190       0.017312       0.033259      -0.001626      -0.006359      -0.005548      -0.001776      -0.018336      -0.011623       0.004655       0.006968              1.885633       2.200757       0.070090      -0.505327       1.642785      -0.354232       1.813357          -0.000000
          105              H       4.054851      23.660168      18.946460       0.104939       1.262619 0.92790033E+01  0.94216331E+02                                 1.904421                            1.760921      -1.181914       2.313556                    0.995284       3.630169      10.222066       0.481362       1.253170      -0.715066       0.030663      -0.014102      -0.016983       0.037782      -0.013473      -0.004758       0.003882       0.009382       0.001047      -0.014453      -0.001974       0.016427              2.039909       2.485964      -0.236267      -0.471799       1.462043       0.166653       2.171719          -0.000000
          106              H       3.987059      23.496032      21.243695       0.113443       1.263470 0.95577767E+01  0.98361852E+02                                 1.949611                            1.821857      -1.283405       2.273852                    0.993339       3.733560      10.795724       0.457018       1.302276      -0.703950       0.026324      -0.016035       0.016296       0.034866      -0.009386       0.000200      -0.001905       0.006704       0.019912      -0.013389       0.005436       0.007953              2.046734       2.412438      -0.287369       0.390911       1.528354      -0.210501       2.199411          -0.000000
          107              H       1.522151       1.834900      23.242886       0.122731       1.196141 0.91101754E+01  0.91041026E+02                                 1.771623                            1.700206      -1.028639       2.394092                    0.998105       3.317068       8.929668       0.515096       1.189892      -0.732643      -0.015072       0.030115      -0.020270       0.039306      -0.013099       0.000130      -0.001842      -0.028657       0.018715      -0.022544       0.005948       0.016596              1.782886       1.582587      -0.208518       0.174934       1.826834      -0.264775       1.939236          -0.000001
          108              H       1.638753       1.761406      25.618071       0.078856       1.242728 0.96612461E+01  0.97425333E+02                                 1.764054                            1.703953      -0.999355       2.378468                    0.998447       3.495120       9.279190       0.538957       1.126973      -0.746860      -0.010847       0.027017       0.023499       0.037414      -0.009729       0.001168       0.003453      -0.018699       0.013492      -0.016033       0.003805       0.012228              1.793534       1.563598      -0.175714      -0.119703       1.845722       0.297945       1.971281          -0.000000
          109              C       8.142241      11.049333      37.146432       0.616781      24.878508 0.25446777E+03  0.53144009E+04                                 8.045554                            5.745640      -0.145518       2.015197                    0.999403      22.462204      64.018691       0.602850       0.486492      -1.007897       0.009248       0.048464       0.052730       0.072214      -0.056441       0.053385      -0.065232       0.044759      -0.043601      -0.080142      -0.038243       0.118385             10.849673       8.106828       1.775710      -1.145257      13.378369       5.891434      11.063823           0.000000
          110              C       8.012081       9.989059      36.157842      -0.035298      37.854623 0.43314151E+03  0.10104889E+05                                 9.828452                            6.916239       0.065031       2.033761                    0.999255      27.020114      75.682942       0.633961       0.414135      -1.072923      -0.004752      -0.032952      -0.031032       0.045513       0.000863      -0.002825      -0.007316       0.003792      -0.011695      -0.009724       0.002349       0.007375             13.707622       7.276001       1.987698      -0.707402      19.301021       8.799195      14.545844           0.000000
          111              C       8.484815      10.102975      34.864787      -0.092730      32.851172 0.41353016E+03  0.96206561E+04                                 8.987137                            6.831451       0.024982       1.980032                    0.999680      29.096138      83.761210       0.622098       0.423204      -1.057767      -0.014535      -0.028351      -0.000208       0.031860       0.008157      -0.007697      -0.026713      -0.004572      -0.058557      -0.034936       0.002807       0.032129             11.323469       6.221725       1.120854      -0.895361      15.597890       5.839208      12.150792           0.000000
          112              C       8.423351       9.072344      33.944059      -0.152973      33.891994 0.42088698E+03  0.98142749E+04                                 9.128790                            6.853436       0.186613       2.032753                    0.999710      29.290703      83.836278       0.627669       0.418488      -1.062983       0.003120       0.014617       0.018967       0.024148      -0.001167      -0.017023      -0.011442       0.007692       0.051483      -0.020688      -0.008006       0.028694             11.754003       6.336884       1.932899      -0.399221      17.802650       5.903087      11.122475           0.000001
          113              C       7.838534       7.873167      34.324180       0.091381      36.820636 0.40334985E+03  0.92669989E+04                                 9.776931                            6.754015      -0.061163       1.996213                    0.999432      26.234634      73.524494       0.628602       0.424105      -1.063881      -0.001748       0.004713       0.007357       0.008910       0.001982       0.001225       0.014867       0.020078      -0.041747      -0.024322       0.006794       0.017528             14.392590       7.185664       1.853609      -0.822013      21.656206       9.609830      14.335899           0.000000
          114              C       7.363088       7.745533      35.601186      -0.141568      33.639920 0.41777620E+03  0.97601175E+04                                 9.156317                            6.876836       0.058919       1.996261                    0.999464      29.365890      85.164708       0.617632       0.424488      -1.055253       0.003725       0.024985       0.008786       0.026746       0.004327       0.007082      -0.018711      -0.005251      -0.047055      -0.027530       0.007287       0.020243             11.725285       7.354645       1.546655      -1.314074      15.124386       6.921309      12.696825           0.000000
          115              C       7.450765       8.755830      36.516871      -0.076517      32.663627 0.40636374E+03  0.94227719E+04                                 9.007515                            6.798711       0.013334       1.987269                    0.999562      28.679413      82.713718       0.619260       0.426550      -1.054559       0.007203      -0.001330      -0.023524       0.024638      -0.009912       0.003360      -0.018499       0.039414       0.035912      -0.034575       0.010146       0.024430             11.618908       7.253459       2.154822      -0.787768      16.219735       6.304852      11.383531           0.000000
          116              C       7.799667       6.708777      33.377316       0.066621      40.851237 0.42726504E+03  0.99336263E+04                                10.381198                            6.900123      -0.038300       1.994479                    0.999354      26.655926      74.530201       0.630446       0.417876      -1.070534      -0.000848      -0.009405      -0.003769       0.010168       0.003428      -0.003611       0.007406      -0.040408       0.002385      -0.021725      -0.000727       0.022452             15.680593      10.458660       1.933212      -1.216863      22.351920      11.229242      14.231200           0.000000
          117              C       8.768637       6.479721      32.404774      -0.152148      34.844738 0.41941335E+03  0.97865746E+04                                 9.282781                            6.842013       0.146997       2.016587                    0.999715      29.524376      84.965124       0.627135       0.418559      -1.061283      -0.007400      -0.026576      -0.013057       0.030521       0.025602      -0.009396      -0.015368       0.010693      -0.034365      -0.024791      -0.013020       0.037811             12.004085       9.076841      -0.056976      -2.181801      16.084623       7.068813      10.850792           0.000000
          118              C       8.786715       5.336889      31.673877      -0.094476      33.633543 0.40335803E+03  0.93351211E+04                                 9.130766                            6.764236      -0.021012       1.969308                    0.999663      28.970432      83.454968       0.622155       0.425381      -1.055352      -0.014074       0.012556       0.020289       0.027702      -0.008721      -0.017119      -0.014142       0.047463       0.027580      -0.036658       0.004624       0.032034             11.671961       9.218140       1.495250      -1.368159      16.303672       6.096163       9.494072          -0.000000
          119              C       7.847573       4.344720      31.868294      -0.030828      39.162342 0.43162140E+03  0.10030728E+05                                 9.946142                            6.843216       0.079763       2.031521                    0.999311      26.978084      74.691351       0.647780       0.406864      -1.080892      -0.004359       0.042468       0.021507       0.047803       0.003582       0.001312       0.003231       0.021218       0.003717      -0.012470       0.001536       0.010933             14.163964      10.539704       0.423905      -2.475488      21.258860       8.327915      10.693328           0.000000
          120              C       6.815331       4.582351      32.781685      -0.097173      36.296202 0.43152041E+03  0.10194771E+05                                 9.716067                            7.051721      -0.191483       1.912430                    0.999172      29.789403      87.765033       0.599943       0.432136      -1.047291       0.015102       0.022413      -0.006493       0.027795       0.004678       0.015065      -0.018618       0.014542      -0.015506      -0.028792       0.007568       0.021224             12.812663      11.183775       0.629955      -2.584246      16.917216       7.195488      10.336996           0.000000
          121              C       6.780079       5.725673      33.502953      -0.148872      37.694001 0.44712141E+03  0.10637786E+05                                 9.913975                            7.138306      -0.032662       1.959693                    0.999169      30.170385      88.660765       0.602399       0.427362      -1.052155       0.008848      -0.010135      -0.022567       0.026273      -0.012260      -0.010106      -0.002674       0.038882       0.035210      -0.029582       0.005596       0.023985             13.306490      11.159804       2.660101      -1.143576      18.514858       7.609661      10.244809           0.000000
          122              C       7.970502       2.985081      31.220849       0.630951      24.133733 0.23547109E+03  0.47975775E+04                                 7.702110                            5.441658      -0.003886       2.062046                    0.999369      21.715077      60.074585       0.637479       0.471581      -1.021196       0.000457      -0.059320      -0.032934       0.067850      -0.019590       0.063255      -0.049794       0.061085       0.181544      -0.078781      -0.037349       0.116130             10.348675       9.481451       0.420019      -1.926299      14.199719       4.824008       7.364854           0.000000
          123              C       3.314565      12.767868      42.334241      -0.094272      35.276425 0.41327873E+03  0.96491800E+04                                 9.500520                            6.864093      -0.102054       1.941107                    0.999569      29.413884      85.864404       0.613627       0.427518      -1.051170      -0.016859      -0.017729       0.022339       0.033130       0.004965      -0.016490      -0.016557      -0.014716      -0.083207      -0.037608       0.006929       0.030679             12.766261      11.825572       1.799478       0.810338       5.226544       0.452191      21.246667          -0.000000
          124              C       3.298295      12.824703      43.711665      -0.139933      36.156338 0.43163128E+03  0.10188655E+05                                 9.658396                            7.006011      -0.076591       1.951258                    0.998834      29.865751      87.688029       0.608474       0.426442      -1.051738      -0.004282      -0.008689      -0.024684       0.026516       0.003008       0.012776       0.015087      -0.003657      -0.017342      -0.020493      -0.000400       0.020892             13.014822      11.424747       1.948332      -1.525296       5.419821      -0.261646      22.199897          -0.000000
          125              C       1.837608      11.175988       0.746487      -0.190704      35.619165 0.48212445E+03  0.11643488E+05                                 9.471644                            7.348015       0.087159       1.984908                    0.999737      30.934685      90.435815       0.603907       0.419964      -1.060867      -0.009681       0.007365       0.029129       0.031567       0.030424       0.011660       0.021709      -0.039575       0.053992      -0.045292      -0.002431       0.047723             12.369848       6.911541       1.382001      -0.184684       7.622123      -0.769604      22.575881          -0.000001
          126              C       1.901785      11.269080       2.262846      -0.096322      34.635327 0.45708169E+03  0.10913822E+05                                 9.364349                            7.206071      -0.004258       1.958781                    0.999694      30.151440      88.208480       0.602128       0.426024      -1.055006       0.007829       0.041536      -0.037458       0.056477       0.015169      -0.015431      -0.047053       0.005525      -0.022486      -0.050525      -0.003328       0.053853             12.339813       6.937792       1.184534       0.633934       7.463748       1.005800      22.617900          -0.000000
          127              C       3.622791       1.199667      31.633068       0.616781      24.878508 0.25446767E+03  0.53143984E+04                                 8.045554                            5.745639      -0.145518       2.015197                    0.999403      22.462204      64.018692       0.602850       0.486492      -1.007897       0.009248      -0.048464      -0.052730       0.072214       0.056441      -0.053385      -0.065232       0.044759      -0.043601      -0.080142      -0.038243       0.118385             10.849674       8.106826      -1.775709       1.145257      13.378368       5.891436      11.063827           0.000000
          128              C       3.492631       2.259940      32.621658      -0.035298      37.854643 0.43314157E+03  0.10104890E+05                                 9.828455                            6.916240       0.065031       2.033761                    0.999255      27.020114      75.682941       0.633961       0.414135      -1.072923      -0.004752       0.032952       0.031032       0.045513      -0.000863       0.002825      -0.007316       0.003792      -0.011695      -0.009724       0.002349       0.007375             13.707629       7.276001      -1.987694       0.707403      19.301027       8.799208      14.545858           0.000000
          129              C       3.965365       2.146025      33.914713      -0.092730      32.851179 0.41353012E+03  0.96206550E+04                                 8.987138                            6.831451       0.024983       1.980032                    0.999680      29.096137      83.761208       0.622098       0.423204      -1.057767      -0.014535       0.028351       0.000208       0.031860      -0.008157       0.007697      -0.026713      -0.004572      -0.058557      -0.034936       0.002807       0.032129             11.323473       6.221726      -1.120852       0.895361      15.597895       5.839215      12.150798           0.000000
          130              C       3.903901       3.176656      34.835441      -0.152973      33.892000 0.42088697E+03  0.98142746E+04                                 9.128792                            6.853436       0.186613       2.032753                    0.999710      29.290702      83.836276       0.627669       0.418488      -1.062983       0.003120      -0.014617      -0.018967       0.024148       0.001167       0.017023      -0.011442       0.007692       0.051483      -0.020688      -0.008006       0.028694             11.754007       6.336885      -1.932900       0.399220      17.802657       5.903090      11.122478           0.000001
          131              C       3.319084       4.375833      34.455320       0.091381      36.820637 0.40334985E+03  0.92669988E+04                                 9.776931                            6.754014      -0.061163       1.996213                    0.999432      26.234634      73.524493       0.628602       0.424105      -1.063881      -0.001748      -0.004713      -0.007357       0.008910      -0.001982      -0.001225       0.014867       0.020078      -0.041747      -0.024322       0.006794       0.017528             14.392590       7.185664      -1.853609       0.822013      21.656207       9.609830      14.335900           0.000000
          132              C       2.843638       4.503467      33.178314      -0.141568      33.639917 0.41777617E+03  0.97601167E+04                                 9.156317                            6.876836       0.058919       1.996261                    0.999464      29.365889      85.164707       0.617632       0.424488      -1.055253       0.003725      -0.024985      -0.008786       0.026746      -0.004328      -0.007082      -0.018711      -0.005251      -0.047055      -0.027530       0.007287       0.020243             11.725285       7.354645      -1.546654       1.314075      15.124383       6.921308      12.696825           0.000000
          133              C       2.931315       3.493170      32.262629      -0.076517      32.663637 0.40636398E+03  0.94227787E+04                                 9.007517                            6.798713       0.013334       1.987269                    0.999562      28.679413      82.713716       0.619260       0.426550      -1.054559       0.007203       0.001330       0.023524       0.024638       0.009912      -0.003360      -0.018499       0.039414       0.035912      -0.034575       0.010146       0.024430             11.618911       7.253460      -2.154821       0.787767      16.219740       6.304857      11.383535           0.000000
          134              C       3.280217       5.540223      35.402184       0.066621      40.851238 0.42726504E+03  0.99336264E+04                                10.381198                            6.900123      -0.038300       1.994479                    0.999354      26.655926      74.530201       0.630446       0.417876      -1.070534      -0.000848       0.009405       0.003769       0.010168      -0.003428       0.003611       0.007406      -0.040408       0.002385      -0.021725      -0.000727       0.022452             15.680594      10.458660      -1.933212       1.216864      22.351921      11.229242      14.231200          -0.000000
          135              C       4.249187       5.769279      36.374726      -0.152148      34.844737 0.41941333E+03  0.97865741E+04                                 9.282781                            6.842013       0.146997       2.016587                    0.999715      29.524375      84.965123       0.627135       0.418559      -1.061283      -0.007400       0.026576       0.013057       0.030521      -0.025602       0.009396      -0.015368       0.010693      -0.034365      -0.024791      -0.013020       0.037811             12.004086       9.076841       0.056975       2.181801      16.084624       7.068813      10.850792           0.000000
          136              C       4.267265       6.912111      37.105623      -0.094476      33.633540 0.40335799E+03  0.93351198E+04                                 9.130766                            6.764236      -0.021012       1.969308                    0.999663      28.970430      83.454958       0.622155       0.425381      -1.055352      -0.014074      -0.012556      -0.020289       0.027702       0.008721       0.017119      -0.014142       0.047463       0.027580      -0.036658       0.004624       0.032034             11.671961       9.218140      -1.495250       1.368158      16.303671       6.096162       9.494071           0.000000
          137              C       3.328123       7.904280      36.911206      -0.030828      39.162339 0.43162135E+03  0.10030727E+05                                 9.946141                            6.843216       0.079763       2.031521                    0.999311      26.978082      74.691345       0.647780       0.406864      -1.080892      -0.004359      -0.042468      -0.021507       0.047803      -0.003582      -0.001312       0.003231       0.021218       0.003717      -0.012470       0.001536       0.010933             14.163964      10.539703      -0.423905       2.475488      21.258860       8.327915      10.693328           0.000000
          138              C       2.295881       7.666649      35.997815      -0.097173      36.296203 0.43152042E+03  0.10194771E+05                                 9.716067                            7.051721      -0.191484       1.912430                    0.999172      29.789403      87.765034       0.599943       0.432136      -1.047291       0.015102      -0.022413       0.006493       0.027795      -0.004678      -0.015065      -0.018618       0.014542      -0.015506      -0.028792       0.007568       0.021224             12.812663      11.183776      -0.629956       2.584246      16.917217       7.195489      10.336997           0.000000
          139              C       2.260629       6.523327      35.276547      -0.148872      37.694001 0.44712141E+03  0.10637786E+05                                 9.913975                            7.138306      -0.032662       1.959693                    0.999169      30.170385      88.660765       0.602399       0.427362      -1.052155       0.008848       0.010135       0.022567       0.026273       0.012260       0.010106      -0.002674       0.038882       0.035210      -0.029582       0.005596       0.023985             13.306490      11.159804      -2.660101       1.143576      18.514858       7.609661      10.244809           0.000000
          140              C       3.451052       9.263919      37.558651       0.630951      24.133733 0.23547109E+03  0.47975775E+04                                 7.702110                            5.441658      -0.003886       2.062046                    0.999369      21.715077      60.074581       0.637479       0.471581      -1.021196       0.000457       0.059320       0.032934       0.067850       0.019590      -0.063255      -0.049794       0.061085       0.181544      -0.078781      -0.037349       0.116130             10.348674       9.481451      -0.420019       1.926299      14.199717       4.824007       7.364853           0.000000
          141              C       7.834015      23.979132      26.445259      -0.094272      35.276425 0.41327873E+03  0.96491800E+04                                 9.500520                            6.864093      -0.102054       1.941107                    0.999569      29.413884      85.864404       0.613627       0.427518      -1.051170      -0.016859       0.017729      -0.022339       0.033130      -0.004965       0.016490      -0.016557      -0.014716      -0.083207      -0.037608       0.006929       0.030679             12.766261      11.825572      -1.799478      -0.810338       5.226544       0.452191      21.246667          -0.000000
          142              C       7.817745      23.922297      25.067835      -0.139933      36.156337 0.43163126E+03  0.10188654E+05                                 9.658396                            7.006011      -0.076591       1.951258                    0.998834      29.865750      87.688026       0.608474       0.426442      -1.051738      -0.004282       0.008689       0.024684       0.026516      -0.003008      -0.012776       0.015087      -0.003657      -0.017342      -0.020493      -0.000399       0.020892             13.014821      11.424747      -1.948332       1.525296       5.419821      -0.261646      22.199897          -0.000000
          143              C       6.357058       1.073012      22.180013      -0.190704      35.619165 0.48212447E+03  0.11643488E+05                                 9.471643                            7.348015       0.087159       1.984908                    0.999737      30.934686      90.435816       0.603907       0.419964      -1.060867      -0.009681      -0.007365      -0.029129       0.031567      -0.030424      -0.011660       0.021709      -0.039575       0.053992      -0.045292      -0.002431       0.047723             12.369848       6.911541      -1.382001       0.184684       7.622123      -0.769604      22.575880          -0.000001
          144              C       6.421235       0.979920      20.663654      -0.096322      34.635327 0.45708170E+03  0.10913822E+05                                 9.364349                            7.206070      -0.004258       1.958781                    0.999694      30.151440      88.208476       0.602128       0.426024      -1.055006       0.007829      -0.041536       0.037458       0.056477      -0.015169       0.015431      -0.047053       0.005525      -0.022486      -0.050525      -0.003328       0.053853             12.339813       6.937791      -1.184534      -0.633934       7.463748       1.005800      22.617899          -0.000000
          145              C       5.416109      13.448667      37.146432       0.616781      24.878508 0.25446767E+03  0.53143984E+04                                 8.045554                            5.745639      -0.145518       2.015197                    0.999403      22.462204      64.018692       0.602850       0.486492      -1.007897      -0.009248      -0.048464       0.052730       0.072214      -0.056441      -0.053385       0.065232       0.044759      -0.043601      -0.080142      -0.038243       0.118385             10.849674       8.106826       1.775709       1.145257      13.378368      -5.891436      11.063827           0.000000
          146              C       5.546269      14.508940      36.157842      -0.035298      37.854642 0.43314157E+03  0.10104890E+05                                 9.828455                            6.916240       0.065031       2.033761                    0.999255      27.020114      75.682941       0.633961       0.414135      -1.072923       0.004752       0.032952      -0.031032       0.045513       0.000863       0.002825       0.007316       0.003792      -0.011695      -0.009724       0.002349       0.007375             13.707628       7.276001       1.987694       0.707403      19.301027      -8.799208      14.545858           0.000000
          147              C       5.073535      14.395025      34.864787      -0.092730      32.851180 0.41353012E+03  0.96206552E+04                                 8.987139                            6.831452       0.024982       1.980032                    0.999680      29.096137      83.761211       0.622098       0.423204      -1.057767       0.014535       0.028351      -0.000208       0.031860       0.008157       0.007697       0.026713      -0.004572      -0.058557      -0.034936       0.002807       0.032129             11.323474       6.221726       1.120852       0.895361      15.597896      -5.839216      12.150799           0.000000
          148              C       5.134999      15.425656      33.944059      -0.152973      33.892000 0.42088695E+03  0.98142743E+04                                 9.128792                            6.853436       0.186613       2.032753                    0.999710      29.290702      83.836278       0.627669       0.418488      -1.062983      -0.003120      -0.014617       0.018967       0.024148      -0.001167       0.017023       0.011442       0.007692       0.051483      -0.020688      -0.008006       0.028694             11.754007       6.336885       1.932900       0.399221      17.802656      -5.903090      11.122478           0.000000
          149              C       5.719816      16.624833      34.324180       0.091381      36.820635 0.40334982E+03  0.92669982E+04                                 9.776931                            6.754014      -0.061163       1.996213                    0.999432      26.234633      73.524491       0.628602       0.424105      -1.063881       0.001748      -0.004713       0.007357       0.008910       0.001982      -0.001225      -0.014867       0.020078      -0.041747      -0.024322       0.006794       0.017528             14.392590       7.185664       1.853609       0.822013      21.656207      -9.609830      14.335900           0.000000
          150              C       6.195262      16.752467      35.601186      -0.141568      33.639918 0.41777619E+03  0.97601172E+04                                 9.156316                            6.876836       0.058919       1.996261                    0.999464      29.365890      85.164707       0.617632       0.424488      -1.055253      -0.003725      -0.024985       0.008786       0.026746       0.004327      -0.007082       0.018711      -0.005251      -0.047055      -0.027530       0.007287       0.020243             11.725284       7.354645       1.546654       1.314074      15.124383      -6.921307      12.696824           0.000000
          151              C       6.107585      15.742170      36.516871      -0.076517      32.663637 0.40636399E+03  0.94227788E+04                                 9.007517                            6.798713       0.013334       1.987269                    0.999562      28.679413      82.713717       0.619260       0.426550      -1.054559      -0.007203       0.001330      -0.023524       0.024638      -0.009912      -0.003360       0.018499       0.039414       0.035912      -0.034575       0.010146       0.024430             11.618912       7.253460       2.154821       0.787767      16.219740      -6.304857      11.383535           0.000000
          152              C       5.758683      17.789223      33.377316       0.066621      40.851237 0.42726504E+03  0.99336263E+04                                10.381198                            6.900122      -0.038300       1.994479                    0.999354      26.655926      74.530199       0.630446       0.417876      -1.070534       0.000848       0.009405      -0.003769       0.010168       0.003428       0.003611      -0.007406      -0.040408       0.002385      -0.021725      -0.000727       0.022452             15.680593      10.458660       1.933212       1.216863      22.351920     -11.229242      14.231199           0.000000
          153              C       4.789713      18.018279      32.404774      -0.152148      34.844737 0.41941333E+03  0.97865741E+04                                 9.282781                            6.842014       0.146997       2.016587                    0.999715      29.524375      84.965122       0.627135       0.418559      -1.061283       0.007400       0.026576      -0.013057       0.030521       0.025602       0.009396       0.015368       0.010693      -0.034365      -0.024791      -0.013020       0.037811             12.004086       9.076841      -0.056975       2.181801      16.084624      -7.068813      10.850792           0.000000
          154              C       4.771635      19.161111      31.673877      -0.094476      33.633542 0.40335801E+03  0.93351205E+04                                 9.130766                            6.764236      -0.021012       1.969308                    0.999663      28.970431      83.454960       0.622155       0.425381      -1.055352       0.014074      -0.012556       0.020289       0.027702      -0.008721       0.017119       0.014142       0.047463       0.027580      -0.036658       0.004624       0.032034             11.671961       9.218140       1.495250       1.368158      16.303671      -6.096162       9.494071           0.000000
          155              C       5.710777      20.153280      31.868294      -0.030828      39.162341 0.43162138E+03  0.10030727E+05                                 9.946142                            6.843216       0.079763       2.031521                    0.999311      26.978083      74.691348       0.647780       0.406864      -1.080892       0.004359      -0.042468       0.021507       0.047803       0.003582      -0.001312      -0.003231       0.021218       0.003717      -0.012470       0.001536       0.010933             14.163964      10.539703       0.423905       2.475488      21.258860      -8.327915      10.693328           0.000000
          156              C       6.743019      19.915649      32.781685      -0.097173      36.296202 0.43152040E+03  0.10194770E+05                                 9.716067                            7.051721      -0.191483       1.912430                    0.999172      29.789402      87.765032       0.599943       0.432136      -1.047291      -0.015102      -0.022413      -0.006493       0.027795       0.004678      -0.015065       0.018618       0.014542      -0.015506      -0.028792       0.007568       0.021224             12.812663      11.183776       0.629955       2.584246      16.917217      -7.195489      10.336997           0.000000
          157              C       6.778271      18.772327      33.502953      -0.148872      37.693999 0.44712138E+03  0.10637785E+05                                 9.913975                            7.138305      -0.032662       1.959693                    0.999169      30.170384      88.660760       0.602399       0.427362      -1.052155      -0.008848       0.010135      -0.022567       0.026273      -0.012260       0.010106       0.002674       0.038882       0.035210      -0.029582       0.005596       0.023985             13.306490      11.159803       2.660101       1.143576      18.514857      -7.609661      10.244809           0.000000
          158              C       5.587848      21.512919      31.220849       0.630951      24.133733 0.23547109E+03  0.47975775E+04                                 7.702110                            5.441658      -0.003886       2.062046                    0.999369      21.715077      60.074584       0.637479       0.471581      -1.021196      -0.000457       0.059320      -0.032934       0.067850      -0.019590      -0.063255       0.049794       0.061085       0.181544      -0.078781      -0.037349       0.116130             10.348675       9.481451       0.420019       1.926299      14.199719      -4.824008       7.364854           0.000000
          159              C       1.204885      11.730132      42.334241      -0.094272      35.276425 0.41327872E+03  0.96491799E+04                                 9.500520                            6.864093      -0.102054       1.941107                    0.999569      29.413884      85.864403       0.613627       0.427518      -1.051170       0.016859       0.017729       0.022339       0.033130       0.004965       0.016490       0.016557      -0.014716      -0.083207      -0.037608       0.006929       0.030679             12.766261      11.825571       1.799478      -0.810338       5.226544      -0.452191      21.246667          -0.000000
          160              C       1.221155      11.673297      43.711665      -0.139933      36.156338 0.43163127E+03  0.10188655E+05                                 9.658396                            7.006011      -0.076591       1.951258                    0.998834      29.865751      87.688029       0.608474       0.426442      -1.051738       0.004282       0.008689      -0.024684       0.026516       0.003008      -0.012776      -0.015087      -0.003657      -0.017342      -0.020493      -0.000400       0.020892             13.014821      11.424747       1.948333       1.525296       5.419821       0.261646      22.199897          -0.000000
          161              C       2.681842      13.322012       0.746487      -0.190704      35.619168 0.48212451E+03  0.11643489E+05                                 9.471644                            7.348015       0.087159       1.984908                    0.999737      30.934688      90.435826       0.603907       0.419964      -1.060867       0.009681      -0.007365       0.029129       0.031567       0.030424      -0.011660      -0.021710      -0.039575       0.053992      -0.045292      -0.002431       0.047723             12.369849       6.911541       1.382001       0.184684       7.622123       0.769604      22.575882          -0.000001
          162              C       2.617665      13.228920       2.262846      -0.096322      34.635330 0.45708173E+03  0.10913823E+05                                 9.364349                            7.206071      -0.004258       1.958781                    0.999694      30.151442      88.208487       0.602128       0.426024      -1.055006      -0.007829      -0.041536      -0.037458       0.056477       0.015169       0.015431       0.047053       0.005525      -0.022486      -0.050525      -0.003328       0.053853             12.339814       6.937792       1.184534      -0.633934       7.463749      -1.005800      22.617902          -0.000000
          163              C       0.896659      23.298333      31.633068       0.616781      24.878508 0.25446776E+03  0.53144009E+04                                 8.045554                            5.745640      -0.145518       2.015197                    0.999403      22.462204      64.018693       0.602850       0.486492      -1.007897      -0.009248       0.048464      -0.052730       0.072214       0.056441       0.053385       0.065232       0.044759      -0.043601      -0.080142      -0.038243       0.118385             10.849674       8.106828      -1.775710      -1.145257      13.378370      -5.891434      11.063823           0.000000
          164              C       1.026819      22.238059      32.621658      -0.035298      37.854624 0.43314151E+03  0.10104889E+05                                 9.828453                            6.916240       0.065031       2.033761                    0.999255      27.020114      75.682943       0.633961       0.414135      -1.072923       0.004752      -0.032952       0.031032       0.045513      -0.000863      -0.002825       0.007316       0.003792      -0.011695      -0.009724       0.002349       0.007375             13.707622       7.276001      -1.987698      -0.707402      19.301022      -8.799196      14.545844           0.000000
          165              C       0.554085      22.351975      33.914713      -0.092730      32.851172 0.41353016E+03  0.96206562E+04                                 8.987137                            6.831452       0.024982       1.980032                    0.999680      29.096138      83.761211       0.622098       0.423204      -1.057767       0.014535      -0.028351       0.000208       0.031860      -0.008157      -0.007697       0.026713      -0.004572      -0.058557      -0.034936       0.002807       0.032129             11.323469       6.221725      -1.120854      -0.895361      15.597891      -5.839208      12.150792           0.000000
          166              C       0.615549      21.321344      34.835441      -0.152973      33.891995 0.42088698E+03  0.98142749E+04                                 9.128791                            6.853436       0.186613       2.032753                    0.999710      29.290703      83.836279       0.627669       0.418488      -1.062983      -0.003120       0.014617      -0.018967       0.024148       0.001167      -0.017023       0.011442       0.007692       0.051483      -0.020688      -0.008006       0.028694             11.754004       6.336884      -1.932900      -0.399221      17.802652      -5.903087      11.122476           0.000000
          167              C       1.200366      20.122167      34.455320       0.091381      36.820636 0.40334985E+03  0.92669989E+04                                 9.776931                            6.754014      -0.061163       1.996213                    0.999432      26.234634      73.524494       0.628602       0.424105      -1.063881       0.001748       0.004713      -0.007357       0.008910      -0.001982       0.001225      -0.014867       0.020078      -0.041747      -0.024322       0.006794       0.017528             14.392590       7.185664      -1.853609      -0.822013      21.656207      -9.609830      14.335899           0.000000
          168              C       1.675812      19.994533      33.178314      -0.141568      33.639920 0.41777620E+03  0.97601176E+04                                 9.156317                            6.876836       0.058919       1.996261                    0.999464      29.365890      85.164709       0.617632       0.424488      -1.055253      -0.003725       0.024985      -0.008786       0.026746      -0.004327       0.007082       0.018711      -0.005251      -0.047055      -0.027530       0.007287       0.020243             11.725286       7.354646      -1.546656      -1.314074      15.124387      -6.921309      12.696825           0.000000
          169              C       1.588135      21.004830      32.262629      -0.076517      32.663627 0.40636374E+03  0.94227719E+04                                 9.007515                            6.798711       0.013334       1.987269                    0.999562      28.679413      82.713718       0.619260       0.426549      -1.054559      -0.007203      -0.001330       0.023524       0.024638       0.009912       0.003360       0.018499       0.039414       0.035912      -0.034575       0.010146       0.024430             11.618908       7.253459      -2.154822      -0.787768      16.219735      -6.304852      11.383531           0.000000
          170              C       1.239233      18.957777      35.402184       0.066621      40.851238 0.42726504E+03  0.99336264E+04                                10.381198                            6.900123      -0.038300       1.994479                    0.999354      26.655926      74.530202       0.630446       0.417876      -1.070534       0.000848      -0.009405       0.003769       0.010168      -0.003428      -0.003611      -0.007406      -0.040408       0.002385      -0.021725      -0.000727       0.022452             15.680594      10.458660      -1.933212      -1.216863      22.351921     -11.229242      14.231200           0.000000
          171              C       0.270263      18.728721      36.374726      -0.152148      34.844739 0.41941336E+03  0.97865749E+04                                 9.282781                            6.842014       0.146997       2.016587                    0.999715      29.524376      84.965126       0.627135       0.418559      -1.061283       0.007400      -0.026576       0.013057       0.030521      -0.025602      -0.009396       0.015368       0.010693      -0.034365      -0.024791      -0.013020       0.037811             12.004086       9.076841       0.056976      -2.181801      16.084624      -7.068814      10.850792           0.000000
          172              C       0.252185      17.585889      37.105623      -0.094476      33.633543 0.40335803E+03  0.93351211E+04                                 9.130766                            6.764236      -0.021012       1.969308                    0.999663      28.970432      83.454966       0.622155       0.425381      -1.055352       0.014074       0.012556      -0.020289       0.027702       0.008721      -0.017119       0.014142       0.047463       0.027580      -0.036658       0.004624       0.032034             11.671961       9.218140      -1.495250      -1.368159      16.303671      -6.096163       9.494072          -0.000000
          173              C       1.191327      16.593720      36.911206      -0.030828      39.162341 0.43162137E+03  0.10030727E+05                                 9.946142                            6.843216       0.079763       2.031521                    0.999311      26.978083      74.691349       0.647780       0.406864      -1.080892       0.004359       0.042468      -0.021507       0.047803      -0.003582       0.001312      -0.003231       0.021218       0.003717      -0.012470       0.001536       0.010933             14.163964      10.539704      -0.423905      -2.475488      21.258860      -8.327915      10.693328           0.000000
          174              C       2.223569      16.831351      35.997815      -0.097173      36.296203 0.43152042E+03  0.10194771E+05                                 9.716067                            7.051721      -0.191483       1.912430                    0.999172      29.789403      87.765034       0.599943       0.432136      -1.047291      -0.015102       0.022413       0.006493       0.027795      -0.004678       0.015065       0.018618       0.014542      -0.015506      -0.028792       0.007568       0.021224             12.812663      11.183776      -0.629956      -2.584246      16.917216      -7.195488      10.336996           0.000000
          175              C       2.258821      17.974673      35.276547      -0.148872      37.694001 0.44712141E+03  0.10637786E+05                                 9.913975                            7.138306      -0.032662       1.959693                    0.999169      30.170385      88.660765       0.602399       0.427362      -1.052155      -0.008848      -0.010135       0.022567       0.026273       0.012260      -0.010106       0.002674       0.038882       0.035210      -0.029582       0.005596       0.023985             13.306490      11.159804      -2.660101      -1.143576      18.514858      -7.609661      10.244809           0.000000
          176              C       1.068398      15.234081      37.558651       0.630951      24.133733 0.23547109E+03  0.47975775E+04                                 7.702110                            5.441658      -0.003886       2.062046                    0.999369      21.715077      60.074584       0.637479       0.471581      -1.021196      -0.000457      -0.059320       0.032934       0.067850       0.019590       0.063255       0.049794       0.061085       0.181544      -0.078781      -0.037349       0.116130             10.348674       9.481451      -0.420019      -1.926299      14.199718      -4.824008       7.364854           0.000000
          177              C       5.724335       0.518868      26.445259      -0.094272      35.276425 0.41327871E+03  0.96491797E+04                                 9.500520                            6.864093      -0.102054       1.941107                    0.999569      29.413884      85.864404       0.613627       0.427518      -1.051170       0.016859      -0.017729      -0.022339       0.033130      -0.004965      -0.016490       0.016557      -0.014716      -0.083207      -0.037608       0.006929       0.030679             12.766261      11.825572      -1.799478       0.810338       5.226544      -0.452191      21.246668          -0.000000
          178              C       5.740605       0.575703      25.067835      -0.139933      36.156338 0.43163127E+03  0.10188655E+05                                 9.658396                            7.006011      -0.076592       1.951258                    0.998834      29.865751      87.688029       0.608474       0.426442      -1.051738       0.004282      -0.008689       0.024684       0.026516      -0.003008       0.012776      -0.015087      -0.003657      -0.017342      -0.020493      -0.000399       0.020892             13.014821      11.424747      -1.948333      -1.525296       5.419821       0.261646      22.199897          -0.000000
          179              C       7.201292      23.424988      22.180013      -0.190704      35.619166 0.48212447E+03  0.11643488E+05                                 9.471644                            7.348015       0.087159       1.984908                    0.999737      30.934686      90.435820       0.603907       0.419964      -1.060867       0.009681       0.007365      -0.029129       0.031567      -0.030424       0.011660      -0.021709      -0.039575       0.053992      -0.045292      -0.002431       0.047723             12.369849       6.911541      -1.382001      -0.184684       7.622123       0.769604      22.575882          -0.000001
          180              C       7.137115      23.518080      20.663654      -0.096322      34.635330 0.45708174E+03  0.10913823E+05                                 9.364349                            7.206071      -0.004258       1.958781                    0.999694      30.151442      88.208486       0.602128       0.426024      -1.055006      -0.007829       0.041536       0.037458       0.056477      -0.015169      -0.015431       0.047053       0.005525      -0.022486      -0.050525      -0.003328       0.053853             12.339814       6.937792      -1.184534       0.633934       7.463748      -1.005800      22.617901          -0.000000
          181              C       0.896659      13.448667       8.706568       0.616781      24.878508 0.25446767E+03  0.53143984E+04                                 8.045554                            5.745639      -0.145518       2.015197                    0.999403      22.462204      64.018692       0.602850       0.486492      -1.007897      -0.009248      -0.048464      -0.052730       0.072214      -0.056441       0.053385      -0.065232       0.044759      -0.043601      -0.080142      -0.038243       0.118385             10.849674       8.106826       1.775709      -1.145257      13.378368       5.891436      11.063827           0.000000
          182              C       1.026819      14.508940       9.695158      -0.035298      37.854643 0.43314157E+03  0.10104891E+05                                 9.828456                            6.916240       0.065031       2.033761                    0.999255      27.020114      75.682942       0.633961       0.414135      -1.072923       0.004752       0.032952       0.031032       0.045513       0.000863      -0.002825      -0.007316       0.003792      -0.011695      -0.009724       0.002349       0.007375             13.707629       7.276001       1.987694      -0.707403      19.301027       8.799208      14.545858           0.000000
          183              C       0.554085      14.395025      10.988213      -0.092730      32.851179 0.41353012E+03  0.96206549E+04                                 8.987138                            6.831451       0.024983       1.980032                    0.999680      29.096137      83.761209       0.622098       0.423204      -1.057767       0.014535       0.028351       0.000208       0.031860       0.008157      -0.007697      -0.026713      -0.004572      -0.058557      -0.034936       0.002807       0.032129             11.323473       6.221726       1.120852      -0.895361      15.597896       5.839215      12.150798           0.000000
          184              C       0.615549      15.425656      11.908941      -0.152973      33.891999 0.42088694E+03  0.98142740E+04                                 9.128792                            6.853436       0.186613       2.032753                    0.999710      29.290701      83.836273       0.627669       0.418488      -1.062983      -0.003120      -0.014617      -0.018967       0.024148      -0.001167      -0.017023      -0.011442       0.007692       0.051483      -0.020688      -0.008006       0.028694             11.754007       6.336885       1.932900      -0.399220      17.802657       5.903090      11.122478           0.000000
          185              C       1.200366      16.624833      11.528820       0.091381      36.820636 0.40334983E+03  0.92669983E+04                                 9.776931                            6.754015      -0.061163       1.996213                    0.999432      26.234633      73.524492       0.628602       0.424105      -1.063881       0.001748      -0.004713      -0.007357       0.008910       0.001982       0.001225       0.014867       0.020078      -0.041747      -0.024322       0.006794       0.017528             14.392591       7.185664       1.853609      -0.822013      21.656208       9.609831      14.335900           0.000000
          186              C       1.675812      16.752467      10.251814      -0.141568      33.639918 0.41777618E+03  0.97601171E+04                                 9.156316                            6.876836       0.058919       1.996261                    0.999464      29.365890      85.164706       0.617632       0.424488      -1.055253      -0.003725      -0.024985      -0.008786       0.026746       0.004328       0.007082      -0.018711      -0.005251      -0.047055      -0.027530       0.007287       0.020243             11.725284       7.354645       1.546655      -1.314074      15.124382       6.921307      12.696824           0.000000
          187              C       1.588135      15.742170       9.336129      -0.076517      32.663637 0.40636399E+03  0.94227787E+04                                 9.007517                            6.798713       0.013334       1.987269                    0.999562      28.679413      82.713715       0.619260       0.426550      -1.054559      -0.007203       0.001330       0.023524       0.024638      -0.009912       0.003360      -0.018499       0.039414       0.035912      -0.034575       0.010146       0.024430             11.618911       7.253460       2.154821      -0.787767      16.219740       6.304857      11.383535           0.000000
          188              C       1.239233      17.789223      12.475684       0.066621      40.851237 0.42726504E+03  0.99336262E+04                                10.381198                            6.900122      -0.038300       1.994479                    0.999354      26.655926      74.530199       0.630446       0.417876      -1.070534       0.000848       0.009405       0.003769       0.010168       0.003428      -0.003611       0.007406      -0.040408       0.002385      -0.021725      -0.000727       0.022452             15.680593      10.458659       1.933212      -1.216863      22.351920      11.229242      14.231200           0.000000
          189              C       0.270263      18.018279      13.448226      -0.152148      34.844738 0.41941333E+03  0.97865742E+04                                 9.282781                            6.842014       0.146997       2.016587                    0.999715      29.524375      84.965122       0.627135       0.418559      -1.061283       0.007400       0.026576       0.013057       0.030521       0.025602      -0.009396      -0.015368       0.010693      -0.034365      -0.024791      -0.013020       0.037811             12.004086       9.076841      -0.056976      -2.181801      16.084624       7.068814      10.850792           0.000000
          190              C       0.252185      19.161111      14.179123      -0.094476      33.633541 0.40335801E+03  0.93351203E+04                                 9.130766                            6.764236      -0.021012       1.969308                    0.999663      28.970431      83.454960       0.622155       0.425381      -1.055352       0.014074      -0.012556      -0.020289       0.027702      -0.008721      -0.017119      -0.014142       0.047463       0.027580      -0.036658       0.004624       0.032034             11.671961       9.218140       1.495250      -1.368158      16.303671       6.096162       9.494071          -0.000000
          191              C       1.191327      20.153280      13.984706      -0.030828      39.162340 0.43162137E+03  0.10030727E+05                                 9.946141                            6.843216       0.079763       2.031521                    0.999311      26.978083      74.691347       0.647780       0.406864      -1.080892       0.004359      -0.042468      -0.021507       0.047803       0.003582       0.001312       0.003231       0.021218       0.003717      -0.012470       0.001536       0.010933             14.163964      10.539703       0.423905      -2.475488      21.258860       8.327915      10.693328           0.000000
          192              C       2.223569      19.915649      13.071315      -0.097173      36.296202 0.43152041E+03  0.10194771E+05                                 9.716067                            7.051720      -0.191483       1.912430                    0.999172      29.789403      87.765032       0.599943       0.432136      -1.047291      -0.015102      -0.022413       0.006493       0.027795       0.004678       0.015065      -0.018618       0.014542      -0.015506      -0.028792       0.007568       0.021224             12.812663      11.183775       0.629956      -2.584246      16.917216       7.195488      10.336996           0.000000
          193              C       2.258821      18.772327      12.350047      -0.148872      37.694000 0.44712140E+03  0.10637785E+05                                 9.913974                            7.138305      -0.032662       1.959693                    0.999169      30.170385      88.660761       0.602399       0.427362      -1.052155      -0.008848       0.010135       0.022567       0.026273      -0.012260      -0.010106      -0.002674       0.038882       0.035210      -0.029582       0.005596       0.023985             13.306489      11.159803       2.660101      -1.143576      18.514857       7.609661      10.244809           0.000000
          194              C       1.068398      21.512919      14.632151       0.630951      24.133733 0.23547109E+03  0.47975776E+04                                 7.702110                            5.441658      -0.003886       2.062046                    0.999369      21.715077      60.074583       0.637479       0.471581      -1.021196      -0.000457       0.059320       0.032934       0.067850      -0.019590       0.063255      -0.049794       0.061085       0.181544      -0.078781      -0.037349       0.116130             10.348674       9.481451       0.420019      -1.926299      14.199718       4.824008       7.364854           0.000000
          195              C       5.724335      11.730132       3.518759      -0.094272      35.276425 0.41327872E+03  0.96491798E+04                                 9.500520                            6.864093      -0.102054       1.941107                    0.999569      29.413884      85.864405       0.613627       0.427518      -1.051170       0.016859       0.017729      -0.022339       0.033130       0.004965      -0.016490      -0.016557      -0.014716      -0.083207      -0.037608       0.006929       0.030679             12.766261      11.825572       1.799478       0.810338       5.226544       0.452191      21.246668          -0.000000
          196              C       5.740605      11.673297       2.141335      -0.139933      36.156337 0.43163126E+03  0.10188654E+05                                 9.658396                            7.006011      -0.076591       1.951258                    0.998834      29.865750      87.688027       0.608474       0.426442      -1.051738       0.004282       0.008689       0.024684       0.026516       0.003008       0.012776       0.015087      -0.003657      -0.017342      -0.020493      -0.000400       0.020892             13.014822      11.424747       1.948332      -1.525296       5.419821      -0.261646      22.199897          -0.000000
          197              C       7.201292      13.322012      45.106513      -0.190704      35.619165 0.48212445E+03  0.11643488E+05                                 9.471644                            7.348015       0.087159       1.984908                    0.999737      30.934686      90.435822       0.603907       0.419964      -1.060867       0.009681      -0.007365      -0.029129       0.031567       0.030424       0.011660       0.021709      -0.039575       0.053992      -0.045292      -0.002431       0.047723             12.369849       6.911541       1.382001      -0.184684       7.622123      -0.769604      22.575881          -0.000001
          198              C       7.137115      13.228920      43.590154      -0.096322      34.635328 0.45708171E+03  0.10913822E+05                                 9.364349                            7.206071      -0.004258       1.958781                    0.999694      30.151441      88.208484       0.602128       0.426024      -1.055006      -0.007829      -0.041536       0.037458       0.056477       0.015169      -0.015431      -0.047053       0.005525      -0.022486      -0.050525      -0.003328       0.053853             12.339814       6.937792       1.184534       0.633934       7.463749       1.005800      22.617901          -0.000000
          199              C       5.416109      23.298333      14.219932       0.616781      24.878508 0.25446777E+03  0.53144009E+04                                 8.045554                            5.745640      -0.145518       2.015197                    0.999403      22.462204      64.018691       0.602850       0.486492      -1.007897      -0.009248       0.048464       0.052730       0.072214       0.056441      -0.053385      -0.065232       0.044759      -0.043601      -0.080142      -0.038243       0.118385             10.849673       8.106828      -1.775710       1.145257      13.378369       5.891434      11.063823           0.000000
          200              C       5.546269      22.238059      13.231342      -0.035298      37.854623 0.43314151E+03  0.10104889E+05                                 9.828452                            6.916239       0.065031       2.033761                    0.999255      27.020114      75.682941       0.633961       0.414135      -1.072923       0.004752      -0.032952      -0.031032       0.045513      -0.000863       0.002825      -0.007316       0.003792      -0.011695      -0.009724       0.002349       0.007375             13.707621       7.276000      -1.987698       0.707403      19.301020       8.799195      14.545844           0.000000
          201              C       5.073535      22.351975      11.938287      -0.092730      32.851171 0.41353015E+03  0.96206558E+04                                 8.987137                            6.831452       0.024983       1.980032                    0.999680      29.096137      83.761210       0.622098       0.423204      -1.057767       0.014535      -0.028351      -0.000208       0.031860      -0.008157       0.007697      -0.026713      -0.004572      -0.058557      -0.034936       0.002807       0.032129             11.323470       6.221725      -1.120854       0.895361      15.597891       5.839209      12.150792           0.000000
          202              C       5.134999      21.321344      11.017559      -0.152973      33.891995 0.42088698E+03  0.98142750E+04                                 9.128791                            6.853436       0.186613       2.032753                    0.999710      29.290703      83.836279       0.627669       0.418488      -1.062983      -0.003120       0.014617       0.018967       0.024148       0.001167       0.017023      -0.011442       0.007692       0.051483      -0.020688      -0.008006       0.028694             11.754004       6.336884      -1.932899       0.399221      17.802652       5.903087      11.122476           0.000000
          203              C       5.719816      20.122167      11.397680       0.091381      36.820635 0.40334985E+03  0.92669988E+04                                 9.776930                            6.754014      -0.061163       1.996213                    0.999432      26.234634      73.524493       0.628602       0.424105      -1.063881       0.001748       0.004713       0.007357       0.008910      -0.001982      -0.001225       0.014867       0.020078      -0.041747      -0.024322       0.006794       0.017528             14.392589       7.185664      -1.853609       0.822012      21.656205       9.609830      14.335899           0.000000
          204              C       6.195262      19.994533      12.674686      -0.141568      33.639918 0.41777617E+03  0.97601169E+04                                 9.156317                            6.876836       0.058919       1.996261                    0.999464      29.365889      85.164705       0.617632       0.424488      -1.055253      -0.003725       0.024985       0.008786       0.026746      -0.004327      -0.007082      -0.018711      -0.005251      -0.047055      -0.027530       0.007287       0.020243             11.725285       7.354645      -1.546655       1.314074      15.124385       6.921308      12.696824           0.000000
          205              C       6.107585      21.004830      13.590371      -0.076517      32.663626 0.40636373E+03  0.94227716E+04                                 9.007515                            6.798711       0.013334       1.987269                    0.999562      28.679412      82.713715       0.619260       0.426550      -1.054559      -0.007203      -0.001330      -0.023524       0.024638       0.009912      -0.003360      -0.018499       0.039414       0.035912      -0.034575       0.010146       0.024430             11.618908       7.253459      -2.154822       0.787768      16.219734       6.304852      11.383531           0.000000
          206              C       5.758683      18.957777      10.450816       0.066621      40.851238 0.42726505E+03  0.99336266E+04                                10.381198                            6.900123      -0.038300       1.994479                    0.999354      26.655926      74.530200       0.630446       0.417876      -1.070534       0.000848      -0.009405      -0.003769       0.010168      -0.003428       0.003611       0.007406      -0.040408       0.002385      -0.021725      -0.000727       0.022452             15.680593      10.458660      -1.933213       1.216863      22.351920      11.229242      14.231199          -0.000000
          207              C       4.789713      18.728721       9.478274      -0.152148      34.844738 0.41941335E+03  0.97865746E+04                                 9.282781                            6.842013       0.146997       2.016587                    0.999715      29.524376      84.965125       0.627135       0.418559      -1.061283       0.007400      -0.026576      -0.013057       0.030521      -0.025602       0.009396      -0.015368       0.010693      -0.034365      -0.024791      -0.013020       0.037811             12.004085       9.076841       0.056975       2.181801      16.084623       7.068813      10.850792           0.000000
          208              C       4.771635      17.585889       8.747377      -0.094476      33.633542 0.40335801E+03  0.93351205E+04                                 9.130766                            6.764236      -0.021012       1.969308                    0.999663      28.970431      83.454963       0.622155       0.425381      -1.055352       0.014074       0.012556       0.020289       0.027702       0.008721       0.017119      -0.014142       0.047463       0.027580      -0.036658       0.004624       0.032034             11.671961       9.218140      -1.495250       1.368158      16.303671       6.096163       9.494072          -0.000000
          209              C       5.710777      16.593720       8.941794      -0.030828      39.162340 0.43162137E+03  0.10030727E+05                                 9.946141                            6.843216       0.079763       2.031521                    0.999311      26.978083      74.691347       0.647780       0.406864      -1.080892       0.004359       0.042468       0.021507       0.047803      -0.003582      -0.001312       0.003231       0.021218       0.003717      -0.012470       0.001536       0.010933             14.163963      10.539703      -0.423905       2.475488      21.258859       8.327914      10.693327           0.000000
          210              C       6.743019      16.831351       9.855185      -0.097173      36.296201 0.43152041E+03  0.10194770E+05                                 9.716067                            7.051721      -0.191483       1.912430                    0.999172      29.789402      87.765031       0.599943       0.432136      -1.047291      -0.015102       0.022413      -0.006493       0.027795      -0.004678      -0.015065      -0.018618       0.014542      -0.015506      -0.028792       0.007568       0.021224             12.812663      11.183775      -0.629955       2.584246      16.917217       7.195488      10.336996           0.000000
          211              C       6.778271      17.974673      10.576453      -0.148872      37.693982 0.44712115E+03  0.10637778E+05                                 9.913972                            7.138303      -0.032662       1.959693                    0.999169      30.170385      88.660763       0.602399       0.427362      -1.052155      -0.008848      -0.010135      -0.022567       0.026273       0.012260       0.010106      -0.002674       0.038882       0.035210      -0.029582       0.005596       0.023985             13.306485      11.159802      -2.660101       1.143575      18.514851       7.609657      10.244803           0.000000
          212              C       5.587848      15.234081       8.294349       0.630951      24.133733 0.23547109E+03  0.47975775E+04                                 7.702110                            5.441658      -0.003886       2.062046                    0.999369      21.715077      60.074582       0.637479       0.471581      -1.021196      -0.000457      -0.059320      -0.032934       0.067850       0.019590      -0.063255      -0.049794       0.061085       0.181544      -0.078781      -0.037349       0.116130             10.348674       9.481451      -0.420019       1.926299      14.199717       4.824007       7.364853           0.000000
          213              C       1.204885       0.518868      19.407741      -0.094272      35.276425 0.41327872E+03  0.96491797E+04                                 9.500520                            6.864093      -0.102054       1.941107                    0.999569      29.413884      85.864404       0.613627       0.427518      -1.051170       0.016859      -0.017729       0.022339       0.033130      -0.004965       0.016490      -0.016557      -0.014716      -0.083207      -0.037608       0.006929       0.030679             12.766261      11.825572      -1.799478      -0.810338       5.226544       0.452191      21.246668          -0.000000
          214              C       1.221155       0.575703      20.785165      -0.139933      36.156337 0.43163125E+03  0.10188654E+05                                 9.658396                            7.006011      -0.076591       1.951258                    0.998834      29.865750      87.688025       0.608474       0.426442      -1.051738       0.004282      -0.008689      -0.024684       0.026516      -0.003008      -0.012776       0.015087      -0.003657      -0.017342      -0.020493      -0.000400       0.020892             13.014821      11.424746      -1.948332       1.525296       5.419821      -0.261646      22.199897          -0.000000
          215              C       2.681842      23.424988      23.672987      -0.190704      35.619165 0.48212445E+03  0.11643488E+05                                 9.471643                            7.348015       0.087159       1.984908                    0.999737      30.934686      90.435819       0.603907       0.419964      -1.060867       0.009681       0.007365       0.029129       0.031567      -0.030424      -0.011660       0.021709      -0.039575       0.053992      -0.045292      -0.002431       0.047723             12.369848       6.911541      -1.382001       0.184684       7.622123      -0.769604      22.575880          -0.000001
          216              C       2.617665      23.518080      25.189346      -0.096322      34.635329 0.45708173E+03  0.10913823E+05                                 9.364349                            7.206071      -0.004258       1.958781                    0.999694      30.151441      88.208482       0.602128       0.426024      -1.055006      -0.007829       0.041536      -0.037458       0.056477      -0.015169       0.015431      -0.047053       0.005525      -0.022486      -0.050525      -0.003328       0.053853             12.339814       6.937792      -1.184534      -0.633934       7.463748       1.005800      22.617901          -0.000000
          217              C       3.622791      11.049333       8.706568       0.616781      24.878508 0.25446776E+03  0.53144009E+04                                 8.045554                            5.745640      -0.145518       2.015197                    0.999403      22.462204      64.018692       0.602850       0.486492      -1.007897       0.009248       0.048464      -0.052730       0.072214      -0.056441      -0.053385       0.065232       0.044759      -0.043601      -0.080142      -0.038243       0.118385             10.849673       8.106828       1.775710       1.145257      13.378370      -5.891434      11.063823           0.000000
          218              C       3.492631       9.989059       9.695158      -0.035298      37.854623 0.43314151E+03  0.10104889E+05                                 9.828452                            6.916239       0.065031       2.033761                    0.999255      27.020114      75.682941       0.633961       0.414135      -1.072923      -0.004752      -0.032952       0.031032       0.045513       0.000863       0.002825       0.007316       0.003792      -0.011695      -0.009724       0.002349       0.007375             13.707622       7.276000       1.987698       0.707402      19.301021      -8.799195      14.545844           0.000000
          219              C       3.965365      10.102975      10.988213      -0.092730      32.851172 0.41353015E+03  0.96206560E+04                                 8.987137                            6.831452       0.024982       1.980032                    0.999680      29.096137      83.761210       0.622098       0.423204      -1.057767      -0.014535      -0.028351       0.000208       0.031860       0.008157       0.007697       0.026713      -0.004572      -0.058557      -0.034936       0.002807       0.032129             11.323470       6.221725       1.120854       0.895361      15.597891      -5.839209      12.150793           0.000000
          220              C       3.903901       9.072344      11.908941      -0.152973      33.891993 0.42088695E+03  0.98142743E+04                                 9.128791                            6.853436       0.186613       2.032753                    0.999710      29.290702      83.836276       0.627669       0.418488      -1.062983       0.003120       0.014617      -0.018967       0.024148      -0.001167       0.017023       0.011442       0.007692       0.051483      -0.020688      -0.008006       0.028694             11.754004       6.336884       1.932899       0.399221      17.802651      -5.903087      11.122476           0.000000
          221              C       3.319084       7.873167      11.528820       0.091381      36.820636 0.40334985E+03  0.92669989E+04                                 9.776931                            6.754015      -0.061163       1.996213                    0.999432      26.234634      73.524494       0.628602       0.424105      -1.063881      -0.001748       0.004713      -0.007357       0.008910       0.001982      -0.001225      -0.014867       0.020078      -0.041747      -0.024322       0.006794       0.017528             14.392590       7.185664       1.853609       0.822012      21.656207      -9.609830      14.335900           0.000000
          222              C       2.843638       7.745533      10.251814      -0.141568      33.639920 0.41777620E+03  0.97601175E+04                                 9.156317                            6.876836       0.058919       1.996261                    0.999464      29.365890      85.164708       0.617632       0.424488      -1.055253       0.003725       0.024985      -0.008786       0.026746       0.004327      -0.007082       0.018711      -0.005251      -0.047055      -0.027530       0.007287       0.020243             11.725285       7.354645       1.546656       1.314074      15.124386      -6.921309      12.696824           0.000000
          223              C       2.931315       8.755830       9.336129      -0.076517      32.663626 0.40636373E+03  0.94227715E+04                                 9.007515                            6.798711       0.013334       1.987269                    0.999562      28.679412      82.713715       0.619260       0.426550      -1.054559       0.007203      -0.001330       0.023524       0.024638      -0.009912      -0.003360       0.018499       0.039414       0.035912      -0.034575       0.010146       0.024430             11.618908       7.253459       2.154822       0.787768      16.219735      -6.304852      11.383531           0.000000
          224              C       3.280217       6.708777      12.475684       0.066621      40.851238 0.42726504E+03  0.99336264E+04                                10.381198                            6.900123      -0.038300       1.994479                    0.999354      26.655926      74.530202       0.630446       0.417876      -1.070534      -0.000848      -0.009405       0.003769       0.010168       0.003428       0.003611      -0.007406      -0.040408       0.002385      -0.021725      -0.000727       0.022452             15.680594      10.458660       1.933212       1.216863      22.351921     -11.229242      14.231200           0.000000
          225              C       4.249187       6.479721      13.448226      -0.152148      34.844739 0.41941336E+03  0.97865749E+04                                 9.282781                            6.842014       0.146997       2.016587                    0.999715      29.524376      84.965126       0.627135       0.418559      -1.061283      -0.007400      -0.026576       0.013057       0.030521       0.025602       0.009396       0.015368       0.010693      -0.034365      -0.024791      -0.013020       0.037811             12.004086       9.076841      -0.056976       2.181801      16.084624      -7.068813      10.850792           0.000000
          226              C       4.267265       5.336889      14.179123      -0.094476      33.633541 0.40335801E+03  0.93351205E+04                                 9.130766                            6.764236      -0.021012       1.969308                    0.999663      28.970431      83.454962       0.622155       0.425381      -1.055352      -0.014074       0.012556      -0.020289       0.027702      -0.008721       0.017119       0.014142       0.047463       0.027580      -0.036658       0.004624       0.032034             11.671961       9.218140       1.495250       1.368158      16.303671      -6.096162       9.494072          -0.000000
          227              C       3.328123       4.344720      13.984706      -0.030828      39.162340 0.43162137E+03  0.10030727E+05                                 9.946141                            6.843216       0.079763       2.031521                    0.999311      26.978083      74.691348       0.647780       0.406864      -1.080892      -0.004359       0.042468      -0.021507       0.047803       0.003582      -0.001312      -0.003231       0.021218       0.003717      -0.012470       0.001536       0.010933             14.163964      10.539703       0.423905       2.475488      21.258860      -8.327915      10.693328           0.000000
          228              C       2.295881       4.582351      13.071315      -0.097173      36.296202 0.43152041E+03  0.10194770E+05                                 9.716067                            7.051720      -0.191483       1.912430                    0.999172      29.789403      87.765032       0.599943       0.432136      -1.047291       0.015102       0.022413       0.006493       0.027795       0.004678      -0.015065       0.018618       0.014542      -0.015506      -0.028792       0.007568       0.021224             12.812662      11.183775       0.629956       2.584246      16.917216      -7.195488      10.336996           0.000000
          229              C       2.260629       5.725673      12.350047      -0.148872      37.694001 0.44712140E+03  0.10637786E+05                                 9.913975                            7.138305      -0.032662       1.959693                    0.999169      30.170385      88.660764       0.602399       0.427362      -1.052155       0.008848      -0.010135       0.022567       0.026273      -0.012260       0.010106       0.002674       0.038882       0.035210      -0.029582       0.005596       0.023985             13.306490      11.159803       2.660101       1.143576      18.514858      -7.609661      10.244809           0.000000
          230              C       3.451052       2.985081      14.632151       0.630951      24.133733 0.23547109E+03  0.47975775E+04                                 7.702110                            5.441658      -0.003886       2.062046                    0.999369      21.715077      60.074583       0.637479       0.471581      -1.021196       0.000457      -0.059320       0.032934       0.067850      -0.019590      -0.063255       0.049794       0.061085       0.181544      -0.078781      -0.037349       0.116130             10.348674       9.481451       0.420019       1.926299      14.199718      -4.824007       7.364853           0.000000
          231              C       7.834015      12.767868       3.518759      -0.094272      35.276425 0.41327872E+03  0.96491797E+04                                 9.500520                            6.864093      -0.102054       1.941107                    0.999569      29.413884      85.864404       0.613627       0.427518      -1.051170      -0.016859      -0.017729      -0.022339       0.033130       0.004965       0.016490       0.016557      -0.014716      -0.083207      -0.037608       0.006929       0.030679             12.766261      11.825572       1.799478      -0.810338       5.226544      -0.452191      21.246668          -0.000000
          232              C       7.817745      12.824703       2.141335      -0.139933      36.156337 0.43163126E+03  0.10188654E+05                                 9.658396                            7.006011      -0.076591       1.951258                    0.998834      29.865750      87.688028       0.608474       0.426442      -1.051738      -0.004282      -0.008689       0.024684       0.026516       0.003008      -0.012776      -0.015087      -0.003657      -0.017342      -0.020493      -0.000399       0.020892             13.014822      11.424747       1.948333       1.525296       5.419821       0.261646      22.199897          -0.000000
          233              C       6.357058      11.175988      45.106513      -0.190704      35.619166 0.48212448E+03  0.11643488E+05                                 9.471643                            7.348015       0.087159       1.984908                    0.999737      30.934687      90.435821       0.603907       0.419964      -1.060867      -0.009681       0.007365      -0.029129       0.031567       0.030424      -0.011660      -0.021709      -0.039575       0.053992      -0.045292      -0.002431       0.047723             12.369848       6.911541       1.382001       0.184684       7.622123       0.769604      22.575880          -0.000001
          234              C       6.421235      11.269080      43.590154      -0.096322      34.635327 0.45708169E+03  0.10913822E+05                                 9.364349                            7.206071      -0.004258       1.958781                    0.999694      30.151440      88.208482       0.602128       0.426024      -1.055006       0.007829       0.041536       0.037458       0.056477       0.015169       0.015431       0.047053       0.005525      -0.022486      -0.050525      -0.003328       0.053853             12.339814       6.937792       1.184534      -0.633934       7.463749      -1.005800      22.617901          -0.000000
          235              C       8.142241       1.199667      14.219932       0.616781      24.878508 0.25446766E+03  0.53143984E+04                                 8.045554                            5.745639      -0.145518       2.015197                    0.999403      22.462204      64.018692       0.602850       0.486492      -1.007897       0.009248      -0.048464       0.052730       0.072214       0.056441       0.053385       0.065232       0.044759      -0.043601      -0.080142      -0.038243       0.118385             10.849674       8.106826      -1.775709      -1.145257      13.378367      -5.891436      11.063827           0.000000
          236              C       8.012081       2.259940      13.231342      -0.035298      37.854643 0.43314157E+03  0.10104890E+05                                 9.828456                            6.916240       0.065031       2.033761                    0.999255      27.020114      75.682942       0.633961       0.414135      -1.072923      -0.004752       0.032952      -0.031032       0.045513      -0.000863      -0.002825       0.007316       0.003792      -0.011695      -0.009724       0.002349       0.007375             13.707629       7.276001      -1.987694      -0.707403      19.301027      -8.799208      14.545858           0.000000
          237              C       8.484815       2.146025      11.938287      -0.092730      32.851179 0.41353012E+03  0.96206550E+04                                 8.987139                            6.831451       0.024983       1.980032                    0.999680      29.096137      83.761210       0.622098       0.423204      -1.057767      -0.014535       0.028351      -0.000208       0.031860      -0.008157      -0.007697       0.026713      -0.004572      -0.058557      -0.034936       0.002807       0.032129             11.323473       6.221726      -1.120852      -0.895361      15.597896      -5.839216      12.150798           0.000000
          238              C       8.423351       3.176656      11.017559      -0.152973      33.892000 0.42088696E+03  0.98142746E+04                                 9.128792                            6.853436       0.186613       2.032753                    0.999710      29.290702      83.836277       0.627669       0.418488      -1.062983       0.003120      -0.014617       0.018967       0.024148       0.001167      -0.017023       0.011442       0.007692       0.051483      -0.020688      -0.008006       0.028694             11.754007       6.336885      -1.932900      -0.399220      17.802657      -5.903090      11.122478           0.000000
          239              C       7.838534       4.375833      11.397680       0.091381      36.820636 0.40334983E+03  0.92669983E+04                                 9.776931                            6.754015      -0.061163       1.996213                    0.999432      26.234633      73.524492       0.628602       0.424105      -1.063881      -0.001748      -0.004713       0.007357       0.008910      -0.001982       0.001225      -0.014867       0.020078      -0.041747      -0.024322       0.006794       0.017528             14.392591       7.185664      -1.853609      -0.822013      21.656208      -9.609831      14.335901           0.000000
          240              C       7.363088       4.503467      12.674686      -0.141568      33.639917 0.41777617E+03  0.97601166E+04                                 9.156316                            6.876836       0.058919       1.996261                    0.999464      29.365889      85.164705       0.617632       0.424488      -1.055253       0.003725      -0.024985       0.008786       0.026746      -0.004328       0.007082       0.018711      -0.005251      -0.047055      -0.027530       0.007287       0.020243             11.725284       7.354645      -1.546654      -1.314075      15.124382      -6.921308      12.696825           0.000000
          241              C       7.450765       3.493170      13.590371      -0.076517      32.663637 0.40636398E+03  0.94227786E+04                                 9.007517                            6.798713       0.013334       1.987269                    0.999562      28.679413      82.713717       0.619260       0.426550      -1.054559       0.007203       0.001330      -0.023524       0.024638       0.009912       0.003360       0.018499       0.039414       0.035912      -0.034575       0.010146       0.024430             11.618911       7.253460      -2.154821      -0.787767      16.219739      -6.304857      11.383535           0.000000
          242              C       7.799667       5.540223      10.450816       0.066621      40.851239 0.42726505E+03  0.99336266E+04                                10.381198                            6.900123      -0.038300       1.994479                    0.999354      26.655926      74.530200       0.630446       0.417876      -1.070534      -0.000848       0.009405      -0.003769       0.010168      -0.003428      -0.003611      -0.007406      -0.040408       0.002385      -0.021725      -0.000727       0.022452             15.680594      10.458660      -1.933213      -1.216863      22.351922     -11.229243      14.231200           0.000000
          243              C       8.768637       5.769279       9.478274      -0.152148      34.844739 0.41941334E+03  0.97865745E+04                                 9.282781                            6.842014       0.146997       2.016587                    0.999715      29.524375      84.965122       0.627135       0.418559      -1.061283      -0.007400       0.026576      -0.013057       0.030521      -0.025602      -0.009396       0.015368       0.010693      -0.034365      -0.024791      -0.013020       0.037811             12.004086       9.076841       0.056976      -2.181801      16.084625      -7.068814      10.850793           0.000000
          244              C       8.786715       6.912111       8.747377      -0.094476      33.633543 0.40335803E+03  0.93351209E+04                                 9.130766                            6.764236      -0.021012       1.969308                    0.999663      28.970432      83.454964       0.622155       0.425381      -1.055352      -0.014074      -0.012556       0.020289       0.027702       0.008721      -0.017119       0.014142       0.047463       0.027580      -0.036658       0.004624       0.032034             11.671961       9.218140      -1.495250      -1.368159      16.303671      -6.096163       9.494072           0.000000
          245              C       7.847573       7.904280       8.941794      -0.030828      39.162341 0.43162138E+03  0.10030728E+05                                 9.946142                            6.843216       0.079763       2.031521                    0.999311      26.978083      74.691350       0.647780       0.406864      -1.080892      -0.004359      -0.042468       0.021507       0.047803      -0.003582       0.001312      -0.003231       0.021218       0.003717      -0.012470       0.001536       0.010933             14.163964      10.539704      -0.423905      -2.475488      21.258861      -8.327915      10.693328           0.000000
          246              C       6.815331       7.666649       9.855185      -0.097173      36.296203 0.43152043E+03  0.10194771E+05                                 9.716067                            7.051721      -0.191484       1.912430                    0.999172      29.789403      87.765034       0.599943       0.432136      -1.047291       0.015102      -0.022413      -0.006493       0.027795      -0.004678       0.015065       0.018618       0.014542      -0.015506      -0.028792       0.007568       0.021224             12.812663      11.183776      -0.629955      -2.584246      16.917217      -7.195489      10.336996           0.000000
          247              C       6.780079       6.523327      10.576453      -0.148872      37.693982 0.44712115E+03  0.10637778E+05                                 9.913972                            7.138303      -0.032662       1.959693                    0.999169      30.170385      88.660763       0.602399       0.427362      -1.052155       0.008848       0.010135      -0.022567       0.026273       0.012260      -0.010106       0.002674       0.038882       0.035210      -0.029582       0.005596       0.023985             13.306485      11.159802      -2.660101      -1.143575      18.514851      -7.609657      10.244804           0.000000
          248              C       7.970502       9.263919       8.294349       0.630951      24.133733 0.23547109E+03  0.47975775E+04                                 7.702110                            5.441658      -0.003886       2.062046                    0.999369      21.715077      60.074584       0.637479       0.471581      -1.021196       0.000457       0.059320      -0.032934       0.067850       0.019590       0.063255       0.049794       0.061085       0.181544      -0.078781      -0.037349       0.116130             10.348674       9.481451      -0.420019      -1.926299      14.199719      -4.824008       7.364854           0.000000
          249              C       3.314565      23.979132      19.407741      -0.094272      35.276425 0.41327871E+03  0.96491796E+04                                 9.500520                            6.864093      -0.102054       1.941107                    0.999569      29.413884      85.864403       0.613627       0.427518      -1.051170      -0.016859       0.017729       0.022339       0.033130      -0.004965      -0.016490       0.016557      -0.014716      -0.083207      -0.037608       0.006929       0.030679             12.766261      11.825571      -1.799478       0.810338       5.226544      -0.452191      21.246668          -0.000000
          250              C       3.298295      23.922297      20.785165      -0.139933      36.156337 0.43163126E+03  0.10188654E+05                                 9.658396                            7.006011      -0.076592       1.951258                    0.998834      29.865750      87.688029       0.608474       0.426442      -1.051738      -0.004282       0.008689      -0.024684       0.026516      -0.003008       0.012776      -0.015087      -0.003657      -0.017342      -0.020493      -0.000399       0.020892             13.014822      11.424747      -1.948333      -1.525296       5.419821       0.261646      22.199898          -0.000000
          251              C       1.837608       1.073012      23.672987      -0.190704      35.619167 0.48212449E+03  0.11643489E+05                                 9.471644                            7.348015       0.087159       1.984908                    0.999737      30.934687      90.435824       0.603907       0.419964      -1.060867      -0.009681      -0.007365       0.029129       0.031567      -0.030424       0.011660      -0.021709      -0.039575       0.053992      -0.045292      -0.002431       0.047723             12.369849       6.911541      -1.382001      -0.184684       7.622124       0.769604      22.575882          -0.000001
          252              C       1.901785       0.979920      25.189346      -0.096322      34.635327 0.45708169E+03  0.10913822E+05                                 9.364349                            7.206071      -0.004258       1.958781                    0.999694      30.151440      88.208480       0.602128       0.426024      -1.055006       0.007829      -0.041536      -0.037458       0.056477      -0.015169      -0.015431       0.047053       0.005525      -0.022486      -0.050525      -0.003328       0.053853             12.339814       6.937792      -1.184534       0.633934       7.463748      -1.005800      22.617901          -0.000000
          253              C       2.259725      12.249000      40.126419       0.617681      25.822049 0.24560476E+03  0.50652130E+04                                 8.087843                            5.563839      -0.025039       2.050703                    0.999554      22.147514      61.970478       0.628350       0.472654      -1.018968      -0.000000      -0.000000      -0.071691       0.071691      -0.003736       0.000000      -0.000000      -0.168897      -0.276965      -0.092322      -0.038370       0.130692             11.326881      11.689793       0.588854      -0.000000       4.510920      -0.000000      17.779928          -0.000000
          254              C       2.259725      12.249000      41.637275      -0.054650      39.831240 0.43002106E+03  0.99960632E+04                                10.060999                            6.821544       0.129194       2.043616                    0.999349      27.240346      75.718622       0.649322       0.405795      -1.080326      -0.000000      -0.000000       0.046832       0.046832      -0.008133      -0.000000       0.000000       0.008382      -0.006914      -0.007997      -0.002305       0.010302             14.682015      12.147259       2.080157      -0.000000       5.674916      -0.000000      26.223870           0.000000
          255              C       2.259725      12.249000      44.411840       0.089658      39.651169 0.40403363E+03  0.92963357E+04                                10.290740                            6.772091      -0.117083       1.981071                    0.999323      26.223103      73.797201       0.625392       0.425657      -1.061802       0.000000       0.000000      -0.001701       0.001701      -0.005917      -0.000000      -0.000000      -0.037388       0.034143      -0.025299       0.011381       0.013918             15.997666      11.575265       2.092621       0.000000       5.941699       0.000000      30.476034          -0.000000
          256              C       2.259725      12.249000       0.055941       0.089762      35.326940 0.39440443E+03  0.90571710E+04                                 9.615220                            6.728410      -0.162063       1.961249                    0.999464      26.630247      75.876742       0.619642       0.430442      -1.054519       0.000000       0.000000      -0.003525       0.003525       0.003741       0.000000      -0.000000       0.057953       0.040478      -0.035963       0.013493       0.022471             14.625996       6.915531       1.334645       0.000000       7.343270       0.000000      29.619186           0.000000
          257              C       2.259725      12.249000       3.117545      -0.053430      38.880533 0.44289028E+03  0.10436545E+05                                10.097872                            7.064786      -0.044111       1.993525                    0.999241      27.664314      79.023193       0.615053       0.422604      -1.062743       0.000000      -0.000000      -0.005242       0.005242       0.016768       0.000000       0.000000       0.023841      -0.138566      -0.046189       0.002521       0.043667             14.806210       7.716650       1.353829      -0.000000       7.466345      -0.000000      29.235634           0.000000
          258              C       2.259725      12.249000       4.677465       0.611463      22.215972 0.23549975E+03  0.48063484E+04                                 7.305372                            5.484250       0.052524       2.085061                    0.998889      21.900304      60.971244       0.626622       0.478934      -1.015552      -0.000000       0.000000       0.043184       0.043184      -0.088124      -0.000000      -0.000000       0.038330      -0.189602      -0.063201      -0.058584       0.121785              9.358816       8.124846       2.821544      -0.000000       6.555384      -0.000000      13.396219           0.000000
          259              C       6.779175       0.000000      28.653081       0.617681      25.822049 0.24560476E+03  0.50652129E+04                                 8.087843                            5.563839      -0.025039       2.050703                    0.999554      22.147514      61.970479       0.628350       0.472654      -1.018968      -0.000000       0.000000       0.071691       0.071691       0.003736       0.000000       0.000000      -0.168897      -0.276965      -0.092322      -0.038370       0.130692             11.326881      11.689794      -0.588854      -0.000000       4.510920       0.000000      17.779928          -0.000000
          260              C       6.779175       0.000000      27.142225      -0.054650      39.831240 0.43002106E+03  0.99960632E+04                                10.060999                            6.821544       0.129194       2.043616                    0.999349      27.240346      75.718622       0.649322       0.405795      -1.080326      -0.000000      -0.000000      -0.046832       0.046832       0.008133      -0.000000       0.000000       0.008382      -0.006914      -0.007997      -0.002305       0.010302             14.682015      12.147259      -2.080157       0.000000       5.674916       0.000000      26.223870           0.000000
          261              C       6.779175       0.000000      24.367660       0.089658      39.651169 0.40403363E+03  0.92963357E+04                                10.290740                            6.772091      -0.117083       1.981071                    0.999323      26.223103      73.797201       0.625392       0.425657      -1.061802      -0.000000       0.000000       0.001701       0.001701       0.005917      -0.000000      -0.000000      -0.037388       0.034143      -0.025299       0.011381       0.013918             15.997666      11.575265      -2.092621      -0.000000       5.941699       0.000000      30.476034          -0.000000
          262              C       6.779175       0.000000      22.870559       0.089762      35.326942 0.39440446E+03  0.90571718E+04                                 9.615220                            6.728410      -0.162064       1.961249                    0.999464      26.630248      75.876744       0.619642       0.430442      -1.054519       0.000000       0.000000       0.003526       0.003526      -0.003741      -0.000000      -0.000000       0.057953       0.040478      -0.035963       0.013493       0.022471             14.625996       6.915531      -1.334645      -0.000000       7.343270       0.000000      29.619187           0.000000
          263              C       6.779175       0.000000      19.808955      -0.053430      38.880533 0.44289027E+03  0.10436545E+05                                10.097872                            7.064786      -0.044111       1.993525                    0.999241      27.664314      79.023194       0.615053       0.422604      -1.062743       0.000000       0.000000       0.005242       0.005242      -0.016768       0.000000       0.000000       0.023841      -0.138566      -0.046189       0.002521       0.043667             14.806210       7.716650      -1.353829      -0.000000       7.466345      -0.000000      29.235635           0.000000
          264              C       6.779175       0.000000      18.249035       0.611463      22.215972 0.23549975E+03  0.48063484E+04                                 7.305372                            5.484250       0.052524       2.085061                    0.998889      21.900304      60.971244       0.626622       0.478934      -1.015552      -0.000000      -0.000000      -0.043184       0.043184       0.088124       0.000000      -0.000000       0.038330      -0.189602      -0.063201      -0.058584       0.121785              9.358817       8.124847      -2.821544      -0.000000       6.555384      -0.000000      13.396219           0.000000
          265              C       6.779175      12.249000       5.726581       0.617681      25.822049 0.24560476E+03  0.50652130E+04                                 8.087843                            5.563839      -0.025039       2.050703                    0.999554      22.147514      61.970478       0.628350       0.472654      -1.018968       0.000000       0.000000       0.071691       0.071691      -0.003736      -0.000000       0.000000      -0.168897      -0.276965      -0.092322      -0.038370       0.130692             11.326881      11.689793       0.588854       0.000000       4.510920      -0.000000      17.779928          -0.000000
          266              C       6.779175      12.249000       4.215725      -0.054650      39.831240 0.43002106E+03  0.99960632E+04                                10.060999                            6.821544       0.129194       2.043616                    0.999349      27.240346      75.718622       0.649322       0.405795      -1.080326      -0.000000      -0.000000      -0.046832       0.046832      -0.008133      -0.000000      -0.000000       0.008382      -0.006914      -0.007997      -0.002305       0.010302             14.682015      12.147258       2.080157      -0.000000       5.674916      -0.000000      26.223870           0.000000
          267              C       6.779175      12.249000       1.441160       0.089658      39.651169 0.40403363E+03  0.92963357E+04                                10.290740                            6.772091      -0.117083       1.981071                    0.999323      26.223103      73.797201       0.625392       0.425657      -1.061802       0.000000      -0.000000       0.001701       0.001701      -0.005917       0.000000      -0.000000      -0.037388       0.034143      -0.025299       0.011381       0.013918             15.997666      11.575265       2.092621      -0.000000       5.941699      -0.000000      30.476034          -0.000000
          268              C       6.779175      12.249000      45.797059       0.089762      35.326940 0.39440443E+03  0.90571710E+04                                 9.615220                            6.728410      -0.162063       1.961249                    0.999464      26.630247      75.876743       0.619642       0.430442      -1.054519       0.000000      -0.000000       0.003525       0.003525       0.003741      -0.000000      -0.000000       0.057953       0.040478      -0.035963       0.013493       0.022471             14.625996       6.915531       1.334645      -0.000000       7.343270      -0.000000      29.619186          -0.000000
          269              C       6.779175      12.249000      42.735455      -0.053430      38.880533 0.44289028E+03  0.10436545E+05                                10.097872                            7.064786      -0.044111       1.993526                    0.999241      27.664314      79.023192       0.615053       0.422604      -1.062743       0.000000       0.000000       0.005242       0.005242       0.016768       0.000000      -0.000000       0.023841      -0.138566      -0.046189       0.002521       0.043667             14.806209       7.716650       1.353829       0.000000       7.466345       0.000000      29.235633           0.000000
          270              C       6.779175      12.249000      41.175535       0.611463      22.215972 0.23549975E+03  0.48063485E+04                                 7.305372                            5.484250       0.052524       2.085061                    0.998889      21.900304      60.971242       0.626622       0.478934      -1.015552      -0.000000       0.000000      -0.043184       0.043184      -0.088124       0.000000       0.000000       0.038330      -0.189602      -0.063201      -0.058584       0.121785              9.358816       8.124846       2.821543       0.000000       6.555384      -0.000000      13.396218           0.000000
          271              C       2.259725       0.000000      17.199919       0.617681      25.822049 0.24560476E+03  0.50652130E+04                                 8.087843                            5.563839      -0.025039       2.050703                    0.999554      22.147514      61.970478       0.628350       0.472654      -1.018968      -0.000000      -0.000000      -0.071691       0.071691       0.003736       0.000000      -0.000000      -0.168897      -0.276965      -0.092322      -0.038370       0.130692             11.326881      11.689793      -0.588854       0.000000       4.510920      -0.000000      17.779928          -0.000000
          272              C       2.259725       0.000000      18.710775      -0.054650      39.831237 0.43002103E+03  0.99960624E+04                                10.060999                            6.821544       0.129194       2.043616                    0.999349      27.240345      75.718619       0.649322       0.405795      -1.080326       0.000000       0.000000       0.046832       0.046832       0.008133      -0.000000       0.000000       0.008382      -0.006914      -0.007997      -0.002305       0.010302             14.682015      12.147258      -2.080157       0.000000       5.674916      -0.000000      26.223869           0.000000
          273              C       2.259725       0.000000      21.485340       0.089658      39.651169 0.40403363E+03  0.92963357E+04                                10.290740                            6.772091      -0.117083       1.981071                    0.999323      26.223103      73.797201       0.625392       0.425657      -1.061802      -0.000000      -0.000000      -0.001701       0.001701       0.005917      -0.000000      -0.000000      -0.037388       0.034143      -0.025299       0.011381       0.013918             15.997666      11.575265      -2.092621      -0.000000       5.941699       0.000000      30.476034          -0.000000
          274              C       2.259725       0.000000      22.982441       0.089762      35.326940 0.39440442E+03  0.90571710E+04                                 9.615220                            6.728410      -0.162064       1.961249                    0.999464      26.630247      75.876744       0.619642       0.430442      -1.054519      -0.000000       0.000000      -0.003526       0.003526      -0.003741       0.000000      -0.000000       0.057953       0.040478      -0.035963       0.013493       0.022471             14.625996       6.915531      -1.334645      -0.000000       7.343270       0.000000      29.619187           0.000000
          275              C       2.259725       0.000000      26.044045      -0.053430      38.880533 0.44289028E+03  0.10436545E+05                                10.097872                            7.064786      -0.044111       1.993525                    0.999241      27.664314      79.023192       0.615053       0.422604      -1.062743       0.000000      -0.000000      -0.005242       0.005242      -0.016768       0.000000      -0.000000       0.023841      -0.138566      -0.046189       0.002521       0.043667             14.806210       7.716650      -1.353829      -0.000000       7.466344       0.000000      29.235634           0.000000
          276              C       2.259725       0.000000      27.603965       0.611463      22.215972 0.23549976E+03  0.48063485E+04                                 7.305372                            5.484250       0.052524       2.085061                    0.998889      21.900304      60.971243       0.626622       0.478934      -1.015552      -0.000000      -0.000000       0.043184       0.043184       0.088124       0.000000      -0.000000       0.038330      -0.189602      -0.063201      -0.058584       0.121785              9.358817       8.124846      -2.821544       0.000000       6.555384       0.000000      13.396219           0.000000
          277              O       8.883431      12.069920      36.890573      -0.608523      38.144675 0.59724684E+03  0.14759746E+05                                 9.072222                            7.586303       0.304588       2.127505                    0.996337      28.963991      77.531978       0.685872       0.361358      -1.135605      -0.040696      -0.010918      -0.007008       0.042714       0.016709       0.032777      -0.048469      -0.025016      -0.168011      -0.089022       0.028144       0.060877             11.204705      12.384884       4.629334       0.762726      13.946460       1.750382       7.282772           0.000000
          278              O       7.498671      10.988823      38.238192      -0.582489      38.221539 0.57206577E+03  0.14000536E+05                                 9.110948                            7.438273       0.184772       2.099705                    0.996071      28.421482      75.967547       0.690046       0.362685      -1.133388       0.033636      -0.031466      -0.023263       0.051601      -0.038294       0.002308      -0.042236       0.064607       0.047855      -0.074148       0.017930       0.056219             11.419111      12.497931      -1.276392      -4.567284       8.438652       3.488737      13.320751           0.000000
          279              O      -0.035252       2.785668      30.539932      -0.573008      33.881634 0.47541918E+03  0.11068512E+05                                 8.231712                            6.656857       0.556946       2.229719                    0.997825      27.236648      70.159379       0.752663       0.349537      -1.148105      -0.023861      -0.000195       0.011972       0.026697      -0.043951      -0.011956      -0.007457       0.078089       0.077601      -0.073114       0.024417       0.048697             10.206667      11.949618      -3.376341      -3.865858       9.984236       3.950176       8.686146           0.000000
          280              O       7.063900       2.192081      31.413432      -0.571842      37.926474 0.52336858E+03  0.12499823E+05                                 8.966114                            7.079484       0.452056       2.197927                    0.997128      27.498266      72.095053       0.714139       0.359109      -1.138668       0.013406       0.029870      -0.030933       0.045042       0.024401       0.051068      -0.042581       0.020340       0.033894      -0.078970       0.016280       0.062690             11.234015      11.673403       5.329533       0.122116      15.781999       2.618443       6.246644           0.000000
          281              O       1.187711      12.036112      39.507862      -0.595389      42.176773 0.59140296E+03  0.14581726E+05                                 9.710011                            7.556843       0.127906       2.076854                    0.996125      28.591102      76.484903       0.686044       0.362100      -1.134845       0.019998      -0.034318       0.027945       0.048565       0.005054       0.051661       0.014967      -0.052260      -0.173465      -0.088185       0.027470       0.060715             12.855688      18.222515       0.284090       6.162219       6.138215       0.653289      14.206334           0.000000
          282              O       1.591750      11.269080       4.823736      -0.438229      28.412957 0.38134456E+03  0.84170179E+04                                 7.341492                            5.992304       0.557160       2.278930                    0.997342      24.975645      63.004465       0.785894       0.353103      -1.143172      -0.004436      -0.035107      -0.067519       0.076230      -0.003906      -0.001875       0.020839       0.010473      -0.140148      -0.052842       0.021622       0.031220              9.045708       8.222149       2.164160      -2.694671       6.518544      -2.319131      12.396431          -0.000000
          283              O       4.363981       0.179080      31.888927      -0.608523      38.144677 0.59724685E+03  0.14759746E+05                                 9.072222                            7.586302       0.304588       2.127505                    0.996337      28.963992      77.531979       0.685872       0.361358      -1.135605      -0.040696       0.010918       0.007008       0.042714      -0.016709      -0.032777      -0.048469      -0.025016      -0.168011      -0.089022       0.028144       0.060877             11.204706      12.384883      -4.629335      -0.762728      13.946463       1.750384       7.282773           0.000000
          284              O       2.979221       1.260177      30.541308      -0.582489      38.221546 0.57206579E+03  0.14000537E+05                                 9.110950                            7.438273       0.184772       2.099705                    0.996071      28.421482      75.967548       0.690046       0.362685      -1.133388       0.033636       0.031466       0.023263       0.051601       0.038294      -0.002308      -0.042236       0.064607       0.047855      -0.074148       0.017930       0.056219             11.419114      12.497932       1.276392       4.567286       8.438653       3.488739      13.320756           0.000000
          285              O       4.484198       9.463332      38.239568      -0.573008      33.881632 0.47541914E+03  0.11068511E+05                                 8.231711                            6.656857       0.556947       2.229719                    0.997825      27.236647      70.159376       0.752663       0.349537      -1.148105      -0.023861       0.000195      -0.011972       0.026697       0.043951       0.011956      -0.007457       0.078089       0.077601      -0.073114       0.024417       0.048697             10.206667      11.949618       3.376341       3.865858       9.984236       3.950176       8.686146           0.000000
          286              O       2.544450      10.056919      37.366068      -0.571842      37.926474 0.52336858E+03  0.12499823E+05                                 8.966115                            7.079484       0.452056       2.197927                    0.997128      27.498266      72.095053       0.714139       0.359109      -1.138668       0.013406      -0.029870       0.030933       0.045042      -0.024401      -0.051068      -0.042581       0.020340       0.033894      -0.078970       0.016280       0.062690             11.234016      11.673403      -5.329533      -0.122116      15.781999       2.618443       6.246644           0.000000
          287              O       5.707161       0.212888      29.271638      -0.595389      42.176775 0.59140297E+03  0.14581726E+05                                 9.710011                            7.556844       0.127906       2.076854                    0.996125      28.591102      76.484904       0.686044       0.362100      -1.134845       0.019998       0.034318      -0.027945       0.048565      -0.005054      -0.051661       0.014968      -0.052260      -0.173465      -0.088185       0.027470       0.060715             12.855689      18.222516      -0.284090      -6.162219       6.138216       0.653289      14.206335          -0.000000
          288              O       6.111200       0.979920      18.102764      -0.438229      28.412954 0.38134451E+03  0.84170166E+04                                 7.341491                            5.992304       0.557160       2.278930                    0.997342      24.975644      63.004461       0.785894       0.353103      -1.143172      -0.004436       0.035107       0.067519       0.076230       0.003906       0.001875       0.020839       0.010473      -0.140148      -0.052842       0.021622       0.031220              9.045707       8.222149      -2.164160       2.694671       6.518543      -2.319130      12.396429          -0.000000
          289              O       4.674919      12.428080      36.890573      -0.608523      38.144677 0.59724685E+03  0.14759746E+05                                 9.072222                            7.586302       0.304588       2.127505                    0.996337      28.963992      77.531979       0.685872       0.361358      -1.135605       0.040696       0.010918      -0.007008       0.042714       0.016709      -0.032777       0.048469      -0.025016      -0.168011      -0.089022       0.028144       0.060877             11.204706      12.384883       4.629335      -0.762728      13.946462      -1.750384       7.282773           0.000000
          290              O       6.059679      13.509177      38.238192      -0.582489      38.221545 0.57206578E+03  0.14000536E+05                                 9.110950                            7.438273       0.184772       2.099705                    0.996071      28.421482      75.967547       0.690046       0.362685      -1.133388      -0.033636       0.031466      -0.023263       0.051601      -0.038294      -0.002308       0.042236       0.064607       0.047855      -0.074148       0.017930       0.056219             11.419113      12.497932      -1.276392       4.567286       8.438652      -3.488738      13.320756           0.000000
          291              O       4.554702      21.712332      30.539932      -0.573008      33.881632 0.47541914E+03  0.11068511E+05                                 8.231711                            6.656857       0.556946       2.229719                    0.997825      27.236648      70.159377       0.752663       0.349537      -1.148105       0.023861       0.000195       0.011972       0.026697      -0.043951       0.011956       0.007457       0.078089       0.077601      -0.073114       0.024417       0.048697             10.206666      11.949617      -3.376341       3.865858       9.984236      -3.950176       8.686145           0.000000
          292              O       6.494450      22.305919      31.413432      -0.571842      37.926476 0.52336861E+03  0.12499824E+05                                 8.966115                            7.079484       0.452056       2.197927                    0.997128      27.498266      72.095055       0.714139       0.359109      -1.138668      -0.013406      -0.029870      -0.030933       0.045042       0.024401      -0.051068       0.042581       0.020340       0.033894      -0.078970       0.016280       0.062690             11.234016      11.673404       5.329533      -0.122116      15.782001      -2.618443       6.246644           0.000000
          293              O       3.331739      12.461888      39.507862      -0.595389      42.176774 0.59140297E+03  0.14581726E+05                                 9.710011                            7.556844       0.127906       2.076854                    0.996125      28.591102      76.484904       0.686044       0.362100      -1.134845      -0.019998       0.034318       0.027945       0.048565       0.005054      -0.051661      -0.014968      -0.052260      -0.173465      -0.088185       0.027470       0.060715             12.855689      18.222516       0.284090      -6.162219       6.138216      -0.653289      14.206335          -0.000000
          294              O       2.927700      13.228920       4.823736      -0.438229      28.412955 0.38134453E+03  0.84170171E+04                                 7.341492                            5.992304       0.557160       2.278930                    0.997342      24.975644      63.004462       0.785894       0.353103      -1.143172       0.004436       0.035107      -0.067519       0.076230      -0.003906       0.001875      -0.020839       0.010473      -0.140148      -0.052842       0.021622       0.031220              9.045707       8.222149       2.164160       2.694671       6.518543       2.319130      12.396430          -0.000000
          295              O       0.155469      24.318920      31.888927      -0.608523      38.144675 0.59724684E+03  0.14759746E+05                                 9.072221                            7.586302       0.304588       2.127505                    0.996337      28.963992      77.531979       0.685872       0.361358      -1.135605       0.040696      -0.010918       0.007008       0.042714      -0.016709       0.032777       0.048469      -0.025016      -0.168011      -0.089022       0.028144       0.060877             11.204705      12.384883      -4.629333       0.762726      13.946460      -1.750382       7.282772           0.000000
          296              O       1.540229      23.237823      30.541308      -0.582489      38.221540 0.57206580E+03  0.14000537E+05                                 9.110949                            7.438273       0.184772       2.099705                    0.996071      28.421482      75.967549       0.690046       0.362685      -1.133388      -0.033636      -0.031466       0.023263       0.051601       0.038294       0.002308       0.042236       0.064607       0.047855      -0.074148       0.017930       0.056219             11.419112      12.497932       1.276392      -4.567285       8.438652      -3.488737      13.320752           0.000000
          297              O       0.035252      15.034668      38.239568      -0.573008      33.881634 0.47541918E+03  0.11068512E+05                                 8.231712                            6.656857       0.556946       2.229719                    0.997825      27.236648      70.159379       0.752663       0.349537      -1.148105       0.023861      -0.000195      -0.011972       0.026697       0.043951      -0.011956       0.007457       0.078089       0.077601      -0.073114       0.024417       0.048697             10.206667      11.949618       3.376341      -3.865858       9.984236      -3.950176       8.686146           0.000000
          298              O       1.975000      14.441081      37.366068      -0.571842      37.926474 0.52336860E+03  0.12499823E+05                                 8.966115                            7.079484       0.452056       2.197927                    0.997128      27.498266      72.095054       0.714139       0.359109      -1.138668      -0.013406       0.029870       0.030933       0.045042      -0.024401       0.051068       0.042581       0.020340       0.033894      -0.078970       0.016280       0.062690             11.234016      11.673403      -5.329533       0.122116      15.782000      -2.618443       6.246644           0.000000
          299              O       7.851189      24.285112      29.271638      -0.595389      42.176775 0.59140298E+03  0.14581726E+05                                 9.710011                            7.556844       0.127906       2.076854                    0.996125      28.591102      76.484905       0.686044       0.362100      -1.134845      -0.019998      -0.034318      -0.027945       0.048565      -0.005054       0.051661      -0.014968      -0.052260      -0.173465      -0.088185       0.027470       0.060715             12.855689      18.222517      -0.284090       6.162219       6.138216      -0.653289      14.206335          -0.000000
          300              O       7.447150      23.518080      18.102764      -0.438229      28.412956 0.38134454E+03  0.84170175E+04                                 7.341492                            5.992304       0.557160       2.278930                    0.997342      24.975644      63.004463       0.785894       0.353103      -1.143172       0.004436      -0.035107       0.067519       0.076230       0.003906      -0.001875      -0.020839       0.010473      -0.140148      -0.052842       0.021622       0.031220              9.045708       8.222149      -2.164160      -2.694671       6.518544       2.319131      12.396431          -0.000000
          301              O       0.155469      12.428080       8.962427      -0.608523      38.144678 0.59724687E+03  0.14759746E+05                                 9.072222                            7.586303       0.304588       2.127505                    0.996337      28.963992      77.531980       0.685872       0.361358      -1.135605       0.040696       0.010918       0.007008       0.042714       0.016709       0.032777      -0.048469      -0.025016      -0.168011      -0.089022       0.028144       0.060877             11.204707      12.384884       4.629335       0.762728      13.946463       1.750384       7.282773           0.000000
          302              O       1.540229      13.509177       7.614808      -0.582489      38.221544 0.57206576E+03  0.14000536E+05                                 9.110949                            7.438273       0.184772       2.099705                    0.996071      28.421482      75.967546       0.690046       0.362685      -1.133388      -0.033636       0.031466       0.023263       0.051601      -0.038294       0.002308      -0.042236       0.064607       0.047855      -0.074148       0.017930       0.056219             11.419113      12.497931      -1.276392      -4.567286       8.438652       3.488738      13.320755           0.000000
          303              O       0.035252      21.712332      15.313068      -0.573008      33.881632 0.47541914E+03  0.11068511E+05                                 8.231711                            6.656857       0.556946       2.229719                    0.997825      27.236648      70.159377       0.752663       0.349537      -1.148105       0.023861       0.000195      -0.011972       0.026697      -0.043951      -0.011956      -0.007457       0.078089       0.077601      -0.073114       0.024417       0.048697             10.206666      11.949617      -3.376341      -3.865858       9.984236       3.950176       8.686145           0.000000
          304              O       1.975000      22.305919      14.439568      -0.571842      37.926473 0.52336857E+03  0.12499823E+05                                 8.966115                            7.079484       0.452056       2.197927                    0.997128      27.498265      72.095052       0.714139       0.359109      -1.138668      -0.013406      -0.029870       0.030933       0.045042       0.024401       0.051068      -0.042581       0.020340       0.033894      -0.078970       0.016280       0.062690             11.234016      11.673403       5.329533       0.122116      15.782000       2.618443       6.246644           0.000000
          305              O       7.851189      12.461888       6.345138      -0.595389      42.176774 0.59140295E+03  0.14581726E+05                                 9.710011                            7.556843       0.127906       2.076854                    0.996125      28.591102      76.484903       0.686044       0.362100      -1.134845      -0.019998       0.034318      -0.027945       0.048565       0.005054       0.051661       0.014968      -0.052260      -0.173465      -0.088185       0.027470       0.060715             12.855688      18.222515       0.284090       6.162219       6.138215       0.653289      14.206334          -0.000000
          306              O       7.447150      13.228920      41.029264      -0.438229      28.412953 0.38134450E+03  0.84170162E+04                                 7.341491                            5.992304       0.557160       2.278930                    0.997342      24.975644      63.004460       0.785894       0.353103      -1.143172       0.004436       0.035107       0.067519       0.076230      -0.003906      -0.001875       0.020839       0.010473      -0.140148      -0.052842       0.021622       0.031220              9.045707       8.222148       2.164160      -2.694671       6.518543      -2.319130      12.396429          -0.000000
          307              O       4.674919      24.318920      13.964073      -0.608523      38.144675 0.59724684E+03  0.14759746E+05                                 9.072221                            7.586302       0.304588       2.127505                    0.996337      28.963992      77.531979       0.685872       0.361358      -1.135605       0.040696      -0.010918      -0.007008       0.042714      -0.016709      -0.032777      -0.048469      -0.025016      -0.168011      -0.089022       0.028144       0.060877             11.204705      12.384883      -4.629333      -0.762726      13.946459       1.750382       7.282772           0.000000
          308              O       6.059679      23.237823      15.311692      -0.582489      38.221539 0.57206578E+03  0.14000536E+05                                 9.110949                            7.438273       0.184772       2.099705                    0.996071      28.421482      75.967548       0.690046       0.362685      -1.133388      -0.033636      -0.031466      -0.023263       0.051601       0.038294      -0.002308      -0.042236       0.064607       0.047855      -0.074148       0.017930       0.056219             11.419112      12.497931       1.276392       4.567285       8.438652       3.488737      13.320751           0.000000
          309              O       4.554702      15.034668       7.613432      -0.573008      33.881632 0.47541914E+03  0.11068511E+05                                 8.231711                            6.656857       0.556947       2.229719                    0.997825      27.236647      70.159376       0.752663       0.349537      -1.148105       0.023861      -0.000195       0.011972       0.026697       0.043951       0.011956      -0.007457       0.078089       0.077601      -0.073114       0.024417       0.048697             10.206666      11.949617       3.376341       3.865858       9.984236       3.950176       8.686145           0.000000
          310              O       6.494450      14.441081       8.486932      -0.571842      37.926473 0.52336858E+03  0.12499823E+05                                 8.966114                            7.079484       0.452056       2.197927                    0.997128      27.498266      72.095053       0.714139       0.359109      -1.138668      -0.013406       0.029870      -0.030933       0.045042      -0.024401      -0.051068      -0.042581       0.020340       0.033894      -0.078970       0.016280       0.062690             11.234015      11.673403      -5.329533      -0.122115      15.781999       2.618442       6.246644           0.000000
          311              O       3.331739      24.285112      16.581362      -0.595389      42.176773 0.59140296E+03  0.14581726E+05                                 9.710011                            7.556843       0.127906       2.076854                    0.996125      28.591102      76.484903       0.686044       0.362100      -1.134845      -0.019998      -0.034318       0.027945       0.048565      -0.005054      -0.051661       0.014968      -0.052260      -0.173465      -0.088185       0.027470       0.060715             12.855688      18.222515      -0.284090      -6.162219       6.138215       0.653289      14.206334          -0.000000
          312              O       2.927700      23.518080      27.750236      -0.438229      28.412953 0.38134449E+03  0.84170161E+04                                 7.341491                            5.992303       0.557160       2.278930                    0.997342      24.975644      63.004460       0.785894       0.353103      -1.143172       0.004436      -0.035107      -0.067519       0.076230       0.003906       0.001875       0.020839       0.010473      -0.140148      -0.052842       0.021622       0.031220              9.045707       8.222148      -2.164160       2.694671       6.518543      -2.319130      12.396428          -0.000000
          313              O       4.363981      12.069920       8.962427      -0.608523      38.144676 0.59724686E+03  0.14759746E+05                                 9.072222                            7.586303       0.304588       2.127505                    0.996337      28.963992      77.531980       0.685872       0.361358      -1.135605      -0.040696      -0.010918       0.007008       0.042714       0.016709      -0.032777       0.048469      -0.025016      -0.168011      -0.089022       0.028144       0.060877             11.204705      12.384883       4.629334      -0.762726      13.946460      -1.750382       7.282772           0.000000
          314              O       2.979221      10.988823       7.614808      -0.582489      38.221539 0.57206577E+03  0.14000536E+05                                 9.110948                            7.438273       0.184772       2.099705                    0.996071      28.421482      75.967547       0.690046       0.362685      -1.133388       0.033636      -0.031466       0.023263       0.051601      -0.038294      -0.002308       0.042236       0.064607       0.047855      -0.074148       0.017930       0.056219             11.419111      12.497931      -1.276392       4.567284       8.438652      -3.488737      13.320751           0.000000
          315              O       4.484198       2.785668      15.313068      -0.573008      33.881632 0.47541914E+03  0.11068511E+05                                 8.231711                            6.656857       0.556947       2.229719                    0.997825      27.236647      70.159376       0.752663       0.349537      -1.148105      -0.023861      -0.000195      -0.011972       0.026697      -0.043951       0.011956       0.007457       0.078089       0.077601      -0.073114       0.024417       0.048697             10.206666      11.949617      -3.376341       3.865858       9.984236      -3.950176       8.686145           0.000000
          316              O       2.544450       2.192081      14.439568      -0.571842      37.926474 0.52336860E+03  0.12499823E+05                                 8.966115                            7.079484       0.452056       2.197927                    0.997128      27.498266      72.095054       0.714139       0.359109      -1.138668       0.013406       0.029870       0.030933       0.045042       0.024401      -0.051068       0.042581       0.020340       0.033894      -0.078970       0.016280       0.062690             11.234016      11.673403       5.329533      -0.122116      15.782000      -2.618443       6.246644           0.000000
          317              O       5.707161      12.036112       6.345138      -0.595389      42.176774 0.59140297E+03  0.14581726E+05                                 9.710011                            7.556844       0.127906       2.076854                    0.996125      28.591102      76.484904       0.686044       0.362100      -1.134845       0.019998      -0.034318      -0.027945       0.048565       0.005054      -0.051661      -0.014968      -0.052260      -0.173465      -0.088185       0.027470       0.060715             12.855689      18.222516       0.284090      -6.162219       6.138216      -0.653289      14.206334          -0.000000
          318              O       6.111200      11.269080      41.029264      -0.438229      28.412955 0.38134453E+03  0.84170171E+04                                 7.341492                            5.992304       0.557160       2.278930                    0.997342      24.975644      63.004462       0.785894       0.353103      -1.143172      -0.004436      -0.035107       0.067519       0.076230      -0.003906       0.001875      -0.020839       0.010473      -0.140148      -0.052842       0.021622       0.031220              9.045708       8.222149       2.164160       2.694671       6.518543       2.319131      12.396430          -0.000000
          319              O       8.883431       0.179080      13.964073      -0.608523      38.144677 0.59724685E+03  0.14759746E+05                                 9.072222                            7.586302       0.304588       2.127505                    0.996337      28.963992      77.531979       0.685872       0.361358      -1.135605      -0.040696       0.010918      -0.007008       0.042714      -0.016709       0.032777       0.048469      -0.025016      -0.168011      -0.089022       0.028144       0.060877             11.204706      12.384883      -4.629335       0.762728      13.946462      -1.750384       7.282773           0.000000
          320              O       7.498671       1.260177      15.311692      -0.582489      38.221547 0.57206581E+03  0.14000537E+05                                 9.110950                            7.438273       0.184772       2.099705                    0.996071      28.421482      75.967549       0.690046       0.362685      -1.133388       0.033636       0.031466      -0.023263       0.051601       0.038294       0.002308       0.042236       0.064607       0.047855      -0.074148       0.017930       0.056219             11.419114      12.497933       1.276392      -4.567287       8.438653      -3.488739      13.320757           0.000000
          321              O      -0.035252       9.463332       7.613432      -0.573008      33.881634 0.47541918E+03  0.11068512E+05                                 8.231712                            6.656857       0.556946       2.229719                    0.997825      27.236648      70.159379       0.752663       0.349537      -1.148105      -0.023861       0.000195       0.011972       0.026697       0.043951      -0.011956       0.007457       0.078089       0.077601      -0.073114       0.024417       0.048697             10.206667      11.949618       3.376341      -3.865858       9.984237      -3.950176       8.686146           0.000000
          322              O       7.063900      10.056919       8.486932      -0.571842      37.926475 0.52336860E+03  0.12499823E+05                                 8.966115                            7.079484       0.452056       2.197927                    0.997128      27.498266      72.095054       0.714139       0.359109      -1.138668       0.013406      -0.029870      -0.030933       0.045042      -0.024401       0.051068       0.042581       0.020340       0.033894      -0.078970       0.016280       0.062690             11.234016      11.673404      -5.329533       0.122116      15.782000      -2.618443       6.246644           0.000000
          323              O       1.187711       0.212888      16.581362      -0.595389      42.176775 0.59140297E+03  0.14581726E+05                                 9.710011                            7.556844       0.127906       2.076854                    0.996125      28.591102      76.484904       0.686044       0.362100      -1.134845       0.019998       0.034318       0.027945       0.048565      -0.005054       0.051661      -0.014968      -0.052260      -0.173465      -0.088185       0.027470       0.060715             12.855689      18.222516      -0.284090       6.162219       6.138216      -0.653289      14.206335          -0.000000
          324              O       1.591750       0.979920      27.750236      -0.438229      28.412954 0.38134451E+03  0.84170166E+04                                 7.341491                            5.992304       0.557160       2.278930                    0.997342      24.975644      63.004461       0.785894       0.353103      -1.143172      -0.004436       0.035107      -0.067519       0.076230       0.003906      -0.001875      -0.020839       0.010473      -0.140148      -0.052842       0.021622       0.031220              9.045707       8.222149      -2.164160      -2.694671       6.518543       2.319130      12.396429          -0.000000

******************************************************
Auxiliary information for the entire system
The total spin magnetic moment of the unit cell is   0.000001
The total net atomic charge of the unit cell is   -0.000032
Accuracy of reproducing the electrostatic potential in the unit cell:
  The inner radius (bohr) =    5.0000
  The outer radius (bohr) =   12.0000
  Valid grid points have density less than (e/(bohr^3)) =    0.0001
  The number of valid grid points were=      1101840
  The rms potential error without charges in kcal/mol is=      4.22754
  The rms potential error with partial charges in kcal/mol is=      0.55644
  The RRMSE value at monopole order=      0.13162
  The rms potential error with partial charges and cloud penetration in kcal/mol is=      0.56296
  The RRMSE value at monopole order with cloud penetration is=      0.13316
  The rms potential error with partial charges and atomic dipoles in kcal/mol is=      0.32848
  The RRMSE value at dipole order=      0.07770
  The rms potential error with partial charges, atomic dipoles and cloud penetration in kcal/mol is=      0.31976
  The RRMSE value at dipole order with cloud penetration=      0.07564

******************************************************
The electron densities and ab initio electrostatic potential were computed in VASP using the PBE functional and
projector augmented wave method. See the main text of the journal article for a description of computational details.
The atomic charges, dipoles, and quadrupoles were computed with the DDEC6 method as described in
(a) T. A. Manz and N. Gabaldon Limas, RSC Adv. 6 (2016) 47771-47801 DOI: 10.1039/c6ra04656h
(b) N. Gabaldon Limas and T. A. Manz, RSC Adv. 8 (2018) 2678-2707 DOI: 10.1039/c7ra11829e.
For each atom in the material, the electron cloud parameters were fit to the spherically averaged atom-in-material
electron density using radial positions for which this density was between 10^-4 and 10^-2 electrons per cubic bohr.
The polarizabilities, dispersion coefficients, and quantum Drude oscillator (QDO) parameters were fit using the MCLF method.
The magnetic structure of the system was optimized in VASP from the default ferromagnetic initial guess using spin polarization.
The atomic spin moments (ASMs) were computed on this optimized magnetic structure using the DDEC6 partition as inputs
to the method of T. A. Manz and D. S. Sholl, J. Chem. Theory Comput. 7 (2011) 4146-4164 DOI: 10.1021/ct200539n.
The RMSE and RRMSE were computed using a uniform grid with Ewald summation.
