# Supplementary material for: A collection of forcefield precursors for metal–organic frameworks
Source: RSC Adv. 2019 Nov 13;9(63):36492–507. doi: 10.1039/c9ra07327b (PMC9075174; doi:10.1039/c9ra07327b)
Supplement: RA-009-C9RA07327B-s6184 [file RA-009-C9RA07327B-s6184.xyz]

  324
jmolscript: load "" {1 1 1} spacegroup "x,y,z" unitcell [{     14.809000     0.000000     0.000000 }, {     -7.404454    17.823999     0.000000 }, {      0.000000    -7.027512    31.056836 }]
Zn     1.331341     0.536283    17.480030     0.473782
Zn     5.493874     6.851116    22.730188     0.447159
Zn    -1.894330    11.683734    13.023374     0.459930
Zn    -1.331318     4.050039     1.951612     0.474360
Zn     9.315188    10.364872     7.201770     0.446868
Zn     1.894405     8.169978    28.551792     0.459633
Zn     8.735864     6.746448    29.105224     0.474401
Zn    -1.910642     0.431615    23.855066     0.446868
Zn     5.510141     2.626509     2.505044     0.459633
Zn     6.073205    10.260204    13.576806     0.473760
Zn     1.910672     3.945371     8.326648     0.447159
Zn     9.298876    -0.887247    18.033462     0.459930
H      2.163640    13.919293    15.019086     0.136814
H      3.303922     8.967183    18.739695     0.136625
H      3.700800     7.366223    20.363967     0.085119
H     -0.459044    10.122333    15.099834     0.092283
H      1.476493    10.175072    16.394904     0.136147
H      6.532290    10.970722    20.078244     0.134826
H      0.201446    13.762728    13.804764     0.087235
H      2.520523     6.234790    26.230604     0.090694
H      1.432058     5.298354    24.398250     0.119258
H     -0.848520     7.693720    27.597104     0.087489
H      8.056130     7.669778    24.000723     0.087411
H      1.180299     3.505208    21.562761     0.122195
H      2.125109     2.083421    20.000602     0.092210
H     -1.326871     1.682357    18.149615     0.090308
H     -4.494499     7.175727    24.010040     0.131464
H      7.391197     4.959277    21.233559     0.093583
H     -2.385711     3.025718    19.711774     0.130215
H     -2.021396     6.802374    25.817548     0.118735
H      9.624393     4.432786    21.134177     0.134394
H     12.965281    -2.814659    15.432142     0.135252
H     13.899730    -3.492166    19.276978     0.129445
H      0.331729    -1.557885    19.283189     0.083772
H     -0.546445    -0.888658    15.522207     0.089725
H      6.826986     9.306900    21.665249     0.090674
H     -2.163550    10.405537    30.547504     0.136072
H     -3.303854    12.480939     3.211277     0.135794
H     -3.700738    10.879979     4.835549     0.086109
H      0.459114     6.608577    30.628252     0.092490
H     -1.476421    13.688828     0.866486     0.135160
H      8.276790    14.484478     4.549826     0.133622
H     -0.201359    10.248972    29.333182     0.088564
H     -2.520460     9.748546    10.702186     0.091587
H     -1.432002     8.812110     8.869832     0.119056
H      0.848592    11.207476    12.068686     0.086372
H      6.752938    11.183534     8.472305     0.087322
H     -1.180256     7.018964     6.034343     0.120008
H     -2.125074     5.597177     4.472184     0.091613
H      1.326901     5.196113     2.621197     0.090122
H      4.494564    10.689483     8.481622     0.132716
H      7.417853     8.473033     5.705141     0.093393
H      2.385749     6.539474     4.183356     0.129262
H      2.021461    10.316130    10.289130     0.119022
H      5.184655     7.946542     5.605759     0.132730
H      1.843722    -6.328415    30.960560     0.134756
H      0.909275     0.021590     3.748560     0.128839
H     -0.331714     1.955871     3.754771     0.083698
H      0.546459     2.625098    -0.006211     0.091417
H      7.982088    12.820656     6.136831     0.090484
H      9.568096     0.390950     0.509332     0.136073
H     10.708400    -1.684452    27.845559     0.135794
H     11.105284    -0.083492    26.221287     0.086110
H      6.945432     4.187910     0.428584     0.092490
H      8.880967    -2.892341    30.190350     0.135159
H     -0.872244    -3.687991    26.507010     0.133622
H      7.605905     0.547515     1.723654     0.088564
H      9.925006     1.047941    20.354650     0.091586
H      8.836548     1.984377    22.187004     0.119056
H      6.555954    -0.410989    18.988150     0.086379
H      0.651608    -0.387047    22.584531     0.087323
H      8.584802     3.777523    25.022493     0.120008
H      9.529620     5.199310    26.584652     0.091612
H      6.077645     5.600374    28.435639     0.090122
H      2.909982     0.107004    22.575214     0.132712
H     -0.013307     2.323454    25.351695     0.093392
H      5.018797     4.257013    26.873480     0.129262
H      5.383085     0.480357    20.767706     0.119017
H      2.219891     2.849945    25.451077     0.132730
H      5.560824    17.124902     0.096276     0.134756
H      6.495271    10.774897    27.308276     0.128839
H      7.736260     8.840616    27.302065     0.083696
H      6.858087    15.198901     0.006211     0.091418
H     -0.577542    -2.024169    24.920005     0.090485
H      5.240906    -3.122806    16.037750     0.136814
H      4.100624     1.829304    12.317141     0.136625
H      3.703746     3.430264    10.692869     0.085120
H      7.863590     0.674154    15.957002     0.092284
H      5.928053     0.621415    14.661932     0.136147
H      0.872256    -0.174235    10.978592     0.134826
H      7.203100    -2.966241    17.252072     0.087235
H      4.884023     4.561697     4.826232     0.090694
H      5.972488     5.498133     6.658586     0.119257
H      8.253066     3.102767     3.459732     0.087492
H     -0.651584     3.126709     7.056113     0.087411
H      6.224247     7.291279     9.494075     0.122195
H      5.279437     8.713066    11.056234     0.092207
H      8.731417     9.114130    12.907221     0.090308
H     11.899045     3.620760     7.046796     0.131460
H      0.013349     5.837210     9.823277     0.093582
H      9.790257     7.770769    11.345062     0.130215
H      9.425942     3.994113     5.239288     0.118735
H     -2.219847     6.363701     9.922659     0.134394
H     -5.560735    13.611146    15.624694     0.135252
H     -6.495184    14.288653    11.779858     0.129444
H      7.072817    12.354372    11.773647     0.083776
H      7.950991    11.685145    15.534629     0.089726
H      0.577560     1.489587     9.391587     0.090674
C     13.328101    -3.379216    17.330025     0.066952
C      3.289120    12.092767    16.647706     0.375880
C      2.043682    12.043323    15.834328     0.064668
C      4.549365    11.260665    18.294340     0.377867
C      5.101745    13.217147    17.332820     0.373166
C      4.832214    10.176115    19.271698     0.076750
C      1.642361    13.123882    15.052627    -0.141994
C      4.026602     9.074621    19.345614    -0.137604
C      4.276872     8.120657    20.314587     0.099775
C      0.085929    10.900122    15.084305     0.090187
C      1.242513    10.922697    15.857310    -0.141585
C      5.919196    10.246182    20.134147    -0.143832
C      0.476892    13.019761    14.328071     0.081888
C      1.583114     6.359673    26.135570     0.095211
C      0.940401     5.796547    25.041748    -0.146189
C     -0.374633     7.208143    26.930935     0.092527
C      8.381926     6.992264    23.418718     0.084296
C      0.641250     3.129009    20.877958    -0.149682
C     -1.174326     5.475916    23.736429     0.379352
C     -1.355000     4.280737    21.836061     0.379754
C      1.201027     2.288042    19.936004     0.080226
C     -0.715254     3.418548    20.814602     0.057665
C     -0.814479     2.045673    18.862990     0.103023
C     10.216757     5.724235    22.585463     0.070833
C      9.726582     6.704977    23.429588    -0.141246
C     -3.152809     5.381343    22.619936     0.371883
C      7.996887     5.418870    21.803452     0.093298
C     -0.419065     5.971897    24.900129     0.061923
C     -1.454225     2.855485    19.783515    -0.143747
C     -1.081025     6.679075    25.874071    -0.140006
C      9.322291     5.091794    21.747549    -0.142956
C     13.421400    -2.585168    16.231234    -0.147274
C     13.970814    -2.974167    18.484408    -0.140169
C     -0.100695    -1.824394    18.479128     0.089424
C     -0.614568    -1.434809    16.295832     0.094472
C      6.090978     9.245061    21.072063     0.081804
C      1.480901     0.134540     1.801607     0.065745
C     -3.289038    15.606523     1.119288     0.373121
C     -2.043602    15.557079     0.305910     0.065936
C     -4.549285    14.774421     2.765922     0.378739
C     -5.101656    16.730903     1.804402     0.375663
C     -4.832139    13.689871     3.743280     0.073838
C     -1.642275     9.610126    30.581045    -0.140602
C     -4.026532    12.588377     3.817196    -0.133846
C     -4.276806    11.634413     4.786169     0.095223
C     -0.085855     7.386366    30.612723     0.087126
C     -1.242438    14.436453     0.328892    -0.138917
C     -5.919119    13.759938     4.605729    -0.139645
C     -0.476808     9.506005    29.856489     0.079065
C     -1.583050     9.873429    10.607152     0.093276
C     -0.940342     9.310303     9.513330    -0.145256
C      0.374702    10.721899    11.402517     0.094896
C      6.427138    10.506020     7.890300     0.085296
C     -0.641209     6.642765     5.349540    -0.147315
C      1.174382     8.989672     8.208011     0.379025
C      1.355047     7.794493     6.307643     0.378754
C     -1.200992     5.801798     4.407586     0.080813
C      0.715296     6.932304     5.286184     0.057252
C      0.814511     5.559429     3.334572     0.102543
C      4.592299     9.237991     7.057045     0.072093
C      5.082480    10.218733     7.901170    -0.143959
C      3.152863     8.895099     7.091518     0.372186
C      6.812167     8.932626     6.275034     0.093201
C      0.419125     9.485653     9.371711     0.059125
C      1.454263     6.369241     4.255097    -0.141956
C      1.081089    10.192831    10.345653    -0.140886
C      5.486760     8.605550     6.219131    -0.141165
C      1.387606     0.928588     0.702816    -0.144766
C      0.838193     0.539589     2.955990    -0.139258
C      0.100707     1.689362     2.950710     0.089777
C      0.614579     2.078947     0.767414     0.090931
C      8.718094    12.758817     5.543645     0.080691
C      5.923645    10.661947    29.255229     0.065744
C     10.693584    -4.810036    29.937548     0.373118
C      9.448148    -4.760592    30.750926     0.065932
C     11.953831    -3.977934    28.290914     0.378738
C     12.506202    -5.934416    29.252434     0.375663
C     12.236685    -2.893384    27.313556     0.073837
C      9.046821     1.186361     0.475791    -0.140609
C     11.431078    -1.791890    27.239640    -0.133847
C     11.681352    -0.837926    26.270667     0.095224
C      7.490401     3.410121     0.444113     0.087126
C      8.646984    -3.639966    30.727944    -0.138915
C     13.323665    -2.963451    26.451107    -0.139646
C      7.881354     1.290482     1.200347     0.079067
C      8.987596     0.923058    20.449684     0.093275
C      8.344888     1.486184    21.543506    -0.145257
C      7.029844     0.074588    19.654319     0.094900
C      0.977408     0.290467    23.166536     0.085296
C      8.045755     4.153722    25.707296    -0.147315
C      6.230164     1.806815    22.848825     0.379025
C      6.049499     3.001994    24.749193     0.378753
C      8.605538     4.994689    26.649250     0.080811
C      6.689250     3.864183    25.770652     0.057253
C      6.590035     5.237058    27.722264     0.102543
C      2.812247     1.558496    23.999791     0.072094
C      2.322066     0.577754    23.155666    -0.143958
C      4.251683     1.901388    23.965318     0.372186
C      0.592379     1.863861    24.781802     0.093200
C      6.985421     1.310834    21.685125     0.059125
C      5.950283     4.427246    26.801739    -0.141955
C      6.323457     0.603656    20.711183    -0.140886
C      1.917786     2.190937    24.837705    -0.141166
C      6.016940     9.867899    30.354020    -0.144765
C      6.566353    10.256898    28.100846    -0.139260
C      7.303839     9.107125    28.106126     0.089777
C      6.789967     8.717540    30.289422     0.090933
C     -1.313548    -1.962330    25.513191     0.080692
C     -5.923555    14.175703    13.726811     0.066950
C      4.115426    -1.296280    14.409130     0.375877
C      5.360864    -1.246836    15.222508     0.064669
C      2.855181    -0.464178    12.762496     0.377867
C      2.302801    -2.420660    13.724016     0.373166
C      2.572332     0.620372    11.785138     0.076750
C      5.762185    -2.327395    16.004209    -0.141994
C      3.377944     1.721866    11.711222    -0.137604
C      3.127674     2.675830    10.742249     0.099775
C      7.318617    -0.103635    15.972531     0.090186
C      6.162033    -0.126210    15.199526    -0.141588
C      1.485350     0.550305    10.922689    -0.143833
C      6.927654    -2.223274    16.728765     0.081890
C      5.821432     4.436814     4.921266     0.095210
C      6.464145     4.999940     6.015088    -0.146190
C      7.779179     3.588344     4.125901     0.092528
C     -0.977380     3.804223     7.638118     0.084297
C      6.763296     7.667478    10.178878    -0.149682
C      8.578872     5.320571     7.320407     0.379352
C      8.759546     6.515750     9.220775     0.379753
C      6.203519     8.508445    11.120832     0.080224
C      8.119800     7.377939    10.242234     0.057665
C      8.219025     8.750814    12.193846     0.103024
C     -2.812211     5.072252     8.471373     0.070833
C     -2.322036     4.091510     7.627248    -0.141245
C     10.557355     5.415144     8.436900     0.371883
C     -0.592341     5.377617     9.253384     0.093297
C      7.823611     4.824590     6.156707     0.061921
C      8.858771     7.941002    11.273321    -0.143746
C      8.485571     4.117412     5.182765    -0.140001
C     -1.917745     5.704693     9.309287    -0.142957
C     -6.016854    13.381655    14.825602    -0.147274
C     -6.566268    13.770654    12.572428    -0.140170
C      7.505241    12.620881    12.577708     0.089424
C      8.019114    12.231296    14.761004     0.094474
C      1.313568     1.551426     9.984773     0.081804
I      4.019040     4.870820    22.086069    -0.442162
I      3.427701    -0.453168    18.541242    -0.467030
I      1.257001     1.740699    15.249838    -0.461411
I     -3.564492    10.155793    14.173719    -0.457132
I      5.131206     8.060696    24.933981    -0.446099
I     -2.304534    13.950327    11.945391    -0.434709
I     -4.018989     8.384576     6.557651    -0.441920
I     11.381319     3.060588     3.012824    -0.467130
I     -1.256975    -1.773057    30.778256    -0.461522
I      3.564561     6.642037    29.702137    -0.456735
I     -5.131135    11.574452     9.405563    -0.445905
I      2.304620    10.436571    27.473809    -0.434648
I     11.423535     2.411911    24.499185    -0.441921
I     -3.976773     7.735829    28.044323    -0.467134
I      8.661521    12.569544     0.278580    -0.461552
I      3.839985     4.154450     1.354699    -0.456737
I     12.535681    -0.777965    21.651273    -0.445904
I      5.099926     0.359916     3.583027    -0.434649
I      3.385506     5.925667     8.970767    -0.442163
I      3.976845    11.249585    12.515905    -0.466997
I      6.147545     9.055788    15.806998    -0.461423
I     10.969038     0.640694    16.883117    -0.457133
I      2.273340     2.735791     6.122855    -0.446098
I      9.709080    -3.153840    19.111445    -0.434708
N     -0.284294    11.928064    14.324034    -0.174146
N      4.106579    13.135837    16.455465    -0.380964
N      3.454979    11.138097    17.553634    -0.385298
N      5.387557    12.295370    18.268252    -0.392130
N      0.038511    -1.065210    17.402077    -0.170337
N      5.282404     8.204637    21.180141    -0.169056
N      7.514116     6.356969    22.623352    -0.169883
N     -2.641901     4.605707    21.663385    -0.389570
N     -0.573083     4.668863    22.852552    -0.382939
N      0.482789     1.746796    18.926657    -0.167443
N      0.937444     7.070469    27.060442    -0.167747
N     -2.461227     5.853324    23.661272    -0.385784
N      0.284372     8.414308    29.852452    -0.171532
N     -4.106492    16.649593     0.927047    -0.381497
N     -3.454901    14.651853     2.025216    -0.383424
N     -5.387472    15.809126     2.739834    -0.394380
N     -0.038496     2.448546     1.873659    -0.171247
N     -5.282337    11.718393     5.651723    -0.167576
N      7.294943     9.870725     7.094934    -0.170130
N      2.641950     8.119463     6.134967    -0.389211
N      0.573134     8.182619     7.324134    -0.383457
N     -0.482758     5.260552     3.398239    -0.167143
N     -0.937376    10.584225    11.532024    -0.165706
N      2.461285     9.367080     8.132854    -0.384075
N      7.120174     2.382179     1.204384    -0.171532
N     11.511038    -5.853106    30.129789    -0.381499
N     10.859447    -3.855366    29.031620    -0.383426
N     12.792018    -5.012639    28.317002    -0.394380
N      7.443042     8.347941    29.183177    -0.171255
N     12.686883    -0.921906    25.405113    -0.167575
N      0.109603     0.925762    23.961902    -0.170130
N      4.762596     2.677024    24.921869    -0.389212
N      6.831412     2.613868    23.732702    -0.383458
N      7.887304     5.535935    27.658597    -0.167152
N      8.341922     0.212262    19.524812    -0.165708
N      4.943261     1.429407    22.923982    -0.384071
N      7.688840    -1.131577    16.732802    -0.174146
N      3.297967    -2.339350    14.601371    -0.380962
N      3.949567    -0.341610    13.503202    -0.385299
N      2.016989    -1.498883    12.788584    -0.392130
N      7.366035    11.861697    13.654759    -0.170339
N      2.122142     2.591850     9.876695    -0.169055
N     -0.109570     4.439518     8.433484    -0.169883
N     10.046447     6.190780     9.393451    -0.389571
N      7.977629     6.127624     8.204284    -0.382940
N      6.921757     9.049691    12.130179    -0.167445
N      6.467102     3.726018     3.996394    -0.167748
N      9.865773     4.943163     7.395564    -0.385782

The following XYZ coordinates are in angstroms. Other properties are in atomic units.
The sperically averaged electron density of each atom fit to a function of the form exp(a - br)
eigen_1, eigen_2 and eigen_3 are the three eigenvalues of traceless quadrupole moment tensor
  atom number  atomic symbol              X              Y              Z     net charge C6 coefficient C8 coefficient C10 coefficient fluctuating dipole atomic polarizability isotropic forcefield polarizability              a              b squared Pearson coefficient          <r^3>          <r^4>         wp_QDO          m_QDO          q_QDO       dipole_x       dipole_y       dipole_z         dipole            Qxy            Qxz            Qyz     Q(x^2-y^2)  Q(3z^2 - R^2)        eigen_1        eigen_2        eigen_3 static polarizability      alpha(xx)      alpha(xy)      alpha(xz)      alpha(yy)      alpha(yz)      alpha(zz) atomic spin moment
            1             Zn       1.331341       0.536283      17.480030       0.473782     133.303005 0.32061842E+04  0.11736019E+06                                21.351049                           18.504396       0.322811       1.860042                    0.998455      59.221109     176.478022       0.417812       0.400491      -1.137404       0.009106       0.006457      -0.003377       0.011662      -0.008573       0.011586       0.004641       0.031499      -0.031634      -0.020132      -0.005958       0.026089             25.054251      23.043944       1.052465      -4.293266      26.171729       6.407315      25.947082           0.000002
            2             Zn       5.493874       6.851116      22.730188       0.447159     138.688887 0.33465611E+04  0.12377479E+06                                21.890055                           18.886610       0.329974       1.854063                    0.998519      60.177585     180.054806       0.414316       0.399706      -1.138359      -0.010238      -0.006917       0.000211       0.012357       0.008449       0.009774       0.008224       0.001686      -0.076793      -0.028854       0.004313       0.024540             26.171413      26.207952      -3.273661       1.207978      26.411361      -7.004728      25.894927           0.000001
            3             Zn      -1.894330      11.683734      13.023374       0.459930     133.370650 0.33128640E+04  0.12219897E+06                                21.323247                           18.784382       0.314997       1.851843                    0.998548      59.819521     178.647569       0.415739       0.399412      -1.138754      -0.019466       0.000896      -0.005866       0.020350       0.004312       0.020306       0.003979       0.032888       0.023964      -0.021104      -0.010208       0.031312             24.601561      27.807223      -2.172547       1.148931      20.949066       5.739093      25.048395           0.000002
            4             Zn      -1.331318       4.050039       1.951612       0.474360     133.292739 0.32056595E+04  0.11734081E+06                                21.354223                           18.506374       0.316622       1.858526                    0.998454      59.210726     176.469684       0.417655       0.400642      -1.137252      -0.008536       0.005070      -0.003289       0.010458       0.007537      -0.013042       0.004617       0.030261      -0.034742      -0.020605      -0.005800       0.026405             25.058842      23.046431      -1.055589       4.291442      26.177832       6.409732      25.952264           0.000002
            5             Zn       9.315188      10.364872       7.201770       0.446868     138.818554 0.33498545E+04  0.12393035E+06                                21.906772                           18.897796       0.330519       1.854095                    0.998560      60.200530     180.163538       0.414120       0.399786      -1.138272       0.010645      -0.006560       0.000120       0.012505      -0.009131      -0.009488       0.007994       0.000770      -0.074478      -0.027944       0.003291       0.024652             26.194777      26.228197       3.277940      -1.210205      26.435932      -7.011522      25.920201           0.000001
            6             Zn       1.894405       8.169978      28.551792       0.459633     133.445349 0.33147878E+04  0.12229012E+06                                21.333682                           18.791546       0.318486       1.852692                    0.998592      59.832251     178.712009       0.415595       0.399485      -1.138679       0.018870       0.001002      -0.006645       0.020031      -0.003535      -0.019544       0.004390       0.032961       0.025194      -0.021348      -0.009237       0.030585             24.615370      27.826544       2.176804      -1.146312      20.960132       5.739484      25.059433           0.000002
            7             Zn       8.735864       6.746448      29.105224       0.474401     133.285841 0.32054035E+04  0.11732910E+06                                21.353445                           18.505573       0.316449       1.858501                    0.998455      59.208819     176.462228       0.417666       0.400639      -1.137254       0.008536      -0.005071       0.003281       0.010457       0.007547      -0.013075       0.004598       0.030270      -0.034781      -0.020616      -0.005822       0.026438             25.058058      23.046823      -1.055119       4.291706      26.176892       6.409563      25.950459           0.000002
            8             Zn      -1.910642       0.431615      23.855066       0.446868     138.818540 0.33498541E+04  0.12393033E+06                                21.906770                           18.897795       0.330519       1.854095                    0.998560      60.200526     180.163517       0.414121       0.399786      -1.138272      -0.010645       0.006560      -0.000120       0.012505      -0.009131      -0.009489       0.007994       0.000770      -0.074478      -0.027944       0.003291       0.024653             26.194781      26.228256       3.277945      -1.210242      26.435893      -7.011525      25.920193           0.000001
            9             Zn       5.510141       2.626509       2.505044       0.459633     133.445376 0.33147869E+04  0.12229009E+06                                21.333694                           18.791547       0.318485       1.852692                    0.998592      59.832251     178.712045       0.415594       0.399485      -1.138679      -0.018870      -0.001002       0.006645       0.020031      -0.003536      -0.019544       0.004390       0.032961       0.025195      -0.021348      -0.009237       0.030585             24.615397      27.826537       2.176792      -1.146300      20.960149       5.739522      25.059504           0.000002
           10             Zn       6.073205      10.260204      13.576806       0.473760     133.305127 0.32062055E+04  0.11736125E+06                                21.351172                           18.504349       0.322838       1.860044                    0.998456      59.221799     176.480725       0.417816       0.400486      -1.137407      -0.009073      -0.006479       0.003399       0.011656      -0.008536       0.011555       0.004660       0.031486      -0.031578      -0.020112      -0.005934       0.026046             25.054544      23.045331       1.051955      -4.293729      26.171809       6.407460      25.946493           0.000002
           11             Zn       1.910672       3.945371       8.326648       0.447159     138.688845 0.33465608E+04  0.12377478E+06                                21.890051                           18.886609       0.329973       1.854063                    0.998519      60.177581     180.054789       0.414316       0.399706      -1.138359       0.010238       0.006918      -0.000211       0.012358       0.008449       0.009774       0.008224       0.001686      -0.076793      -0.028854       0.004313       0.024541             26.171408      26.208022      -3.273664       1.208014      26.411307      -7.004719      25.894894           0.000001
           12             Zn       9.298876      -0.887247      18.033462       0.459930     133.370732 0.33128622E+04  0.12219889E+06                                21.323260                           18.784376       0.314998       1.851844                    0.998548      59.819513     178.647525       0.415739       0.399412      -1.138754       0.019467      -0.000896       0.005866       0.020351       0.004312       0.020307       0.003979       0.032887       0.023966      -0.021103      -0.010209       0.031313             24.601594      27.807186      -2.172544       1.148906      20.949099       5.739156      25.048496           0.000002
           13              H       2.163640      13.919293      15.019086       0.136814       1.309209 0.10212169E+02  0.10675492E+03                                 2.010402                            1.900562      -1.134377       2.356101                    0.996454       3.580200      10.403066       0.441732       1.326408      -0.701356       0.020295       0.036293      -0.005354       0.041925       0.006353       0.001627      -0.011720      -0.027997      -0.019105      -0.015312      -0.007540       0.022852              2.051046       2.162247       0.401227       0.162627       2.327614       0.085581       1.663276           0.000001
           14              H       3.303922       8.967183      18.739695       0.136625       1.178550 0.86384256E+01  0.85271627E+02                                 1.756068                            1.654844      -1.092833       2.368664                    0.997765       3.284474       8.816365       0.521946       1.188806      -0.732081      -0.029184      -0.010046      -0.024701       0.039532       0.015030       0.008662       0.005353       0.012162      -0.018810      -0.013122      -0.009776       0.022898              1.785294       1.869038       0.038724       0.458485       1.586102      -0.149503       1.900744          -0.000002
           15              H       3.700800       7.366223      20.363967       0.085119       1.584856 0.11803082E+02  0.12690696E+03                                 2.190260                            1.964015      -1.286052       2.245680                    0.994517       3.910889      11.225598       0.464826       1.225534      -0.721150      -0.033584      -0.031932      -0.005748       0.046696       0.008891       0.016703      -0.000411       0.019842       0.002089      -0.017544      -0.006267       0.023811              2.335622       2.204728       0.786661      -0.107530       2.988250      -0.408002       1.813888          -0.000002
           16              H      -0.459044      10.122333      15.099834       0.092283       1.659612 0.12768290E+02  0.14030730E+03                                 2.302384                            2.081038      -1.227869       2.283152                    0.995401       3.854251      11.262073       0.438228       1.271917      -0.712967      -0.019934      -0.042783       0.006421       0.047634      -0.001755       0.008434      -0.012791      -0.028214      -0.008350      -0.018403      -0.004533       0.022936              2.405470       2.567097       0.839789       0.170097       2.770202       0.058574       1.879110          -0.000002
           17              H       1.476493      10.175072      16.394904       0.136147       1.167500 0.85402690E+01  0.84249334E+02                                 1.763881                            1.661182      -1.043533       2.392282                    0.998370       3.271967       8.844019       0.512410       1.211697      -0.726981       0.006682      -0.034062       0.020681       0.040405       0.005230      -0.002834      -0.011512      -0.024000      -0.028925      -0.014063      -0.008242       0.022306              1.796664       1.641786      -0.148611       0.281361       1.951556      -0.403541       1.796650          -0.000001
           18              H       6.532290      10.970722      20.078244       0.134826       1.201788 0.88268540E+01  0.87337280E+02                                 1.758843                            1.657505      -1.099653       2.362041                    0.997896       3.271236       8.704399       0.530368       1.167172      -0.737687       0.028550       0.028287      -0.000572       0.040194       0.013597       0.008251       0.004347       0.015018      -0.022530      -0.011903      -0.010305       0.022208              1.793934       1.711778       0.378370       0.004174       2.112159      -0.242495       1.557865           0.000000
           19              H       0.201446      13.762728      13.804764       0.087235       1.604390 0.12625654E+02  0.13902383E+03                                 2.273378                            2.083895      -1.406999       2.192498                    0.993674       4.040087      12.005966       0.431262       1.289820      -0.707040      -0.003422       0.040443      -0.021436       0.045901       0.014071       0.001056      -0.005254      -0.019115      -0.044807      -0.016913      -0.008001       0.024913              2.360242       2.140343      -0.538189       0.420427       2.700828      -0.472844       2.239556           0.000001
           20              H       2.520523       6.234790      26.230604       0.090694       1.266865 0.91302753E+01  0.93832805E+02                                 2.015695                            1.822733      -1.386348       2.209409                    0.992357       4.040557      12.065420       0.436759       1.364562      -0.688811       0.047979      -0.006946       0.000186       0.048480      -0.009649      -0.000172       0.012741       0.012489      -0.019129      -0.019035       0.002223       0.016812              2.141716       3.148982      -0.157006       0.153778       1.614113       0.098992       1.662052          -0.000000
           21              H       1.432058       5.298354      24.398250       0.119258       1.187611 0.88236015E+01  0.90438740E+02                                 1.962276                            1.816700      -1.591038       2.117719                    0.991350       4.147976      12.608893       0.426035       1.402658      -0.680085       0.019323      -0.016203      -0.022259       0.033636      -0.008602       0.000216       0.003818       0.011018      -0.008828      -0.010375      -0.001501       0.011875              2.046600       2.045617      -0.308760      -0.322852       1.969932       0.500627       2.124250          -0.000000
           22              H      -0.848520       7.693720      27.597104       0.087489       1.321832 0.93456475E+01  0.96771853E+02                                 2.089844                            1.852677      -1.428558       2.186744                    0.991986       4.117268      12.409481       0.429482       1.377277      -0.686050      -0.027056       0.023168       0.027687       0.045115      -0.008534      -0.001317       0.009003       0.012221      -0.002538      -0.014457       0.001168       0.013290              2.282784       1.998988      -0.320837      -0.481658       2.013958       0.848628       2.835407           0.000000
           23              H       8.056130       7.669778      24.000723       0.087411       1.633880 0.12519447E+02  0.13735160E+03                                 2.282195                            2.059231      -1.390465       2.198068                    0.993978       4.048134      11.947599       0.439543       1.270154      -0.710856      -0.005233       0.033918       0.031457       0.046555       0.007535       0.009359       0.014049      -0.004026      -0.002823      -0.013921      -0.007222       0.021142              2.423401       2.260780      -0.600685      -0.397023       2.599386       0.682963       2.410036           0.000000
           24              H       1.180299       3.505208      21.562761       0.122195       1.120807 0.83326292E+01  0.84380760E+02                                 1.904357                            1.777682      -1.574938       2.127342                    0.991303       4.131990      12.575945       0.425292       1.422189      -0.676228       0.023103       0.013017       0.022535       0.034800      -0.000694       0.010096       0.000986       0.017915      -0.012990      -0.009791      -0.006320       0.016111              1.981756       2.031154       0.178617       0.371184       1.770196       0.386509       2.143917          -0.000000
           25              H       2.125109       2.083421      20.000602       0.092210       1.446282 0.10953445E+02  0.11746402E+03                                 2.183742                            1.985267      -1.439833       2.184227                    0.991932       4.110610      12.418150       0.423286       1.349331      -0.692791       0.044918      -0.002358       0.007797       0.045651       0.000669       0.010297       0.007348       0.021398       0.008885      -0.015675      -0.002023       0.017698              2.298847       3.264494      -0.350833       0.041637       1.807285       0.115286       1.824760          -0.000000
           26              H      -1.326871       1.682357      18.149615       0.090308       1.274412 0.92883396E+01  0.96036375E+02                                 2.035271                            1.846406      -1.428800       2.187602                    0.991444       4.111728      12.386034       0.430389       1.376409      -0.686117      -0.027064      -0.014860      -0.035654       0.047164      -0.005832       0.006903       0.009260       0.008322       0.008566      -0.015664       0.005224       0.010440              2.157871       2.018371       0.271965       0.481965       1.971632       0.614975       2.483610           0.000000
           27              H      -4.494499       7.175727      24.010040       0.131464       1.369163 0.10451438E+02  0.10920858E+03                                 2.007710                            1.870734      -1.332593       2.250899                    0.995005       3.631797      10.338310       0.466816       1.255681      -0.715470       0.021344       0.022828       0.022593       0.038563       0.007283       0.000161       0.010673      -0.011421      -0.012899      -0.012240      -0.003934       0.016174              2.064853       2.369523       0.209944       0.413778       1.844598       0.333764       1.980438          -0.000001
           28              H       7.391197       4.959277      21.233559       0.093583       1.564669 0.12155035E+02  0.13168834E+03                                 2.194504                            2.017167      -1.182082       2.308711                    0.995286       3.779118      10.897761       0.450356       1.255333      -0.716649      -0.023023      -0.025248      -0.033217       0.047654      -0.003833       0.001653       0.016505      -0.006993       0.020229      -0.015314      -0.005003       0.020317              2.282528       2.586967       0.416066       0.587807       2.121494       0.365320       2.139123          -0.000001
           29              H      -2.385711       3.025718      19.711774       0.130215       1.396494 0.10693425E+02  0.11335143E+03                                 2.103701                            1.944632      -1.345707       2.248283                    0.993599       3.782567      11.154754       0.435719       1.326140      -0.699713      -0.037330       0.005601      -0.005811       0.038193       0.000221       0.005875      -0.003507       0.023593      -0.009683      -0.011914      -0.003391       0.015305              2.182579       2.955227      -0.249607      -0.005449       1.783163       0.165413       1.809349          -0.000001
           30              H      -2.021396       6.802374      25.817548       0.118735       1.326096 0.99412852E+01  0.10412424E+03                                 2.045026                            1.877646      -1.629374       2.092478                    0.992121       4.129400      12.354839       0.439724       1.329892      -0.694857      -0.033806       0.006927       0.000147       0.034508      -0.005154      -0.003820       0.002713       0.003731      -0.026948      -0.010077      -0.000990       0.011067              2.136474       2.944451      -0.089507       0.155475       1.605202       0.187546       1.859768           0.000000
           31              H       9.624393       4.432786      21.134177       0.134394       1.212451 0.90352613E+01  0.91189356E+02                                 1.866810                            1.752019      -1.120397       2.358602                    0.996786       3.469198       9.759060       0.476359       1.273996      -0.711685       0.010050      -0.025707      -0.027110       0.038689      -0.002625       0.003924       0.013852      -0.008019       0.021758      -0.013770      -0.004406       0.018176              1.912607       1.865497      -0.231412      -0.190348       2.044694       0.456096       1.827630          -0.000001
           32              H      12.965281      -2.814659      15.432142       0.135252       1.255271 0.96745131E+01  0.99432362E+02                                 1.932390                            1.832548      -1.026496       2.406645                    0.997875       3.462427       9.863988       0.457820       1.301706      -0.707097      -0.019892      -0.006815      -0.035276       0.041068       0.001328       0.008138      -0.003710      -0.010942       0.052194      -0.016506      -0.003339       0.019845              1.977230       1.885251       0.248193       0.302739       1.772715       0.260308       2.273724           0.000001
           33              H      13.899730      -3.492166      19.276978       0.129445       1.364727 0.10643662E+02  0.11219919E+03                                 2.043324                            1.921018      -1.262608       2.287442                    0.994985       3.661684      10.615132       0.446894       1.300178      -0.706272      -0.002945      -0.017768       0.035643       0.039935       0.002169       0.007553      -0.009549       0.007408       0.039583      -0.015531      -0.003019       0.018550              2.077744       1.651022       0.221868      -0.057875       2.192795      -0.406455       2.389415           0.000001
           34              H       0.331729      -1.557885      19.283189       0.083772       1.631543 0.12338309E+02  0.13573377E+03                                 2.335060                            2.084202      -1.449929       2.175132                    0.991441       4.155778      12.540221       0.421714       1.320247      -0.699546       0.015704       0.008496       0.042216       0.045837       0.007779       0.008977      -0.007460      -0.020596       0.038470      -0.022709       0.005081       0.017628              2.519272       2.202614       0.466434       0.672395       2.281225       0.692577       3.073977           0.000001
           35              H      -0.546445      -0.888658      15.522207       0.089725       1.552596 0.12157419E+02  0.13290433E+03                                 2.244107                            2.060486      -1.303652       2.246891                    0.993739       4.015714      11.977171       0.427838       1.309572      -0.702795      -0.004068       0.022141      -0.043333       0.048832       0.005166       0.011370       0.001106      -0.000367       0.053305      -0.016039      -0.006160       0.022199              2.329598       1.849290       0.230341      -0.277304       2.383965      -0.649684       2.755539           0.000001
           36              H       6.826986       9.306900      21.665249       0.090674       1.457235 0.10756636E+02  0.11232755E+03                                 2.049179                            1.862144      -0.999826       2.397483                    0.996976       3.557954       9.869608       0.485194       1.208874      -0.727968       0.038740       0.008087       0.025638       0.047154       0.014780       0.013066      -0.006862       0.007194      -0.031866      -0.024159       0.002278       0.021882              2.155528       2.365036      -0.153173       0.781957       1.763583      -0.248597       2.337965          -0.000001
           37              H      -2.163550      10.405537      30.547504       0.136072       1.305783 0.10174758E+02  0.10624147E+03                                 2.005069                            1.895620      -1.128666       2.358103                    0.996555       3.575135      10.374456       0.442921       1.324371      -0.701789      -0.020802       0.036518      -0.005990       0.042452      -0.006305      -0.001814      -0.011481      -0.028020      -0.018626      -0.015349      -0.007270       0.022619              2.045612       2.156184      -0.399847      -0.161834       2.321372       0.085174       1.659279           0.000001
           38              H      -3.303854      12.480939       3.211277       0.135794       1.177433 0.86228456E+01  0.85034615E+02                                 1.750495                            1.649786      -1.069647       2.377207                    0.998038       3.283760       8.794989       0.524717       1.183684      -0.733258       0.029181      -0.009931      -0.025065       0.039729      -0.015047      -0.008663       0.005503       0.012716      -0.018179      -0.013316      -0.009674       0.022990              1.779508       1.863181      -0.038552      -0.456644       1.580842      -0.148482       1.894501          -0.000002
           39              H      -3.700738      10.879979       4.835549       0.086109       1.578471 0.11750856E+02  0.12621545E+03                                 2.185161                            1.960291      -1.287595       2.245801                    0.994461       3.904022      11.203028       0.465008       1.226317      -0.720978       0.033329      -0.031521      -0.005483       0.046200      -0.008871      -0.016744      -0.000411       0.019737       0.002006      -0.017539      -0.006271       0.023810              2.329656       2.199351      -0.782914       0.106941       2.979187      -0.406232       1.810428          -0.000002
           40              H       0.459114       6.608577      30.628252       0.092490       1.657828 0.12755196E+02  0.14013797E+03                                 2.301555                            2.080613      -1.229637       2.282547                    0.995387       3.852820      11.259624       0.438037       1.272702      -0.712803       0.020116      -0.042843       0.006391       0.047760       0.001767      -0.008203      -0.012638      -0.027947      -0.008036      -0.018076      -0.004590       0.022665              2.404447       2.566052      -0.838778      -0.170005       2.768469       0.058512       1.878820          -0.000002
           41              H      -1.476421      13.688828       0.866486       0.135160       1.170616 0.85650206E+01  0.84523568E+02                                 1.763820                            1.661042      -1.033297       2.395333                    0.998448       3.276576       8.847417       0.513798       1.207991      -0.727805      -0.006691      -0.034513       0.020937       0.040918      -0.005320       0.002753      -0.011408      -0.023661      -0.029290      -0.014087      -0.008077       0.022164              1.796584       1.641507       0.148754      -0.281368       1.951613      -0.403814       1.796632          -0.000001
           42              H       8.276790      14.484478       4.549826       0.133622       1.204310 0.88480682E+01  0.87594593E+02                                 1.761016                            1.659268      -1.097743       2.362376                    0.997850       3.274402       8.713510       0.530227       1.166852      -0.737781      -0.028700       0.028649      -0.001107       0.040567      -0.013685      -0.008488       0.004559       0.015412      -0.022210      -0.012073      -0.010433       0.022506              1.796256       1.713994      -0.379499      -0.004106       2.115314      -0.242930       1.559462           0.000000
           43              H      -0.201359      10.248972      29.333182       0.088564       1.581472 0.12408055E+02  0.13598340E+03                                 2.248057                            2.063085      -1.334432       2.225585                    0.993991       4.013164      11.882990       0.434472       1.286358      -0.707785       0.003515       0.040155      -0.021190       0.045539      -0.014085      -0.001212      -0.005086      -0.019081      -0.045226      -0.017025      -0.007912       0.024938              2.332856       2.116654       0.528144      -0.412290       2.667303      -0.463699       2.214611           0.000001
           44              H      -2.520460       9.748546      10.702186       0.091587       1.270634 0.91674992E+01  0.94383979E+02                                 2.025818                            1.830995      -1.412892       2.198259                    0.992116       4.055820      12.152394       0.433814       1.371370      -0.687424      -0.047123      -0.007667       0.000087       0.047743       0.009325      -0.000024       0.012648       0.012897      -0.019012      -0.018984       0.002541       0.016444              2.153077       3.168558       0.158155      -0.155076       1.621112       0.099848       1.669561          -0.000000
           45              H      -1.432002       8.812110       8.869832       0.119056       1.193331 0.88768756E+01  0.91148005E+02                                 1.970405                            1.823523      -1.609011       2.109905                    0.991253       4.163346      12.678862       0.424645       1.404732      -0.679638      -0.019320      -0.015912      -0.022264       0.033499       0.008518       0.000067       0.003766       0.011122      -0.009057      -0.010195      -0.001724       0.011920              2.055440       2.054366       0.310997       0.325270       1.978220       0.504317       2.133734          -0.000000
           46              H       0.848592      11.207476      12.068686       0.086372       1.318815 0.93177847E+01  0.96366819E+02                                 2.083015                            1.847264      -1.416269       2.192290                    0.992202       4.107772      12.354724       0.431236       1.373335      -0.686859       0.027156       0.023440       0.028008       0.045512       0.008609       0.001459       0.009154       0.011910      -0.002741      -0.014479       0.001003       0.013476              2.274734       1.992341       0.319333       0.479271       2.007473       0.844464       2.824387           0.000000
           47              H       6.752938      11.183534       8.472305       0.087322       1.623635 0.12420941E+02  0.13592032E+03                                 2.266621                            2.046500      -1.324396       2.226958                    0.994324       4.035137      11.870586       0.442666       1.264446      -0.712085       0.004814       0.034308       0.031210       0.046629      -0.007350      -0.009557       0.013988      -0.004213      -0.002349      -0.013919      -0.007204       0.021124              2.406013       2.244772       0.594169       0.392820       2.580277       0.675753       2.392989          -0.000000
           48              H      -1.180256       7.018964       6.034343       0.120008       1.121832 0.83401874E+01  0.84458722E+02                                 1.904234                            1.777558      -1.566078       2.130688                    0.991383       4.132232      12.568172       0.425730       1.420703      -0.676547      -0.023806       0.013261       0.023435       0.035941       0.000482      -0.009868       0.000756       0.017721      -0.013239      -0.009494      -0.006375       0.015869              1.981630       2.030915      -0.178627      -0.371175       1.770123       0.386535       2.143851          -0.000000
           49              H      -2.125074       5.597177       4.472184       0.091613       1.448036 0.10970062E+02  0.11768547E+03                                 2.185330                            1.986653      -1.440525       2.183653                    0.991888       4.114032      12.430308       0.423181       1.349169      -0.692820      -0.045009      -0.002936       0.007622       0.045744      -0.000996      -0.010421       0.007337       0.021684       0.009520      -0.015753      -0.002242       0.017995              2.300544       3.266985       0.351123      -0.041678       1.808522       0.115418       1.826124          -0.000000
           50              H       1.326901       5.196113       2.621197       0.090122       1.277293 0.93138417E+01  0.96379431E+02                                 2.039481                            1.849776      -1.437237       2.184056                    0.991368       4.117354      12.413706       0.429645       1.377655      -0.685867       0.026950      -0.014529      -0.035722       0.047048       0.005764      -0.007108       0.009370       0.007818       0.007681      -0.015694       0.005200       0.010495              2.162610       2.022560      -0.272993      -0.483791       1.975678       0.617188       2.489593           0.000000
           51              H       4.494564      10.689483       8.481622       0.132716       1.360750 0.10373653E+02  0.10819111E+03                                 1.999337                            1.863622      -1.326461       2.254116                    0.995075       3.621133      10.297457       0.467769       1.255495      -0.715513      -0.020879       0.022497       0.022553       0.038088      -0.007305       0.000096       0.010595      -0.011359      -0.013148      -0.012380      -0.003677       0.016057              2.055988       2.358353      -0.208310      -0.410664       1.837412       0.331439       1.972201          -0.000001
           52              H       7.417853       8.473033       5.705141       0.093393       1.557331 0.12086128E+02  0.13073463E+03                                 2.186021                            2.010212      -1.173866       2.312665                    0.995436       3.772069      10.863071       0.451622       1.253799      -0.716984       0.022987      -0.025395      -0.033380       0.047828       0.003818      -0.001791       0.016427      -0.006938       0.020060      -0.015318      -0.004881       0.020198              2.273296       2.575925      -0.413317      -0.584009       2.113241       0.362771       2.130721          -0.000001
           53              H       2.385749       6.539474       4.183356       0.129262       1.401973 0.10743323E+02  0.11399663E+03                                 2.107532                            1.947873      -1.343272       2.248645                    0.993676       3.790611      11.178944       0.435852       1.324384      -0.700045       0.037641       0.005851      -0.005996       0.038562      -0.000457      -0.005791      -0.003158       0.023681      -0.009417      -0.011743      -0.003502       0.015245              2.186651       2.961636       0.250447       0.005394       1.786018       0.165866       1.812300          -0.000001
           54              H       2.021461      10.316130      10.289130       0.119022       1.329520 0.99758247E+01  0.10461910E+03                                 2.051928                            1.883440      -1.642509       2.086868                    0.992001       4.138750      12.407139       0.437983       1.333479      -0.694107       0.033393       0.006650      -0.000230       0.034050       0.005205       0.003942       0.002773       0.003791      -0.026821      -0.010095      -0.001069       0.011165              2.144023       2.956175       0.090091      -0.155988       1.610007       0.188681       1.865887          -0.000000
           55              H       5.184655       7.946542       5.605759       0.132730       1.215952 0.90669155E+01  0.91590019E+02                                 1.870704                            1.755343      -1.124794       2.356712                    0.996603       3.474794       9.779537       0.475797       1.274371      -0.711624      -0.010744      -0.026300      -0.027643       0.039640       0.002625      -0.004360       0.013901      -0.008359       0.022037      -0.014081      -0.004289       0.018370              1.916710       1.869423       0.232240       0.190970       2.049206       0.457739       1.831501          -0.000001
           56              H       1.843722      -6.328415      30.960560       0.134756       1.255098 0.96705129E+01  0.99367707E+02                                 1.931005                            1.831232      -1.022004       2.408242                    0.997972       3.462236       9.857976       0.458397       1.300374      -0.707372       0.019707      -0.006595      -0.035117       0.040806      -0.001462      -0.008495      -0.003523      -0.010805       0.052392      -0.016670      -0.003337       0.020006              1.975819       1.883879      -0.247954      -0.302585       1.771467       0.260150       2.272112           0.000001
           57              H       0.909275       0.021590       3.748560       0.128839       1.363192 0.10626486E+02  0.11194342E+03                                 2.039232                            1.917449      -1.257550       2.289162                    0.995030       3.660589      10.599295       0.448134       1.297446      -0.706829       0.002729      -0.017802       0.035825       0.040098      -0.002196      -0.007344      -0.009721       0.007481       0.039952      -0.015657      -0.002961       0.018618              2.073523       1.648161      -0.221123       0.057659       2.188200      -0.405053       2.384208           0.000001
           58              H      -0.331714       1.955871       3.754771       0.083698       1.626789 0.12294408E+02  0.13510873E+03                                 2.329079                            2.079387      -1.442099       2.178617                    0.991551       4.149542      12.508292       0.422606       1.318846      -0.699843      -0.016109       0.008658       0.042275       0.046061      -0.007805      -0.009021      -0.007417      -0.021158       0.039349      -0.023038       0.005182       0.017857              2.512435       2.196915      -0.464429      -0.669732       2.275208       0.689791       3.065181           0.000001
           59              H       0.546459       2.625098      -0.006211       0.091417       1.547986 0.12118191E+02  0.13240987E+03                                 2.242845                            2.059595      -1.306684       2.246045                    0.993724       4.010277      11.970203       0.427038       1.312675      -0.702160       0.003989       0.021897      -0.042602       0.048066      -0.005136      -0.011392       0.000999       0.000288       0.053540      -0.015969      -0.006326       0.022295              2.328195       1.848535      -0.230067       0.276959       2.382518      -0.648680       2.753532           0.000001
           60              H       7.982088      12.820656       6.136831       0.090484       1.450189 0.10693614E+02  0.11144098E+03                                 2.036332                            1.851809      -0.977230       2.405881                    0.997304       3.554931       9.832519       0.488750       1.202539      -0.729347      -0.039151       0.008300       0.025990       0.047720      -0.014517      -0.012933      -0.006835       0.006828      -0.032068      -0.023943       0.002375       0.021568              2.141158       2.348473       0.151411      -0.773584       1.753419      -0.245730       2.321582          -0.000001
           61              H       9.568096       0.390950       0.509332       0.136073       1.305826 0.10175206E+02  0.10624762E+03                                 2.005136                            1.895680      -1.128666       2.358105                    0.996555       3.575210      10.374842       0.442906       1.324397      -0.701784       0.020802      -0.036519       0.005990       0.042453      -0.006305      -0.001815      -0.011482      -0.028021      -0.018627      -0.015351      -0.007269       0.022620              2.045681       2.156260      -0.399865      -0.161845       2.321452       0.085177       1.659331           0.000001
           62              H      10.708400      -1.684452      27.845559       0.135794       1.177433 0.86228483E+01  0.85034655E+02                                 1.750496                            1.649787      -1.069647       2.377207                    0.998038       3.283761       8.794995       0.524716       1.183685      -0.733258      -0.029181       0.009931       0.025065       0.039729      -0.015047      -0.008663       0.005503       0.012716      -0.018180      -0.013316      -0.009675       0.022990              1.779509       1.863182      -0.038552      -0.456645       1.580843      -0.148483       1.894502          -0.000002
           63              H      11.105284      -0.083492      26.221287       0.086110       1.578467 0.11750825E+02  0.12621503E+03                                 2.185157                            1.960288      -1.287593       2.245802                    0.994461       3.904017      11.203009       0.465008       1.226317      -0.720978      -0.033329       0.031521       0.005483       0.046200      -0.008871      -0.016744      -0.000411       0.019737       0.002006      -0.017539      -0.006271       0.023810              2.329651       2.199348      -0.782912       0.106941       2.979181      -0.406231       1.810426          -0.000002
           64              H       6.945432       4.187910       0.428584       0.092490       1.657824 0.12755159E+02  0.14013747E+03                                 2.301552                            2.080610      -1.229640       2.282545                    0.995387       3.852822      11.259632       0.438037       1.272702      -0.712803      -0.020116       0.042843      -0.006391       0.047760       0.001767      -0.008203      -0.012638      -0.027947      -0.008036      -0.018076      -0.004589       0.022666              2.404444       2.566046      -0.838776      -0.170005       2.768466       0.058514       1.878818          -0.000002
           65              H       8.880967      -2.892341      30.190350       0.135159       1.170622 0.85650778E+01  0.84524356E+02                                 1.763834                            1.661054      -1.033302       2.395329                    0.998448       3.276586       8.847484       0.513793       1.208001      -0.727803       0.006690       0.034513      -0.020937       0.040918      -0.005320       0.002753      -0.011408      -0.023661      -0.029290      -0.014087      -0.008077       0.022165              1.796599       1.641519       0.148756      -0.281372       1.951631      -0.403819       1.796646          -0.000001
           66              H      -0.872244      -3.687991      26.507010       0.133622       1.204309 0.88480551E+01  0.87594412E+02                                 1.761013                            1.659265      -1.097743       2.362375                    0.997850       3.274401       8.713499       0.530228       1.166850      -0.737782       0.028700      -0.028649       0.001107       0.040567      -0.013685      -0.008488       0.004559       0.015412      -0.022210      -0.012073      -0.010433       0.022506              1.796253       1.713991      -0.379497      -0.004106       2.115309      -0.242930       1.559460           0.000000
           67              H       7.605905       0.547515       1.723654       0.088564       1.581474 0.12408092E+02  0.13598403E+03                                 2.248067                            2.063094      -1.334434       2.225585                    0.993991       4.013182      11.883086       0.434469       1.286365      -0.707784      -0.003515      -0.040155       0.021190       0.045539      -0.014085      -0.001212      -0.005086      -0.019082      -0.045225      -0.017026      -0.007912       0.024938              2.332866       2.116664       0.528146      -0.412294       2.667311      -0.463702       2.214623           0.000001
           68              H       9.925006       1.047941      20.354650       0.091586       1.270636 0.91675215E+01  0.94384261E+02                                 2.025820                            1.830997      -1.412892       2.198258                    0.992116       4.055825      12.152410       0.433814       1.371369      -0.687424       0.047123       0.007667      -0.000087       0.047743       0.009325      -0.000024       0.012648       0.012897      -0.019012      -0.018984       0.002541       0.016444              2.153079       3.168561       0.158154      -0.155078       1.621113       0.099848       1.669562          -0.000000
           69              H       8.836548       1.984377      22.187004       0.119056       1.193333 0.88768935E+01  0.91148233E+02                                 1.970407                            1.823524      -1.609011       2.109905                    0.991253       4.163350      12.678876       0.424645       1.404732      -0.679638       0.019320       0.015912       0.022264       0.033499       0.008518       0.000067       0.003766       0.011122      -0.009057      -0.010195      -0.001724       0.011920              2.055442       2.054368       0.310997       0.325270       1.978221       0.504317       2.133735          -0.000000
           70              H       6.555954      -0.410989      18.988150       0.086379       1.318575 0.93158044E+01  0.96340848E+02                                 2.082744                            1.847056      -1.416020       2.192418                    0.992204       4.107354      12.352960       0.431266       1.373317      -0.686864      -0.027158      -0.023440      -0.028007       0.045513       0.008607       0.001458       0.009155       0.011916      -0.002741      -0.014481       0.001006       0.013475              2.274408       1.992082       0.319265       0.479158       2.007208       0.844280       2.823935           0.000000
           71              H       0.651608      -0.387047      22.584531       0.087323       1.623656 0.12421156E+02  0.13592350E+03                                 2.266657                            2.046530      -1.324412       2.226951                    0.994323       4.035176      11.870807       0.442658       1.264461      -0.712082      -0.004814      -0.034308      -0.031210       0.046629      -0.007350      -0.009556       0.013988      -0.004214      -0.002350      -0.013918      -0.007204       0.021122              2.406054       2.244813       0.594184       0.392828       2.580320       0.675769       2.393028           0.000000
           72              H       8.584802       3.777523      25.022493       0.120008       1.121835 0.83402067E+01  0.84458965E+02                                 1.904237                            1.777560      -1.566080       2.130687                    0.991383       4.132237      12.568190       0.425730       1.420702      -0.676547       0.023806      -0.013261      -0.023434       0.035941       0.000482      -0.009868       0.000756       0.017721      -0.013239      -0.009494      -0.006375       0.015869              1.981634       2.030918      -0.178628      -0.371177       1.770126       0.386537       2.143857          -0.000000
           73              H       9.529620       5.199310      26.584652       0.091612       1.447980 0.10969574E+02  0.11767882E+03                                 2.185267                            1.986603      -1.440512       2.183659                    0.991889       4.113969      12.430007       0.423188       1.349161      -0.692821       0.045009       0.002934      -0.007622       0.045744      -0.000998      -0.010419       0.007336       0.021686       0.009521      -0.015753      -0.002242       0.017995              2.300472       3.266863       0.351100      -0.041674       1.808471       0.115413       1.826081          -0.000000
           74              H       6.077645       5.600374      28.435639       0.090122       1.277297 0.93138784E+01  0.96379919E+02                                 2.039486                            1.849780      -1.437245       2.184052                    0.991368       4.117365      12.413752       0.429645       1.377656      -0.685867      -0.026950       0.014528       0.035723       0.047048       0.005764      -0.007108       0.009370       0.007818       0.007682      -0.015694       0.005199       0.010495              2.162616       2.022565      -0.272993      -0.483791       1.975684       0.617190       2.489598           0.000000
           75              H       2.909982       0.107004      22.575214       0.132712       1.360845 0.10374560E+02  0.10820307E+03                                 1.999430                            1.863701      -1.326617       2.254037                    0.995073       3.621327      10.298173       0.467759       1.255492      -0.715513       0.020879      -0.022498      -0.022551       0.038087      -0.007306       0.000096       0.010593      -0.011361      -0.013164      -0.012380      -0.003677       0.016057              2.056087       2.358473      -0.208322      -0.410694       1.837492       0.331465       1.972297          -0.000001
           76              H      -0.013307       2.323454      25.351695       0.093392       1.557337 0.12086180E+02  0.13073531E+03                                 2.186026                            2.010215      -1.173869       2.312664                    0.995436       3.772076      10.863092       0.451622       1.253797      -0.716985      -0.022987       0.025395       0.033380       0.047828       0.003819      -0.001791       0.016427      -0.006938       0.020060      -0.015318      -0.004881       0.020198              2.273301       2.575930      -0.413318      -0.584012       2.113245       0.362773       2.130727          -0.000001
           77              H       5.018797       4.257013      26.873480       0.129262       1.401974 0.10743325E+02  0.11399666E+03                                 2.107532                            1.947872      -1.343272       2.248644                    0.993676       3.790611      11.178942       0.435852       1.324383      -0.700045      -0.037641      -0.005851       0.005996       0.038562      -0.000457      -0.005791      -0.003158       0.023680      -0.009416      -0.011743      -0.003502       0.015245              2.186652       2.961636       0.250448       0.005395       1.786019       0.165867       1.812300          -0.000001
           78              H       5.383085       0.480357      20.767706       0.119017       1.329542 0.99759715E+01  0.10462093E+03                                 2.051933                            1.883439      -1.642550       2.086837                    0.992002       4.138853      12.407428       0.437989       1.333458      -0.694111      -0.033390      -0.006650       0.000231       0.034047       0.005204       0.003941       0.002773       0.003782      -0.026812      -0.010092      -0.001068       0.011161              2.144034       2.956201       0.090101      -0.155975       1.610010       0.188685       1.865890           0.000000
           79              H       2.219891       2.849945      25.451077       0.132730       1.215955 0.90669368E+01  0.91590280E+02                                 1.870706                            1.755345      -1.124795       2.356711                    0.996603       3.474798       9.779548       0.475797       1.274370      -0.711624       0.010744       0.026300       0.027643       0.039639       0.002625      -0.004361       0.013901      -0.008359       0.022037      -0.014081      -0.004289       0.018370              1.916712       1.869424       0.232240       0.190971       2.049209       0.457741       1.831504          -0.000001
           80              H       5.560824      17.124902       0.096276       0.134756       1.255102 0.96705532E+01  0.99368251E+02                                 1.931012                            1.831237      -1.022005       2.408242                    0.997972       3.462241       9.858005       0.458396       1.300377      -0.707371      -0.019707       0.006595       0.035117       0.040806      -0.001461      -0.008494      -0.003524      -0.010804       0.052390      -0.016669      -0.003337       0.020006              1.975826       1.883886      -0.247956      -0.302586       1.771473       0.260151       2.272120           0.000001
           81              H       6.495271      10.774897      27.308276       0.128839       1.363183 0.10626380E+02  0.11194191E+03                                 2.039215                            1.917432      -1.257552       2.289161                    0.995030       3.660577      10.599209       0.448139       1.297436      -0.706831      -0.002729       0.017802      -0.035826       0.040098      -0.002196      -0.007344      -0.009721       0.007482       0.039952      -0.015657      -0.002960       0.018618              2.073505       1.648147      -0.221120       0.057659       2.188181      -0.405051       2.384188           0.000001
           82              H       7.736260       8.840616      27.302065       0.083696       1.626762 0.12294207E+02  0.13510574E+03                                 2.329036                            2.079358      -1.442085       2.178623                    0.991550       4.149498      12.508051       0.422614       1.318832      -0.699847       0.016108      -0.008656      -0.042274       0.046060      -0.007800      -0.009020      -0.007418      -0.021157       0.039354      -0.023036       0.005176       0.017859              2.512382       2.196864      -0.464408      -0.669699       2.275169       0.689764       3.065112           0.000001
           83              H       6.858087      15.198901       0.006211       0.091418       1.547978 0.12118130E+02  0.13240905E+03                                 2.242839                            2.059591      -1.306685       2.246045                    0.993724       4.010273      11.970191       0.427038       1.312676      -0.702159      -0.003989      -0.021897       0.042602       0.048066      -0.005136      -0.011392       0.000998       0.000288       0.053540      -0.015969      -0.006326       0.022295              2.328188       1.848531      -0.230067       0.276957       2.382512      -0.648676       2.753520           0.000001
           84              H      -0.577542      -2.024169      24.920005       0.090485       1.450181 0.10693536E+02  0.11143995E+03                                 2.036323                            1.851802      -0.977228       2.405882                    0.997304       3.554922       9.832483       0.488751       1.202538      -0.729347       0.039151      -0.008300      -0.025990       0.047720      -0.014517      -0.012933      -0.006835       0.006828      -0.032068      -0.023943       0.002375       0.021568              2.141149       2.348463       0.151411      -0.773580       1.753412      -0.245729       2.321573          -0.000001
           85              H       5.240906      -3.122806      16.037750       0.136814       1.309275 0.10212807E+02  0.10676343E+03                                 2.010484                            1.900633      -1.134390       2.356096                    0.996454       3.580274      10.403428       0.441719       1.326425      -0.701353      -0.020294      -0.036293       0.005354       0.041925       0.006353       0.001627      -0.011721      -0.027997      -0.019105      -0.015312      -0.007540       0.022852              2.051132       2.162340       0.401260       0.162638       2.327721       0.085585       1.663334           0.000001
           86              H       4.100624       1.829304      12.317141       0.136625       1.178544 0.86383687E+01  0.85270909E+02                                 1.756061                            1.654838      -1.092829       2.368666                    0.997765       3.284466       8.816330       0.521947       1.188804      -0.732082       0.029185       0.010046       0.024701       0.039532       0.015029       0.008662       0.005354       0.012162      -0.018809      -0.013122      -0.009775       0.022898              1.785287       1.869030       0.038723       0.458482       1.586096      -0.149502       1.900735          -0.000002
           87              H       3.703746       3.430264      10.692869       0.085120       1.584853 0.11803057E+02  0.12690661E+03                                 2.190256                            1.964012      -1.286051       2.245681                    0.994517       3.910884      11.225576       0.464827       1.225533      -0.721151       0.033584       0.031932       0.005748       0.046696       0.008891       0.016703      -0.000411       0.019842       0.002089      -0.017544      -0.006267       0.023811              2.335618       2.204725       0.786659      -0.107529       2.988243      -0.408001       1.813885          -0.000002
           88              H       7.863590       0.674154      15.957002       0.092284       1.659597 0.12768156E+02  0.14030548E+03                                 2.302371                            2.081027      -1.227867       2.283153                    0.995401       3.854243      11.262040       0.438229       1.271917      -0.712967       0.019934       0.042783      -0.006421       0.047634      -0.001755       0.008434      -0.012791      -0.028214      -0.008349      -0.018403      -0.004533       0.022936              2.405456       2.567080       0.839782       0.170097       2.770187       0.058575       1.879101          -0.000002
           89              H       5.928053       0.621415      14.661932       0.136147       1.167510 0.85403728E+01  0.84250763E+02                                 1.763906                            1.661203      -1.043532       2.392281                    0.998370       3.271985       8.844140       0.512400       1.211713      -0.726977      -0.006682       0.034062      -0.020681       0.040405       0.005230      -0.002834      -0.011512      -0.024000      -0.028926      -0.014063      -0.008243       0.022306              1.796690       1.641809      -0.148615       0.281369       1.951586      -0.403549       1.796674          -0.000001
           90              H       0.872256      -0.174235      10.978592       0.134826       1.201785 0.88268204E+01  0.87336832E+02                                 1.758836                            1.657499      -1.099653       2.362041                    0.997896       3.271232       8.704372       0.530371       1.167168      -0.737688      -0.028550      -0.028287       0.000571       0.040194       0.013597       0.008251       0.004347       0.015019      -0.022530      -0.011903      -0.010305       0.022208              1.793927       1.711772       0.378368       0.004174       2.112150      -0.242493       1.557860           0.000000
           91              H       7.203100      -2.966241      17.252072       0.087235       1.604408 0.12625845E+02  0.13902656E+03                                 2.273402                            2.083917      -1.407003       2.192496                    0.993674       4.040111      12.006096       0.431258       1.289828      -0.707039       0.003422      -0.040444       0.021436       0.045901       0.014071       0.001056      -0.005254      -0.019116      -0.044808      -0.016913      -0.008000       0.024914              2.360267       2.140365      -0.538195       0.420433       2.700855      -0.472852       2.239581           0.000001
           92              H       4.884023       4.561697       4.826232       0.090694       1.266867 0.91302866E+01  0.93832956E+02                                 2.015697                            1.822734      -1.386349       2.209409                    0.992357       4.040560      12.065433       0.436759       1.364563      -0.688811      -0.047979       0.006946      -0.000186       0.048480      -0.009649      -0.000172       0.012741       0.012489      -0.019128      -0.019035       0.002223       0.016812              2.141718       3.148988      -0.157006       0.153779       1.614114       0.098992       1.662053          -0.000000
           93              H       5.972488       5.498133       6.658586       0.119257       1.187612 0.88236100E+01  0.90438848E+02                                 1.962277                            1.816701      -1.591038       2.117718                    0.991350       4.147979      12.608903       0.426035       1.402658      -0.680085      -0.019323       0.016203       0.022259       0.033636      -0.008602       0.000216       0.003818       0.011018      -0.008828      -0.010375      -0.001501       0.011875              2.046601       2.045620      -0.308761      -0.322853       1.969933       0.500627       2.124250          -0.000000
           94              H       8.253066       3.102767       3.459732       0.087492       1.321739 0.93448796E+01  0.96761812E+02                                 2.089743                            1.852599      -1.428449       2.186799                    0.991987       4.117107      12.408819       0.429492       1.377275      -0.686051       0.027057      -0.023168      -0.027687       0.045116      -0.008532      -0.001316       0.009005       0.012228      -0.002538      -0.014460       0.001170       0.013289              2.282663       1.998891      -0.320813      -0.481613       2.013860       0.848562       2.835238           0.000000
           95              H      -0.651584       3.126709       7.056113       0.087411       1.633917 0.12519812E+02  0.13735684E+03                                 2.282246                            2.059273      -1.390482       2.198061                    0.993978       4.048193      11.947897       0.439534       1.270169      -0.710853       0.005233      -0.033918      -0.031457       0.046555       0.007534       0.009357       0.014049      -0.004026      -0.002825      -0.013919      -0.007221       0.021141              2.423458       2.260835      -0.600706      -0.397035       2.599447       0.682986       2.410091          -0.000000
           96              H       6.224247       7.291279       9.494075       0.122195       1.120809 0.83326403E+01  0.84380880E+02                                 1.904357                            1.777681      -1.574940       2.127341                    0.991303       4.131990      12.575936       0.425293       1.422186      -0.676228      -0.023103      -0.013017      -0.022535       0.034800      -0.000694       0.010096       0.000986       0.017915      -0.012990      -0.009791      -0.006320       0.016111              1.981756       2.031152       0.178616       0.371183       1.770196       0.386509       2.143918          -0.000000
           97              H       5.279437       8.713066      11.056234       0.092207       1.446322 0.10953838E+02  0.11746944E+03                                 2.183788                            1.985306      -1.439918       2.184184                    0.991931       4.110721      12.418601       0.423280       1.349336      -0.692789      -0.044918       0.002356      -0.007798       0.045650       0.000671       0.010298       0.007345       0.021402       0.008885      -0.015675      -0.002025       0.017700              2.298897       3.264578      -0.350839       0.041636       1.807314       0.115291       1.824799          -0.000000
           98              H       8.731417       9.114130      12.907221       0.090308       1.274410 0.92883144E+01  0.96036069E+02                                 2.035270                            1.846405      -1.428801       2.187602                    0.991444       4.111725      12.386030       0.430388       1.376412      -0.686117       0.027064       0.014860       0.035654       0.047165      -0.005832       0.006903       0.009260       0.008321       0.008565      -0.015664       0.005224       0.010440              2.157870       2.018372       0.271964       0.481964       1.971631       0.614974       2.483608           0.000000
           99              H      11.899045       3.620760       7.046796       0.131460       1.369253 0.10452291E+02  0.10921978E+03                                 2.007789                            1.870802      -1.332771       2.250811                    0.995002       3.631988      10.338980       0.466811       1.255669      -0.715472      -0.021343      -0.022828      -0.022590       0.038561       0.007283       0.000159       0.010669      -0.011422      -0.012914      -0.012240      -0.003932       0.016172              2.064937       2.369625       0.209954       0.413803       1.844666       0.333785       1.980521          -0.000001
          100              H       0.013349       5.837210       9.823277       0.093582       1.564674 0.12155077E+02  0.13168891E+03                                 2.194508                            2.017170      -1.182085       2.308709                    0.995286       3.779124      10.897780       0.450356       1.255332      -0.716649       0.023023       0.025248       0.033217       0.047654      -0.003833       0.001653       0.016505      -0.006993       0.020229      -0.015314      -0.005003       0.020317              2.282533       2.586972       0.416068       0.587809       2.121499       0.365322       2.139129          -0.000001
          101              H       9.790257       7.770769      11.345062       0.130215       1.396495 0.10693430E+02  0.11335152E+03                                 2.103703                            1.944633      -1.345707       2.248283                    0.993599       3.782568      11.154760       0.435719       1.326140      -0.699713       0.037330      -0.005601       0.005811       0.038193       0.000221       0.005875      -0.003507       0.023593      -0.009683      -0.011914      -0.003391       0.015305              2.182582       2.955231      -0.249609      -0.005450       1.783165       0.165414       1.809350          -0.000001
          102              H       9.425942       3.994113       5.239288       0.118735       1.326073 0.99411186E+01  0.10412327E+03                                 2.045103                            1.877707      -1.629211       2.092560                    0.992123       4.129516      12.355700       0.439685       1.330001      -0.694835       0.033803      -0.006928      -0.000150       0.034506      -0.005154      -0.003822       0.002718       0.003726      -0.026924      -0.010072      -0.000993       0.011065              2.136562       2.944593      -0.089520       0.155472       1.605255       0.187562       1.859837          -0.000000
          103              H      -2.219847       6.363701       9.922659       0.134394       1.212454 0.90352795E+01  0.91189589E+02                                 1.866812                            1.752020      -1.120397       2.358601                    0.996786       3.469202       9.759075       0.476359       1.273996      -0.711685      -0.010050       0.025707       0.027110       0.038689      -0.002625       0.003924       0.013852      -0.008019       0.021758      -0.013770      -0.004406       0.018176              1.912610       1.865499      -0.231412      -0.190348       2.044698       0.456098       1.827633          -0.000001
          104              H      -5.560735      13.611146      15.624694       0.135252       1.255276 0.96745635E+01  0.99433028E+02                                 1.932397                            1.832554      -1.026494       2.406646                    0.997875       3.462433       9.864018       0.457819       1.301708      -0.707096       0.019892       0.006815       0.035276       0.041067       0.001328       0.008137      -0.003711      -0.010942       0.052194      -0.016506      -0.003339       0.019845              1.977237       1.885259       0.248194       0.302740       1.772720       0.260309       2.273732           0.000001
          105              H      -6.495184      14.288653      11.779858       0.129444       1.364732 0.10643699E+02  0.11219961E+03                                 2.043324                            1.921017      -1.262614       2.287439                    0.994985       3.661687      10.615122       0.446896       1.300172      -0.706273       0.002945       0.017768      -0.035643       0.039935       0.002169       0.007553      -0.009549       0.007408       0.039583      -0.015531      -0.003019       0.018550              2.077744       1.651021       0.221867      -0.057876       2.192794      -0.406455       2.389416           0.000001
          106              H       7.072817      12.354372      11.773647       0.083776       1.631519 0.12338094E+02  0.13573060E+03                                 2.335031                            2.084180      -1.449901       2.175153                    0.991440       4.155677      12.539820       0.421718       1.320243      -0.699547      -0.015706      -0.008497      -0.042216       0.045837       0.007780       0.008979      -0.007459      -0.020593       0.038467      -0.022709       0.005082       0.017627              2.519235       2.202575       0.466420       0.672376       2.281194       0.692564       3.073937           0.000001
          107              H       7.950991      11.685145      15.534629       0.089726       1.552590 0.12157369E+02  0.13290367E+03                                 2.244103                            2.060483      -1.303651       2.246892                    0.993739       4.015707      11.977151       0.427838       1.309573      -0.702795       0.004068      -0.022141       0.043333       0.048832       0.005166       0.011369       0.001106      -0.000367       0.053303      -0.016039      -0.006160       0.022199              2.329593       1.849287       0.230341      -0.277303       2.383960      -0.649681       2.755530           0.000001
          108              H       0.577560       1.489587       9.391587       0.090674       1.457227 0.10756566E+02  0.11232663E+03                                 2.049171                            1.862137      -0.999824       2.397485                    0.996976       3.557945       9.869573       0.485195       1.208874      -0.727968      -0.038740      -0.008087      -0.025638       0.047154       0.014780       0.013066      -0.006862       0.007195      -0.031866      -0.024159       0.002278       0.021882              2.155520       2.365028      -0.153173       0.781954       1.763576      -0.248596       2.337956          -0.000001
          109              C      13.328101      -3.379216      17.330025       0.066952      39.640682 0.41766108E+03  0.97472527E+04                                10.508285                            6.998329      -0.313470       1.920578                    0.998822      26.915768      77.770394       0.596832       0.439740      -1.047001       0.003160       0.025309       0.006734       0.026379      -0.025583      -0.003978       0.005518       0.021715      -0.052316      -0.021057      -0.016195       0.037253             14.434352      12.468863       9.667662       1.116648      20.203269       0.296291      10.630925           0.000001
          110              C       3.289120      12.092767      16.647706       0.375880      35.952004 0.34026109E+03  0.76592062E+04                                10.377828                            6.644882      -0.686323       1.812875                    0.997065      25.586352      76.281769       0.559166       0.486624      -1.005499       0.026314      -0.000141       0.014085       0.029847      -0.032425      -0.034650       0.049682      -0.014409       0.045313      -0.043561      -0.037550       0.081111             14.669158      19.755617       1.740944       9.407422      10.186447      -1.546307      14.065410           0.000001
          111              C       2.043682      12.043323      15.834328       0.064668      42.480771 0.44434850E+03  0.10544852E+05                                11.064440                            7.259530      -0.448925       1.871271                    0.998362      27.573595      80.662794       0.580316       0.444759      -1.042753      -0.017753      -0.003484      -0.018344       0.025764      -0.006012      -0.023402       0.005607       0.001673       0.042687      -0.021879      -0.009279       0.031158             15.307953      21.546666       1.374785      10.697158      10.436940      -0.575474      13.940252           0.000001
          112              C       4.549365      11.260665      18.294340       0.377867      36.587121 0.33225745E+03  0.73989076E+04                                10.372151                            6.477222      -0.511595       1.868968                    0.998190      24.981308      72.920156       0.580870       0.473515      -1.017280      -0.011981       0.022570      -0.015984       0.030140      -0.034681      -0.047885       0.041091       0.005242       0.069970      -0.046881      -0.039414       0.086295             15.400499       9.864621      -1.079900       4.103480      20.155081     -10.519495      16.181795           0.000001
          113              C       5.101745      13.217147      17.332820       0.373166      34.758875 0.33440816E+03  0.74684606E+04                                10.044080                            6.518223      -0.521475       1.867057                    0.998169      25.118969      73.738923       0.575624       0.476445      -1.014402      -0.017885      -0.021631       0.003224       0.028252      -0.031005      -0.058275       0.037839       0.013563       0.063015      -0.050935      -0.039495       0.090430             14.136052      13.804109       8.348222       1.955953      20.011957      -1.436202       8.592091           0.000001
          114              C       4.832214      10.176115      19.271698       0.076750      42.436825 0.41125321E+03  0.95226292E+04                                10.937522                            6.887528      -0.221286       1.950323                    0.999035      26.464161      75.180101       0.611519       0.432562      -1.055519       0.008141      -0.018703       0.014457       0.025002      -0.014337      -0.022307       0.026358       0.011629       0.009651      -0.029433      -0.013385       0.042819             16.365083       9.415889      -1.423766       4.148440      21.436150     -12.335715      18.243210           0.000001
          115              C       1.642361      13.123882      15.052627      -0.141994      35.314000 0.45387447E+03  0.10859308E+05                                 9.591296                            7.234075      -0.149725       1.931527                    0.998726      30.034553      89.052863       0.592077       0.432376      -1.047130       0.005414      -0.008487      -0.005994       0.011716      -0.001931      -0.031790      -0.003203      -0.035471       0.021553      -0.042113       0.014148       0.027965             11.595227      14.890070      -0.096437       6.648688       9.494958      -0.799554      10.400653           0.000002
          116              C       4.026602       9.074621      19.345614      -0.137604      35.402693 0.41253554E+03  0.95787858E+04                                 9.491353                            6.809136       0.088278       2.013319                    0.999596      28.708442      82.200744       0.625897       0.421458      -1.060293       0.007141      -0.002290      -0.003744       0.008381      -0.007398      -0.017721       0.034676       0.031148      -0.012413      -0.044458       0.003678       0.040780             12.298511       7.682176       0.719797       1.963933      16.093945      -7.978808      13.119412          -0.000002
          117              C       4.276872       8.120657      20.314587       0.099775      28.495370 0.31890001E+03  0.69689012E+04                                 8.256890                            6.002440       0.231465       2.095392                    0.999796      25.787334      72.505294       0.661552       0.423675      -1.054980       0.036947       0.022691       0.019708       0.047628       0.000920      -0.017026       0.038012       0.038510       0.000966      -0.050654       0.011834       0.038820             10.284488       7.671105       0.926005       2.229430      12.428958      -5.647285      10.753399          -0.000002
          118              C       0.085929      10.900122      15.084305       0.090187      27.027188 0.32474483E+03  0.71364599E+04                                 7.946171                            6.042610       0.212616       2.087261                    0.999608      26.091531      73.820537       0.661039       0.421636      -1.055137       0.003881       0.041034      -0.015668       0.044094      -0.008104      -0.029007       0.008680      -0.051884       0.029790      -0.046118       0.011473       0.034645              9.242239      11.188902       1.612812       4.415081       8.281660      -0.685781       8.256155          -0.000000
          119              C       1.242513      10.922697      15.857310      -0.141585      34.644448 0.43206198E+03  0.10167047E+05                                 9.381167                            7.008184       0.055577       1.999241                    0.999456      29.256353      84.826042       0.610606       0.426281      -1.055387      -0.000123       0.001490      -0.003056       0.003402      -0.011721      -0.030093      -0.000153      -0.029705       0.008764      -0.040021       0.011720       0.028301             11.283155      14.776091       2.296090       6.218187       9.184466      -0.216284       9.888907          -0.000001
          120              C       5.919196      10.246182      20.134147      -0.143832      35.888596 0.42423871E+03  0.99135462E+04                                 9.559745                            6.905576       0.107035       2.015571                    0.999618      28.966948      83.038526       0.621823       0.421523      -1.060906      -0.006675      -0.003851      -0.006091       0.009823       0.004120      -0.015447       0.028818       0.014542      -0.029776      -0.039239       0.012003       0.027236             12.241313       8.531145      -0.890987       3.658539      14.138562      -7.659603      14.054233           0.000000
          121              C       0.476892      13.019761      14.328071       0.081888      27.378800 0.33307126E+03  0.73824101E+04                                 8.067645                            6.155240       0.130411       2.058629                    0.999534      26.473192      75.773637       0.647830       0.426564      -1.049725      -0.010350      -0.044234       0.010836       0.046703      -0.000205      -0.042345       0.001370      -0.031609       0.035869      -0.050501       0.009782       0.040719              9.461415      11.176984       0.558960       4.674662       9.091781      -0.133680       8.115481           0.000001
          122              C       1.583114       6.359673      26.135570       0.095211      30.127976 0.34984449E+03  0.78576761E+04                                 8.701085                            6.408447      -0.005079       2.018379                    0.998998      26.608765      76.912921       0.619477       0.440212      -1.040477      -0.034044       0.032280       0.013914       0.048935      -0.002383      -0.017609      -0.030211      -0.025146      -0.063404      -0.043336       0.003974       0.039362             10.401263      12.148182      -0.273250       1.083495       7.654234       4.640661      11.401374          -0.000000
          123              C       0.940401       5.796547      25.041748      -0.146189      36.519330 0.45172802E+03  0.10779145E+05                                 9.748099                            7.193030      -0.046937       1.966679                    0.998590      29.788799      87.779897       0.597614       0.429515      -1.050427      -0.007645       0.020182       0.001287       0.021620      -0.000437      -0.013011      -0.031930      -0.041778      -0.019621      -0.034408      -0.010537       0.044945             11.772589      14.567149       0.590477       2.999553       8.346870       4.790893      12.403747          -0.000000
          124              C      -0.374633       7.208143      26.930935       0.092527      29.975265 0.33875957E+03  0.75472749E+04                                 8.674456                            6.276054       0.060891       2.041630                    0.999142      26.395234      75.973030       0.630514       0.436027      -1.043024       0.042121      -0.011241      -0.015289       0.046198      -0.008697      -0.017529      -0.035547      -0.043276      -0.034563      -0.045466      -0.003034       0.048500             10.601089      11.409183       0.314398       1.417136       7.392511       5.189685      13.001574           0.000001
          125              C       8.381926       6.992264      23.418718       0.084296      27.418273 0.33384209E+03  0.73946053E+04                                 8.054344                            6.156667       0.135815       2.058523                    0.999657      26.418814      75.287692       0.649457       0.425776      -1.051512      -0.012956      -0.033273      -0.023983       0.043013       0.016260       0.002560      -0.013096      -0.066271       0.061060      -0.047539       0.011272       0.036267              9.556412      13.916606      -2.565960       0.587305       7.638313       2.211414       7.114318          -0.000000
          126              C       0.641250       3.129009      20.877958      -0.149682      36.321407 0.46840967E+03  0.11300562E+05                                 9.804359                            7.380679      -0.162191       1.926576                    0.998421      30.307685      90.362564       0.582149       0.436112      -1.044434      -0.012213       0.004353      -0.013041       0.018389       0.012939       0.003754      -0.036136      -0.021393       0.003202      -0.036142      -0.006887       0.043029             11.875682      13.840701      -2.936023      -1.742208       9.868548       5.279789      11.917796          -0.000000
          127              C      -1.174326       5.475916      23.736429       0.379352      34.391543 0.32359412E+03  0.71143172E+04                                 9.712721                            6.288530      -0.344213       1.925473                    0.998840      24.252334      68.930801       0.607917       0.458278      -1.032009      -0.017497      -0.002462      -0.024113       0.029894       0.030458      -0.026077      -0.056940      -0.063710      -0.016545      -0.048079      -0.040410       0.088489             13.323550      14.829031       1.077618       5.474119       9.195507       6.214078      15.946112          -0.000000
          128              C      -1.355000       4.280737      21.836061       0.379754      33.891353 0.32727606E+03  0.72250502E+04                                 9.679478                            6.350034      -0.373686       1.915904                    0.998710      24.423569      69.857576       0.600496       0.462029      -1.028568      -0.015838       0.019576       0.019287       0.031718       0.032916      -0.018920      -0.055600      -0.081899      -0.048959      -0.048117      -0.044300       0.092417             13.363389      14.296429      -4.857596      -3.303145      11.418097       7.138366      14.375642          -0.000000
          129              C       1.201027       2.288042      19.936004       0.080226      29.237965 0.35069528E+03  0.78847640E+04                                 8.496216                            6.376588       0.067489       2.036060                    0.999261      26.904113      77.909054       0.626570       0.434788      -1.043284      -0.039177      -0.001105      -0.034555       0.052251       0.020249       0.006431      -0.035640      -0.006771      -0.009780      -0.043325       0.003408       0.039917             10.090989      11.021503      -1.408529      -0.044496       8.377291       4.752521      10.874173           0.000000
          130              C      -0.715254       3.418548      20.814602       0.057665      39.565359 0.41478441E+03  0.96233415E+04                                10.333310                            6.886579      -0.133836       1.976340                    0.999195      26.643697      75.723517       0.615725       0.428762      -1.058026       0.012597      -0.012070      -0.017210       0.024506       0.008971      -0.001146      -0.024355      -0.028563      -0.007891      -0.021796      -0.012076       0.033872             13.993364      14.126698      -4.258000      -3.326676      12.243892       8.149180      15.609501          -0.000001
          131              C      -0.814479       2.045673      18.862990       0.103023      29.334275 0.35277278E+03  0.79662207E+04                                 8.673463                            6.507784      -0.179618       1.965194                    0.997813      26.851031      78.665817       0.602485       0.450197      -1.031251       0.041225       0.004568       0.017388       0.044975       0.018249       0.008214      -0.034908      -0.036905      -0.022582      -0.041723      -0.005528       0.047251             10.310520      10.867888      -1.811076      -0.767842       8.935190       5.132145      11.128482          -0.000000
          132              C      10.216757       5.724235      22.585463       0.070833      40.197571 0.40471071E+03  0.93121196E+04                                10.405741                            6.777104      -0.149762       1.972154                    0.999182      26.264252      73.818136       0.625500       0.425574      -1.062275      -0.021634       0.000819       0.003324       0.021904       0.009905      -0.010181      -0.023994      -0.026657       0.061977      -0.027100      -0.013365       0.040465             14.871020      27.130711      -4.819464       1.240092       9.367561       2.301829       8.114787          -0.000000
          133              C       9.726582       6.704977      23.429588      -0.141246      34.027474 0.41947984E+03  0.98043062E+04                                 9.241110                            6.874896       0.078803       2.009892                    0.999390      29.122322      84.320171       0.620223       0.422525      -1.057078      -0.002213      -0.009560      -0.001391       0.009911       0.019638      -0.006775      -0.023987      -0.060577       0.028343      -0.040824      -0.006815       0.047639             11.399611      18.151400      -3.818053      -0.092399       8.649896       2.394503       7.397536          -0.000001
          134              C      -3.152809       5.381343      22.619936       0.371883      35.301011 0.32532864E+03  0.71568576E+04                                 9.876043                            6.280676      -0.374706       1.911419                    0.998751      24.399761      69.208092       0.612328       0.454697      -1.034781       0.026445      -0.006292       0.002103       0.027264       0.029234      -0.018247      -0.060893      -0.082855      -0.031133      -0.049133      -0.045305       0.094438             14.293319      25.569705      -5.013531       0.700134       8.344901       2.296169       8.965351          -0.000000
          135              C       7.996887       5.418870      21.803452       0.093298      26.101885 0.32000339E+03  0.70057772E+04                                 7.746557                            6.006098       0.199504       2.084636                    0.999700      25.961617      73.291393       0.661825       0.422728      -1.054556       0.001472       0.030417       0.032845       0.044790       0.010326       0.003925      -0.013888      -0.055209       0.102669      -0.047095       0.006464       0.040631              9.024684      13.105366      -1.716625       0.782903       7.625543       2.125616       6.343143          -0.000001
          136              C      -0.419065       5.971897      24.900129       0.061923      39.281778 0.39389315E+03  0.90081128E+04                                10.211760                            6.671799      -0.021062       2.015573                    0.999276      26.114532      73.335362       0.631993       0.423778      -1.062681       0.013645       0.013143       0.015989       0.024790       0.006172      -0.009443      -0.019069      -0.036543      -0.020116      -0.022166      -0.011052       0.033218             13.826015      15.471530       1.691021       5.379820       9.049923       6.663377      16.956593          -0.000000
          137              C      -1.454225       2.855485      19.783515      -0.143747      36.491704 0.45177777E+03  0.10808230E+05                                 9.810044                            7.229339      -0.202094       1.914147                    0.998548      30.197203      89.845720       0.590164       0.433814      -1.045139       0.008338       0.000877      -0.000137       0.008385       0.010881       0.002717      -0.041114      -0.020520      -0.012203      -0.040370      -0.006490       0.046860             11.872633      11.629832      -2.058920      -1.115397      10.416477       6.471837      13.571589          -0.000002
          138              C      -1.081025       6.679075      25.874071      -0.140006      38.469581 0.44840885E+03  0.10711414E+05                                10.206754                            7.237610      -0.185026       1.920875                    0.998939      30.042646      89.422856       0.585310       0.438074      -1.042215       0.012790       0.001812      -0.002359       0.013131       0.000654      -0.007063      -0.041576      -0.056459      -0.050075      -0.041079      -0.018437       0.059516             12.678311      12.804289       0.774616       2.619259       9.054742       6.685296      16.175904           0.000000
          139              C       9.322291       5.091794      21.747549      -0.142956      33.832223 0.42364037E+03  0.99270681E+04                                 9.212562                            6.938049       0.014589       1.990164                    0.999063      29.155524      84.554471       0.613442       0.426097      -1.054743       0.002579       0.007070       0.006651       0.010043       0.006431      -0.005403      -0.014047      -0.047061       0.084884      -0.038735       0.002143       0.036592             11.174286      18.176156      -1.761880       1.576927       7.982792       2.159322       7.363910          -0.000002
          140              C      13.421400      -2.585168      16.231234      -0.147274      33.225745 0.44092449E+03  0.10466011E+05                                 9.179004                            7.115018      -0.081082       1.955892                    0.998956      29.746740      87.647595       0.599336       0.430545      -1.048981      -0.013161       0.012931       0.008711       0.020404      -0.022218      -0.001520       0.006465       0.021716       0.054159      -0.034178       0.012196       0.021982             10.842274       9.162339       5.582898       0.038317      13.852161      -0.594542       9.512322           0.000002
          141              C      13.970814      -2.974167      18.484408      -0.140169      34.729174 0.43084559E+03  0.10177322E+05                                 9.474848                            7.031251      -0.078135       1.958893                    0.998900      29.641825      87.393222       0.602586       0.430303      -1.048149      -0.014005       0.009171      -0.005341       0.017572      -0.039222      -0.007856      -0.002690       0.038362       0.010659      -0.046275       0.003679       0.042596             11.591895       9.557142       6.460574       2.062173      14.994791       1.752380      10.223751           0.000003
          142              C      -0.100695      -1.824394      18.479128       0.089424      28.035044 0.33867917E+03  0.75672951E+04                                 8.319860                            6.291817      -0.042266       2.003155                    0.998971      26.869932      78.199911       0.625401       0.438324      -1.038591      -0.013638       0.017502      -0.041540       0.047095      -0.036874      -0.009050       0.005315       0.024174       0.022105      -0.042509       0.003895       0.038614              9.878502       7.888520       4.850287       1.497206      12.009922       1.087390       9.737064           0.000002
          143              C      -0.614568      -1.434809      16.295832       0.094472      27.422684 0.34246967E+03  0.76497241E+04                                 8.114911                            6.280776       0.093383       2.046466                    0.999546      26.592866      76.607897       0.634814       0.431952      -1.045614       0.003843       0.001041       0.046632       0.046801      -0.035252      -0.006586       0.001316       0.040903       0.044037      -0.048168       0.012791       0.035377              9.433785       7.548636       4.213802       0.680114      11.198192       0.114952       9.554527           0.000001
          144              C       6.090978       9.245061      21.072063       0.081804      28.111488 0.32080747E+03  0.70081595E+04                                 8.118938                            5.980365       0.253146       2.096532                    0.999823      25.923227      72.438825       0.670663       0.418063      -1.060448      -0.040187      -0.022769      -0.009257       0.047107      -0.000924      -0.002169       0.026689       0.040913      -0.029584      -0.039542       0.013720       0.025822             10.068053       7.625770      -0.110213       2.784808      11.733654      -5.640361      10.844735          -0.000000
          145              C       1.480901       0.134540       1.801607       0.065745      39.698458 0.41846070E+03  0.97689676E+04                                10.509776                            6.998972      -0.302567       1.923517                    0.998827      26.940188      77.811031       0.597678       0.438980      -1.047627      -0.002972       0.025780       0.007138       0.026914       0.027133       0.002716       0.005692       0.022397      -0.048209      -0.022942      -0.014992       0.037934             14.437652      12.471317      -9.671146      -1.115664      20.211224       0.295427      10.630414           0.000001
          146              C      -3.289038      15.606523       1.119288       0.373121      36.008823 0.34090146E+03  0.76771990E+04                                10.387769                            6.650745      -0.682726       1.813671                    0.997116      25.613031      76.378142       0.558971       0.486567      -1.005532      -0.027931      -0.000404       0.013874       0.031190       0.031161       0.036361       0.049913      -0.012667       0.045400      -0.043636      -0.037917       0.081553             14.683561      19.776238      -1.743803      -9.418763      10.194215      -1.545694      14.080229           0.000001
          147              C      -2.043602      15.557079       0.305910       0.065936      42.457355 0.44407751E+03  0.10536943E+05                                11.061841                            7.258179      -0.451849       1.870480                    0.998366      27.561449      80.624819       0.580260       0.444865      -1.042678       0.016303      -0.002081      -0.017257       0.023831       0.005513       0.021714       0.005504       0.003381       0.038569      -0.019588      -0.009474       0.029062             15.304325      21.544907      -1.378715     -10.695622      10.431239      -0.571389      13.936828           0.000001
          148              C      -4.549285      14.774421       2.765922       0.378739      36.541324 0.33177994E+03  0.73859491E+04                                10.366860                            6.474518      -0.519229       1.866913                    0.998301      24.961414      72.861284       0.580703       0.473801      -1.017081       0.009551       0.023546      -0.015538       0.029784       0.034000       0.047631       0.041286       0.001742       0.068311      -0.046523      -0.039153       0.085676             15.391302       9.859861       1.079985      -4.102162      20.140499     -10.511984      16.173546           0.000001
          149              C      -5.101656      16.730903       1.804402       0.375663      34.702510 0.33376878E+03  0.74507480E+04                                10.035126                            6.512877      -0.520210       1.867813                    0.998138      25.093714      73.652093       0.575732       0.476575      -1.014315       0.018103      -0.022477       0.003145       0.029031       0.031186       0.056855       0.038332       0.015288       0.062037      -0.049052      -0.040658       0.089710             14.122997      13.791367      -8.338432      -1.955325      19.991595      -1.434798       8.586028           0.000001
          150              C      -4.832139      13.689871       3.743280       0.073838      42.531099 0.41225723E+03  0.95518815E+04                                10.953886                            6.896348      -0.228962       1.947598                    0.998980      26.495736      75.298177       0.611060       0.432615      -1.055466      -0.007214      -0.018429       0.013821       0.024139       0.015527       0.021139       0.026493       0.011786       0.010888      -0.029203      -0.013590       0.042794             16.393724       9.425603       1.427438      -4.152498      21.479143     -12.364144      18.276427           0.000000
          151              C      -1.642275       9.610126      30.581045      -0.140602      35.295285 0.45359393E+03  0.10851388E+05                                 9.589962                            7.233731      -0.152411       1.930848                    0.998743      30.024719      89.031343       0.591833       0.432602      -1.046947      -0.005846      -0.008023      -0.006438       0.011832       0.001714       0.030932      -0.001562      -0.037219       0.020594      -0.041822       0.015255       0.026568             11.592771      14.887295       0.091315      -6.645678       9.492875      -0.795081      10.398144           0.000002
          152              C      -4.026532      12.588377       3.817196      -0.133846      35.271100 0.41069752E+03  0.95250504E+04                                 9.468850                            6.794692       0.092935       2.015566                    0.999553      28.639977      81.945400       0.626487       0.421550      -1.060282      -0.007734      -0.002474      -0.002279       0.008433       0.007039       0.016242       0.034265       0.030174      -0.013396      -0.043711       0.004620       0.039091             12.266759       7.664217      -0.718755      -1.957946      16.051464      -7.954945      13.084596          -0.000002
          153              C      -4.276806      11.634413       4.786169       0.095223      28.633784 0.32080155E+03  0.70219353E+04                                 8.288041                            6.024493       0.225168       2.092616                    0.999790      25.862544      72.811929       0.659553       0.424264      -1.054455      -0.035995       0.022123       0.018535       0.046137      -0.000835       0.017740       0.039333       0.039549       0.000017      -0.052356       0.012119       0.040237             10.325838       7.696276      -0.924824      -2.239027      12.479807      -5.677086      10.801430          -0.000002
          154              C      -0.085855       7.386366      30.612723       0.087126      27.105071 0.32596823E+03  0.71700245E+04                                 7.960027                            6.053452       0.207313       2.085149                    0.999545      26.141864      73.995485       0.660539       0.421563      -1.055191      -0.003248       0.040389      -0.015108       0.043244       0.007654       0.029756       0.010063      -0.055029       0.031639      -0.048004       0.011455       0.036549              9.258585      11.209915      -1.614932      -4.425051       8.293460      -0.686673       8.272379          -0.000000
          155              C      -1.242438      14.436453       0.328892      -0.138917      34.545427 0.43056514E+03  0.10122587E+05                                 9.362697                            6.995770       0.056679       2.000218                    0.999457      29.205935      84.628927       0.611209       0.426249      -1.055454      -0.000185       0.001054      -0.003508       0.003668       0.010862       0.030526      -0.000216      -0.030771       0.010001      -0.040531       0.012339       0.028192             11.259217      14.742364      -2.290881      -6.202212       9.167304      -0.217088       9.867984          -0.000001
          156              C      -5.919119      13.759938       4.605729      -0.139645      35.797526 0.42297193E+03  0.98772436E+04                                 9.546100                            6.897111       0.114036       2.018321                    0.999614      28.921689      82.899487       0.621910       0.421749      -1.060690       0.006031      -0.003409      -0.006202       0.009299      -0.004133       0.013191       0.027891       0.013941      -0.030209      -0.037472       0.012373       0.025100             12.221023       8.517332       0.882399      -3.645860      14.120872      -7.643850      14.024866           0.000000
          157              C      -0.476808       9.506005      29.856489       0.079065      27.526773 0.33538552E+03  0.74479692E+04                                 8.107084                            6.186323       0.124043       2.055614                    0.999484      26.552453      76.119618       0.644556       0.427910      -1.048704       0.010850      -0.044372       0.011376       0.047074      -0.001181       0.043315       0.001791      -0.033144       0.038200      -0.052009       0.010247       0.041763              9.509876      11.243376      -0.572868      -4.703599       9.128792      -0.119389       8.157461           0.000001
          158              C      -1.583050       9.873429      10.607152       0.093276      30.145329 0.35010436E+03  0.78641583E+04                                 8.697673                            6.404688       0.005394       2.021234                    0.998980      26.624188      76.934631       0.620614       0.439369      -1.041083       0.034397       0.032854       0.012636       0.049216       0.000296       0.016265      -0.030665      -0.025059      -0.061909      -0.041929       0.001917       0.040012             10.397663      12.150123       0.273396      -1.084850       7.649198       4.636907      11.393668          -0.000000
          159              C      -0.940342       9.310303       9.513330      -0.145256      36.441226 0.45047415E+03  0.10741186E+05                                 9.731277                            7.179814      -0.048732       1.966660                    0.998668      29.754749      87.631529       0.598599       0.429129      -1.050719       0.008320       0.020378       0.000359       0.022014       0.001713       0.011006      -0.032526      -0.041731      -0.020210      -0.033788      -0.011306       0.045093             11.751864      14.542375      -0.585613      -2.989794       8.332343       4.782315      12.380875          -0.000000
          160              C       0.374702      10.721899      11.402517       0.094896      29.914787 0.33795570E+03  0.75243919E+04                                 8.663126                            6.269223       0.056821       2.040771                    0.999162      26.355654      75.817502       0.630805       0.436113      -1.043042      -0.039194      -0.011087      -0.015603       0.043619       0.007746       0.017205      -0.033521      -0.044752      -0.032253      -0.043482      -0.003736       0.047217             10.585810      11.397213      -0.315694      -1.419145       7.381350       5.179210      12.978865           0.000001
          161              C       6.427138      10.506020       7.890300       0.085296      27.415182 0.33385094E+03  0.73948959E+04                                 8.057230                            6.160854       0.127906       2.056382                    0.999669      26.409466      75.263043       0.648584       0.426344      -1.051155       0.013179      -0.033944      -0.024798       0.044055      -0.017596      -0.000791      -0.012590      -0.064365       0.059455      -0.046821       0.010965       0.035856              9.559123      13.924952       2.564806      -0.590452       7.637326       2.208176       7.115092          -0.000000
          162              C      -0.641209       6.642765       5.349540      -0.147315      36.303524 0.46806181E+03  0.11290770E+05                                 9.803826                            7.379970      -0.165739       1.925792                    0.998383      30.297121      90.343683       0.581900       0.436352      -1.044226       0.010917       0.005216      -0.011426       0.016641      -0.013029      -0.005791      -0.034830      -0.023449       0.003233      -0.036171      -0.005864       0.042034             11.875015      13.839528       2.936375       1.742602       9.868301       5.279640      11.917216          -0.000000
          163              C       1.174382       8.989672       8.208011       0.379025      34.371078 0.32343898E+03  0.71095333E+04                                 9.706043                            6.285446      -0.346519       1.925054                    0.998787      24.245643      68.888651       0.608340       0.458048      -1.032214       0.016158      -0.002730      -0.023722       0.028832      -0.030869       0.025237      -0.057075      -0.063598      -0.015674      -0.047226      -0.041243       0.088469             13.312598      14.817537      -1.075204      -5.467920       9.188613       6.207889      15.931644          -0.000000
          164              C       1.355047       7.794493       6.307643       0.378754      33.889012 0.32729049E+03  0.72249669E+04                                 9.676526                            6.348571      -0.379516       1.914334                    0.998744      24.424194      69.842215       0.600833       0.461796      -1.028766       0.014067       0.018991       0.019295       0.030509      -0.033661       0.018452      -0.056296      -0.084945      -0.047210      -0.048192      -0.045836       0.094028             13.358183      14.291722       4.855845       3.301340      11.413538       7.134635      14.369289          -0.000000
          165              C      -1.200992       5.801798       4.407586       0.080813      29.262878 0.35101624E+03  0.78944214E+04                                 8.503060                            6.381017       0.063635       2.034551                    0.999254      26.919017      77.984792       0.626079       0.434995      -1.043076       0.038128      -0.000506      -0.035131       0.051848      -0.021132      -0.007678      -0.034819      -0.006832      -0.012538      -0.043904       0.004719       0.039185             10.099646      11.030354       1.410071       0.044972       8.384419       4.757335      10.884164          -0.000000
          166              C       0.715296       6.932304       5.286184       0.057252      39.607936 0.41531443E+03  0.96387539E+04                                10.339650                            6.890543      -0.135899       1.975553                    0.999166      26.661850      75.788349       0.615604       0.428708      -1.058055      -0.012951      -0.011431      -0.016632       0.023980      -0.007572       0.001009      -0.024897      -0.028516      -0.005892      -0.021444      -0.012506       0.033950             14.001650      14.135630       4.260655       3.328228      12.250757       8.153968      15.618562          -0.000001
          167              C       0.814511       5.559429       3.334572       0.102543      29.312688 0.35245177E+03  0.79564313E+04                                 8.664898                            6.501193      -0.171716       1.967768                    0.997865      26.840216      78.598049       0.603351       0.449695      -1.031633      -0.040122       0.003186       0.017063       0.043716      -0.018135      -0.007560      -0.034210      -0.035963      -0.020522      -0.040598      -0.005750       0.046348             10.299744      10.856426       1.806994       0.763311       8.924987       5.126320      11.117820          -0.000001
          168              C       4.592299       9.237991       7.057045       0.072093      40.156610 0.40423694E+03  0.92991077E+04                                10.401518                            6.775021      -0.152700       1.971692                    0.999110      26.247870      73.779587       0.625294       0.425811      -1.062057       0.021767       0.000543       0.002820       0.021956      -0.009324       0.009674      -0.025332      -0.024894       0.062795      -0.026077      -0.015171       0.041248             14.863857      27.118290       4.815430      -1.241304       9.362067       2.299756       8.111214          -0.000001
          169              C       5.082480      10.218733       7.901170      -0.143959      34.141778 0.42128778E+03  0.98574739E+04                                 9.262611                            6.891367       0.075814       2.008259                    0.999310      29.180502      84.544362       0.619236       0.422730      -1.056916       0.002807      -0.009287      -0.000480       0.009714      -0.020224       0.008618      -0.025019      -0.059847       0.029029      -0.040975      -0.008072       0.049047             11.427075      18.198512       3.831312       0.095061       8.669746       2.398155       7.412967          -0.000001
          170              C       3.152863       8.895099       7.091518       0.372186      35.324941 0.32554949E+03  0.71632110E+04                                 9.881844                            6.283811      -0.382360       1.909124                    0.998658      24.406661      69.243719       0.612005       0.454842      -1.034658      -0.026639      -0.005768       0.000971       0.027273      -0.029356       0.018580      -0.058439      -0.084297      -0.031379      -0.046871      -0.046084       0.092955             14.302190      25.587140       5.017069      -0.701082       8.349373       2.297288       8.970056          -0.000000
          171              C       6.812167       8.932626       6.275034       0.093201      26.122011 0.32036888E+03  0.70164496E+04                                 7.756134                            6.014580       0.194383       2.082929                    0.999692      25.966453      73.341844       0.660461       0.423440      -1.054013      -0.000736       0.030760       0.032697       0.044898      -0.010006      -0.003816      -0.013448      -0.055442       0.102167      -0.046971       0.006777       0.040193              9.036122      13.125455       1.724772      -0.779952       7.634689       2.125890       6.348223          -0.000001
          172              C       0.419125       9.485653       9.371711       0.059125      39.331433 0.39453659E+03  0.90256280E+04                                10.215221                            6.674182      -0.020173       2.015778                    0.999260      26.139778      73.394213       0.632377       0.423390      -1.063029      -0.013890       0.011727       0.016122       0.024298      -0.006222       0.007350      -0.021045      -0.037339      -0.021609      -0.021081      -0.013745       0.034826             13.829553      15.481748      -1.687907      -5.377248       9.051417       6.662896      16.955494          -0.000000
          173              C       1.454263       6.369241       4.255097      -0.141956      36.439493 0.45093982E+03  0.10783708E+05                                 9.803120                            7.224486      -0.203786       1.913963                    0.998563      30.171086      89.763822       0.590106       0.434037      -1.044953      -0.007796       0.000846       0.000457       0.007855      -0.010661      -0.002241      -0.041996      -0.019918      -0.009417      -0.040747      -0.006898       0.047645             11.863166      11.623751       2.057224       1.112757      10.406734       6.464602      13.559014          -0.000002
          174              C       1.081089      10.192831      10.345653      -0.140886      38.520823 0.44913578E+03  0.10733718E+05                                10.215162                            7.242848      -0.187860       1.919757                    0.998937      30.073837      89.552491       0.585142       0.437998      -1.042202      -0.012364       0.000917      -0.004779       0.013287       0.000129       0.009291      -0.041529      -0.058046      -0.051412      -0.042599      -0.017593       0.060192             12.688219      12.823073      -0.773813      -2.620440       9.059836       6.687401      16.181746          -0.000000
          175              C       5.486760       8.605550       6.219131      -0.141165      33.809692 0.42332133E+03  0.99179969E+04                                 9.208054                            6.934892       0.016770       1.990676                    0.999063      29.147542      84.532127       0.613637       0.426030      -1.054756      -0.001583       0.005630       0.005436       0.007985      -0.005970       0.005560      -0.013234      -0.046160       0.084290      -0.038126       0.002441       0.035684             11.167660      18.160519       1.762027      -1.573723       7.980699       2.160288       7.361762          -0.000002
          176              C       1.387606       0.928588       0.702816      -0.144766      33.156928 0.43972774E+03  0.10431513E+05                                 9.172233                            7.109899      -0.081487       1.956168                    0.998971      29.704444      87.524800       0.598919       0.431096      -1.048545       0.012603       0.014013       0.008561       0.020700       0.022529       0.000515       0.007565       0.020710       0.055264      -0.034709       0.012533       0.022176             10.834243       9.155296      -5.578337      -0.039070      13.842036      -0.593637       9.505396           0.000002
          177              C       0.838193       0.539589       2.955990      -0.139258      34.733829 0.43089976E+03  0.10179951E+05                                 9.481737                            7.036762      -0.082049       1.957623                    0.998934      29.639659      87.421514       0.601639       0.430924      -1.047666       0.013415       0.009725      -0.004546       0.017182       0.039060       0.009722      -0.003742       0.037997       0.011742      -0.046773       0.004259       0.042514             11.600752       9.564449      -6.466230      -2.063169      15.008299       1.754715      10.229507           0.000003
          178              C       0.100707       1.689362       2.950710       0.089777      28.038896 0.33877758E+03  0.75700594E+04                                 8.321519                            6.293832      -0.040721       2.003613                    0.998938      26.870012      78.203592       0.625136       0.438477      -1.038498       0.014119       0.018385      -0.041511       0.047545       0.037438       0.008666       0.004546       0.024400       0.021836      -0.043055       0.004335       0.038721              9.880199       7.889599      -4.850872      -1.495951      12.013077       1.086309       9.737921           0.000002
          179              C       0.614579       2.078947       0.767414       0.090931      27.509652 0.34388902E+03  0.76889721E+04                                 8.127991                            6.290700       0.093177       2.045428                    0.999506      26.650560      76.798655       0.634812       0.431530      -1.045924      -0.004920      -0.000260       0.047237       0.047493       0.035885       0.005686       0.001454       0.040440       0.041627      -0.048169       0.012458       0.035712              9.449752       7.562027      -4.222764      -0.681368      11.218940       0.117503       9.568290           0.000001
          180              C       8.718094      12.758817       5.543645       0.080691      28.171536 0.32166747E+03  0.70319470E+04                                 8.134526                            5.992686       0.249899       2.095288                    0.999789      25.949963      72.549302       0.669222       0.418666      -1.060022       0.040699      -0.024929      -0.008271       0.048438       0.000738       0.003193       0.028633       0.041274      -0.030163      -0.041638       0.015160       0.026478             10.088475       7.633274       0.108436      -2.782548      11.767716      -5.657768      10.864434          -0.000001
          181              C       5.923645      10.661947      29.255229       0.065744      39.698525 0.41846107E+03  0.97689786E+04                                10.509792                            6.998976      -0.302567       1.923516                    0.998827      26.940198      77.811074       0.597677       0.438980      -1.047627       0.002972      -0.025780      -0.007138       0.026915       0.027133       0.002716       0.005691       0.022397      -0.048210      -0.022941      -0.014992       0.037934             14.437693      12.471388      -9.671207      -1.115655      20.211281       0.295416      10.630409           0.000001
          182              C      10.693584      -4.810036      29.937548       0.373118      36.009382 0.34090570E+03  0.76773185E+04                                10.387859                            6.650775      -0.682774       1.813652                    0.997116      25.613236      76.378882       0.558971       0.486566      -1.005533       0.027929       0.000402      -0.013878       0.031190       0.031161       0.036360       0.049912      -0.012665       0.045389      -0.043635      -0.037915       0.081550             14.683731      19.776552      -1.743794      -9.418921      10.194297      -1.545729      14.080343           0.000001
          183              C       9.448148      -4.760592      30.750926       0.065932      42.457878 0.44408065E+03  0.10537040E+05                                11.061930                            7.258203      -0.451915       1.870456                    0.998366      27.561620      80.625515       0.580259       0.444864      -1.042678      -0.016308       0.002079       0.017251       0.023830       0.005511       0.021707       0.005504       0.003375       0.038559      -0.019583      -0.009470       0.029053             15.304489      21.545159      -1.378737     -10.695804      10.431337      -0.571417      13.936971           0.000001
          184              C      11.953831      -3.977934      28.290914       0.378738      36.541425 0.33178042E+03  0.73859631E+04                                10.366881                            6.474523      -0.519231       1.866912                    0.998301      24.961445      72.861416       0.580702       0.473801      -1.017081      -0.009551      -0.023547       0.015537       0.029784       0.034000       0.047631       0.041285       0.001743       0.068310      -0.046522      -0.039153       0.085675             15.391355       9.859902       1.080024      -4.102195      20.140563     -10.512035      16.173599           0.000001
          185              C      12.506202      -5.934416      29.252434       0.375663      34.702558 0.33376873E+03  0.74507493E+04                                10.035146                            6.512881      -0.520214       1.867812                    0.998138      25.093747      73.652292       0.575731       0.476576      -1.014314      -0.018103       0.022477      -0.003145       0.029031       0.031186       0.056855       0.038332       0.015289       0.062036      -0.049052      -0.040658       0.089710             14.123038      13.791443      -8.338466      -1.955320      19.991635      -1.434821       8.586035           0.000001
          186              C      12.236685      -2.893384      27.313556       0.073837      42.531177 0.41225765E+03  0.95518934E+04                                10.953899                            6.896350      -0.228961       1.947598                    0.998980      26.495754      75.298237       0.611060       0.432615      -1.055466       0.007213       0.018428      -0.013822       0.024138       0.015527       0.021139       0.026492       0.011786       0.010887      -0.029203      -0.013590       0.042793             16.393765       9.425627       1.427468      -4.152524      21.479192     -12.364184      18.276475           0.000001
          187              C       9.046821       1.186361       0.475791      -0.140609      35.296035 0.45360407E+03  0.10851715E+05                                 9.590153                            7.233848      -0.152377       1.930854                    0.998744      30.025200      89.033732       0.591823       0.432607      -1.046942       0.005841       0.008019       0.006433       0.011824       0.001707       0.030924      -0.001565      -0.037231       0.020594      -0.041818       0.015260       0.026559             11.593022      14.887611       0.091261      -6.645882       9.493050      -0.795094      10.398407           0.000002
          188              C      11.431078      -1.791890      27.239640      -0.133847      35.271147 0.41069801E+03  0.95250647E+04                                 9.468858                            6.794696       0.092933       2.015565                    0.999553      28.639999      81.945476       0.626487       0.421550      -1.060282       0.007732       0.002473       0.002278       0.008432       0.007038       0.016241       0.034265       0.030174      -0.013399      -0.043711       0.004621       0.039090             12.266776       7.664226      -0.718743      -1.957956      16.051486      -7.954961      13.084616          -0.000002
          189              C      11.681352      -0.837926      26.270667       0.095224      28.633781 0.32080146E+03  0.70219329E+04                                 8.288040                            6.024492       0.225168       2.092616                    0.999790      25.862537      72.811900       0.659553       0.424264      -1.054455       0.035995      -0.022124      -0.018535       0.046137      -0.000834       0.017740       0.039333       0.039549       0.000016      -0.052356       0.012119       0.040237             10.325842       7.696279      -0.924816      -2.239035      12.479807      -5.677090      10.801439          -0.000002
          190              C       7.490401       3.410121       0.444113       0.087126      27.105149 0.32596918E+03  0.71700539E+04                                 7.960058                            6.053472       0.207337       2.085157                    0.999545      26.141898      73.995733       0.660536       0.421564      -1.055190       0.003247      -0.040389       0.015108       0.043244       0.007652       0.029754       0.010062      -0.055030       0.031639      -0.048003       0.011456       0.036547              9.258621      11.209934      -1.614947      -4.425085       8.293502      -0.686668       8.272429          -0.000000
          191              C       8.646984      -3.639966      30.727944      -0.138915      34.545517 0.43056537E+03  0.10122600E+05                                 9.362736                            6.995788       0.056761       2.000247                    0.999458      29.205946      84.629182       0.611206       0.426251      -1.055453       0.000184      -0.001056       0.003506       0.003666       0.010861       0.030524      -0.000217      -0.030774       0.010003      -0.040530       0.012340       0.028190             11.259269      14.742400      -2.290896      -6.202270       9.167371      -0.217086       9.868035          -0.000001
          192              C      13.323665      -2.963451      26.451107      -0.139646      35.797526 0.42297186E+03  0.98772410E+04                                 9.546099                            6.897110       0.114036       2.018321                    0.999614      28.921688      82.899462       0.621910       0.421749      -1.060690      -0.006031       0.003409       0.006201       0.009298      -0.004133       0.013191       0.027891       0.013941      -0.030211      -0.037472       0.012373       0.025099             12.221031       8.517340       0.882414      -3.645873      14.120871      -7.643858      14.024882           0.000000
          193              C       7.881354       1.290482       1.200347       0.079067      27.526855 0.33538624E+03  0.74479968E+04                                 8.107131                            6.186349       0.124054       2.055619                    0.999484      26.552521      76.120130       0.644551       0.427912      -1.048701      -0.010850       0.044372      -0.011377       0.047074      -0.001182       0.043313       0.001791      -0.033149       0.038200      -0.052009       0.010249       0.041760              9.509940      11.243446      -0.572908      -4.703655       9.128836      -0.119377       8.157538           0.000001
          194              C       8.987596       0.923058      20.449684       0.093275      30.145330 0.35010492E+03  0.78641742E+04                                 8.697670                            6.404693       0.005393       2.021233                    0.998980      26.624218      76.934739       0.620614       0.439369      -1.041083      -0.034397      -0.032854      -0.012636       0.049216       0.000296       0.016264      -0.030665      -0.025058      -0.061908      -0.041929       0.001917       0.040012             10.397653      12.150135       0.273381      -1.084880       7.649184       4.636888      11.393641          -0.000000
          195              C       8.344888       1.486184      21.543506      -0.145257      36.441267 0.45047457E+03  0.10741198E+05                                 9.731280                            7.179815      -0.048730       1.966660                    0.998668      29.754770      87.631591       0.598599       0.429129      -1.050719      -0.008320      -0.020379      -0.000359       0.022015       0.001713       0.011006      -0.032526      -0.041731      -0.020210      -0.033787      -0.011306       0.045093             11.751872      14.542427      -0.585610      -2.989802       8.332336       4.782300      12.380853          -0.000000
          196              C       7.029844       0.074588      19.654319       0.094900      29.915136 0.33796303E+03  0.75245995E+04                                 8.663260                            6.269359       0.056815       2.040771                    0.999162      26.355693      75.817952       0.630788       0.436122      -1.043036       0.039190       0.011086       0.015602       0.043614       0.007748       0.017208      -0.033518      -0.044738      -0.032258      -0.043482      -0.003728       0.047210             10.585948      11.397534      -0.315813      -1.419384       7.381402       5.179189      12.978908           0.000001
          197              C       0.977408       0.290467      23.166536       0.085296      27.415250 0.33385118E+03  0.73949072E+04                                 8.057258                            6.160861       0.127892       2.056378                    0.999669      26.409510      75.263362       0.648582       0.426345      -1.051154      -0.013179       0.033944       0.024798       0.044055      -0.017596      -0.000790      -0.012592      -0.064366       0.059452      -0.046821       0.010963       0.035858              9.559168      13.925036       2.564805      -0.590485       7.637342       2.208189       7.115126          -0.000000
          198              C       8.045755       4.153722      25.707296      -0.147315      36.303556 0.46806192E+03  0.11290774E+05                                 9.803830                            7.379968      -0.165742       1.925791                    0.998383      30.297146      90.343786       0.581901       0.436352      -1.044226      -0.010917      -0.005217       0.011426       0.016642      -0.013030      -0.005791      -0.034830      -0.023450       0.003236      -0.036171      -0.005864       0.042035             11.875027      13.839497       2.936350       1.742597       9.868310       5.279668      11.917275          -0.000000
          199              C       6.230164       1.806815      22.848825       0.379025      34.370966 0.32343814E+03  0.71095091E+04                                 9.706015                            6.285433      -0.346512       1.925057                    0.998787      24.245613      68.888500       0.608341       0.458047      -1.032215      -0.016158       0.002730       0.023722       0.028832      -0.030869       0.025238      -0.057074      -0.063598      -0.015675      -0.047227      -0.041242       0.088469             13.312549      14.817492      -1.075177      -5.467868       9.188586       6.207862      15.931570          -0.000000
          200              C       6.049499       3.001994      24.749193       0.378753      33.889039 0.32729064E+03  0.72249707E+04                                 9.676530                            6.348571      -0.379516       1.914334                    0.998744      24.424202      69.842233       0.600833       0.461795      -1.028766      -0.014067      -0.018991      -0.019295       0.030509      -0.033660       0.018452      -0.056296      -0.084945      -0.047210      -0.048192      -0.045836       0.094028             13.358201      14.291723       4.855859       3.301366      11.413559       7.134658      14.369320          -0.000000
          201              C       8.605538       4.994689      26.649250       0.080811      29.263189 0.35102115E+03  0.78945631E+04                                 8.503145                            6.381085       0.063652       2.034555                    0.999255      26.919172      77.985513       0.626072       0.434998      -1.043074      -0.038128       0.000504       0.035132       0.051849      -0.021135      -0.007678      -0.034820      -0.006828      -0.012540      -0.043907       0.004721       0.039186             10.099753      11.030370       1.410056       0.045006       8.384531       4.757445      10.884359           0.000000
          202              C       6.689250       3.864183      25.770652       0.057253      39.607951 0.41531429E+03  0.96387498E+04                                10.339654                            6.890542      -0.135899       1.975553                    0.999166      26.661844      75.788329       0.615604       0.428708      -1.058055       0.012951       0.011431       0.016632       0.023980      -0.007573       0.001009      -0.024897      -0.028516      -0.005891      -0.021444      -0.012506       0.033950             14.001675      14.135626       4.260668       3.328258      12.250786       8.154004      15.618613          -0.000001
          203              C       6.590035       5.237058      27.722264       0.102543      29.312780 0.35245238E+03  0.79564496E+04                                 8.664917                            6.501198      -0.171723       1.967765                    0.997865      26.840259      78.598229       0.603350       0.449695      -1.031633       0.040122      -0.003188      -0.017063       0.043716      -0.018137      -0.007561      -0.034212      -0.035963      -0.020521      -0.040602      -0.005749       0.046351             10.299785      10.856463       1.807019       0.763348       8.925029       5.126352      11.117862          -0.000000
          204              C       2.812247       1.558496      23.999791       0.072094      40.156537 0.40423622E+03  0.92990874E+04                                10.401505                            6.775013      -0.152692       1.971694                    0.999110      26.247851      73.779534       0.625295       0.425810      -1.062057      -0.021767      -0.000543      -0.002820       0.021955      -0.009325       0.009674      -0.025332      -0.024895       0.062795      -0.026078      -0.015171       0.041248             14.863828      27.118170       4.815419      -1.241282       9.362080       2.299790       8.111234          -0.000000
          205              C       2.322066       0.577754      23.155666      -0.143958      34.142219 0.42129241E+03  0.98576279E+04                                 9.262745                            6.891441       0.075762       2.008243                    0.999310      29.180748      84.545792       0.619227       0.422735      -1.056911      -0.002808       0.009286       0.000482       0.009713      -0.020225       0.008621      -0.025025      -0.059851       0.029010      -0.040974      -0.008080       0.049054             11.427261      18.198805       3.831350       0.095020       8.669869       2.398218       7.413110          -0.000001
          206              C       4.251683       1.901388      23.965318       0.372186      35.324858 0.32554888E+03  0.71631937E+04                                 9.881826                            6.283802      -0.382354       1.909127                    0.998658      24.406640      69.243625       0.612006       0.454842      -1.034658       0.026638       0.005768      -0.000971       0.027273      -0.029356       0.018580      -0.058438      -0.084298      -0.031378      -0.046870      -0.046084       0.092955             14.302159      25.587050       5.017083      -0.701032       8.349377       2.297305       8.970051          -0.000000
          207              C       0.592379       1.863861      24.781802       0.093200      26.122054 0.32036947E+03  0.70164660E+04                                 7.756141                            6.014585       0.194382       2.082928                    0.999692      25.966488      73.341966       0.660461       0.423440      -1.054013       0.000736      -0.030760      -0.032697       0.044898      -0.010006      -0.003816      -0.013448      -0.055442       0.102167      -0.046971       0.006778       0.040193              9.036128      13.125451       1.724760      -0.779963       7.634695       2.125898       6.348237          -0.000001
          208              C       6.985421       1.310834      21.685125       0.059125      39.331358 0.39453600E+03  0.90256111E+04                                10.215204                            6.674175      -0.020162       2.015781                    0.999260      26.139761      73.394151       0.632377       0.423389      -1.063029       0.013889      -0.011727      -0.016122       0.024297      -0.006222       0.007350      -0.021046      -0.037338      -0.021611      -0.021082      -0.013745       0.034827             13.829520      15.481777      -1.687884      -5.377221       9.051385       6.662852      16.955398          -0.000000
          209              C       5.950283       4.427246      26.801739      -0.141955      36.439506 0.45093924E+03  0.10783690E+05                                 9.803125                            7.224481      -0.203784       1.913964                    0.998563      30.171066      89.763752       0.590106       0.434037      -1.044953       0.007796      -0.000847      -0.000457       0.007855      -0.010662      -0.002241      -0.041997      -0.019918      -0.009417      -0.040747      -0.006899       0.047646             11.863191      11.623761       2.057246       1.112789      10.406762       6.464631      13.559049          -0.000002
          210              C       6.323457       0.603656      20.711183      -0.140886      38.521122 0.44913929E+03  0.10733833E+05                                10.215244                            7.242904      -0.187872       1.919752                    0.998938      30.073982      89.553330       0.585136       0.438002      -1.042199       0.012365      -0.000918       0.004778       0.013287       0.000130       0.009293      -0.041528      -0.058053      -0.051401      -0.042597      -0.017596       0.060193             12.688308      12.823388      -0.773772      -2.620423       9.059855       6.687361      16.181682           0.000000
          211              C       1.917786       2.190937      24.837705      -0.141166      33.809722 0.42332162E+03  0.99180049E+04                                 9.208055                            6.934892       0.016771       1.990676                    0.999063      29.147560      84.532171       0.613638       0.426030      -1.054756       0.001584      -0.005631      -0.005436       0.007985      -0.005970       0.005560      -0.013234      -0.046160       0.084290      -0.038126       0.002441       0.035684             11.167656      18.160481       1.762015      -1.573729       7.980708       2.160304       7.361779          -0.000002
          212              C       6.016940       9.867899      30.354020      -0.144765      33.156902 0.43972703E+03  0.10431493E+05                                 9.172226                            7.109891      -0.081483       1.956169                    0.998971      29.704430      87.524753       0.598920       0.431096      -1.048546      -0.012603      -0.014014      -0.008561       0.020700       0.022529       0.000516       0.007564       0.020711       0.055262      -0.034709       0.012534       0.022175             10.834243       9.155322      -5.578357      -0.039069      13.842022      -0.593637       9.505386           0.000002
          213              C       6.566353      10.256898      28.100846      -0.139260      34.733702 0.43089800E+03  0.10179895E+05                                 9.481692                            7.036729      -0.082039       1.957625                    0.998934      29.639626      87.421235       0.601643       0.430922      -1.047667      -0.013416      -0.009725       0.004547       0.017182       0.039060       0.009722      -0.003743       0.038000       0.011740      -0.046774       0.004259       0.042515             11.600691       9.564403      -6.466197      -2.063131      15.008224       1.754667      10.229445           0.000003
          214              C       7.303839       9.107125      28.106126       0.089777      28.039505 0.33878676E+03  0.75703419E+04                                 8.321770                            6.294023      -0.040715       2.003616                    0.998937      26.870425      78.206072       0.625109       0.438492      -1.038486      -0.014118      -0.018383       0.041510       0.047543       0.037443       0.008665       0.004544       0.024406       0.021836      -0.043061       0.004336       0.038724              9.880502       7.889840      -4.851060      -1.495916      12.013499       1.086302       9.738166           0.000002
          215              C       6.789967       8.717540      30.289422       0.090933      27.509712 0.34389007E+03  0.76890054E+04                                 8.128024                            6.290726       0.093165       2.045425                    0.999506      26.650603      76.798958       0.634808       0.431532      -1.045922       0.004920       0.000260      -0.047237       0.047493       0.035886       0.005686       0.001454       0.040442       0.041626      -0.048171       0.012457       0.035714              9.449794       7.562090      -4.222805      -0.681373      11.218983       0.117498       9.568308           0.000001
          216              C      -1.313548      -1.962330      25.513191       0.080692      28.171521 0.32166730E+03  0.70319420E+04                                 8.134523                            5.992685       0.249899       2.095288                    0.999789      25.949945      72.549227       0.669222       0.418666      -1.060022      -0.040699       0.024929       0.008270       0.048438       0.000738       0.003193       0.028633       0.041274      -0.030164      -0.041638       0.015160       0.026478             10.088476       7.633275       0.108446      -2.782555      11.767711      -5.657772      10.864442          -0.000000
          217              C      -5.923555      14.175703      13.726811       0.066950      39.640692 0.41766163E+03  0.97472688E+04                                10.508284                            6.998332      -0.313471       1.920577                    0.998822      26.915792      77.770475       0.596832       0.439740      -1.047001      -0.003160      -0.025309      -0.006734       0.026380      -0.025582      -0.003978       0.005518       0.021715      -0.052317      -0.021057      -0.016195       0.037252             14.434339      12.468865       9.667655       1.116610      20.203239       0.296238      10.630914           0.000001
          218              C       4.115426      -1.296280      14.409130       0.375877      35.952413 0.34026416E+03  0.76592962E+04                                10.377916                            6.644921      -0.686366       1.812861                    0.997064      25.586492      76.282404       0.559163       0.486625      -1.005497      -0.026313       0.000139      -0.014087       0.029847      -0.032422      -0.034647       0.049678      -0.014407       0.045316      -0.043557      -0.037547       0.081104             14.669304      19.755899       1.740954       9.407543      10.186529      -1.546331      14.065483           0.000001
          219              C       5.360864      -1.246836      15.222508       0.064669      42.481159 0.44435026E+03  0.10544916E+05                                11.064557                            7.259580      -0.448973       1.871259                    0.998361      27.573668      80.663378       0.580309       0.444763      -1.042749       0.017754       0.003483       0.018344       0.025765      -0.006010      -0.023403       0.005606       0.001676       0.042688      -0.021878      -0.009280       0.031159             15.308137      21.546937       1.374802      10.697341      10.437067      -0.575512      13.940408           0.000001
          220              C       2.855181      -0.464178      12.762496       0.377867      36.587192 0.33225778E+03  0.73989175E+04                                10.372168                            6.477227      -0.511596       1.868967                    0.998190      24.981328      72.920253       0.580870       0.473516      -1.017280       0.011982      -0.022570       0.015983       0.030140      -0.034681      -0.047885       0.041091       0.005242       0.069968      -0.046881      -0.039414       0.086295             15.400533       9.864662      -1.079926       4.103506      20.155121     -10.519518      16.181816           0.000001
          221              C       2.302801      -2.420660      13.724016       0.373166      34.758950 0.33440890E+03  0.74684812E+04                                10.044095                            6.518232      -0.521482       1.867055                    0.998169      25.118990      73.739007       0.575624       0.476445      -1.014402       0.017885       0.021630      -0.003224       0.028252      -0.031005      -0.058274       0.037838       0.013564       0.063015      -0.050935      -0.039495       0.090430             14.136073      13.804159       8.348237       1.955938      20.011971      -1.436233       8.592088           0.000001
          222              C       2.572332       0.620372      11.785138       0.076750      42.436809 0.41125296E+03  0.95226205E+04                                10.937515                            6.887522      -0.221283       1.950324                    0.999035      26.464151      75.180022       0.611520       0.432562      -1.055519      -0.008140       0.018703      -0.014457       0.025001      -0.014337      -0.022307       0.026358       0.011629       0.009650      -0.029433      -0.013385       0.042819             16.365079       9.415893      -1.423786       4.148450      21.436144     -12.335713      18.243199           0.000000
          223              C       5.762185      -2.327395      16.004209      -0.141994      35.313240 0.45386236E+03  0.10858930E+05                                 9.591074                            7.233908      -0.149556       1.931581                    0.998727      30.034233      89.051134       0.592093       0.432367      -1.047136      -0.005413       0.008487       0.005992       0.011715      -0.001932      -0.031789      -0.003204      -0.035468       0.021549      -0.042111       0.014147       0.027964             11.594929      14.889623      -0.096343       6.648489       9.494781      -0.799556      10.400384           0.000002
          224              C       3.377944       1.721866      11.711222      -0.137604      35.402664 0.41253521E+03  0.95787743E+04                                 9.491343                            6.809130       0.088282       2.013321                    0.999596      28.708424      82.200625       0.625898       0.421457      -1.060294      -0.007140       0.002290       0.003743       0.008381      -0.007398      -0.017721       0.034676       0.031148      -0.012413      -0.044459       0.003678       0.040780             12.298499       7.682171       0.719787       1.963935      16.093931      -7.978800      13.119395          -0.000002
          225              C       3.127674       2.675830      10.742249       0.099775      28.495344 0.31889972E+03  0.69688926E+04                                 8.256883                            6.002436       0.231466       2.095392                    0.999796      25.787318      72.505212       0.661552       0.423674      -1.054980      -0.036947      -0.022692      -0.019708       0.047628       0.000920      -0.017026       0.038012       0.038510       0.000966      -0.050654       0.011834       0.038820             10.284479       7.671103       0.926000       2.229433      12.428943      -5.647276      10.753389          -0.000002
          226              C       7.318617      -0.103635      15.972531       0.090186      27.027323 0.32474639E+03  0.71365055E+04                                 7.946211                            6.042632       0.212576       2.087247                    0.999608      26.091596      73.820866       0.661037       0.421638      -1.055136      -0.003880      -0.041033       0.015666       0.044093      -0.008104      -0.029005       0.008680      -0.051887       0.029791      -0.046117       0.011473       0.034644              9.242288      11.188938       1.612811       4.415131       8.281708      -0.685785       8.256218          -0.000000
          227              C       6.162033      -0.126210      15.199526      -0.141588      34.644812 0.43206605E+03  0.10167177E+05                                 9.381259                            7.008234       0.055558       1.999235                    0.999456      29.256523      84.826946       0.610601       0.426283      -1.055385       0.000125      -0.001491       0.003053       0.003400      -0.011718      -0.030091      -0.000155      -0.029709       0.008760      -0.040020       0.011724       0.028297             11.283277      14.776234       2.296106       6.218301       9.184572      -0.216287       9.889024          -0.000001
          228              C       1.485350       0.550305      10.922689      -0.143833      35.888536 0.42423797E+03  0.99135225E+04                                 9.559729                            6.905566       0.107040       2.015572                    0.999618      28.966922      83.038363       0.621824       0.421522      -1.060907       0.006675       0.003851       0.006091       0.009823       0.004120      -0.015448       0.028818       0.014543      -0.029775      -0.039240       0.012003       0.027237             12.241295       8.531138      -0.890998       3.658541      14.138534      -7.659591      14.054214           0.000000
          229              C       6.927654      -2.223274      16.728765       0.081890      27.378863 0.33307232E+03  0.73824442E+04                                 8.067680                            6.155267       0.130399       2.058625                    0.999534      26.473250      75.774023       0.647825       0.426566      -1.049723       0.010350       0.044232      -0.010838       0.046702      -0.000204      -0.042343       0.001370      -0.031610       0.035867      -0.050499       0.009782       0.040717              9.461451      11.177012       0.558989       4.674688       9.091817      -0.133682       8.115523           0.000001
          230              C       5.821432       4.436814       4.921266       0.095210      30.128001 0.34984509E+03  0.78576932E+04                                 8.701088                            6.408451      -0.005079       2.018378                    0.998998      26.608799      76.913046       0.619477       0.440212      -1.040477       0.034044      -0.032280      -0.013914       0.048935      -0.002383      -0.017609      -0.030211      -0.025146      -0.063404      -0.043336       0.003974       0.039362             10.401265      12.148218      -0.273241       1.083519       7.654224       4.640645      11.401352          -0.000000
          231              C       6.464145       4.999940       6.015088      -0.146190      36.519408 0.45172874E+03  0.10779166E+05                                 9.748113                            7.193034      -0.046936       1.966679                    0.998590      29.788833      87.780016       0.597614       0.429514      -1.050427       0.007645      -0.020183      -0.001286       0.021620      -0.000437      -0.013011      -0.031930      -0.041778      -0.019620      -0.034407      -0.010537       0.044945             11.772612      14.567237       0.590463       2.999549       8.346869       4.790881      12.403730          -0.000000
          232              C       7.779179       3.588344       4.125901       0.092528      29.974982 0.33875710E+03  0.75471972E+04                                 8.674376                            6.276013       0.060939       2.041646                    0.999143      26.395047      75.972077       0.630519       0.436024      -1.043027      -0.042119       0.011240       0.015288       0.046196      -0.008698      -0.017530      -0.035544      -0.043261      -0.034571      -0.045465      -0.003026       0.048492             10.600977      11.409178       0.314437       1.417230       7.392409       5.189571      13.001345           0.000001
          233              C      -0.977380       3.804223       7.638118       0.084297      27.418351 0.33384233E+03  0.73946184E+04                                 8.054377                            6.156676       0.135813       2.058523                    0.999657      26.418876      75.288127       0.649455       0.425777      -1.051511       0.012956       0.033273       0.023983       0.043013       0.016261       0.002559      -0.013098      -0.066273       0.061057      -0.047539       0.011269       0.036270              9.556467      13.916699      -2.565968       0.587333       7.638342       2.211433       7.114359          -0.000000
          234              C       6.763296       7.667478      10.178878      -0.149682      36.321471 0.46840978E+03  0.11300565E+05                                 9.804376                            7.380682      -0.162192       1.926576                    0.998421      30.307687      90.362572       0.582148       0.436112      -1.044434       0.012213      -0.004354       0.013042       0.018390       0.012940       0.003753      -0.036136      -0.021393       0.003203      -0.036142      -0.006887       0.043030             11.875723      13.840717      -2.936041      -1.742248       9.868580       5.279835      11.917871          -0.000001
          235              C       8.578872       5.320571       7.320407       0.379352      34.391535 0.32359392E+03  0.71143120E+04                                 9.712715                            6.288527      -0.344209       1.925474                    0.998840      24.252335      68.930805       0.607918       0.458278      -1.032009       0.017497       0.002462       0.024114       0.029894       0.030458      -0.026077      -0.056941      -0.063710      -0.016547      -0.048080      -0.040410       0.088490             13.323540      14.828996       1.077595       5.474071       9.195513       6.214090      15.946110          -0.000000
          236              C       8.759546       6.515750       9.220775       0.379753      33.891405 0.32727624E+03  0.72250552E+04                                 9.679489                            6.350035      -0.373686       1.915904                    0.998710      24.423579      69.857608       0.600496       0.462029      -1.028568       0.015838      -0.019576      -0.019287       0.031718       0.032916      -0.018920      -0.055600      -0.081899      -0.048959      -0.048117      -0.044300       0.092417             13.363429      14.296451      -4.857624      -3.303188      11.418136       7.138406      14.375699          -0.000000
          237              C       6.203519       8.508445      11.120832       0.080224      29.237923 0.35069437E+03  0.78847366E+04                                 8.496177                            6.376552       0.067424       2.036037                    0.999261      26.904158      77.909088       0.626576       0.434785      -1.043286       0.039178       0.001102       0.034557       0.052252       0.020254       0.006432      -0.035642      -0.006769      -0.009777      -0.043330       0.003410       0.039920             10.090950      11.021453      -1.408520      -0.044528       8.377246       4.752514      10.874150          -0.000000
          238              C       8.119800       7.377939      10.242234       0.057665      39.565403 0.41478427E+03  0.96233376E+04                                10.333321                            6.886578      -0.133837       1.976340                    0.999195      26.643691      75.723496       0.615725       0.428762      -1.058026      -0.012598       0.012069       0.017211       0.024507       0.008971      -0.001147      -0.024355      -0.028563      -0.007891      -0.021796      -0.012076       0.033872             13.993412      14.126724      -4.258034      -3.326729      12.243940       8.149231      15.609574          -0.000001
          239              C       8.219025       8.750814      12.193846       0.103024      29.334276 0.35277191E+03  0.79661973E+04                                 8.673464                            6.507773      -0.179621       1.965193                    0.997813      26.851020      78.665806       0.602486       0.450196      -1.031251      -0.041226      -0.004568      -0.017387       0.044975       0.018249       0.008213      -0.034908      -0.036905      -0.022583      -0.041723      -0.005529       0.047252             10.310542      10.867924      -1.811110      -0.767890       8.935208       5.132161      11.128494          -0.000000
          240              C      -2.812211       5.072252       8.471373       0.070833      40.197522 0.40471010E+03  0.93121035E+04                                10.405734                            6.777099      -0.149753       1.972157                    0.999182      26.264241      73.818133       0.625500       0.425574      -1.062275       0.021634      -0.000820      -0.003324       0.021903       0.009906      -0.010181      -0.023995      -0.026658       0.061978      -0.027101      -0.013365       0.040466             14.871005      27.130627      -4.819457       1.240074       9.367577       2.301862       8.114812          -0.000001
          241              C      -2.322036       4.091510       7.627248      -0.141245      34.028021 0.41948594E+03  0.98045053E+04                                 9.241277                            6.874994       0.078734       2.009871                    0.999390      29.122605      84.321821       0.620211       0.422531      -1.057072       0.002213       0.009560       0.001393       0.009912       0.019638      -0.006778      -0.023994      -0.060580       0.028328      -0.040823      -0.006825       0.047648             11.399844      18.151780      -3.818123      -0.092368       8.650051       2.394570       7.397700          -0.000001
          242              C      10.557355       5.415144       8.436900       0.371883      35.300964 0.32532816E+03  0.71568449E+04                                 9.876038                            6.280672      -0.374700       1.911421                    0.998751      24.399747      69.208056       0.612328       0.454697      -1.034781      -0.026445       0.006291      -0.002103       0.027264       0.029234      -0.018248      -0.060893      -0.082856      -0.031133      -0.049133      -0.045305       0.094438             14.293315      25.569666      -5.013552       0.700091       8.344916       2.296190       8.965363          -0.000000
          243              C      -0.592341       5.377617       9.253384       0.093297      26.101925 0.32000394E+03  0.70057925E+04                                 7.746563                            6.006103       0.199503       2.084635                    0.999700      25.961649      73.291507       0.661824       0.422728      -1.054556      -0.001472      -0.030417      -0.032846       0.044791       0.010326       0.003925      -0.013888      -0.055209       0.102669      -0.047095       0.006464       0.040631              9.024690      13.105363      -1.716611       0.782916       7.625549       2.125626       6.343158          -0.000001
          244              C       7.823611       4.824590       6.156707       0.061921      39.281865 0.39389384E+03  0.90081343E+04                                10.211772                            6.671803      -0.021056       2.015574                    0.999276      26.114579      73.335570       0.631993       0.423778      -1.062681      -0.013646      -0.013142      -0.015988       0.024790       0.006172      -0.009443      -0.019068      -0.036543      -0.020115      -0.022165      -0.011052       0.033218             13.826030      15.471607       1.690981       5.379771       9.049925       6.663365      16.956557          -0.000000
          245              C       8.858771       7.941002      11.273321      -0.143746      36.491744 0.45177731E+03  0.10808216E+05                                 9.810054                            7.229335      -0.202092       1.914148                    0.998548      30.197184      89.845652       0.590164       0.433814      -1.045139      -0.008338      -0.000878       0.000137       0.008385       0.010881       0.002717      -0.041115      -0.020520      -0.012203      -0.040370      -0.006490       0.046860             11.872671      11.629871      -2.058958      -1.115447      10.416512       6.471869      13.571629          -0.000002
          246              C       8.485571       4.117412       5.182765      -0.140001      38.470323 0.44841796E+03  0.10711714E+05                                10.206974                            7.237739      -0.185060       1.920869                    0.998938      30.042860      89.424602       0.585297       0.438081      -1.042208      -0.012789      -0.001814       0.002357       0.013131       0.000649      -0.007070      -0.041568      -0.056452      -0.050058      -0.041074      -0.018432       0.059506             12.678605      12.804773       0.774584       2.619272       9.054903       6.685403      16.176139           0.000000
          247              C      -1.917745       5.704693       9.309287      -0.142957      33.832258 0.42364076E+03  0.99270791E+04                                 9.212565                            6.938050       0.014589       1.990164                    0.999063      29.155544      84.554534       0.613443       0.426097      -1.054744      -0.002579      -0.007070      -0.006651       0.010043       0.006431      -0.005403      -0.014047      -0.047061       0.084883      -0.038735       0.002143       0.036592             11.174286      18.176125      -1.761866       1.576935       7.982802       2.159340       7.363930          -0.000002
          248              C      -6.016854      13.381655      14.825602      -0.147274      33.225765 0.44092436E+03  0.10466008E+05                                 9.179010                            7.115017      -0.081080       1.955893                    0.998956      29.746743      87.647624       0.599336       0.430545      -1.048981       0.013161      -0.012931      -0.008711       0.020404      -0.022218      -0.001520       0.006465       0.021717       0.054160      -0.034179       0.012196       0.021983             10.842288       9.162370       5.582919       0.038307      13.852168      -0.594558       9.512325           0.000002
          249              C      -6.566268      13.770654      12.572428      -0.140170      34.729191 0.43084661E+03  0.10177351E+05                                 9.474848                            7.031261      -0.078139       1.958891                    0.998900      29.641860      87.393322       0.602586       0.430304      -1.048149       0.014006      -0.009172       0.005342       0.017573      -0.039222      -0.007856      -0.002690       0.038362       0.010658      -0.046275       0.003679       0.042596             11.591876       9.557122       6.460552       2.062139      14.994761       1.752336      10.223744           0.000003
          250              C       7.505241      12.620881      12.577708       0.089424      28.034703 0.33867522E+03  0.75671747E+04                                 8.319750                            6.291751      -0.042256       2.003160                    0.998971      26.869731      78.198817       0.625410       0.438320      -1.038595       0.013637      -0.017503       0.041540       0.047095      -0.036873      -0.009048       0.005316       0.024178       0.022101      -0.042509       0.003894       0.038614              9.878350       7.888390       4.850202       1.497124      12.009737       1.087329       9.736923           0.000002
          251              C       8.019114      12.231296      14.761004       0.094474      27.422604 0.34246850E+03  0.76496936E+04                                 8.114908                            6.280775       0.093389       2.046470                    0.999546      26.592818      76.607803       0.634813       0.431954      -1.045612      -0.003845      -0.001041      -0.046632       0.046801      -0.035252      -0.006586       0.001316       0.040906       0.044030      -0.048168       0.012789       0.035379              9.433786       7.548670       4.213829       0.680115      11.198198       0.114947       9.554489           0.000001
          252              C       1.313568       1.551426       9.984773       0.081804      28.111457 0.32080715E+03  0.70081500E+04                                 8.118930                            5.980361       0.253146       2.096532                    0.999823      25.923203      72.438714       0.670664       0.418063      -1.060448       0.040187       0.022769       0.009257       0.047107      -0.000925      -0.002169       0.026689       0.040913      -0.029584      -0.039542       0.013720       0.025822             10.068045       7.625767      -0.110220       2.784811      11.733639      -5.640356      10.844727          -0.000001
          253              I       4.019040       4.870820      22.086069      -0.442162     428.817285 0.18074620E+05  0.98399119E+06                                34.605777                           33.214365       1.771883       1.910291                    0.999850     165.348337     535.265070       0.491553       0.228883      -1.355314      -0.126293      -0.138878      -0.001876       0.187724       0.219387       0.105307       0.042740      -0.202743      -0.563638      -0.246395      -0.105417       0.351812             37.154187      41.044635      12.553486       1.822744      45.097700      -2.013232      25.320226           0.000001
          254              I       3.427701      -0.453168      18.541242      -0.467030     449.877015 0.18599893E+05  0.10216871E+07                                35.879958                           33.823969       1.602780       1.861016                    0.999926     168.322978     550.537738       0.483425       0.230659      -1.350287       0.163967      -0.076236       0.000992       0.180826      -0.176890       0.187458       0.021514       0.379704      -0.166170      -0.277313      -0.079430       0.356742             38.256227      54.701469      -3.141276       5.068041      25.995641       6.499348      34.071571           0.000013
          255              I       1.257001       1.740699      15.249838      -0.461411     439.958731 0.19290202E+05  0.10726513E+07                                35.729679                           34.766916       1.345171       1.794768                    0.999964     171.222933     569.243163       0.468767       0.234978      -1.339843       0.008864       0.119121      -0.181800       0.217531      -0.039231      -0.062294      -0.215866      -0.132505       0.752740      -0.246451      -0.117756       0.364207             37.157467      27.165556       0.023487      -9.533756      33.017436      -6.480499      51.289410          -0.000008
          256              I      -3.564492      10.155793      14.173719      -0.457132     436.648659 0.18704734E+05  0.10311414E+07                                35.357966                           34.096174       1.466478       1.826199                    0.999937     169.751414     560.191401       0.476704       0.233072      -1.343837      -0.186832      -0.088134       0.089161       0.224997       0.254532      -0.139812      -0.136665       0.158222      -0.309207      -0.228079      -0.165642       0.393721             36.524391      49.631718       8.028586      -2.840656      30.570572      -0.392595      29.370884          -0.000002
          257              I       5.131206       8.060696      24.933981      -0.446099     452.396256 0.19529722E+05  0.10856233E+07                                36.123184                           34.762564       1.536844       1.842042                    0.999858     169.110469     555.913800       0.474858       0.232038      -1.348651      -0.139820       0.112937       0.240588       0.300312      -0.077996      -0.073073       0.243292      -0.044918       0.746508      -0.242891      -0.149314       0.392205             38.201869      31.827961      -4.162769      -7.453675      30.842371      10.404321      51.935275           0.000007
          258              I      -2.304534      13.950327      11.945391      -0.434709     400.644540 0.18059260E+05  0.98652783E+06                                33.314761                           33.464789       1.540312       1.850621                    0.999876     167.556146     549.835911       0.482158       0.232545      -1.345046      -0.127587       0.159241      -0.119529       0.236481      -0.122087       0.099160      -0.125993      -0.433569      -0.254389      -0.241596      -0.101067       0.342663             33.899198      31.337427     -10.913803       0.935844      41.654922       3.286017      28.705246           0.000004
          259              I      -4.018989       8.384576       6.557651      -0.441920     428.759968 0.18070673E+05  0.98372286E+06                                34.603322                           33.210980       1.772124       1.910368                    0.999850     165.328399     535.186528       0.491572       0.228887      -1.355309       0.126221      -0.139067      -0.001665       0.187814      -0.219416      -0.105350       0.042451      -0.201469      -0.563766      -0.246390      -0.105162       0.351552             37.152893      41.041657     -12.552863      -1.821900      45.097866      -2.014055      25.319156           0.000000
          260              I      11.381319       3.060588       3.012824      -0.467130     449.799849 0.18595073E+05  0.10213502E+07                                35.874526                           33.818295       1.601928       1.860848                    0.999923     168.314460     550.479982       0.483496       0.230641      -1.350320      -0.163835      -0.076209       0.000665       0.180694       0.177186      -0.187992       0.021056       0.379719      -0.164203      -0.277544      -0.079631       0.357175             38.250624      54.696612       3.142364      -5.065304      25.990367       6.496201      34.064892           0.000013
          261              I      -1.256975      -1.773057      30.778256      -0.461522     440.049004 0.19295109E+05  0.10729934E+07                                35.734596                           34.771187       1.346698       1.795052                    0.999962     171.239139     569.317277       0.468741       0.234976      -1.339845      -0.008753       0.118968      -0.181885       0.217514       0.039160       0.061792      -0.215931      -0.132614       0.750272      -0.245899      -0.117745       0.363644             37.163193      27.167333      -0.025817       9.534082      33.023549      -6.485438      51.298696          -0.000005
          262              I       3.564561       6.642037      29.702137      -0.456735     436.524923 0.18696931E+05  0.10306024E+07                                35.351428                           34.088670       1.466191       1.826250                    0.999939     169.726900     560.078462       0.476765       0.233067      -1.343847       0.186250      -0.087601       0.088542       0.224060      -0.255348       0.141033      -0.137727       0.159286      -0.309930      -0.229131      -0.166563       0.395694             36.518744      49.627533      -8.026539       2.839784      30.563163      -0.393611      29.365535           0.000000
          263              I      -5.131135      11.574452       9.405563      -0.445905     452.131264 0.19514218E+05  0.10845333E+07                                36.106345                           34.746032       1.538738       1.842565                    0.999855     169.078152     555.727718       0.475033       0.232001      -1.348720       0.140195       0.112870       0.240805       0.300635       0.078351       0.073026       0.242865      -0.043138       0.745607      -0.243280      -0.148284       0.391564             38.183880      31.810295       4.157293       7.446059      30.828100      10.399700      51.913245           0.000007
          264              I       2.304620      10.436571      27.473809      -0.434648     400.616389 0.18057076E+05  0.98638140E+06                                33.313823                           33.462902       1.539147       1.850371                    0.999877     167.549299     549.810691       0.482167       0.232547      -1.345039       0.127844       0.158939      -0.119571       0.236438       0.122076      -0.099184      -0.125614      -0.433834      -0.254167      -0.241760      -0.100749       0.342508             33.899315      31.335993      10.913973      -0.933467      41.657733       3.287288      28.704219           0.000006
          265              I      11.423535       2.411911      24.499185      -0.441921     428.760157 0.18070686E+05  0.98372375E+06                                34.603330                           33.210990       1.772119       1.910367                    0.999850     165.328454     535.186724       0.491572       0.228887      -1.355309      -0.126222       0.139064       0.001663       0.187812      -0.219415      -0.105350       0.042449      -0.201463      -0.563764      -0.246389      -0.105159       0.351549             37.152893      41.041730     -12.552848      -1.821913      45.097752      -2.014061      25.319197           0.000001
          266              I      -3.976773       7.735829      28.044323      -0.467134     449.821968 0.18596121E+05  0.10214243E+07                                35.875987                           33.819492       1.601332       1.860707                    0.999924     168.316403     550.494396       0.483481       0.230644      -1.350313       0.163865       0.076204      -0.000628       0.180719       0.177160      -0.187967       0.021030       0.379792      -0.164378      -0.277501      -0.079692       0.357192             38.252349      54.700472       3.143983      -5.063523      25.991080       6.496461      34.065494           0.000014
          267              I       8.661521      12.569544       0.278580      -0.461552     440.057573 0.19295712E+05  0.10730354E+07                                35.735070                           34.771756       1.346665       1.795040                    0.999962     171.240954     569.325681       0.468737       0.234976      -1.339844       0.008770      -0.118974       0.181891       0.217523       0.039144       0.061795      -0.215901      -0.132591       0.750196      -0.245864      -0.117738       0.363602             37.163571      27.167592      -0.025656       9.533719      33.024105      -6.485656      51.299016          -0.000005
          268              I       3.839985       4.154450       1.354699      -0.456737     436.525345 0.18696980E+05  0.10306058E+07                                35.351456                           34.088719       1.466185       1.826249                    0.999939     169.727032     560.079130       0.476764       0.233067      -1.343847      -0.186247       0.087602      -0.088539       0.224056      -0.255345       0.141031      -0.137726       0.159283      -0.309930      -0.229128      -0.166562       0.395691             36.518743      49.627445      -8.026565       2.839763      30.563213      -0.393619      29.365572           0.000001
          269              I      12.535681      -0.777965      21.651273      -0.445904     452.130663 0.19514194E+05  0.10845316E+07                                36.106313                           34.746012       1.538743       1.842567                    0.999855     169.078053     555.727291       0.475033       0.232001      -1.348720      -0.140191      -0.112871      -0.240806       0.300635       0.078348       0.073025       0.242867      -0.043132       0.745602      -0.243281      -0.148282       0.391563             38.183839      31.810373       4.157290       7.446053      30.828043      10.399672      51.913101           0.000007
          270              I       5.099926       0.359916       3.583027      -0.434649     400.616993 0.18057105E+05  0.98638339E+06                                33.313863                           33.462932       1.539145       1.850371                    0.999877     167.549379     549.811092       0.482167       0.232547      -1.345039      -0.127842      -0.158939       0.119574       0.236438       0.122075      -0.099183      -0.125616      -0.433831      -0.254173      -0.241757      -0.100752       0.342509             33.899373      31.336081      10.914028      -0.933441      41.657787       3.287317      28.704251           0.000006
          271              I       3.385506       5.925667       8.970767      -0.442163     428.817440 0.18074633E+05  0.98399204E+06                                34.605782                           33.214375       1.771882       1.910291                    0.999850     165.348356     535.265124       0.491553       0.228883      -1.355314       0.126294       0.138875       0.001875       0.187723       0.219386       0.105308       0.042741      -0.202739      -0.563635      -0.246394      -0.105416       0.351810             37.154182      41.044719      12.553469       1.822758      45.097565      -2.013229      25.320261           0.000000
          272              I       3.976845      11.249585      12.515905      -0.466997     449.882800 0.18600041E+05  0.10216988E+07                                35.880435                           33.824230       1.602551       1.860976                    0.999926     168.322601     550.540107       0.483419       0.230660      -1.350282      -0.163945       0.076216      -0.000913       0.180797      -0.176966       0.187458       0.021529       0.379786      -0.166545      -0.277367      -0.079473       0.356840             38.256897      54.703867      -3.142907       5.066202      25.995636       6.499387      34.071189           0.000013
          273              I       6.147545       9.055788      15.806998      -0.461423     439.958781 0.19290291E+05  0.10726575E+07                                35.729651                           34.766978       1.345210       1.794777                    0.999964     171.223342     569.244787       0.468767       0.234978      -1.339844      -0.008886      -0.119102       0.181780       0.217505      -0.039232      -0.062297      -0.215857      -0.132491       0.752727      -0.246446      -0.117749       0.364195             37.157339      27.165375       0.023334      -9.533265      33.017475      -6.480678      51.289166          -0.000007
          274              I      10.969038       0.640694      16.883117      -0.457133     436.648080 0.18704729E+05  0.10311410E+07                                35.357925                           34.096163       1.466478       1.826199                    0.999937     169.751453     560.191456       0.476704       0.233072      -1.343838       0.186829       0.088133      -0.089158       0.224993       0.254530      -0.139812      -0.136664       0.158220      -0.309208      -0.228077      -0.165642       0.393719             36.524306      49.631455       8.028582      -2.840638      30.570584      -0.392599      29.370881          -0.000003
          275              I       2.273340       2.735791       6.122855      -0.446098     452.395609 0.19529697E+05  0.10856216E+07                                36.123149                           34.762542       1.536849       1.842044                    0.999858     169.110385     555.913422       0.474859       0.232038      -1.348651       0.139817      -0.112937      -0.240590       0.300311      -0.077994      -0.073073       0.243293      -0.044913       0.746503      -0.242892      -0.149312       0.392204             38.201818      31.828062      -4.162784      -7.453679      30.842317      10.404276      51.935074           0.000007
          276              I       9.709080      -3.153840      19.111445      -0.434708     400.644620 0.18059260E+05  0.98652786E+06                                33.314772                           33.464792       1.540312       1.850621                    0.999876     167.556123     549.835853       0.482158       0.232545      -1.345045       0.127587      -0.159242       0.119529       0.236482      -0.122087       0.099158      -0.125993      -0.433569      -0.254385      -0.241595      -0.101067       0.342662             33.899226      31.337459     -10.913841       0.935793      41.654932       3.286082      28.705288           0.000005
          277              N      -0.284294      11.928064      14.324034      -0.174146      34.819792 0.49774141E+03  0.11961086E+05                                 9.139134                            7.375092      -0.260463       1.960092                    0.997119      27.411453      76.629574       0.621981       0.409791      -1.081289       0.096355       0.007353       0.062451       0.115059       0.006394      -0.029794      -0.000767      -0.083666       0.025463      -0.059510       0.020972       0.038538             10.506062      10.967990       1.592107       4.462264      10.751290      -0.030941       9.798906           0.000001
          278              N       4.106579      13.135837      16.455465      -0.380964      46.131753 0.60585201E+03  0.15242408E+05                                10.885101                            8.014367       0.076665       2.022652                    0.997942      30.210149      85.494333       0.612373       0.397560      -1.093080       0.019345      -0.094579       0.098765       0.138108       0.017036      -0.032599       0.123769       0.110912      -0.145263      -0.168964       0.074795       0.094170             13.869313      18.966872       7.174516       5.167762      12.718356       1.912692       9.922710           0.000002
          279              N       3.454979      11.138097      17.553634      -0.385298      46.137376 0.57464753E+03  0.14269067E+05                                10.872835                            7.788189       0.112043       2.036629                    0.998129      29.924493      84.163229       0.623174       0.395824      -1.094155       0.088126       0.102349      -0.015506       0.135948      -0.122476       0.012294       0.033079       0.026601       0.244926      -0.168341       0.071216       0.097125             14.116898      13.570112      -3.125583       7.987076      11.878927      -6.391180      16.901654           0.000000
          280              N       5.387557      12.295370      18.268252      -0.392130      45.998627 0.58032656E+03  0.14406615E+05                                10.759582                            7.767663       0.215675       2.066284                    0.998600      29.874438      83.274855       0.632815       0.389888      -1.101265      -0.117516      -0.006737      -0.086228       0.145913      -0.024574      -0.126012      -0.007813      -0.155699      -0.019654      -0.173399       0.077408       0.095990             14.024119       8.807103       3.891466      -0.191232      22.543820      -7.031122      10.721434           0.000002
          281              N       0.038511      -1.065210      17.402077      -0.170337      34.685675 0.50028801E+03  0.12057184E+05                                 9.147400                            7.415526      -0.284864       1.954530                    0.996657      27.474336      77.325641       0.616574       0.412188      -1.077963      -0.064084      -0.092318       0.000686       0.112382      -0.027781       0.002125      -0.000547       0.023511       0.111800      -0.048806       0.011367       0.037439             10.516915       8.279087       4.216529       1.444996      11.629114       0.968797      11.642543           0.000002
          282              N       5.282404       8.204637      21.180141      -0.169056      35.807173 0.48350165E+03  0.11520158E+05                                 9.281289                            7.236873      -0.153898       1.993070                    0.998064      27.132211      75.211418       0.632864       0.406196      -1.085059      -0.021180       0.084044      -0.073795       0.113832       0.017288      -0.002934       0.031184       0.048150      -0.033466      -0.049082       0.012452       0.036629             11.279360       9.331403       0.604963       3.120279      12.569074      -5.502390      11.937603           0.000000
          283              N       7.514116       6.356969      22.623352      -0.169883      34.430169 0.49910577E+03  0.11980568E+05                                 9.010835                            7.351019      -0.222732       1.973994                    0.996708      27.230924      75.638077       0.628474       0.406007      -1.085746       0.110747      -0.028818       0.001303       0.114443       0.012629       0.006799       0.014917      -0.068783       0.084203      -0.050891       0.009340       0.041552             10.374846      13.625109      -2.474792       1.195791       9.374475       2.447212       8.124955           0.000001
          284              N      -2.641901       4.605707      21.663385      -0.389570      44.174959 0.53948382E+03  0.13119959E+05                                10.367051                            7.423967       0.339085       2.104896                    0.999483      29.407048      80.517904       0.657396       0.383111      -1.108684       0.077118       0.043520       0.111694       0.142537      -0.029863      -0.113958      -0.065289      -0.070004      -0.232472      -0.177710       0.075287       0.102423             13.538256      20.162444      -6.881202      -4.179569      10.467069       3.959898       9.985256          -0.000002
          285              N      -0.573083       4.668863      22.852552      -0.382939      43.676608 0.56649029E+03  0.13961486E+05                                10.364766                            7.680689       0.295439       2.098501                    0.998279      29.460089      81.496842       0.636397       0.390516      -1.102167      -0.129261       0.044321      -0.019857       0.138084       0.067656      -0.025026      -0.000769      -0.221158       0.233258      -0.170807       0.076195       0.094612             12.873738      10.096378      -0.776066       0.764604      11.522477       7.760649      17.002360          -0.000000
          286              N       0.482789       1.746796      18.926657      -0.167443      37.122040 0.49777685E+03  0.11959999E+05                                 9.538741                            7.354212      -0.200635       1.981389                    0.997106      27.303899      76.277884       0.625664       0.407445      -1.083037      -0.045002       0.072684       0.072902       0.112352       0.026043       0.032924      -0.017537       0.028956      -0.045239      -0.052622       0.006994       0.045628             11.460537      12.160196      -1.083572       0.302019       9.772232       5.619623      12.449182           0.000001
          287              N       0.937444       7.070469      27.060442      -0.167747      37.194501 0.48648292E+03  0.11622370E+05                                 9.524719                            7.262168      -0.204379       1.976969                    0.998036      27.261482      75.955987       0.630642       0.406533      -1.083588      -0.051015      -0.037122      -0.096915       0.115642      -0.012630      -0.041304      -0.016911       0.013165      -0.084582      -0.058411       0.013969       0.044442             11.413044      12.952339      -0.625356      -0.032626       8.663013       5.437266      12.623780           0.000001
          288              N      -2.461227       5.853324      23.661272      -0.385784      44.866771 0.54530431E+03  0.13294191E+05                                10.499457                            7.484376       0.365267       2.120288                    0.999307      29.192273      79.970368       0.652198       0.385215      -1.107412       0.056634      -0.081530      -0.086803       0.131868       0.067595       0.056449      -0.109815       0.024504      -0.072968      -0.163283       0.061329       0.101955             13.664969      22.517902      -0.177203       6.622591       7.230372       2.073567      11.246633          -0.000001
          289              N       0.284372       8.414308      29.852452      -0.171532      34.702561 0.49570504E+03  0.11899691E+05                                 9.117560                            7.359093      -0.253142       1.962895                    0.997131      27.358519      76.436206       0.622784       0.409691      -1.081378      -0.096454       0.006298       0.062857       0.115300      -0.006037       0.029674      -0.001921      -0.084169       0.023885      -0.059411       0.020112       0.039299             10.479681      10.940458      -1.587681      -4.448253      10.723052      -0.030303       9.775533           0.000001
          290              N      -4.106492      16.649593       0.927047      -0.381497      46.156726 0.60619747E+03  0.15253971E+05                                10.890920                            8.018114       0.078417       2.022686                    0.997962      30.218284      85.538185       0.612034       0.397705      -1.092931      -0.018553      -0.094198       0.099477       0.138251      -0.018380       0.033281       0.122904       0.113035      -0.144062      -0.168863       0.075026       0.093838             13.877558      18.978041      -7.179083      -5.172245      12.725256       1.915255       9.929376           0.000002
          291              N      -3.454901      14.651853       2.025216      -0.383424      46.023761 0.57314171E+03  0.14221132E+05                                10.851847                            7.775430       0.116097       2.038460                    0.998200      29.889582      84.010511       0.624045       0.395565      -1.094428      -0.088830       0.103437      -0.015467       0.137220       0.121962      -0.012873       0.033202       0.026268       0.247349      -0.168326       0.071376       0.096950             14.085870      13.541271       3.117019      -7.967961      11.851330      -6.374070      16.865010           0.000000
          292              N      -5.387472      15.809126       2.739834      -0.394380      46.073596 0.58139968E+03  0.14440102E+05                                10.771386                            7.774925       0.214355       2.065599                    0.998609      29.900841      83.371606       0.632502       0.389896      -1.101246       0.116445      -0.006902      -0.085366       0.144550       0.024025       0.125624      -0.006613      -0.157034      -0.020675      -0.173242       0.076969       0.096273             14.042083       8.815985      -3.895185       0.191190      22.574643      -7.042648      10.735621           0.000002
          293              N      -0.038496       2.448546       1.873659      -0.171247      34.698332 0.50048890E+03  0.12063156E+05                                 9.148239                            7.416022      -0.288952       1.953457                    0.996534      27.484957      77.357478       0.616681       0.412077      -1.078042       0.064317      -0.091593       0.000236       0.111920       0.029493      -0.002891      -0.000566       0.025867       0.109711      -0.050504       0.013595       0.036909             10.518407       8.280632      -4.218347      -1.445070      11.632751       0.969807      11.641839           0.000002
          294              N      -5.282337      11.718393       5.651723      -0.167576      35.749188 0.48254573E+03  0.11492186E+05                                 9.271968                            7.230062      -0.186426       1.983138                    0.998136      27.109563      75.142165       0.633089       0.406235      -1.084987       0.023171       0.083364      -0.074307       0.114052      -0.017083       0.001290       0.031616       0.050882      -0.034233      -0.049825       0.011643       0.038182             11.267229       9.320372      -0.603752      -3.115179      12.556779      -5.496245      11.924536           0.000000
          295              N       7.294943       9.870725       7.094934      -0.170130      34.390535 0.49844445E+03  0.11959679E+05                                 9.000129                            7.343191      -0.217148       1.975994                    0.996767      27.213530      75.552271       0.629244       0.405681      -1.086060      -0.110250      -0.028566       0.001238       0.113898      -0.012724      -0.005887       0.014952      -0.068869       0.080088      -0.050194       0.009261       0.040933             10.362333      13.613251       2.473345      -1.193484       9.360762       2.440560       8.112986           0.000000
          296              N       2.641950       8.119463       6.134967      -0.389211      44.144421 0.53909000E+03  0.13107462E+05                                10.360600                            7.419962       0.343062       2.106245                    0.999455      29.399631      80.478073       0.657772       0.382978      -1.108825      -0.078779       0.042333       0.111679       0.143075       0.029060       0.112635      -0.066550      -0.067816      -0.234316      -0.176921       0.073994       0.102928             13.528533      20.147242       6.876333       4.176719      10.460051       3.956805       9.978306          -0.000002
          297              N       0.573134       8.182619       7.324134      -0.383457      43.674123 0.56647316E+03  0.13960408E+05                                10.362450                            7.679403       0.296134       2.098704                    0.998268      29.462958      81.492365       0.636620       0.390397      -1.102295       0.128015       0.044452      -0.019218       0.136869      -0.067842       0.025785      -0.001758      -0.221128       0.232023      -0.170779       0.075046       0.095733             12.870161      10.093367       0.775568      -0.764911      11.519487       7.758235      16.997629          -0.000000
          298              N      -0.482758       5.260552       3.398239      -0.167143      37.118353 0.49766621E+03  0.11957373E+05                                 9.540995                            7.355575      -0.209731       1.978580                    0.997077      27.299293      76.279656       0.625291       0.407687      -1.082813       0.045344       0.073093       0.072464       0.112471      -0.025732      -0.032941      -0.018254       0.029245      -0.047744      -0.053183       0.007541       0.045642             11.463338      12.163235       1.082617      -0.304271       9.773774       5.620995      12.453006           0.000001
          299              N      -0.937376      10.584225      11.532024      -0.165706      37.177818 0.48619944E+03  0.11614344E+05                                 9.524996                            7.262252      -0.199134       1.978683                    0.997985      27.249420      75.927661       0.630328       0.406780      -1.083382       0.051746      -0.037622      -0.097057       0.116246       0.011795       0.040796      -0.015786       0.012987      -0.083326      -0.057013       0.013158       0.043855             11.413592      12.953812       0.626488       0.033420       8.663497       5.437712      12.623467           0.000001
          300              N       2.461285       9.367080       8.132854      -0.384075      44.831050 0.54477440E+03  0.13278219E+05                                10.495472                            7.481775       0.367170       2.120896                    0.999303      29.173673      79.913678       0.652167       0.385322      -1.107321      -0.057457      -0.082906      -0.087082       0.133259      -0.068146      -0.056800      -0.108392       0.025431      -0.076130      -0.162862       0.062184       0.100678             13.659433      22.507483       0.176191      -6.621079       7.227599       2.072978      11.243215          -0.000001
          301              N       7.120174       2.382179       1.204384      -0.171532      34.702574 0.49570481E+03  0.11899686E+05                                 9.117569                            7.359093      -0.253126       1.962900                    0.997131      27.358523      76.436263       0.622783       0.409691      -1.081378       0.096454      -0.006297      -0.062857       0.115300      -0.006038       0.029673      -0.001921      -0.084169       0.023886      -0.059411       0.020112       0.039299             10.479695      10.940454      -1.587712      -4.448271      10.723074      -0.030292       9.775557           0.000001
          302              N      11.511038      -5.853106      30.129789      -0.381499      46.157416 0.60620608E+03  0.15254260E+05                                10.891075                            8.018204       0.078356       2.022666                    0.997962      30.218525      85.539407       0.612026       0.397709      -1.092927       0.018551       0.094195      -0.099481       0.138251      -0.018379       0.033279       0.122901       0.113037      -0.144083      -0.168862       0.075026       0.093837             13.877789      18.978459      -7.179213      -5.172346      12.725420       1.915251       9.929489           0.000002
          303              N      10.859447      -3.855366      29.031620      -0.383426      46.023987 0.57314361E+03  0.14221193E+05                                10.851887                            7.775445       0.116072       2.038451                    0.998200      29.889643      84.010765       0.624044       0.395565      -1.094427       0.088828      -0.103438       0.015465       0.137219       0.121961      -0.012873       0.033201       0.026270       0.247344      -0.168325       0.071376       0.096949             14.085947      13.541376       3.117070      -7.968027      11.851408      -6.374120      16.865058           0.000000
          304              N      12.792018      -5.012639      28.317002      -0.394380      46.073671 0.58140028E+03  0.14440122E+05                                10.771400                            7.774931       0.214350       2.065597                    0.998609      29.900857      83.371688       0.632501       0.389896      -1.101246      -0.116446       0.006901       0.085365       0.144549       0.024025       0.125624      -0.006613      -0.157033      -0.020676      -0.173242       0.076970       0.096272             14.042106       8.816004      -3.895171       0.191182      22.574664      -7.042675      10.735649           0.000002
          305              N       7.443042       8.347941      29.183177      -0.171255      34.698365 0.50048919E+03  0.12063155E+05                                 9.148207                            7.415991      -0.288741       1.953519                    0.996539      27.484969      77.357285       0.616687       0.412074      -1.078045      -0.064319       0.091598      -0.000235       0.111925       0.029494      -0.002891      -0.000566       0.025871       0.109710      -0.050505       0.013597       0.036908             10.518380       8.280699      -4.218398      -1.445030      11.632706       0.969765      11.641736           0.000002
          306              N      12.686883      -0.921906      25.405113      -0.167575      35.749170 0.48254544E+03  0.11492177E+05                                 9.271965                            7.230060      -0.186427       1.983138                    0.998135      27.109553      75.142126       0.633090       0.406235      -1.084987      -0.023171      -0.083364       0.074306       0.114052      -0.017083       0.001290       0.031616       0.050883      -0.034234      -0.049825       0.011643       0.038182             11.267229       9.320375      -0.603740      -3.115189      12.556769      -5.496247      11.924545           0.000000
          307              N       0.109603       0.925762      23.961902      -0.170130      34.390591 0.49844462E+03  0.11959684E+05                                 9.000138                            7.343190      -0.217145       1.975995                    0.996767      27.213540      75.552296       0.629244       0.405680      -1.086060       0.110250       0.028566      -0.001238       0.113898      -0.012724      -0.005887       0.014952      -0.068869       0.080088      -0.050194       0.009261       0.040932             10.362350      13.613277       2.473325      -1.193516       9.360762       2.440570       8.113010           0.000001
          308              N       4.762596       2.677024      24.921869      -0.389212      44.144487 0.53909055E+03  0.13107478E+05                                10.360609                            7.419965       0.343062       2.106245                    0.999455      29.399649      80.478124       0.657772       0.382977      -1.108825       0.078779      -0.042334      -0.111679       0.143075       0.029060       0.112635      -0.066550      -0.067816      -0.234317      -0.176922       0.073994       0.102928             13.528556      20.147247       6.876355       4.176753      10.460080       3.956834       9.978340          -0.000002
          309              N       6.831412       2.613868      23.732702      -0.383458      43.674178 0.56647374E+03  0.13960425E+05                                10.362458                            7.679406       0.296135       2.098704                    0.998268      29.462975      81.492413       0.636620       0.390397      -1.102295      -0.128015      -0.044452       0.019218       0.136869      -0.067843       0.025785      -0.001758      -0.221128       0.232024      -0.170779       0.075046       0.095733             12.870174      10.093376       0.775582      -0.764891      11.519502       7.758248      16.997646          -0.000000
          310              N       7.887304       5.535935      27.658597      -0.167152      37.118801 0.49767164E+03  0.11957538E+05                                 9.541077                            7.355617      -0.209723       1.978580                    0.997077      27.299452      76.280240       0.625289       0.407687      -1.082813      -0.045346      -0.073098      -0.072467       0.112477      -0.025731      -0.032941      -0.018256       0.029243      -0.047747      -0.053184       0.007543       0.045641             11.463483      12.163325       1.082707      -0.304129       9.773945       5.621137      12.453179           0.000001
          311              N       8.341922       0.212262      19.524812      -0.165708      37.177808 0.48619939E+03  0.11614342E+05                                 9.524979                            7.262242      -0.199128       1.978684                    0.997985      27.249445      75.927714       0.630329       0.406779      -1.083383      -0.051745       0.037623       0.097058       0.116246       0.011795       0.040796      -0.015786       0.012989      -0.083327      -0.057012       0.013157       0.043855             11.413577      12.953762       0.626420       0.033310       8.663490       5.437711      12.623478           0.000001
          312              N       4.943261       1.429407      22.923982      -0.384071      44.831253 0.54477680E+03  0.13278300E+05                                10.495535                            7.481814       0.367174       2.120899                    0.999303      29.173664      79.913872       0.652162       0.385324      -1.107318       0.057456       0.082904       0.087080       0.133256      -0.068145      -0.056799      -0.108391       0.025428      -0.076129      -0.162860       0.062182       0.100678             13.659524      22.507641       0.176226      -6.621080       7.227650       2.073004      11.243281          -0.000001
          313              N       7.688840      -1.131577      16.732802      -0.174146      34.819925 0.49774328E+03  0.11961148E+05                                 9.139175                            7.375117      -0.260480       1.960087                    0.997119      27.411514      76.629925       0.621978       0.409792      -1.081288      -0.096354      -0.007353      -0.062451       0.115058       0.006395      -0.029794      -0.000767      -0.083668       0.025464      -0.059510       0.020971       0.038539             10.506107      10.968005       1.592123       4.462295      10.751359      -0.030950       9.798957           0.000001
          314              N       3.297967      -2.339350      14.601371      -0.380962      46.131238 0.60584369E+03  0.15242141E+05                                10.885008                            8.014301       0.076690       2.022663                    0.997940      30.209975      85.493586       0.612377       0.397559      -1.093081      -0.019344       0.094578      -0.098766       0.138108       0.017037      -0.032597       0.123769       0.110912      -0.145260      -0.168964       0.074796       0.094168             13.869184      18.966777       7.174443       5.167689      12.718205       1.912618       9.922570           0.000002
          315              N       3.949567      -0.341610      13.503202      -0.385299      46.137518 0.57464875E+03  0.14269105E+05                                10.872854                            7.788193       0.112036       2.036626                    0.998129      29.924537      84.163376       0.623174       0.395824      -1.094156      -0.088125      -0.102349       0.015504       0.135948      -0.122476       0.012295       0.033079       0.026601       0.244918      -0.168339       0.071216       0.097123             14.116938      13.570204      -3.125619       7.987127      11.878959      -6.391193      16.901650           0.000000
          316              N       2.016989      -1.498883      12.788584      -0.392130      45.998696 0.58032708E+03  0.14406632E+05                                10.759594                            7.767668       0.215673       2.066283                    0.998600      29.874451      83.274923       0.632815       0.389888      -1.101265       0.117516       0.006736       0.086227       0.145913      -0.024574      -0.126012      -0.007813      -0.155699      -0.019655      -0.173399       0.077408       0.095991             14.024135       8.807122       3.891468      -0.191234      22.543841      -7.031135      10.721442           0.000002
          317              N       7.366035      11.861697      13.654759      -0.170339      34.685938 0.50029254E+03  0.12057318E+05                                 9.147436                            7.415552      -0.284971       1.954492                    0.996656      27.474447      77.325975       0.616574       0.412187      -1.077963       0.064082       0.092320      -0.000684       0.112383      -0.027786       0.002120      -0.000547       0.023515       0.111803      -0.048811       0.011372       0.037439             10.516971       8.279223       4.216624       1.444976      11.629171       0.968785      11.642519           0.000002
          318              N       2.122142       2.591850       9.876695      -0.169055      35.807134 0.48350117E+03  0.11520142E+05                                 9.281278                            7.236868      -0.153899       1.993070                    0.998064      27.132196      75.211339       0.632865       0.406195      -1.085060       0.021180      -0.084044       0.073795       0.113832       0.017288      -0.002934       0.031184       0.048150      -0.033467      -0.049082       0.012452       0.036629             11.279346       9.331400       0.604955       3.120283      12.569048      -5.502379      11.937590           0.000000
          319              N      -0.109570       4.439518       8.433484      -0.169883      34.430220 0.49910585E+03  0.11980570E+05                                 9.010843                            7.351016      -0.222728       1.973994                    0.996708      27.230932      75.638095       0.628475       0.406007      -1.085746      -0.110748       0.028818      -0.001303       0.114443       0.012629       0.006799       0.014917      -0.068783       0.084202      -0.050891       0.009340       0.041551             10.374862      13.625133      -2.474768       1.195826       9.374474       2.447224       8.124979           0.000000
          320              N      10.046447       6.190780       9.393451      -0.389571      44.175053 0.53948454E+03  0.13119981E+05                                10.367067                            7.423971       0.339084       2.104895                    0.999483      29.407067      80.517970       0.657396       0.383111      -1.108684      -0.077118      -0.043520      -0.111694       0.142537      -0.029863      -0.113958      -0.065289      -0.070003      -0.232473      -0.177710       0.075287       0.102423             13.538295      20.162475      -6.881233      -4.179611      10.467107       3.959934       9.985303          -0.000002
          321              N       7.977629       6.127624       8.204284      -0.382940      43.676680 0.56649074E+03  0.13961500E+05                                10.364779                            7.680691       0.295440       2.098501                    0.998279      29.460102      81.496884       0.636396       0.390516      -1.102167       0.129261      -0.044321       0.019856       0.138084       0.067656      -0.025026      -0.000769      -0.221158       0.233259      -0.170807       0.076195       0.094612             12.873768      10.096388      -0.776089       0.764570      11.522508       7.760682      17.002407          -0.000000
          322              N       6.921757       9.049691      12.130179      -0.167445      37.122864 0.49778732E+03  0.11960342E+05                                 9.538978                            7.354358      -0.200686       1.981371                    0.997105      27.304190      76.279588       0.625647       0.407453      -1.083029       0.045002      -0.072686      -0.072902       0.112353       0.026046       0.032924      -0.017539       0.028950      -0.045239      -0.052625       0.006998       0.045626             11.460884      12.160508      -1.083686       0.301875       9.772562       5.619879      12.449583           0.000001
          323              N       6.467102       3.726018       3.996394      -0.167748      37.194632 0.48648463E+03  0.11622423E+05                                 9.524752                            7.262188      -0.204377       1.976969                    0.998036      27.261523      75.956187       0.630640       0.406534      -1.083587       0.051015       0.037121       0.096915       0.115642      -0.012631      -0.041304      -0.016910       0.013165      -0.084582      -0.058411       0.013969       0.044442             11.413095      12.952403      -0.625318      -0.032551       8.663042       5.437291      12.623839           0.000001
          324              N       9.865773       4.943163       7.395564      -0.385782      44.867048 0.54530761E+03  0.13294297E+05                                10.499523                            7.484415       0.365257       2.120286                    0.999307      29.192298      79.970623       0.652194       0.385217      -1.107410      -0.056634       0.081529       0.086804       0.131868       0.067596       0.056449      -0.109818       0.024503      -0.072978      -0.163286       0.061329       0.101958             13.665067      22.518050      -0.177224       6.622608       7.230425       2.073605      11.246725          -0.000001

******************************************************
Auxiliary information for the entire system
The total spin magnetic moment of the unit cell is   0.000107
The total net atomic charge of the unit cell is   -0.000001
Accuracy of reproducing the electrostatic potential in the unit cell:
  The inner radius (bohr) =    5.0000
  The outer radius (bohr) =   12.0000
  Valid grid points have density less than (e/(bohr^3)) =    0.0001
  The number of valid grid points were=       688150
  The rms potential error without charges in kcal/mol is=      5.63803
  The rms potential error with partial charges in kcal/mol is=      1.46627
  The RRMSE value at monopole order=      0.26007
  The rms potential error with partial charges and cloud penetration in kcal/mol is=      1.45541
  The RRMSE value at monopole order with cloud penetration is=      0.25814
  The rms potential error with partial charges and atomic dipoles in kcal/mol is=      0.62813
  The RRMSE value at dipole order=      0.11141
  The rms potential error with partial charges, atomic dipoles and cloud penetration in kcal/mol is=      0.61460
  The RRMSE value at dipole order with cloud penetration=      0.10901

******************************************************
The electron densities and ab initio electrostatic potential were computed in VASP using the PBE functional and
projector augmented wave method. See the main text of the journal article for a description of computational details.
The atomic charges, dipoles, and quadrupoles were computed with the DDEC6 method as described in
(a) T. A. Manz and N. Gabaldon Limas, RSC Adv. 6 (2016) 47771-47801 DOI: 10.1039/c6ra04656h
(b) N. Gabaldon Limas and T. A. Manz, RSC Adv. 8 (2018) 2678-2707 DOI: 10.1039/c7ra11829e.
For each atom in the material, the electron cloud parameters were fit to the spherically averaged atom-in-material
electron density using radial positions for which this density was between 10^-4 and 10^-2 electrons per cubic bohr.
The polarizabilities, dispersion coefficients, and quantum Drude oscillator (QDO) parameters were fit using the MCLF method.
The magnetic structure of the system was optimized in VASP from the default ferromagnetic initial guess using spin polarization.
The atomic spin moments (ASMs) were computed on this optimized magnetic structure using the DDEC6 partition as inputs
to the method of T. A. Manz and D. S. Sholl, J. Chem. Theory Comput. 7 (2011) 4146-4164 DOI: 10.1021/ct200539n.
The RMSE and RRMSE were computed using a uniform grid with Ewald summation.
