# Supplementary material for: A collection of forcefield precursors for metal–organic frameworks
Source: RSC Adv. 2019 Nov 13;9(63):36492–507. doi: 10.1039/c9ra07327b (PMC9075174; doi:10.1039/c9ra07327b)
Supplement: RA-009-C9RA07327B-s6185 [file RA-009-C9RA07327B-s6185.xyz]

  324
jmolscript: load "" {1 1 1} spacegroup "x,y,z" unitcell [{     14.845000     0.000000     0.000000 }, {     -7.422548    17.979942     0.000000 }, {      0.000000    -6.897171    30.017812 }]
Zn    12.999016    -1.022812    17.798161     0.461439
Zn     9.522457     0.890664    23.222380     0.442098
Zn    -1.363995     7.221227    28.045041     0.473023
Zn     1.845968     2.425774     2.789255     0.460829
Zn     5.322510     4.339250     8.213474     0.442400
Zn     1.363922    10.669812    13.036135     0.472033
Zn     5.576484     8.656997    27.228557     0.460829
Zn     2.099942     6.743521    21.804338     0.442400
Zn     6.058530     0.412959    16.981677     0.472033
Zn    -5.576564    12.105583    12.219651     0.461439
Zn    -2.100005    10.192107     6.795432     0.442098
Zn     8.786447     3.861544     1.972771     0.473023
H      1.361253     6.203423    27.496316     0.085527
H      2.489478     4.680136    26.175532     0.126222
H     -0.978311     3.992268    24.239383     0.118528
H     -1.998168     5.544912    25.620203     0.084954
H      4.719211     0.329537    22.057088     0.132665
H      7.012765    -0.016957    22.000054     0.084270
H      7.608040     2.773216    24.677643     0.092494
H      5.339723     3.191973    24.842741     0.136932
H     -1.206917     2.114733    21.705880     0.119455
H     -2.358886     1.104994    19.949838     0.087971
H      0.803106    -1.010852    19.001275     0.087470
H      2.050082    -0.010174    20.640248     0.124233
H      0.146964    -3.099276    16.743936     0.088885
H      2.070876    -3.171705    15.447166     0.135317
H      1.567621     0.772621    14.666703     0.137922
H     -0.285036     0.748006    16.041519     0.092397
H     -2.062016    13.742750    15.044927     0.134888
H     -0.697756    11.888653    14.897840     0.084309
H      0.736270    13.055415    11.478811     0.081516
H     -0.635413    14.925329    11.478811     0.132733
H      3.135251     1.998082    12.025135     0.130695
H      3.542001     3.699218    10.584281     0.083736
H      6.644611     1.849486     9.197458     0.080999
H      6.282397     0.044709    10.557264     0.134898
H     -1.361320     9.652008    12.487410     0.085186
H     -2.489535     8.128722    11.166626     0.126440
H      0.978260     7.440853     9.230477     0.117081
H      1.998106     8.993497    10.611297     0.086007
H     10.125760     3.778123     7.048182     0.132355
H      7.832209     3.431629     6.991148     0.084140
H      7.236915     6.221802     9.668737     0.092250
H      9.505230     6.640558     9.833835     0.136232
H      1.206880     5.563318     6.696974     0.119927
H      2.358855     4.553579     4.940932     0.088138
H     -0.803123     2.437733     3.992369     0.087957
H     12.794893     3.438411     5.631342     0.123958
H     -0.146967     0.349309     1.735030     0.090043
H     12.774121     0.276880     0.438260     0.135101
H     -1.567643    -2.675965    29.675609     0.137059
H      0.285012     4.196591     1.032613     0.092381
H      2.061925    17.191336     0.036021     0.133944
H      0.697674     8.440067    29.906746     0.085297
H     -0.736354     9.606830    26.487717     0.084068
H      0.635319    11.476744    26.487717     0.132318
H     11.709723    -1.450504    27.034041     0.131244
H     11.302967     0.250632    25.593187     0.086272
H      8.200367    -1.599099    24.206364     0.079620
H      8.562589    -3.403877    25.566170     0.133374
H      8.783772     1.430763    17.530402     0.085186
H      9.911987     2.954049    18.851186     0.126440
H      6.444192     3.641918    20.787335     0.117081
H      5.424346     2.089274    19.406515     0.086007
H     -2.703308     7.304648    22.969630     0.132355
H     -0.409757     7.651142    23.026664     0.084140
H      0.185537     4.860969    20.349075     0.092250
H     -2.082778     4.442213    20.183977     0.136232
H      6.215572     5.519453    23.320838     0.119927
H      5.063597     6.529192    25.076880     0.088138
H      8.225575     8.645038    26.025443     0.087957
H     -5.372441     7.644360    24.386470     0.123958
H      7.569419    10.733462    28.282782     0.090043
H     -5.351669    10.805891    29.579552     0.135101
H      8.990095    13.758736     0.342203     0.137058
H      7.137440     6.886180    28.985199     0.092381
H      5.360527    -6.108565    29.981791     0.133944
H      6.724778     2.642704     0.111066     0.085297
H      8.158806     1.475941     3.530095     0.084068
H      6.787133    -0.393973     3.530095     0.132318
H     -4.287271    12.533275     2.983771     0.131245
H     -3.880515    10.832139     4.424625     0.086272
H     -0.777915    12.681870     5.811448     0.079620
H     -1.140137    14.486648     4.451642     0.133374
H      6.061199     4.879348     2.521496     0.085527
H      4.932974     6.402635     3.842280     0.126222
H      8.400763     7.090503     5.778429     0.118528
H      9.420620     5.537859     4.397609     0.084954
H      2.703241    10.753234     7.960724     0.132665
H      0.409687    11.099728     8.017758     0.084270
H     -0.185588     8.309555     5.340169     0.092494
H      2.082729     7.890798     5.175071     0.136932
H      8.629369     8.968038     8.311932     0.119455
H     -5.063662     9.977777    10.067974     0.087971
H      6.619346    12.093623    11.016537     0.087470
H      5.372370    11.092945     9.377564     0.124233
H      7.275488    14.182047    13.273876     0.088885
H      5.351576    14.254476    14.570646     0.135317
H      5.854831    10.310150    15.351109     0.137922
H      7.707488    10.334765    13.976293     0.092397
H      9.484468    -2.659979    14.972885     0.134888
H      8.120208    -0.805882    15.119972     0.084309
H      6.686182    -1.972644    18.539001     0.081516
H      8.057865    -3.842558    18.539001     0.132733
H      4.287201     9.084689    17.992677     0.130695
H      3.880451     7.383553    19.433531     0.083736
H      0.777841     9.233285    20.820354     0.080999
H      1.140055    11.038062    19.460548     0.134898
C      0.875823     5.734075    26.829920     0.103149
C      1.561665     4.833467    26.043454    -0.137389
C      0.871375     4.165805    25.066374     0.056828
C     -0.473583     4.434345    24.911782    -0.152942
C     -1.076293     5.354095    25.743276     0.087104
C      1.530496     3.215783    24.147529     0.380876
C      3.322291     2.089271    23.441210     0.371387
C      1.358299     1.794947    22.427808     0.384170
C      4.777102     1.811547    23.458920     0.067598
C      5.293711     0.845262    22.612418    -0.145708
C      6.663905     0.642932    22.588404     0.088219
C      7.006819     2.264560    24.146328     0.091584
C      5.658892     2.526602    24.245387    -0.145253
C      0.555187     1.166830    21.339663     0.058848
C     -0.768988     1.488882    21.141545    -0.150741
C     -1.448887     0.877763    20.099927     0.096307
C      0.397835    -0.343495    19.544597     0.096921
C      1.138598     0.228888    20.523178    -0.142477
C      0.454253    -2.302878    16.329690     0.081672
C      1.591381    -2.356547    15.544424    -0.145033
C      2.020399    -1.205405    14.899341     0.068081
C      1.300413    -0.033369    15.092956    -0.136504
C      0.197429    -0.056665    15.906439     0.088015
C      3.207999    -1.225087    14.030325     0.374377
C      5.045813    -2.256718    13.281981     0.376853
C      4.401536    -0.315064    12.370340     0.379139
C     -1.496423    14.539321    13.271475     0.068781
C     -1.500875    13.621328    14.288479    -0.146636
C     -0.679943    12.523939    14.189420     0.096440
C      0.143954    13.189187    12.211246     0.091956
C     -0.660648    14.315421    12.208244    -0.144694
C      4.634600     0.809436    11.421777     0.084631
C      3.859688     1.925931    11.415774    -0.139182
C      4.104628     2.935884    10.557264     0.098741
C      5.878609     1.860752     9.758791     0.093633
C      5.688595     0.787847    10.578277    -0.146916
C     -0.875887     9.182660    11.821014     0.106495
C     -1.561723     8.282052    11.034548    -0.138451
C     -0.871428     7.614390    10.057468     0.054599
C      0.473528     7.882931     9.902876    -0.150564
C      1.076232     8.802680    10.734370     0.085870
C     -1.530543     6.664368     9.138623     0.381774
C     11.522669     5.537856     8.432304     0.371949
C     -1.358336     5.243533     7.418902     0.382078
C     10.067860     5.260132     8.450014     0.069182
C      9.551257     4.293847     7.603512    -0.146763
C      8.181064     4.091517     7.579498     0.088911
C      7.838139     5.713146     9.137422     0.091492
C      9.186064     5.975187     9.236481    -0.144097
C     -0.555219     4.615415     6.330757     0.060579
C      0.768954     4.937468     6.132639    -0.152013
C      1.448857     4.326348     5.091021     0.098126
C     -0.397857     3.105091     4.535691     0.094936
C     -1.138625     3.677474     5.514272    -0.141748
C     -0.454261     1.145708     1.320784     0.080428
C     13.253613     1.092039     0.535518    -0.144424
C     12.824590    -4.653991    29.908247     0.068544
C     -1.300431     3.415216     0.084050    -0.135864
C     -0.197448     3.391921     0.897533     0.087527
C     11.636990    -4.673673    29.039231     0.370933
C      9.799182    -5.705304    28.290887     0.376548
C     10.443451    -3.763649    27.379246     0.381641
C      1.496329    11.090736    28.280381     0.067080
C      1.500784    10.172743    29.297385    -0.143485
C      0.679859     9.075353    29.198326     0.093271
C     -0.144039     9.740602    27.220152     0.086719
C      0.660557    10.866836    27.217150    -0.142598
C     10.210382    -2.639150    26.430683     0.081641
C     10.985288    -1.522654    26.424680    -0.136712
C     10.740343    -0.512702    25.566170     0.091403
C      8.966369    -1.587833    24.767697     0.092632
C      9.156387    -2.660739    25.587183    -0.142967
C      8.298339     1.900111    18.196798     0.106495
C      8.984175     2.800719    18.983264    -0.138451
C      8.293880     3.468381    19.960344     0.054599
C      6.948924     3.199840    20.114936    -0.150564
C      6.346220     2.280091    19.283442     0.085870
C      8.952995     4.418403    20.879189     0.381774
C     -4.100217     5.544915    21.585508     0.371949
C      8.780788     5.839238    22.598910     0.382078
C     -2.645408     5.822639    21.567798     0.069182
C     -2.128805     6.788924    22.414300    -0.146763
C     -0.758612     6.991254    22.438314     0.088911
C     -0.415687     5.369625    20.880390     0.091492
C     -1.763612     5.107584    20.781331    -0.144097
C      7.977671     6.467356    23.687055     0.060579
C      6.653498     6.145303    23.885173    -0.152013
C      5.973595     6.756423    24.926791     0.098126
C      7.820309     7.977680    25.482121     0.094936
C      8.561077     7.405297    24.503540    -0.141748
C      7.876713     9.937063    28.697028     0.080428
C     -5.831161     9.990732    29.482294    -0.144424
C     -5.402138    15.736762     0.109565     0.068544
C      8.722883     7.667555    29.933762    -0.135864
C      7.619900     7.690850    29.120279     0.087527
C     -4.214538    15.756444     0.978581     0.370933
C     -2.376730    16.788075     1.726925     0.376548
C     -3.020999    14.846420     2.638566     0.381641
C      5.926123    -0.007965     1.737431     0.067080
C      5.921668     0.910028     0.720427    -0.143485
C      6.742593     2.007418     0.819486     0.093271
C      7.566491     1.342169     2.797660     0.086719
C      6.761895     0.215935     2.800662    -0.142598
C     -2.787930    13.721921     3.587129     0.081641
C     -3.562836    12.605425     3.593132    -0.136712
C     -3.317891    11.595473     4.451642     0.091404
C     -1.543917    12.670604     5.250115     0.092632
C     -1.733935    13.743510     4.430629    -0.142967
C      6.546629     5.348696     3.187892     0.103149
C      5.860787     6.249304     3.974358    -0.137389
C      6.551077     6.916966     4.951438     0.056828
C      7.896035     6.648426     5.106030    -0.152941
C      8.498745     5.728676     4.274536     0.087104
C      5.891956     7.866988     5.870283     0.380876
C      4.100161     8.993500     6.576602     0.371387
C      6.064153     9.287824     7.590004     0.384170
C      2.645350     9.271224     6.558892     0.067598
C      2.128741    10.237509     7.405394    -0.145708
C      0.758547    10.439839     7.429408     0.088219
C      0.415633     8.818211     5.871484     0.091584
C      1.763560     8.556169     5.772425    -0.145253
C      6.867265     9.915941     8.678149     0.058848
C      8.191440     9.593889     8.876267    -0.150741
C      8.871339    10.205008     9.917885     0.096307
C      7.024617    11.426266    10.473215     0.096920
C      6.283854    10.853883     9.494634    -0.142477
C      6.968199    13.385649    13.688122     0.081672
C      5.831071    13.439318    14.473388    -0.145033
C      5.402053    12.288176    15.118471     0.068080
C      6.122039    11.116140    14.924856    -0.136504
C      7.225023    11.139436    14.111373     0.088015
C      4.214453    12.307858    15.987487     0.374377
C      2.376639    13.339489    16.735831     0.376853
C      3.020916    11.397835    17.647472     0.379139
C      8.918875    -3.456550    16.746337     0.068781
C      8.923327    -2.538557    15.729333    -0.146636
C      8.102395    -1.441168    15.828392     0.096440
C      7.278498    -2.106416    17.806566     0.091956
C      8.083100    -3.232650    17.809568    -0.144694
C      2.787852    10.273335    18.596035     0.084632
C      3.562764     9.156840    18.602038    -0.139182
C      3.317824     8.146887    19.460548     0.098741
C      1.543843     9.222019    20.259021     0.093633
C      1.733857    10.294924    19.439535    -0.146916
I     -3.503012     7.988821    26.931381    -0.466287
I     10.900958     2.888701    23.943408    -0.431015
I      9.876441    -0.344948    21.025976    -0.442639
I     -1.285908    12.880130     0.236240    -0.464112
I     11.397237     0.529360    16.597148    -0.456859
I     12.477071    -3.312032    18.734116    -0.441972
I      3.502937    11.437406    11.922475    -0.466415
I      3.943997     6.337286     8.934502    -0.431079
I      4.968535     3.103637     6.017070    -0.442628
I      1.285839     9.431544    15.245146    -0.463834
I      3.447740     3.977946     1.588242    -0.456330
I      2.367923     0.136554     3.725210    -0.441796
I      3.919515    -0.354635    18.095337    -0.466415
I      3.478455     4.745485    21.083310    -0.431078
I      2.453917     7.979134    24.000742    -0.442628
I      6.136613     1.651227    14.772666    -0.463833
I      3.974712     7.104825    28.429570    -0.456330
I      5.054529    10.946217    26.292602    -0.441796
I     10.925464     3.093950     3.086431    -0.466287
I     -3.478506     8.194070     6.074404    -0.431015
I     -2.453989    11.427719     8.991836    -0.442639
I      8.708360    -1.797359    29.781572    -0.464112
I     -3.974785    10.553411    13.420664    -0.456858
I     -5.054619    14.394803    11.283696    -0.441972
N     -0.414208     5.984117    26.710449    -0.165605
N      0.761527     2.690147    23.190861    -0.384850
N      2.626063     1.455021    22.504954    -0.383285
N      2.829434     2.952981    24.322533    -0.385496
N     -0.866960    -0.016185    19.303254    -0.164411
N      7.507099     1.324466    23.337648    -0.166196
N      5.091821     2.906059     9.680744    -0.167648
N      4.066043    -2.242165    14.178013    -0.386647
N      5.272940    -1.309192    12.364937    -0.394074
N      3.332695    -0.230021    13.142699    -0.386295
N     -0.228620    -1.171806    16.526306    -0.176798
N      0.132080    12.294870    13.178420    -0.163618
N      0.414143     9.432702    11.701543    -0.166196
N     -0.761570     6.138733     8.181955    -0.384330
N     -2.626098     4.903607     7.496048    -0.384292
N     -2.829480     6.401566     9.313627    -0.385318
N      0.866936     3.432401     4.294348    -0.165247
N      7.337866     4.773051     8.328742    -0.166330
N      9.753151    -0.542526    24.689650    -0.163333
N     10.778952    -5.690750    29.186919    -0.384668
N      9.572052    -4.757777    27.373843    -0.394393
N     11.512290    -3.678606    28.151605    -0.386814
N      0.228606     2.276779     1.517400    -0.175982
N     -0.132161     8.846285    28.187326    -0.160948
N      7.008309     1.650069    18.316269    -0.166196
N      8.184022     4.944038    21.835857    -0.384330
N     10.048550     6.179164    22.521764    -0.384292
N     10.251932     4.681205    20.704185    -0.385318
N      6.555516     7.650370    25.723464    -0.165247
N      0.084586     6.309720    21.689070    -0.166330
N     -2.330699    11.625297     5.328162    -0.163333
N     -3.356500    16.773521     0.830893    -0.384668
N     -2.149600    15.840548     2.643969    -0.394393
N     -4.089838    14.761377     1.866207    -0.386814
N      7.193846     8.805992    28.500412    -0.175982
N      7.554613     2.236486     1.830486    -0.160948
N      7.836660     5.098654     3.307363    -0.165605
N      6.660925     8.392624     6.826951    -0.384850
N      4.796389     9.627750     7.512858    -0.383285
N      4.593018     8.129790     5.695279    -0.385496
N      8.289412    11.098956    10.714558    -0.164411
N     -0.084647     9.758305     6.680164    -0.166196
N      2.330631     8.176712    20.337068    -0.167648
N      3.356409    13.324936    15.839799    -0.386647
N      2.149512    12.391963    17.652875    -0.394075
N      4.089757    11.312792    16.875113    -0.386295
N      7.651072    12.254577    13.491506    -0.176798
N      7.290372    -1.212099    16.839392    -0.163618

The following XYZ coordinates are in angstroms. Other properties are in atomic units.
The sperically averaged electron density of each atom fit to a function of the form exp(a - br)
eigen_1, eigen_2 and eigen_3 are the three eigenvalues of traceless quadrupole moment tensor
  atom number  atomic symbol              X              Y              Z     net charge C6 coefficient C8 coefficient C10 coefficient fluctuating dipole atomic polarizability isotropic forcefield polarizability              a              b squared Pearson coefficient          <r^3>          <r^4>         wp_QDO          m_QDO          q_QDO       dipole_x       dipole_y       dipole_z         dipole            Qxy            Qxz            Qyz     Q(x^2-y^2)  Q(3z^2 - R^2)        eigen_1        eigen_2        eigen_3 static polarizability      alpha(xx)      alpha(xy)      alpha(xz)      alpha(yy)      alpha(yz)      alpha(zz) atomic spin moment
            1             Zn      12.999016      -1.022812      17.798161       0.461439     133.513184 0.32383780E+04  0.11878962E+06                                21.342284                           18.585281       0.305535       1.852115                    0.998534      59.538101     177.388591       0.417458       0.399983      -1.138200      -0.028805       0.000085       0.008579       0.030056      -0.020624      -0.027682       0.010127       0.016127       0.013499      -0.027839      -0.014243       0.042082             24.850232      28.331970       3.174340      -1.169845      20.715123       5.477453      25.503603           0.000001
            2             Zn       9.522457       0.890664      23.222380       0.442098     137.569751 0.33293534E+04  0.12295309E+06                                21.718313                           18.793467       0.324912       1.852670                    0.998584      60.174081     179.781401       0.416909       0.397819      -1.139954       0.009255       0.005242      -0.001146       0.010698       0.007161       0.012721       0.008284       0.007711      -0.049236      -0.022372       0.000084       0.022287             25.942338      26.591955      -3.215672       1.140257      26.914815      -6.995378      24.320243           0.000000
            3             Zn      -1.363995       7.221227      28.045041       0.473023     133.555895 0.31691285E+04  0.11560602E+06                                21.300871                           18.337144       0.323143       1.863216                    0.998406      58.910902     174.950044       0.421998       0.397882      -1.139866      -0.008615      -0.003928       0.002650       0.009832       0.000157       0.012080      -0.004232       0.031631      -0.027679      -0.016581      -0.008191       0.024772             25.235421      23.638278       0.664195      -4.312820      26.879585       7.321950      25.188401           0.000001
            4             Zn       1.845968       2.425774       2.789255       0.460829     133.625114 0.32413572E+04  0.11892917E+06                                21.355579                           18.594920       0.303068       1.851221                    0.998557      59.568089     177.514797       0.417303       0.400030      -1.138139       0.028835       0.000219       0.010020       0.030527       0.019948       0.027956       0.010797       0.014517       0.013993      -0.027337      -0.014696       0.042033             24.867666      28.354086      -3.177301       1.168116      20.728658       5.482160      25.520254           0.000001
            5             Zn       5.322510       4.339250       8.213474       0.442400     137.523152 0.33271887E+04  0.12285324E+06                                21.712326                           18.785930       0.322467       1.852130                    0.998588      60.165605     179.741862       0.417040       0.397758      -1.139997      -0.009674       0.005152      -0.000660       0.010980      -0.006219      -0.013206       0.008907       0.005492      -0.047298      -0.022577       0.001086       0.021491             25.938869      26.581590       3.217641      -1.138181      26.916703      -7.003711      24.318314          -0.000000
            6             Zn       1.363922      10.669812      13.036135       0.472033     133.582965 0.31701153E+04  0.11564823E+06                                21.300305                           18.337253       0.328198       1.864580                    0.998400      58.924812     174.982277       0.422102       0.397763      -1.139979       0.010612      -0.004206       0.002944       0.011788      -0.000264      -0.012538      -0.004364       0.032895      -0.027818      -0.017120      -0.008513       0.025634             25.234421      23.636245      -0.669837       4.306831      26.880255       7.323129      25.186762           0.000002
            7             Zn       5.576484       8.656997      27.228557       0.460829     133.625125 0.32413575E+04  0.11892918E+06                                21.355579                           18.594920       0.303068       1.851221                    0.998557      59.568093     177.514809       0.417303       0.400030      -1.138139      -0.028835      -0.000219      -0.010020       0.030527       0.019948       0.027956       0.010797       0.014517       0.013994      -0.027337      -0.014696       0.042033             24.867666      28.354086      -3.177302       1.168115      20.728658       5.482160      25.520255           0.000001
            8             Zn       2.099942       6.743521      21.804338       0.442400     137.523156 0.33271888E+04  0.12285324E+06                                21.712327                           18.785930       0.322467       1.852130                    0.998588      60.165606     179.741866       0.417040       0.397758      -1.139997       0.009674      -0.005152       0.000660       0.010980      -0.006219      -0.013206       0.008907       0.005492      -0.047299      -0.022577       0.001086       0.021491             25.938870      26.581592       3.217641      -1.138181      26.916704      -7.003711      24.318314          -0.000000
            9             Zn       6.058530       0.412959      16.981677       0.472033     133.582972 0.31701154E+04  0.11564824E+06                                21.300306                           18.337253       0.328198       1.864580                    0.998400      58.924814     174.982286       0.422102       0.397763      -1.139979      -0.010612       0.004206      -0.002944       0.011788      -0.000264      -0.012538      -0.004364       0.032895      -0.027818      -0.017120      -0.008513       0.025634             25.234422      23.636246      -0.669837       4.306832      26.880256       7.323130      25.186763           0.000001
           10             Zn      -5.576564      12.105583      12.219651       0.461439     133.513170 0.32383776E+04  0.11878960E+06                                21.342283                           18.585280       0.305535       1.852115                    0.998534      59.538095     177.388569       0.417458       0.399983      -1.138200       0.028805      -0.000085      -0.008579       0.030056      -0.020624      -0.027682       0.010127       0.016127       0.013499      -0.027839      -0.014243       0.042082             24.850230      28.331968       3.174340      -1.169845      20.715121       5.477453      25.503601           0.000001
           11             Zn      -2.100005      10.192107       6.795432       0.442098     137.569744 0.33293532E+04  0.12295308E+06                                21.718313                           18.793466       0.324912       1.852670                    0.998584      60.174079     179.781395       0.416909       0.397819      -1.139954      -0.009255      -0.005242       0.001146       0.010698       0.007161       0.012721       0.008284       0.007711      -0.049236      -0.022372       0.000085       0.022287             25.942337      26.591954      -3.215671       1.140257      26.914814      -6.995377      24.320243           0.000000
           12             Zn       8.786447       3.861544       1.972771       0.473023     133.555895 0.31691285E+04  0.11560603E+06                                21.300871                           18.337145       0.323143       1.863216                    0.998406      58.910902     174.950046       0.421998       0.397883      -1.139866       0.008615       0.003928      -0.002650       0.009832       0.000157       0.012080      -0.004232       0.031631      -0.027679      -0.016581      -0.008191       0.024772             25.235421      23.638278       0.664195      -4.312819      26.879585       7.321949      25.188401           0.000001
           13              H       1.361253       6.203423      27.496316       0.085527       1.237765 0.89113971E+01  0.91273581E+02                                 2.001279                            1.811654      -1.410319       2.193065                    0.991619       4.123154      12.399205       0.432983       1.381134      -0.684899       0.026291       0.021614       0.031908       0.046653      -0.004684       0.006875       0.010113       0.004260      -0.000192      -0.015074       0.005168       0.009906              2.131281       1.952600       0.312914       0.408373       2.109054       0.698571       2.332190           0.000000
           14              H       2.489478       4.680136      26.175532       0.126222       1.458324 0.11289011E+02  0.12147313E+03                                 2.170578                            2.001387      -1.489412       2.176343                    0.991949       3.918325      11.697329       0.427803       1.330570      -0.698117       0.036520      -0.005876       0.007555       0.037753      -0.001124       0.005692      -0.002983       0.018083      -0.008044      -0.009212      -0.003521       0.012733              2.248429       3.046871      -0.232408       0.088754       1.850470       0.159197       1.847946          -0.000001
           15              H      -0.978311       3.992268      24.239383       0.118528       1.171401 0.87632416E+01  0.89686493E+02                                 1.942390                            1.808129      -1.618112       2.102535                    0.991256       4.192220      12.743382       0.427778       1.399025      -0.680371      -0.021109      -0.014785      -0.022229       0.034034       0.000178       0.010358      -0.000131       0.016772      -0.004708      -0.007977      -0.007491       0.015468              2.024217       2.022822       0.195266       0.345940       1.895416       0.456230       2.154414          -0.000000
           16              H      -1.998168       5.544912      25.620203       0.084954       1.376654 0.10372740E+02  0.11002669E+03                                 2.124717                            1.939157      -1.448461       2.172313                    0.991830       4.202654      12.738084       0.424754       1.359452      -0.689646      -0.044273       0.002524      -0.009701       0.045394       0.001123       0.010833       0.009002       0.015942       0.007324      -0.015106      -0.002271       0.017377              2.226105       3.128531      -0.312568       0.121454       1.764536       0.100967       1.785249          -0.000000
           17              H       4.719211       0.329537      22.057088       0.132665       1.341230 0.10191680E+02  0.10594606E+03                                 1.984393                            1.849737      -1.322790       2.253958                    0.995256       3.648141      10.396382       0.468017       1.258941      -0.714199      -0.019457      -0.023360      -0.021568       0.037275       0.006207      -0.000528       0.009921      -0.016426      -0.011577      -0.011589      -0.004936       0.016525              2.041367       2.350208       0.248055       0.366204       1.854241       0.337898       1.919652          -0.000000
           18              H       7.012765      -0.016957      22.000054       0.084270       1.599701 0.12332678E+02  0.13488552E+03                                 2.250143                            2.043030      -1.403738       2.189434                    0.993437       4.085122      12.064575       0.441240       1.269181      -0.710516       0.007098      -0.032738      -0.031488       0.045975       0.007902       0.009068       0.013454      -0.003237      -0.003975      -0.013455      -0.007195       0.020650              2.375856       2.269149      -0.582491      -0.394391       2.494171       0.615087       2.364249           0.000000
           19              H       7.608040       2.773216      24.677643       0.092494       1.592411 0.12429218E+02  0.13553106E+03                                 2.224852                            2.042878      -1.230082       2.284444                    0.995003       3.835587      11.128291       0.446107       1.259135      -0.715478       0.022011       0.027479       0.030970       0.046891      -0.003717      -0.000389       0.017321      -0.009491       0.014923      -0.014607      -0.006661       0.021269              2.312666       2.620239       0.480253       0.546523       2.211685       0.389902       2.106072          -0.000001
           20              H       5.339723       3.191973      24.842741       0.136932       1.214565 0.90640385E+01  0.91610165E+02                                 1.877914                            1.762525      -1.064329       2.386437                    0.997571       3.443825       9.714529       0.471524       1.285228      -0.709679      -0.010910       0.027363       0.026006       0.039294      -0.000553       0.003615       0.013410      -0.010783       0.014462      -0.011735      -0.005812       0.017547              1.921220       1.888686      -0.242890      -0.203538       2.052191       0.440698       1.822782          -0.000001
           21              H      -1.206917       2.114733      21.705880       0.119455       1.187927 0.88324595E+01  0.90523116E+02                                 1.958749                            1.814920      -1.597053       2.114377                    0.991489       4.152005      12.607437       0.427330       1.398507      -0.680808      -0.018484       0.019633       0.019379       0.033206      -0.009766       0.000847       0.004160       0.005802      -0.014376      -0.010461      -0.002317       0.012778              2.040052       1.961183      -0.326209      -0.217321       2.152233       0.530936       2.006738          -0.000000
           22              H      -2.358886       1.104994      19.949838       0.087971       1.304397 0.94858801E+01  0.98529635E+02                                 2.058959                            1.860082      -1.436912       2.180311                    0.991970       4.148130      12.496774       0.431121       1.367784      -0.687660      -0.046767       0.012610      -0.001276       0.048454      -0.010906       0.003340       0.011809       0.003526      -0.026710      -0.019386       0.002603       0.016783              2.182983       3.153430      -0.297103       0.217525       1.701562       0.071315       1.693957          -0.000000
           23              H       0.803106      -1.010852      19.001275       0.087470       1.533354 0.11282881E+02  0.12132098E+03                                 2.246425                            1.996391      -1.254341       2.270744                    0.993447       3.982814      11.863346       0.430019       1.324654      -0.699297       0.026109      -0.033708      -0.021959       0.047960      -0.011234       0.001794       0.010513       0.008982      -0.016315      -0.017563       0.001642       0.015920              2.436833       2.027969      -0.371657      -0.349705       2.504254       0.979881       2.778277           0.000000
           24              H       2.050082      -0.010174      20.640248       0.124233       1.429062 0.10863847E+02  0.11549463E+03                                 2.110043                            1.937024      -1.542997       2.142590                    0.992921       3.922905      11.546471       0.444847       1.295142      -0.704590       0.033118      -0.013521       0.001635       0.035809      -0.011269      -0.001084       0.000398       0.000707      -0.018532      -0.008293      -0.006125       0.014418              2.193370       2.968480      -0.192653       0.246024       1.745268       0.173256       1.866362          -0.000000
           25              H       0.146964      -3.099276      16.743936       0.088885       1.598555 0.12482925E+02  0.13682703E+03                                 2.253768                            2.061687      -1.350790       2.218890                    0.993613       3.992221      11.770534       0.437613       1.276911      -0.710038      -0.005830      -0.043467       0.015881       0.046643      -0.012095      -0.003160      -0.001575      -0.021767      -0.049441      -0.017760      -0.006752       0.024512              2.349044       2.149023       0.622324      -0.348283       2.813232      -0.363315       2.084876           0.000000
           26              H       2.070876      -3.171705      15.447166       0.135317       1.260773 0.97209923E+01  0.10040539E+03                                 1.958902                            1.851999      -1.096239       2.371462                    0.996947       3.563378      10.302047       0.448185       1.323129      -0.701583       0.019483      -0.037085       0.000318       0.041892      -0.005727      -0.003561      -0.007744      -0.029489      -0.018690      -0.015707      -0.005067       0.020774              2.004133       2.056510      -0.336565      -0.212591       2.304075       0.198918       1.651814           0.000000
           27              H       1.567621       0.772621      14.666703       0.137922       1.205882 0.89590550E+01  0.89677472E+02                                 1.826489                            1.721067      -0.999808       2.417781                    0.998341       3.308618       9.085251       0.493538       1.239836      -0.720944       0.008588       0.037238      -0.015012       0.041058      -0.004094      -0.000445      -0.007770      -0.025170      -0.042532      -0.016045      -0.005884       0.021929              1.856225       1.692512       0.206962      -0.284045       2.108439      -0.354218       1.767722          -0.000001
           28              H      -0.285036       0.748006      16.041519       0.092397       1.674004 0.12928148E+02  0.14254197E+03                                 2.322390                            2.099875      -1.202172       2.297497                    0.995374       3.845072      11.263285       0.434328       1.279034      -0.711796      -0.016117       0.045493       0.002657       0.048337       0.005000      -0.009838      -0.006478      -0.034761      -0.016743      -0.020919      -0.002228       0.023148              2.438951       2.478158      -0.783137      -0.349480       2.847407       0.309649       1.991288          -0.000001
           29              H      -2.062016      13.742750      15.044927       0.134888       1.308452 0.10226510E+02  0.10668270E+03                                 1.992617                            1.889199      -1.103745       2.367906                    0.997210       3.541751      10.199339       0.448622       1.308758      -0.705422      -0.022746       0.001642       0.033197       0.040276       0.000410      -0.011224      -0.007018      -0.005239       0.046560      -0.015063      -0.006352       0.021415              2.032826       2.082365      -0.247635      -0.403750       1.787808       0.171488       2.228304           0.000001
           30              H      -0.697756      11.888653      14.897840       0.084309       1.626812 0.12995328E+02  0.14439073E+03                                 2.310276                            2.126524      -1.400487       2.197083                    0.993007       4.107146      12.332860       0.422444       1.304922      -0.703715      -0.008168      -0.025911       0.038107       0.046800      -0.003196      -0.014784      -0.001066       0.001396       0.044164      -0.015674      -0.006609       0.022283              2.385634       1.869457      -0.183093       0.154765       2.659889      -0.695920       2.627557           0.000000
           31              H       0.736270      13.055415      11.478811       0.081516       1.776495 0.13837152E+02  0.15552888E+03                                 2.417312                            2.170384      -1.373500       2.206541                    0.993096       4.095382      12.202142       0.426859       1.276608      -0.710528       0.023949       0.000236      -0.039024       0.045787      -0.003258      -0.009520      -0.013228      -0.022872       0.036617      -0.022284      -0.000954       0.023238              2.562825       2.627577      -0.443206      -0.862154       2.150668       0.435216       2.910229           0.000001
           32              H      -0.635413      14.925329      11.478811       0.132733       1.233280 0.92792396E+01  0.93634726E+02                                 1.841350                            1.741113      -1.086418       2.367747                    0.997897       3.391039       9.327494       0.495460       1.225103      -0.723617       0.001740       0.021733      -0.033299       0.039801       0.002198      -0.010666      -0.011207       0.008204       0.041080      -0.015625      -0.006971       0.022596              1.868197       1.528596      -0.157644      -0.019295       2.055647      -0.411515       2.020348           0.000001
           33              H       3.135251       1.998082      12.025135       0.130695       1.199195 0.88233052E+01  0.87461433E+02                                 1.768466                            1.666115      -1.096645       2.362993                    0.997667       3.307821       8.865290       0.523734       1.179805      -0.734291      -0.029396       0.007890       0.023585       0.038504      -0.014222      -0.010088       0.005789       0.011664      -0.019180      -0.012538      -0.010593       0.023131              1.795959       1.886567      -0.014516      -0.463450       1.599053      -0.172499       1.902258          -0.000001
           34              H       3.542001       3.699218      10.584281       0.083736       1.571829 0.11648896E+02  0.12458575E+03                                 2.165013                            1.942073      -1.246121       2.264244                    0.995120       3.846664      10.939427       0.471677       1.214165      -0.724297      -0.031352       0.031522       0.010338       0.045645      -0.008598      -0.017432      -0.000181       0.018111       0.001165      -0.017487      -0.006442       0.023929              2.301546       2.165486      -0.783618       0.051495       2.998064      -0.298780       1.741088          -0.000001
           35              H       6.644611       1.849486       9.197458       0.080999       1.459946 0.10738962E+02  0.11202948E+03                                 2.039120                            1.848981      -0.997390       2.388496                    0.996810       3.620767      10.019055       0.491816       1.193806      -0.730694       0.040188      -0.004885      -0.022652       0.046391      -0.012445      -0.012739      -0.006294       0.006492      -0.038551      -0.023383       0.002686       0.020697              2.153729       2.418090       0.241550      -0.780484       1.788930      -0.312293       2.254168          -0.000000
           36              H       6.282397       0.044709      10.557264       0.134898       1.185096 0.86418963E+01  0.85128304E+02                                 1.747008                            1.643176      -1.105714       2.358764                    0.997957       3.269421       8.704491       0.530702       1.171629      -0.736356       0.024065      -0.027990      -0.003972       0.037126      -0.011672      -0.009835       0.006625       0.013331      -0.025387      -0.013162      -0.009074       0.022236              1.782151       1.668231      -0.376973      -0.042028       2.152705      -0.192012       1.525517           0.000000
           37              H      -1.361320       9.652008      12.487410       0.085186       1.241566 0.89435496E+01  0.91723942E+02                                 2.008814                            1.817450      -1.427071       2.185975                    0.991366       4.134102      12.457424       0.431208       1.384988      -0.684134      -0.026134       0.021518       0.031578       0.046295       0.004608      -0.007261       0.010301       0.004502       0.000073      -0.015413       0.005069       0.010345              2.139955       1.959773      -0.315422      -0.411520       2.117607       0.703643       2.342484           0.000000
           38              H      -2.489535       8.128722      11.166626       0.126440       1.457145 0.11282934E+02  0.12143572E+03                                 2.173373                            2.004018      -1.492096       2.176471                    0.991927       3.916330      11.706668       0.426353       1.334788      -0.697311      -0.036419      -0.005855       0.007797       0.037702       0.001024      -0.005490      -0.002632       0.017811      -0.009140      -0.008758      -0.003797       0.012556              2.251278       3.050587       0.232632      -0.088906       1.852856       0.159644       1.850391          -0.000001
           39              H       0.978260       7.440853       9.230477       0.117081       1.167159 0.87207128E+01  0.89110033E+02                                 1.935523                            1.802184      -1.587736       2.115406                    0.991542       4.178303      12.675817       0.429194       1.396618      -0.680914       0.022037      -0.014947      -0.023080       0.035238      -0.000527      -0.009852      -0.000131       0.016391      -0.004451      -0.007823      -0.007054       0.014878              2.016835       2.015433      -0.194147      -0.343991       1.888769       0.453564       2.146303          -0.000000
           40              H       1.998106       8.993497      10.611297       0.086007       1.364139 0.10262133E+02  0.10859449E+03                                 2.115369                            1.931561      -1.450601       2.173298                    0.991764       4.184937      12.681635       0.424547       1.363360      -0.688946       0.043925       0.002692      -0.009495       0.045020      -0.000932      -0.011021       0.008695       0.015679       0.007557      -0.014886      -0.002454       0.017340              2.215855       3.111420       0.310202      -0.120594       1.757753       0.100231       1.778390          -0.000000
           41              H      10.125760       3.778123       7.048182       0.132355       1.336848 0.10152725E+02  0.10544714E+03                                 1.980987                            1.846965      -1.318659       2.255906                    0.995315       3.642955      10.379236       0.468045       1.259986      -0.714003       0.019321      -0.024009      -0.021882       0.037796      -0.006003       0.000583       0.009459      -0.015957      -0.011177      -0.011189      -0.004703       0.015891              2.037710       2.345598      -0.247042      -0.364797       1.851197       0.336727       1.916333          -0.000000
           42              H       7.832209       3.431629       6.991148       0.084140       1.600012 0.12333693E+02  0.13487231E+03                                 2.248122                            2.041312      -1.400858       2.190196                    0.993562       4.086164      12.058653       0.442099       1.266942      -0.710972      -0.006907      -0.033029      -0.031471       0.046142      -0.007994      -0.008752       0.013679      -0.003185      -0.003163      -0.013440      -0.007263       0.020703              2.373654       2.267040       0.581811       0.393857       2.491860       0.614252       2.362064           0.000000
           43              H       7.236915       6.221802       9.668737       0.092250       1.587576 0.12383547E+02  0.13488071E+03                                 2.218052                            2.037346      -1.219337       2.288651                    0.995056       3.831848      11.103604       0.447389       1.256944      -0.715939      -0.022027       0.027851       0.030726       0.046957       0.003854       0.000062       0.017253      -0.009225       0.014940      -0.014801      -0.006315       0.021116              2.305207       2.611108      -0.477722      -0.543645       2.204844       0.387826       2.099669          -0.000001
           44              H       9.505230       6.640558       9.833835       0.136232       1.216769 0.90833804E+01  0.91850651E+02                                 1.879804                            1.764087      -1.075966       2.381019                    0.997408       3.447353       9.725501       0.471463       1.284765      -0.709773       0.010708       0.027527       0.026147       0.039447       0.000427      -0.003261       0.013414      -0.010709       0.014846      -0.011407      -0.006137       0.017544              1.923234       1.890550       0.243377       0.203936       2.054489       0.441582       1.824664          -0.000001
           45              H       1.206880       5.563318       6.696974       0.119927       1.189805 0.88515132E+01  0.90776065E+02                                 1.961273                            1.817201      -1.606954       2.110100                    0.991356       4.157377      12.631753       0.426906       1.399007      -0.680681       0.018400       0.019982       0.019047       0.033175       0.009738      -0.000623       0.003760       0.006275      -0.013366      -0.010105      -0.002530       0.012635              2.042715       1.963890       0.326724       0.217618       2.155001       0.531778       2.009253          -0.000000
           46              H       2.358855       4.553579       4.940932       0.088138       1.306915 0.95068069E+01  0.98824778E+02                                 2.063485                            1.863483      -1.448187       2.175831                    0.991844       4.154670      12.531078       0.430157       1.369770      -0.687249       0.046577       0.013219      -0.001822       0.048450       0.010498      -0.003106       0.012218       0.003960      -0.027692      -0.019630       0.002891       0.016739              2.188177       3.163068       0.298493      -0.218408       1.704577       0.071441       1.696887          -0.000000
           47              H      -0.803123       2.437733       3.992369       0.087957       1.532761 0.11278576E+02  0.12128829E+03                                 2.247976                            1.997584      -1.263077       2.267719                    0.993385       3.982526      11.871200       0.429293       1.326745      -0.698876      -0.026014      -0.033434      -0.021395       0.047459       0.011238      -0.001607       0.010690       0.008969      -0.015563      -0.017604       0.001659       0.015945              2.438708       2.029498       0.372114       0.350162       2.506131       0.980901       2.780496           0.000000
           48              H      12.794893       3.438411       5.631342       0.123958       1.424056 0.10815214E+02  0.11480099E+03                                 2.101165                            1.929648      -1.534238       2.145948                    0.992903       3.916177      11.502184       0.446934       1.291077      -0.705437      -0.033230      -0.013216       0.002160       0.035827       0.011364       0.001327       0.000373       0.000494      -0.018364      -0.008495      -0.006003       0.014498              2.183769       2.953480       0.191249      -0.244446       1.738763       0.172083       1.859065          -0.000000
           49              H      -0.146967       0.349309       1.735030       0.090043       1.592995 0.12433966E+02  0.13616856E+03                                 2.249305                            2.058260      -1.347262       2.220896                    0.993509       3.986147      11.750755       0.437741       1.277680      -0.709869       0.005696      -0.043131       0.015552       0.046202       0.012219       0.003260      -0.001688      -0.021954      -0.049171      -0.017795      -0.006826       0.024622              2.344090       2.144924      -0.620015       0.346998       2.806279      -0.361682       2.081065           0.000000
           50              H      12.774121       0.276880       0.438260       0.135101       1.263423 0.97456019E+01  0.10072952E+03                                 1.962338                            1.854879      -1.112705       2.364580                    0.996682       3.565980      10.315257       0.447615       1.323895      -0.701437      -0.019191      -0.037088      -0.000273       0.041760       0.005890       0.003409      -0.007970      -0.029430      -0.018951      -0.015684      -0.005266       0.020950              2.007758       2.060103       0.337895       0.213231       2.308929       0.199604       1.654241           0.000000
           51              H      -1.567643      -2.675965      29.675609       0.137059       1.206204 0.89602609E+01  0.89672868E+02                                 1.824824                            1.719587      -0.990278       2.420772                    0.998395       3.310573       9.083257       0.494546       1.237539      -0.721437      -0.008442       0.037512      -0.014561       0.041115       0.003924       0.000568      -0.008169      -0.025170      -0.042134      -0.016124      -0.005859       0.021983              1.854517       1.691026      -0.206599       0.283576       2.106376      -0.353649       1.766149          -0.000001
           52              H       0.285012       4.196591       1.032613       0.092381       1.665064 0.12844688E+02  0.14135551E+03                                 2.311234                            2.090833      -1.184470       2.304838                    0.995560       3.837411      11.220640       0.436084       1.276282      -0.712366       0.015959       0.045536       0.003178       0.048356      -0.004864       0.009766      -0.006643      -0.034550      -0.017107      -0.020764      -0.002370       0.023134              2.426666       2.465455       0.777085       0.346667       2.832023       0.307247       1.982519          -0.000001
           53              H       2.061925      17.191336       0.036021       0.133944       1.306813 0.10203511E+02  0.10631804E+03                                 1.985127                            1.882424      -1.090026       2.372728                    0.997331       3.540273      10.168834       0.451370       1.302317      -0.706723       0.022971       0.002389       0.033331       0.040550      -0.000341       0.011375      -0.006932      -0.005056       0.046692      -0.015124      -0.006369       0.021493              2.025025       2.074362       0.246089       0.401681       1.781138       0.170570       2.219575           0.000001
           54              H       0.697674       8.440067      29.906746       0.085297       1.620615 0.12938983E+02  0.14363839E+03                                 2.306824                            2.123762      -1.405437       2.195608                    0.992799       4.099837      12.313846       0.422078       1.307202      -0.703262       0.008307      -0.025968       0.038171       0.046909       0.003220       0.014638      -0.001019       0.001779       0.043570      -0.015433      -0.006637       0.022070              2.381902       1.867210       0.182527      -0.154329       2.655264      -0.693854       2.623232           0.000000
           55              H      -0.736354       9.606830      26.487717       0.084068       1.764767 0.13737864E+02  0.15421655E+03                                 2.412617                            2.167127      -1.381402       2.204703                    0.993010       4.082735      12.177709       0.425612       1.281979      -0.709408      -0.023013       0.000115      -0.038325       0.044703       0.003068       0.009557      -0.013285      -0.022707       0.036593      -0.022164      -0.001138       0.023301              2.557362       2.621704       0.441568       0.858245       2.147326       0.433446       2.903055           0.000001
           56              H       0.635319      11.476744      26.487717       0.132318       1.235608 0.92972880E+01  0.93843544E+02                                 1.841650                            1.741150      -1.084156       2.368291                    0.997938       3.395080       9.333799       0.496262       1.222777      -0.724106      -0.002112       0.021622      -0.033588       0.040002      -0.002069       0.010578      -0.011139       0.008137       0.040600      -0.015540      -0.006826       0.022366              1.868581       1.528497       0.157703       0.019178       2.056342      -0.412274       2.020904           0.000001
           57              H      11.709723      -1.450504      27.034041       0.131244       1.202226 0.88492877E+01  0.87792820E+02                                 1.772330                            1.669220      -1.104835       2.359614                    0.997664       3.310262       8.878646       0.522884       1.180729      -0.734069       0.028911       0.007698       0.023764       0.038208       0.014178       0.010373       0.005569       0.011667      -0.019336      -0.012781      -0.010411       0.023192              1.800055       1.891335       0.014546       0.465784       1.601899      -0.173008       1.906932          -0.000001
           58              H      11.302967       0.250632      25.593187       0.086272       1.557856 0.11533447E+02  0.12306439E+03                                 2.153583                            1.933540      -1.244345       2.266742                    0.995204       3.831885      10.890553       0.472231       1.215565      -0.723969       0.031035       0.030674       0.009821       0.044727       0.008511       0.017287       0.000316       0.017871       0.002172      -0.017010      -0.006812       0.023822              2.288414       2.153456       0.775453      -0.050916       2.978050      -0.296336       1.733735          -0.000001
           59              H       8.200367      -1.599099      24.206364       0.079620       1.456851 0.10711218E+02  0.11161159E+03                                 2.031155                            1.842695      -1.025257       2.378824                    0.997068       3.620846       9.997057       0.494466       1.188774      -0.731834      -0.040443      -0.005689      -0.022618       0.046686       0.012346       0.012971      -0.006332       0.007227      -0.037824      -0.023415       0.002660       0.020755              2.144745       2.407135      -0.239958       0.775123       1.782584      -0.310295       2.244516          -0.000000
           60              H       8.562589      -3.403877      25.566170       0.133374       1.192006 0.87035505E+01  0.85898739E+02                                 1.755122                            1.650085      -1.117825       2.353423                    0.997881       3.277513       8.737850       0.529016       1.173133      -0.736030      -0.024354      -0.028501      -0.003495       0.037652       0.011440       0.010595       0.006468       0.013292      -0.025790      -0.013570      -0.008914       0.022484              1.790664       1.675957       0.380323       0.042338       2.164289      -0.193373       1.531746           0.000000
           61              H       8.783772       1.430763      17.530402       0.085186       1.241566 0.89435482E+01  0.91723925E+02                                 2.008813                            1.817450      -1.427070       2.185975                    0.991366       4.134102      12.457424       0.431208       1.384988      -0.684134       0.026134      -0.021518      -0.031578       0.046295       0.004608      -0.007261       0.010301       0.004502       0.000073      -0.015413       0.005069       0.010345              2.139954       1.959773      -0.315422      -0.411520       2.117607       0.703643       2.342483           0.000000
           62              H       9.911987       2.954049      18.851186       0.126440       1.457145 0.11282933E+02  0.12143572E+03                                 2.173374                            2.004018      -1.492096       2.176471                    0.991927       3.916330      11.706673       0.426353       1.334789      -0.697310       0.036419       0.005855      -0.007797       0.037702       0.001024      -0.005490      -0.002632       0.017811      -0.009140      -0.008758      -0.003797       0.012556              2.251279       3.050589       0.232632      -0.088906       1.852857       0.159644       1.850392          -0.000001
           63              H       6.444192       3.641918      20.787335       0.117081       1.167159 0.87207128E+01  0.89110033E+02                                 1.935523                            1.802184      -1.587736       2.115406                    0.991542       4.178303      12.675817       0.429194       1.396618      -0.680914      -0.022037       0.014947       0.023080       0.035238      -0.000527      -0.009852      -0.000131       0.016391      -0.004451      -0.007823      -0.007054       0.014878              2.016835       2.015433      -0.194147      -0.343991       1.888769       0.453564       2.146303          -0.000000
           64              H       5.424346       2.089274      19.406515       0.086007       1.364139 0.10262133E+02  0.10859449E+03                                 2.115369                            1.931561      -1.450601       2.173298                    0.991764       4.184937      12.681637       0.424546       1.363360      -0.688945      -0.043925      -0.002692       0.009495       0.045020      -0.000932      -0.011021       0.008695       0.015679       0.007557      -0.014886      -0.002454       0.017340              2.215855       3.111421       0.310202      -0.120594       1.757754       0.100231       1.778391          -0.000000
           65              H      -2.703308       7.304648      22.969630       0.132355       1.336849 0.10152730E+02  0.10544720E+03                                 1.980988                            1.846965      -1.318659       2.255906                    0.995315       3.642956      10.379241       0.468045       1.259987      -0.714003      -0.019321       0.024009       0.021882       0.037796      -0.006003       0.000583       0.009459      -0.015957      -0.011177      -0.011189      -0.004703       0.015891              2.037710       2.345599      -0.247042      -0.364798       1.851197       0.336727       1.916334          -0.000000
           66              H      -0.409757       7.651142      23.026664       0.084140       1.600012 0.12333692E+02  0.13487231E+03                                 2.248123                            2.041312      -1.400857       2.190196                    0.993562       4.086164      12.058655       0.442099       1.266943      -0.710972       0.006907       0.033029       0.031471       0.046142      -0.007994      -0.008752       0.013679      -0.003185      -0.003163      -0.013440      -0.007263       0.020703              2.373655       2.267040       0.581812       0.393857       2.491860       0.614252       2.362065           0.000000
           67              H       0.185537       4.860969      20.349075       0.092250       1.587576 0.12383552E+02  0.13488077E+03                                 2.218052                            2.037346      -1.219337       2.288651                    0.995056       3.831849      11.103607       0.447389       1.256944      -0.715939       0.022027      -0.027851      -0.030726       0.046957       0.003854       0.000062       0.017253      -0.009225       0.014940      -0.014801      -0.006315       0.021116              2.305207       2.611108      -0.477722      -0.543645       2.204844       0.387826       2.099670          -0.000001
           68              H      -2.082778       4.442213      20.183977       0.136232       1.216770 0.90833819E+01  0.91850680E+02                                 1.879805                            1.764088      -1.075966       2.381019                    0.997408       3.447353       9.725505       0.471463       1.284766      -0.709773      -0.010708      -0.027527      -0.026147       0.039447       0.000427      -0.003261       0.013414      -0.010709       0.014846      -0.011407      -0.006137       0.017544              1.923235       1.890551       0.243377       0.203936       2.054490       0.441583       1.824665          -0.000001
           69              H       6.215572       5.519453      23.320838       0.119927       1.189806 0.88515195E+01  0.90776138E+02                                 1.961273                            1.817201      -1.606954       2.110100                    0.991356       4.157378      12.631753       0.426906       1.399006      -0.680682      -0.018400      -0.019982      -0.019047       0.033175       0.009738      -0.000623       0.003760       0.006275      -0.013366      -0.010105      -0.002530       0.012635              2.042715       1.963890       0.326724       0.217618       2.155001       0.531778       2.009253          -0.000000
           70              H       5.063597       6.529192      25.076880       0.088138       1.306915 0.95068069E+01  0.98824778E+02                                 2.063485                            1.863483      -1.448187       2.175831                    0.991844       4.154670      12.531078       0.430157       1.369770      -0.687249      -0.046577      -0.013219       0.001822       0.048450       0.010498      -0.003106       0.012218       0.003960      -0.027692      -0.019630       0.002891       0.016739              2.188177       3.163068       0.298493      -0.218408       1.704577       0.071441       1.696887          -0.000000
           71              H       8.225575       8.645038      26.025443       0.087957       1.532760 0.11278575E+02  0.12128828E+03                                 2.247975                            1.997584      -1.263077       2.267719                    0.993385       3.982526      11.871198       0.429294       1.326744      -0.698877       0.026014       0.033434       0.021395       0.047459       0.011238      -0.001607       0.010690       0.008969      -0.015563      -0.017604       0.001659       0.015945              2.438708       2.029498       0.372114       0.350162       2.506130       0.980900       2.780495           0.000000
           72              H      -5.372441       7.644360      24.386470       0.123958       1.424056 0.10815216E+02  0.11480101E+03                                 2.101165                            1.929647      -1.534238       2.145948                    0.992903       3.916178      11.502186       0.446934       1.291077      -0.705438       0.033230       0.013216      -0.002160       0.035827       0.011364       0.001327       0.000373       0.000494      -0.018364      -0.008495      -0.006003       0.014498              2.183769       2.953480       0.191249      -0.244446       1.738763       0.172083       1.859064          -0.000000
           73              H       7.569419      10.733462      28.282782       0.090043       1.592994 0.12433956E+02  0.13616842E+03                                 2.249303                            2.058259      -1.347262       2.220896                    0.993509       3.986146      11.750750       0.437741       1.277680      -0.709869      -0.005696       0.043131      -0.015552       0.046202       0.012219       0.003260      -0.001688      -0.021954      -0.049171      -0.017795      -0.006826       0.024622              2.344088       2.144923      -0.620014       0.346997       2.806278      -0.361682       2.081064           0.000000
           74              H      -5.351669      10.805891      29.579552       0.135101       1.263423 0.97456021E+01  0.10072951E+03                                 1.962337                            1.854878      -1.112705       2.364580                    0.996682       3.565980      10.315255       0.447615       1.323895      -0.701438       0.019191       0.037088       0.000273       0.041760       0.005890       0.003409      -0.007970      -0.029430      -0.018951      -0.015684      -0.005266       0.020950              2.007757       2.060103       0.337894       0.213231       2.308929       0.199604       1.654240           0.000000
           75              H       8.990095      13.758736       0.342203       0.137058       1.206204 0.89602633E+01  0.89672903E+02                                 1.824825                            1.719588      -0.990278       2.420772                    0.998395       3.310573       9.083259       0.494546       1.237540      -0.721437       0.008442      -0.037512       0.014561       0.041115       0.003924       0.000568      -0.008169      -0.025170      -0.042134      -0.016124      -0.005859       0.021983              1.854518       1.691027      -0.206600       0.283576       2.106378      -0.353650       1.766150          -0.000001
           76              H       7.137440       6.886180      28.985199       0.092381       1.665066 0.12844700E+02  0.14135568E+03                                 2.311236                            2.090835      -1.184470       2.304838                    0.995560       3.837412      11.220647       0.436084       1.276282      -0.712366      -0.015959      -0.045536      -0.003178       0.048356      -0.004864       0.009766      -0.006643      -0.034550      -0.017107      -0.020764      -0.002370       0.023134              2.426668       2.465457       0.777086       0.346667       2.832025       0.307248       1.982521          -0.000001
           77              H       5.360527      -6.108565      29.981791       0.133944       1.306813 0.10203507E+02  0.10631799E+03                                 1.985127                            1.882424      -1.090026       2.372727                    0.997331       3.540272      10.168832       0.451369       1.302317      -0.706723      -0.022971      -0.002389      -0.033331       0.040550      -0.000341       0.011375      -0.006932      -0.005056       0.046692      -0.015124      -0.006369       0.021493              2.025025       2.074362       0.246089       0.401681       1.781138       0.170570       2.219575           0.000001
           78              H       6.724778       2.642704       0.111066       0.085297       1.620615 0.12938985E+02  0.14363842E+03                                 2.306824                            2.123762      -1.405437       2.195608                    0.992799       4.099837      12.313846       0.422078       1.307202      -0.703262      -0.008307       0.025968      -0.038171       0.046909       0.003220       0.014638      -0.001019       0.001779       0.043570      -0.015433      -0.006637       0.022070              2.381902       1.867210       0.182527      -0.154329       2.655264      -0.693854       2.623232           0.000000
           79              H       8.158806       1.475941       3.530095       0.084068       1.764767 0.13737864E+02  0.15421656E+03                                 2.412617                            2.167128      -1.381402       2.204703                    0.993010       4.082735      12.177710       0.425611       1.281979      -0.709408       0.023013      -0.000115       0.038325       0.044703       0.003068       0.009557      -0.013285      -0.022707       0.036593      -0.022164      -0.001138       0.023301              2.557362       2.621705       0.441568       0.858245       2.147326       0.433446       2.903055           0.000001
           80              H       6.787133      -0.393973       3.530095       0.132318       1.235609 0.92972921E+01  0.93843595E+02                                 1.841651                            1.741150      -1.084157       2.368291                    0.997938       3.395081       9.333802       0.496262       1.222777      -0.724107       0.002112      -0.021622       0.033588       0.040002      -0.002069       0.010578      -0.011139       0.008136       0.040600      -0.015540      -0.006826       0.022366              1.868581       1.528497       0.157703       0.019178       2.056343      -0.412274       2.020904           0.000001
           81              H      -4.287271      12.533275       2.983771       0.131245       1.202226 0.88492816E+01  0.87792742E+02                                 1.772329                            1.669219      -1.104835       2.359614                    0.997664       3.310261       8.878642       0.522884       1.180728      -0.734069      -0.028911      -0.007698      -0.023764       0.038208       0.014178       0.010373       0.005569       0.011667      -0.019336      -0.012781      -0.010411       0.023192              1.800054       1.891333       0.014546       0.465784       1.601898      -0.173007       1.906931          -0.000001
           82              H      -3.880515      10.832139       4.424625       0.086272       1.557856 0.11533446E+02  0.12306438E+03                                 2.153582                            1.933539      -1.244345       2.266742                    0.995204       3.831885      10.890551       0.472231       1.215565      -0.723969      -0.031035      -0.030674      -0.009821       0.044727       0.008511       0.017287       0.000316       0.017871       0.002172      -0.017010      -0.006812       0.023822              2.288413       2.153455       0.775453      -0.050916       2.978049      -0.296336       1.733735          -0.000001
           83              H      -0.777915      12.681870       5.811448       0.079620       1.456851 0.10711218E+02  0.11161159E+03                                 2.031154                            1.842695      -1.025257       2.378824                    0.997068       3.620846       9.997056       0.494466       1.188774      -0.731834       0.040443       0.005689       0.022618       0.046686       0.012346       0.012971      -0.006332       0.007227      -0.037824      -0.023415       0.002660       0.020755              2.144745       2.407135      -0.239958       0.775122       1.782584      -0.310295       2.244516          -0.000000
           84              H      -1.140137      14.486648       4.451642       0.133374       1.192006 0.87035529E+01  0.85898773E+02                                 1.755123                            1.650085      -1.117825       2.353423                    0.997881       3.277513       8.737852       0.529015       1.173134      -0.736029       0.024354       0.028501       0.003496       0.037652       0.011440       0.010595       0.006468       0.013292      -0.025790      -0.013570      -0.008914       0.022484              1.790665       1.675958       0.380323       0.042338       2.164290      -0.193373       1.531746           0.000000
           85              H       6.061199       4.879348       2.521496       0.085527       1.237765 0.89113971E+01  0.91273581E+02                                 2.001279                            1.811654      -1.410319       2.193065                    0.991619       4.123154      12.399205       0.432983       1.381134      -0.684899      -0.026291      -0.021614      -0.031908       0.046653      -0.004684       0.006875       0.010113       0.004260      -0.000192      -0.015074       0.005168       0.009906              2.131281       1.952600       0.312914       0.408373       2.109054       0.698571       2.332190           0.000000
           86              H       4.932974       6.402635       3.842280       0.126222       1.458324 0.11289007E+02  0.12147308E+03                                 2.170577                            2.001387      -1.489412       2.176343                    0.991949       3.918324      11.697323       0.427803       1.330569      -0.698118      -0.036520       0.005876      -0.007555       0.037753      -0.001124       0.005692      -0.002983       0.018083      -0.008044      -0.009212      -0.003521       0.012733              2.248428       3.046869      -0.232408       0.088754       1.850469       0.159197       1.847946          -0.000001
           87              H       8.400763       7.090503       5.778429       0.118528       1.171401 0.87632416E+01  0.89686492E+02                                 1.942390                            1.808129      -1.618112       2.102535                    0.991256       4.192220      12.743382       0.427778       1.399025      -0.680371       0.021109       0.014785       0.022229       0.034034       0.000178       0.010358      -0.000131       0.016772      -0.004708      -0.007977      -0.007491       0.015468              2.024217       2.022822       0.195266       0.345940       1.895416       0.456230       2.154414          -0.000000
           88              H       9.420620       5.537859       4.397609       0.084954       1.376653 0.10372735E+02  0.11002663E+03                                 2.124717                            1.939157      -1.448461       2.172313                    0.991830       4.202653      12.738083       0.424754       1.359453      -0.689646       0.044273      -0.002524       0.009701       0.045394       0.001123       0.010833       0.009002       0.015942       0.007324      -0.015106      -0.002271       0.017377              2.226105       3.128531      -0.312568       0.121454       1.764536       0.100967       1.785249          -0.000000
           89              H       2.703241      10.753234       7.960724       0.132665       1.341229 0.10191678E+02  0.10594603E+03                                 1.984392                            1.849736      -1.322790       2.253958                    0.995256       3.648141      10.396378       0.468017       1.258940      -0.714199       0.019457       0.023360       0.021568       0.037275       0.006207      -0.000528       0.009921      -0.016426      -0.011577      -0.011589      -0.004936       0.016525              2.041366       2.350207       0.248054       0.366203       1.854240       0.337898       1.919651          -0.000000
           90              H       0.409687      11.099728       8.017758       0.084270       1.599701 0.12332679E+02  0.13488552E+03                                 2.250143                            2.043030      -1.403738       2.189433                    0.993437       4.085122      12.064574       0.441240       1.269181      -0.710516      -0.007098       0.032738       0.031488       0.045975       0.007902       0.009068       0.013454      -0.003237      -0.003975      -0.013455      -0.007195       0.020650              2.375856       2.269149      -0.582491      -0.394391       2.494170       0.615087       2.364249           0.000000
           91              H      -0.185588       8.309555       5.340169       0.092494       1.592411 0.12429217E+02  0.13553104E+03                                 2.224852                            2.042877      -1.230083       2.284444                    0.995003       3.835587      11.128289       0.446107       1.259134      -0.715478      -0.022011      -0.027479      -0.030970       0.046891      -0.003718      -0.000389       0.017321      -0.009491       0.014923      -0.014607      -0.006661       0.021269              2.312665       2.620239       0.480253       0.546523       2.211685       0.389902       2.106072          -0.000001
           92              H       2.082729       7.890798       5.175071       0.136932       1.214565 0.90640358E+01  0.91610130E+02                                 1.877913                            1.762525      -1.064329       2.386437                    0.997571       3.443824       9.714525       0.471524       1.285228      -0.709679       0.010910      -0.027363      -0.026006       0.039294      -0.000553       0.003615       0.013410      -0.010783       0.014462      -0.011735      -0.005812       0.017547              1.921220       1.888686      -0.242890      -0.203538       2.052191       0.440697       1.822782          -0.000001
           93              H       8.629369       8.968038       8.311932       0.119455       1.187926 0.88324537E+01  0.90523045E+02                                 1.958748                            1.814920      -1.597053       2.114377                    0.991489       4.152004      12.607435       0.427330       1.398507      -0.680808       0.018484      -0.019633      -0.019379       0.033206      -0.009766       0.000847       0.004160       0.005802      -0.014376      -0.010461      -0.002317       0.012778              2.040051       1.961183      -0.326209      -0.217321       2.152233       0.530936       2.006738          -0.000000
           94              H      -5.063662       9.977777      10.067974       0.087971       1.304397 0.94858810E+01  0.98529643E+02                                 2.058959                            1.860082      -1.436912       2.180311                    0.991970       4.148130      12.496773       0.431121       1.367784      -0.687660       0.046767      -0.012610       0.001276       0.048454      -0.010906       0.003340       0.011809       0.003526      -0.026710      -0.019386       0.002603       0.016783              2.182983       3.153430      -0.297103       0.217525       1.701562       0.071315       1.693957          -0.000000
           95              H       6.619346      12.093623      11.016537       0.087470       1.533353 0.11282880E+02  0.12132096E+03                                 2.246425                            1.996390      -1.254341       2.270744                    0.993447       3.982814      11.863345       0.430019       1.324653      -0.699297      -0.026109       0.033708       0.021959       0.047960      -0.011234       0.001794       0.010513       0.008982      -0.016315      -0.017563       0.001642       0.015920              2.436833       2.027969      -0.371657      -0.349705       2.504253       0.979881       2.778277           0.000000
           96              H       5.372370      11.092945       9.377564       0.124233       1.429062 0.10863843E+02  0.11549459E+03                                 2.110044                            1.937024      -1.542997       2.142590                    0.992921       3.922904      11.546471       0.444846       1.295143      -0.704590      -0.033118       0.013521      -0.001635       0.035809      -0.011269      -0.001084       0.000398       0.000707      -0.018532      -0.008293      -0.006125       0.014418              2.193370       2.968481      -0.192653       0.246024       1.745268       0.173256       1.866362          -0.000000
           97              H       7.275488      14.182047      13.273876       0.088885       1.598555 0.12482925E+02  0.13682703E+03                                 2.253768                            2.061687      -1.350790       2.218890                    0.993613       3.992221      11.770534       0.437613       1.276911      -0.710038       0.005830       0.043467      -0.015881       0.046643      -0.012095      -0.003160      -0.001575      -0.021767      -0.049441      -0.017760      -0.006752       0.024512              2.349044       2.149023       0.622324      -0.348283       2.813232      -0.363315       2.084876           0.000000
           98              H       5.351576      14.254476      14.570646       0.135317       1.260774 0.97209938E+01  0.10040541E+03                                 1.958902                            1.851999      -1.096239       2.371462                    0.996947       3.563378      10.302049       0.448185       1.323129      -0.701583      -0.019483       0.037085      -0.000318       0.041892      -0.005727      -0.003561      -0.007744      -0.029489      -0.018690      -0.015707      -0.005067       0.020774              2.004134       2.056511      -0.336565      -0.212591       2.304076       0.198918       1.651815           0.000000
           99              H       5.854831      10.310150      15.351109       0.137922       1.205882 0.89590511E+01  0.89677416E+02                                 1.826488                            1.721066      -0.999808       2.417781                    0.998341       3.308618       9.085248       0.493538       1.239836      -0.720944      -0.008588      -0.037238       0.015012       0.041058      -0.004094      -0.000445      -0.007770      -0.025170      -0.042532      -0.016045      -0.005884       0.021929              1.856223       1.692511       0.206962      -0.284045       2.108438      -0.354217       1.767721          -0.000001
          100              H       7.707488      10.334765      13.976293       0.092397       1.674003 0.12928136E+02  0.14254178E+03                                 2.322387                            2.099873      -1.202172       2.297497                    0.995374       3.845071      11.263276       0.434328       1.279032      -0.711796       0.016117      -0.045493      -0.002657       0.048337       0.005000      -0.009838      -0.006478      -0.034761      -0.016743      -0.020919      -0.002228       0.023148              2.438949       2.478155      -0.783136      -0.349480       2.847404       0.309649       1.991286          -0.000001
          101              H       9.484468      -2.659979      14.972885       0.134888       1.308452 0.10226510E+02  0.10668271E+03                                 1.992617                            1.889199      -1.103745       2.367906                    0.997210       3.541751      10.199340       0.448622       1.308758      -0.705422       0.022746      -0.001642      -0.033197       0.040276       0.000410      -0.011224      -0.007018      -0.005239       0.046560      -0.015063      -0.006352       0.021415              2.032826       2.082365      -0.247635      -0.403750       1.787808       0.171488       2.228304           0.000001
          102              H       8.120208      -0.805882      15.119972       0.084309       1.626811 0.12995323E+02  0.14439067E+03                                 2.310276                            2.126524      -1.400487       2.197084                    0.993007       4.107145      12.332860       0.422444       1.304923      -0.703715       0.008168       0.025911      -0.038107       0.046800      -0.003196      -0.014784      -0.001066       0.001396       0.044164      -0.015674      -0.006609       0.022283              2.385635       1.869458      -0.183093       0.154765       2.659889      -0.695920       2.627558           0.000000
          103              H       6.686182      -1.972644      18.539001       0.081516       1.776495 0.13837152E+02  0.15552889E+03                                 2.417312                            2.170384      -1.373501       2.206541                    0.993096       4.095382      12.202143       0.426859       1.276608      -0.710528      -0.023949      -0.000236       0.039024       0.045787      -0.003258      -0.009520      -0.013228      -0.022872       0.036617      -0.022284      -0.000954       0.023238              2.562825       2.627577      -0.443206      -0.862154       2.150669       0.435217       2.910229           0.000001
          104              H       8.057865      -3.842558      18.539001       0.132733       1.233280 0.92792396E+01  0.93634726E+02                                 1.841350                            1.741113      -1.086419       2.367747                    0.997897       3.391039       9.327494       0.495460       1.225103      -0.723617      -0.001740      -0.021733       0.033299       0.039801       0.002198      -0.010666      -0.011207       0.008204       0.041080      -0.015625      -0.006971       0.022596              1.868197       1.528596      -0.157644      -0.019295       2.055647      -0.411515       2.020348           0.000001
          105              H       4.287201       9.084689      17.992677       0.130695       1.199196 0.88233110E+01  0.87461507E+02                                 1.768467                            1.666116      -1.096645       2.362993                    0.997667       3.307822       8.865294       0.523734       1.179805      -0.734291       0.029396      -0.007890      -0.023585       0.038504      -0.014222      -0.010088       0.005789       0.011664      -0.019180      -0.012538      -0.010593       0.023131              1.795960       1.886567      -0.014516      -0.463451       1.599054      -0.172499       1.902259          -0.000001
          106              H       3.880451       7.383553      19.433531       0.083736       1.571829 0.11648901E+02  0.12458581E+03                                 2.165013                            1.942074      -1.246121       2.264244                    0.995120       3.846665      10.939430       0.471677       1.214165      -0.724297       0.031352      -0.031522      -0.010338       0.045645      -0.008598      -0.017432      -0.000181       0.018111       0.001165      -0.017487      -0.006442       0.023929              2.301547       2.165487      -0.783618       0.051495       2.998064      -0.298780       1.741089          -0.000001
          107              H       0.777841       9.233285      20.820354       0.080999       1.459945 0.10738960E+02  0.11202945E+03                                 2.039120                            1.848981      -0.997390       2.388496                    0.996810       3.620767      10.019054       0.491816       1.193806      -0.730694      -0.040188       0.004885       0.022652       0.046391      -0.012445      -0.012739      -0.006294       0.006492      -0.038551      -0.023383       0.002686       0.020697              2.153729       2.418089       0.241549      -0.780484       1.788929      -0.312293       2.254168          -0.000000
          108              H       1.140055      11.038062      19.460548       0.134898       1.185096 0.86418958E+01  0.85128295E+02                                 1.747007                            1.643175      -1.105714       2.358764                    0.997957       3.269421       8.704490       0.530703       1.171629      -0.736356      -0.024065       0.027990       0.003972       0.037126      -0.011672      -0.009835       0.006625       0.013332      -0.025387      -0.013162      -0.009074       0.022236              1.782151       1.668230      -0.376973      -0.042028       2.152705      -0.192012       1.525516           0.000000
          109              C       0.875823       5.734075      26.829920       0.103149      29.453811 0.35194249E+03  0.79533365E+04                                 8.733722                            6.525113      -0.246230       1.942559                    0.997910      26.965883      79.374718       0.597438       0.453665      -1.027909      -0.038104      -0.005216      -0.020224       0.043453       0.023637       0.005451      -0.037572      -0.030631       0.003867      -0.044497      -0.005155       0.049652             10.408871      11.123812      -1.844427      -0.744240       9.884670       5.319975      10.218130          -0.000000
          110              C       1.561665       4.833467      26.043454      -0.137389      36.224701 0.44527121E+03  0.10636258E+05                                 9.808103                            7.209011      -0.270710       1.893547                    0.998502      30.245115      90.536614       0.585847       0.437681      -1.040640      -0.007339       0.001040       0.000301       0.007418       0.010284      -0.000377      -0.047222      -0.026119       0.014817      -0.041363      -0.014552       0.055916             11.855084      11.718186      -2.178452      -0.852554      11.533846       6.547157      12.313219          -0.000001
          111              C       0.871375       4.165805      25.066374       0.056828      38.833227 0.40345967E+03  0.93027582E+04                                10.210309                            6.792454      -0.140476       1.976177                    0.999179      26.505484      75.275002       0.619455       0.428829      -1.057220      -0.012707       0.014006       0.015482       0.024440       0.008253      -0.004113      -0.027573      -0.022945       0.002075      -0.022623      -0.013049       0.035672             13.795331      13.753257      -4.413037      -2.765869      13.629274       8.260036      14.003462          -0.000001
          112              C      -0.473583       4.434345      24.911782      -0.152942      36.294882 0.46680669E+03  0.11261553E+05                                 9.814599                            7.377593      -0.186218       1.917613                    0.998464      30.418257      90.936250       0.580659       0.437244      -1.042895       0.010619      -0.003452       0.015130       0.018804       0.015730       0.002132      -0.038079      -0.020568       0.028384      -0.038126      -0.008949       0.047075             11.873466      13.748590      -3.135219      -1.430371      10.776847       5.391856      11.094962          -0.000000
          113              C      -1.076293       5.354095      25.743276       0.087104      29.009359 0.34553716E+03  0.77515247E+04                                 8.498004                            6.365463       0.012246       2.022443                    0.998841      26.809326      77.923830       0.620894       0.439741      -1.038796       0.035507       0.003567       0.035701       0.050478       0.019432       0.004516      -0.039286      -0.004136       0.011906      -0.044781       0.001095       0.043686             10.093661      10.896301      -1.506798       0.057536       9.089773       4.926886      10.294911          -0.000000
          114              C       1.530496       3.215783      24.147529       0.380876      33.568739 0.32156036E+03  0.70646686E+04                                 9.611634                            6.286723      -0.357147       1.924152                    0.998793      24.226287      69.030365       0.604866       0.460911      -1.029628       0.015036      -0.020197      -0.017077       0.030424       0.026512      -0.016716      -0.065373      -0.076304      -0.002286      -0.050420      -0.044111       0.094531             13.267209      14.280041      -5.036936      -3.098018      12.738749       7.329771      12.782838          -0.000000
          115              C       3.322291       2.089271      23.441210       0.371387      34.792667 0.32269277E+03  0.70872498E+04                                 9.790097                            6.256111      -0.379257       1.910034                    0.998727      24.395686      69.229208       0.613150       0.454832      -1.034295      -0.027222       0.002597      -0.000549       0.027351       0.019881      -0.016539      -0.067492      -0.065386       0.026627      -0.049654      -0.042275       0.091929             14.094719      25.567850      -3.988942       0.626566       8.433962       2.492093       8.282345          -0.000001
          116              C       1.358299       1.794947      22.427808       0.384170      33.099891 0.30990343E+03  0.67451025E+04                                 9.478171                            6.155514      -0.354902       1.924904                    0.998709      24.027751      68.115062       0.613777       0.458494      -1.031120       0.015459       0.008104       0.022400       0.028397       0.025281      -0.025280      -0.064146      -0.062469       0.043599      -0.048638      -0.044621       0.093259             12.967399      15.053086       1.807472       5.108388      10.241382       6.408745      13.607728          -0.000000
          117              C       4.777102       1.811547      23.458920       0.067598      40.136026 0.40762010E+03  0.93960419E+04                                10.390536                            6.797006      -0.169995       1.963035                    0.999090      26.388752      74.239498       0.625181       0.425022      -1.062601       0.025094      -0.001179      -0.001352       0.025158       0.008862      -0.008279      -0.021368      -0.025542       0.064092      -0.026301      -0.011145       0.037446             14.771038      27.408899      -3.865189       0.909489       9.027395       2.346037       7.876819          -0.000001
          118              C       5.293711       0.845262      22.612418      -0.145708      34.665958 0.42958248E+03  0.10102272E+05                                 9.378709                            6.976414       0.059148       2.001941                    0.999250      29.322059      85.212642       0.613034       0.424863      -1.055419       0.004015       0.009107       0.000316       0.009958       0.012316      -0.004179      -0.027627      -0.061955       0.035623      -0.039304      -0.009317       0.048620             11.582023      18.963421      -3.323466      -0.357474       8.422131       2.375702       7.360516          -0.000001
          119              C       6.663905       0.642932      22.588404       0.088219      27.020602 0.32994217E+03  0.72887908E+04                                 7.979158                            6.123544       0.122725       2.056388                    0.999637      26.315356      74.960483       0.650563       0.426186      -1.050970       0.009935       0.036765       0.021890       0.043927       0.009207       0.005235      -0.015141      -0.066440       0.062816      -0.045761       0.008623       0.037138              9.440184      14.111308      -2.123995       0.412087       7.285571       2.112045       6.923672           0.000000
          120              C       7.006819       2.264560      24.146328       0.091584      26.271209 0.32290381E+03  0.70835439E+04                                 7.777288                            6.030200       0.226102       2.092497                    0.999716      26.005773      73.432652       0.661161       0.422300      -1.055076      -0.002267      -0.033290      -0.035124       0.048447       0.005778       0.006652      -0.013072      -0.060325       0.095963      -0.047506       0.008487       0.039019              9.037695      13.267482      -1.364126       0.491000       7.652584       2.198367       6.193017          -0.000001
          121              C       5.658892       2.526602      24.245387      -0.145253      33.690761 0.42519016E+03  0.99640876E+04                                 9.158119                            6.927886       0.063859       2.004425                    0.999319      29.140172      84.280740       0.617451       0.423301      -1.057371      -0.003709      -0.004735      -0.005244       0.007980       0.004805      -0.003871      -0.014266      -0.046058       0.077949      -0.036615       0.001791       0.034824             11.042562      18.112539      -1.206899       1.175323       7.917077       2.204916       7.098069          -0.000002
          122              C       0.555187       1.166830      21.339663       0.058848      39.392930 0.40045981E+03  0.91910223E+04                                10.235441                            6.727528      -0.040715       2.008250                    0.999252      26.208629      73.594930       0.629677       0.423822      -1.063255      -0.014905      -0.012448      -0.019295       0.027375       0.009829      -0.013039      -0.022453      -0.017059       0.012636      -0.019366      -0.014308       0.033674             13.822762      15.213988       2.009688       5.575380      11.061372       7.345616      15.192926          -0.000000
          123              C      -0.768988       1.488882      21.141545      -0.150741      36.392939 0.45507140E+03  0.10885171E+05                                 9.744795                            7.234538      -0.084077       1.953745                    0.998603      29.944123      88.508977       0.593714       0.431294      -1.048743       0.002329      -0.018211       0.001059       0.018389       0.002479      -0.015721      -0.034109      -0.032149      -0.007769      -0.034842      -0.010321       0.045163             11.691562      14.150103       0.438121       3.401701       9.370047       4.921394      11.554537          -0.000000
          124              C      -1.448887       0.877763      20.099927       0.096307      29.846728 0.34746936E+03  0.77911446E+04                                 8.630103                            6.369586      -0.001433       2.018039                    0.999245      26.605769      76.842328       0.623856       0.437862      -1.041858       0.028515      -0.037257      -0.006156       0.047319       0.001780      -0.021711      -0.032304      -0.018064      -0.042276      -0.042518       0.001440       0.041078             10.274406      11.807607      -0.628371       1.537800       8.577432       4.698213      10.438180          -0.000000
          125              C       0.397835      -0.343495      19.544597       0.096921      28.689408 0.32552463E+03  0.71830866E+04                                 8.394376                            6.128712       0.073145       2.046594                    0.999363      26.214303      75.178689       0.641495       0.432699      -1.044649      -0.037397       0.019088       0.010671       0.043322      -0.006125      -0.029342      -0.034096      -0.019393      -0.019944      -0.049937       0.007138       0.042799             10.147383      10.642966       0.106889       2.160656       8.314285       5.150062      11.484896           0.000001
          126              C       1.138598       0.228888      20.523178      -0.142477      36.594793 0.42546256E+03  0.10022814E+05                                 9.808382                            7.002039      -0.114663       1.945611                    0.999242      29.635746      87.375551       0.601671       0.432135      -1.046600      -0.009134       0.006619       0.001575       0.011390      -0.001768      -0.018113      -0.042273      -0.037059      -0.006624      -0.044158      -0.009587       0.053746             12.070985      12.076202       0.731326       3.122954      10.262024       6.662900      13.874729          -0.000000
          127              C       0.454253      -2.302878      16.329690       0.081672      27.737552 0.33522752E+03  0.74384014E+04                                 8.129266                            6.173047       0.141739       2.061488                    0.999512      26.497793      75.759464       0.647553       0.426276      -1.050438      -0.007910       0.043944      -0.004582       0.044884      -0.005659       0.045295      -0.004016      -0.023305       0.023727      -0.050716       0.006558       0.044158              9.580208      10.795556      -0.002845      -4.783640       9.647747       0.426744       8.297323           0.000001
          128              C       1.591381      -2.356547      15.544424      -0.145033      35.472558 0.45414591E+03  0.10861694E+05                                 9.615467                            7.234229      -0.128661       1.938236                    0.998754      29.992357      88.757821       0.592630       0.432136      -1.047828       0.004339       0.007173       0.011339       0.014101      -0.004355       0.032013      -0.002466      -0.027360       0.012004      -0.039412       0.010541       0.028871             11.650565      14.544447       0.808952      -6.756990       9.999849      -0.501799      10.407398           0.000001
          129              C       2.020399      -1.205405      14.899341       0.068081      42.512306 0.43798992E+03  0.10356381E+05                                11.057812                            7.202331      -0.427928       1.879176                    0.998574      27.433010      80.101527       0.583242       0.444133      -1.043139      -0.017478       0.003770       0.020763       0.027401       0.002767       0.027866       0.001514       0.012700       0.042382      -0.022315      -0.013399       0.035714             15.347677      20.706295      -0.715434     -11.108484      10.890066      -0.097964      14.446668           0.000000
          130              C       1.300413      -0.033369      15.092956      -0.136504      34.653338 0.42767373E+03  0.10047432E+05                                 9.396080                            6.974630       0.022791       1.990651                    0.999405      29.209968      84.879015       0.611227       0.426541      -1.054250       0.006605      -0.003418       0.004210       0.008546       0.004255       0.037823      -0.000315      -0.024655      -0.004079      -0.044876       0.012861       0.032016             11.367271      14.196671      -1.843398      -6.762881       9.526488       0.436326      10.378653          -0.000001
          131              C       0.197429      -0.056665      15.906439       0.088015      27.552689 0.32997142E+03  0.72934428E+04                                 8.095285                            6.121869       0.096536       2.047850                    0.999380      26.381159      75.298132       0.650619       0.425915      -1.050583      -0.000635      -0.042628       0.012681       0.044479       0.008000       0.031572       0.006233      -0.055498       0.019505      -0.049176       0.015226       0.033950              9.506438      11.184748      -1.177937      -5.088043       8.704395      -0.008669       8.630171          -0.000001
          132              C       3.207999      -1.225087      14.030325       0.374377      36.366407 0.34189284E+03  0.77081277E+04                                10.460870                            6.664379      -0.705474       1.805718                    0.997111      25.673759      76.699812       0.557682       0.487148      -1.004840       0.027394      -0.000799      -0.015122       0.031301       0.033557       0.033237       0.049337      -0.015018       0.035755      -0.043773      -0.036344       0.080117             14.821215      19.572169      -1.405100      -9.743392      10.116939      -1.723561      14.774537           0.000000
          133              C       5.045813      -2.256718      13.281981       0.376853      34.687257 0.33206941E+03  0.74128109E+04                                10.063972                            6.512002      -0.540110       1.860689                    0.998167      25.190499      74.244943       0.572955       0.478885      -1.011797      -0.019782       0.021731      -0.003668       0.029614       0.030825       0.050511       0.039545       0.011691       0.048374      -0.044814      -0.039143       0.083956             14.213035      14.451546      -8.655081      -1.896584      19.568498      -1.514522       8.619060           0.000001
          134              C       4.401536      -0.315064      12.370340       0.379139      36.325679 0.32786548E+03  0.72848311E+04                                10.351316                            6.447427      -0.540616       1.860553                    0.998093      24.991544      73.129865       0.579794       0.475454      -1.015129      -0.005928      -0.024011       0.014331       0.028584       0.037576       0.050749       0.042513      -0.000351       0.069024      -0.051092      -0.039524       0.090616             15.442381       9.641567       0.798121      -3.649494      20.808937     -10.643265      15.876640           0.000000
          135              C      -1.496423      14.539321      13.271475       0.068781      39.250665 0.41797152E+03  0.97588725E+04                                10.462845                            7.008658      -0.289042       1.929028                    0.998861      26.910737      77.840037       0.595249       0.440711      -1.046149       0.003182      -0.028028      -0.006689       0.028990       0.025380       0.008667       0.011939       0.010717      -0.013086      -0.024644      -0.008875       0.033519             14.362374      13.856294      -9.930074      -1.565675      19.748172      -0.266039       9.482657           0.000001
          136              C      -1.500875      13.621328      14.288479      -0.146636      33.499370 0.44324098E+03  0.10547391E+05                                 9.268041                            7.157307      -0.114222       1.945648                    0.998709      29.875903      88.483422       0.593896       0.433402      -1.045997      -0.010246      -0.007765      -0.010586       0.016653       0.023183       0.007165       0.009857       0.015911       0.061945      -0.035115       0.005548       0.029566             11.007128       9.996034      -5.854379      -0.725815      14.371280      -0.687613       8.654069           0.000001
          137              C      -0.679943      12.523939      14.189420       0.096440      26.603630 0.32976350E+03  0.73044693E+04                                 7.955612                            6.157180       0.088842       2.047475                    0.999551      26.428293      76.082567       0.641398       0.431114      -1.044996       0.011851       0.006652      -0.046973       0.048899       0.035903       0.014565       0.003742       0.028291       0.065540      -0.049889       0.010574       0.039315              9.241038       8.120400      -4.255187      -1.337571      11.255378      -0.108866       8.347336           0.000001
          138              C       0.143954      13.189187      12.211246       0.091956      26.646458 0.32601776E+03  0.71917679E+04                                 7.932832                            6.094480       0.146281       2.065387                    0.999571      26.333451      75.340239       0.649903       0.427231      -1.048693      -0.019692      -0.021200       0.039964       0.049339       0.036562       0.009374       0.006298       0.015994       0.048243      -0.045482       0.009675       0.035807              9.254534       8.454813      -4.433567      -2.052139      11.082562       0.263801       8.226226           0.000002
          139              C      -0.660648      14.315421      12.208244      -0.144694      33.997746 0.43022774E+03  0.10122643E+05                                 9.275901                            6.995197       0.054290       1.999690                    0.999499      29.306781      85.228585       0.610348       0.426514      -1.054251      -0.011596      -0.009952      -0.002619       0.015504       0.035956       0.010394      -0.001855       0.020100       0.015335      -0.041209       0.004754       0.036456             11.210528      10.605539      -6.383111      -2.389411      14.048287       0.831956       8.977758           0.000002
          140              C       4.634600       0.809436      11.421777       0.084631      41.354507 0.39211796E+03  0.89862149E+04                                10.803222                            6.748818      -0.221767       1.955411                    0.999083      26.150722      74.288964       0.613587       0.435582      -1.052022      -0.000404       0.019354      -0.012522       0.023055       0.018084       0.027712       0.027694       0.013233       0.014399      -0.031130      -0.019021       0.050151             16.262830       9.041023       1.196077      -3.686845      22.399561     -12.282789      17.347905           0.000001
          141              C       3.859688       1.925931      11.415774      -0.139182      34.880377 0.39938594E+03  0.92111826E+04                                 9.411531                            6.712406       0.074916       2.011318                    0.999687      28.575604      81.908268       0.627753       0.423053      -1.057852       0.011278      -0.001721       0.000953       0.011448       0.005635       0.015032       0.034054       0.043004      -0.000682      -0.046762       0.007897       0.038864             12.164266       7.607811      -0.747792      -1.848526      16.802000      -7.718720      12.082986          -0.000001
          142              C       4.104628       2.935884      10.557264       0.098741      27.539911 0.30474919E+03  0.65891603E+04                                 8.064676                            5.865215       0.250412       2.105971                    0.999827      25.515140      71.523504       0.669209       0.423308      -1.054465       0.037432      -0.016565      -0.021824       0.046388      -0.004128       0.019624       0.037712       0.041901       0.021903      -0.052616       0.011243       0.041373              9.981116       7.424646      -0.842661      -2.181984      12.711459      -5.271168       9.807242          -0.000001
          143              C       5.878609       1.860752       9.758791       0.093633      27.764423 0.31057443E+03  0.67355627E+04                                 8.078211                            5.898973       0.258388       2.102529                    0.999867      25.631754      71.562956       0.672171       0.420164      -1.058222      -0.040153       0.022737       0.017373       0.049305       0.003811       0.007716       0.032249       0.050828      -0.004299      -0.047372       0.014832       0.032540             10.107267       7.665503       0.478677      -2.796246      12.514183      -5.762856      10.142115           0.000000
          144              C       5.688595       0.787847      10.578277      -0.146916      35.100919 0.40512392E+03  0.93733539E+04                                 9.445320                            6.761145       0.108941       2.020836                    0.999682      28.712934      82.331407       0.625626       0.423140      -1.058199      -0.005400       0.003006       0.002121       0.006534       0.000605       0.022455       0.032404       0.017076      -0.005272      -0.041830       0.003097       0.038733             12.174662       8.247868       1.127861      -3.607546      15.106178      -7.596050      13.169940           0.000001
          145              C      -0.875887       9.182660      11.821014       0.106495      29.299370 0.34973740E+03  0.78895240E+04                                 8.696716                            6.498410      -0.235943       1.946867                    0.998082      26.873696      78.981946       0.599645       0.452797      -1.028606       0.038964      -0.005834      -0.021265       0.044771      -0.022568      -0.006889      -0.036218      -0.031444       0.004172      -0.043854      -0.004050       0.047904             10.362746      11.071925       1.828555       0.731637       9.840843       5.295841      10.175471          -0.000000
          146              C      -1.561723       8.282052      11.034548      -0.138451      36.287487 0.44635120E+03  0.10668853E+05                                 9.819581                            7.217859      -0.274294       1.891966                    0.998520      30.279316      90.677281       0.585455       0.437695      -1.040599       0.006151       0.000083      -0.001748       0.006395      -0.010835      -0.000261      -0.046748      -0.027273       0.013800      -0.041226      -0.014459       0.055684             11.868937      11.729154       2.178612       0.851852      11.548365       6.556792      12.329293          -0.000001
          147              C      -0.871428       7.614390      10.057468       0.054599      38.870920 0.40393252E+03  0.93166244E+04                                10.216357                            6.796145      -0.142149       1.975568                    0.999196      26.525842      75.351034       0.619311       0.428793      -1.057216       0.013466       0.013703       0.016210       0.025137      -0.009143       0.004378      -0.028091      -0.025056       0.003926      -0.022761      -0.014339       0.037101             13.803619      13.761220       4.415874       2.768321      13.637708       8.265447      14.011927          -0.000001
          148              C       0.473528       7.882931       9.902876      -0.150564      36.299985 0.46687186E+03  0.11264775E+05                                 9.821920                            7.383335      -0.194420       1.915212                    0.998471      30.415522      90.967868       0.579752       0.437863      -1.042409      -0.010940      -0.004602       0.013974       0.018334      -0.016618      -0.002165      -0.036754      -0.020167       0.028542      -0.037832      -0.008062       0.045894             11.882648      13.760860       3.139740       1.434473      10.784957       5.394896      11.102127          -0.000000
          149              C       1.076232       8.802680      10.734370       0.085870      29.093491 0.34687408E+03  0.77893163E+04                                 8.515960                            6.379157       0.008672       2.020475                    0.998969      26.852880      78.098836       0.620001       0.439933      -1.038645      -0.036156       0.003617       0.035718       0.050952      -0.020273      -0.004445      -0.038291      -0.003585       0.013956      -0.044478       0.001438       0.043039             10.116167      10.912636       1.510288      -0.054140       9.113579       4.942737      10.322287          -0.000000
          150              C      -1.530543       6.664368       9.138623       0.381774      33.557545 0.32139585E+03  0.70601857E+04                                 9.610942                            6.285916      -0.355724       1.924658                    0.998853      24.216722      68.999976       0.604787       0.461029      -1.029557      -0.014452      -0.019534      -0.017678       0.030049      -0.026948       0.016799      -0.064590      -0.079258      -0.002190      -0.049838      -0.044997       0.094835             13.266995      14.277898       5.036470       3.098105      12.739121       7.331032      12.783965          -0.000000
          151              C      11.522669       5.537856       8.432304       0.371949      34.836063 0.32307745E+03  0.70984605E+04                                 9.801701                            6.262191      -0.379011       1.909726                    0.998735      24.409255      69.301862       0.612451       0.455174      -1.034006       0.029396       0.002484      -0.001468       0.029537      -0.020037       0.016462      -0.066770      -0.065243       0.025662      -0.049103      -0.042092       0.091195             14.114035      25.606687       3.996113      -0.626967       8.443922       2.494911       8.291495          -0.000000
          152              C      -1.358336       5.243533       7.418902       0.382078      33.148907 0.31042619E+03  0.67587610E+04                                 9.483895                            6.158208      -0.350005       1.926125                    0.998711      24.049916      68.170721       0.614067       0.458122      -1.031416      -0.017144       0.007753       0.023042       0.029748      -0.025226       0.024402      -0.065893      -0.061034       0.041993      -0.047783      -0.046391       0.094174             12.977273      15.067083      -1.810608      -5.115145      10.247238       6.413161      13.617498          -0.000000
          153              C      10.067860       5.260132       8.450014       0.069182      40.062472 0.40673719E+03  0.93712101E+04                                10.382061                            6.792166      -0.176504       1.961555                    0.999099      26.355913      74.144932       0.625015       0.425338      -1.062335      -0.025045      -0.000168      -0.000638       0.025053      -0.010062       0.007834      -0.022088      -0.025945       0.060615      -0.026522      -0.011180       0.037702             14.758295      27.384283       3.861369      -0.908650       9.019962       2.343819       7.870641          -0.000000
          154              C       9.551257       4.293847       7.603512      -0.146763      34.765158 0.43110829E+03  0.10147369E+05                                 9.396463                            6.989039       0.057008       2.000651                    0.999255      29.371101      85.400111       0.612434       0.424893      -1.055377      -0.001742       0.009558      -0.000980       0.009764      -0.012104       0.004434      -0.027442      -0.063037       0.036391      -0.039838      -0.008938       0.048776             11.606099      19.007794       3.335499       0.360456       8.437811       2.378549       7.372693          -0.000000
          155              C       8.181064       4.091517       7.579498       0.088911      26.998060 0.32958085E+03  0.72792273E+04                                 7.977346                            6.122506       0.122918       2.056485                    0.999651      26.301146      74.925739       0.650212       0.426509      -1.050712      -0.009056       0.037211       0.022266       0.044300      -0.009019      -0.003675      -0.015384      -0.066904       0.063583      -0.045746       0.008111       0.037635              9.437913      14.107791       2.124248      -0.412172       7.283983       2.110887       6.921966           0.000000
          156              C       7.838139       5.713146       9.137422       0.091492      26.290909 0.32324884E+03  0.70936819E+04                                 7.785894                            6.037723       0.216436       2.089479                    0.999722      26.014441      73.493295       0.659980       0.422903      -1.054600      -0.000537      -0.033844      -0.035236       0.048860      -0.004403      -0.007022      -0.012106      -0.062407       0.095498      -0.048220       0.009792       0.038428              9.047687      13.283800       1.370873      -0.488180       7.661280       2.199287       6.197980          -0.000001
          157              C       9.186064       5.975187       9.236481      -0.144097      33.661450 0.42474528E+03  0.99512505E+04                                 9.153334                            6.924528       0.068205       2.006002                    0.999314      29.124245      84.229808       0.617553       0.423334      -1.057330       0.002914      -0.005842      -0.003930       0.007620      -0.003435       0.003659      -0.013151      -0.047050       0.076266      -0.036610       0.003105       0.033506             11.035939      18.097512       1.208091      -1.172250       7.914922       2.205370       7.095383          -0.000002
          158              C      -0.555219       4.615415       6.330757       0.060579      39.328439 0.39963597E+03  0.91681245E+04                                10.229304                            6.723695      -0.046412       2.006895                    0.999233      26.178736      73.514153       0.629372       0.424212      -1.062925       0.013392      -0.012547      -0.019042       0.026446      -0.009789       0.011768      -0.023037      -0.019062       0.014261      -0.018735      -0.015321       0.034057             13.815151      15.205008      -2.009428      -5.573190      11.055085       7.341269      15.185360          -0.000000
          159              C       0.768954       4.937468       6.132639      -0.152013      36.460222 0.45615100E+03  0.10916717E+05                                 9.752394                            7.240052      -0.079964       1.954340                    0.998635      29.981998      88.624467       0.593905       0.430929      -1.049036      -0.003409      -0.019401       0.002119       0.019812      -0.002697       0.015723      -0.034410      -0.031062      -0.006796      -0.034819      -0.010417       0.045236             11.701329      14.162230      -0.438077      -3.403905       9.377719       4.926203      11.564038          -0.000000
          160              C       1.448857       4.326348       5.091021       0.098126      29.729389 0.34582485E+03  0.77439034E+04                                 8.602224                            6.349634       0.006102       2.021141                    0.999316      26.540701      76.565162       0.625648       0.437192      -1.042415      -0.028526      -0.038979      -0.005943       0.048666      -0.002138       0.022483      -0.031733      -0.020698      -0.044226      -0.042840       0.001155       0.041685             10.240061      11.774002       0.630036      -1.531407       8.547215       4.677524      10.398966          -0.000000
          161              C      -0.397857       3.105091       4.535691       0.094936      28.713455 0.32584429E+03  0.71925142E+04                                 8.400605                            6.132551       0.074098       2.046762                    0.999384      26.232757      75.264856       0.641109       0.432816      -1.044490       0.037808       0.019288       0.008419       0.043270       0.007098       0.029701      -0.034745      -0.019636      -0.021094      -0.051205       0.008088       0.043117             10.155818      10.649023      -0.107059      -2.161083       8.322355       5.156356      11.496076           0.000001
          162              C      -1.138625       3.677474       5.514272      -0.141748      36.636395 0.42598978E+03  0.10038421E+05                                 9.818390                            7.008751      -0.107661       1.947547                    0.999196      29.647570      87.426548       0.601072       0.432428      -1.046414       0.009114       0.005216       0.000266       0.010505       0.001957       0.018309      -0.041324      -0.037370      -0.010099      -0.044054      -0.008775       0.052830             12.085275      12.081838      -0.736275      -3.128100      10.276750       6.676061      13.897237          -0.000000
          163              C      -0.454261       1.145708       1.320784       0.080428      27.807308 0.33628815E+03  0.74688456E+04                                 8.148294                            6.187369       0.135372       2.058916                    0.999532      26.537080      75.940593       0.646000       0.426905      -1.049908       0.006745       0.044795      -0.005000       0.045575       0.006209      -0.044410      -0.003116      -0.023080       0.027584      -0.049820       0.006055       0.043766              9.603967      10.825751       0.005861       4.799117       9.666200       0.432417       8.319950           0.000001
          164              C      13.253613       1.092039       0.535518      -0.144424      35.401025 0.45303599E+03  0.10827346E+05                                 9.596551                            7.220340      -0.120813       1.940830                    0.998784      29.959306      88.596636       0.593886       0.431533      -1.048308      -0.006160       0.007989       0.011289       0.015139       0.004542      -0.031254      -0.002951      -0.028200       0.011147      -0.038959       0.010706       0.028253             11.626110      14.510907      -0.803366       6.739975       9.982977      -0.500037      10.384445           0.000001
          165              C      12.824590      -4.653991      29.908247       0.068544      42.494786 0.43763547E+03  0.10347562E+05                                11.062944                            7.205048      -0.434093       1.877674                    0.998458      27.421794      80.108980       0.582355       0.444828      -1.042564       0.016943       0.004463       0.021356       0.027624      -0.002649      -0.028708       0.002373       0.013479       0.043109      -0.022734      -0.014118       0.036851             15.355886      20.717936       0.713205      11.116772      10.893085      -0.099584      14.456637           0.000000
          166              C      -1.300431       3.415216       0.084050      -0.135864      34.665090 0.42782713E+03  0.10052731E+05                                 9.401409                            6.978748       0.020327       1.989747                    0.999363      29.212763      84.916211       0.610622       0.426892      -1.053950      -0.006685      -0.001884       0.002630       0.007427      -0.005398      -0.036705      -0.000747      -0.027182      -0.005170      -0.044697       0.014251       0.030446             11.373756      14.205199       1.842552       6.767451       9.530129       0.435726      10.385941          -0.000001
          167              C      -0.197448       3.391921       0.897533       0.087527      27.585430 0.33049521E+03  0.73078850E+04                                 8.103443                            6.128869       0.098871       2.048525                    0.999395      26.394958      75.351198       0.649909       0.426213      -1.050404       0.001138      -0.042290       0.012443       0.044098      -0.007567      -0.031893       0.006236      -0.055026       0.020894      -0.049297       0.015487       0.033811              9.516308      11.198110       1.174170       5.096021       8.708266      -0.011048       8.642548          -0.000001
          168              C      11.636990      -4.673673      29.039231       0.370933      36.455154 0.34288629E+03  0.77354846E+04                                10.471882                            6.670439      -0.701357       1.806465                    0.997152      25.714137      76.823966       0.557929       0.486620      -1.005196      -0.024572       0.000717      -0.015699       0.029168      -0.033798      -0.033906       0.050549      -0.015969       0.036929      -0.044468      -0.037277       0.081745             14.837708      19.595089       1.405485       9.757225      10.125349      -1.724802      14.792686           0.000000
          169              C       9.799182      -5.705304      28.290887       0.376548      34.677009 0.33199497E+03  0.74103747E+04                                10.060571                            6.510120      -0.543246       1.859809                    0.998145      25.185322      74.214052       0.573218       0.478716      -1.011936       0.019526       0.021388      -0.001436       0.028996      -0.030831      -0.051206       0.037962       0.012343       0.049461      -0.044892      -0.038744       0.083636             14.207157      14.446992       8.650784       1.897191      19.558213      -1.512428       8.616266           0.000001
          170              C      10.443451      -3.763649      27.379246       0.381641      36.294960 0.32755098E+03  0.72766941E+04                                10.348099                            6.446063      -0.543740       1.859370                    0.998168      24.982736      73.117905       0.579575       0.475709      -1.014910       0.006334      -0.023090       0.014297       0.027887      -0.036979      -0.049864       0.042323      -0.000278       0.067439      -0.050028      -0.039383       0.089411             15.435133       9.639353      -0.798495       3.649563      20.795717     -10.636209      15.870329           0.000000
          171              C       1.496329      11.090736      28.280381       0.067080      39.269081 0.41819352E+03  0.97651192E+04                                10.466696                            7.010789      -0.293282       1.927836                    0.998825      26.912200      77.842451       0.595139       0.440745      -1.046153      -0.003105      -0.026400      -0.007844       0.027715      -0.025745      -0.009453       0.009241       0.011214      -0.017879      -0.023481      -0.010217       0.033698             14.369026      13.864118       9.938033       1.566240      19.759904      -0.263550       9.483056           0.000001
          172              C       1.500784      10.172743      29.297385      -0.143485      33.409688 0.44177600E+03  0.10504168E+05                                 9.256824                            7.150227      -0.121328       1.944418                    0.998765      29.819017      88.288989       0.593578       0.433979      -1.045616       0.011060      -0.007313      -0.010388       0.016844      -0.022850      -0.007335       0.008721       0.014857       0.064095      -0.034850       0.005652       0.029198             10.992278       9.982558       5.845102       0.723538      14.352077      -0.687214       8.642200           0.000001
          173              C       0.679859       9.075353      29.198326       0.093271      26.695067 0.33127777E+03  0.73462500E+04                                 7.972084                            6.170311       0.083142       2.044693                    0.999598      26.486522      76.287198       0.640884       0.430976      -1.045104      -0.012777       0.006989      -0.047389       0.049577      -0.036311      -0.012975       0.004001       0.028748       0.062211      -0.049653       0.011304       0.038349              9.260038       8.137701       4.264853       1.340482      11.278148      -0.106958       8.364266           0.000001
          174              C      -0.144039       9.740602      27.220152       0.086719      26.819652 0.32874658E+03  0.72679372E+04                                 7.969414                            6.121836       0.145545       2.063904                    0.999595      26.444427      75.769809       0.648071       0.427497      -1.048408       0.021734      -0.019739       0.040370       0.049918      -0.037178      -0.009892       0.006481       0.015825       0.043988      -0.045367       0.008458       0.036908              9.299162       8.494034       4.460832       2.057089      11.144713       0.264142       8.258738           0.000002
          175              C       0.660557      10.866836      27.217150      -0.142598      33.883376 0.42839976E+03  0.10068290E+05                                 9.253459                            6.978662       0.057815       2.001710                    0.999450      29.248453      84.994002       0.611326       0.426311      -1.054441       0.012643      -0.010711      -0.001407       0.016630      -0.036688      -0.010109      -0.002992       0.023211       0.015862      -0.042608       0.005455       0.037153             11.182156      10.576656       6.364348       2.381021      14.013664       0.825215       8.956148           0.000002
          176              C      10.210382      -2.639150      26.430683       0.081641      41.488222 0.39349861E+03  0.90260125E+04                                10.825995                            6.761124      -0.225641       1.953510                    0.999114      26.197456      74.461560       0.612953       0.435638      -1.051962      -0.000468       0.018815      -0.012671       0.022689      -0.018353      -0.028304       0.027844       0.014925       0.012529      -0.031875      -0.018991       0.050865             16.299960       9.058554      -1.198678       3.694801      22.453255     -12.314682      17.388072           0.000001
          177              C      10.985288      -1.522654      26.424680      -0.136712      34.743734 0.39748854E+03  0.91560351E+04                                 9.383223                            6.692984       0.079584       2.013273                    0.999651      28.516968      81.675442       0.629183       0.422616      -1.058181      -0.013253      -0.001442      -0.000726       0.013351      -0.005090      -0.016428       0.033674       0.042164      -0.001308      -0.046346       0.006947       0.039399             12.123435       7.589378       0.744408       1.847383      16.737182      -7.685540      12.043745          -0.000002
          178              C      10.740343      -0.512702      25.566170       0.091403      27.780912 0.30798086E+03  0.66778988E+04                                 8.118549                            5.902675       0.243273       2.101827                    0.999812      25.644882      72.034062       0.665863       0.424234      -1.053687      -0.037450      -0.017731      -0.020413       0.046191       0.002664      -0.020726       0.038869       0.044305       0.024855      -0.054186       0.010134       0.044052             10.052929       7.468794       0.835738       2.201919      12.800845      -5.324011       9.889150          -0.000001
          179              C       8.966369      -1.587833      24.767697       0.092632      27.819800 0.31131268E+03  0.67561066E+04                                 8.095384                            5.911823       0.249485       2.099681                    0.999841      25.650473      71.657426       0.670392       0.420995      -1.057617       0.038830       0.024301       0.013710       0.047815      -0.005243      -0.006461       0.030700       0.051639      -0.006049      -0.046167       0.013978       0.032189             10.129791       7.676016      -0.477231       2.797194      12.550484      -5.780173      10.162874           0.000000
          180              C       9.156387      -2.660739      25.587183      -0.142967      34.964957 0.40332716E+03  0.93215221E+04                                 9.419510                            6.744573       0.112868       2.022691                    0.999684      28.655581      82.124760       0.626605       0.422944      -1.058309       0.003918       0.003836       0.000899       0.005557      -0.000103      -0.021144       0.032667       0.016582      -0.012236      -0.042200       0.004981       0.037219             12.135515       8.227058      -1.113842       3.591884      15.059648      -7.561922      13.119839           0.000001
          181              C       8.298339       1.900111      18.196798       0.106495      29.299369 0.34973738E+03  0.78895234E+04                                 8.696715                            6.498410      -0.235943       1.946867                    0.998082      26.873695      78.981943       0.599645       0.452797      -1.028606      -0.038964       0.005834       0.021265       0.044771      -0.022568      -0.006889      -0.036218      -0.031444       0.004172      -0.043854      -0.004050       0.047904             10.362746      11.071925       1.828556       0.731638       9.840843       5.295841      10.175471          -0.000000
          182              C       8.984175       2.800719      18.983264      -0.138451      36.287492 0.44635127E+03  0.10668855E+05                                 9.819582                            7.217860      -0.274294       1.891966                    0.998520      30.279318      90.677296       0.585455       0.437695      -1.040599      -0.006151      -0.000083       0.001748       0.006395      -0.010835      -0.000261      -0.046748      -0.027273       0.013800      -0.041225      -0.014459       0.055684             11.868939      11.729156       2.178613       0.851853      11.548367       6.556793      12.329295          -0.000001
          183              C       8.293880       3.468381      19.960344       0.054599      38.870921 0.40393252E+03  0.93166244E+04                                10.216358                            6.796146      -0.142149       1.975569                    0.999196      26.525842      75.351039       0.619311       0.428793      -1.057216      -0.013466      -0.013703      -0.016210       0.025137      -0.009143       0.004378      -0.028091      -0.025056       0.003926      -0.022761      -0.014339       0.037101             13.803620      13.761223       4.415875       2.768321      13.637710       8.265448      14.011929          -0.000001
          184              C       6.948924       3.199840      20.114936      -0.150564      36.299987 0.46687189E+03  0.11264776E+05                                 9.821920                            7.383335      -0.194420       1.915212                    0.998471      30.415523      90.967871       0.579752       0.437863      -1.042409       0.010940       0.004602      -0.013974       0.018334      -0.016618      -0.002165      -0.036754      -0.020167       0.028543      -0.037832      -0.008062       0.045894             11.882648      13.760861       3.139740       1.434473      10.784957       5.394896      11.102127          -0.000000
          185              C       6.346220       2.280091      19.283442       0.085870      29.093491 0.34687408E+03  0.77893162E+04                                 8.515959                            6.379157       0.008672       2.020475                    0.998969      26.852880      78.098834       0.620001       0.439932      -1.038645       0.036156      -0.003617      -0.035718       0.050952      -0.020273      -0.004445      -0.038291      -0.003585       0.013956      -0.044478       0.001438       0.043040             10.116167      10.912636       1.510288      -0.054140       9.113579       4.942736      10.322286          -0.000000
          186              C       8.952995       4.418403      20.879189       0.381774      33.557548 0.32139586E+03  0.70601863E+04                                 9.610944                            6.285916      -0.355724       1.924658                    0.998853      24.216723      68.999985       0.604786       0.461029      -1.029557       0.014452       0.019534       0.017678       0.030049      -0.026948       0.016799      -0.064590      -0.079258      -0.002190      -0.049838      -0.044997       0.094835             13.266997      14.277900       5.036471       3.098106      12.739123       7.331033      12.783968          -0.000000
          187              C      -4.100217       5.544915      21.585508       0.371949      34.836070 0.32307751E+03  0.70984621E+04                                 9.801703                            6.262192      -0.379011       1.909726                    0.998735      24.409258      69.301876       0.612451       0.455174      -1.034006      -0.029396      -0.002484       0.001468       0.029537      -0.020037       0.016462      -0.066769      -0.065243       0.025662      -0.049103      -0.042092       0.091195             14.114038      25.606693       3.996114      -0.626967       8.443923       2.494912       8.291497          -0.000001
          188              C       8.780788       5.839238      22.598910       0.382078      33.148910 0.31042621E+03  0.67587616E+04                                 9.483896                            6.158208      -0.350005       1.926125                    0.998711      24.049917      68.170729       0.614067       0.458122      -1.031416       0.017144      -0.007753      -0.023042       0.029748      -0.025226       0.024402      -0.065893      -0.061034       0.041993      -0.047783      -0.046391       0.094174             12.977276      15.067086      -1.810608      -5.115147      10.247240       6.413163      13.617501          -0.000000
          189              C      -2.645408       5.822639      21.567798       0.069182      40.062474 0.40673719E+03  0.93712102E+04                                10.382062                            6.792166      -0.176503       1.961555                    0.999099      26.355913      74.144937       0.625015       0.425338      -1.062335       0.025045       0.000168       0.000638       0.025053      -0.010062       0.007834      -0.022088      -0.025945       0.060615      -0.026522      -0.011180       0.037702             14.758298      27.384288       3.861369      -0.908650       9.019963       2.343820       7.870642          -0.000001
          190              C      -2.128805       6.788924      22.414300      -0.146763      34.765161 0.43110830E+03  0.10147370E+05                                 9.396464                            6.989040       0.057008       2.000651                    0.999255      29.371101      85.400120       0.612434       0.424893      -1.055377       0.001742      -0.009558       0.000980       0.009764      -0.012104       0.004434      -0.027442      -0.063037       0.036391      -0.039838      -0.008938       0.048776             11.606102      19.007798       3.335500       0.360457       8.437813       2.378549       7.372694          -0.000001
          191              C      -0.758612       6.991254      22.438314       0.088911      26.998058 0.32958082E+03  0.72792267E+04                                 7.977346                            6.122506       0.122918       2.056485                    0.999651      26.301145      74.925738       0.650212       0.426509      -1.050712       0.009056      -0.037211      -0.022266       0.044300      -0.009019      -0.003675      -0.015384      -0.066904       0.063583      -0.045746       0.008111       0.037635              9.437913      14.107791       2.124248      -0.412172       7.283983       2.110887       6.921966           0.000000
          192              C      -0.415687       5.369625      20.880390       0.091492      26.290909 0.32324883E+03  0.70936816E+04                                 7.785894                            6.037723       0.216436       2.089479                    0.999722      26.014441      73.493296       0.659980       0.422903      -1.054600       0.000537       0.033844       0.035236       0.048860      -0.004403      -0.007022      -0.012106      -0.062407       0.095498      -0.048220       0.009792       0.038428              9.047687      13.283801       1.370874      -0.488180       7.661280       2.199287       6.197980          -0.000001
          193              C      -1.763612       5.107584      20.781331      -0.144097      33.661453 0.42474532E+03  0.99512518E+04                                 9.153335                            6.924528       0.068205       2.006002                    0.999314      29.124246      84.229818       0.617553       0.423334      -1.057330      -0.002914       0.005842       0.003930       0.007620      -0.003435       0.003660      -0.013151      -0.047050       0.076266      -0.036610       0.003105       0.033505             11.035941      18.097515       1.208092      -1.172250       7.914923       2.205371       7.095384          -0.000002
          194              C       7.977671       6.467356      23.687055       0.060579      39.328440 0.39963597E+03  0.91681246E+04                                10.229305                            6.723696      -0.046412       2.006895                    0.999233      26.178736      73.514155       0.629372       0.424212      -1.062925      -0.013392       0.012547       0.019042       0.026446      -0.009789       0.011768      -0.023037      -0.019062       0.014261      -0.018735      -0.015321       0.034057             13.815152      15.205009      -2.009428      -5.573191      11.055085       7.341269      15.185362          -0.000000
          195              C       6.653498       6.145303      23.885173      -0.152013      36.460223 0.45615100E+03  0.10916717E+05                                 9.752394                            7.240052      -0.079964       1.954340                    0.998635      29.981999      88.624469       0.593905       0.430929      -1.049036       0.003409       0.019401      -0.002119       0.019812      -0.002697       0.015723      -0.034410      -0.031062      -0.006796      -0.034819      -0.010417       0.045236             11.701329      14.162231      -0.438077      -3.403905       9.377719       4.926203      11.564038          -0.000000
          196              C       5.973595       6.756423      24.926791       0.098126      29.729389 0.34582485E+03  0.77439033E+04                                 8.602224                            6.349634       0.006102       2.021141                    0.999316      26.540701      76.565162       0.625648       0.437192      -1.042415       0.028526       0.038979       0.005943       0.048666      -0.002138       0.022483      -0.031733      -0.020698      -0.044225      -0.042840       0.001155       0.041685             10.240061      11.774003       0.630035      -1.531407       8.547215       4.677524      10.398966          -0.000000
          197              C       7.820309       7.977680      25.482121       0.094936      28.713455 0.32584429E+03  0.71925142E+04                                 8.400606                            6.132551       0.074098       2.046762                    0.999384      26.232757      75.264858       0.641109       0.432816      -1.044490      -0.037808      -0.019288      -0.008419       0.043270       0.007098       0.029701      -0.034745      -0.019636      -0.021094      -0.051205       0.008088       0.043117             10.155818      10.649024      -0.107059      -2.161084       8.322355       5.156356      11.496076           0.000000
          198              C       8.561077       7.405297      24.503540      -0.141748      36.636400 0.42598984E+03  0.10038423E+05                                 9.818391                            7.008752      -0.107661       1.947547                    0.999196      29.647572      87.426559       0.601072       0.432428      -1.046414      -0.009114      -0.005216      -0.000266       0.010505       0.001957       0.018309      -0.041324      -0.037370      -0.010099      -0.044054      -0.008775       0.052830             12.085276      12.081839      -0.736275      -3.128100      10.276751       6.676062      13.897239          -0.000000
          199              C       7.876713       9.937063      28.697028       0.080428      27.807312 0.33628823E+03  0.74688475E+04                                 8.148294                            6.187369       0.135372       2.058916                    0.999532      26.537082      75.940597       0.646000       0.426905      -1.049908      -0.006745      -0.044795       0.005000       0.045575       0.006209      -0.044410      -0.003116      -0.023080       0.027584      -0.049820       0.006055       0.043766              9.603967      10.825751       0.005861       4.799117       9.666201       0.432418       8.319950           0.000001
          200              C      -5.831161       9.990732      29.482294      -0.144424      35.401025 0.45303599E+03  0.10827345E+05                                 9.596551                            7.220340      -0.120813       1.940830                    0.998784      29.959306      88.596634       0.593886       0.431533      -1.048308       0.006160      -0.007989      -0.011289       0.015139       0.004542      -0.031254      -0.002951      -0.028200       0.011147      -0.038959       0.010706       0.028253             11.626109      14.510907      -0.803366       6.739974       9.982976      -0.500037      10.384444           0.000001
          201              C      -5.402138      15.736762       0.109565       0.068544      42.494783 0.43763545E+03  0.10347562E+05                                11.062944                            7.205048      -0.434093       1.877674                    0.998458      27.421793      80.108974       0.582355       0.444828      -1.042564      -0.016943      -0.004463      -0.021356       0.027624      -0.002649      -0.028708       0.002373       0.013480       0.043109      -0.022734      -0.014118       0.036852             15.355885      20.717934       0.713206      11.116771      10.893085      -0.099584      14.456636           0.000000
          202              C       8.722883       7.667555      29.933762      -0.135864      34.665089 0.42782710E+03  0.10052730E+05                                 9.401409                            6.978747       0.020327       1.989747                    0.999363      29.212762      84.916210       0.610622       0.426892      -1.053950       0.006685       0.001884      -0.002630       0.007427      -0.005398      -0.036705      -0.000747      -0.027182      -0.005170      -0.044697       0.014251       0.030446             11.373757      14.205200       1.842552       6.767451       9.530129       0.435726      10.385941          -0.000001
          203              C       7.619900       7.690850      29.120279       0.087527      27.585427 0.33049516E+03  0.73078838E+04                                 8.103442                            6.128868       0.098871       2.048525                    0.999395      26.394957      75.351196       0.649909       0.426213      -1.050404      -0.001138       0.042290      -0.012443       0.044098      -0.007567      -0.031892       0.006236      -0.055026       0.020894      -0.049297       0.015487       0.033810              9.516308      11.198109       1.174170       5.096020       8.708266      -0.011048       8.642548          -0.000001
          204              C      -4.214538      15.756444       0.978581       0.370933      36.455154 0.34288630E+03  0.77354848E+04                                10.471882                            6.670439      -0.701357       1.806465                    0.997152      25.714137      76.823964       0.557929       0.486620      -1.005196       0.024572      -0.000717       0.015699       0.029168      -0.033798      -0.033906       0.050549      -0.015969       0.036929      -0.044468      -0.037277       0.081745             14.837707      19.595089       1.405485       9.757224      10.125348      -1.724801      14.792685           0.000000
          205              C      -2.376730      16.788075       1.726925       0.376548      34.677009 0.33199497E+03  0.74103747E+04                                10.060571                            6.510120      -0.543246       1.859809                    0.998145      25.185322      74.214052       0.573218       0.478716      -1.011936      -0.019526      -0.021388       0.001436       0.028996      -0.030831      -0.051206       0.037962       0.012343       0.049461      -0.044892      -0.038744       0.083636             14.207157      14.446992       8.650784       1.897191      19.558212      -1.512428       8.616266           0.000001
          206              C      -3.020999      14.846420       2.638566       0.381641      36.294960 0.32755099E+03  0.72766943E+04                                10.348099                            6.446062      -0.543740       1.859370                    0.998168      24.982736      73.117903       0.579575       0.475709      -1.014910      -0.006334       0.023090      -0.014297       0.027887      -0.036979      -0.049864       0.042323      -0.000278       0.067439      -0.050028      -0.039383       0.089411             15.435132       9.639353      -0.798494       3.649563      20.795716     -10.636208      15.870328           0.000000
          207              C       5.926123      -0.007965       1.737431       0.067080      39.269081 0.41819351E+03  0.97651190E+04                                10.466696                            7.010789      -0.293282       1.927836                    0.998825      26.912200      77.842452       0.595139       0.440745      -1.046153       0.003105       0.026400       0.007844       0.027715      -0.025745      -0.009453       0.009241       0.011214      -0.017879      -0.023481      -0.010217       0.033698             14.369026      13.864118       9.938033       1.566240      19.759904      -0.263550       9.483056           0.000001
          208              C       5.921668       0.910028       0.720427      -0.143485      33.409692 0.44177607E+03  0.10504169E+05                                 9.256824                            7.150227      -0.121328       1.944418                    0.998765      29.819019      88.288993       0.593578       0.433979      -1.045616      -0.011060       0.007313       0.010388       0.016844      -0.022850      -0.007335       0.008721       0.014857       0.064095      -0.034850       0.005652       0.029198             10.992278       9.982558       5.845102       0.723538      14.352077      -0.687214       8.642200           0.000001
          209              C       6.742593       2.007418       0.819486       0.093271      26.695068 0.33127778E+03  0.73462504E+04                                 7.972085                            6.170311       0.083142       2.044693                    0.999598      26.486523      76.287201       0.640884       0.430976      -1.045104       0.012777      -0.006989       0.047390       0.049577      -0.036311      -0.012975       0.004001       0.028748       0.062211      -0.049653       0.011304       0.038349              9.260039       8.137702       4.264853       1.340482      11.278148      -0.106959       8.364266           0.000001
          210              C       7.566491       1.342169       2.797660       0.086719      26.819652 0.32874658E+03  0.72679372E+04                                 7.969414                            6.121836       0.145545       2.063904                    0.999595      26.444427      75.769809       0.648071       0.427497      -1.048408      -0.021734       0.019739      -0.040370       0.049918      -0.037178      -0.009892       0.006481       0.015825       0.043988      -0.045367       0.008458       0.036908              9.299162       8.494034       4.460832       2.057089      11.144713       0.264142       8.258738           0.000002
          211              C       6.761895       0.215935       2.800662      -0.142598      33.883376 0.42839975E+03  0.10068290E+05                                 9.253459                            6.978662       0.057815       2.001710                    0.999450      29.248453      84.994006       0.611326       0.426311      -1.054441      -0.012643       0.010711       0.001407       0.016630      -0.036688      -0.010109      -0.002992       0.023211       0.015862      -0.042608       0.005455       0.037153             11.182157      10.576657       6.364349       2.381021      14.013665       0.825215       8.956148           0.000002
          212              C      -2.787930      13.721921       3.587129       0.081641      41.488222 0.39349861E+03  0.90260125E+04                                10.825995                            6.761124      -0.225641       1.953510                    0.999114      26.197456      74.461559       0.612953       0.435638      -1.051962       0.000468      -0.018815       0.012671       0.022689      -0.018353      -0.028304       0.027844       0.014925       0.012529      -0.031875      -0.018991       0.050865             16.299959       9.058554      -1.198678       3.694801      22.453253     -12.314681      17.388071           0.000001
          213              C      -3.562836      12.605425       3.593132      -0.136712      34.743732 0.39748853E+03  0.91560347E+04                                 9.383222                            6.692983       0.079585       2.013273                    0.999651      28.516967      81.675434       0.629183       0.422616      -1.058181       0.013253       0.001442       0.000726       0.013351      -0.005090      -0.016428       0.033674       0.042164      -0.001308      -0.046346       0.006947       0.039399             12.123434       7.589378       0.744408       1.847382      16.737181      -7.685539      12.043743          -0.000001
          214              C      -3.317891      11.595473       4.451642       0.091404      27.780911 0.30798086E+03  0.66778987E+04                                 8.118548                            5.902675       0.243273       2.101827                    0.999812      25.644882      72.034059       0.665863       0.424234      -1.053687       0.037450       0.017731       0.020413       0.046191       0.002664      -0.020726       0.038869       0.044305       0.024855      -0.054186       0.010134       0.044052             10.052928       7.468793       0.835738       2.201919      12.800843      -5.324010       9.889149          -0.000001
          215              C      -1.543917      12.670604       5.250115       0.092632      27.819798 0.31131266E+03  0.67561060E+04                                 8.095384                            5.911823       0.249485       2.099681                    0.999841      25.650472      71.657421       0.670392       0.420995      -1.057617      -0.038830      -0.024301      -0.013710       0.047815      -0.005243      -0.006461       0.030700       0.051639      -0.006049      -0.046167       0.013978       0.032189             10.129791       7.676015      -0.477230       2.797194      12.550484      -5.780172      10.162874           0.000000
          216              C      -1.733935      13.743510       4.430629      -0.142967      34.964953 0.40332712E+03  0.93215208E+04                                 9.419509                            6.744572       0.112868       2.022691                    0.999684      28.655580      82.124755       0.626605       0.422944      -1.058309      -0.003918      -0.003836      -0.000899       0.005557      -0.000103      -0.021144       0.032667       0.016582      -0.012235      -0.042200       0.004981       0.037219             12.135513       8.227057      -1.113841       3.591883      15.059646      -7.561920      13.119837           0.000001
          217              C       6.546629       5.348696       3.187892       0.103149      29.453813 0.35194252E+03  0.79533373E+04                                 8.733722                            6.525113      -0.246231       1.942559                    0.997910      26.965884      79.374720       0.597438       0.453665      -1.027909       0.038104       0.005216       0.020224       0.043453       0.023637       0.005451      -0.037572      -0.030631       0.003867      -0.044497      -0.005155       0.049652             10.408871      11.123812      -1.844427      -0.744240       9.884670       5.319974      10.218130          -0.000000
          218              C       5.860787       6.249304       3.974358      -0.137389      36.224697 0.44527116E+03  0.10636256E+05                                 9.808101                            7.209010      -0.270710       1.893547                    0.998502      30.245113      90.536598       0.585847       0.437681      -1.040641       0.007339      -0.001040      -0.000300       0.007418       0.010284      -0.000377      -0.047222      -0.026119       0.014817      -0.041363      -0.014552       0.055916             11.855081      11.718184      -2.178451      -0.852553      11.533844       6.547156      12.313217          -0.000001
          219              C       6.551077       6.916966       4.951438       0.056828      38.833223 0.40345965E+03  0.93027574E+04                                10.210308                            6.792454      -0.140476       1.976177                    0.999179      26.505483      75.274992       0.619455       0.428829      -1.057221       0.012707      -0.014006      -0.015481       0.024440       0.008253      -0.004113      -0.027573      -0.022945       0.002075      -0.022623      -0.013050       0.035672             13.795328      13.753254      -4.413035      -2.765868      13.629271       8.260034      14.003459          -0.000001
          220              C       7.896035       6.648426       5.106030      -0.152941      36.294878 0.46680664E+03  0.11261552E+05                                 9.814598                            7.377592      -0.186218       1.917613                    0.998464      30.418255      90.936241       0.580659       0.437244      -1.042895      -0.010619       0.003452      -0.015130       0.018804       0.015730       0.002132      -0.038079      -0.020568       0.028384      -0.038126      -0.008949       0.047075             11.873465      13.748588      -3.135219      -1.430370      10.776846       5.391855      11.094961          -0.000000
          221              C       8.498745       5.728676       4.274536       0.087104      29.009359 0.34553717E+03  0.77515251E+04                                 8.498003                            6.365463       0.012246       2.022443                    0.998841      26.809326      77.923828       0.620894       0.439741      -1.038796      -0.035507      -0.003567      -0.035701       0.050478       0.019432       0.004516      -0.039286      -0.004136       0.011906      -0.044781       0.001095       0.043686             10.093661      10.896300      -1.506798       0.057537       9.089772       4.926886      10.294911          -0.000000
          222              C       5.891956       7.866988       5.870283       0.380876      33.568734 0.32156033E+03  0.70646676E+04                                 9.611633                            6.286723      -0.357147       1.924152                    0.998793      24.226285      69.030355       0.604866       0.460911      -1.029628      -0.015036       0.020197       0.017077       0.030424       0.026512      -0.016716      -0.065373      -0.076304      -0.002286      -0.050420      -0.044111       0.094531             13.267207      14.280038      -5.036934      -3.098017      12.738747       7.329770      12.782836          -0.000000
          223              C       4.100161       8.993500       6.576602       0.371387      34.792660 0.32269272E+03  0.70872482E+04                                 9.790095                            6.256110      -0.379257       1.910034                    0.998727      24.395683      69.229194       0.613150       0.454832      -1.034295       0.027222      -0.002597       0.000549       0.027351       0.019881      -0.016539      -0.067492      -0.065386       0.026627      -0.049654      -0.042275       0.091929             14.094716      25.567843      -3.988941       0.626567       8.433960       2.492093       8.282344          -0.000000
          224              C       6.064153       9.287824       7.590004       0.384170      33.099890 0.30990343E+03  0.67451024E+04                                 9.478170                            6.155513      -0.354902       1.924904                    0.998709      24.027751      68.115058       0.613777       0.458494      -1.031120      -0.015459      -0.008105      -0.022400       0.028397       0.025281      -0.025280      -0.064146      -0.062469       0.043599      -0.048638      -0.044621       0.093259             12.967397      15.053084       1.807471       5.108386      10.241381       6.408745      13.607726          -0.000000
          225              C       2.645350       9.271224       6.558892       0.067598      40.136020 0.40762006E+03  0.93960405E+04                                10.390535                            6.797005      -0.169995       1.963035                    0.999090      26.388750      74.239488       0.625181       0.425022      -1.062601      -0.025094       0.001179       0.001352       0.025158       0.008862      -0.008279      -0.021368      -0.025542       0.064092      -0.026301      -0.011145       0.037446             14.771035      27.408893      -3.865188       0.909489       9.027394       2.346037       7.876818          -0.000000
          226              C       2.128741      10.237509       7.405394      -0.145708      34.665955 0.42958243E+03  0.10102271E+05                                 9.378708                            6.976413       0.059148       2.001941                    0.999250      29.322058      85.212630       0.613034       0.424863      -1.055420      -0.004015      -0.009107      -0.000316       0.009958       0.012316      -0.004179      -0.027627      -0.061955       0.035623      -0.039304      -0.009317       0.048620             11.582021      18.963417      -3.323466      -0.357474       8.422130       2.375701       7.360515          -0.000000
          227              C       0.758547      10.439839       7.429408       0.088219      27.020601 0.32994217E+03  0.72887909E+04                                 7.979158                            6.123544       0.122724       2.056388                    0.999637      26.315356      74.960482       0.650563       0.426186      -1.050970      -0.009935      -0.036765      -0.021890       0.043927       0.009207       0.005235      -0.015141      -0.066440       0.062816      -0.045761       0.008623       0.037138              9.440183      14.111307      -2.123994       0.412087       7.285571       2.112045       6.923672           0.000000
          228              C       0.415633       8.818211       5.871484       0.091584      26.271210 0.32290384E+03  0.70835446E+04                                 7.777289                            6.030201       0.226102       2.092497                    0.999716      26.005774      73.432655       0.661161       0.422301      -1.055076       0.002267       0.033290       0.035124       0.048447       0.005778       0.006652      -0.013072      -0.060325       0.095963      -0.047506       0.008487       0.039019              9.037695      13.267482      -1.364127       0.491000       7.652585       2.198367       6.193018          -0.000001
          229              C       1.763560       8.556169       5.772425      -0.145253      33.690757 0.42519011E+03  0.99640859E+04                                 9.158117                            6.927884       0.063859       2.004425                    0.999319      29.140171      84.280727       0.617451       0.423301      -1.057371       0.003709       0.004735       0.005244       0.007980       0.004805      -0.003871      -0.014266      -0.046058       0.077949      -0.036615       0.001791       0.034824             11.042559      18.112534      -1.206898       1.175323       7.917075       2.204915       7.098067          -0.000002
          230              C       6.867265       9.915941       8.678149       0.058848      39.392932 0.40045984E+03  0.91910229E+04                                10.235441                            6.727528      -0.040715       2.008250                    0.999252      26.208630      73.594933       0.629677       0.423822      -1.063255       0.014905       0.012448       0.019295       0.027375       0.009829      -0.013039      -0.022453      -0.017059       0.012636      -0.019366      -0.014308       0.033674             13.822762      15.213988       2.009688       5.575379      11.061372       7.345616      15.192926          -0.000000
          231              C       8.191440       9.593889       8.876267      -0.150741      36.392939 0.45507141E+03  0.10885171E+05                                 9.744795                            7.234538      -0.084078       1.953745                    0.998603      29.944122      88.508976       0.593714       0.431294      -1.048743      -0.002329       0.018211      -0.001059       0.018389       0.002479      -0.015721      -0.034109      -0.032149      -0.007769      -0.034842      -0.010321       0.045163             11.691562      14.150103       0.438121       3.401701       9.370047       4.921394      11.554537          -0.000000
          232              C       8.871339      10.205008       9.917885       0.096307      29.846728 0.34746936E+03  0.77911445E+04                                 8.630103                            6.369586      -0.001434       2.018039                    0.999245      26.605769      76.842328       0.623856       0.437862      -1.041858      -0.028515       0.037257       0.006156       0.047319       0.001780      -0.021711      -0.032304      -0.018064      -0.042276      -0.042518       0.001440       0.041078             10.274406      11.807607      -0.628371       1.537800       8.577432       4.698213      10.438180          -0.000000
          233              C       7.024617      11.426266      10.473215       0.096920      28.689411 0.32552467E+03  0.71830878E+04                                 8.394377                            6.128713       0.073145       2.046594                    0.999363      26.214305      75.178695       0.641494       0.432699      -1.044649       0.037397      -0.019088      -0.010671       0.043322      -0.006125      -0.029342      -0.034096      -0.019393      -0.019944      -0.049937       0.007138       0.042799             10.147383      10.642967       0.106890       2.160657       8.314286       5.150062      11.484897           0.000001
          234              C       6.283854      10.853883       9.494634      -0.142477      36.594795 0.42546259E+03  0.10022815E+05                                 9.808382                            7.002039      -0.114663       1.945611                    0.999242      29.635747      87.375555       0.601671       0.432134      -1.046600       0.009134      -0.006619      -0.001574       0.011390      -0.001768      -0.018113      -0.042273      -0.037059      -0.006624      -0.044158      -0.009587       0.053745             12.070985      12.076202       0.731326       3.122954      10.262024       6.662900      13.874728          -0.000000
          235              C       6.968199      13.385649      13.688122       0.081672      27.737549 0.33522747E+03  0.74384003E+04                                 8.129266                            6.173047       0.141739       2.061488                    0.999512      26.497791      75.759460       0.647553       0.426276      -1.050438       0.007910      -0.043944       0.004582       0.044884      -0.005659       0.045295      -0.004016      -0.023305       0.023727      -0.050716       0.006558       0.044158              9.580208      10.795556      -0.002845      -4.783640       9.647747       0.426744       8.297323           0.000001
          236              C       5.831071      13.439318      14.473388      -0.145033      35.472559 0.45414593E+03  0.10861694E+05                                 9.615466                            7.234229      -0.128661       1.938236                    0.998754      29.992358      88.757824       0.592630       0.432136      -1.047828      -0.004339      -0.007173      -0.011339       0.014101      -0.004355       0.032013      -0.002466      -0.027360       0.012004      -0.039412       0.010541       0.028871             11.650564      14.544447       0.808952      -6.756990       9.999849      -0.501798      10.407398           0.000001
          237              C       5.402053      12.288176      15.118471       0.068080      42.512310 0.43798997E+03  0.10356382E+05                                11.057812                            7.202331      -0.427928       1.879176                    0.998574      27.433012      80.101531       0.583242       0.444133      -1.043139       0.017478      -0.003770      -0.020763       0.027401       0.002767       0.027866       0.001514       0.012700       0.042382      -0.022315      -0.013399       0.035714             15.347677      20.706295      -0.715433     -11.108484      10.890066      -0.097964      14.446669           0.000000
          238              C       6.122039      11.116140      14.924856      -0.136504      34.653340 0.42767377E+03  0.10047433E+05                                 9.396081                            6.974631       0.022790       1.990651                    0.999405      29.209969      84.879017       0.611227       0.426541      -1.054250      -0.006605       0.003418      -0.004210       0.008546       0.004255       0.037823      -0.000315      -0.024655      -0.004079      -0.044876       0.012861       0.032016             11.367271      14.196671      -1.843398      -6.762880       9.526488       0.436326      10.378654          -0.000001
          239              C       7.225023      11.139436      14.111373       0.088015      27.552693 0.32997149E+03  0.72934447E+04                                 8.095286                            6.121870       0.096536       2.047850                    0.999380      26.381161      75.298137       0.650619       0.425915      -1.050583       0.000635       0.042628      -0.012681       0.044479       0.008000       0.031572       0.006233      -0.055498       0.019505      -0.049176       0.015226       0.033950              9.506439      11.184749      -1.177937      -5.088043       8.704395      -0.008669       8.630173          -0.000001
          240              C       4.214453      12.307858      15.987487       0.374377      36.366406 0.34189282E+03  0.77081271E+04                                10.460870                            6.664379      -0.705474       1.805718                    0.997111      25.673758      76.699809       0.557682       0.487148      -1.004840      -0.027394       0.000799       0.015122       0.031301       0.033557       0.033237       0.049337      -0.015018       0.035755      -0.043773      -0.036344       0.080117             14.821214      19.572168      -1.405099      -9.743391      10.116939      -1.723561      14.774536           0.000000
          241              C       2.376639      13.339489      16.735831       0.376853      34.687257 0.33206940E+03  0.74128109E+04                                10.063972                            6.512002      -0.540110       1.860689                    0.998167      25.190499      74.244943       0.572955       0.478885      -1.011797       0.019782      -0.021731       0.003668       0.029614       0.030825       0.050511       0.039545       0.011691       0.048374      -0.044814      -0.039143       0.083956             14.213035      14.451546      -8.655081      -1.896584      19.568498      -1.514522       8.619060           0.000001
          242              C       3.020916      11.397835      17.647472       0.379139      36.325680 0.32786548E+03  0.72848312E+04                                10.351316                            6.447427      -0.540615       1.860553                    0.998093      24.991544      73.129864       0.579794       0.475454      -1.015129       0.005928       0.024011      -0.014331       0.028584       0.037576       0.050749       0.042513      -0.000351       0.069024      -0.051092      -0.039524       0.090616             15.442381       9.641567       0.798121      -3.649493      20.808937     -10.643265      15.876639           0.000000
          243              C       8.918875      -3.456550      16.746337       0.068781      39.250665 0.41797153E+03  0.97588726E+04                                10.462845                            7.008658      -0.289042       1.929028                    0.998861      26.910737      77.840037       0.595249       0.440711      -1.046149      -0.003182       0.028028       0.006689       0.028990       0.025380       0.008667       0.011939       0.010717      -0.013086      -0.024644      -0.008875       0.033519             14.362374      13.856294      -9.930074      -1.565675      19.748172      -0.266039       9.482657           0.000001
          244              C       8.923327      -2.538557      15.729333      -0.146636      33.499364 0.44324090E+03  0.10547389E+05                                 9.268040                            7.157306      -0.114222       1.945648                    0.998709      29.875900      88.483413       0.593896       0.433402      -1.045997       0.010246       0.007765       0.010586       0.016653       0.023183       0.007165       0.009857       0.015911       0.061945      -0.035115       0.005548       0.029566             11.007127       9.996033      -5.854378      -0.725815      14.371279      -0.687613       8.654068           0.000001
          245              C       8.102395      -1.441168      15.828392       0.096440      26.603628 0.32976347E+03  0.73044685E+04                                 7.955612                            6.157179       0.088842       2.047475                    0.999551      26.428291      76.082562       0.641398       0.431114      -1.044996      -0.011851      -0.006652       0.046973       0.048899       0.035903       0.014565       0.003742       0.028291       0.065540      -0.049889       0.010574       0.039315              9.241037       8.120400      -4.255187      -1.337571      11.255377      -0.108866       8.347335           0.000001
          246              C       7.278498      -2.106416      17.806566       0.091956      26.646459 0.32601778E+03  0.71917684E+04                                 7.932832                            6.094480       0.146282       2.065387                    0.999571      26.333452      75.340243       0.649903       0.427231      -1.048693       0.019692       0.021200      -0.039964       0.049339       0.036562       0.009374       0.006298       0.015994       0.048243      -0.045482       0.009675       0.035807              9.254534       8.454814      -4.433568      -2.052139      11.082563       0.263801       8.226226           0.000002
          247              C       8.083100      -3.232650      17.809568      -0.144694      33.997749 0.43022778E+03  0.10122644E+05                                 9.275901                            6.995197       0.054290       1.999690                    0.999499      29.306783      85.228589       0.610348       0.426513      -1.054251       0.011596       0.009952       0.002619       0.015504       0.035956       0.010394      -0.001855       0.020100       0.015335      -0.041209       0.004754       0.036456             11.210528      10.605539      -6.383111      -2.389411      14.048287       0.831956       8.977758           0.000002
          248              C       2.787852      10.273335      18.596035       0.084632      41.354505 0.39211794E+03  0.89862144E+04                                10.803222                            6.748818      -0.221767       1.955411                    0.999083      26.150721      74.288963       0.613587       0.435582      -1.052022       0.000404      -0.019354       0.012522       0.023055       0.018084       0.027712       0.027694       0.013233       0.014399      -0.031130      -0.019021       0.050151             16.262829       9.041023       1.196076      -3.686845      22.399562     -12.282789      17.347904           0.000001
          249              C       3.562764       9.156840      18.602038      -0.139182      34.880378 0.39938595E+03  0.92111831E+04                                 9.411531                            6.712407       0.074915       2.011318                    0.999687      28.575605      81.908275       0.627753       0.423053      -1.057852      -0.011278       0.001721      -0.000953       0.011448       0.005635       0.015032       0.034054       0.043004      -0.000682      -0.046762       0.007897       0.038864             12.164267       7.607811      -0.747792      -1.848527      16.802002      -7.718721      12.082987          -0.000002
          250              C       3.317824       8.146887      19.460548       0.098741      27.539912 0.30474920E+03  0.65891606E+04                                 8.064676                            5.865215       0.250413       2.105971                    0.999827      25.515141      71.523508       0.669209       0.423308      -1.054465      -0.037432       0.016565       0.021824       0.046388      -0.004128       0.019624       0.037712       0.041901       0.021903      -0.052616       0.011242       0.041373              9.981116       7.424647      -0.842661      -2.181984      12.711460      -5.271168       9.807242          -0.000001
          251              C       1.543843       9.222019      20.259021       0.093633      27.764426 0.31057448E+03  0.67355639E+04                                 8.078211                            5.898973       0.258388       2.102529                    0.999867      25.631756      71.562962       0.672171       0.420164      -1.058222       0.040153      -0.022737      -0.017373       0.049305       0.003811       0.007716       0.032249       0.050828      -0.004299      -0.047372       0.014832       0.032540             10.107268       7.665503       0.478677      -2.796246      12.514184      -5.762856      10.142115           0.000000
          252              C       1.733857      10.294924      19.439535      -0.146916      35.100919 0.40512393E+03  0.93733539E+04                                 9.445320                            6.761145       0.108941       2.020836                    0.999682      28.712934      82.331407       0.625626       0.423140      -1.058199       0.005400      -0.003006      -0.002121       0.006534       0.000605       0.022455       0.032403       0.017076      -0.005272      -0.041830       0.003097       0.038733             12.174662       8.247868       1.127861      -3.607546      15.106178      -7.596050      13.169940           0.000001
          253              I      -3.503012       7.988821      26.931381      -0.466287     456.020521 0.18824316E+05  0.10367623E+07                                36.196068                           34.023768       1.580293       1.855349                    0.999934     168.368055     550.796053       0.482247       0.230609      -1.350824      -0.181229       0.028752       0.000252       0.183496      -0.162070       0.183524       0.026701       0.419411      -0.111402      -0.282684      -0.072523       0.355207             38.650237      55.584815      -3.029035       5.880976      25.535977       6.572083      34.829918           0.000007
          254              I      10.900958       2.888701      23.943408      -0.431015     421.213894 0.17759532E+05  0.96303826E+06                                34.216829                           32.938705       1.765226       1.910458                    0.999845     164.832016     533.343480       0.493039       0.229094      -1.354381       0.123105       0.155094       0.024240       0.199491       0.227488       0.118524       0.057063      -0.214014      -0.573439      -0.258688      -0.110903       0.369590             36.592188      40.813549      12.868908       2.478753      43.690650      -1.158006      25.272365          -0.000001
          255              I       9.876441      -0.344948      21.025976      -0.442639     443.811772 0.19569719E+05  0.10877658E+07                                35.616865                           34.779507       1.551984       1.847779                    0.999900     168.464769     552.711866       0.475403       0.231789      -1.349803       0.113153      -0.118352      -0.240163       0.290670      -0.088360      -0.073188       0.220320      -0.048378       0.712523      -0.234202      -0.134811       0.369013             37.266993      33.617152      -5.172167      -8.116130      30.074898       8.231540      48.108930           0.000005
          256              I      -1.285908      12.880130       0.236240      -0.464112     432.043471 0.19063926E+05  0.10565913E+07                                35.238016                           34.510714       1.378354       1.804191                    0.999963     170.633974     565.732211       0.471720       0.234275      -1.341297      -0.022959      -0.111639       0.169670       0.204397      -0.040971      -0.071288      -0.200966      -0.135048       0.732383      -0.245460      -0.103584       0.349044             36.569810      27.154078      -0.343045     -10.528766      31.907833      -5.614704      50.647518          -0.000006
          257              I      11.397237       0.529360      16.597148      -0.456859     433.943094 0.18382310E+05  0.10085700E+07                                35.136556                           33.735214       1.513172       1.839195                    0.999955     168.927199     555.427807       0.480842       0.232166      -1.345683      -0.177171       0.079313      -0.070292       0.206449      -0.251537       0.129657      -0.128719       0.142555      -0.245354      -0.227683      -0.146673       0.374356             36.446888      49.410394      -8.736015       1.966304      30.365135       0.693989      29.565135          -0.000002
          258              I      12.477071      -3.312032      18.734116      -0.441972     410.501355 0.18313079E+05  0.10041694E+07                                33.923218                           33.730471       1.497163       1.838291                    0.999928     168.335283     553.937623       0.479453       0.232978      -1.344047      -0.137727      -0.161686       0.114096       0.241100       0.150508      -0.076928      -0.108432      -0.469720      -0.318509      -0.243036      -0.122698       0.365734             34.873331      31.229369      12.196815       0.355066      43.996100       3.712539      29.394526           0.000005
          259              I       3.502937      11.437406      11.922475      -0.466415     455.960923 0.18821089E+05  0.10365376E+07                                36.191981                           34.019820       1.582659       1.855918                    0.999942     168.369521     550.783800       0.482298       0.230595      -1.350848       0.181351       0.029094       0.000558       0.183671       0.161383      -0.183610       0.025967       0.420538      -0.110416      -0.282164      -0.073273       0.355437             38.646498      55.574764       3.026903      -5.885559      25.534035       6.573622      34.830696           0.000008
          260              I       3.943997       6.337286       8.934502      -0.431079     421.261794 0.17762981E+05  0.96327812E+06                                34.220500                           32.943067       1.762501       1.909813                    0.999848     164.839591     533.393562       0.492977       0.229110      -1.354349      -0.123376       0.155202       0.024084       0.199723      -0.227138      -0.118550       0.056835      -0.213364      -0.571727      -0.258333      -0.110510       0.368842             36.595264      40.814816     -12.870469      -2.476489      43.697557      -1.159233      25.273420          -0.000000
          261              I       4.968535       3.103637       6.017070      -0.442628     443.899336 0.19574535E+05  0.10881036E+07                                35.623131                           34.785141       1.550505       1.847414                    0.999901     168.467794     552.745039       0.475335       0.231807      -1.349772      -0.112918      -0.118449      -0.240005       0.290488       0.088548       0.072202       0.220249      -0.049537       0.716026      -0.234883      -0.134598       0.369481             37.275306      33.623416       5.174116       8.120470      30.074522       8.232618      48.127979           0.000006
          262              I       1.285839       9.431544      15.245146      -0.463834     431.929890 0.19057110E+05  0.10561178E+07                                35.231468                           34.504394       1.378975       1.804401                    0.999964     170.614182     565.638655       0.471767       0.234273      -1.341302       0.022428      -0.110959       0.169376       0.203723       0.039406       0.073021      -0.201828      -0.136077       0.734493      -0.245807      -0.104890       0.350697             36.562912      27.147661       0.341417      10.524166      31.904315      -5.617069      50.636761          -0.000005
          263              I       3.447740       3.977946       1.588242      -0.456330     433.798709 0.18373850E+05  0.10079915E+07                                35.128694                           33.727459       1.512728       1.839187                    0.999951     168.899772     555.309138       0.480896       0.232166      -1.345681       0.178050       0.078967      -0.069905       0.206940       0.252731      -0.128903      -0.128495       0.144038      -0.248884      -0.228632      -0.146728       0.375360             36.438645      49.401380       8.735500      -1.966886      30.356284       0.690574      29.558271          -0.000003
          264              I       2.367923       0.136554       3.725210      -0.441796     410.418876 0.18308039E+05  0.10038206E+07                                33.917760                           33.724836       1.495955       1.838029                    0.999935     168.323651     553.873101       0.479516       0.232964      -1.344071       0.137328      -0.161746       0.113711       0.240730      -0.150776       0.077390      -0.109011      -0.469388      -0.317103      -0.243364      -0.122546       0.365910             34.867901      31.223945     -12.196430      -0.354702      43.991420       3.713978      29.388338           0.000003
          265              I       3.919515      -0.354635      18.095337      -0.466415     455.960940 0.18821090E+05  0.10365376E+07                                36.191982                           34.019821       1.582659       1.855918                    0.999942     168.369523     550.783810       0.482298       0.230595      -1.350848      -0.181351      -0.029094      -0.000558       0.183671       0.161383      -0.183610       0.025967       0.420538      -0.110416      -0.282164      -0.073273       0.355437             38.646500      55.574767       3.026903      -5.885559      25.534035       6.573623      34.830697           0.000008
          266              I       3.478455       4.745485      21.083310      -0.431078     421.261758 0.17762979E+05  0.96327799E+06                                34.220497                           32.943065       1.762501       1.909813                    0.999848     164.839586     533.393535       0.492977       0.229110      -1.354349       0.123376      -0.155202      -0.024084       0.199723      -0.227138      -0.118550       0.056835      -0.213364      -0.571727      -0.258333      -0.110509       0.368842             36.595262      40.814814     -12.870468      -2.476489      43.697553      -1.159234      25.273418          -0.000001
          267              I       2.453917       7.979134      24.000742      -0.442628     443.899319 0.19574535E+05  0.10881036E+07                                35.623130                           34.785140       1.550505       1.847414                    0.999901     168.467790     552.745023       0.475335       0.231807      -1.349772       0.112918       0.118449       0.240005       0.290488       0.088548       0.072202       0.220249      -0.049537       0.716026      -0.234883      -0.134598       0.369481             37.275305      33.623416       5.174116       8.120470      30.074522       8.232617      48.127977           0.000005
          268              I       6.136613       1.651227      14.772666      -0.463833     431.929937 0.19057113E+05  0.10561180E+07                                35.231473                           34.504398       1.378975       1.804401                    0.999964     170.614179     565.638668       0.471767       0.234273      -1.341302      -0.022428       0.110959      -0.169376       0.203723       0.039406       0.073021      -0.201829      -0.136077       0.734494      -0.245807      -0.104890       0.350697             36.562917      27.147665       0.341417      10.524168      31.904319      -5.617069      50.636768          -0.000005
          269              I       3.974712       7.104825      28.429570      -0.456330     433.798808 0.18373855E+05  0.10079919E+07                                35.128702                           33.727466       1.512728       1.839187                    0.999951     168.899773     555.309180       0.480896       0.232166      -1.345681      -0.178050      -0.078967       0.069905       0.206940       0.252731      -0.128903      -0.128495       0.144039      -0.248885      -0.228632      -0.146729       0.375361             36.438653      49.401392       8.735502      -1.966886      30.356291       0.690574      29.558277          -0.000003
          270              I       5.054529      10.946217      26.292602      -0.441796     410.418910 0.18308041E+05  0.10038207E+07                                33.917762                           33.724838       1.495955       1.838029                    0.999935     168.323660     553.873137       0.479516       0.232964      -1.344071      -0.137328       0.161747      -0.113711       0.240730      -0.150776       0.077390      -0.109012      -0.469388      -0.317103      -0.243364      -0.122546       0.365910             34.867903      31.223946     -12.196431      -0.354703      43.991424       3.713978      29.388339           0.000004
          271              I      10.925464       3.093950       3.086431      -0.466287     456.020428 0.18824311E+05  0.10367620E+07                                36.196063                           34.023763       1.580293       1.855349                    0.999934     168.368043     550.795991       0.482247       0.230609      -1.350824       0.181229      -0.028752      -0.000252       0.183496      -0.162070       0.183523       0.026701       0.419410      -0.111403      -0.282683      -0.072524       0.355207             38.650231      55.584806      -3.029034       5.880975      25.535974       6.572082      34.829913           0.000008
          272              I      -3.478506       8.194070       6.074404      -0.431015     421.213950 0.17759535E+05  0.96303846E+06                                34.216833                           32.938708       1.765226       1.910458                    0.999845     164.832025     533.343525       0.493039       0.229094      -1.354381      -0.123105      -0.155094      -0.024240       0.199491       0.227488       0.118524       0.057063      -0.214014      -0.573440      -0.258688      -0.110903       0.369591             36.592192      40.813553      12.868910       2.478753      43.690654      -1.158005      25.272368          -0.000000
          273              I      -2.453989      11.427719       8.991836      -0.442639     443.811783 0.19569720E+05  0.10877658E+07                                35.616865                           34.779507       1.551984       1.847779                    0.999900     168.464771     552.711876       0.475403       0.231789      -1.349803      -0.113153       0.118351       0.240163       0.290670      -0.088360      -0.073188       0.220320      -0.048378       0.712523      -0.234202      -0.134811       0.369013             37.266994      33.617152      -5.172167      -8.116129      30.074899       8.231540      48.108932           0.000006
          274              I       8.708360      -1.797359      29.781572      -0.464112     432.043472 0.19063926E+05  0.10565913E+07                                35.238015                           34.510714       1.378354       1.804191                    0.999963     170.633978     565.732221       0.471720       0.234275      -1.341297       0.022959       0.111639      -0.169669       0.204397      -0.040971      -0.071288      -0.200966      -0.135048       0.732383      -0.245460      -0.103584       0.349044             36.569809      27.154077      -0.343045     -10.528765      31.907833      -5.614704      50.647517          -0.000006
          275              I      -3.974785      10.553411      13.420664      -0.456858     433.942911 0.18382300E+05  0.10085693E+07                                35.136542                           33.735202       1.513173       1.839195                    0.999955     168.927190     555.427712       0.480842       0.232166      -1.345683       0.177172      -0.079313       0.070292       0.206449      -0.251537       0.129656      -0.128719       0.142555      -0.245354      -0.227683      -0.146673       0.374356             36.446874      49.410373      -8.736011       1.966304      30.365124       0.693988      29.565124          -0.000003
          276              I      -5.054619      14.394803      11.283696      -0.441972     410.501298 0.18313075E+05  0.10041692E+07                                33.923215                           33.730467       1.497163       1.838291                    0.999928     168.335273     553.937574       0.479453       0.232978      -1.344047       0.137727       0.161686      -0.114096       0.241099       0.150508      -0.076928      -0.108432      -0.469720      -0.318510      -0.243036      -0.122698       0.365734             34.873328      31.229366      12.196814       0.355066      43.996094       3.712539      29.394524           0.000004
          277              N      -0.414208       5.984117      26.710449      -0.165605      36.687272 0.48429508E+03  0.11573900E+05                                 9.478610                            7.260737      -0.235487       1.969532                    0.997634      27.267270      76.346630       0.627847       0.408209      -1.080900       0.046501      -0.079714      -0.060924       0.110582       0.030841       0.025584      -0.020364       0.032551      -0.021664      -0.052624       0.010579       0.042045             11.420832      12.092994      -1.139892       0.108108      10.238695       5.824285      11.930806           0.000001
          278              N       0.761527       2.690147      23.190861      -0.384850      43.217164 0.55044492E+03  0.13474964E+05                                10.295929                            7.570947       0.291589       2.100125                    0.998366      29.270210      80.817285       0.640729       0.390497      -1.101688       0.127242      -0.034960       0.022186       0.133810       0.058563      -0.029388      -0.006720      -0.215834       0.229545      -0.164043       0.068133       0.095910             12.832686      10.040559      -0.591460       0.732078      13.305429       8.302924      15.152071          -0.000000
          279              N       2.626063       1.455021      22.504954      -0.383285      44.079179 0.52900161E+03  0.12817422E+05                                10.401159                            7.390911       0.321938       2.108616                    0.999193      29.082029      79.791946       0.652818       0.387231      -1.104400      -0.055151       0.089827       0.078793       0.131601       0.074463       0.045410      -0.110092       0.051224       0.003099      -0.162882       0.059399       0.103483             13.516063      22.760781       0.960187       5.951951       7.759156       2.526600      10.028251          -0.000001
          280              N       2.829434       2.952981      24.322533      -0.385496      43.178366 0.53198328E+03  0.12892176E+05                                10.217620                            7.376514       0.363617       2.116387                    0.999459      29.218754      79.858496       0.658934       0.383562      -1.108372      -0.080154      -0.057397      -0.099949       0.140389      -0.048361      -0.107718      -0.081236      -0.050016      -0.152736      -0.175028       0.075917       0.099112             13.219816      19.885848      -6.636322      -3.593907      10.657229       3.771136       9.116371          -0.000002
          281              N      -0.866960      -0.016185      19.303254      -0.164411      37.122415 0.48654343E+03  0.11626541E+05                                 9.531454                            7.274247      -0.227617       1.972478                    0.997671      27.171150      75.763507       0.628480       0.407836      -1.082501       0.052688       0.041896       0.090717       0.112965      -0.018511      -0.034748      -0.017283       0.016536      -0.069219      -0.052930       0.011796       0.041135             11.406775      12.386957      -1.279298       0.658240       9.697416       5.602999      12.135953           0.000000
          282              N       7.507099       1.324466      23.337648      -0.166196      33.900777 0.48868018E+03  0.11680359E+05                                 8.932945                            7.284937      -0.252815       1.965790                    0.996746      27.147886      75.495340       0.629240       0.407247      -1.083823      -0.107790       0.021565       0.003996       0.109999       0.005430       0.007552       0.010132      -0.074537       0.082286      -0.051970       0.015182       0.036788             10.264808      13.665337      -2.221710       1.000766       9.277537       2.454871       7.851548           0.000001
          283              N       5.091821       2.906059       9.680744      -0.167648      35.503250 0.47620678E+03  0.11310947E+05                                 9.248003                            7.192985      -0.185365       1.983948                    0.998344      27.058301      75.054960       0.632920       0.407431      -1.083503      -0.028602      -0.086983       0.064656       0.112091      -0.017027       0.004532       0.029935       0.054934      -0.011740      -0.050002       0.015138       0.034865             11.297146       9.151281      -0.303042      -3.106953      13.101069      -5.699918      11.639087           0.000000
          284              N       4.066043      -2.242165      14.178013      -0.386647      46.384029 0.60926252E+03  0.15355877E+05                                10.936719                            8.043391       0.052489       2.014136                    0.997802      30.311516      85.970798       0.610282       0.398204      -1.092202       0.015346       0.093914      -0.096094       0.135238      -0.011826       0.025735       0.122047       0.117520      -0.138700      -0.165994       0.073625       0.092369             13.944518      19.376546      -6.919289      -5.472191      12.277095       1.901777      10.179912           0.000001
          285              N       5.272940      -1.309192      12.364937      -0.394074      47.040995 0.58801947E+03  0.14668994E+05                                10.969967                            7.855323       0.120147       2.034911                    0.998551      30.089059      84.515034       0.623921       0.393521      -1.096972      -0.112591       0.002122       0.086524       0.142013       0.012940       0.127319      -0.001081      -0.147915      -0.031012      -0.170661       0.076117       0.094544             14.415317       9.284576      -4.633027       0.491337      23.198453      -7.071265      10.762923           0.000001
          286              N       3.332695      -0.230021      13.142699      -0.386295      46.284981 0.58266787E+03  0.14521569E+05                                10.899204                            7.846898       0.103134       2.030889                    0.998246      30.111494      84.904899       0.620165       0.396284      -1.093603       0.095691      -0.103299       0.012508       0.141365       0.126971      -0.005517       0.024253       0.009071       0.269303      -0.173660       0.073182       0.100478             14.110206      13.001866       3.174710      -7.591715      12.285931      -6.727576      17.042822           0.000001
          287              N      -0.228620      -1.171806      16.526306      -0.176798      35.899773 0.51145051E+03  0.12377458E+05                                 9.341751                            7.482186      -0.322541       1.937096                    0.997118      27.637754      77.599762       0.616586       0.410473      -1.080563       0.092303      -0.000751      -0.066596       0.113822      -0.002180       0.026474      -0.001331      -0.078275       0.000229      -0.052525       0.013224       0.039301             10.857330      11.079891      -1.114818      -4.942779      11.405147       0.824555      10.086952           0.000001
          288              N       0.132080      12.294870      13.178420      -0.163618      33.116505 0.47993864E+03  0.11445915E+05                                 8.858276                            7.258657      -0.241581       1.973810                    0.996769      27.096529      75.833019       0.623854       0.411678      -1.078426      -0.067495       0.082315      -0.000254       0.106450       0.036084      -0.003821      -0.001654       0.012354       0.090724      -0.051747       0.019947       0.031800             10.096577       8.544285      -3.869050      -2.137275      11.719590       0.456631      10.025857           0.000001
          289              N       0.414143       9.432702      11.701543      -0.166196      36.660305 0.48392204E+03  0.11561928E+05                                 9.472801                            7.257089      -0.235999       1.969795                    0.997594      27.252311      76.276786       0.628160       0.408113      -1.081041      -0.045711      -0.079678      -0.060278       0.109870      -0.029729      -0.025323      -0.019453       0.029607      -0.021845      -0.050787       0.010298       0.040489             11.413448      12.083453       1.138820      -0.108142      10.233090       5.820936      11.923803           0.000001
          290              N      -0.761570       6.138733       8.181955      -0.384330      43.168572 0.54973666E+03  0.13452258E+05                                10.285256                            7.563626       0.341254       2.116279                    0.998666      29.257051      80.744526       0.641400       0.390244      -1.101951      -0.126801      -0.035695       0.021455       0.133466      -0.058208       0.030409      -0.006547      -0.216558       0.228836      -0.164316       0.068223       0.096092             12.819075      10.029767       0.589706      -0.732524      13.290743       8.293252      15.136714          -0.000000
          291              N      -2.626098       4.903607       7.496048      -0.384292      44.073416 0.52891173E+03  0.12814279E+05                                10.398511                            7.388785       0.328297       2.110573                    0.999200      29.085111      79.788834       0.653132       0.387074      -1.104548       0.055440       0.089510       0.077314       0.130626      -0.074207      -0.045862      -0.110063       0.050802       0.002377      -0.162868       0.059637       0.103232             13.513315      22.757701      -0.960018      -5.951173       7.756739       2.525046      10.025505          -0.000001
          292              N      -2.829480       6.401566       9.313627      -0.385318      43.129595 0.53134073E+03  0.12871903E+05                                10.207397                            7.369821       0.366622       2.117404                    0.999415      29.206301      79.793458       0.659575       0.383329      -1.108610       0.080576      -0.056915      -0.099126       0.139850       0.048165       0.107924      -0.082220      -0.048414      -0.154037      -0.175680       0.075865       0.099815             13.205653      19.861457       6.629010       3.591046      10.647315       3.768008       9.108188          -0.000001
          293              N       0.866936       3.432401       4.294348      -0.165247      37.200634 0.48772906E+03  0.11663802E+05                                 9.550644                            7.287580      -0.231945       1.970785                    0.997826      27.204318      75.924048       0.627228       0.408338      -1.081998      -0.054732       0.041111       0.090934       0.113819       0.018370       0.034011      -0.017332       0.015345      -0.070208      -0.052539       0.012343       0.040196             11.431701      12.413527       1.279826      -0.661676       9.717789       5.617682      12.163787           0.000001
          294              N       7.337866       4.773051       8.328742      -0.166330      33.915722 0.48896758E+03  0.11689138E+05                                 8.935253                            7.286802      -0.253133       1.965447                    0.996702      27.157140      75.531286       0.629185       0.407216      -1.083826       0.108357       0.020379       0.002464       0.110284      -0.005377      -0.007758       0.010716      -0.075760       0.079957      -0.052217       0.014857       0.037360             10.268207      13.673780       2.225224      -1.001481       9.279097       2.453018       7.851745           0.000001
          295              N       9.753151      -0.542526      24.689650      -0.163333      35.238443 0.47204935E+03  0.11184915E+05                                 9.194179                            7.155312      -0.147266       1.997727                    0.998218      26.940964      74.578990       0.635565       0.406725      -1.084238       0.030900      -0.087410       0.067404       0.114624       0.017697      -0.002914       0.029494       0.054591      -0.013197      -0.049341       0.013481       0.035861             11.222554       9.102931       0.306700       3.086687      13.007331      -5.646687      11.557401           0.000000
          296              N      10.778952      -5.690750      29.186919      -0.384668      46.329025 0.60844622E+03  0.15330211E+05                                10.928786                            8.038447       0.051869       2.014119                    0.997883      30.292874      85.904524       0.610417       0.398248      -1.092168      -0.013703       0.096895      -0.096943       0.137747       0.012272      -0.026121       0.121922       0.115897      -0.140620      -0.165809       0.073732       0.092077             13.932848      19.359961       6.911670       5.467946      12.265582       1.900306      10.173001           0.000001
          297              N       9.572052      -4.757777      27.373843      -0.394393      47.080552 0.58861659E+03  0.14688205E+05                                10.977580                            7.860509       0.122350       2.035325                    0.998513      30.101981      84.574818       0.623548       0.393641      -1.096845       0.112316       0.000892       0.086567       0.141808      -0.012860      -0.126748      -0.000567      -0.148978      -0.030050      -0.170373       0.075999       0.094374             14.425329       9.291177       4.636480      -0.491269      23.214782      -7.075881      10.770030           0.000001
          298              N      11.512290      -3.678606      28.151605      -0.386814      46.290748 0.58271763E+03  0.14523157E+05                                10.899936                            7.847002       0.104876       2.031194                    0.998265      30.115786      84.918737       0.620187       0.396260      -1.093616      -0.095288      -0.103850       0.013544       0.141591      -0.126104       0.004641       0.024172       0.009175       0.268567      -0.172575       0.072039       0.100537             14.111494      13.004163      -3.176169       7.594450      12.284593      -6.727788      17.045727           0.000001
          299              N       0.228606       2.276779       1.517400      -0.175982      35.854666 0.51066146E+03  0.12353417E+05                                 9.332897                            7.475510      -0.318724       1.938395                    0.997096      27.618365      77.526185       0.616982       0.410374      -1.080644      -0.091764      -0.000958      -0.067521       0.113933       0.002683      -0.026159      -0.000469      -0.079074       0.000558      -0.052647       0.013053       0.039595             10.846905      11.070034       1.113133       4.938261      11.391484       0.824237      10.079199           0.000001
          300              N      -0.132161       8.846285      28.187326      -0.160948      32.999932 0.47786059E+03  0.11383261E+05                                 8.835150                            7.241068      -0.235055       1.976656                    0.996564      27.041483      75.619445       0.624892       0.411467      -1.078634       0.068910       0.083718      -0.000009       0.108431      -0.036549       0.004281      -0.002081       0.015838       0.092942      -0.052901       0.019958       0.032943             10.067329       8.517993       3.851922       2.130475      11.681992       0.451429      10.002003           0.000001
          301              N       7.008309       1.650069      18.316269      -0.166196      36.660303 0.48392201E+03  0.11561928E+05                                 9.472801                            7.257089      -0.235999       1.969795                    0.997594      27.252310      76.276786       0.628160       0.408113      -1.081041       0.045711       0.079678       0.060278       0.109870      -0.029729      -0.025323      -0.019453       0.029607      -0.021845      -0.050787       0.010298       0.040489             11.413449      12.083453       1.138821      -0.108141      10.233090       5.820936      11.923804           0.000001
          302              N       8.184022       4.944038      21.835857      -0.384330      43.168571 0.54973664E+03  0.13452258E+05                                10.285256                            7.563626       0.341254       2.116279                    0.998666      29.257050      80.744524       0.641400       0.390244      -1.101951       0.126801       0.035695      -0.021455       0.133466      -0.058208       0.030409      -0.006547      -0.216558       0.228836      -0.164316       0.068223       0.096092             12.819075      10.029767       0.589706      -0.732524      13.290743       8.293252      15.136714          -0.000000
          303              N      10.048550       6.179164      22.521764      -0.384292      44.073423 0.52891180E+03  0.12814281E+05                                10.398513                            7.388786       0.328297       2.110573                    0.999200      29.085111      79.788841       0.653132       0.387074      -1.104548      -0.055440      -0.089510      -0.077314       0.130626      -0.074207      -0.045862      -0.110063       0.050802       0.002377      -0.162868       0.059637       0.103232             13.513318      22.757707      -0.960019      -5.951175       7.756740       2.525046      10.025507          -0.000001
          304              N      10.251932       4.681205      20.704185      -0.385318      43.129605 0.53134085E+03  0.12871907E+05                                10.207399                            7.369823       0.366622       2.117404                    0.999415      29.206302      79.793469       0.659575       0.383329      -1.108610      -0.080577       0.056915       0.099126       0.139850       0.048165       0.107924      -0.082220      -0.048414      -0.154037      -0.175680       0.075865       0.099815             13.205657      19.861464       6.629012       3.591047      10.647318       3.768010       9.108190          -0.000002
          305              N       6.555516       7.650370      25.723464      -0.165247      37.200636 0.48772909E+03  0.11663803E+05                                 9.550644                            7.287580      -0.231945       1.970785                    0.997826      27.204319      75.924051       0.627228       0.408338      -1.081998       0.054732      -0.041111      -0.090934       0.113819       0.018370       0.034011      -0.017332       0.015344      -0.070208      -0.052539       0.012343       0.040196             11.431701      12.413527       1.279826      -0.661676       9.717789       5.617682      12.163788           0.000000
          306              N       0.084586       6.309720      21.689070      -0.166330      33.915722 0.48896759E+03  0.11689138E+05                                 8.935253                            7.286802      -0.253133       1.965447                    0.996702      27.157140      75.531287       0.629185       0.407216      -1.083826      -0.108357      -0.020379      -0.002464       0.110284      -0.005377      -0.007758       0.010716      -0.075760       0.079957      -0.052217       0.014857       0.037360             10.268208      13.673781       2.225224      -1.001481       9.279097       2.453018       7.851745           0.000001
          307              N      -2.330699      11.625297       5.328162      -0.163333      35.238444 0.47204938E+03  0.11184916E+05                                 9.194179                            7.155312      -0.147266       1.997727                    0.998218      26.940965      74.578991       0.635565       0.406725      -1.084238      -0.030900       0.087410      -0.067404       0.114624       0.017697      -0.002914       0.029494       0.054591      -0.013197      -0.049341       0.013481       0.035861             11.222554       9.102931       0.306700       3.086687      13.007331      -5.646687      11.557401           0.000000
          308              N      -3.356500      16.773521       0.830893      -0.384668      46.329029 0.60844626E+03  0.15330212E+05                                10.928787                            8.038447       0.051869       2.014119                    0.997883      30.292875      85.904529       0.610417       0.398248      -1.092168       0.013703      -0.096895       0.096943       0.137747       0.012272      -0.026121       0.121922       0.115897      -0.140620      -0.165810       0.073732       0.092077             13.932849      19.359963       6.911671       5.467947      12.265583       1.900307      10.173001           0.000001
          309              N      -2.149600      15.840548       2.643969      -0.394393      47.080548 0.58861652E+03  0.14688203E+05                                10.977579                            7.860509       0.122350       2.035325                    0.998513      30.101979      84.574812       0.623548       0.393641      -1.096845      -0.112316      -0.000892      -0.086567       0.141808      -0.012860      -0.126748      -0.000567      -0.148978      -0.030050      -0.170373       0.075999       0.094374             14.425329       9.291176       4.636480      -0.491269      23.214780      -7.075881      10.770030           0.000002
          310              N      -4.089838      14.761377       1.866207      -0.386814      46.290746 0.58271761E+03  0.14523156E+05                                10.899936                            7.847001       0.104876       2.031194                    0.998265      30.115786      84.918735       0.620187       0.396260      -1.093616       0.095288       0.103850      -0.013544       0.141591      -0.126104       0.004641       0.024172       0.009175       0.268567      -0.172575       0.072039       0.100537             14.111493      13.004163      -3.176168       7.594449      12.284592      -6.727787      17.045726           0.000001
          311              N       7.193846       8.805992      28.500412      -0.175982      35.854666 0.51066146E+03  0.12353417E+05                                 9.332897                            7.475510      -0.318724       1.938395                    0.997096      27.618365      77.526185       0.616982       0.410374      -1.080644       0.091764       0.000958       0.067521       0.113933       0.002683      -0.026159      -0.000469      -0.079074       0.000558      -0.052647       0.013053       0.039595             10.846905      11.070033       1.113133       4.938261      11.391484       0.824237      10.079198           0.000001
          312              N       7.554613       2.236486       1.830486      -0.160948      32.999932 0.47786059E+03  0.11383261E+05                                 8.835150                            7.241068      -0.235055       1.976656                    0.996564      27.041483      75.619445       0.624892       0.411467      -1.078634      -0.068910      -0.083718       0.000009       0.108431      -0.036549       0.004281      -0.002080       0.015838       0.092942      -0.052901       0.019958       0.032943             10.067329       8.517993       3.851922       2.130475      11.681992       0.451429      10.002003           0.000001
          313              N       7.836660       5.098654       3.307363      -0.165605      36.687272 0.48429508E+03  0.11573900E+05                                 9.478610                            7.260737      -0.235487       1.969532                    0.997634      27.267270      76.346629       0.627847       0.408209      -1.080900      -0.046501       0.079714       0.060924       0.110582       0.030841       0.025584      -0.020364       0.032551      -0.021664      -0.052624       0.010579       0.042045             11.420831      12.092994      -1.139892       0.108108      10.238694       5.824284      11.930805           0.000001
          314              N       6.660925       8.392624       6.826951      -0.384850      43.217164 0.55044492E+03  0.13474964E+05                                10.295929                            7.570947       0.291588       2.100125                    0.998366      29.270210      80.817285       0.640729       0.390497      -1.101688      -0.127242       0.034960      -0.022186       0.133810       0.058563      -0.029388      -0.006720      -0.215834       0.229545      -0.164043       0.068133       0.095910             12.832686      10.040559      -0.591460       0.732078      13.305429       8.302925      15.152071          -0.000000
          315              N       4.796389       9.627750       7.512858      -0.383285      44.079177 0.52900160E+03  0.12817421E+05                                10.401158                            7.390911       0.321938       2.108616                    0.999193      29.082030      79.791945       0.652818       0.387231      -1.104400       0.055151      -0.089827      -0.078793       0.131601       0.074463       0.045409      -0.110092       0.051224       0.003099      -0.162882       0.059399       0.103483             13.516061      22.760778       0.960187       5.951950       7.759155       2.526600      10.028250          -0.000001
          316              N       4.593018       8.129790       5.695279      -0.385496      43.178353 0.53198313E+03  0.12892171E+05                                10.217617                            7.376512       0.363617       2.116387                    0.999459      29.218753      79.858482       0.658935       0.383562      -1.108372       0.080154       0.057397       0.099949       0.140389      -0.048361      -0.107718      -0.081236      -0.050016      -0.152736      -0.175029       0.075916       0.099112             13.219810      19.885839      -6.636318      -3.593905      10.657225       3.771134       9.116367          -0.000002
          317              N       8.289412      11.098956      10.714558      -0.164411      37.122412 0.48654339E+03  0.11626540E+05                                 9.531454                            7.274247      -0.227617       1.972478                    0.997671      27.171149      75.763503       0.628480       0.407836      -1.082501      -0.052688      -0.041896      -0.090717       0.112965      -0.018511      -0.034748      -0.017283       0.016536      -0.069219      -0.052930       0.011796       0.041135             11.406775      12.386956      -1.279297       0.658240       9.697415       5.602999      12.135953           0.000001
          318              N      -0.084647       9.758305       6.680164      -0.166196      33.900777 0.48868017E+03  0.11680359E+05                                 8.932945                            7.284937      -0.252815       1.965790                    0.996746      27.147886      75.495341       0.629240       0.407247      -1.083823       0.107790      -0.021565      -0.003996       0.109999       0.005430       0.007552       0.010132      -0.074537       0.082286      -0.051970       0.015182       0.036788             10.264808      13.665337      -2.221710       1.000766       9.277537       2.454871       7.851548           0.000001
          319              N       2.330631       8.176712      20.337068      -0.167648      35.503250 0.47620677E+03  0.11310947E+05                                 9.248003                            7.192985      -0.185364       1.983948                    0.998344      27.058301      75.054959       0.632920       0.407431      -1.083503       0.028602       0.086983      -0.064656       0.112091      -0.017027       0.004532       0.029935       0.054934      -0.011740      -0.050002       0.015138       0.034865             11.297146       9.151281      -0.303041      -3.106953      13.101069      -5.699918      11.639087           0.000000
          320              N       3.356409      13.324936      15.839799      -0.386647      46.384026 0.60926248E+03  0.15355876E+05                                10.936718                            8.043390       0.052489       2.014136                    0.997802      30.311515      85.970793       0.610282       0.398204      -1.092202      -0.015346      -0.093914       0.096094       0.135238      -0.011826       0.025735       0.122047       0.117520      -0.138700      -0.165994       0.073625       0.092369             13.944517      19.376545      -6.919288      -5.472191      12.277094       1.901776      10.179912           0.000001
          321              N       2.149512      12.391963      17.652875      -0.394075      47.040999 0.58801953E+03  0.14668996E+05                                10.969967                            7.855323       0.120147       2.034911                    0.998551      30.089061      84.515039       0.623921       0.393521      -1.096972       0.112591      -0.002122      -0.086524       0.142013       0.012940       0.127319      -0.001081      -0.147915      -0.031012      -0.170661       0.076117       0.094544             14.415318       9.284576      -4.633028       0.491337      23.198455      -7.071266      10.762924           0.000001
          322              N       4.089757      11.312792      16.875113      -0.386295      46.284979 0.58266784E+03  0.14521568E+05                                10.899203                            7.846897       0.103135       2.030889                    0.998246      30.111494      84.904895       0.620165       0.396284      -1.093603      -0.095691       0.103299      -0.012508       0.141365       0.126971      -0.005517       0.024253       0.009071       0.269303      -0.173660       0.073182       0.100478             14.110205      13.001865       3.174710      -7.591714      12.285931      -6.727576      17.042820           0.000001
          323              N       7.651072      12.254577      13.491506      -0.176798      35.899773 0.51145051E+03  0.12377458E+05                                 9.341750                            7.482185      -0.322541       1.937096                    0.997118      27.637754      77.599760       0.616586       0.410473      -1.080563      -0.092303       0.000751       0.066596       0.113822      -0.002180       0.026474      -0.001331      -0.078275       0.000229      -0.052525       0.013224       0.039301             10.857330      11.079891      -1.114818      -4.942779      11.405146       0.824555      10.086952           0.000001
          324              N       7.290372      -1.212099      16.839392      -0.163618      33.116507 0.47993867E+03  0.11445916E+05                                 8.858277                            7.258657      -0.241581       1.973810                    0.996769      27.096530      75.833023       0.623854       0.411678      -1.078426       0.067495      -0.082315       0.000254       0.106450       0.036084      -0.003821      -0.001654       0.012354       0.090724      -0.051747       0.019947       0.031800             10.096578       8.544286      -3.869050      -2.137275      11.719590       0.456631      10.025858           0.000001

******************************************************
Auxiliary information for the entire system
The total spin magnetic moment of the unit cell is   0.000038
The total net atomic charge of the unit cell is   -0.000003
Accuracy of reproducing the electrostatic potential in the unit cell:
  The inner radius (bohr) =    5.0000
  The outer radius (bohr) =   12.0000
  Valid grid points have density less than (e/(bohr^3)) =    0.0001
  The number of valid grid points were=       673192
  The rms potential error without charges in kcal/mol is=      5.63533
  The rms potential error with partial charges in kcal/mol is=      1.34900
  The RRMSE value at monopole order=      0.23938
  The rms potential error with partial charges and cloud penetration in kcal/mol is=      1.33494
  The RRMSE value at monopole order with cloud penetration is=      0.23689
  The rms potential error with partial charges and atomic dipoles in kcal/mol is=      0.63265
  The RRMSE value at dipole order=      0.11226
  The rms potential error with partial charges, atomic dipoles and cloud penetration in kcal/mol is=      0.61677
  The RRMSE value at dipole order with cloud penetration=      0.10945

******************************************************
The electron densities and ab initio electrostatic potential were computed in VASP using the PBE functional and
projector augmented wave method. See the main text of the journal article for a description of computational details.
The atomic charges, dipoles, and quadrupoles were computed with the DDEC6 method as described in
(a) T. A. Manz and N. Gabaldon Limas, RSC Adv. 6 (2016) 47771-47801 DOI: 10.1039/c6ra04656h
(b) N. Gabaldon Limas and T. A. Manz, RSC Adv. 8 (2018) 2678-2707 DOI: 10.1039/c7ra11829e.
For each atom in the material, the electron cloud parameters were fit to the spherically averaged atom-in-material
electron density using radial positions for which this density was between 10^-4 and 10^-2 electrons per cubic bohr.
The polarizabilities, dispersion coefficients, and quantum Drude oscillator (QDO) parameters were fit using the MCLF method.
The magnetic structure of the system was optimized in VASP from the default ferromagnetic initial guess using spin polarization.
The atomic spin moments (ASMs) were computed on this optimized magnetic structure using the DDEC6 partition as inputs
to the method of T. A. Manz and D. S. Sholl, J. Chem. Theory Comput. 7 (2011) 4146-4164 DOI: 10.1021/ct200539n.
The RMSE and RRMSE were computed using a uniform grid with Ewald summation.
