# Supplementary material for: A collection of forcefield precursors for metal–organic frameworks
Source: RSC Adv. 2019 Nov 13;9(63):36492–507. doi: 10.1039/c9ra07327b (PMC9075174; doi:10.1039/c9ra07327b)
Supplement: RA-009-C9RA07327B-s6186 [file RA-009-C9RA07327B-s6186.xyz]

  138
jmolscript: load "" {1 1 1} spacegroup "x,y,z" unitcell [{     10.725000     0.000000     0.000000 }, {      3.672956    12.815029     0.000000 }, {      1.063519     6.243226    13.885294 }]
Co     2.054622     3.846297     8.172467     0.709238
Co    13.406853    15.211958     5.712827     0.858773
H      5.775036    13.994706     9.689158     0.100471
H      4.573569    12.693522    11.136006     0.126529
H     12.452751    15.464164    11.133229     0.123898
H     13.705231    16.729729     9.664165     0.107330
H     13.269706    12.273847    12.542586     0.089426
H     11.550381    10.859856    12.855005     0.119486
H      9.046111     3.408141     0.434610     0.113455
H      7.772448     4.519073     1.961992     0.115648
H      7.077223     8.923632     3.096421     0.119007
H      8.319290    10.118452     1.541268     0.108372
H      9.648776     9.050499     0.063872     0.103727
H      5.268963     7.469718     3.208891     0.074004
H      5.935759     4.373969     4.911228     0.137593
H      4.655412     3.463314     6.602457     0.102406
H      2.176847     6.453455     6.460827     0.099071
H      3.397348     7.468536     4.825140     0.128273
H      9.688681    16.714385    10.852746     0.107837
H     10.991418    17.488479    12.580076     0.105744
H      4.418116     7.181647    13.638136     0.113434
H      3.113412     6.361386    11.859430     0.112850
H      6.717968     7.779941     6.016498     0.094981
H      7.771659     5.766043     6.126192     0.111120
H     10.761947     7.423027     8.129840     0.117818
H      9.688278     9.469522     8.027088     0.101274
H      9.686439     5.063549     4.196136     0.095994
H     10.887906     6.364733     2.749288     0.123960
H      3.008724     3.594091     2.752065     0.121398
H      1.756244     2.328526     4.221129     0.103126
H      2.191769     6.784408     1.342708     0.088480
H      3.911094     8.198399     1.030289     0.119364
H      6.415364    15.650114    13.450684     0.113143
H      7.689027    14.539182    11.923302     0.115570
H      8.384252    10.134623    10.788873     0.119005
H      7.142185     8.939803    12.344026     0.108209
H      5.812699    10.007756    13.821422     0.103862
H     10.192512    11.588537    10.676403     0.073293
H      9.525716    14.684286     8.974066     0.135490
H     10.806063    15.594941     7.282837     0.098047
H     13.284628    12.604800     7.424467     0.094807
H     12.064127    11.589719     9.060154     0.125828
H      5.772794     2.343870     3.032548     0.107702
H      4.470057     1.569776     1.305218     0.105804
H     11.043359    11.876608     0.247158     0.113022
H     12.348063    12.696869     2.025864     0.112992
H      8.743507    11.278314     7.868796     0.095800
H      7.689816    13.292212     7.759102     0.111909
H      4.699528    11.635228     5.755454     0.118181
H      5.773197     9.588733     5.858206     0.101216
C      4.947340    14.300066     9.983526     0.093185
C      4.229110    13.509346    10.852746    -0.186225
C     13.720925    13.932078    11.299852     0.113471
C     13.277277    15.145267    10.845803    -0.178670
C     14.034453    15.912426     9.964087     0.090735
C     12.931721    13.087272    12.245441     0.031282
C     11.030633    12.699930    13.518722     0.151137
C     11.011213    11.312096    13.461793    -0.211179
C      9.077242     4.336113     0.474877    -0.065991
C      8.308988     5.000195     1.373256    -0.124405
C      8.308707     6.382904     1.430185     0.017404
C      7.511483     7.114412     2.370220     0.152102
C      7.560293     8.472608     2.441035    -0.186672
C      8.337358     9.187588     1.528771    -0.061255
C      9.109461     8.552915     0.635946    -0.149370
C      9.119390     7.134686     0.548469     0.011093
C      5.617129     6.718856     3.633781     0.047889
C      4.814638     6.045772     4.687675     0.117781
C      5.180940     4.820129     5.219482    -0.167906
C      4.390858     4.271285     6.224777     0.091840
C      2.942876     6.030427     6.147020     0.092474
C      3.671929     6.647552     5.165329    -0.201094
C      8.104462    17.802972    11.181827    -0.012630
C      9.337985    17.367064    11.415100    -0.099080
C     10.138296    17.839709    12.463440    -0.151439
C      6.015050     5.993004    13.317385     0.073762
C      4.752510     6.508300    13.089667    -0.164918
C      3.958660     6.003978    12.010779    -0.106301
C      8.076460     8.885419     6.975972     0.077568
C      7.542417     7.729404     6.442776    -0.144932
C      8.169809     6.514375     6.510814    -0.103106
C      9.376999     6.396050     7.142595    -0.023785
C      9.940805     7.491571     7.698007    -0.108265
C      9.293366     8.729700     7.627192    -0.154914
C      3.606083     4.512505    10.044622     0.565583
C     10.077415     5.065292     7.189805     0.577089
C     10.514135     4.758189     3.901768     0.095136
C     11.232365     5.548909     3.032548    -0.188789
C      1.740550     5.126177     2.585442     0.110605
C      2.184198     3.912988     3.039491    -0.181804
C      1.427022     3.145829     3.921207     0.092904
C      2.529754     5.970983     1.639853     0.031945
C      4.430842     6.358325     0.366572     0.151395
C      4.450262     7.746159     0.423501    -0.213473
C      6.384233    14.722142    13.410417    -0.067491
C      7.152487    14.058060    12.512038    -0.126735
C      7.152768    12.675351    12.455109     0.016870
C      7.949992    11.943843    11.515074     0.151837
C      7.901182    10.585647    11.444259    -0.187604
C      7.124117     9.870667    12.356523    -0.061811
C      6.352014    10.505340    13.249348    -0.150198
C      6.342085    11.923569    13.336825     0.010485
C      9.844346    12.339399    10.251513     0.048413
C     10.646837    13.012483     9.197619     0.116001
C     10.280535    14.238126     8.665812    -0.170615
C     11.070617    14.786970     7.660517     0.094831
C     12.518599    13.027828     7.738274     0.093242
C     11.789546    12.410703     8.719965    -0.203396
C      7.357013     1.255283     2.703467    -0.012577
C      6.123490     1.691191     2.470194    -0.099431
C      5.323179     1.218546     1.421854    -0.151322
C      5.773469     0.250222     0.567909     0.073115
C     10.708965    12.549955     0.795627    -0.165990
C     11.502815    13.054277     1.874515    -0.104557
C      7.385015    10.172836     6.909322     0.078272
C      7.919058    11.328851     7.442518    -0.143794
C      7.291666    12.543880     7.374480    -0.102996
C      6.084476    12.662205     6.742699    -0.023643
C      5.520670    11.566684     6.187287    -0.108046
C      6.168109    10.328555     6.258102    -0.155112
C      8.182436     1.730721     3.840672     0.569868
C      5.384060    13.992963     6.695489     0.574629
N      4.514298    15.484930     9.540586    -0.177849
N     11.780827    13.495875    12.641172    -0.257219
N      6.759722     6.296683     3.301923    -0.237262
N      3.278524     4.843263     6.676049    -0.173214
N     10.947177     3.573325     4.344708    -0.225855
N      3.680648     5.562380     1.244122    -0.260234
N      8.701753    12.761572    10.583371    -0.239522
N     12.182951    14.214992     7.209245    -0.221508
O      7.577438    16.349714     9.397567    -0.528486
O      2.538944     5.159631     9.776636    -0.545261
O     11.255678     5.060790     7.624415    -0.542947
O      9.443395     4.065456     6.778801    -0.575533
O      7.884037     2.708541     4.487727    -0.537033
O     12.922531    13.898624     4.108658    -0.576984
O      4.205797    13.997465     6.260879    -0.552367
O      6.018080    14.992799     7.106493    -0.549116

The following XYZ coordinates are in angstroms. Other properties are in atomic units.
The sperically averaged electron density of each atom fit to a function of the form exp(a - br)
eigen_1, eigen_2 and eigen_3 are the three eigenvalues of traceless quadrupole moment tensor
  atom number  atomic symbol              X              Y              Z     net charge C6 coefficient C8 coefficient C10 coefficient fluctuating dipole atomic polarizability isotropic forcefield polarizability              a              b squared Pearson coefficient          <r^3>          <r^4>         wp_QDO          m_QDO          q_QDO       dipole_x       dipole_y       dipole_z         dipole            Qxy            Qxz            Qyz     Q(x^2-y^2)  Q(3z^2 - R^2)        eigen_1        eigen_2        eigen_3 static polarizability      alpha(xx)      alpha(xy)      alpha(xz)      alpha(yy)      alpha(yz)      alpha(zz) atomic spin moment
            1             Co       2.054622       3.846297       8.172467       0.709238     120.598969 0.23870136E+04  0.80055163E+05                                19.698704                           15.838970       0.815893       2.074899                    0.995838      51.132315     139.452994       0.463384       0.394122      -1.157764       0.025391       0.015515       0.009151       0.031132      -0.106507       0.031381       0.073221      -0.087832      -0.137282      -0.142117      -0.006666       0.148783             24.518104      24.388447       4.468904       1.122011      20.415516      -3.200229      28.750349           1.150787
            2             Co      13.406853      15.211958       5.712827       0.858773     113.700883 0.22133904E+04  0.72482087E+05                                18.515036                           14.901895       1.019671       2.165951                    0.995295      47.723663     126.538083       0.497138       0.376232      -1.177134      -0.011386      -0.009992       0.007086       0.016724      -0.151703       0.137085       0.100977      -0.134633      -0.237156      -0.274450       0.068460       0.205990             23.044630      22.871712       4.197399       0.951736      19.260374      -2.989099      27.001804           2.855248
            3              H       5.775036      13.994706       9.689158       0.100471       0.978508 0.69968195E+01  0.67340529E+02                                 1.707181                            1.605656      -1.190973       2.318401                    0.994588       3.706109      10.741902       0.460569       1.381770      -0.686023       0.043377      -0.016716      -0.014316       0.048641      -0.007925      -0.008547      -0.005581       0.001313      -0.026652      -0.016588       0.003792       0.012796              1.771361       2.238866      -0.268446      -0.321603       1.448807       0.052667       1.626409          -0.000270
            4              H       4.573569      12.693522      11.136006       0.126529       1.114697 0.85132394E+01  0.85212278E+02                                 1.805131                            1.731957      -1.113028       2.361174                    0.996169       3.554033      10.173302       0.463114       1.321328      -0.700587       0.013238      -0.031875       0.009232       0.035728      -0.004715      -0.010340      -0.004259      -0.011809      -0.026901      -0.017576       0.005508       0.012068              1.821369       1.825426      -0.358825       0.141788       1.994447      -0.332349       1.644234           0.000012
            5              H      12.452751      15.464164      11.133229       0.123898       0.981123 0.70195706E+01  0.67184447E+02                                 1.667261                            1.576532      -1.109981       2.355909                    0.996926       3.556297      10.067083       0.481972       1.327781      -0.697326      -0.030930       0.014337       0.009848       0.035485      -0.014721      -0.001901      -0.001950      -0.001009      -0.027852      -0.012437      -0.006935       0.019372              1.706029       2.114746      -0.227757      -0.332938       1.489931       0.022411       1.513411          -0.000094
            6              H      13.705231      16.729729       9.664165       0.107330       1.130255 0.81939362E+01  0.80874308E+02                                 1.798989                            1.679530      -0.940344       2.440938                    0.998337       3.438882       9.633413       0.480700       1.290964      -0.707823      -0.019906       0.043286      -0.015148       0.049994      -0.011255      -0.004502      -0.005148      -0.002817      -0.038619      -0.016772      -0.001034       0.017806              1.855472       1.571313      -0.260610       0.074081       2.279953      -0.488691       1.715150          -0.000193
            7              H      13.269706      12.273847      12.542586       0.089426       1.184474 0.95591923E+01  0.98047593E+02                                 1.842112                            1.802163      -1.030509       2.377027                    0.996888       3.722294      10.626984       0.468697       1.274085      -0.710212       0.010481      -0.033850       0.014236       0.038188      -0.006127      -0.003522      -0.004303      -0.001899      -0.012582      -0.009650       0.001259       0.008391              1.839628       1.894514      -0.189945       0.032856       1.934263      -0.337802       1.690107          -0.000035
            8              H      11.550381      10.859856      12.855005       0.119486       1.060191 0.79548857E+01  0.77003380E+02                                 1.639047                            1.590987      -0.884076       2.458589                    0.999094       3.271770       8.726682       0.530273       1.193248      -0.730631       0.019115      -0.023209      -0.022352       0.037466      -0.003801      -0.013013       0.003272      -0.021979      -0.011335      -0.019746       0.004082       0.015665              1.635901       1.669195      -0.128592      -0.289881       1.525905       0.157507       1.712604          -0.000038
            9              H       9.046111       3.408141       0.434610       0.113455       1.052325 0.76827727E+01  0.73926398E+02                                 1.652189                            1.579740      -0.760316       2.519553                    0.999768       3.250939       8.722638       0.522565       1.218104      -0.724895      -0.002718      -0.039148      -0.000462       0.039245      -0.000304      -0.013297       0.002129      -0.014350      -0.007584      -0.017677       0.007009       0.010669              1.662955       1.375389       0.082398      -0.011569       2.242789      -0.009414       1.370688          -0.000004
           10              H       7.772448       4.519073       1.961992       0.115648       0.980753 0.72401188E+01  0.70623417E+02                                 1.735287                            1.654185      -1.323314       2.252207                    0.993558       3.860168      11.444436       0.443046       1.417274      -0.678372      -0.019897      -0.022784       0.020058       0.036295       0.004347      -0.005065      -0.007206      -0.010216      -0.027806      -0.012756      -0.001683       0.014438              1.775209       1.747050       0.262543      -0.345229       1.747203      -0.297445       1.831373          -0.000046
           11              H       7.077223       8.923632       3.096421       0.119007       1.064824 0.77920495E+01  0.75782997E+02                                 1.704785                            1.619446      -0.960378       2.425242                    0.998307       3.417693       9.437001       0.498969       1.262154      -0.713367      -0.011798       0.022280       0.024801       0.035365      -0.001352      -0.010279       0.001253      -0.021710       0.001457      -0.017115       0.005842       0.011273              1.730684       1.569509      -0.131106      -0.376744       1.646505       0.317571       1.976036          -0.000011
           12              H       8.319290      10.118452       1.541268       0.108372       1.094530 0.77150097E+01  0.74817277E+02                                 1.736394                            1.610231      -0.827048       2.485053                    0.999159       3.408402       9.385341       0.501152       1.260292      -0.713919      -0.003367       0.037675       0.000008       0.037825      -0.002153      -0.014752       0.002615      -0.016597      -0.005250      -0.019609       0.006359       0.013250              1.791550       1.346465       0.064505      -0.046671       2.613103      -0.031501       1.415081          -0.000008
           13              H       9.648776       9.050499       0.063872       0.103727       1.162435 0.87428727E+01  0.88157559E+02                                 1.837724                            1.736644      -1.337687       2.229065                    0.994749       3.845671      11.074357       0.469572       1.293596      -0.703812       0.018299       0.022588      -0.018970       0.034712       0.008857      -0.005351      -0.005767      -0.011265      -0.028990      -0.012320      -0.005165       0.017485              1.868928       1.776692       0.243740      -0.406034       1.953957      -0.333228       1.876135          -0.000054
           14              H       5.268963       7.469718       3.208891       0.074004       1.266893 0.10376728E+02  0.10854774E+03                                 1.907544                            1.859599      -1.213303       2.274926                    0.995131       3.937406      11.321107       0.468529       1.249711      -0.714251      -0.010048       0.025999      -0.022003       0.035511      -0.006558      -0.000798      -0.005506       0.003244      -0.007934      -0.009228       0.000375       0.008853              1.915289       1.847658      -0.112515       0.068748       1.936428      -0.350560       1.961781          -0.000004
           15              H       5.935759       4.373969       4.911228       0.137593       0.950630 0.66666681E+01  0.63568977E+02                                 1.682220                            1.573742      -1.407375       2.220569                    0.993944       3.718180      10.824832       0.461084       1.393123      -0.682719       0.027788      -0.016096      -0.009649       0.033532      -0.006165       0.001811      -0.003342      -0.000495      -0.003882      -0.005818      -0.002420       0.008238              1.734723       2.031425      -0.281985      -0.288451       1.605351       0.087101       1.567393           0.000080
           16              H       4.655412       3.463314       6.602457       0.102406       1.040130 0.73002280E+01  0.70550686E+02                                 1.742949                            1.614022      -1.004494       2.408398                    0.997300       3.551863      10.099557       0.473617       1.338178      -0.696048       0.014435      -0.042226       0.020096       0.048941      -0.010903      -0.003744      -0.007944      -0.009464      -0.015060      -0.015260      -0.000285       0.015545              1.811588       1.561590      -0.177302       0.066765       2.159289      -0.496126       1.713886          -0.000175
           17              H       2.176847       6.453455       6.460827       0.099071       1.145310 0.81400794E+01  0.80108946E+02                                 1.797106                            1.657383      -0.954423       2.423013                    0.998453       3.512651       9.785200       0.491819       1.265460      -0.712264      -0.037388       0.023269       0.015339       0.046632      -0.013026      -0.005435      -0.004004      -0.008340      -0.013517      -0.015550      -0.000380       0.015930              1.877269       2.413275      -0.337638      -0.469735       1.589000       0.118546       1.629533          -0.000147
           18              H       3.397348       7.468536       4.825140       0.128273       1.039590 0.76486824E+01  0.73040735E+02                                 1.601362                            1.548748      -0.814215       2.501540                    0.999644       3.118447       8.160443       0.545408       1.175996      -0.736063      -0.012988       0.030923      -0.012308       0.035727      -0.009337      -0.007760      -0.008392      -0.006257      -0.018398      -0.017744       0.004437       0.013307              1.598647       1.467721      -0.146166       0.015579       1.860427      -0.214970       1.467793          -0.000025
           19              H       9.688681      16.714385      10.852746       0.107837       1.023647 0.72929627E+01  0.70227081E+02                                 1.699772                            1.594428      -0.958019       2.420682                    0.998169       3.517271       9.874465       0.486596       1.307186      -0.702489       0.012911      -0.025602      -0.021559       0.035874      -0.008464      -0.001182       0.007618       0.005751      -0.004371      -0.011645      -0.000440       0.012085              1.749462       1.565882      -0.211829      -0.113355       1.864829       0.460029       1.817675           0.000168
           20              H      10.991418      17.488479      12.580076       0.105744       1.045973 0.75783449E+01  0.73311877E+02                                 1.690090                            1.599795      -0.912766       2.439369                    0.998379       3.485540       9.649282       0.499943       1.266442      -0.711616       0.031728      -0.014013       0.004235       0.034942      -0.008439       0.003206       0.008292       0.012881      -0.006670      -0.015444       0.003654       0.011790              1.716521       2.004699      -0.226438       0.189667       1.601454       0.066945       1.543410          -0.000029
           21              H       4.418116       7.181647      13.638136       0.113434       1.089054 0.77361015E+01  0.74497639E+02                                 1.678730                            1.573210      -0.860678       2.468094                    0.999182       3.306784       8.848459       0.530156       1.199727      -0.728346      -0.014518       0.027202       0.020307       0.036920      -0.010985       0.003418       0.010715       0.007801      -0.012825      -0.018077       0.003469       0.014607              1.724255       1.501647      -0.121143       0.003446       1.926457       0.474950       1.744660          -0.000008
           22              H       3.113412       6.361386      11.859430       0.112850       1.190381 0.88304948E+01  0.87315246E+02                                 1.734054                            1.646029      -1.053472       2.376719                    0.997622       3.356342       8.905526       0.538369       1.150592      -0.740899      -0.037642       0.017246      -0.007117       0.042012      -0.013020       0.000215       0.009437       0.007583      -0.024108      -0.016910      -0.001887       0.018797              1.748470       2.127489      -0.265398       0.244237       1.591583       0.039304       1.526337          -0.000100
           23              H       6.717968       7.779941       6.016498       0.094981       1.105376 0.81770749E+01  0.81419536E+02                                 1.805429                            1.698848      -1.287513       2.253086                    0.993899       3.896906      11.302476       0.464765       1.323556      -0.696918      -0.026797       0.002261      -0.012383       0.029606      -0.003327       0.006479       0.000084       0.000320      -0.023055      -0.010713       0.001996       0.008717              1.849463       2.124116      -0.085987       0.433463       1.743349       0.078637       1.680924          -0.000016
           24              H       7.771659       5.766043       6.126192       0.111120       1.038115 0.74729144E+01  0.73313571E+02                                 1.788621                            1.668249      -1.325492       2.248954                    0.993244       3.864056      11.407521       0.447043       1.396570      -0.682356      -0.014563      -0.031715      -0.015465       0.038172       0.004597       0.004979       0.007382      -0.009147      -0.027333      -0.012621      -0.001697       0.014318              1.862318       1.739993       0.255013       0.236929       2.211817       0.330607       1.635145           0.000006
           25              H      10.761947       7.423027       8.129840       0.117818       1.109144 0.79908811E+01  0.77451340E+02                                 1.691896                            1.593858      -0.900622       2.452990                    0.999050       3.283249       8.767430       0.530073       1.192164      -0.730682       0.035653      -0.003716       0.019965       0.041031       0.003217       0.013912       0.003637       0.007893      -0.019806      -0.015357      -0.001730       0.017087              1.725230       2.086283      -0.206055       0.338719       1.577837      -0.001182       1.511571           0.000057
           26              H       9.688278       9.469522       8.027088       0.101274       1.086427 0.76350891E+01  0.73809923E+02                                 1.712898                            1.587981      -0.934285       2.424760                    0.998294       3.507603       9.626365       0.511562       1.238533      -0.717421       0.014886       0.026551       0.014608       0.033763      -0.000841       0.012879       0.004919      -0.000952      -0.025976      -0.017674       0.005237       0.012437              1.779347       1.511375       0.132816       0.161319       2.300893       0.407036       1.525772           0.000043
           27              H       9.686439       5.063549       4.196136       0.095994       0.992766 0.71221688E+01  0.68841576E+02                                 1.721728                            1.618296      -1.192089       2.314591                    0.994397       3.741142      10.861393       0.459550       1.378908      -0.686482      -0.042625       0.016592       0.014090       0.047862      -0.008108      -0.008403      -0.005486       0.001018      -0.026317      -0.016448       0.003585       0.012863              1.787006       2.260991      -0.272300      -0.326120       1.460063       0.053316       1.639963          -0.000018
           28              H      10.887906       6.364733       2.749288       0.123960       1.126065 0.86199067E+01  0.86522793E+02                                 1.814294                            1.740233      -1.116540       2.357140                    0.996058       3.575367      10.238647       0.463164       1.317479      -0.701310      -0.013526       0.031336      -0.008958       0.035286      -0.004924      -0.010385      -0.004299      -0.011380      -0.026937      -0.017629       0.005603       0.012027              1.830794       1.834863      -0.361570       0.142869       2.005153      -0.335234       1.652366           0.000280
           29              H       3.008724       3.594091       2.752065       0.121398       0.990416 0.71008527E+01  0.68145080E+02                                 1.675758                            1.583978      -1.112303       2.352487                    0.996899       3.577206      10.133454       0.481685       1.325010      -0.697826       0.030442      -0.014514      -0.009708       0.035094      -0.014755      -0.001859      -0.002098      -0.001198      -0.028236      -0.012550      -0.006925       0.019475              1.715047       2.127101      -0.229101      -0.336043       1.496977       0.022365       1.521062           0.000235
           30              H       1.756244       2.328526       4.221129       0.103126       1.147611 0.83480478E+01  0.82769629E+02                                 1.815297                            1.693518      -0.950363       2.432969                    0.998177       3.472723       9.746247       0.479506       1.288326      -0.708275       0.019358      -0.042734       0.014746       0.049176      -0.011228      -0.004480      -0.005029      -0.002990      -0.038366      -0.016628      -0.001118       0.017746              1.872817       1.584576      -0.264177       0.074992       2.303206      -0.495917       1.730669          -0.000025
           31              H       2.191769       6.784408       1.342708       0.088480       1.190728 0.96226533E+01  0.98855652E+02                                 1.847720                            1.807352      -1.036534       2.373456                    0.996799       3.733918      10.666448       0.468357       1.272981      -0.710411      -0.010515       0.033681      -0.014029       0.037971      -0.006039      -0.003448      -0.004167      -0.001799      -0.012701      -0.009469       0.001166       0.008302              1.845385       1.900692      -0.190564       0.032635       1.940355      -0.339549       1.695107          -0.000038
           32              H       3.911094       8.198399       1.030289       0.119364       1.061423 0.79670435E+01  0.77149833E+02                                 1.640111                            1.592017      -0.887672       2.456656                    0.999065       3.274765       8.736046       0.530199       1.192970      -0.730680      -0.019048       0.023127       0.022406       0.037413      -0.003728      -0.013100       0.003259      -0.022160      -0.011367      -0.019884       0.004186       0.015698              1.636980       1.670420      -0.128457      -0.290113       1.526960       0.157459       1.713560          -0.000070
           33              H       6.415364      15.650114      13.450684       0.113143       1.054513 0.77038647E+01  0.74188580E+02                                 1.655156                            1.582427      -0.761438       2.518779                    0.999759       3.256144       8.743327       0.521805       1.218905      -0.724694       0.002860       0.039114       0.000644       0.039224      -0.000272      -0.013462       0.002166      -0.014343      -0.007651      -0.017847       0.007074       0.010773              1.665998       1.377733       0.082643      -0.011692       2.247293      -0.009463       1.372968           0.000007
           34              H       7.689027      14.539182      11.923302       0.115570       0.983240 0.72641789E+01  0.70925508E+02                                 1.738774                            1.657314      -1.329447       2.249018                    0.993496       3.868985      11.480578       0.442421       1.417929      -0.678212       0.020089       0.022690      -0.019886       0.036247       0.004396      -0.005069      -0.006982      -0.010302      -0.028156      -0.012747      -0.001657       0.014405              1.778911       1.750647       0.263233      -0.346438       1.750825      -0.298240       1.835259          -0.000075
           35              H       8.384252      10.134623      10.788873       0.119005       1.065539 0.77998135E+01  0.75886690E+02                                 1.706381                            1.620903      -0.961870       2.424540                    0.998291       3.420338       9.449838       0.498383       1.263168      -0.713136       0.011839      -0.022210      -0.024814       0.035344      -0.001318      -0.010331       0.001215      -0.021780       0.001496      -0.017188       0.005917       0.011271              1.732371       1.570969      -0.131051      -0.377278       1.648071       0.317848       1.978073          -0.000010
           36              H       7.142185       8.939803      12.344026       0.108209       1.095466 0.77236975E+01  0.74927947E+02                                 1.737847                            1.611487      -0.827526       2.484718                    0.999150       3.411052       9.396482       0.500758       1.260839      -0.713791       0.003388      -0.037646       0.000013       0.037799      -0.002143      -0.014788       0.002612      -0.016572      -0.005235      -0.019637       0.006376       0.013261              1.793102       1.347505       0.064692      -0.046799       2.615557      -0.031602       1.416243          -0.000014
           37              H       5.812699      10.007756      13.821422       0.103862       1.162611 0.87449688E+01  0.88189534E+02                                 1.838337                            1.737170      -1.339097       2.228514                    0.994724       3.847123      11.081499       0.469342       1.294070      -0.703703      -0.018356      -0.022579       0.019037       0.034773       0.008868      -0.005427      -0.005759      -0.011339      -0.029088      -0.012399      -0.005142       0.017540              1.869637       1.777457       0.243790      -0.406406       1.954523      -0.333266       1.876932          -0.000076
           38              H      10.192512      11.588537      10.676403       0.073293       1.271872 0.10429190E+02  0.10923846E+03                                 1.912539                            1.864228      -1.217541       2.272399                    0.995071       3.947802      11.359839       0.467953       1.249622      -0.714235       0.009989      -0.025968       0.021788       0.035339      -0.006475      -0.000745      -0.005455       0.003189      -0.007715      -0.009101       0.000352       0.008749              1.920533       1.852543      -0.112535       0.068462       1.941512      -0.352205       1.967544           0.000040
           39              H       9.525716      14.684286       8.974066       0.135490       0.959686 0.67429819E+01  0.64454945E+02                                 1.689462                            1.579986      -1.412682       2.215853                    0.993932       3.736750      10.878530       0.461547       1.388308      -0.683574      -0.027517       0.015989       0.009188       0.033125      -0.006085       0.002022      -0.003566      -0.000403      -0.003899      -0.005767      -0.002611       0.008379              1.742476       2.041319      -0.283621      -0.290982       1.611828       0.087668       1.574280           0.000310
           40              H      10.806063      15.594941       7.282837       0.098047       1.056344 0.74390664E+01  0.72216957E+02                                 1.758349                            1.627113      -1.010747       2.402172                    0.997131       3.587181      10.216092       0.472756       1.334592      -0.696659      -0.014170       0.041609      -0.019820       0.048217      -0.010924      -0.003539      -0.007757      -0.009505      -0.015465      -0.015015      -0.000583       0.015598              1.828110       1.574496      -0.179481       0.067409       2.180622      -0.503176       1.729213          -0.000058
           41              H      13.284628      12.604800       7.424467       0.094807       1.159624 0.82631261E+01  0.81598137E+02                                 1.808508                            1.667037      -0.958123       2.418008                    0.998350       3.540978       9.870169       0.491805       1.261181      -0.713106       0.036632      -0.023229      -0.015329       0.046005      -0.013137      -0.005377      -0.003973      -0.008071      -0.013322      -0.015547      -0.000416       0.015964              1.889549       2.430903      -0.340781      -0.474361       1.598385       0.119565       1.639359          -0.000008
           42              H      12.064127      11.589719       9.060154       0.125828       1.051187 0.77560542E+01  0.74316658E+02                                 1.611746                            1.558294      -0.822524       2.495122                    0.999587       3.140570       8.229333       0.544467       1.174057      -0.736446       0.013046      -0.030482       0.011743       0.035175      -0.009393      -0.007844      -0.008247      -0.005792      -0.018283      -0.017714       0.004537       0.013177              1.609114       1.476739      -0.147346       0.015496       1.873483      -0.217369       1.477119           0.000290
           43              H       5.772794       2.343870       3.032548       0.107702       1.020703 0.72659872E+01  0.69889858E+02                                 1.695570                            1.590781      -0.948081       2.425540                    0.998226       3.509137       9.840344       0.487561       1.306044      -0.702770      -0.012758       0.025532       0.021638       0.035817      -0.008292      -0.000887       0.007856       0.005935      -0.004011      -0.011905       0.000028       0.011878              1.744990       1.562189      -0.210989      -0.112910       1.859890       0.458216       1.812891           0.000190
           44              H       4.470057       1.569776       1.305218       0.105804       1.045992 0.75788162E+01  0.73323729E+02                                 1.690670                            1.600284      -0.913442       2.439169                    0.998369       3.486576       9.655276       0.499619       1.267139      -0.711458      -0.031780       0.014090      -0.004168       0.035012      -0.008423       0.003216       0.008243       0.012943      -0.006664      -0.015412       0.003623       0.011789              1.717153       2.005487      -0.226681       0.189581       1.602078       0.067048       1.543893           0.000022
           45              H      11.043359      11.876608       0.247158       0.113022       1.091538 0.77581752E+01  0.74760117E+02                                 1.680824                            1.575083      -0.863413       2.466385                    0.999160       3.311042       8.861524       0.530050       1.199164      -0.728464       0.014480      -0.027146      -0.020231       0.036822      -0.011008       0.003464       0.010729       0.007841      -0.012857      -0.018130       0.003505       0.014625              1.726443       1.503502      -0.121334       0.003557       1.929003       0.475739       1.746824           0.000018
           46              H      12.348063      12.696869       2.025864       0.112992       1.187027 0.87981244E+01  0.86906072E+02                                 1.729982                            1.642341      -1.051283       2.377750                    0.997659       3.351724       8.885624       0.539359       1.149656      -0.741129       0.037693      -0.017064       0.007412       0.042034      -0.012928       0.000283       0.009389       0.007630      -0.023771      -0.016843      -0.001788       0.018631              1.744371       2.122169      -0.264332       0.243580       1.587840       0.039160       1.523105           0.000343
           47              H       8.743507      11.278314       7.868796       0.095800       1.101016 0.81366504E+01  0.80919002E+02                                 1.801139                            1.695039      -1.286059       2.254512                    0.993921       3.887680      11.269936       0.465111       1.324174      -0.696817       0.026970      -0.002181       0.012397       0.029763      -0.003285       0.006417       0.000024       0.000347      -0.022753      -0.010577       0.001937       0.008640              1.845009       2.118906      -0.085436       0.432016       1.739040       0.078356       1.677079          -0.000047
           48              H       7.689816      13.292212       7.759102       0.111909       1.035149 0.74455255E+01  0.72965585E+02                                 1.784205                            1.664445      -1.324433       2.250109                    0.993297       3.853754      11.364691       0.447928       1.395323      -0.682623       0.014797       0.031875       0.015529       0.038420       0.004503       0.004882       0.007496      -0.009408      -0.027339      -0.012643      -0.001730       0.014373              1.857487       1.735949       0.254548       0.236274       2.205251       0.329412       1.631261          -0.000069
           49              H       4.699528      11.635228       5.755454       0.118181       1.104552 0.79488682E+01  0.76941669E+02                                 1.687333                            1.589753      -0.892937       2.457176                    0.999098       3.275998       8.741879       0.530719       1.192300      -0.730671      -0.035740       0.003701      -0.020058       0.041150       0.003124       0.014011       0.003587       0.007863      -0.020075      -0.015501      -0.001617       0.017119              1.720586       2.080260      -0.205453       0.337161       1.573778      -0.001251       1.507721           0.000089
           50              H       5.773197       9.588733       5.858206       0.101216       1.086411 0.76347705E+01  0.73798994E+02                                 1.712202                            1.587424      -0.933633       2.424949                    0.998305       3.506631       9.620171       0.511954       1.237716      -0.717608      -0.014783      -0.026556      -0.014620       0.033727      -0.000823       0.012921       0.004937      -0.000859      -0.026123      -0.017729       0.005214       0.012515              1.778533       1.510804       0.132450       0.161155       2.299642       0.406648       1.525154           0.000005
           51              C       4.947340      14.300066       9.983526       0.093185      25.962280 0.35167835E+03  0.79125690E+04                                 7.918948                            6.477295      -0.033283       2.012505                    0.998641      26.567146      76.966313       0.608501       0.447376      -1.035844      -0.025992       0.038870       0.002104       0.046807      -0.006770       0.020228       0.032791       0.013637       0.014078      -0.042860       0.006751       0.036110              8.862839       9.668590      -0.288759      -2.627386       8.368851      -3.156646       8.551077          -0.006283
           52              C       4.229110      13.509346      10.852746      -0.186225      32.392881 0.44970443E+03  0.10710933E+05                                 8.928148                            7.134679      -0.036515       1.960621                    0.999022      30.188709      88.662282       0.605833       0.424476      -1.054306       0.012957       0.009469      -0.001803       0.016149      -0.007131       0.012321       0.004780      -0.049264      -0.017248      -0.029723       0.000918       0.028806             10.219380      13.330977      -0.299150      -3.584698       8.098156      -3.053159       9.229006          -0.000490
           53              C      13.720925      13.932078      11.299852       0.113471      34.651176 0.40824931E+03  0.94406596E+04                                 9.472737                            6.857404      -0.245442       1.936349                    0.999273      26.422122      75.138574       0.613202       0.431942      -1.055350      -0.006160       0.007647       0.005133       0.011080       0.003644      -0.009625      -0.012062       0.000970      -0.014844      -0.015912      -0.000996       0.016908             11.868098      14.876615       1.651954      -5.929943       9.430151      -4.524499      11.297528          -0.007522
           54              C      13.277277      15.145267      10.845803      -0.178670      32.868350 0.46094988E+03  0.11037557E+05                                 9.051597                            7.262065      -0.056024       1.954380                    0.999108      30.180741      88.633849       0.596196       0.429040      -1.052369       0.007246      -0.006005      -0.007346       0.011938      -0.012032       0.008358       0.016901       0.023816       0.017525      -0.029794       0.013514       0.016280             10.220643      10.757884       0.774668      -3.642107      10.084327      -4.205712       9.819720          -0.001295
           55              C      14.034453      15.912426       9.964087       0.090735      25.912918 0.33655261E+03  0.74547780E+04                                 7.754875                            6.213489       0.163797       2.072359                    0.999593      26.115499      73.938504       0.642799       0.430179      -1.050915       0.036989      -0.023394      -0.013628       0.045839      -0.007977       0.030557       0.018723      -0.016303      -0.012176      -0.042462       0.012600       0.029861              8.742071       9.495599       0.146472      -2.777956       8.680716      -3.320058       8.049898          -0.005951
           56              C      12.931721      13.087272      12.245441       0.031282      32.957990 0.36719643E+03  0.83173151E+04                                 9.174947                            6.497199       0.001956       2.007813                    0.998154      27.338465      78.412824       0.627243       0.431107      -1.049764      -0.004644       0.007754      -0.007567       0.011788       0.026330       0.037729       0.034788      -0.030715       0.070515      -0.048695      -0.022543       0.071238             11.752361      15.716162       2.586841      -7.038148       7.793221      -3.991320      11.747701          -0.002533
           57              C      11.030633      12.699930      13.518722       0.151137      34.194633 0.41159915E+03  0.95826234E+04                                 9.420911                            6.952142      -0.273863       1.920941                    0.999337      26.975602      78.165579       0.597451       0.440346      -1.045342       0.014377       0.030311      -0.043190       0.054689       0.015210      -0.010443      -0.012412       0.021057      -0.003119      -0.020684      -0.006547       0.027231             11.552062      12.646362       1.351881      -7.077130       9.575042      -1.092863      12.434782          -0.000197
           58              C      11.011213      11.312096      13.461793      -0.211179      31.858805 0.50511119E+03  0.12342915E+05                                 8.755870                            7.550165       0.022902       1.964321                    0.999407      31.267539      91.982405       0.592268       0.423211      -1.058705      -0.024789      -0.036716       0.011389       0.045741      -0.024066      -0.024069       0.004057      -0.004924      -0.004381      -0.032686      -0.003184       0.035871              9.250230       8.637085       1.714247      -3.362770       9.939509      -1.601028       9.174095          -0.002062
           59              C       9.077242       4.336113       0.474877      -0.065991      28.184779 0.41889033E+03  0.97802015E+04                                 8.092641                            6.890433       0.144464       2.028958                    0.999616      28.724955      82.934909       0.617213       0.425034      -1.056258       0.013251       0.026286      -0.019083       0.035082      -0.003678      -0.010368      -0.008586      -0.022958      -0.024469      -0.020309       0.001965       0.018344              8.522582       7.706595       0.773650      -2.992151       9.453480      -0.452476       8.407671          -0.000065
           60              C       8.308988       5.000195       1.373256      -0.124405      29.966988 0.45768247E+03  0.11009152E+05                                 8.617580                            7.353083      -0.295410       1.882854                    0.998107      30.411065      91.378803       0.574792       0.443002      -1.037405       0.005209       0.015886      -0.011762       0.020441       0.008987       0.021534      -0.013731       0.007532      -0.000366      -0.029858       0.006062       0.023796              9.050593       7.980848      -0.370605      -2.920427      10.402598       0.418753       8.768333          -0.001575
           61              C       8.308707       6.382904       1.430185       0.017404      33.791788 0.44215100E+03  0.10474433E+05                                 9.326268                            7.207583      -0.293107       1.916587                    0.998726      27.835032      81.223012       0.586822       0.440595      -1.045734       0.000841      -0.017375      -0.017770       0.024867      -0.002015       0.006000      -0.001790      -0.023179      -0.020405      -0.013539      -0.001880       0.015418             10.861358      10.263149      -0.535810      -5.311753      11.219961       0.516092      11.100963          -0.000386
           62              C       7.511483       7.114412       2.370220       0.152102      33.945668 0.41226851E+03  0.95853426E+04                                 9.360246                            6.948670      -0.192277       1.949940                    0.999520      26.702558      76.882427       0.599824       0.439192      -1.047857      -0.021383      -0.030075       0.033778       0.050027       0.021271      -0.013915      -0.019246       0.018609       0.036069      -0.031394      -0.006036       0.037430             11.328337      11.236443       0.881278      -6.402305      10.617125      -0.250009      12.131443          -0.000062
           63              C       7.560293       8.472608       2.441035      -0.186672      31.811554 0.45197923E+03  0.10757754E+05                                 8.731121                            7.122396       0.116529       2.002574                    0.999612      30.253260      88.258860       0.611418       0.420887      -1.058604       0.027820       0.038482      -0.016286       0.050200      -0.018689      -0.006870       0.006994      -0.006755       0.026551      -0.023437       0.001543       0.021894              9.406705       7.405599       1.632245      -3.576420      11.060422      -0.915171       9.754095          -0.001210
           64              C       8.337358       9.187588       1.528771      -0.061255      29.298900 0.39115599E+03  0.89893351E+04                                 8.294239                            6.637072       0.100468       2.016490                    0.999740      28.415539      81.743530       0.631094       0.422313      -1.056573      -0.025338      -0.026782       0.015099       0.039840      -0.003955      -0.005290       0.002672      -0.028045       0.005333      -0.016766       0.002142       0.014624              8.948356       7.058749       0.546317      -3.359249      11.133409      -0.457147       8.652911          -0.000109
           65              C       9.109461       8.552915       0.635946      -0.149370      32.711038 0.46395612E+03  0.11174582E+05                                 9.038245                            7.333469      -0.183452       1.903860                    0.999179      30.908167      92.296654       0.585030       0.434684      -1.044527      -0.018164      -0.024513      -0.002968       0.030653       0.015050       0.010147      -0.015861       0.004470      -0.006033      -0.027777       0.010665       0.017112              9.619960       7.927861      -0.893044      -3.552206      12.065571       0.883768       8.866448          -0.001027
           66              C       9.119390       7.134686       0.548469       0.011093      35.581236 0.45503952E+03  0.10833655E+05                                 9.563578                            7.237789      -0.216644       1.935567                    0.999059      27.916140      81.079435       0.595918       0.431712      -1.053383      -0.020951       0.019018       0.003235       0.028480      -0.002908       0.003972      -0.001018      -0.029673      -0.020170      -0.013858      -0.004701       0.018559             11.266452      10.879546      -0.587108      -5.890343      11.496616       0.416280      11.423195          -0.000584
           67              C       5.617129       6.718856       3.633781       0.047889      31.541980 0.35599796E+03  0.80231462E+04                                 8.981320                            6.438801      -0.133954       1.968838                    0.997668      27.221649      78.572847       0.622322       0.436711      -1.043553       0.000569      -0.018423       0.005286       0.019175       0.033536       0.035326       0.043920      -0.049383       0.070708      -0.056487      -0.025929       0.082417             11.445793      14.305817       2.210087      -6.795913       7.061268      -3.354376      12.970293          -0.001331
           68              C       4.814638       6.045772       4.687675       0.117781      35.117138 0.41089457E+03  0.95213689E+04                                 9.613507                            6.920424      -0.194563       1.960520                    0.999371      26.236676      74.795180       0.604743       0.437085      -1.051769       0.004861      -0.007618       0.000848       0.009076       0.003360      -0.003382      -0.006226       0.014740       0.016403      -0.012546       0.001780       0.010765             12.173752      14.126310       1.819098      -6.810887       9.371250      -4.089692      13.023696          -0.007204
           69              C       5.180940       4.820129       5.219482      -0.167906      34.084555 0.46125729E+03  0.11038864E+05                                 9.288007                            7.280538      -0.022981       1.978890                    0.998105      29.606113      86.719718       0.593896       0.430938      -1.051960      -0.002533       0.004353       0.004408       0.006692       0.006282       0.021138       0.017809       0.008764       0.012326      -0.023510      -0.008757       0.032267             10.763346      11.224976       0.802654      -4.365445      10.034574      -3.857910      11.030487          -0.000143
           70              C       4.390858       4.271285       6.224777       0.091840      26.854574 0.33339161E+03  0.73544249E+04                                 7.887832                            6.142657       0.227466       2.091843                    0.999782      25.878587      72.698642       0.654219       0.424413      -1.056320      -0.034384       0.028990       0.006194       0.045398       0.002371       0.031463       0.018175      -0.027384      -0.017704      -0.041919       0.006074       0.035845              9.122288       9.929312       0.206115      -3.630644       8.270994      -3.108792       9.166556          -0.004886
           71              C       2.942876       6.030427       6.147020       0.092474      26.117585 0.33130426E+03  0.73138520E+04                                 7.818936                            6.183732       0.124057       2.058258                    0.999682      26.097062      73.897425       0.641035       0.432818      -1.048720       0.024098      -0.041898       0.008151       0.049017      -0.007262       0.025181       0.028326       0.016521      -0.003706      -0.043000       0.008392       0.034608              8.893128      10.021953       0.057019      -3.734702       8.004066      -2.558302       8.653366          -0.006262
           72              C       3.671929       6.647552       5.165329      -0.201094      32.197695 0.43650510E+03  0.10260594E+05                                 8.746180                            6.934662       0.249354       2.047935                    0.999794      29.633530      84.861416       0.630711       0.413136      -1.067553      -0.008009      -0.004808       0.005356       0.010768      -0.012536       0.014332      -0.009036      -0.030274      -0.026473      -0.024385      -0.004713       0.029098             10.010647      12.119629       0.431201      -4.880503       8.038546      -2.224363       9.873765          -0.000721
           73              C       8.104462      17.802972      11.181827      -0.012630      36.413089 0.40774206E+03  0.93802668E+04                                 9.577320                            6.722877       0.067173       2.037140                    0.999403      26.647644      74.392810       0.640502       0.415677      -1.070720       0.017055       0.014281       0.028023       0.035779       0.000183      -0.007993      -0.009461      -0.026369      -0.018557      -0.017433      -0.002598       0.020031             12.230034      12.721446       1.298331       6.637554       9.289153       5.037016      14.679502          -0.003544
           74              C       9.337985      17.367064      11.415100      -0.099080      32.892395 0.41056265E+03  0.95494986E+04                                 9.015577                            6.813061       0.133017       2.018898                    0.999731      28.999968      83.906640       0.621110       0.423971      -1.055621      -0.001499       0.020821       0.028456       0.035292      -0.001094      -0.019607       0.003248      -0.047114       0.017855      -0.035754       0.013528       0.022226             10.650423      11.691808       0.324226       4.776757       8.333221       3.632551      11.926239           0.000032
           75              C      10.138296      17.839709      12.463440      -0.151439      35.700913 0.44280656E+03  0.10488713E+05                                 9.534809                            7.084682       0.110739       2.005994                    0.999602      29.818760      86.867373       0.608331       0.425068      -1.055672      -0.024567      -0.009995      -0.015206       0.030572      -0.014412       0.012184      -0.013203       0.036669      -0.042563      -0.026006      -0.009588       0.035594             11.548018      10.168482       0.878493       4.363086      10.861688       5.627495      13.613883          -0.000434
           76              C       6.015050       5.993004      13.317385       0.073762      37.213451 0.41265708E+03  0.95397036E+04                                 9.796218                            6.808537      -0.047447       1.993423                    0.999451      26.625878      74.971476       0.628942       0.421259      -1.065155      -0.005222      -0.001152      -0.002961       0.006112       0.000529       0.014701       0.010415       0.002206       0.001256      -0.017503      -0.001071       0.018573             12.758102      11.656355       1.913040       6.279247      11.397279       6.508778      15.220674          -0.000535
           77              C       4.752510       6.508300      13.089667      -0.164918      35.409801 0.45928725E+03  0.10945588E+05                                 9.387227                            7.154556       0.114503       1.996832                    0.999717      30.170950      87.289941       0.614949       0.417938      -1.063375      -0.006019      -0.007813      -0.021408       0.023571      -0.019401      -0.007770       0.033003      -0.026228       0.004609      -0.030486      -0.016421       0.046907             10.986000      11.413323       0.870516       4.989558       9.634413       4.348942      11.910264          -0.000137
           78              C       3.958660       6.003978      12.010779      -0.106301      34.453306 0.44137290E+03  0.10422439E+05                                 9.249666                            7.041801      -0.008242       1.961724                    0.999567      29.632398      85.550020       0.615672       0.421302      -1.060444       0.026960      -0.002419       0.000887       0.027083      -0.022219       0.004368      -0.004894       0.032082      -0.059141      -0.021699      -0.016213       0.037912             10.822180      10.192046       0.765879       4.227043       9.934075       5.077989      12.340419           0.000063
           79              C       8.076460       8.885419       6.975972       0.077568      37.936159 0.39969657E+03  0.91589762E+04                                 9.896170                            6.680002      -0.070678       1.988233                    0.999314      26.328475      73.605988       0.638463       0.418653      -1.067704       0.001516      -0.002904      -0.001632       0.003660      -0.007038       0.002914      -0.001440      -0.011453      -0.031235      -0.011218      -0.003324       0.014543             13.255139      10.518307      -5.676614       1.786003      22.538422       1.979956       6.708688          -0.001054
           80              C       7.542417       7.729404       6.442776      -0.144932      36.899079 0.44856120E+03  0.10705883E+05                                 9.857308                            7.197070      -0.113798       1.934232                    0.999030      30.344541      90.005688       0.592631       0.433033      -1.046219       0.023658      -0.016168       0.013361       0.031617      -0.007164      -0.000796      -0.013605       0.054886       0.023506      -0.036455       0.011944       0.024511             12.124159       9.694566      -3.164048       2.043541      19.498605       2.458093       7.179307           0.000048
           81              C       8.169809       6.514375       6.510814      -0.103106      35.039881 0.43669776E+03  0.10359260E+05                                 9.534589                            7.117888      -0.186058       1.915508                    0.999274      29.857261      88.461189       0.593479       0.435063      -1.044378       0.009414       0.023044       0.011944       0.027610       0.021546      -0.020906       0.002617      -0.017974       0.037700      -0.037036       0.009650       0.027385             11.390387      11.628714      -4.028509       2.819579      15.590754       0.656540       6.951693          -0.000235
           82              C       9.376999       6.396050       7.142595      -0.023785      37.522172 0.41849575E+03  0.96823474E+04                                 9.717135                            6.767147       0.036136       2.017373                    0.999384      26.987915      75.348475       0.645156       0.410347      -1.075087      -0.025210       0.040054      -0.001029       0.047338       0.007024      -0.003553      -0.005877       0.012059       0.014423      -0.012605       0.000732       0.011872             12.451701      11.929603      -5.368366       2.495731      18.717409       0.880262       6.708091           0.004938
           83              C       9.940805       7.491571       7.698007      -0.108265      34.172182 0.41073987E+03  0.95272233E+04                                 9.152471                            6.751128       0.033026       1.978521                    0.999621      29.114493      83.335303       0.634585       0.416119      -1.063619      -0.022359       0.008779      -0.007273       0.025098      -0.000177       0.016560      -0.006786       0.053211       0.018089      -0.031035      -0.002732       0.033767             11.015995       9.679438      -3.848248       1.602707      17.228872       1.687245       6.139675          -0.000424
           84              C       9.293366       8.729700       7.627192      -0.154914      36.396924 0.44827528E+03  0.10625194E+05                                 9.572425                            7.069813       0.104750       1.996093                    0.999748      29.956206      86.610414       0.618033       0.418121      -1.062593       0.003089      -0.028722      -0.003939       0.029155       0.020384       0.009940       0.019408      -0.034346      -0.032306      -0.021614      -0.019566       0.041180             11.559025      10.586586      -4.717779       2.011683      17.525313       1.354696       6.565174           0.000081
           85              C       3.606083       4.512505      10.044622       0.565583      23.679502 0.25022303E+03  0.51880750E+04                                 7.674909                            5.606862      -0.101212       2.017384                    0.999442      22.661294      63.718936       0.627023       0.471133      -1.019096      -0.030551      -0.011290      -0.036681       0.049054       0.037605      -0.058736      -0.056449      -0.004927       0.000629      -0.064987      -0.037429       0.102416              9.532666       9.517220       0.870734       5.151101       7.397970       3.259909      11.682807          -0.001677
           86              C      10.077415       5.065292       7.189805       0.577089      24.913847 0.25415632E+03  0.53056392E+04                                 7.915470                            5.690361      -0.095873       2.020861                    0.999233      22.913678      65.266117       0.614129       0.477760      -1.012591       0.026067      -0.062712       0.004061       0.068035       0.022431      -0.036627      -0.018350       0.032209       0.222025      -0.064619      -0.026145       0.090764              9.688181      10.558781      -2.323763       2.140959      12.718238       0.277074       5.787525           0.000682
           87              C      10.514135       4.758189       3.901768       0.095136      25.981546 0.35165482E+03  0.79158349E+04                                 7.926284                            6.479055      -0.042439       2.007956                    0.998667      26.655057      77.364831       0.607838       0.447649      -1.035173       0.026461      -0.040352      -0.001974       0.048295      -0.007260       0.021344       0.034884       0.014443       0.017128      -0.045471       0.006890       0.038580              8.873771       9.690237      -0.293315      -2.634749       8.371619      -3.155123       8.559456          -0.010206
           88              C      11.232365       5.548909       3.032548      -0.188789      32.498914 0.45097063E+03  0.10749252E+05                                 8.943953                            7.141490      -0.030464       1.961167                    0.999079      30.265501      88.938010       0.605920       0.424093      -1.054484      -0.012164      -0.011352       0.001468       0.016703      -0.009084       0.013576       0.004528      -0.051189      -0.019560      -0.031830       0.001272       0.030558             10.243192      13.351692      -0.295353      -3.597019       8.123130      -3.070759       9.254754           0.001798
           89              C       1.740550       5.126177       2.585442       0.110605      34.764817 0.40931868E+03  0.94712975E+04                                 9.490016                            6.863134      -0.241132       1.936866                    0.999277      26.469720      75.290061       0.613400       0.431534      -1.055631       0.005220      -0.009048      -0.004899       0.011538       0.004759      -0.011730      -0.013750       0.001544      -0.015904      -0.018212      -0.001949       0.020161             11.901829      14.918250       1.667466      -5.959511       9.453653      -4.543767      11.333583          -0.013285
           90              C       2.184198       3.912988       3.039491      -0.181804      33.020550 0.46277058E+03  0.11093095E+05                                 9.077161                            7.273680      -0.051195       1.954389                    0.999154      30.275377      88.986256       0.595998       0.428720      -1.052469      -0.009438       0.006598       0.005768       0.012880      -0.013269       0.007547       0.017845       0.026818       0.012225      -0.031464       0.014623       0.016840             10.259404      10.807987       0.788050      -3.673767      10.110906      -4.224243       9.859318           0.001403
           91              C       1.427022       3.145829       3.921207       0.092904      25.982058 0.33718921E+03  0.74761949E+04                                 7.772035                            6.221481       0.142649       2.063647                    0.999587      26.214434      74.377931       0.641732       0.430472      -1.050204      -0.039490       0.023349       0.013103       0.047711      -0.008294       0.032269       0.020201      -0.018167      -0.008225      -0.044843       0.012515       0.032328              8.765114       9.514528       0.145382      -2.782955       8.709398      -3.333851       8.071415          -0.008108
           92              C       2.529754       5.970983       1.639853       0.031945      32.997422 0.36734890E+03  0.83220525E+04                                 9.181220                            6.497152       0.003363       2.007521                    0.998224      27.362056      78.499485       0.627416       0.430922      -1.049824       0.004802      -0.007960       0.006969       0.011618       0.026133       0.038335       0.035328      -0.031399       0.069461      -0.049128      -0.022753       0.071882             11.768718      15.736389       2.596733      -7.054404       7.804551      -4.001600      11.765214          -0.003483
           93              C       4.430842       6.358325       0.366572       0.151395      34.224753 0.41172551E+03  0.95865542E+04                                 9.425880                            6.952266      -0.271917       1.921168                    0.999355      26.989151      78.215622       0.597551       0.440227      -1.045385      -0.014124      -0.030356       0.043479       0.054876       0.015203      -0.010404      -0.012202       0.021150      -0.003951      -0.020502      -0.006664       0.027166             11.564427      12.664409       1.356976      -7.090735       9.581436      -1.096461      12.447437          -0.000103
           94              C       4.450262       7.746159       0.423501      -0.213473      31.947622 0.50666134E+03  0.12390743E+05                                 8.771633                            7.560915       0.021550       1.963080                    0.999415      31.327987      92.208450       0.591922       0.423119      -1.058724       0.025271       0.036668      -0.010937       0.045856      -0.023616      -0.025309       0.004431      -0.005705      -0.005323      -0.033318      -0.003237       0.036555              9.269633       8.657512       1.722877      -3.374168       9.959689      -1.608137       9.191698          -0.003589
           95              C       6.384233      14.722142      13.410417      -0.067491      28.262387 0.42014634E+03  0.98176482E+04                                 8.107276                            6.900091       0.141747       2.027105                    0.999626      28.784799      83.163577       0.616821       0.424952      -1.056225      -0.012347      -0.026522       0.020140       0.035517      -0.003410      -0.011268      -0.008139      -0.024299      -0.026490      -0.021375       0.002426       0.018950              8.539800       7.723285       0.776549      -3.001789       9.472240      -0.454176       8.423876           0.000027
           96              C       7.152487      14.058060      12.512038      -0.126735      30.048887 0.45905479E+03  0.11051146E+05                                 8.632589                            7.363035      -0.296435       1.881663                    0.998122      30.476350      91.631597       0.574490       0.442874      -1.037413      -0.004201      -0.016282       0.012724       0.021087       0.009447       0.020459      -0.013442       0.006811      -0.000608      -0.029186       0.006764       0.022422              9.068343       7.997489      -0.371336      -2.931505      10.420742       0.420327       8.786799          -0.002676
           97              C       7.152768      12.675351      12.455109       0.016870      33.830198 0.44247485E+03  0.10484292E+05                                 9.333439                            7.209976      -0.292650       1.916340                    0.998746      27.855262      81.297337       0.586739       0.440565      -1.045725      -0.000279       0.017552       0.018302       0.025359      -0.001728       0.005507      -0.001568      -0.023622      -0.020470      -0.013177      -0.002354       0.015531             10.874570      10.277460      -0.534770      -5.324840      11.229271       0.516894      11.116978          -0.000390
           98              C       7.949992      11.943843      11.515074       0.151837      33.988458 0.41260651E+03  0.95954446E+04                                 9.367580                            6.950707      -0.193001       1.949271                    0.999524      26.722099      76.954961       0.599824       0.439090      -1.047888       0.021695       0.029987      -0.033555       0.049958       0.021220      -0.014086      -0.019012       0.018120       0.036390      -0.031128      -0.006251       0.037379             11.343636      11.254039       0.885603      -6.417787      10.625638      -0.252636      12.151232          -0.000159
           99              C       7.901182      10.585647      11.444259      -0.187604      31.865598 0.45279288E+03  0.10782739E+05                                 8.742432                            7.129476       0.112905       2.001030                    0.999610      30.287712      88.403094       0.610984       0.420966      -1.058478      -0.027491      -0.038454       0.016363       0.050022      -0.018430      -0.007495       0.007029      -0.007230       0.026880      -0.023321       0.001141       0.022180              9.421536       7.418128       1.638629      -3.585478      11.075818      -0.919785       9.770663          -0.001560
          100              C       7.124117       9.870667      12.356523      -0.061811      29.339780 0.39171849E+03  0.90060230E+04                                 8.302638                            6.642045       0.097809       2.015238                    0.999741      28.443240      81.855933       0.630792       0.422339      -1.056495       0.025497       0.026755      -0.015000       0.039886      -0.003960      -0.005565       0.002712      -0.028631       0.004852      -0.017107       0.002118       0.014989              8.959066       7.067586       0.548716      -3.365730      11.145123      -0.458964       8.664488          -0.000312
          101              C       6.352014      10.505340      13.249348      -0.150198      32.755228 0.46462683E+03  0.11195162E+05                                 9.046606                            7.338665      -0.185663       1.902791                    0.999181      30.936976      92.411281       0.584816       0.434671      -1.044499       0.018236       0.024704       0.003088       0.030860       0.015132       0.009516      -0.015786       0.004095      -0.006655      -0.027377       0.009883       0.017494              9.630383       7.938122      -0.894042      -3.559888      12.074709       0.885808       8.878318          -0.001268
          102              C       6.342085      11.923569      13.336825       0.010485      35.617876 0.45535965E+03  0.10843287E+05                                 9.569764                            7.239634      -0.216606       1.935326                    0.999065      27.931117      81.133011       0.595922       0.431628      -1.053423       0.021321      -0.019242      -0.002841       0.028860      -0.002600       0.003589      -0.000867      -0.029995      -0.020396      -0.013628      -0.005047       0.018676             11.278791      10.895380      -0.585593      -5.903678      11.503119       0.416162      11.437876          -0.001100
          103              C       9.844346      12.339399      10.251513       0.048413      31.579359 0.35613975E+03  0.80277477E+04                                 8.989105                            6.439799      -0.134973       1.968009                    0.997707      27.241840      78.657431       0.622268       0.436672      -1.043497      -0.001141       0.018124      -0.005434       0.018956       0.033279       0.035652       0.044198      -0.050345       0.070840      -0.056858      -0.025970       0.082828             11.465714      14.326906       2.220242      -6.817118       7.071837      -3.366436      12.998399          -0.001593
          104              C      10.646837      13.012483       9.197619       0.116001      35.201679 0.41153169E+03  0.95397979E+04                                 9.627528                            6.923708      -0.189911       1.961425                    0.999384      26.266817      74.894753       0.604874       0.436823      -1.051930      -0.004834       0.008026      -0.002452       0.009685       0.003955      -0.005356      -0.007431       0.015230       0.018579      -0.013713       0.000129       0.013584             12.206423      14.161938       1.835496      -6.844083       9.390530      -4.109569      13.066801          -0.012139
          105              C      10.280535      14.238126       8.665812      -0.170615      34.195536 0.46235644E+03  0.11072315E+05                                 9.305686                            7.286596      -0.018561       1.979152                    0.998165      29.670403      86.950435       0.593938       0.430629      -1.052095       0.003104      -0.006123      -0.004741       0.008343       0.005009       0.021222       0.019126       0.010563       0.009280      -0.025635      -0.006765       0.032400             10.794811      11.267223       0.813438      -4.398532      10.049691      -3.869960      11.067518           0.002181
          106              C      11.070617      14.786970       7.660517       0.094831      26.901993 0.33376003E+03  0.73684954E+04                                 7.900508                            6.148166       0.204480       2.082516                    0.999775      25.971020      73.114410       0.653241       0.424706      -1.055578       0.035282      -0.030260      -0.007230       0.047040       0.002711       0.033860       0.019730      -0.029252      -0.017740      -0.044967       0.006151       0.038815              9.140792       9.941738       0.209989      -3.635399       8.294811      -3.122924       9.185828          -0.007606
          107              C      12.518599      13.027828       7.738274       0.093242      26.205991 0.33230783E+03  0.73446962E+04                                 7.836316                            6.192791       0.109135       2.051026                    0.999697      26.214374      74.377382       0.640338       0.432776      -1.048297      -0.026187       0.041871      -0.009933       0.050374      -0.007990       0.026612       0.030338       0.017255      -0.002701      -0.045848       0.009106       0.036742              8.916156      10.052096       0.057098      -3.748278       8.021336      -2.563650       8.675037          -0.008592
          108              C      11.789546      12.410703       8.719965      -0.203396      32.326974 0.43803312E+03  0.10307267E+05                                 8.770065                            6.946605       0.251122       2.047234                    0.999804      29.717313      85.193180       0.630086       0.413114      -1.067385       0.006217       0.005615      -0.006906       0.010857      -0.013882       0.015770      -0.009250      -0.032451      -0.027114      -0.026600      -0.004612       0.031212             10.045489      12.149743       0.442452      -4.902928       8.072151      -2.247602       9.914573           0.001546
          109              C       7.357013       1.255283       2.703467      -0.012577      36.328521 0.40658071E+03  0.93460250E+04                                 9.561689                            6.713025       0.072569       2.039836                    0.999397      26.599275      74.205677       0.641069       0.415644      -1.070840      -0.016621      -0.015250      -0.028240       0.036143      -0.000583      -0.008280      -0.010062      -0.026636      -0.020851      -0.018291      -0.002379       0.020670             12.210421      12.704719       1.296711       6.629987       9.270511       5.025603      14.656032           0.001801
          110              C       6.123490       1.691191       2.470194      -0.099431      32.865740 0.41016985E+03  0.95367566E+04                                 9.006991                            6.807440       0.141746       2.021830                    0.999736      28.978591      83.790965       0.621776       0.423677      -1.055950       0.001381      -0.020691      -0.028090       0.034915      -0.000946      -0.018690       0.004259      -0.046574       0.018972      -0.034933       0.012429       0.022504             10.640144      11.683338       0.325031       4.774795       8.322631       3.626731      11.914462          -0.000705
          111              C       5.323179       1.218546       1.421854      -0.151322      35.713144 0.44299247E+03  0.10494530E+05                                 9.537836                            7.087120       0.108640       2.005322                    0.999596      29.824283      86.897730       0.608086       0.425182      -1.055570       0.024640       0.010014       0.015330       0.030699      -0.014625       0.012020      -0.013277       0.036746      -0.042498      -0.026101      -0.009572       0.035673             11.551245      10.172397       0.876620       4.362699      10.865171       5.628089      13.616167           0.000173
          112              C       5.773469       0.250222       0.567909       0.073115      37.228387 0.41287188E+03  0.95459020E+04                                 9.797924                            6.809793      -0.047145       1.993383                    0.999452      26.635520      75.003234       0.628957       0.421196      -1.065196       0.005329       0.001150       0.002920       0.006185       0.000483       0.014907       0.010653       0.002287       0.001675      -0.017795      -0.001102       0.018897             12.759855      11.658370       1.911896       6.279253      11.399249       6.509046      15.221948          -0.001546
          113              C      10.708965      12.549955       0.795627      -0.165990      35.456568 0.45999816E+03  0.10966802E+05                                 9.394100                            7.159312       0.114088       1.996218                    0.999719      30.201336      87.395698       0.614843       0.417847      -1.063430       0.005774       0.007803       0.021240       0.023353      -0.019635      -0.007661       0.033272      -0.026254       0.004465      -0.030897      -0.016320       0.047217             10.994708      11.422555       0.871039       4.994345       9.641779       4.352326      11.919791           0.000160
          114              C      11.502815      13.054277       1.874515      -0.104557      34.396190 0.44044591E+03  0.10394212E+05                                 9.238653                            7.033852      -0.008718       1.961949                    0.999562      29.591656      85.382967       0.616144       0.421236      -1.060574      -0.026714       0.002828       0.000266       0.026864      -0.021643       0.005171      -0.004774       0.032419      -0.056259      -0.020780      -0.016455       0.037234             10.810724      10.181183       0.768934       4.226513       9.920010       5.072676      12.330980          -0.000272
          115              C       7.385015      10.172836       6.909322       0.078272      37.919302 0.39950829E+03  0.91535855E+04                                 9.893844                            6.678870      -0.070547       1.988372                    0.999314      26.319864      73.577641       0.638453       0.418708      -1.067668      -0.001320       0.002795       0.001523       0.003446      -0.006716       0.002757      -0.001473      -0.010964      -0.030214      -0.010811      -0.003159       0.013970             13.251762      10.516895      -5.676478       1.785435      22.531648       1.978200       6.706744          -0.001654
          116              C       7.919058      11.328851       7.442518      -0.143794      36.832262 0.44776070E+03  0.10681571E+05                                 9.846555                            7.191734      -0.115299       1.934423                    0.999009      30.302785      89.847981       0.592740       0.433164      -1.046182      -0.023048       0.016499      -0.013593       0.031436      -0.006787      -0.001260      -0.013818       0.054337       0.023873      -0.036326       0.012286       0.024040             12.108635       9.684462      -3.155335       2.042002      19.469421       2.454802       7.172023           0.000253
          117              C       7.291666      12.543880       7.374480      -0.102996      35.000412 0.43625797E+03  0.10344986E+05                                 9.524319                            7.112697      -0.183493       1.916466                    0.999288      29.832838      88.337973       0.593968       0.434867      -1.044620      -0.008545      -0.023090      -0.012627       0.027669       0.021890      -0.020905       0.002665      -0.017451       0.037977      -0.037224       0.009645       0.027579             11.375444      11.622501      -4.018813       2.819946      15.558404       0.654045       6.945428          -0.000841
          118              C       6.084476      12.662205       6.742699      -0.023643      37.508480 0.41843365E+03  0.96798258E+04                                 9.711989                            6.764884       0.041836       2.019071                    0.999389      26.985922      75.320239       0.645565       0.410134      -1.075307       0.025038      -0.039538       0.000388       0.046800       0.006137      -0.002723      -0.005551       0.012231       0.010735      -0.011639       0.001205       0.010434             12.444185      11.936211      -5.372779       2.497096      18.691864       0.873043       6.704480           0.002507
          119              C       5.520670      11.566684       6.187287      -0.108046      34.149188 0.41043623E+03  0.95180008E+04                                 9.149210                            6.749127       0.036535       1.980050                    0.999635      29.093567      83.253878       0.634637       0.416180      -1.063627       0.022674      -0.008802       0.007054       0.025325      -0.000328       0.017103      -0.006882       0.053382       0.017538      -0.031071      -0.003278       0.034349             11.013440       9.679391      -3.854602       1.599769      17.224453       1.684334       6.136476          -0.001021
          120              C       6.168109      10.328555       6.258102      -0.155112      36.400253 0.44831318E+03  0.10625993E+05                                 9.572052                            7.069478       0.103635       1.995663                    0.999747      29.957725      86.605775       0.618150       0.418046      -1.062673      -0.003030       0.028769       0.003656       0.029158       0.020083       0.010102       0.019424      -0.034757      -0.033190      -0.021724      -0.019511       0.041235             11.559432      10.589482      -4.722946       2.011015      17.524372       1.352748       6.564443          -0.000134
          121              C       8.182436       1.730721       3.840672       0.569868      23.577199 0.24919638E+03  0.51623955E+04                                 7.654249                            5.596890      -0.108876       2.015076                    0.999369      22.641867      63.674094       0.627211       0.471393      -1.018775       0.029294       0.011520       0.035498       0.047444       0.035166      -0.062401      -0.058398      -0.007444      -0.008322      -0.071310      -0.033241       0.104551              9.502012       9.485280       0.865382       5.124715       7.379492       3.245331      11.641265          -0.006454
          122              C       5.384060      13.992963       6.695489       0.574629      24.962104 0.25475793E+03  0.53206471E+04                                 7.921983                            5.695128      -0.091231       2.022355                    0.999258      22.926705      65.290369       0.614269       0.477431      -1.012898      -0.030559       0.060043      -0.004238       0.067506       0.021922      -0.035217      -0.016215       0.033418       0.214864      -0.063386      -0.023956       0.087342              9.695311      10.558595      -2.318092       2.139176      12.736799       0.282852       5.790538          -0.001060
          123              N       4.514298      15.484930       9.540586      -0.177849      33.811340 0.51502159E+03  0.12422108E+05                                 8.818393                            7.403971       0.086600       2.059794                    0.999100      27.457655      75.694096       0.636211       0.399149      -1.093707      -0.076793      -0.075494       0.093745       0.142774      -0.051270       0.037969       0.040302      -0.000896      -0.075218      -0.087672       0.023804       0.063868              9.916489      11.193612      -0.654996      -2.486752       9.800624      -3.187996       8.755230          -0.015851
          124              N      11.780827      13.495875      12.641172      -0.257219      46.891631 0.53266146E+03  0.12921817E+05                                10.878711                            7.453242       0.332029       2.111853                    0.999628      28.436665      77.939718       0.645600       0.391084      -1.102227       0.050155      -0.170372       0.064633       0.188996       0.091781      -0.052923       0.071449       0.159328       0.217710      -0.187088       0.074200       0.112888             14.350376      20.519825       3.062390     -10.391236       7.683285      -3.250853      14.848018          -0.007730
          125              N       6.759722       6.296683       3.301923      -0.237262      43.638336 0.53553380E+03  0.13015628E+05                                10.463419                            7.540456       0.352694       2.135414                    0.998246      28.002555      76.949551       0.632977       0.398143      -1.096748      -0.063648       0.152018      -0.084215       0.185074       0.104863      -0.060525       0.084422       0.113017       0.215804      -0.195233       0.081069       0.114164             13.412220      18.189117       1.989532      -9.045657       7.346330      -2.354819      14.701213          -0.005630
          126              N       3.278524       4.843263       6.676049      -0.173214      34.424150 0.49752517E+03  0.11878928E+05                                 8.886695                            7.246023       0.031046       2.042977                    0.999065      27.152132      74.106933       0.648229       0.395745      -1.097706       0.075831       0.057893      -0.097318       0.136281      -0.045454       0.043726       0.027050      -0.027821      -0.112948      -0.084679       0.018083       0.066596             10.195880      11.024107      -0.322556      -3.397119       9.777643      -3.191178       9.785889          -0.011463
          127              N      10.947177       3.573325       4.344708      -0.225855      35.224042 0.54144883E+03  0.13228334E+05                                 9.053269                            7.586651       0.113428       2.056764                    0.999130      28.211811      78.359493       0.628904       0.398634      -1.093695       0.089458       0.087263      -0.108151       0.165270      -0.056232       0.049182       0.051619      -0.001066      -0.065438      -0.105812       0.038575       0.067237             10.201588      11.509566      -0.635782      -2.591042      10.064039      -3.311702       9.031159           0.025205
          128              N       3.680648       5.562380       1.244122      -0.260234      47.101732 0.53482790E+03  0.12988632E+05                                10.912735                            7.469546       0.326982       2.109455                    0.999626      28.496281      78.167398       0.644690       0.391206      -1.102049      -0.050622       0.169422      -0.064804       0.188324       0.092039      -0.054093       0.070750       0.158228       0.215171      -0.186602       0.073179       0.113423             14.408644      20.606543       3.082462     -10.445578       7.709496      -3.268829      14.909893          -0.012271
          129              N       8.701753      12.761572      10.583371      -0.239522      43.789670 0.53723377E+03  0.13068180E+05                                10.488762                            7.553122       0.349362       2.133651                    0.998254      28.050031      77.130249       0.632315       0.398218      -1.096622       0.063981      -0.151561       0.083928       0.184684       0.104867      -0.061412       0.083706       0.111972       0.215967      -0.194951       0.080385       0.114566             13.456662      18.247684       2.002670      -9.088628       7.365389      -2.367250      14.756911          -0.008535
          130              N      12.182951      14.214992       7.209245      -0.221508      36.013271 0.52501790E+03  0.12712518E+05                                 9.157521                            7.445153       0.055878       2.038514                    0.999143      27.950966      76.972203       0.638917       0.395917      -1.096941      -0.088879      -0.067701       0.111856       0.158097      -0.047296       0.054454       0.036919      -0.030196      -0.121355      -0.100934       0.030981       0.069953             10.538588      11.394946      -0.275545      -3.561945      10.078983      -3.338277      10.141834           0.025769
          131              O       7.577438      16.349714       9.397567      -0.528486      33.958104 0.53338484E+03  0.12797179E+05                                 8.344115                            7.182981       0.487965       2.217599                    0.995884      27.135592      71.262961       0.703773       0.362744      -1.136017      -0.023908       0.017521       0.000005       0.029641       0.029393      -0.035557       0.017942      -0.056203       0.047438      -0.067539       0.031283       0.036257              9.288829       7.696561      -0.045321       1.410649       9.626739       3.189170      10.543187           0.023420
          132              O       2.538944       5.159631       9.776636      -0.545261      32.437236 0.50797890E+03  0.12043814E+05                                 8.041819                            6.925158       0.459937       2.178414                    0.999378      27.885779      72.878376       0.729697       0.354034      -1.142563       0.011897      -0.021497      -0.009043       0.026180      -0.018366       0.036341      -0.026972       0.081686      -0.016080      -0.053375      -0.017341       0.070716              8.985974      11.123554      -0.950420       4.091636       6.769968       0.246884       9.064400          -0.012992
          133              O      11.255678       5.060790       7.624415      -0.542947      45.793122 0.63266477E+03  0.15892660E+05                                10.326127                            7.903854      -0.056269       2.023865                    0.995617      28.475932      77.339789       0.658488       0.370284      -1.126510      -0.012865      -0.012818       0.001275       0.018205       0.007364       0.001313      -0.019012       0.109188       0.099763      -0.075068       0.036606       0.038462             12.511398      19.554603      -3.793937       4.356120       9.100505      -2.105970       8.879085           0.030077
          134              O       9.443395       4.065456       6.778801      -0.575533      44.041894 0.66422749E+03  0.16908434E+05                                10.034817                            8.118934      -0.136104       1.985577                    0.996237      29.196722      80.112737       0.646557       0.372145      -1.123862       0.012256       0.022718       0.009109       0.027373       0.045823      -0.003696       0.018198      -0.028233       0.098498      -0.066311       0.020729       0.045583             11.511450       8.789536       3.454363       1.011658      16.859770       2.943797       8.885044           0.039952
          135              O       7.884037       2.708541       4.487727      -0.537033      34.302420 0.54034470E+03  0.13007577E+05                                 8.407485                            7.236872       0.468644       2.209552                    0.995698      27.273591      71.769161       0.700033       0.363465      -1.135337       0.013542      -0.017514      -0.008303       0.023645       0.026622      -0.036426       0.015406      -0.056188       0.044437      -0.065564       0.031124       0.034440              9.360976       7.754582      -0.042453       1.422947       9.699482       3.211895      10.628865           0.034758
          136              O      12.922531      13.898624       4.108658      -0.576984      33.234181 0.52352880E+03  0.12505658E+05                                 8.167635                            7.026855       0.412207       2.156708                    0.999255      28.292017      74.202450       0.724982       0.353682      -1.142916      -0.010890       0.010112      -0.000518       0.014870      -0.020651       0.028156      -0.037492       0.080589      -0.039300      -0.062314      -0.007118       0.069432              9.135149      11.303318      -0.952911       4.175144       6.874270       0.263107       9.227857           0.047300
          137              O       4.205797      13.997465       6.260879      -0.552367      46.232890 0.63938122E+03  0.16109413E+05                                10.420445                            7.970411      -0.133833       2.001087                    0.994787      28.550002      77.744681       0.652459       0.372591      -1.124372       0.020297       0.002608      -0.000970       0.020487       0.007520       0.005515      -0.013754       0.103185       0.082711      -0.068012       0.027777       0.040235             12.638730      19.757585      -3.850413       4.391271       9.200474      -2.135336       8.958131           0.042051
          138              O       6.018080      14.992799       7.106493      -0.549116      43.042013 0.64636980E+03  0.16338578E+05                                 9.868367                            7.995369      -0.081597       2.005671                    0.996805      28.865540      78.870058       0.653350       0.370875      -1.125067      -0.018155      -0.009675      -0.005396       0.021268       0.044242      -0.005862       0.020549      -0.030032       0.080763      -0.063348       0.018509       0.044838             11.304250       8.648095       3.396026       1.002150      16.526415       2.888752       8.738239           0.000690

******************************************************
Auxiliary information for the entire system
The total spin magnetic moment of the unit cell is   4.069113
The total net atomic charge of the unit cell is   -0.000001
Accuracy of reproducing the electrostatic potential in the unit cell:
  The inner radius (bohr) =    5.0000
  The outer radius (bohr) =   12.0000
  Valid grid points have density less than (e/(bohr^3)) =    0.0001
  The number of valid grid points were=        39396
  The rms potential error without charges in kcal/mol is=      4.77603
  The rms potential error with partial charges in kcal/mol is=      1.00706
  The RRMSE value at monopole order=      0.21086
  The rms potential error with partial charges and cloud penetration in kcal/mol is=      1.02927
  The RRMSE value at monopole order with cloud penetration is=      0.21551
  The rms potential error with partial charges and atomic dipoles in kcal/mol is=      0.43806
  The RRMSE value at dipole order=      0.09172
  The rms potential error with partial charges, atomic dipoles and cloud penetration in kcal/mol is=      0.40982
  The RRMSE value at dipole order with cloud penetration=      0.08581

******************************************************
The electron densities and ab initio electrostatic potential were computed in VASP using the PBE functional and
projector augmented wave method. See the main text of the journal article for a description of computational details.
The atomic charges, dipoles, and quadrupoles were computed with the DDEC6 method as described in
(a) T. A. Manz and N. Gabaldon Limas, RSC Adv. 6 (2016) 47771-47801 DOI: 10.1039/c6ra04656h
(b) N. Gabaldon Limas and T. A. Manz, RSC Adv. 8 (2018) 2678-2707 DOI: 10.1039/c7ra11829e.
For each atom in the material, the electron cloud parameters were fit to the spherically averaged atom-in-material
electron density using radial positions for which this density was between 10^-4 and 10^-2 electrons per cubic bohr.
The polarizabilities, dispersion coefficients, and quantum Drude oscillator (QDO) parameters were fit using the MCLF method.
The magnetic structure of the system was optimized in VASP from the default ferromagnetic initial guess using spin polarization.
The atomic spin moments (ASMs) were computed on this optimized magnetic structure using the DDEC6 partition as inputs
to the method of T. A. Manz and D. S. Sholl, J. Chem. Theory Comput. 7 (2011) 4146-4164 DOI: 10.1021/ct200539n.
The RMSE and RRMSE were computed using a uniform grid with Ewald summation.
