# Supplementary material for: A collection of forcefield precursors for metal–organic frameworks
Source: RSC Adv. 2019 Nov 13;9(63):36492–507. doi: 10.1039/c9ra07327b (PMC9075174; doi:10.1039/c9ra07327b)
Supplement: RA-009-C9RA07327B-s6187 [file RA-009-C9RA07327B-s6187.xyz]

  138
jmolscript: load "" {1 1 1} spacegroup "x,y,z" unitcell [{     11.663600     0.000000     0.000000 }, {     -2.939839    11.287024     0.000000 }, {     -1.959413    -2.535138    20.379663 }]
Co    -1.867833     5.257254     6.385152     0.904015
Co     2.185747    10.501879     3.804679     0.903860
Co     8.632181     3.494632    13.994511     0.903844
Co     4.578601    -1.749993    16.574984     0.903788
Co     0.243511     7.814214     5.094916     1.154850
Co     6.520837     0.937672    15.284747     1.154703
H      7.355015     8.019112     8.504433     0.124119
H      1.196140     0.237728    10.202059     0.114560
H      1.959214    -1.014443     8.445332     0.105215
H      3.582865     6.054125     7.206249     0.124811
H      5.249724     5.367669     8.596142     0.122799
H      0.806121     4.444416     9.621239     0.127058
H      4.052516     1.204987     7.952145     0.121591
H      4.124904     1.256390    10.242819     0.108852
H      2.130764     8.615033     7.960296     0.126180
H      1.837701     0.880671     1.685398     0.124121
H      7.815493     8.802014    -0.012228     0.114561
H      9.219569     8.379190     1.744499     0.105213
H      2.788466     5.026311     2.983583     0.124809
H      3.872895     3.586291     1.593690     0.122799
H      3.646318     8.119134     0.568593     0.127055
H      7.599419     5.794061     2.237687     0.121592
H      5.608508     3.175915    20.326676     0.108852
H     -0.055765     5.786045     2.229535     0.126180
H     -0.590667     0.732774    11.875230     0.124117
H      5.568208     8.514158    10.177604     0.114557
H      4.805134     9.766329    11.934331     0.105215
H      3.181483     2.697761    13.173414     0.124810
H      1.514624     3.384217    11.783521     0.122809
H      5.958227     4.307470    10.758424     0.127051
H      2.711832     7.546899    12.427518     0.121598
H      2.639444     7.495496    10.136844     0.108850
H      4.633584     0.136853    12.419367     0.126186
H      4.926647     7.871215    18.694265     0.124117
H      0.908268     2.485010     0.012228     0.114558
H     -2.455221     0.372696    18.635164     0.105217
H      3.975882     3.725575    17.396080     0.124809
H      2.891453     5.165595    18.785973     0.122806
H      3.118030     0.632752    19.811070     0.127046
H     -0.835071     2.957825    18.141976     0.121599
H      1.155840     5.575971     0.052987     0.108851
H      6.820113     2.965841    18.150128     0.126185
C     -2.013550     8.127297     7.208287     0.625064
C     -2.577060     9.003860     8.300637    -0.018030
C      7.859669     8.720336     8.846812    -0.170111
C      0.674746    -0.457992     9.869871    -0.148996
C     -1.808517    10.076693     8.822356    -0.110431
C      7.349971     9.482417     9.924896     0.086365
C      0.909885     5.791957     7.344831     0.625674
C      2.001905     5.330580     8.286371    -0.022813
C      3.367162     5.596973     7.986790    -0.113606
C      4.364694     5.194433     8.818280    -0.146743
C      4.057476     4.507205    10.032908     0.081944
C      1.693870     4.648332     9.433746    -0.165942
C      4.595241    -0.757832     6.246367     0.597696
C      4.567389    -0.763687     7.736120    -0.008142
C      4.280126     0.437093     8.426991    -0.105528
C      4.335131     0.469023     9.794466    -0.138050
C      1.962900     9.402883     8.422915    -0.149579
C      4.703797    -0.662652    10.526096     0.084834
C     -0.628362     9.919489     2.981545     0.625070
C     -1.618657    10.243866     1.889195    -0.018038
C      1.286316     0.215565     1.343020    -0.170099
C      8.357332     9.481932     0.319961    -0.148990
C     -2.463139     9.229726     1.367475    -0.110436
C      0.420369     0.516721     0.264936     0.086362
C      2.368438     7.679070     2.845001     0.625676
C      3.090165     6.738599     1.903461    -0.022810
C      3.176490     5.350276     2.203042    -0.113608
C      3.817463     4.486411     1.371551    -0.146745
C      4.405068     4.956928     0.156923     0.081940
C      3.672745     7.208651     0.756085    -0.165943
C     -2.027939     5.763591     3.943465     0.597681
C      9.634306     5.792020     2.453711    -0.008141
C      8.399890     5.767348     1.762841    -0.105525
C      8.382855     5.706072     0.395365    -0.138048
C     -0.860489     5.749911     1.766917    -0.149585
C      7.611503     3.099412    20.043399     0.084832
C      8.777898     0.624589    13.171376     0.625072
C      9.341408    -0.251974    12.079026    -0.018041
C     -1.095321     0.031550    11.532851    -0.170086
C      6.089602     9.209878    10.509792    -0.148992
C      8.572865    -1.324807    11.557307    -0.110435
C     -0.585623    -0.730531    10.454767     0.086363
C      5.854463     2.959929    13.034832     0.625672
C      4.762443     3.421306    12.093292    -0.022792
C      3.397186     3.154913    12.392873    -0.113586
C      2.399654     3.557453    11.561383    -0.146750
C      2.706872     4.244681    10.346755     0.081938
C      5.070478     4.103554    10.945917    -0.165947
C      5.108946    -1.777306    14.133296     0.597695
C      2.196959     9.515573    12.643543    -0.008144
C      2.484222     8.314793    11.952672    -0.105521
C      2.429217     8.282863    10.585197    -0.138056
C      4.801448    -0.650997    11.956748    -0.149571
C      2.060551     9.414538     9.853567     0.084832
C      7.392710    -1.167603    17.398118     0.625064
C      8.383005    -1.491980    18.490468    -0.018032
C      5.478032     8.536321    19.036643    -0.170091
C     -1.592984    -0.730046    20.059702    -0.148993
C      9.227487    -0.477840    19.012188    -0.110432
C      6.343979     8.235165    20.114727     0.086366
C      4.395910     1.072816    17.534662     0.625660
C      3.674183     2.013287    18.476202    -0.022802
C      3.587858     3.401610    18.176621    -0.113593
C      2.946885     4.265475    19.008112    -0.146749
C      2.359280     3.794958    20.222740     0.081938
C      3.091603     1.543235    19.623578    -0.165944
C     -2.871313     2.988295    16.436198     0.597713
C     -2.869958     2.959866    17.925952    -0.008145
C     -1.635542     2.984538    18.616822    -0.105519
C     -1.618507     3.045814    19.984298    -0.138055
C      7.624837     3.001975    18.612746    -0.149563
C     -0.847155     5.652474     0.336264     0.084834
O     -1.007539     8.559678     6.572441    -0.567797
O     -2.600351     7.033066     7.030984    -0.555333
O      1.236121     6.606407     6.468505    -0.542091
O     -0.233141     5.318119     7.560855    -0.577635
O      1.606888     9.428185     5.597274    -0.592182
O      4.785324     0.330161     5.639053    -0.525109
O     -0.793214     8.836976     3.617390    -0.567741
O      0.282636    10.763148     3.158848    -0.555321
O      1.662512     7.158082     3.721326    -0.542105
O      2.538875     8.904624     2.628977    -0.577605
O     -0.974708     6.088051     4.592557    -0.592157
O      8.630706     5.305414     4.550779    -0.525129
O      7.771887     0.192208    13.807222    -0.567665
O      9.364699     1.718820    13.348679    -0.555368
O      5.528227     2.145479    13.911158    -0.542075
O      6.997489     3.433767    12.818808    -0.577645
O      5.157460    -0.676299    14.782389    -0.592190
O      1.979024     8.421725    14.740610    -0.525116
O      7.557562    -0.085090    16.762273    -0.567727
O      6.481712    -2.011262    17.220815    -0.555338
O      5.101836     1.593804    16.658337    -0.542034
O      4.225473    -0.152738    17.750686    -0.577626
O      7.739056     2.663835    15.787106    -0.592206
O     -1.866358     3.446472    15.828884    -0.525122

The following XYZ coordinates are in angstroms. Other properties are in atomic units.
The sperically averaged electron density of each atom fit to a function of the form exp(a - br)
eigen_1, eigen_2 and eigen_3 are the three eigenvalues of traceless quadrupole moment tensor
  atom number  atomic symbol              X              Y              Z     net charge C6 coefficient C8 coefficient C10 coefficient fluctuating dipole atomic polarizability isotropic forcefield polarizability              a              b squared Pearson coefficient          <r^3>          <r^4>         wp_QDO          m_QDO          q_QDO       dipole_x       dipole_y       dipole_z         dipole            Qxy            Qxz            Qyz     Q(x^2-y^2)  Q(3z^2 - R^2)        eigen_1        eigen_2        eigen_3 static polarizability      alpha(xx)      alpha(xy)      alpha(xz)      alpha(yy)      alpha(yz)      alpha(zz) atomic spin moment
            1             Co      -1.867833       5.257254       6.385152       0.904015      99.489339 0.22724281E+04  0.75146867E+05                                16.578406                           14.761856       0.381372       1.978247                    0.998734      46.906314     126.294174       0.515065       0.359603      -1.186709      -0.031660      -0.034424       0.062208       0.077828      -0.101518      -0.040457       0.008201       0.103795       0.177304      -0.144576       0.031714       0.112862             18.339438      15.997594      -0.244928       4.093707      15.728566       0.156450      23.292154           2.701785
            2             Co       2.185747      10.501879       3.804679       0.903860      99.501915 0.22727964E+04  0.75162100E+05                                16.579666                           14.762948       0.381545       1.978265                    0.998734      46.909897     126.306442       0.515052       0.359598      -1.186713       0.025226       0.039536      -0.062228       0.077922      -0.113520       0.018089      -0.036811       0.008023       0.178922      -0.144393       0.031997       0.112396             18.340866      15.866091      -0.279419      -0.880686      15.862339       4.001297      23.294167           2.701534
            3             Co       8.632181       3.494632      13.994511       0.903844      99.472061 0.22719384E+04  0.75125820E+05                                16.575465                           14.759370       0.382413       1.978556                    0.998736      46.906241     126.285477       0.515161       0.359559      -1.186758       0.032419       0.034471      -0.062365       0.078286      -0.099846      -0.039587       0.008019       0.102735       0.181957      -0.143569       0.032553       0.111017             18.336092      15.994894      -0.244788       4.092821      15.725265       0.156019      23.288117           2.701618
            4             Co       4.578601      -1.749993      16.574984       0.903788      99.491679 0.22724988E+04  0.75149568E+05                                16.578311                           14.761788       0.382066       1.978425                    0.998736      46.908288     126.298576       0.515084       0.359588      -1.186725      -0.025177      -0.039897       0.062289       0.078138      -0.112659       0.018011      -0.036230       0.008060       0.181228      -0.143866       0.032446       0.111420             18.339345      15.864541      -0.279451      -0.880799      15.861099       4.000877      23.292394           2.701454
            5             Co       0.243511       7.814214       5.094916       1.154850     105.690513 0.18637326E+04  0.58292718E+05                                17.350242                           13.522781       0.732479       2.140386                    0.996604      41.976997     107.737902       0.532226       0.367942      -1.187185       0.017756      -0.013723       0.000011       0.022441      -0.003787      -0.003926      -0.005303       0.001946      -0.057901      -0.020933       0.007371       0.013561             22.178604      18.358514      -0.676980      -0.819387      18.005688      -1.059961      30.171610           3.039283
            6             Co       6.520837       0.937672      15.284747       1.154703     105.672003 0.18633130E+04  0.58278154E+05                                17.351209                           13.523553       0.732410       2.140346                    0.996610      41.971873     107.734520       0.532058       0.368067      -1.187047      -0.017774       0.013744      -0.000000       0.022468      -0.002267      -0.004243      -0.005008       0.000879      -0.057822      -0.020806       0.008859       0.011947             22.179826      18.359361      -0.676680      -0.818932      18.006962      -1.059747      30.173156           3.038381
            7              H       7.355015       8.019112       8.504433       0.124119       1.085973 0.79806494E+01  0.77652258E+02                                 1.688116                            1.608051      -1.071469       2.376761                    0.997474       3.372128       9.146619       0.518081       1.215046      -0.724175      -0.020435      -0.026771      -0.014473       0.036657       0.010221       0.000281       0.005466       0.007599      -0.004138      -0.012051      -0.000405       0.012457              1.709885       1.770380       0.306400      -0.002860       1.813332       0.295187       1.545943           0.000148
            8              H       1.196140       0.237728      10.202059       0.114560       1.037024 0.74866999E+01  0.72333357E+02                                 1.690396                            1.597544      -0.991498       2.408434                    0.997673       3.494660       9.724484       0.495919       1.278341      -0.708698       0.019567       0.025753       0.012506       0.034677       0.006426      -0.005695       0.009437       0.001366       0.000537      -0.014596       0.005424       0.009172              1.727619       1.872544       0.413882       0.085696       1.856562       0.266380       1.453749           0.000087
            9              H       1.959214      -1.014443       8.445332       0.105215       1.141127 0.82553426E+01  0.82259699E+02                                 1.829466                            1.694582      -1.455944       2.176499                    0.993317       3.883897      11.208651       0.471230       1.304431      -0.700607       0.029129       0.007654      -0.015482       0.033864       0.004725      -0.004239       0.001374       0.000280       0.001215      -0.007104       0.001436       0.005668              1.914176       2.572850       0.194225      -0.442203       1.496052       0.052079       1.673627           0.000034
           10              H       3.582865       6.054125       7.206249       0.124811       1.056392 0.74534815E+01  0.70711701E+02                                 1.615213                            1.522272      -0.859543       2.478307                    0.999424       3.137494       8.180991       0.553755       1.165887      -0.737720       0.012364       0.019550      -0.034549       0.041577       0.006433      -0.006796      -0.011539       0.013547       0.014599      -0.015986      -0.001635       0.017621              1.662207       1.449988       0.013554      -0.047640       1.544833      -0.371033       1.991800           0.000086
           11              H       5.249724       5.367669       8.596142       0.122799       1.016618 0.71055182E+01  0.66704357E+02                                 1.581728                            1.491661      -0.781834       2.514558                    0.999739       3.122765       8.137510       0.555613       1.174290      -0.735351       0.034192       0.007602      -0.011494       0.036864       0.002555      -0.000468      -0.012958       0.020395       0.011645      -0.019507       0.007622       0.011886              1.617098       2.072731       0.161280      -0.149278       1.391762      -0.088882       1.386801           0.000037
           12              H       0.806121       4.444416       9.621239       0.127058       1.126174 0.84262040E+01  0.82949658E+02                                 1.726023                            1.651300      -1.047167       2.389976                    0.997784       3.327700       9.022305       0.512710       1.213533      -0.725790      -0.036463      -0.008965       0.006831       0.038165       0.004075      -0.006312      -0.006921       0.014452      -0.008037      -0.011421      -0.002297       0.013718              1.748234       2.169169       0.123428      -0.006361       1.531745      -0.150147       1.543786          -0.000075
           13              H       4.052516       1.204987       7.952145       0.121591       1.106557 0.80759639E+01  0.79050984E+02                                 1.741301                            1.643965      -0.876687       2.471063                    0.999148       3.338707       9.172886       0.498622       1.254937      -0.716190      -0.009942       0.034027      -0.020029       0.040717      -0.008059       0.003929      -0.002283      -0.022044       0.008978      -0.015652       0.002345       0.013307              1.779712       1.412691      -0.190222       0.094589       2.159393      -0.334190       1.767054           0.000098
           14              H       4.124904       1.256390      10.242819       0.108852       1.030297 0.72602927E+01  0.70414233E+02                                 1.746003                            1.617823      -1.322727       2.245349                    0.993201       3.813786      11.039614       0.467155       1.351883      -0.690869      -0.007933       0.028084       0.013930       0.032337      -0.007252       0.003290      -0.002802      -0.019659       0.022940      -0.016256       0.004445       0.011811              1.820779       1.410008      -0.211181      -0.045022       2.360922       0.442999       1.691407           0.000018
           15              H       2.130764       8.615033       7.960296       0.126180       1.037938 0.76085742E+01  0.74666697E+02                                 1.766477                            1.668671      -1.280734       2.283332                    0.994041       3.682339      10.724527       0.454792       1.372365      -0.688229       0.004508      -0.030783      -0.020520       0.037269      -0.005073      -0.003941       0.000770      -0.010046       0.009361      -0.009600       0.002503       0.007097              1.817063       1.433255      -0.146309       0.024706       2.170313       0.376732       1.847622           0.000070
           16              H       1.837701       0.880671       1.685398       0.124121       1.085990 0.79807941E+01  0.77653822E+02                                 1.688114                            1.608050      -1.071513       2.376737                    0.997474       3.372136       9.146575       0.518090       1.215022      -0.724181       0.020757       0.026523       0.014472       0.036657       0.007069       0.005217       0.001649      -0.016606      -0.004141      -0.012051      -0.000407       0.012457              1.709883       1.661130       0.277945       0.286376       1.922577       0.071635       1.545941           0.000148
           17              H       7.815493       8.802014      -0.012228       0.114561       1.037020 0.74866589E+01  0.72332867E+02                                 1.690392                            1.597541      -0.991490       2.408438                    0.997673       3.494650       9.724452       0.495920       1.278342      -0.708697      -0.019990      -0.025426      -0.012505       0.034677       0.005277       0.010568      -0.003133      -0.007462       0.000536      -0.014596       0.005424       0.009172              1.727614       1.655670       0.357394       0.236179       2.073425       0.150070       1.453746           0.000088
           18              H       9.219569       8.379190       1.744499       0.105213       1.141146 0.82555112E+01  0.82261792E+02                                 1.829484                            1.694597      -1.455953       2.176492                    0.993317       3.883935      11.208786       0.471229       1.304429      -0.700608      -0.000065      -0.030118       0.015481       0.033864       0.004056       0.002398      -0.003755      -0.004854       0.001213      -0.007104       0.001436       0.005668              1.914196       1.469725      -0.093102       0.161859       2.599220      -0.414806       1.673644           0.000034
           19              H       2.788466       5.026311       2.983583       0.124809       1.056401 0.74535580E+01  0.70712526E+02                                 1.615214                            1.522273      -0.859554       2.478300                    0.999423       3.137506       8.180997       0.553759       1.165876      -0.737723      -0.015802      -0.016892       0.034548       0.041577       0.002311      -0.009454      -0.009485      -0.018103       0.014598      -0.015987      -0.001634       0.017620              1.662209       1.532197       0.034966      -0.347046       1.462628      -0.139624       1.991802           0.000087
           20              H       3.872895       3.586291       1.593690       0.122799       1.016543 0.71047971E+01  0.66695160E+02                                 1.581573                            1.491525      -0.781826       2.514562                    0.999739       3.122606       8.136655       0.555677       1.174196      -0.735374       0.001263      -0.035005       0.011494       0.036866      -0.002747      -0.012420      -0.003720      -0.020298       0.011641      -0.019507       0.007622       0.011885              1.616936       1.356229      -0.025307      -0.048378       2.107903      -0.166833       1.386677           0.000039
           21              H       3.646318       8.119134       0.568593       0.127055       1.126172 0.84262232E+01  0.82950263E+02                                 1.726058                            1.651332      -1.047141       2.389992                    0.997784       3.327713       9.022494       0.512689       1.213576      -0.725780      -0.000515       0.037547      -0.006830       0.038166       0.000033      -0.005107      -0.007851      -0.016594      -0.008039      -0.011421      -0.002297       0.013718              1.748269       1.512058      -0.047734      -0.143703       2.188934      -0.044000       1.543817          -0.000073
           22              H       7.599419       5.794061       2.237687       0.121592       1.106533 0.80757397E+01  0.79048170E+02                                 1.741271                            1.643937      -0.876650       2.471083                    0.999148       3.338663       9.172702       0.498629       1.254930      -0.716192      -0.035434       0.001044       0.020030       0.040717      -0.001659      -0.003199       0.003225       0.027106       0.008987      -0.015653       0.002347       0.013306              1.779680       2.204706       0.016078      -0.347234       1.367312       0.007301       1.767022           0.000098
           23              H       5.608508       3.175915      20.326676       0.108852       1.030296 0.72602804E+01  0.70414078E+02                                 1.746001                            1.617821      -1.322727       2.245349                    0.993201       3.813783      11.039600       0.467155       1.351882      -0.690869      -0.029177       0.000598      -0.013930       0.032337      -0.001536      -0.003541       0.002478       0.024237       0.022939      -0.016255       0.004445       0.011811              1.820777       2.403529       0.047593       0.440043       1.367398       0.068090       1.691404           0.000018
           24              H      -0.055765       5.786045       2.229535       0.126180       1.037942 0.76086114E+01  0.74667132E+02                                 1.766480                            1.668674      -1.280724       2.283336                    0.994041       3.682342      10.724531       0.454792       1.372362      -0.688230       0.030925       0.003397       0.020520       0.037269      -0.001978       0.001737      -0.003619       0.013720       0.009363      -0.009600       0.002504       0.007096              1.817066       2.194867       0.052060       0.358343       1.408709       0.118864       1.847623           0.000070
           25              H      -0.590667       0.732774      11.875230       0.124117       1.086030 0.79811597E+01  0.77658292E+02                                 1.688159                            1.608090      -1.071578       2.376705                    0.997474       3.372176       9.146746       0.518082       1.215027      -0.724180       0.020436       0.026772       0.014474       0.036659       0.010222       0.000281       0.005464       0.007601      -0.004146      -0.012051      -0.000408       0.012459              1.709928       1.770425       0.306412      -0.002858       1.813379       0.295199       1.545980           0.000144
           26              H       5.568208       8.514158      10.177604       0.114557       1.037026 0.74867069E+01  0.72333405E+02                                 1.690394                            1.597542      -0.991491       2.408436                    0.997673       3.494663       9.724475       0.495921       1.278336      -0.708699      -0.019568      -0.025753      -0.012504       0.034676       0.006427      -0.005696       0.009437       0.001366       0.000535      -0.014596       0.005425       0.009171              1.727615       1.872541       0.413882       0.085696       1.856560       0.266379       1.453745           0.000088
           27              H       4.805134       9.766329      11.934331       0.105215       1.141113 0.82552147E+01  0.82258102E+02                                 1.829453                            1.694570      -1.455924       2.176510                    0.993317       3.883860      11.208521       0.471231       1.304434      -0.700607      -0.029129      -0.007654       0.015483       0.033865       0.004725      -0.004238       0.001373       0.000280       0.001214      -0.007103       0.001435       0.005668              1.914163       2.572830       0.194222      -0.442200       1.496041       0.052078       1.673616           0.000034
           28              H       3.181483       2.697761      13.173414       0.124810       1.056378 0.74533427E+01  0.70710127E+02                                 1.615213                            1.522268      -0.859534       2.478318                    0.999424       3.137444       8.180873       0.553749       1.165903      -0.737717      -0.012362      -0.019551       0.034551       0.041579       0.006433      -0.006795      -0.011538       0.013544       0.014601      -0.015985      -0.001634       0.017619              1.662210       1.449986       0.013560      -0.047650       1.544835      -0.371039       1.991807           0.000082
           29              H       1.514624       3.384217      11.783521       0.122809       1.016381 0.71032431E+01  0.66675217E+02                                 1.581228                            1.491222      -0.781801       2.514574                    0.999739       3.122243       8.134701       0.555827       1.173975      -0.735428      -0.034195      -0.007602       0.011496       0.036868       0.002548      -0.000474      -0.012954       0.020405       0.011634      -0.019506       0.007623       0.011883              1.616573       2.071967       0.161195      -0.149199       1.391358      -0.088832       1.386395           0.000037
           30              H       5.958227       4.307470      10.758424       0.127051       1.126224 0.84268187E+01  0.82958602E+02                                 1.726208                            1.651469      -1.047119       2.390008                    0.997785       3.327819       9.023275       0.512625       1.213693      -0.725754       0.036466       0.008964      -0.006825       0.038167       0.004076      -0.006305      -0.006921       0.014455      -0.008046      -0.011422      -0.002292       0.013715              1.748424       2.169427       0.123446      -0.006357       1.531898      -0.150178       1.543946          -0.000072
           31              H       2.711832       7.546899      12.427518       0.121598       1.106564 0.80759970E+01  0.79051052E+02                                 1.741273                            1.643940      -0.876708       2.471053                    0.999148       3.338688       9.172691       0.498640       1.254894      -0.716200       0.009945      -0.034027       0.020028       0.040717      -0.008059       0.003930      -0.002283      -0.022042       0.008968      -0.015650       0.002342       0.013308              1.779682       1.412671      -0.190218       0.094586       2.159352      -0.334182       1.767024           0.000094
           32              H       2.639444       7.495496      10.136844       0.108850       1.030310 0.72604153E+01  0.70415751E+02                                 1.746021                            1.617837      -1.322746       2.245339                    0.993200       3.813830      11.039784       0.467152       1.351885      -0.690868       0.007934      -0.028084      -0.013930       0.032337      -0.007252       0.003291      -0.002802      -0.019661       0.022940      -0.016256       0.004445       0.011811              1.820798       1.410022      -0.211188      -0.045024       2.360949       0.443006       1.691424           0.000016
           33              H       4.633584       0.136853      12.419367       0.126186       1.037908 0.76082947E+01  0.74663285E+02                                 1.766446                            1.668644      -1.280737       2.283336                    0.994041       3.682272      10.724292       0.454794       1.372370      -0.688228      -0.004510       0.030785       0.020521       0.037271      -0.005072      -0.003943       0.000772      -0.010043       0.009350      -0.009598       0.002499       0.007098              1.817031       1.433233      -0.146304       0.024705       2.170271       0.376723       1.847590           0.000071
           34              H       4.926647       7.871215      18.694265       0.124117       1.086023 0.79810936E+01  0.77657518E+02                                 1.688154                            1.608085      -1.071576       2.376707                    0.997474       3.372172       9.146739       0.518081       1.215030      -0.724179      -0.020757      -0.026524      -0.014473       0.036659       0.007070       0.005216       0.001649      -0.016608      -0.004146      -0.012050      -0.000409       0.012459              1.709923       1.661169       0.277955       0.286387       1.922625       0.071639       1.545976           0.000144
           35              H       0.908268       2.485010       0.012228       0.114558       1.037028 0.74867372E+01  0.72333803E+02                                 1.690400                            1.597548      -0.991492       2.408435                    0.997673       3.494672       9.724521       0.495919       1.278340      -0.708698       0.019989       0.025427       0.012504       0.034676       0.005277       0.010568      -0.003133      -0.007463       0.000534      -0.014596       0.005425       0.009171              1.727622       1.655677       0.357397       0.236180       2.073437       0.150072       1.453751           0.000088
           36              H      -2.455221       0.372696      18.635164       0.105217       1.141107 0.82551672E+01  0.82257552E+02                                 1.829451                            1.694569      -1.455918       2.176514                    0.993317       3.883850      11.208505       0.471229       1.304439      -0.700606       0.000064       0.030118      -0.015484       0.033865       0.004056       0.002398      -0.003756      -0.004854       0.001214      -0.007103       0.001436       0.005668              1.914160       1.469702      -0.093100       0.161854       2.599164      -0.414796       1.673615           0.000035
           37              H       3.975882       3.725575      17.396080       0.124809       1.056378 0.74533466E+01  0.70710169E+02                                 1.615211                            1.522268      -0.859531       2.478319                    0.999424       3.137450       8.180887       0.553750       1.165902      -0.737717       0.015803       0.016892      -0.034551       0.041579       0.002312      -0.009453      -0.009484      -0.018099       0.014602      -0.015985      -0.001635       0.017620              1.662207       1.532193       0.034970      -0.347047       1.462626      -0.139630       1.991803           0.000082
           38              H       2.891453       5.165595      18.785973       0.122806       1.016424 0.71036581E+01  0.66680593E+02                                 1.581325                            1.491307      -0.781807       2.514572                    0.999739       3.122343       8.135254       0.555783       1.174041      -0.735412      -0.001262       0.035007      -0.011496       0.036868      -0.002751      -0.012417      -0.003723      -0.020299       0.011636      -0.019506       0.007623       0.011883              1.616676       1.356037      -0.025300      -0.048364       2.107515      -0.166790       1.386475           0.000034
           39              H       3.118030       0.632752      19.811070       0.127046       1.126216 0.84267145E+01  0.82957057E+02                                 1.726176                            1.651439      -1.047144       2.389994                    0.997784       3.327804       9.023113       0.512640       1.213663      -0.725760       0.000517      -0.037548       0.006827       0.038167       0.000032      -0.005108      -0.007848      -0.016595      -0.008045      -0.011422      -0.002294       0.013716              1.748391       1.512153      -0.047741      -0.143722       2.189102      -0.044002       1.543918          -0.000073
           40              H      -0.835071       2.957825      18.141976       0.121599       1.106564 0.80760000E+01  0.79051147E+02                                 1.741280                            1.643946      -0.876691       2.471061                    0.999148       3.338683       9.172703       0.498637       1.254902      -0.716198       0.035435      -0.001047      -0.020027       0.040717      -0.001658      -0.003200       0.003228       0.027103       0.008968      -0.015650       0.002342       0.013308              1.779690       2.204721       0.016078      -0.347236       1.367319       0.007301       1.767029           0.000094
           41              H       1.155840       5.575971       0.052987       0.108851       1.030309 0.72604005E+01  0.70415594E+02                                 1.746021                            1.617838      -1.322745       2.245340                    0.993200       3.813829      11.039791       0.467151       1.351887      -0.690868       0.029177      -0.000599       0.013930       0.032337      -0.001535      -0.003541       0.002478       0.024239       0.022940      -0.016256       0.004445       0.011811              1.820798       2.403561       0.047592       0.440051       1.367411       0.068091       1.691424           0.000016
           42              H       6.820113       2.965841      18.150128       0.126185       1.037904 0.76082527E+01  0.74662724E+02                                 1.766438                            1.668636      -1.280732       2.283338                    0.994042       3.682259      10.724222       0.454797       1.372365      -0.688229      -0.030927      -0.003395      -0.020521       0.037271      -0.001979       0.001740      -0.003622       0.013715       0.009350      -0.009598       0.002499       0.007098              1.817022       2.194808       0.052058       0.358331       1.408679       0.118859       1.847580           0.000070
           43              C      -2.013550       8.127297       7.208287       0.625064      23.517921 0.24724525E+03  0.51010965E+04                                 7.620300                            5.602612      -0.053876       2.047929                    0.999354      21.893393      61.019654       0.623571       0.476085      -1.018412       0.021148      -0.038164      -0.055003       0.070207      -0.019126       0.081633      -0.051960       0.056519       0.042633      -0.081935      -0.034164       0.116099              9.272542       8.860996      -0.265201      -4.275120       8.784409       3.358072      10.172220          -0.002880
           44              C      -2.577060       9.003860       8.300637      -0.018030      39.238476 0.43332674E+03  0.10084211E+05                                 9.945941                            6.851342       0.057041       2.021575                    0.999295      27.056560      75.055347       0.647907       0.406225      -1.080896      -0.008027       0.033579       0.032327       0.047297       0.011448       0.000115      -0.007877      -0.007753      -0.004237      -0.013465      -0.001850       0.015315             12.899420      14.153266      -0.936601      -6.281074      10.588150       5.867973      13.956845           0.008851
           45              C       7.859669       8.720336       8.846812      -0.170111      39.366248 0.45752749E+03  0.10917637E+05                                10.143582                            7.191803      -0.024341       1.951452                    0.999594      30.451576      88.806228       0.605487       0.423926      -1.057228       0.001553       0.008757       0.006171       0.010825       0.014581       0.030209      -0.007713      -0.015181      -0.027630      -0.041020       0.013882       0.027138             12.767742      15.815918      -1.214605      -7.459035       9.026821       4.420773      13.460488          -0.000628
           46              C       0.674746      -0.457992       9.869871      -0.148996      36.507856 0.44517329E+03  0.10545896E+05                                 9.603018                            7.056132       0.073984       1.990016                    0.999611      29.905262      86.775738       0.616476       0.419407      -1.060516      -0.007830      -0.011650      -0.001524       0.014120       0.011776       0.011086       0.011710      -0.022755      -0.008735      -0.018379      -0.007578       0.025957             11.563851      15.061081       0.203503      -5.449144       8.650697       3.469098      10.979775           0.000755
           47              C      -1.808517      10.076693       8.822356      -0.110431      34.962758 0.45670694E+03  0.10939206E+05                                 9.489254                            7.279832      -0.231627       1.894263                    0.999034      30.311978      89.794417       0.587654       0.435147      -1.045925      -0.026955      -0.016279       0.001888       0.031546       0.000400      -0.003935      -0.020088       0.010685       0.001723      -0.023036       0.004452       0.018585             10.930074      12.270569       0.541635      -3.463717       9.597220       4.520989      10.922434           0.000361
           48              C       7.349971       9.482417       9.924896       0.086365      36.828505 0.40513352E+03  0.93096835E+04                                 9.685057                            6.734806      -0.100185       1.981851                    0.999290      26.271514      73.413648       0.634872       0.419839      -1.067555      -0.006440      -0.008585      -0.005135       0.011897      -0.002872      -0.017909       0.010666       0.014374       0.008924      -0.018262      -0.006708       0.024971             12.344852      15.861952      -0.505599      -6.987096       8.687152       4.056977      12.485453          -0.000000
           49              C       0.909885       5.791957       7.344831       0.625674      23.680159 0.24092644E+03  0.49463127E+04                                 7.691451                            5.547983      -0.017232       2.062486                    0.999484      21.850861      61.059381       0.622719       0.479090      -1.015238      -0.055876       0.019245      -0.036331       0.069372      -0.020995      -0.049958       0.078691      -0.070359       0.052397      -0.079121      -0.037252       0.116373              9.609015      10.759675      -1.017143       3.754546       7.632968      -3.993316      10.434401          -0.004195
           50              C       2.001905       5.330580       8.286371      -0.022813      39.237822 0.44239448E+03  0.10348408E+05                                 9.983605                            6.944133       0.071613       2.026326                    0.999407      27.162634      75.537620       0.640597       0.408750      -1.079251       0.042228      -0.010043       0.019044       0.047400       0.009780      -0.010824      -0.000402       0.002506      -0.025782      -0.015622      -0.001511       0.017133             13.174603      14.791306      -2.991137       5.997106       9.538742      -6.017924      15.193760           0.005252
           51              C       3.367162       5.596973       7.986790      -0.113606      32.683407 0.42540716E+03  0.99438707E+04                                 8.880184                            6.901783       0.064904       1.989789                    0.999674      29.213171      83.652146       0.624031       0.419903      -1.062335      -0.016204      -0.013720       0.013016       0.024904       0.012336      -0.020877      -0.011105      -0.015255       0.030874      -0.026148      -0.005262       0.031409             10.250932      12.791392      -1.667528       3.161822       7.352546      -3.301121      10.608859          -0.000182
           52              C       4.364694       5.194433       8.818280      -0.146743      33.904978 0.42363547E+03  0.98619673E+04                                 8.985805                            6.797032       0.263217       2.051330                    0.999734      29.101039      82.335060       0.643365       0.408957      -1.072644      -0.010420      -0.009033       0.002117       0.013952       0.011485      -0.009850      -0.008995       0.038243      -0.022064      -0.021801      -0.008062       0.029863             10.543369      11.274656      -1.235574       2.467084       8.457342      -4.581597      11.898109           0.000574
           53              C       4.057476       4.507205      10.032908       0.081944      35.361052 0.41332192E+03  0.95464065E+04                                 9.439008                            6.824165      -0.006892       2.012719                    0.999216      26.264916      73.605941       0.627643       0.422515      -1.065758       0.015686       0.001183      -0.003755       0.016172      -0.004389       0.010744      -0.015691       0.008301       0.045786      -0.018992      -0.007890       0.026882             11.843085      11.788297      -2.235336       4.009304       9.675691      -6.112941      14.065269          -0.000173
           54              C       1.693870       4.648332       9.433746      -0.165942      37.428207 0.45368605E+03  0.10801054E+05                                 9.800642                            7.154292       0.022575       1.969307                    0.999610      30.228031      87.996322       0.608116       0.423067      -1.057972       0.010218      -0.002621       0.002554       0.010853       0.007375      -0.021458       0.020757       0.009932      -0.069341      -0.042372       0.016241       0.026131             12.222873      11.950548      -2.387885       4.728286       9.991407      -6.240000      14.726665          -0.000757
           55              C       4.595241      -0.757832       6.246367       0.597696      25.254160 0.25893473E+03  0.54118478E+04                                 8.029290                            5.745525      -0.118870       2.020799                    0.999409      22.403324      63.132395       0.612986       0.478080      -1.015934      -0.014818      -0.007941      -0.057840       0.060233      -0.039996       0.024623       0.002997       0.127874      -0.294699      -0.101778      -0.025079       0.126857              9.918861       4.546913       0.851006       0.190534       8.754253       1.104697      16.455416          -0.000467
           56              C       4.567389      -0.763687       7.736120      -0.008142      36.817520 0.42582987E+03  0.98941936E+04                                 9.620809                            6.864287       0.011899       2.018569                    0.999054      26.828508      75.045694       0.635296       0.414941      -1.072177      -0.010372       0.009380       0.041317       0.043620       0.008268      -0.000724       0.005997      -0.009561      -0.042106      -0.015752      -0.001578       0.017329             11.941429       5.681150      -1.335384       0.794413      10.527437       0.950814      19.615698           0.001136
           57              C       4.280126       0.437093       8.426991      -0.105528      32.240808 0.42292942E+03  0.99016855E+04                                 8.878047                            6.924705       0.142266       2.024469                    0.999698      29.103285      84.238962       0.615317       0.425173      -1.055802       0.003640      -0.024341      -0.001140       0.024638      -0.003801       0.002893      -0.013276       0.002199      -0.046452      -0.021736       0.005794       0.015942             10.018325       5.286638      -1.139016       0.490121      10.596766       1.679606      14.171570           0.000687
           58              C       4.335131       0.469023       9.794466      -0.138050      34.235602 0.44563596E+03  0.10586811E+05                                 9.270745                            7.134690       0.016567       1.981544                    0.998781      29.782574      87.272861       0.601894       0.428352      -1.052224       0.002649      -0.016773      -0.009058       0.019246       0.001810       0.005260       0.011959       0.009969      -0.020694      -0.016835       0.003736       0.013099             10.508656       5.952756      -1.962699       1.682474      11.551219      -0.344601      14.021992           0.000242
           59              C       1.962900       9.402883       8.422915      -0.149579      35.378856 0.45846029E+03  0.10977394E+05                                 9.539751                            7.270459      -0.062454       1.955546                    0.998890      30.094192      88.754685       0.591637       0.432368      -1.048969      -0.011954       0.003548       0.011492       0.016957       0.012330      -0.011100       0.020194       0.025467      -0.085258      -0.042093       0.009998       0.032095             11.142512       6.158574      -1.567821       2.632037      10.105240      -1.052829      17.163724           0.000423
           60              C       4.703797      -0.662652      10.526096       0.084834      33.580138 0.40689452E+03  0.93870698E+04                                 9.161833                            6.810513      -0.024304       2.011287                    0.999365      26.293057      74.308886       0.621082       0.427473      -1.059725      -0.001510       0.014506       0.008942       0.017108      -0.001060       0.008569      -0.008983      -0.008666       0.061624      -0.016694      -0.008430       0.025124             10.813171       6.055178      -2.190491       2.591855      10.596317      -1.245374      15.788018           0.000048
           61              C      -0.628362       9.919489       2.981545       0.625070      23.518002 0.24724631E+03  0.51011235E+04                                 7.620359                            5.602658      -0.053882       2.047930                    0.999354      21.893245      61.019257       0.623563       0.476091      -1.018409       0.042263      -0.010843       0.055005       0.070209      -0.030486      -0.070867       0.065906      -0.030686       0.042653      -0.081944      -0.034169       0.116113              9.272622       8.918736      -0.250211       4.327276       8.726806      -3.290721      10.172326          -0.002906
           62              C      -1.618657      10.243866       1.889195      -0.018038      39.238664 0.43333054E+03  0.10084321E+05                                 9.945962                            6.851367       0.057051       2.021575                    0.999295      27.056701      75.055823       0.647906       0.406225      -1.080897      -0.034519      -0.000692      -0.032333       0.047302       0.011886      -0.007650      -0.001873      -0.004393      -0.004243      -0.013464      -0.001851       0.015315             12.899439      11.271525      -1.687205       7.261662      13.469930      -4.599283      13.956861           0.008854
           63              C       1.286316       0.215565       1.343020      -0.170099      39.366095 0.45752575E+03  0.10917589E+05                                10.143573                            7.191804      -0.024363       1.951445                    0.999594      30.451531      88.806168       0.605485       0.423927      -1.057227      -0.008082      -0.003713      -0.006173       0.010826       0.016431      -0.015086       0.027289      -0.000972      -0.027632      -0.041024       0.013889       0.027135             12.767718      10.050619      -2.716214       6.158071      14.792090      -6.103929      13.460446          -0.000620
           64              C       8.357332       9.481932       0.319961      -0.148990      36.507705 0.44517104E+03  0.10545831E+05                                 9.603000                            7.056120       0.073992       1.990020                    0.999611      29.905162      86.775435       0.616476       0.419408      -1.060516       0.009298       0.010515       0.001524       0.014119       0.015829       0.008536       0.013680       0.008379      -0.008736      -0.018381      -0.007576       0.025956             11.563832       8.958664      -1.385953       4.730563      14.753062      -4.398822      10.979768           0.000758
           65              C      -2.463139       9.229726       1.367475      -0.110436      34.962970 0.45671044E+03  0.10939315E+05                                 9.489292                            7.279861      -0.231622       1.894262                    0.999034      30.312156      89.795131       0.587652       0.435147      -1.045924       0.008958       0.030189      -0.001889       0.031547      -0.002257      -0.018448      -0.008870      -0.009720       0.001713      -0.023037       0.004454       0.018583             10.930118       9.502860      -0.179271       5.248075      12.365021      -2.212389      10.922474           0.000360
           66              C       0.420369       0.516721       0.264936       0.086362      36.828568 0.40513448E+03  0.93097139E+04                                 9.685078                            6.734820      -0.100177       1.981854                    0.999290      26.271544      73.413837       0.634870       0.419840      -1.067554       0.006685       0.008396       0.005133       0.011897      -0.006012       0.014836      -0.014643      -0.009743       0.008922      -0.018262      -0.006709       0.024971             12.344881       9.389639      -2.191403       5.687123      15.159520      -5.738952      12.485485          -0.000000
           67              C       2.368438       7.679070       2.845001       0.625676      23.680275 0.24092720E+03  0.49463456E+04                                 7.691541                            5.548035      -0.017470       2.062410                    0.999484      21.851029      61.060492       0.622707       0.479097      -1.015232      -0.032704       0.049216       0.036338       0.069370      -0.001166       0.088746      -0.028515       0.081915       0.052393      -0.079126      -0.037254       0.116381              9.609146       8.327908      -1.650587      -4.810805      10.064965       2.626874      10.434566          -0.004213
           68              C       3.090165       6.738599       1.903461      -0.022810      39.237801 0.44239248E+03  0.10348351E+05                                 9.983614                            6.944122       0.071643       2.026337                    0.999407      27.162544      75.537361       0.640596       0.408750      -1.079250       0.020365      -0.038332      -0.019042       0.047399       0.007929       0.002341      -0.010574      -0.011729      -0.025776      -0.015622      -0.001510       0.017132             13.174654      11.331636      -3.892283      -7.335269      12.998463       4.286701      15.193862           0.005255
           69              C       3.176490       5.350276       2.203042      -0.113608      32.683509 0.42540879E+03  0.99439174E+04                                 8.880197                            6.901794       0.064897       1.989786                    0.999674      29.213238      83.652348       0.624031       0.419903      -1.062335       0.009194       0.019140      -0.013014       0.024904       0.014488      -0.005486      -0.023000       0.001278       0.030878      -0.026145      -0.005264       0.031408             10.250950       8.511566      -2.782248      -3.991501      11.632372       2.227677      10.608913          -0.000181
           70              C       3.817463       4.486411       1.371551      -0.146745      33.905024 0.42363686E+03  0.98619943E+04                                 8.985810                            6.797053       0.263210       2.051327                    0.999734      29.100960      82.334445       0.643363       0.408958      -1.072645       0.006116       0.012359      -0.002117       0.013951       0.000694      -0.006221      -0.011801      -0.044596      -0.022070      -0.021803      -0.008064       0.029868             10.543380       9.239134      -1.765773      -5.055555      10.492812       1.232685      11.898193           0.000576
           71              C       4.405068       4.956928       0.156923       0.081940      35.361071 0.41332183E+03  0.95463996E+04                                 9.438993                            6.824150      -0.006894       2.012718                    0.999216      26.264920      73.605827       0.627646       0.422513      -1.065759       0.002809      -0.015478       0.003755       0.016173      -0.005856      -0.017892       0.006441      -0.002966       0.045786      -0.018993      -0.007889       0.026882             11.843081      10.900364      -2.466651      -6.926122      10.563636       2.339140      14.065244          -0.000176
           72              C       3.672745       7.208651       0.756085      -0.165943      37.428042 0.45368288E+03  0.10800960E+05                                 9.800602                            7.154252       0.022591       1.969313                    0.999610      30.227942      87.995984       0.608119       0.423065      -1.057973       0.005112      -0.009225      -0.002552       0.010851       0.004016       0.025495      -0.015529      -0.015872      -0.069339      -0.042371       0.016242       0.026129             12.222852      11.280714      -2.562353      -7.230311      10.661176       3.002840      14.726665          -0.000764
           73              C      -2.027939       5.763591       3.943465       0.597681      25.254320 0.25893802E+03  0.54119119E+04                                 8.029179                            5.745466      -0.118775       2.020810                    0.999409      22.403434      63.131850       0.613007       0.478064      -1.015947       0.003943       0.016351       0.057832       0.060229      -0.066096      -0.003305       0.024603      -0.072595      -0.294773      -0.101807      -0.025055       0.126863              9.918694       8.071735       1.769095       1.020968       5.229288       0.462818      16.455060          -0.000496
           74              C       9.634306       5.792020       2.453711      -0.008141      36.817204 0.42582716E+03  0.98941114E+04                                 9.620743                            6.864265       0.011929       2.018581                    0.999054      26.828408      75.045251       0.635297       0.414941      -1.072177      -0.011695       0.007671      -0.041314       0.043617       0.009553       0.005981       0.000809       0.000286      -0.042103      -0.015748      -0.001582       0.017331             11.941306      10.870931       0.016368       0.719815       5.337565       1.008389      19.615424           0.001138
           75              C       8.399890       5.767348       1.762841      -0.105525      32.240495 0.42292555E+03  0.99015665E+04                                 8.877980                            6.924670       0.142277       2.024475                    0.999698      29.103094      84.238136       0.615319       0.425173      -1.055803       0.024472       0.002610       0.001144       0.024638      -0.003853      -0.013578      -0.000551       0.001790      -0.046421      -0.021730       0.005791       0.015938             10.018231      10.814960       0.300919       1.501815       5.068315       0.897629      14.171417           0.000682
           76              C       8.382855       5.706072       0.395365      -0.138048      34.235491 0.44563522E+03  0.10586787E+05                                 9.270720                            7.134682       0.016562       1.981543                    0.998781      29.782530      87.272663       0.601895       0.428352      -1.052224       0.016899       0.001664       0.009058       0.019246      -0.000851       0.010247       0.008105      -0.010470      -0.020696      -0.016836       0.003736       0.013100             10.508614      12.153003      -0.347772      -0.757535       5.350957       1.541282      14.021881           0.000244
           77              C      -0.860489       5.749911       1.766917      -0.149585      35.378912 0.45846227E+03  0.10977451E+05                                 9.539745                            7.270466      -0.062444       1.955548                    0.998890      30.094270      88.754881       0.591638       0.432367      -1.048970      -0.006446       0.010675      -0.011493       0.016958       0.004553       0.022340      -0.005650      -0.034252      -0.085248      -0.042089       0.010000       0.032089             11.142482      10.619363      -0.405956      -1.682230       5.644477       2.281676      17.163606           0.000410
           78              C       7.611503       3.099412      20.043399       0.084832      33.580098 0.40689499E+03  0.93870831E+04                                 9.161822                            6.810516      -0.024304       2.011287                    0.999365      26.293068      74.308914       0.621082       0.427473      -1.059725      -0.014419      -0.002197      -0.008943       0.017108       0.001188      -0.010852       0.006030       0.008599       0.061626      -0.016695      -0.008430       0.025125             10.813139      11.376419      -0.804515      -1.858421       5.275090       2.194265      15.787907           0.000043
           79              C       8.777898       0.624589      13.171376       0.625072      23.517926 0.24724606E+03  0.51011222E+04                                 7.620491                            5.602768      -0.053917       2.047931                    0.999353      21.892796      61.018240       0.623538       0.476110      -1.018398      -0.021104       0.038173       0.055018       0.070211      -0.019130       0.081652      -0.051974       0.056548       0.042701      -0.081953      -0.034179       0.116133              9.272785       8.861251      -0.265263      -4.275309       8.784566       3.358179      10.172539          -0.002968
           80              C       9.341408      -0.251974      12.079026      -0.018041      39.238136 0.43332813E+03  0.10084259E+05                                 9.945910                            6.851376       0.057047       2.021577                    0.999295      27.056594      75.055700       0.647902       0.406228      -1.080893       0.008034      -0.033581      -0.032330       0.047302       0.011452       0.000121      -0.007870      -0.007773      -0.004247      -0.013468      -0.001849       0.015317             12.899310      14.153318      -0.936540      -6.281044      10.587939       5.867780      13.956674           0.008857
           81              C      -1.095321       0.031550      11.532851      -0.170086      39.365712 0.45752166E+03  0.10917481E+05                                10.143560                            7.191808      -0.024367       1.951448                    0.999594      30.451383      88.806069       0.605480       0.423932      -1.057223      -0.001553      -0.008762      -0.006171       0.010829       0.014576       0.030208      -0.007721      -0.015181      -0.027617      -0.041020       0.013889       0.027130             12.767665      15.815880      -1.214494      -7.458934       9.026757       4.420674      13.460357          -0.000613
           82              C       6.089602       9.209878      10.509792      -0.148992      36.507520 0.44516908E+03  0.10545767E+05                                 9.602943                            7.056090       0.074013       1.990027                    0.999611      29.905113      86.775071       0.616479       0.419406      -1.060517       0.007833       0.011649       0.001522       0.014119       0.011776       0.011086       0.011706      -0.022754      -0.008737      -0.018379      -0.007575       0.025954             11.563754      15.060975       0.203508      -5.449100       8.650615       3.469049      10.979674           0.000762
           83              C       8.572865      -1.324807      11.557307      -0.110435      34.962554 0.45670598E+03  0.10939177E+05                                 9.489216                            7.279828      -0.231612       1.894268                    0.999034      30.311913      89.794177       0.587654       0.435148      -1.045924       0.026955       0.016277      -0.001883       0.031544       0.000398      -0.003931      -0.020092       0.010691       0.001728      -0.023042       0.004456       0.018587             10.930008      12.270557       0.541636      -3.463708       9.597123       4.520910      10.922344           0.000350
           84              C      -0.585623      -0.730531      10.454767       0.086363      36.828466 0.40513384E+03  0.93096947E+04                                 9.685058                            6.734811      -0.100167       1.981858                    0.999290      26.271521      73.413732       0.634871       0.419840      -1.067555       0.006439       0.008585       0.005135       0.011896      -0.002871      -0.017909       0.010666       0.014374       0.008925      -0.018263      -0.006708       0.024970             12.344841      15.861931      -0.505587      -6.987078       8.687150       4.056972      12.485443          -0.000000
           85              C       5.854463       2.959929      13.034832       0.625672      23.680541 0.24093037E+03  0.49464456E+04                                 7.691731                            5.548166      -0.017920       2.062269                    0.999483      21.851186      61.061904       0.622681       0.479114      -1.015219       0.055871      -0.019219       0.036344       0.069368      -0.021011      -0.049967       0.078694      -0.070384       0.052413      -0.079127      -0.037265       0.116391              9.609391      10.759936      -1.017208       3.754721       7.633291      -3.993556      10.434947          -0.004253
           86              C       4.762443       3.421306      12.093292      -0.022792      39.236719 0.44237985E+03  0.10347985E+05                                 9.983475                            6.944051       0.071687       2.026358                    0.999408      27.162059      75.535826       0.640596       0.408754      -1.079248      -0.042222       0.010050      -0.019036       0.047393       0.009792      -0.010828      -0.000386       0.002489      -0.025779      -0.015637      -0.001500       0.017137             13.174429      14.790888      -2.991045       5.996950       9.538662      -6.017938      15.193738           0.005256
           87              C       3.397186       3.154913      12.392873      -0.113586      32.682230 0.42539077E+03  0.99433806E+04                                 8.879935                            6.901629       0.064924       1.989803                    0.999674      29.212538      83.649572       0.624042       0.419901      -1.062338       0.016205       0.013718      -0.013009       0.024900       0.012334      -0.020868      -0.011098      -0.015260       0.030870      -0.026143      -0.005253       0.031397             10.250592      12.790705      -1.667379       3.161561       7.352399      -3.301078      10.608673          -0.000189
           88              C       2.399654       3.557453      11.561383      -0.146750      33.904852 0.42363711E+03  0.98619615E+04                                 8.985732                            6.797049       0.263254       2.051339                    0.999734      29.100758      82.332622       0.643367       0.408957      -1.072650       0.010418       0.009031      -0.002117       0.013949       0.011483      -0.009860      -0.008999       0.038265      -0.022069      -0.021810      -0.008066       0.029877             10.543260      11.274145      -1.235663       2.467180       8.457412      -4.581651      11.898223           0.000574
           89              C       2.706872       4.244681      10.346755       0.081938      35.360976 0.41332168E+03  0.95463849E+04                                 9.438923                            6.824112      -0.006913       2.012711                    0.999216      26.264930      73.605548       0.627653       0.422508      -1.065763      -0.015686      -0.001184       0.003754       0.016172      -0.004390       0.010746      -0.015692       0.008308       0.045786      -0.018996      -0.007889       0.026885             11.842952      11.788214      -2.235344       4.009306       9.675586      -6.112818      14.065056          -0.000180
           90              C       5.070478       4.103554      10.945917      -0.165947      37.427508 0.45367563E+03  0.10800750E+05                                 9.800483                            7.154160       0.022642       1.969333                    0.999610      30.227759      87.995452       0.608127       0.423061      -1.057975      -0.010209       0.002622      -0.002547       0.010844       0.007373      -0.021434       0.020758       0.009947      -0.069334      -0.042357       0.016239       0.026119             12.222702      11.950342      -2.387814       4.728180       9.991236      -6.239949      14.726527          -0.000769
           91              C       5.108946      -1.777306      14.133296       0.597695      25.254253 0.25893463E+03  0.54118657E+04                                 8.029456                            5.745620      -0.118961       2.020791                    0.999408      22.403291      63.133199       0.612963       0.478096      -1.015922       0.014797       0.007930       0.057842       0.060229      -0.040016       0.024594       0.002994       0.127873      -0.294584      -0.101734      -0.025109       0.126843              9.919103       4.546999       0.851023       0.190526       8.754428       1.104785      16.455881          -0.000419
           92              C       2.196959       9.515573      12.643543      -0.008144      36.817927 0.42583454E+03  0.98943279E+04                                 9.620869                            6.864310       0.011819       2.018538                    0.999054      26.828676      75.046227       0.635297       0.414939      -1.072178       0.010373      -0.009379      -0.041320       0.043622       0.008260      -0.000725       0.005996      -0.009547      -0.042111      -0.015752      -0.001567       0.017319             11.941545       5.681178      -1.335381       0.794395      10.527475       0.950959      19.615982           0.001133
           93              C       2.484222       8.314793      11.952672      -0.105521      32.240733 0.42292750E+03  0.99016189E+04                                 8.877998                            6.924663       0.142266       2.024467                    0.999698      29.103287      84.238587       0.615323       0.425170      -1.055805      -0.003632       0.024343       0.001136       0.024639      -0.003802       0.002897      -0.013274       0.002213      -0.046489      -0.021745       0.005799       0.015946             10.018279       5.286613      -1.139015       0.490096      10.596692       1.679653      14.171531           0.000682
           94              C       2.429217       8.282863      10.585197      -0.138056      34.235992 0.44564195E+03  0.10586986E+05                                 9.270789                            7.134717       0.016556       1.981536                    0.998781      29.782847      87.273727       0.601895       0.428350      -1.052226      -0.002641       0.016776       0.009059       0.019248       0.001805       0.005260       0.011959       0.009960      -0.020686      -0.016834       0.003740       0.013094             10.508713       5.952789      -1.962727       1.682467      11.551279      -0.344572      14.022071           0.000229
           95              C       4.801448      -0.650997      11.956748      -0.149571      35.378505 0.45845480E+03  0.10977229E+05                                 9.539707                            7.270428      -0.062451       1.955550                    0.998890      30.093924      88.753728       0.591637       0.432369      -1.048969       0.011952      -0.003547      -0.011493       0.016957       0.012335      -0.011109       0.020194       0.025486      -0.085297      -0.042107       0.009994       0.032113             11.142471       6.158534      -1.567791       2.632014      10.105148      -1.052795      17.163731           0.000444
           96              C       2.060551       9.414538       9.853567       0.084832      33.580383 0.40689782E+03  0.93871692E+04                                 9.161885                            6.810549      -0.024333       2.011275                    0.999365      26.293193      74.309472       0.621079       0.427474      -1.059724       0.001513      -0.014505      -0.008942       0.017107      -0.001061       0.008570      -0.008983      -0.008665       0.061626      -0.016694      -0.008431       0.025125             10.813231       6.055216      -2.190512       2.591877      10.596378      -1.245381      15.788099           0.000051
           97              C       7.392710      -1.167603      17.398118       0.625064      23.517930 0.24724567E+03  0.51011118E+04                                 7.620465                            5.602742      -0.053921       2.047928                    0.999353      21.892904      61.018512       0.623543       0.476106      -1.018400      -0.042257       0.010812      -0.055014       0.070207      -0.030491      -0.070876       0.065916      -0.030684       0.042696      -0.081951      -0.034180       0.116131              9.272760       8.918839      -0.250257       4.327357       8.726938      -3.290812      10.172502          -0.002954
           98              C       8.383005      -1.491980      18.490468      -0.018032      39.238105 0.43332609E+03  0.10084203E+05                                 9.945925                            6.851372       0.057025       2.021572                    0.999295      27.056498      75.055475       0.647900       0.406230      -1.080892       0.034520       0.000694       0.032329       0.047300       0.011888      -0.007654      -0.001870      -0.004393      -0.004245      -0.013469      -0.001849       0.015318             12.899353      11.271399      -1.687200       7.261553      13.469914      -4.599266      13.956745           0.008856
           99              C       5.478032       8.536321      19.036643      -0.170091      39.365782 0.45752237E+03  0.10917499E+05                                10.143561                            7.191805      -0.024359       1.951450                    0.999594      30.451399      88.806046       0.605481       0.423931      -1.057224       0.008085       0.003711       0.006173       0.010827       0.016426      -0.015088       0.027287      -0.000969      -0.027618      -0.041021       0.013891       0.027130             12.767677      10.050573      -2.716161       6.158022      14.792072      -6.103876      13.460387          -0.000617
          100              C      -1.592984      -0.730046      20.059702      -0.148993      36.507696 0.44517140E+03  0.10545840E+05                                 9.602988                            7.056117       0.074008       1.990025                    0.999611      29.905187      86.775471       0.616477       0.419407      -1.060516      -0.009297      -0.010517      -0.001524       0.014120       0.015830       0.008535       0.013678       0.008375      -0.008743      -0.018378      -0.007576       0.025955             11.563814       8.958643      -1.385941       4.730540      14.753064      -4.398806      10.979735           0.000761
          101              C       9.227487      -0.477840      19.012188      -0.110432      34.962495 0.45670446E+03  0.10939135E+05                                 9.489221                            7.279826      -0.231613       1.894269                    0.999034      30.311849      89.794057       0.587652       0.435149      -1.045923      -0.008960      -0.030185       0.001881       0.031543      -0.002262      -0.018449      -0.008871      -0.009714       0.001730      -0.023039       0.004454       0.018585             10.930020       9.502771      -0.179270       5.248008      12.364921      -2.212362      10.922369           0.000351
          102              C       6.343979       8.235165      20.114727       0.086366      36.828433 0.40513321E+03  0.93096777E+04                                 9.685059                            6.734811      -0.100162       1.981860                    0.999290      26.271492      73.413672       0.634870       0.419840      -1.067554      -0.006686      -0.008394      -0.005134       0.011896      -0.006012       0.014834      -0.014642      -0.009745       0.008920      -0.018262      -0.006708       0.024969             12.344850       9.389623      -2.191390       5.687115      15.159462      -5.738927      12.485464          -0.000001
          103              C       4.395910       1.072816      17.534662       0.625660      23.680605 0.24093116E+03  0.49464599E+04                                 7.691703                            5.548144      -0.017755       2.062320                    0.999484      21.851202      61.061689       0.622688       0.479108      -1.015223       0.032683      -0.049225      -0.036343       0.069370      -0.001174       0.088743      -0.028516       0.081932       0.052419      -0.079121      -0.037264       0.116385              9.609361       8.328104      -1.650604      -4.810966      10.065104       2.626925      10.434875          -0.004242
          104              C       3.674183       2.013287      18.476202      -0.022802      39.237204 0.44238581E+03  0.10348160E+05                                 9.983552                            6.944094       0.071671       2.026350                    0.999408      27.162270      75.536571       0.640594       0.408753      -1.079248      -0.020368       0.038327       0.019039       0.047395       0.007938       0.002356      -0.010576      -0.011727      -0.025782      -0.015637      -0.001499       0.017135             13.174551      11.331536      -3.892185      -7.335229      12.998298       4.286601      15.193819           0.005253
          105              C       3.587858       3.401610      18.176621      -0.113593      32.682596 0.42539606E+03  0.99435385E+04                                 8.880012                            6.901679       0.064919       1.989799                    0.999674      29.212729      83.650354       0.624038       0.419901      -1.062337      -0.009192      -0.019138       0.013010       0.024901       0.014490      -0.005480      -0.022995       0.001285       0.030871      -0.026146      -0.005255       0.031401             10.250698       8.511362      -2.782073      -3.991407      11.631995       2.227509      10.608738          -0.000189
          106              C       2.946885       4.265475      19.008112      -0.146749      33.904914 0.42363731E+03  0.98619784E+04                                 8.985756                            6.797051       0.263244       2.051336                    0.999734      29.100815      82.333130       0.643366       0.408957      -1.072649      -0.006114      -0.012358       0.002117       0.013949       0.000692      -0.006223      -0.011808      -0.044606      -0.022067      -0.021810      -0.008065       0.029876             10.543299       9.239145      -1.765723      -5.055579      10.492532       1.232704      11.898221           0.000570
          107              C       2.359280       3.794958      20.222740       0.081938      35.361062 0.41332215E+03  0.95464013E+04                                 9.438953                            6.824126      -0.006910       2.012711                    0.999216      26.264943      73.605676       0.627651       0.422510      -1.065762      -0.002808       0.015478      -0.003754       0.016173      -0.005859      -0.017894       0.006444      -0.002970       0.045786      -0.018997      -0.007888       0.026885             11.843015      10.900317      -2.466646      -6.926065      10.563585       2.339143      14.065143          -0.000177
          108              C       3.091603       1.543235      19.623578      -0.165944      37.427588 0.45367627E+03  0.10800769E+05                                 9.800513                            7.154178       0.022622       1.969326                    0.999610      30.227779      87.995544       0.608125       0.423063      -1.057974      -0.005110       0.009220       0.002549       0.010845       0.004010       0.025492      -0.015516      -0.015873      -0.069335      -0.042361       0.016239       0.026122             12.222752      11.280584      -2.562319      -7.230253      10.661106       3.002793      14.726564          -0.000767
          109              C      -2.871313       2.988295      16.436198       0.597713      25.253920 0.25893123E+03  0.54117834E+04                                 8.029454                            5.745634      -0.119089       2.020761                    0.999407      22.403023      63.132623       0.612953       0.478104      -1.015916      -0.003945      -0.016318      -0.057843       0.060230      -0.066123      -0.003302       0.024548      -0.072577      -0.294577      -0.101729      -0.025111       0.126840              9.919076       8.071997       1.769162       1.021098       5.229465       0.462850      16.455765          -0.000402
          110              C      -2.869958       2.959866      17.925952      -0.008145      36.817622 0.42583244E+03  0.98942645E+04                                 9.620810                            6.864289       0.011834       2.018545                    0.999054      26.828591      75.045872       0.635298       0.414938      -1.072179       0.011691      -0.007679       0.041321       0.043624       0.009541       0.005985       0.000812       0.000277      -0.042103      -0.015750      -0.001570       0.017320             11.941437      10.871009       0.016384       0.720084       5.337604       1.008448      19.615699           0.001129
          111              C      -1.635542       2.984538      18.616822      -0.105519      32.240599 0.42292599E+03  0.99015747E+04                                 8.877973                            6.924650       0.142285       2.024473                    0.999698      29.103225      84.238372       0.615324       0.425170      -1.055805      -0.024473      -0.002622      -0.001135       0.024639      -0.003857      -0.013575      -0.000541       0.001781      -0.046492      -0.021745       0.005799       0.015946             10.018239      10.814996       0.300923       1.501877       5.068310       0.897636      14.171412           0.000684
          112              C      -1.618507       3.045814      19.984298      -0.138055      34.235957 0.44564215E+03  0.10586994E+05                                 9.270792                            7.134727       0.016552       1.981535                    0.998781      29.782836      87.273765       0.601894       0.428351      -1.052225      -0.016899      -0.001673      -0.009059       0.019247      -0.000853       0.010247       0.008105      -0.010457      -0.020685      -0.016833       0.003738       0.013095             10.508708      12.153111      -0.347782      -0.757520       5.350995       1.541298      14.022017           0.000226
          113              C       7.624837       3.001975      18.612746      -0.149563      35.378158 0.45845080E+03  0.10977107E+05                                 9.539646                            7.270399      -0.062446       1.955554                    0.998890      30.093756      88.753080       0.591638       0.432369      -1.048969       0.006445      -0.010676       0.011494       0.016960       0.004551       0.022342      -0.005660      -0.034288      -0.085302      -0.042109       0.009992       0.032116             11.142378      10.619184      -0.405947      -1.682166       5.644421       2.281658      17.163530           0.000452
          114              C      -0.847155       5.652474       0.336264       0.084834      33.580328 0.40689768E+03  0.93871668E+04                                 9.161879                            6.810552      -0.024340       2.011273                    0.999365      26.293193      74.309519       0.621078       0.427475      -1.059724       0.014418       0.002191       0.008943       0.017107       0.001187      -0.010853       0.006030       0.008600       0.061624      -0.016694      -0.008430       0.025124             10.813207      11.376496      -0.804526      -1.858441       5.275120       2.194285      15.788004           0.000054
          115              O      -1.007539       8.559678       6.572441      -0.567797      38.659882 0.56507018E+03  0.13748211E+05                                 9.109089                            7.365043       0.344970       2.152858                    0.997544      27.976825      73.878904       0.699331       0.359981      -1.138702      -0.032557       0.012596       0.020731       0.040601       0.004455       0.018801      -0.058075       0.061349       0.016018      -0.077266       0.023440       0.053826             10.803502      12.900501       0.436990      -6.370563       6.618609       0.632969      12.891395           0.044364
          116              O      -2.600351       7.033066       7.030984      -0.555333      32.348867 0.49727985E+03  0.11717866E+05                                 7.963459                            6.827520       0.413301       2.174132                    0.998865      27.504107      71.466720       0.739439       0.351525      -1.145544       0.002721       0.050846      -0.024800       0.056637      -0.004725       0.054724      -0.003765      -0.032754      -0.053205      -0.067586       0.023334       0.044252              8.646483       6.743602       0.567832      -0.787607      11.807293       3.467674       7.388554           0.054278
          117              O       1.236121       6.606407       6.468505      -0.542091      40.384237 0.54578754E+03  0.13168040E+05                                 9.408612                            7.253744       0.235379       2.130130                    0.997004      27.417008      72.164257       0.702225       0.361520      -1.137165       0.008496      -0.027114       0.008252       0.029588       0.005607      -0.038788       0.025772      -0.096455       0.070448      -0.077171       0.016836       0.060335             11.570140       7.585082      -1.277963       2.276446      11.489632      -6.556833      15.635708           0.041649
          118              O      -0.233141       5.318119       7.560855      -0.577635      34.121111 0.51646430E+03  0.12296569E+05                                 8.288108                            6.973836       0.359263       2.149843                    0.998605      27.956543      73.231665       0.728497       0.353130      -1.143223       0.037274       0.047485       0.012309       0.061609       0.005833      -0.018925       0.045919       0.049285      -0.025149      -0.063838       0.021709       0.042130              9.193509      13.867604       0.781998       2.903794       6.328380      -0.811198       7.384543           0.036522
          119              O       1.606888       9.428185       5.597274      -0.592182      42.595416 0.63295655E+03  0.15898696E+05                                 9.781667                            7.832016       0.049792       2.032488                    0.998802      29.427360      79.869272       0.670987       0.363416      -1.132017       0.005491       0.010857       0.054253       0.055600      -0.037911       0.006644       0.029339       0.013791      -0.094299      -0.055257      -0.001366       0.056624             11.606387       6.827653       1.878405       0.926152      12.877571       5.066974      15.113936           0.066144
          120              O       4.785324       0.330161       5.639053      -0.525109      28.821589 0.43572254E+03  0.99397160E+04                                 7.347356                            6.357660       0.550381       2.218739                    0.999166      27.113445      69.456262       0.771838       0.347869      -1.147844      -0.048835       0.008046       0.032006       0.058940      -0.012427       0.012934      -0.044470       0.014495      -0.111745      -0.063882       0.013727       0.050155              7.924157       4.808848       0.952913      -0.475934       9.477559      -1.831839       9.486064           0.026898
          121              O      -0.793214       8.836976       3.617390      -0.567741      38.658092 0.56503994E+03  0.13747295E+05                                 9.108847                            7.364876       0.344760       2.152807                    0.997542      27.976017      73.876365       0.699335       0.359984      -1.138700      -0.020386       0.028341      -0.020740       0.040607      -0.011084      -0.060942       0.003566      -0.057911       0.016038      -0.077272       0.023434       0.053838             10.803197       6.804384      -1.150775       2.218214      12.714149      -6.005119      12.891057           0.044429
          122              O       0.282636      10.763148       3.158848      -0.555321      32.345489 0.49721787E+03  0.11715972E+05                                 7.962644                            6.826880       0.413880       2.174307                    0.998868      27.503459      71.462332       0.739512       0.351503      -1.145569      -0.048506      -0.015486       0.024820       0.056646       0.003850      -0.017511       0.052070       0.033259      -0.053002      -0.067651       0.023294       0.044357              8.645546      11.207328       1.730637       3.553716       7.341579       0.111887       7.387732           0.054266
          123              O       1.662512       7.158082       3.721326      -0.542105      40.385744 0.54581098E+03  0.13168758E+05                                 9.408862                            7.253912       0.235593       2.130190                    0.997004      27.417499      72.166172       0.702215       0.361521      -1.137163       0.028398      -0.001384      -0.008253       0.029606       0.028417       0.034741      -0.031052       0.078742       0.070444      -0.077187       0.016824       0.060363             11.570485      11.865342      -0.163221      -6.919156       7.209913       0.550332      15.636198           0.041642
          124              O       2.538875       8.904624       2.628977      -0.577605      34.123090 0.51649960E+03  0.12297643E+05                                 8.288467                            6.974106       0.359007       2.149741                    0.998606      27.957236      73.234627       0.728477       0.353133      -1.143219      -0.036534      -0.048044      -0.012282       0.061594      -0.006931       0.049206      -0.006733      -0.048633      -0.025263      -0.063821       0.021699       0.042122              9.193934       6.426138      -1.156360      -1.517020      13.770739       2.605779       7.384927           0.036542
          125              O      -0.974708       6.088051       4.592557      -0.592157      42.592197 0.63289883E+03  0.15896852E+05                                 9.781130                            7.831627       0.049921       2.032541                    0.998803      29.426280      79.864835       0.671009       0.363413      -1.132022      -0.009097      -0.008051      -0.054275       0.055617      -0.036483       0.026739       0.013784       0.024931      -0.094313      -0.055256      -0.001401       0.056657             11.605689      11.576312       3.115214       4.669629       8.127896       2.173267      15.112859           0.066176
          126              O       8.630706       5.305414       4.550779      -0.525129      28.822976 0.43574883E+03  0.99404681E+04                                 7.347586                            6.357850       0.550745       2.218831                    0.999168      27.114252      69.458918       0.771827       0.347869      -1.147844      -0.020128       0.045203      -0.032047       0.058953      -0.014393      -0.046282       0.001307      -0.000616      -0.111932      -0.063921       0.013778       0.050142              7.924414       8.716349       1.970671      -1.652787       5.570477      -0.922301       9.486416           0.026904
          127              O       7.771887       0.192208      13.807222      -0.567665      38.652998 0.56495468E+03  0.13744656E+05                                 9.107954                            7.364220       0.345176       2.152960                    0.997542      27.974297      73.869491       0.699382       0.359974      -1.138711       0.032545      -0.012603      -0.020752       0.040604       0.004453       0.018873      -0.058083       0.061380       0.015881      -0.077295       0.023429       0.053866             10.802066      12.898741       0.436831      -6.369569       6.617795       0.632909      12.889662           0.044472
          128              O       9.364699       1.718820      13.348679      -0.555368      32.340484 0.49712770E+03  0.11713186E+05                                 7.961349                            6.825877       0.414902       2.174598                    0.998874      27.503005      71.456535       0.739637       0.351463      -1.145614      -0.002844      -0.050915       0.024861       0.056731      -0.004828       0.054908      -0.003908      -0.032821      -0.052582      -0.067718       0.023189       0.044529              8.644042       6.741836       0.567814      -0.787200      11.803864       3.466372       7.386425           0.054267
          129              O       5.528227       2.145479      13.911158      -0.542075      40.384132 0.54578549E+03  0.13167994E+05                                 9.408663                            7.253757       0.236191       2.130402                    0.997004      27.416710      72.163767       0.702220       0.361522      -1.137162      -0.008503       0.027134      -0.008244       0.029606       0.005619      -0.038814       0.025843      -0.096486       0.070350      -0.077204       0.016796       0.060407             11.570232       7.585051      -1.277908       2.276419      11.489730      -6.556930      15.635915           0.041639
          130              O       6.997489       3.433767      12.818808      -0.577645      34.124581 0.51653084E+03  0.12298551E+05                                 8.288571                            6.974213       0.358674       2.149579                    0.998609      27.958687      73.238490       0.728489       0.353123      -1.143229      -0.037335      -0.047444      -0.012249       0.061603       0.005790      -0.018897       0.045916       0.049116      -0.025508      -0.063795       0.021703       0.042092              9.194025      13.868286       0.782042       2.904041       6.328718      -0.811273       7.385070           0.036581
          131              O       5.157460      -0.676299      14.782389      -0.592190      42.597873 0.63299704E+03  0.15900066E+05                                 9.782359                            7.832498       0.048621       2.032140                    0.998798      29.427464      79.872053       0.670932       0.363438      -1.131993      -0.005476      -0.010857      -0.054180       0.055528      -0.037823       0.006742       0.029371       0.013619      -0.094183      -0.055271      -0.001228       0.056499             11.607300       6.828096       1.878585       0.926239      12.878508       5.067478      15.115296           0.066058
          132              O       1.979024       8.421725      14.740610      -0.525116      28.818963 0.43567380E+03  0.99383105E+04                                 7.346870                            6.357265       0.549642       2.218534                    0.999163      27.112395      69.452190       0.771871       0.347865      -1.147849       0.048886      -0.008001      -0.031970       0.058957      -0.012457       0.012950      -0.044476       0.014360      -0.111470      -0.063814       0.013634       0.050180              7.923607       4.808568       0.952835      -0.475925       9.476950      -1.831742       9.485303           0.026842
          133              O       7.557562      -0.085090      16.762273      -0.567727      38.654879 0.56498804E+03  0.13745652E+05                                 9.108143                            7.364357       0.345614       2.153073                    0.997545      27.975363      73.872467       0.699388       0.359966      -1.138719       0.020392      -0.028323       0.020760       0.040608      -0.011087      -0.060976       0.003654      -0.057928       0.015897      -0.077305       0.023411       0.053894             10.802305       6.803872      -1.150702       2.217999      12.713110      -6.004546      12.889933           0.044434
          134              O       6.481712      -2.011262      17.220815      -0.555338      32.341680 0.49714858E+03  0.11713845E+05                                 7.961706                            6.826151       0.414461       2.174474                    0.998872      27.502857      71.457559       0.739598       0.351477      -1.145598       0.048537       0.015575      -0.024852       0.056710       0.003807      -0.017597       0.052139       0.033359      -0.052691      -0.067717       0.023224       0.044493              8.644460      11.205846       1.730435       3.553116       7.340736       0.111915       7.386797           0.054274
          135              O       5.101836       1.593804      16.658337      -0.542034      40.382244 0.54575627E+03  0.13167118E+05                                 9.408418                            7.253601       0.235832       2.130305                    0.997002      27.415909      72.161284       0.702222       0.361526      -1.137158      -0.028392       0.001398       0.008248       0.029599       0.028441       0.034758      -0.031043       0.078725       0.070318      -0.077184       0.016818       0.060366             11.569890      11.864717      -0.163096      -6.918750       7.209557       0.550177      15.635395           0.041661
          136              O       4.225473      -0.152738      17.750686      -0.577626      34.124727 0.51653084E+03  0.12298573E+05                                 8.288686                            6.974284       0.358698       2.149604                    0.998609      27.958244      73.237831       0.728473       0.353130      -1.143221       0.036516       0.048077       0.012247       0.061603      -0.006933       0.049214      -0.006716      -0.048544      -0.025454      -0.063814       0.021703       0.042112              9.194185       6.426300      -1.156402      -1.517091      13.771062       2.605909       7.385192           0.036560
          137              O       7.739056       2.663835      15.787106      -0.592206      42.599236 0.63302138E+03  0.15900857E+05                                 9.782653                            7.832718       0.048291       2.032032                    0.998796      29.427838      79.873950       0.670913       0.363444      -1.131987       0.009138       0.008028       0.054183       0.055531      -0.036322       0.026695       0.013952       0.025049      -0.094120      -0.055255      -0.001215       0.056469             11.607662      11.578011       3.115784       4.670583       8.129170       2.173701      15.115805           0.066056
          138              O      -1.866358       3.446472      15.828884      -0.525122      28.816742 0.43563326E+03  0.99371314E+04                                 7.346419                            6.356906       0.549635       2.218542                    0.999163      27.111712      69.449022       0.771906       0.347858      -1.147858       0.020076      -0.045300       0.031971       0.058968      -0.014356      -0.046308       0.001322      -0.000334      -0.111386      -0.063792       0.013617       0.050175              7.923089       8.715033       1.970327      -1.652570       5.569671      -0.922208       9.484563           0.026846

******************************************************
Auxiliary information for the entire system
The total spin magnetic moment of the unit cell is   18.001495
The total net atomic charge of the unit cell is   -0.000002
Accuracy of reproducing the electrostatic potential in the unit cell:
  The inner radius (bohr) =    5.0000
  The outer radius (bohr) =   12.0000
  Valid grid points have density less than (e/(bohr^3)) =    0.0001
  The number of valid grid points were=       174094
  The rms potential error without charges in kcal/mol is=      4.83442
  The rms potential error with partial charges in kcal/mol is=      1.28327
  The RRMSE value at monopole order=      0.26544
  The rms potential error with partial charges and cloud penetration in kcal/mol is=      1.28190
  The RRMSE value at monopole order with cloud penetration is=      0.26516
  The rms potential error with partial charges and atomic dipoles in kcal/mol is=      0.73263
  The RRMSE value at dipole order=      0.15154
  The rms potential error with partial charges, atomic dipoles and cloud penetration in kcal/mol is=      0.72572
  The RRMSE value at dipole order with cloud penetration=      0.15012

******************************************************
The electron densities and ab initio electrostatic potential were computed in VASP using the PBE functional and
projector augmented wave method. See the main text of the journal article for a description of computational details.
The atomic charges, dipoles, and quadrupoles were computed with the DDEC6 method as described in
(a) T. A. Manz and N. Gabaldon Limas, RSC Adv. 6 (2016) 47771-47801 DOI: 10.1039/c6ra04656h
(b) N. Gabaldon Limas and T. A. Manz, RSC Adv. 8 (2018) 2678-2707 DOI: 10.1039/c7ra11829e.
For each atom in the material, the electron cloud parameters were fit to the spherically averaged atom-in-material
electron density using radial positions for which this density was between 10^-4 and 10^-2 electrons per cubic bohr.
The polarizabilities, dispersion coefficients, and quantum Drude oscillator (QDO) parameters were fit using the MCLF method.
The magnetic structure of the system was optimized in VASP from the default ferromagnetic initial guess using spin polarization.
The atomic spin moments (ASMs) were computed on this optimized magnetic structure using the DDEC6 partition as inputs
to the method of T. A. Manz and D. S. Sholl, J. Chem. Theory Comput. 7 (2011) 4146-4164 DOI: 10.1021/ct200539n.
The RMSE and RRMSE were computed using a uniform grid with Ewald summation.
