# Supplementary material for: A collection of forcefield precursors for metal–organic frameworks
Source: RSC Adv. 2019 Nov 13;9(63):36492–507. doi: 10.1039/c9ra07327b (PMC9075174; doi:10.1039/c9ra07327b)
Supplement: RA-009-C9RA07327B-s6188 [file RA-009-C9RA07327B-s6188.xyz]

  138
jmolscript: load "" {1 1 1} spacegroup "x,y,z" unitcell [{     11.236300     0.000000     0.000000 }, {     -3.280862    10.746645     0.000000 }, {     -2.015880    -2.723162    20.655974 }]
Co     4.026299    -1.946359    16.698083     0.902557
Co     7.968789     3.379373    14.285878     0.902274
Co     1.913259     9.969842     3.957891     0.902324
Co    -2.029231     4.644110     6.370096     0.902451
Co     6.123263     0.623441    15.491981     1.156395
Co    -0.183705     7.400042     5.163994     1.156415
H      4.716313     3.119797    18.675066     0.107352
H      3.976183     4.348209    20.459742     0.112848
H      1.666120     0.581040    19.053070     0.120360
H      5.958490    -1.143111    12.583619     0.125946
H      7.229863    -1.083175    10.441595     0.104917
H     -1.297369     9.060687    12.511323     0.119454
H     -1.710877     1.110112    10.955929     0.127829
H     -0.607883     0.699735     8.745739     0.120810
H      5.507601     8.757475    13.360284     0.123894
H      3.324881     1.240174    12.308895     0.107349
H      1.933892     1.589370    10.524219     0.112852
H      4.862385     4.898731    11.930891     0.120360
H      7.764721     1.296845    18.400342     0.125948
H      8.078622     0.063375    20.542366     0.104914
H     -4.113039     5.257125    18.472638     0.119446
H      3.370327     7.974083    20.028032     0.127828
H      6.100762     9.762143     1.582248     0.120814
H     -1.836072    -1.162764    17.623677     0.123901
H      1.223245     4.903686     1.980908     0.107349
H      1.963375     3.675274     0.196232     0.112850
H      4.273438     7.442443     1.602904     0.120358
H     -0.018932     9.166594     8.072355     0.125950
H     -1.290305     9.106658    10.214379     0.104916
H      7.236927    -1.037204     8.144651     0.119450
H      7.650435     6.913371     9.700045     0.127827
H      6.547441     7.323748    11.910235     0.120810
H      0.431957    -0.733992     7.295690     0.123901
H      2.614677     6.783309     8.347079     0.107354
H      4.005666     6.434113    10.131755     0.112851
H      1.077173     3.124752     8.725083     0.120362
H     -1.825163     6.726638     2.255632     0.125948
H     -2.139064     7.960108     0.113608     0.104914
H     10.052597     2.766358     2.183336     0.119450
H      2.569231     0.049400     0.627942     0.127833
H     -0.161204    -1.738660    19.073726     0.120808
H      7.775630     9.186247     3.032297     0.123901
C      3.813827     0.865488    17.572037     0.627881
C      3.261443     1.722159    18.695722    -0.017177
C      3.944665     2.857592    19.123301    -0.108872
C      3.500560     3.596425    20.187083    -0.147288
C      4.330258     5.940623     0.221019     0.086517
C      2.118479     1.340861    19.338123    -0.171862
C      3.964399    -1.490226    14.254688     0.595978
C      3.987228    -1.398673    12.769523    -0.009705
C      5.170008    -1.258056    12.102335    -0.146398
C      5.211708    -1.286725    10.689467     0.086192
C      6.428158    -1.161338     9.974770    -0.136263
C      2.784242    -1.569621    12.052761    -0.109986
C      8.262876     0.634062    13.221889     0.613864
C      9.027099    -0.294661    12.277911    -0.019440
C      9.559319     0.196613    11.127373    -0.170131
C     -1.064643    -0.676212    10.175133     0.083386
C     -0.536871    -0.203091     8.958496    -0.147100
C      9.140211    -1.659723    12.565029    -0.104798
C      5.217437     2.761562    13.411924     0.627905
C      4.236809     3.039736    12.288239    -0.017209
C      3.350347     2.054756    11.860660    -0.108880
C      2.514038     2.263777    10.796878    -0.147271
C      2.530137     3.508920    10.106968     0.086526
C      4.267759     4.244227    11.645838    -0.171825
C      7.514459     3.305391    16.729273     0.596017
C      7.433561     3.256824    18.214438    -0.009703
C      7.644429     2.084530    18.881626    -0.146370
C      7.684025     2.053017    20.294494     0.086180
C      9.935171     3.576128     0.353217    -0.136256
C     -3.990497     4.457301    18.931200    -0.109990
C      6.737846    -1.426033    17.762072     0.613849
C      7.849240    -1.885777    18.706050    -0.019446
C      7.534777    -2.538250    19.856588    -0.170129
C      7.283380    10.600758     0.152854     0.083386
C      6.984979     9.957839     1.369491    -0.147100
C     -2.048456    -1.595379    18.418932    -0.104796
C      2.125731     7.157995     3.083937     0.627911
C      2.678115     6.301324     1.960252    -0.017212
C      1.994893     5.165891     1.532673    -0.108882
C      2.438998     4.427058     0.468891    -0.147277
C      1.609300     2.082860    20.434955     0.086528
C      3.821079     6.682622     1.317851    -0.171829
C      1.975159     9.513709     6.401286     0.596033
C      1.952330     9.422156     7.886451    -0.009709
C      0.769550     9.281539     8.553639    -0.146364
C      0.727850     9.310208     9.966507     0.086178
C     -0.488600     9.184821    10.681204    -0.136233
C      6.436178    -1.153541     8.603213    -0.109966
C     -2.323318     7.389421     7.434085     0.613856
C     -3.087541     8.318144     8.378063    -0.019444
C     -3.619761     7.826870     9.528601    -0.170130
C      7.004201     8.699695    10.480841     0.083383
C      6.476429     8.226574    11.697478    -0.147096
C      0.080209    -1.063439     8.090945    -0.104788
C      0.722121     5.261921     7.244050     0.627875
C      1.702749     4.983747     8.367735    -0.017175
C      2.589211     5.968727     8.795314    -0.108870
C      3.425520     5.759706     9.859096    -0.147279
C      3.409421     4.514563    10.549006     0.086517
C      1.671799     3.779256     9.010136    -0.171849
C     -1.574901     4.718092     3.926701     0.595997
C     -1.494003     4.766659     2.441536    -0.009708
C     -1.704871     5.938953     1.774348    -0.146386
C     -1.744467     5.970466     0.361480     0.086187
C     -3.995613     4.447355    20.302757    -0.136245
C     -1.306245     3.566182     1.724774    -0.109972
C     -0.798288     9.449516     2.893902     0.613857
C     -1.909682     9.909260     1.949924    -0.019430
C     -1.595219    10.561733     0.799386    -0.170132
C     -1.343822    -2.577275    20.503120     0.083389
C     -1.045421    -1.934356    19.286483    -0.147092
C     -3.248286     9.618862     2.237042    -0.104784
O      3.224649    -0.212729    17.362586    -0.554182
O      4.818550     1.307756    16.969296    -0.567962
O      4.966009    -1.091020    14.942118    -0.593216
O     -0.306205     8.739977    14.824173    -0.521331
O      7.612683     0.042621    14.133644    -0.549622
O      8.344870     1.855899    13.010372    -0.562580
O      6.076635     3.639891    13.621375    -0.554132
O      5.087809     1.671485    14.014665    -0.567783
O      7.425108     2.230866    16.041843    -0.593356
O     -3.516897     4.402797    16.159788    -0.521374
O      7.113664    -0.631481    16.850317    -0.549625
O      5.593195    -1.861216    17.973589    -0.562590
O      2.714909     8.236212     3.293388    -0.554150
O      1.121008     6.715727     3.686678    -0.567802
O      0.973549     9.114503     5.713856    -0.593367
O      6.245763    -0.716494     5.831801    -0.521363
O     -1.673125     7.980862     6.522330    -0.549619
O     -2.405312     6.167584     7.645602    -0.562603
O     -0.137077     4.383592     7.034599    -0.554175
O      0.851749     6.351998     6.641309    -0.567902
O     -1.485550     5.792617     4.614131    -0.593303
O      9.456455     3.620686     4.496186    -0.521352
O     -1.174106     8.654964     3.805657    -0.549614
O      0.346363     9.884699     2.682385    -0.562610

The following XYZ coordinates are in angstroms. Other properties are in atomic units.
The sperically averaged electron density of each atom fit to a function of the form exp(a - br)
eigen_1, eigen_2 and eigen_3 are the three eigenvalues of traceless quadrupole moment tensor
  atom number  atomic symbol              X              Y              Z     net charge C6 coefficient C8 coefficient C10 coefficient fluctuating dipole atomic polarizability isotropic forcefield polarizability              a              b squared Pearson coefficient          <r^3>          <r^4>         wp_QDO          m_QDO          q_QDO       dipole_x       dipole_y       dipole_z         dipole            Qxy            Qxz            Qyz     Q(x^2-y^2)  Q(3z^2 - R^2)        eigen_1        eigen_2        eigen_3 static polarizability      alpha(xx)      alpha(xy)      alpha(xz)      alpha(yy)      alpha(yz)      alpha(zz) atomic spin moment
            1             Co       4.026299      -1.946359      16.698083       0.902557      97.805192 0.22343882E+04  0.73531098E+05                                16.350755                           14.599716       0.407735       1.988340                    0.998753      46.681688     125.125175       0.520274       0.357735      -1.189009      -0.035301      -0.037237       0.059576       0.078626      -0.095099      -0.038994       0.009290       0.109543       0.174888      -0.139580       0.029948       0.109632             18.027719      15.357600      -0.077646       3.810127      15.249360       0.476386      23.476197           2.698560
            2             Co       7.968789       3.379373      14.285878       0.902274      97.802628 0.22343318E+04  0.73528320E+05                                16.349820                           14.598972       0.408460       1.988535                    0.998755      46.683756     125.127393       0.520321       0.357708      -1.189039       0.025216       0.045330      -0.059614       0.079022      -0.107557       0.019713      -0.034314       0.015270       0.179522      -0.138459       0.030494       0.107965             18.026630      15.300538      -0.094626      -0.657256      15.304216       3.782711      23.475137           2.698403
            3             Co       1.913259       9.969842       3.957891       0.902324      97.800124 0.22342562E+04  0.73525262E+05                                16.349647                           14.598811       0.408498       1.988554                    0.998755      46.682723     125.124421       0.520318       0.357712      -1.189035       0.035960       0.037363      -0.059602       0.079003      -0.093580      -0.038494       0.008912       0.107280       0.179692      -0.138512       0.030561       0.107951             18.026446      15.356627      -0.077493       3.809734      15.247869       0.475911      23.474842           2.698447
            4             Co      -2.029231       4.644110       6.370096       0.902451      97.800245 0.22342560E+04  0.73525518E+05                                16.350068                           14.599166       0.408018       1.988429                    0.998754      46.681112     125.121808       0.520291       0.357729      -1.189016      -0.025298      -0.044942       0.059603       0.078818      -0.108676       0.020017      -0.034428       0.015403       0.176699      -0.139095       0.030215       0.108880             18.026913      15.301121      -0.094625      -0.657018      15.304378       3.782839      23.475242           2.698579
            5             Co       6.123263       0.623441      15.491981       1.156395     104.962699 0.18576556E+04  0.58088857E+05                                17.354557                           13.572640       0.726321       2.136523                    0.996852      42.078452     108.189953       0.526725       0.371873      -1.183350       0.019272      -0.014283       0.000031       0.023988       0.008044      -0.002670      -0.003861      -0.004732      -0.082499      -0.027940       0.005366       0.022574             21.885057      18.052823      -0.186134      -0.641999      17.938738      -0.866530      29.663609           3.045733
            6             Co      -0.183705       7.400042       5.163994       1.156415     104.964529 0.18576963E+04  0.58090216E+05                                17.354349                           13.572467       0.726521       2.136586                    0.996852      42.078874     108.189706       0.526749       0.371855      -1.183369      -0.019294       0.014271       0.000015       0.023998       0.008088      -0.002730      -0.003724      -0.004829      -0.082486      -0.027921       0.005307       0.022614             21.884788      18.052293      -0.186160      -0.641337      17.938906      -0.866817      29.663166           3.045845
            7              H       4.716313       3.119797      18.675066       0.107352       1.167374 0.85925411E+01  0.86171475E+02                                 1.839150                            1.717031      -1.343909       2.232110                    0.994378       3.779378      10.814735       0.474677       1.286667      -0.705538       0.027147       0.011042      -0.019050       0.034954       0.007847      -0.006810      -0.001090      -0.006077       0.006713      -0.011525       0.001018       0.010507              1.904368       2.419817       0.229148      -0.476704       1.545372       0.003490       1.747915           0.000065
            8              H       3.976183       4.348209      20.459742       0.112848       1.014389 0.72887301E+01  0.70273646E+02                                 1.693236                            1.597076      -1.022734       2.393657                    0.997186       3.567679      10.067770       0.484100       1.312292      -0.700830       0.018462       0.027878       0.009384       0.034729       0.006842      -0.008663       0.007369      -0.002654       0.000591      -0.015374       0.006860       0.008514              1.732923       1.771734       0.424720       0.054802       1.997815       0.248871       1.429220           0.000093
            9              H       1.666120       0.581040      19.053070       0.120360       1.058400 0.77141173E+01  0.74723289E+02                                 1.679338                            1.595228      -1.104869       2.356967                    0.997025       3.452285       9.466293       0.511147       1.237060      -0.718046      -0.017689      -0.028105      -0.011880       0.035270       0.009718      -0.000904       0.003288       0.002190      -0.007488      -0.009824      -0.001378       0.011202              1.704771       1.717509       0.336444      -0.041847       1.890396       0.256998       1.506409           0.000138
           10              H       5.958490      -1.143111      12.583619       0.125946       1.017076 0.74274032E+01  0.72736518E+02                                 1.766629                            1.666530      -1.322921       2.261458                    0.993514       3.758841      11.077322       0.446036       1.402234      -0.681847       0.029478       0.005698       0.020197       0.036185      -0.000009       0.001147      -0.004686       0.012380       0.008428      -0.009406       0.003625       0.005781              1.817685       2.173728       0.120015       0.365956       1.412115       0.144155       1.867213           0.000043
           11              H       7.229863      -1.083175      10.441595       0.104917       1.042020 0.73425817E+01  0.71475503E+02                                 1.760150                            1.626748      -1.441003       2.182670                    0.992836       3.907665      11.364547       0.465559       1.351521      -0.690313       0.027992       0.001177       0.015088       0.031821      -0.000641      -0.003271       0.000296       0.019653       0.023599      -0.013782       0.003470       0.010313              1.840565       2.432567       0.124179       0.462276       1.366546       0.097035       1.722582           0.000011
           12              H      -1.297369       9.060687      12.511323       0.119454       1.092026 0.79785770E+01  0.78094917E+02                                 1.737525                            1.641494      -1.004513       2.407268                    0.997867       3.436326       9.533800       0.494111       1.266439      -0.712420      -0.033990      -0.004647       0.019482       0.039452       0.002440      -0.003211       0.001822       0.022343       0.008399      -0.013134       0.001996       0.011138              1.776182       2.218203       0.137403      -0.313136       1.375655      -0.059058       1.734688           0.000116
           13              H      -1.710877       1.110112      10.955929       0.127829       1.112247 0.83149743E+01  0.81798171E+02                                 1.730598                            1.655379      -1.052812       2.389599                    0.997844       3.335899       9.119462       0.503800       1.235848      -0.720592      -0.000844       0.037104      -0.005594       0.037533       0.000572      -0.004942      -0.007220      -0.018462      -0.006342      -0.011446      -0.002473       0.013920              1.753064       1.522925      -0.024061      -0.135663       2.203764      -0.039763       1.532503          -0.000048
           14              H      -0.607883       0.699735       8.745739       0.120810       1.018171 0.71146538E+01  0.67090143E+02                                 1.607488                            1.510664      -0.786444       2.510087                    0.999708       3.191667       8.449783       0.539993       1.202855      -0.727911      -0.001834       0.034981      -0.010289       0.036508      -0.003048      -0.011312      -0.002913      -0.020708       0.012106      -0.018745       0.008099       0.010646              1.647870       1.376426      -0.015559      -0.040018       2.169841      -0.166680       1.397342           0.000060
           15              H       5.507601       8.757475      13.360284       0.123894       1.047341 0.73771169E+01  0.69843232E+02                                 1.607845                            1.516030      -0.846306       2.483110                    0.999486       3.141503       8.196792       0.553743       1.168315      -0.736957      -0.014764      -0.016667       0.036088       0.042404       0.002137      -0.008133      -0.010090      -0.018424       0.018119      -0.015473      -0.002519       0.017993              1.651412       1.491929       0.024657      -0.323595       1.459882      -0.151298       2.002425           0.000118
           16              H       3.324881       1.240174      12.308895       0.107349       1.167407 0.85928385E+01  0.86175108E+02                                 1.839175                            1.717053      -1.343918       2.232100                    0.994378       3.779424      10.814869       0.474678       1.286655      -0.705540      -0.002637      -0.029188       0.019048       0.034953       0.008206       0.000946      -0.006831      -0.003724       0.006709      -0.011524       0.001018       0.010507              1.904395       1.491957      -0.054129       0.142533       2.473289      -0.454922       1.747939           0.000064
           17              H       1.933892       1.589370      10.524219       0.112852       1.014372 0.72885671E+01  0.70271641E+02                                 1.693213                            1.597056      -1.022709       2.393672                    0.997186       3.567628      10.067576       0.484104       1.312289      -0.700831      -0.021273      -0.025797      -0.009385       0.034729       0.006416       0.009576      -0.006133      -0.005441       0.000593      -0.015372       0.006859       0.008513              1.732899       1.741300       0.415428       0.222020       2.028195       0.125080       1.429202           0.000093
           18              H       4.862385       4.898731      11.930891       0.120360       1.058430 0.77143611E+01  0.74725953E+02                                 1.679342                            1.595232      -1.104911       2.356945                    0.997025       3.452273       9.466160       0.511158       1.237027      -0.718054       0.021718       0.025127       0.011880       0.035272       0.007451       0.003409       0.000095      -0.012671      -0.007498      -0.009824      -0.001381       0.011204              1.704774       1.687746       0.327360       0.258017       1.920165       0.035020       1.506410           0.000136
           19              H       7.764721       1.296845      18.400342       0.125948       1.017038 0.74270607E+01  0.72732355E+02                                 1.766591                            1.666497      -1.322901       2.261473                    0.993515       3.758767      11.077057       0.446038       1.402243      -0.681846       0.003158      -0.029857      -0.020201       0.036187      -0.003465      -0.004819      -0.000267      -0.010257       0.008425      -0.009405       0.003620       0.005785              1.817646       1.409990      -0.113139       0.031017       2.175778       0.392085       1.867169           0.000043
           20              H       8.078622       0.063375      20.542366       0.104914       1.042024 0.73426024E+01  0.71475660E+02                                 1.760145                            1.626742      -1.441003       2.182669                    0.992836       3.907660      11.364480       0.465564       1.351508      -0.690316       0.007048      -0.027116      -0.015088       0.031821      -0.006020       0.001238      -0.003042      -0.015586       0.023598      -0.013782       0.003470       0.010312              1.840559       1.388071      -0.194697      -0.042173       2.411034       0.470462       1.722572           0.000011
           21              H      -4.113039       5.257125      18.472638       0.119446       1.092114 0.79795083E+01  0.78107569E+02                                 1.737738                            1.641683      -1.004561       2.407239                    0.997867       3.436594       9.535261       0.494032       1.266584      -0.712388      -0.005482       0.033867      -0.019478       0.039451      -0.004217       0.002684      -0.002539      -0.021262       0.008382      -0.013134       0.001992       0.011142              1.776406       1.370888      -0.121343       0.034955       2.223430      -0.316791       1.734901           0.000114
           22              H       3.370327       7.974083      20.028032       0.127828       1.112291 0.83153460E+01  0.81802390E+02                                 1.730603                            1.655383      -1.052909       2.389543                    0.997843       3.335976       9.119576       0.503817       1.235799      -0.720602      -0.035730      -0.010027       0.005599       0.037531       0.005630      -0.005468      -0.006836       0.014668      -0.006343      -0.011444      -0.002479       0.013923              1.753071       2.159170       0.170177       0.001582       1.567538      -0.141361       1.532505          -0.000048
           23              H       6.100762       9.762143       1.582248       0.120814       1.018076 0.71137294E+01  0.67078150E+02                                 1.607275                            1.510478      -0.786422       2.510098                    0.999708       3.191415       8.448458       0.540082       1.202716      -0.727944      -0.033993      -0.008460       0.010289       0.036510       0.003252       0.000513      -0.011667       0.020585       0.012103      -0.018743       0.008098       0.010645              1.647645       2.110563       0.208619      -0.147698       1.435202      -0.086921       1.397171           0.000063
           24              H      -1.836072      -1.162764      17.623677       0.123901       1.047302 0.73767985E+01  0.69839543E+02                                 1.607813                            1.516004      -0.846274       2.483129                    0.999486       3.141452       8.196650       0.553743       1.168326      -0.736955       0.011630       0.018990      -0.036088       0.042406       0.006918      -0.007276      -0.010727       0.012892       0.018117      -0.015473      -0.002521       0.017994              1.651377       1.448815       0.011500      -0.050212       1.502940      -0.353658       2.002376           0.000117
           25              H       1.223245       4.903686       1.980908       0.107349       1.167403 0.85928112E+01  0.86174852E+02                                 1.839179                            1.717057      -1.343915       2.232102                    0.994378       3.779426      10.814911       0.474674       1.286665      -0.705538      -0.027146      -0.011044       0.019048       0.034953       0.007847      -0.006810      -0.001089      -0.006078       0.006711      -0.011525       0.001018       0.010507              1.904399       2.419862       0.229152      -0.476716       1.545393       0.003490       1.747943           0.000062
           26              H       1.963375       3.675274       0.196232       0.112850       1.014373 0.72885875E+01  0.70271919E+02                                 1.693219                            1.597061      -1.022706       2.393673                    0.997186       3.567640      10.067631       0.484102       1.312294      -0.700830      -0.018462      -0.027878      -0.009384       0.034729       0.006842      -0.008662       0.007368      -0.002654       0.000592      -0.015373       0.006859       0.008513              1.732904       1.771713       0.424712       0.054802       1.997794       0.248868       1.429206           0.000093
           27              H       4.273438       7.442443       1.602904       0.120358       1.058428 0.77143549E+01  0.74725948E+02                                 1.679348                            1.595238      -1.104901       2.356950                    0.997025       3.452280       9.466212       0.511154       1.237036      -0.718052       0.017690       0.028108       0.011880       0.035272       0.009719      -0.000904       0.003289       0.002187      -0.007498      -0.009824      -0.001380       0.011204              1.704780       1.717517       0.336448      -0.041845       1.890408       0.257000       1.506416           0.000135
           28              H      -0.018932       9.166594       8.072355       0.125950       1.017045 0.74271205E+01  0.72733103E+02                                 1.766599                            1.666504      -1.322915       2.261466                    0.993515       3.758783      11.077124       0.446037       1.402243      -0.681845      -0.029479      -0.005698      -0.020200       0.036187      -0.000010       0.001151      -0.004687       0.012377       0.008422      -0.009404       0.003620       0.005784              1.817654       2.173689       0.120011       0.365947       1.412093       0.144151       1.867181           0.000041
           29              H      -1.290305       9.106658      10.214379       0.104916       1.042032 0.73426676E+01  0.71476448E+02                                 1.760153                            1.626748      -1.441014       2.182663                    0.992835       3.907672      11.364524       0.465564       1.351506      -0.690316      -0.027992      -0.001177      -0.015088       0.031821      -0.000641      -0.003271       0.000296       0.019653       0.023599      -0.013782       0.003470       0.010312              1.840568       2.432578       0.124179       0.462280       1.366546       0.097035       1.722580           0.000010
           30              H       7.236927      -1.037204       8.144651       0.119450       1.092093 0.79792455E+01  0.78103798E+02                                 1.737662                            1.641614      -1.004574       2.407234                    0.997866       3.436496       9.534694       0.494065       1.266519      -0.712403       0.033992       0.004646      -0.019478       0.039452       0.002440      -0.003213       0.001825       0.022345       0.008379      -0.013132       0.001990       0.011142              1.776326       2.218408       0.137422      -0.313175       1.375746      -0.059065       1.734823           0.000112
           31              H       7.650435       6.913371       9.700045       0.127827       1.112277 0.83152172E+01  0.81800814E+02                                 1.730593                            1.655374      -1.052884       2.389559                    0.997843       3.335938       9.119458       0.503816       1.235804      -0.720602       0.000843      -0.037102       0.005596       0.037532       0.000573      -0.004941      -0.007224      -0.018458      -0.006342      -0.011445      -0.002477       0.013921              1.753060       1.522922      -0.024062      -0.135661       2.203761      -0.039762       1.532497          -0.000051
           32              H       6.547441       7.323748      11.910235       0.120810       1.018075 0.71137165E+01  0.67077934E+02                                 1.607268                            1.510472      -0.786427       2.510095                    0.999708       3.191409       8.448410       0.540086       1.202708      -0.727946       0.001835      -0.034982       0.010289       0.036510      -0.003052      -0.011308      -0.002916      -0.020708       0.012103      -0.018743       0.008098       0.010645              1.647638       1.376257      -0.015557      -0.040007       2.169490      -0.166640       1.397166           0.000065
           33              H       0.431957      -0.733992       7.295690       0.123901       1.047303 0.73767906E+01  0.69839422E+02                                 1.607812                            1.516002      -0.846275       2.483129                    0.999486       3.141443       8.196613       0.553745       1.168324      -0.736955       0.014766       0.016668      -0.036089       0.042406       0.002138      -0.008135      -0.010091      -0.018421       0.018118      -0.015473      -0.002521       0.017994              1.651377       1.491900       0.024655      -0.323585       1.459852      -0.151291       2.002378           0.000112
           34              H       2.614677       6.783309       8.347079       0.107354       1.167373 0.85925391E+01  0.86171450E+02                                 1.839150                            1.717031      -1.343909       2.232110                    0.994378       3.779371      10.814715       0.474677       1.286667      -0.705538       0.002635       0.029188      -0.019050       0.034954       0.008206       0.000946      -0.006832      -0.003724       0.006712      -0.011524       0.001017       0.010507              1.904368       1.491939      -0.054127       0.142529       2.473249      -0.454911       1.747915           0.000062
           35              H       4.005666       6.434113      10.131755       0.112851       1.014382 0.72886602E+01  0.70272787E+02                                 1.693226                            1.597067      -1.022723       2.393664                    0.997186       3.567657      10.067687       0.484102       1.312291      -0.700831       0.021273       0.025797       0.009384       0.034729       0.006417       0.009576      -0.006133      -0.005442       0.000591      -0.015373       0.006860       0.008513              1.732913       1.741313       0.415432       0.222023       2.028213       0.125081       1.429212           0.000092
           36              H       1.077173       3.124752       8.725083       0.120362       1.058397 0.77140841E+01  0.74722814E+02                                 1.679329                            1.595221      -1.104873       2.356967                    0.997025       3.452253       9.466165       0.511151       1.237053      -0.718048      -0.021717      -0.025125      -0.011881       0.035271       0.007450       0.003409       0.000095      -0.012671      -0.007492      -0.009824      -0.001379       0.011203              1.704761       1.687733       0.327354       0.258014       1.920150       0.035018       1.506400           0.000133
           37              H      -1.825163       6.726638       2.255632       0.125948       1.017055 0.74272074E+01  0.72734118E+02                                 1.766606                            1.666510      -1.322911       2.261466                    0.993514       3.758792      11.077139       0.446038       1.402237      -0.681847      -0.003158       0.029857       0.020199       0.036186      -0.003464      -0.004818      -0.000269      -0.010257       0.008427      -0.009405       0.003623       0.005782              1.817661       1.410000      -0.113139       0.031017       2.175795       0.392092       1.867188           0.000040
           38              H      -2.139064       7.960108       0.113608       0.104914       1.042030 0.73426629E+01  0.71476488E+02                                 1.760161                            1.626756      -1.441005       2.182667                    0.992836       3.907686      11.364622       0.465558       1.351520      -0.690314      -0.007048       0.027115       0.015088       0.031821      -0.006020       0.001238      -0.003042      -0.015586       0.023600      -0.013783       0.003470       0.010313              1.840577       1.388080      -0.194697      -0.042173       2.411057       0.470471       1.722593           0.000010
           39              H      10.052597       2.766358       2.183336       0.119450       1.092056 0.79788528E+01  0.78098317E+02                                 1.737559                            1.641523      -1.004526       2.407258                    0.997867       3.436374       9.533986       0.494106       1.266441      -0.712420       0.005481      -0.033866       0.019480       0.039452      -0.004215       0.002681      -0.002540      -0.021260       0.008391      -0.013133       0.001994       0.011140              1.776218       1.370767      -0.121324       0.034949       2.223167      -0.316746       1.734719           0.000112
           40              H       2.569231       0.049400       0.627942       0.127833       1.112257 0.83150913E+01  0.81799832E+02                                 1.730626                            1.655405      -1.052820       2.389595                    0.997844       3.335936       9.119673       0.503788       1.235870      -0.720587       0.035734       0.010026      -0.005593       0.037533       0.005631      -0.005462      -0.006836       0.014674      -0.006344      -0.011446      -0.002473       0.013920              1.753093       2.159194       0.170178       0.001584       1.567557      -0.141366       1.532528          -0.000049
           41              H      -0.161204      -1.738660      19.073726       0.120808       1.018255 0.71154483E+01  0.67100353E+02                                 1.607661                            1.510814      -0.786465       2.510075                    0.999708       3.191882       8.450871       0.539924       1.202960      -0.727886       0.033990       0.008461      -0.010287       0.036506       0.003258       0.000520      -0.011672       0.020578       0.012107      -0.018746       0.008100       0.010646              1.648052       2.111154       0.208704      -0.147758       1.435523      -0.086959       1.397479           0.000062
           42              H       7.775630       9.186247       3.032297       0.123901       1.047317 0.73769046E+01  0.69840676E+02                                 1.607817                            1.516005      -0.846296       2.483117                    0.999486       3.141458       8.196626       0.553750       1.168310      -0.736958      -0.011629      -0.018988       0.036089       0.042405       0.006918      -0.007276      -0.010725       0.012893       0.018119      -0.015472      -0.002520       0.017993              1.651382       1.448817       0.011503      -0.050219       1.502943      -0.353661       2.002386           0.000112
           43              C       3.813827       0.865488      17.572037       0.627881      22.850220 0.24207526E+03  0.49696405E+04                                 7.471516                            5.546344      -0.059836       2.047575                    0.999356      21.790639      60.643160       0.626090       0.476535      -1.017859       0.019177      -0.036051      -0.056757       0.069920      -0.021210       0.079266      -0.057235       0.043340       0.041777      -0.082795      -0.032647       0.115443              8.949493       8.584250       0.004264      -3.965525       8.408142       3.135402       9.856086          -0.002944
           44              C       3.261443       1.722159      18.695722      -0.017177      37.778569 0.42261130E+03  0.97786283E+04                                 9.697412                            6.768524       0.065222       2.026451                    0.999326      26.909828      74.562979       0.651165       0.406516      -1.080133      -0.006279       0.033006       0.032229       0.046557       0.007910       0.002240      -0.009197      -0.000965      -0.001937      -0.013177       0.001848       0.011329             12.301420      12.839374      -0.252475      -6.127539      10.445338       5.129022      13.619548           0.009185
           45              C       3.944665       2.857592      19.123301      -0.108872      33.381521 0.44012208E+03  0.10448597E+05                                 9.184203                            7.135135      -0.201721       1.905609                    0.999161      30.055547      88.741510       0.594783       0.433773      -1.046384      -0.022403      -0.018312       0.004466       0.029278       0.002025      -0.002796      -0.022634       0.010082       0.009627      -0.024883       0.002800       0.022083             10.389819      10.813841       0.800316      -3.443322       9.741628       4.091175      10.613987           0.000210
           46              C       3.500560       3.596425      20.187083      -0.147288      35.962202 0.45074890E+03  0.10708171E+05                                 9.502609                            7.101848       0.112122       2.002711                    0.999660      29.887708      86.765599       0.614449       0.419604      -1.060697      -0.006742      -0.014832      -0.000641       0.016305       0.012028       0.006538       0.010530      -0.024804      -0.021024      -0.014949      -0.010452       0.025401             11.184420      13.417147       0.878971      -5.276395       9.112843       3.050192      11.023269           0.001121
           47              C       4.330258       5.940623       0.221019       0.086517      35.471383 0.39987443E+03  0.91638789E+04                                 9.448233                            6.697082      -0.108456       1.980346                    0.999268      26.194147      73.228739       0.635435       0.420609      -1.066483       0.005903       0.009918       0.007473       0.013750      -0.003370      -0.020302       0.008935       0.016216       0.019654      -0.017710      -0.010277       0.027987             11.711939      14.056889       0.311706      -6.705152       8.724106       3.397490      12.354822          -0.000031
           48              C       2.118479       1.340861      19.338123      -0.171862      38.915427 0.46039134E+03  0.11003757E+05                                10.057686                            7.216084      -0.024618       1.951065                    0.999609      30.486819      88.997601       0.604206       0.424138      -1.057035       0.001242       0.012176       0.007432       0.014319       0.011684       0.032818      -0.008092      -0.017020      -0.038297      -0.043911       0.016710       0.027201             12.385706      14.561213      -0.337569      -7.355131       9.063870       3.755230      13.532036           0.000115
           49              C       3.964399      -1.490226      14.254688       0.595978      25.009392 0.25551158E+03  0.53213529E+04                                 7.960291                            5.699628      -0.086612       2.031832                    0.999486      22.319875      62.738872       0.616852       0.476775      -1.016860       0.002701       0.010601       0.058311       0.059329      -0.069705      -0.002186       0.024571      -0.054641      -0.297868      -0.103185      -0.023389       0.126574              9.759357       7.753271       1.922908       0.887006       5.386949       0.229193      16.137853           0.000017
           50              C       3.987228      -1.398673      12.769523      -0.009705      36.696439 0.42623339E+03  0.99023986E+04                                 9.582852                            6.859361       0.029046       2.024041                    0.999124      26.801265      74.878170       0.636887       0.413953      -1.073197      -0.012458       0.010301      -0.041435       0.044477       0.007899       0.003834       0.004458       0.000874      -0.034538      -0.012838      -0.002123       0.014961             11.788689      10.838311       0.771255       0.530278       5.303924       0.501173      19.223833           0.001199
           51              C       5.170008      -1.258056      12.102335      -0.146398      35.216818 0.46015631E+03  0.11037438E+05                                 9.528787                            7.301650      -0.115743       1.939491                    0.998633      30.142208      89.218888       0.587727       0.434478      -1.046815      -0.009402       0.008977      -0.008747       0.015669      -0.002448       0.020585      -0.001911      -0.039932      -0.092669      -0.042153       0.006416       0.035738             11.011287      10.751819       0.332263      -1.827212       5.416076       1.443573      16.865966           0.000409
           52              C       5.211708      -1.286725      10.689467       0.086192      33.131401 0.40606421E+03  0.93682144E+04                                 9.087296                            6.809671      -0.042113       2.006619                    0.999319      26.303330      74.470998       0.619948       0.428242      -1.058675       0.011981       0.003694       0.009970       0.016019       0.003833      -0.012943       0.002268       0.007136       0.053019      -0.016226      -0.007277       0.023504             10.617279      11.411897       0.149894      -1.772754       4.938177       1.357840      15.501763           0.000056
           53              C       6.428158      -1.161338       9.974770      -0.136263      34.529306 0.45807880E+03  0.10958995E+05                                 9.344627                            7.248956      -0.041025       1.961086                    0.998659      30.003494      88.265996       0.595160       0.430172      -1.050975      -0.017529      -0.002598      -0.007433       0.019216      -0.001069       0.008424       0.010788      -0.014179      -0.010270      -0.015787       0.000109       0.015678             10.530066      12.600325       0.475735      -0.705876       5.150664       0.876809      13.839208           0.000293
           54              C       2.784242      -1.569621      12.052761      -0.109986      32.393562 0.42734541E+03  0.10036894E+05                                 8.914913                            6.968044       0.112068       2.012764                    0.999677      29.301508      85.108168       0.612085       0.426063      -1.054640       0.024470       0.005851       0.001452       0.025202      -0.002769      -0.013968       0.000057      -0.000235      -0.048908      -0.022698       0.007385       0.015313             10.015862      10.902405       0.987496       1.565139       5.066105       0.602329      14.079075           0.000651
           55              C       8.262876       0.634062      13.221889       0.613864      23.833952 0.24983516E+03  0.51712876E+04                                 7.710948                            5.641352      -0.002392       2.063526                    0.999522      22.070178      61.741310       0.619465       0.477688      -1.016905      -0.036213       0.046544       0.035121       0.068638       0.005239       0.089040      -0.024026       0.087436       0.048552      -0.080206      -0.036157       0.116364              9.499288       8.056914      -1.726571      -4.566003      10.130365       2.450207      10.310585          -0.004081
           56              C       9.027099      -0.294661      12.277911      -0.019440      37.705501 0.43307569E+03  0.10086841E+05                                 9.737264                            6.882954       0.049381       2.020987                    0.999325      27.092671      75.429445       0.641058       0.410220      -1.077193       0.019688      -0.036828      -0.017870       0.045423       0.009984       0.006559      -0.009724      -0.004620      -0.009390      -0.017594       0.004581       0.013013             12.571823      10.824791      -3.593232      -6.755278      12.356665       3.682936      14.534012           0.005331
           57              C       9.559319       0.196613      11.127373      -0.170131      36.522071 0.45549178E+03  0.10856690E+05                                 9.640317                            7.171934       0.056914       1.982181                    0.999618      30.202061      88.021542       0.606828       0.423471      -1.057537       0.004737      -0.010346      -0.004974       0.012418       0.002985       0.026410      -0.013717      -0.007373      -0.078223      -0.043216       0.017451       0.025766             11.744027      10.670913      -2.022353      -6.575613      10.376981       2.600113      14.184186          -0.000706
           58              C      -1.064643      -0.676212      10.175133       0.083386      34.406616 0.41093774E+03  0.94891117E+04                                 9.293646                            6.827438      -0.003582       2.016694                    0.999426      26.246741      73.837996       0.623571       0.425374      -1.062674      -0.007081       0.014366      -0.002316       0.016182      -0.006894      -0.015597       0.006153       0.000477       0.044808      -0.016793      -0.008471       0.025264             11.411679      10.297939      -2.138414      -6.316487      10.279484       1.955181      13.657612          -0.000127
           59              C      -0.536871      -0.203091       8.958496      -0.147100      33.591259 0.42366628E+03  0.98651475E+04                                 8.926500                            6.796687       0.317075       2.071113                    0.999730      29.007751      82.143464       0.643316       0.408886      -1.072443      -0.002504      -0.012024      -0.000632       0.012299       0.000206      -0.004066      -0.009653      -0.038577      -0.035203      -0.017693      -0.009869       0.027563             10.361025       8.808725      -1.592826      -4.678389      10.533428       1.106544      11.740922           0.000586
           60              C       9.140211      -1.659723      12.565029      -0.104798      32.069294 0.41720722E+03  0.97077665E+04                                 8.777821                            6.840861       0.067725       1.993972                    0.999676      28.961842      82.824313       0.625803       0.420631      -1.061557       0.007703       0.016954      -0.013432       0.022961       0.013570      -0.002632      -0.021346       0.008459       0.034049      -0.027374      -0.000426       0.027800             10.064717       8.189700      -2.776644      -3.765204      11.420621       2.103156      10.583828          -0.000149
           61              C       5.217437       2.761562      13.411924       0.627905      22.850058 0.24207409E+03  0.49696177E+04                                 7.471689                            5.546494      -0.059828       2.047593                    0.999355      21.789876      60.641335       0.626053       0.476563      -1.017843       0.040065      -0.007780       0.056780       0.069926      -0.029706      -0.077925       0.059128      -0.012292       0.041855      -0.082839      -0.032661       0.115500              8.949703       8.420958      -0.045687       4.156805       8.571772      -2.877316       9.856379          -0.003018
           62              C       4.236809       3.039736      12.288239      -0.017209      37.778462 0.42261641E+03  0.97787685E+04                                 9.697344                            6.768537       0.065293       2.026471                    0.999326      26.910042      74.563459       0.651169       0.406513      -1.080136      -0.033409      -0.003624      -0.032240       0.046569       0.006840      -0.009435      -0.000544      -0.008023      -0.001941      -0.013166       0.001837       0.011328             12.301257      10.790205      -0.877982       6.694460      12.494236      -4.362888      13.619330           0.009190
           63              C       3.350347       2.054756      11.860660      -0.108880      33.381709 0.44012677E+03  0.10448735E+05                                 9.184221                            7.135166      -0.201709       1.905608                    0.999161      30.055775      88.742284       0.594783       0.433772      -1.046385       0.010968       0.026779      -0.004464       0.029281      -0.001132      -0.020833      -0.009280      -0.010634       0.009616      -0.024886       0.002803       0.022083             10.389820       9.386000       0.364397       4.918255      11.169480      -2.098733      10.613980           0.000196
           64              C       2.514038       2.263777      10.796878      -0.147271      35.961316 0.45073619E+03  0.10707789E+05                                 9.502452                            7.101748       0.112151       2.002727                    0.999660      29.887238      86.763784       0.614454       0.419604      -1.060698       0.012213       0.010780       0.000640       0.016303       0.016901       0.008155       0.009332       0.007146      -0.021008      -0.014955      -0.010440       0.025395             11.184221       8.988711      -0.472943       4.457814      13.540861      -4.155782      11.023090           0.001133
           65              C       2.530137       3.508920      10.106968       0.086526      35.471101 0.39987105E+03  0.91637780E+04                                 9.448175                            6.697050      -0.108442       1.980351                    0.999268      26.194003      73.228137       0.635438       0.420609      -1.066483      -0.007764      -0.008542      -0.007474       0.013751      -0.007323       0.014469      -0.016807      -0.009691       0.019648      -0.017707      -0.010276       0.027983             11.711858       9.004593      -1.230689       5.207207      13.776237      -5.420899      12.354744          -0.000032
           66              C       4.267759       4.244227      11.645838      -0.171825      38.914406 0.46037963E+03  0.11003413E+05                                10.057543                            7.216021      -0.024638       1.951062                    0.999609      30.486430      88.996362       0.604205       0.424141      -1.057032      -0.011284      -0.004749      -0.007436       0.014324       0.014445      -0.017334       0.029024       0.001079      -0.038309      -0.043920       0.016726       0.027194             12.385467       9.720853      -1.815105       5.738974      13.903830      -5.937987      13.531718           0.000144
           67              C       7.514459       3.305391      16.729273       0.596017      25.008430 0.25549793E+03  0.53210577E+04                                 7.960486                            5.699745      -0.087061       2.031749                    0.999482      22.319369      62.739698       0.616795       0.476820      -1.016824      -0.009316      -0.005682      -0.058321       0.059333      -0.042576       0.024090       0.005069       0.123200      -0.297643      -0.103098      -0.023445       0.126543              9.759616       4.514813       0.934234      -0.039802       8.625724       0.915348      16.138310           0.000133
           68              C       7.433561       3.256824      18.214438      -0.009703      36.696766 0.42623589E+03  0.99024881E+04                                 9.582974                            6.859408       0.028914       2.023998                    0.999123      26.801342      74.878920       0.636879       0.413956      -1.073193      -0.013493       0.008897       0.041438       0.044479       0.006304       0.003146       0.004979      -0.009529      -0.034538      -0.012842      -0.002115       0.014956             11.788886       5.345054      -0.905818       0.324517      10.797456       0.653741      19.224148           0.001192
           69              C       7.644429       2.084530      18.881626      -0.146370      35.215981 0.46014352E+03  0.11037057E+05                                 9.528679                            7.301575      -0.115757       1.939494                    0.998633      30.141648      89.217003       0.587726       0.434481      -1.046812      -0.011332       0.006372       0.008745       0.015668       0.009126      -0.007843       0.019134       0.035891      -0.092699      -0.042169       0.006408       0.035761             11.011165       5.685356      -1.214471       1.914184      10.482368      -1.326098      16.865771           0.000468
           70              C       7.684025       2.053017      20.294494       0.086180      33.131411 0.40606530E+03  0.93682401E+04                                 9.087282                            6.809669      -0.042097       2.006625                    0.999319      26.303329      74.470856       0.619950       0.428240      -1.058676      -0.000035      -0.012537      -0.009969       0.016017       0.001187       0.005950      -0.011718      -0.010198       0.053020      -0.016227      -0.007278       0.023505             10.617255       5.406387      -1.683550       1.816297      10.943694      -1.299063      15.501683           0.000043
           71              C       9.935171       3.576128       0.353217      -0.136256      34.529020 0.45807497E+03  0.10958873E+05                                 9.344548                            7.248910      -0.041029       1.961084                    0.998659      30.003362      88.265266       0.595164       0.430170      -1.050977      -0.002633       0.017525       0.007432       0.019217       0.003073       0.007858       0.011209       0.012961      -0.010276      -0.015791       0.000111       0.015680             10.529962       5.520058      -1.685808       1.044679      12.230839      -0.419087      13.838988           0.000311
           72              C      -3.990497       4.457301      18.931200      -0.109990      32.394348 0.42735575E+03  0.10037237E+05                                 8.915148                            6.968170       0.112065       2.012759                    0.999677      29.301988      85.111095       0.612072       0.426068      -1.054633       0.001544      -0.025113      -0.001442       0.025201      -0.002236       0.004144      -0.013334       0.003296      -0.048974      -0.022710       0.007387       0.015323             10.016163       5.012247      -0.810787       0.119109      10.956804       1.672831      14.079438           0.000661
           73              C       6.737846      -1.426033      17.762072       0.613849      23.833412 0.24982982E+03  0.51711135E+04                                 7.710625                            5.641146      -0.001482       2.063821                    0.999524      22.069780      61.738425       0.619505       0.477663      -1.016925      -0.055096       0.021063      -0.035097       0.068637      -0.020051      -0.048960       0.078148      -0.078337       0.048544      -0.080192      -0.036151       0.116343              9.498846      10.917498      -0.853048       3.676386       7.269048      -3.651395      10.309991          -0.004002
           74              C       7.849240      -1.885777      18.706050      -0.019446      37.706158 0.43308599E+03  0.10087142E+05                                 9.737364                            6.883035       0.049283       2.020950                    0.999325      27.093039      75.430751       0.641055       0.410220      -1.077193       0.040977      -0.008064       0.017873       0.045427       0.009558      -0.011218       0.003420      -0.007327      -0.009397      -0.017584       0.004575       0.013009             12.571916      14.233266      -2.552760       5.494926       8.948536      -5.385500      14.533945           0.005324
           75              C       7.534777      -2.538250      19.856588      -0.170129      36.522501 0.45549893E+03  0.10856909E+05                                 9.640407                            7.172009       0.056874       1.982164                    0.999618      30.202374      88.022825       0.606823       0.423473      -1.057535       0.011286      -0.001508       0.004982       0.012428       0.004530      -0.020847       0.021251       0.002756      -0.078235      -0.043226       0.017448       0.025778             11.744101      11.531787      -1.759599       4.406823       9.516379      -5.529837      14.184138          -0.000685
           76              C       7.283380      10.600758       0.152854       0.083386      34.406469 0.41093584E+03  0.94890509E+04                                 9.293593                            6.827402      -0.003572       2.016699                    0.999426      26.246679      73.837610       0.623576       0.425371      -1.062676      -0.015807       0.002575       0.002315       0.016182      -0.005852       0.010439      -0.013120       0.007305       0.044808      -0.016792      -0.008471       0.025264             11.411596      11.475426      -1.778936       3.714307       9.101925      -5.470248      13.657438          -0.000130
           77              C       6.984979       9.957839       1.369491      -0.147100      33.591128 0.42366545E+03  0.98651018E+04                                 8.926461                            6.796688       0.317086       2.071117                    0.999730      29.007577      82.142276       0.643316       0.408887      -1.072444       0.010768       0.005903       0.000631       0.012296       0.010942      -0.008050      -0.006707       0.031780      -0.035206      -0.017694      -0.009874       0.027568             10.360967      11.275816      -0.839628       2.424402       8.066136      -4.151419      11.740948           0.000593
           78              C      -2.048456      -1.595379      18.418932      -0.104796      32.069457 0.41720927E+03  0.97078335E+04                                 8.777898                            6.840906       0.067724       1.993974                    0.999676      28.961824      82.824550       0.625797       0.420634      -1.061554      -0.013967      -0.012312       0.013435       0.022960       0.008891      -0.019649      -0.008756      -0.022189       0.034032      -0.027378      -0.000425       0.027803             10.064817      12.696325      -1.400951       3.110995       6.914348      -2.987005      10.583779          -0.000147
           79              C       2.125731       7.157995       3.083937       0.627911      22.849822 0.24207079E+03  0.49695383E+04                                 7.471668                            5.546476      -0.059827       2.047596                    0.999355      21.789770      60.641169       0.626050       0.476566      -1.017840      -0.019137       0.036049       0.056780       0.069926      -0.021206       0.079306      -0.057267       0.043385       0.041848      -0.082843      -0.032659       0.115502              8.949682       8.584417       0.004212      -3.965659       8.408278       3.135510       9.856351          -0.003022
           80              C       2.678115       6.301324       1.960252      -0.017212      37.778644 0.42261767E+03  0.97788117E+04                                 9.697400                            6.768563       0.065293       2.026472                    0.999326      26.910077      74.563781       0.651165       0.406515      -1.080134       0.006288      -0.033013      -0.032238       0.046569       0.007916       0.002232      -0.009179      -0.000983      -0.001941      -0.013163       0.001836       0.011327             12.301348      12.839423      -0.252422      -6.127522      10.445189       5.128875      13.619433           0.009182
           81              C       1.994893       5.165891       1.532673      -0.108882      33.381877 0.44012924E+03  0.10448815E+05                                 9.184273                            7.135200      -0.201718       1.905605                    0.999161      30.055860      88.742812       0.594779       0.433774      -1.046383       0.022409       0.018311      -0.004463       0.029281       0.002032      -0.002797      -0.022632       0.010088       0.009613      -0.024884       0.002803       0.022081             10.389887      10.813974       0.800323      -3.443372       9.741645       4.091157      10.614043           0.000185
           82              C       2.438998       4.427058       0.468891      -0.147277      35.961684 0.45074135E+03  0.10707947E+05                                 9.502528                            7.101797       0.112144       2.002723                    0.999660      29.887398      86.764508       0.614450       0.419605      -1.060697       0.006745       0.014828       0.000640       0.016302       0.012025       0.006543       0.010527      -0.024805      -0.021013      -0.014953      -0.010444       0.025397             11.184321      13.417034       0.878943      -5.276367       9.112745       3.050155      11.023186           0.001128
           83              C       1.609300       2.082860      20.434955       0.086528      35.471204 0.39987127E+03  0.91637868E+04                                 9.448199                            6.697055      -0.108457       1.980345                    0.999268      26.194033      73.228300       0.635437       0.420609      -1.066483      -0.005902      -0.009921      -0.007472       0.013751      -0.003368      -0.020299       0.008931       0.016220       0.019646      -0.017707      -0.010276       0.027983             11.711906      14.056836       0.311686      -6.705138       8.724083       3.397494      12.354800          -0.000030
           84              C       3.821079       6.682622       1.317851      -0.171829      38.914735 0.46038317E+03  0.11003526E+05                                10.057622                            7.216064      -0.024640       1.951061                    0.999609      30.486528      88.996939       0.604201       0.424143      -1.057031      -0.001244      -0.012182      -0.007434       0.014325       0.011682       0.032820      -0.008101      -0.017030      -0.038311      -0.043919       0.016723       0.027196             12.385584      14.561126      -0.337478      -7.355019       9.063778       3.755115      13.531848           0.000131
           85              C       1.975159       9.513709       6.401286       0.596033      25.008203 0.25549522E+03  0.53209877E+04                                 7.960454                            5.699726      -0.087059       2.031752                    0.999482      22.319203      62.739179       0.616794       0.476822      -1.016823      -0.002718      -0.010567      -0.058324       0.059336      -0.069726      -0.002183       0.024519      -0.054635      -0.297650      -0.103099      -0.023448       0.126548              9.759579       7.753414       1.922951       0.887067       5.387071       0.229203      16.138252           0.000127
           86              C       1.952330       9.422156       7.886451      -0.009709      36.696898 0.42623855E+03  0.99025580E+04                                 9.582973                            6.859414       0.028932       2.024003                    0.999123      26.801402      74.878938       0.636882       0.413954      -1.073195       0.012449      -0.010307       0.041440       0.044480       0.007890       0.003843       0.004463       0.000865      -0.034536      -0.012841      -0.002115       0.014956             11.788890      10.838479       0.771285       0.530515       5.303985       0.501265      19.224204           0.001183
           87              C       0.769550       9.281539       8.553639      -0.146364      35.215930 0.46014275E+03  0.11037036E+05                                 9.528674                            7.301573      -0.115760       1.939493                    0.998633      30.141635      89.216999       0.587726       0.434482      -1.046812       0.009403      -0.008976       0.008746       0.015668      -0.002453       0.020590      -0.001914      -0.039969      -0.092707      -0.042171       0.006407       0.035764             11.011164      10.751656       0.332246      -1.827177       5.416017       1.443569      16.865819           0.000465
           88              C       0.727850       9.310208       9.966507       0.086178      33.131564 0.40606726E+03  0.93682953E+04                                 9.087302                            6.809680      -0.042088       2.006627                    0.999319      26.303394      74.471039       0.619950       0.428239      -1.058677      -0.011980      -0.003694      -0.009969       0.016017       0.003833      -0.012945       0.002269       0.007137       0.053026      -0.016229      -0.007278       0.023507             10.617283      11.411914       0.149892      -1.772755       4.938180       1.357842      15.501755           0.000035
           89              C      -0.488600       9.184821      10.681204      -0.136233      34.528480 0.45806584E+03  0.10958595E+05                                 9.344432                            7.248821      -0.041016       1.961092                    0.998659      30.003064      88.264022       0.595170       0.430168      -1.050978       0.017531       0.002598       0.007433       0.019218      -0.001069       0.008425       0.010787      -0.014182      -0.010273      -0.015789       0.000110       0.015679             10.529828      12.600098       0.475719      -0.705828       5.150565       0.876771      13.838820           0.000310
           90              C       6.436178      -1.153541       8.603213      -0.109966      32.393438 0.42734147E+03  0.10036796E+05                                 8.914922                            6.968015       0.112105       2.012777                    0.999677      29.301477      85.108552       0.612085       0.426064      -1.054638      -0.024469      -0.005853      -0.001441       0.025201      -0.002773      -0.013963       0.000069      -0.000240      -0.048982      -0.022712       0.007392       0.015321             10.015897      10.902521       0.987526       1.565123       5.066100       0.602346      14.079071           0.000660
           91              C      -2.323318       7.389421       7.434085       0.613856      23.833583 0.24983149E+03  0.51711706E+04                                 7.710747                            5.641226      -0.001851       2.063701                    0.999523      22.069890      61.739400       0.619489       0.477673      -1.016917       0.036222      -0.046547      -0.035106       0.068637       0.005241       0.089040      -0.024016       0.087407       0.048551      -0.080199      -0.036156       0.116354              9.499010       8.056690      -1.726500      -4.565838      10.130122       2.450073      10.310216          -0.004045
           92              C      -3.087541       8.318144       8.378063      -0.019444      37.705844 0.43308161E+03  0.10087014E+05                                 9.737315                            6.883001       0.049321       2.020965                    0.999325      27.092878      75.430165       0.641056       0.410220      -1.077193      -0.019684       0.036832       0.017870       0.045425       0.009979       0.006553      -0.009728      -0.004608      -0.009394      -0.017589       0.004578       0.013011             12.571861      10.824836      -3.593268      -6.755264      12.356785       3.682943      14.533961           0.005319
           93              C      -3.619761       7.826870       9.528601      -0.170130      36.522341 0.45549593E+03  0.10856816E+05                                 9.640374                            7.171978       0.056888       1.982170                    0.999618      30.202258      88.022299       0.606825       0.423472      -1.057536      -0.004739       0.010350       0.004978       0.012424       0.002986       0.026411      -0.013726      -0.007357      -0.078228      -0.043221       0.017449       0.025773             11.744079      10.670969      -2.022385      -6.575611      10.377098       2.600137      14.184171          -0.000695
           94              C       7.004201       8.699695      10.480841       0.083383      34.406614 0.41093777E+03  0.94891060E+04                                 9.293616                            6.827416      -0.003587       2.016692                    0.999426      26.246741      73.837802       0.623575       0.425371      -1.062676       0.007078      -0.014366       0.002315       0.016182      -0.006894      -0.015597       0.006153       0.000476       0.044810      -0.016794      -0.008471       0.025265             11.411638      10.297911      -2.138449      -6.316450      10.279470       1.955233      13.657533          -0.000133
           95              C       6.476429       8.226574      11.697478      -0.147096      33.591122 0.42366503E+03  0.98650895E+04                                 8.926460                            6.796685       0.317075       2.071113                    0.999730      29.007557      82.142202       0.643317       0.408887      -1.072444       0.002503       0.012023       0.000631       0.012297       0.000200      -0.004062      -0.009657      -0.038586      -0.035207      -0.017694      -0.009875       0.027569             10.360974       8.808749      -1.592818      -4.678424      10.533189       1.106609      11.740983           0.000596
           96              C       0.080209      -1.063439       8.090945      -0.104788      32.069028 0.41720311E+03  0.97076464E+04                                 8.777787                            6.840834       0.067747       1.993983                    0.999676      28.961624      82.823571       0.625803       0.420632      -1.061557      -0.007702      -0.016953       0.013432       0.022960       0.013571      -0.002634      -0.021348       0.008468       0.034037      -0.027377      -0.000424       0.027802             10.064677       8.189662      -2.776677      -3.765169      11.420665       2.103181      10.583703          -0.000157
           97              C       0.722121       5.261921       7.244050       0.627875      22.850253 0.24207578E+03  0.49696597E+04                                 7.471623                            5.546427      -0.059823       2.047584                    0.999355      21.790398      60.642769       0.626072       0.476548      -1.017851      -0.040072       0.007789      -0.056764       0.069919      -0.029702      -0.077902       0.059113      -0.012270       0.041813      -0.082812      -0.032656       0.115469              8.949626       8.420887      -0.045669       4.156738       8.571728      -2.877280       9.856262          -0.002994
           98              C       1.702749       4.983747       8.367735      -0.017175      37.778311 0.42261000E+03  0.97785959E+04                                 9.697391                            6.768531       0.065235       2.026458                    0.999326      26.909756      74.562900       0.651162       0.406519      -1.080131       0.033405       0.003629       0.032228       0.046558       0.006835      -0.009448      -0.000542      -0.008032      -0.001940      -0.013177       0.001847       0.011330             12.301364      10.790364      -0.877999       6.694600      12.494243      -4.362909      13.619485           0.009181
           99              C       2.589211       5.968727       8.795314      -0.108870      33.381459 0.44012194E+03  0.10448594E+05                                 9.184198                            7.135140      -0.201712       1.905611                    0.999161      30.055518      88.741467       0.594782       0.433774      -1.046383      -0.010969      -0.026775       0.004461       0.029277      -0.001136      -0.020832      -0.009282      -0.010623       0.009625      -0.024883       0.002801       0.022083             10.389802       9.386018       0.364411       4.918281      11.169407      -2.098701      10.613980           0.000191
          100              C       3.425520       5.759706       9.859096      -0.147279      35.961783 0.45074312E+03  0.10707998E+05                                 9.502536                            7.101804       0.112142       2.002720                    0.999660      29.887503      86.764826       0.614451       0.419604      -1.060697      -0.012212      -0.010781      -0.000643       0.016303       0.016902       0.008159       0.009328       0.007141      -0.021022      -0.014950      -0.010448       0.025398             11.184321       8.988804      -0.472931       4.457866      13.540975      -4.155798      11.023183           0.001128
          101              C       3.409421       4.514563      10.549006       0.086517      35.471275 0.39987392E+03  0.91638610E+04                                 9.448204                            6.697073      -0.108443       1.980350                    0.999268      26.194109      73.228522       0.635437       0.420609      -1.066483       0.007765       0.008541       0.007471       0.013750      -0.007323       0.014472      -0.016808      -0.009686       0.019654      -0.017709      -0.010277       0.027986             11.711886       9.004614      -1.230684       5.207216      13.776275      -5.420906      12.354769          -0.000032
          102              C       1.671799       3.779256       9.010136      -0.171849      38.914945 0.46038599E+03  0.11003602E+05                                10.057633                            7.216066      -0.024609       1.951071                    0.999609      30.486581      88.996919       0.604203       0.424141      -1.057033       0.011285       0.004743       0.007430       0.014320       0.014443      -0.017325       0.029025       0.001074      -0.038294      -0.043912       0.016715       0.027197             12.385613       9.720989      -1.815179       5.739097      13.903931      -5.938085      13.531918           0.000115
          103              C      -1.574901       4.718092       3.926701       0.595997      25.008909 0.25550499E+03  0.53212044E+04                                 7.960354                            5.699666      -0.086811       2.031793                    0.999484      22.319572      62.738842       0.616829       0.476794      -1.016845       0.009331       0.005681       0.058316       0.059331      -0.042573       0.024118       0.005079       0.123189      -0.297780      -0.103151      -0.023413       0.126563              9.759440       4.514736       0.934209      -0.039801       8.625586       0.915295      16.137998           0.000056
          104              C      -1.494003       4.766659       2.441536      -0.009708      36.696583 0.42623502E+03  0.99024485E+04                                 9.582892                            6.859377       0.029009       2.024028                    0.999123      26.801309      74.878404       0.636885       0.413953      -1.073196       0.013489      -0.008902      -0.041438       0.044478       0.006304       0.003144       0.004973      -0.009544      -0.034535      -0.012838      -0.002120       0.014958             11.788755       5.345022      -0.905808       0.324500      10.797285       0.653614      19.223958           0.001197
          105              C      -1.704871       5.938953       1.774348      -0.146386      35.216364 0.46014926E+03  0.11037227E+05                                 9.528727                            7.301608      -0.115738       1.939496                    0.998633      30.141901      89.217820       0.587727       0.434480      -1.046814       0.011329      -0.006372      -0.008746       0.015667       0.009124      -0.007840       0.019133       0.035873      -0.092683      -0.042162       0.006413       0.035749             11.011221       5.685376      -1.214462       1.914181      10.482395      -1.326081      16.865891           0.000426
          106              C      -1.744467       5.970466       0.361480       0.086187      33.131447 0.40606512E+03  0.93682378E+04                                 9.087302                            6.809674      -0.042106       2.006622                    0.999319      26.303330      74.470938       0.619948       0.428241      -1.058676       0.000034       0.012537       0.009969       0.016017       0.001187       0.005949      -0.011717      -0.010199       0.053022      -0.016226      -0.007278       0.023505             10.617289       5.406393      -1.683546       1.816305      10.943701      -1.299072      15.501773           0.000053
          107              C      -3.995613       4.447355      20.302757      -0.136245      34.528925 0.45807191E+03  0.10958790E+05                                 9.344559                            7.248897      -0.041003       1.961095                    0.998659      30.003291      88.265261       0.595163       0.430171      -1.050975       0.002632      -0.017525      -0.007433       0.019218       0.003072       0.007859       0.011208       0.012955      -0.010271      -0.015789       0.000110       0.015679             10.529992       5.520045      -1.685788       1.044700      12.230810      -0.419102      13.839122           0.000298
          108              C      -1.306245       3.566182       1.724774      -0.109972      32.393256 0.42733991E+03  0.10036731E+05                                 8.914841                            6.967982       0.112090       2.012772                    0.999677      29.301370      85.107580       0.612090       0.426061      -1.054641      -0.001547       0.025113       0.001448       0.025203      -0.002232       0.004136      -0.013341       0.003289      -0.048935      -0.022704       0.007387       0.015316             10.015781       5.012107      -0.810749       0.119080      10.956326       1.672788      14.078911           0.000648
          109              C      -0.798288       9.449516       2.893902       0.613857      23.834108 0.24983688E+03  0.51713334E+04                                 7.710975                            5.641367      -0.002378       2.063527                    0.999522      22.070316      61.741812       0.619465       0.477687      -1.016905       0.055093      -0.021041       0.035110       0.068634      -0.020074      -0.048978       0.078146      -0.078382       0.048544      -0.080208      -0.036159       0.116367              9.499327      10.917947      -0.853140       3.676666       7.269389      -3.651627      10.310644          -0.004071
          110              C      -1.909682       9.909260       1.949924      -0.019430      37.705423 0.43307370E+03  0.10086786E+05                                 9.737273                            6.882953       0.049361       2.020983                    0.999325      27.092575      75.429236       0.641056       0.410222      -1.077192      -0.040971       0.008075      -0.017868       0.045422       0.009572      -0.011217       0.003436      -0.007327      -0.009396      -0.017598       0.004584       0.013014             12.571845      14.233000      -2.552755       5.494927       8.948489      -5.385544      14.534044           0.005325
          111              C      -1.595219      10.561733       0.799386      -0.170132      36.522183 0.45549326E+03  0.10856739E+05                                 9.640343                            7.171948       0.056920       1.982183                    0.999618      30.202110      88.021866       0.606827       0.423471      -1.057537      -0.011277       0.001510      -0.004974       0.012418       0.004533      -0.020827       0.021254       0.002776      -0.078227      -0.043215       0.017451       0.025764             11.744066      11.531617      -1.759613       4.406832       9.516346      -5.529888      14.184235          -0.000703
          112              C      -1.343822      -2.577275      20.503120       0.083389      34.406594 0.41093686E+03  0.94890925E+04                                 9.293670                            6.827449      -0.003564       2.016701                    0.999426      26.246718      73.838092       0.623567       0.425376      -1.062672       0.015807      -0.002577      -0.002315       0.016182      -0.005851       0.010439      -0.013120       0.007300       0.044806      -0.016790      -0.008473       0.025263             11.411710      11.475460      -1.778914       3.714279       9.102035      -5.470364      13.657637          -0.000126
          113              C      -1.045421      -1.934356      19.286483      -0.147092      33.591279 0.42366531E+03  0.98651381E+04                                 8.926521                            6.796676       0.317069       2.071113                    0.999730      29.007854      82.144322       0.643316       0.408885      -1.072441      -0.010771      -0.005902      -0.000629       0.012299       0.010947      -0.008039      -0.006709       0.031759      -0.035206      -0.017692      -0.009866       0.027558             10.361057      11.276201      -0.839529       2.424304       8.066114      -4.151396      11.740856           0.000591
          114              C      -3.248286       9.618862       2.237042      -0.104784      32.068857 0.41720065E+03  0.97075700E+04                                 8.777735                            6.840802       0.067741       1.993981                    0.999676      28.961543      82.823120       0.625807       0.420630      -1.061558       0.013967       0.012315      -0.013432       0.022960       0.008892      -0.019645      -0.008748      -0.022181       0.034038      -0.027374      -0.000422       0.027796             10.064608      12.695876      -1.400886       3.110857       6.914253      -2.986983      10.583695          -0.000159
          115              O       3.224649      -0.212729      17.362586      -0.554182      31.279775 0.47948009E+03  0.11196129E+05                                 7.763256                            6.691742       0.450114       2.187964                    0.998928      27.321460      70.673814       0.748979       0.350219      -1.146592       0.004040       0.052171      -0.019486       0.055837      -0.005720       0.052061      -0.004190      -0.036398      -0.038585      -0.064391       0.021889       0.042503              8.357114       6.731445       0.719995      -0.709061      11.115356       3.292548       7.224540           0.054859
          116              O       4.818550       1.307756      16.969296      -0.567962      38.538037 0.56567778E+03  0.13771570E+05                                 9.088454                            7.378115       0.300503       2.138684                    0.997348      27.976297      73.986093       0.697170       0.360872      -1.137596      -0.033706       0.013611       0.019836       0.041410       0.001492       0.024673      -0.060067       0.054858       0.002472      -0.077911       0.018481       0.059430             10.662331      12.812321       0.611171      -6.187442       6.563096       0.462552      12.611576           0.042741
          117              O       4.966009      -1.091020      14.942118      -0.593216      42.803408 0.63101284E+03  0.15835602E+05                                 9.795708                            7.811332       0.063784       2.036112                    0.998820      29.411410      79.755642       0.673080       0.362613      -1.132793      -0.009005      -0.009554      -0.058619       0.060072      -0.037352       0.024489       0.015347       0.028683      -0.090626      -0.054875      -0.001925       0.056799             11.571611      11.032950       3.244578       4.566874       8.372995       2.436034      15.308889           0.065975
          118              O      -0.306205       8.739977      14.824173      -0.521331      28.795269 0.43226252E+03  0.98377248E+04                                 7.336537                            6.328984       0.557478       2.224193                    0.999233      26.940538      68.854208       0.774475       0.347498      -1.148551      -0.018774       0.044180      -0.036234       0.060143      -0.016339      -0.041088      -0.000331       0.009176      -0.110780      -0.058646       0.008841       0.049804              7.908637       8.510506       2.250621      -1.492338       5.881385      -1.060931       9.334021           0.027666
          119              O       7.612683       0.042621      14.133644      -0.549622      40.100623 0.55807806E+03  0.13529044E+05                                 9.347510                            7.320774       0.248603       2.129922                    0.996848      27.642267      72.743140       0.701590       0.360123      -1.139167       0.031393      -0.005401      -0.004330       0.032147       0.036423       0.029111      -0.034447       0.064485       0.077928      -0.079659       0.027699       0.051960             11.328656      11.206939       0.011205      -6.471929       7.177374       0.195033      15.601654           0.043328
          120              O       8.344870       1.855899      13.010372      -0.562580      33.148779 0.50178290E+03  0.11867542E+05                                 8.136694                            6.886269       0.393431       2.165901                    0.998756      27.695861      72.433597       0.730765       0.354392      -1.141594      -0.034431      -0.045067      -0.014174       0.058459      -0.010939       0.052020      -0.001399      -0.034795      -0.034456      -0.064117       0.019973       0.044144              8.963262       6.339423      -1.409912      -1.482981      13.276055       2.482507       7.274308           0.033371
          121              O       6.076635       3.639891      13.621375      -0.554132      31.270428 0.47930905E+03  0.11190962E+05                                 7.761064                            6.690016       0.451411       2.188355                    0.998936      27.319456      70.661318       0.749177       0.350163      -1.146655      -0.048742      -0.019216       0.019502       0.055905       0.005378      -0.019428       0.048645       0.036737      -0.037755      -0.064476       0.021701       0.042774              8.354620      10.336234       1.821027       3.354764       7.505270       0.283244       7.222357           0.054903
          122              O       5.087809       1.671485      14.014665      -0.567783      38.531067 0.56555960E+03  0.13767946E+05                                 9.087359                            7.377335       0.300365       2.138685                    0.997346      27.973490      73.976188       0.697210       0.360871      -1.137599      -0.022852       0.028267      -0.019844       0.041413      -0.014127      -0.064703       0.006100      -0.047222       0.002473      -0.077976       0.018469       0.059507             10.660954       6.753784      -1.238098       2.248758      12.619058      -5.781815      12.610019           0.042896
          123              O       7.425108       2.230866      16.041843      -0.593356      42.813893 0.63119692E+03  0.15841500E+05                                 9.797559                            7.812667       0.062759       2.035754                    0.998816      29.414762      79.769988       0.672992       0.362631      -1.132770       0.006509       0.011439       0.058558       0.060019      -0.038956       0.007643       0.027860       0.017701      -0.090475      -0.054845      -0.001847       0.056692             11.573955       6.788844       1.949002       0.996592      12.620705       5.080266      15.312317           0.065828
          124              O      -3.516897       4.402797      16.159788      -0.521374      28.792371 0.43220811E+03  0.98361689E+04                                 7.336072                            6.328603       0.556448       2.223921                    0.999229      26.938781      68.848417       0.774496       0.347499      -1.148550      -0.047809       0.004994       0.036141       0.060140      -0.016131       0.011713      -0.039449       0.010307      -0.110172      -0.058522       0.008693       0.049829              7.908106       4.848223       1.132575      -0.578947       9.542876      -1.736987       9.333219           0.027594
          125              O       7.113664      -0.631481      16.850317      -0.549625      40.097432 0.55802964E+03  0.13527528E+05                                 9.346879                            7.320359       0.248578       2.129913                    0.996850      27.641537      72.739433       0.701627       0.360113      -1.139178       0.014344      -0.028377       0.004352       0.032093       0.012229      -0.041410       0.017747      -0.094175       0.077906      -0.079634       0.027730       0.051904             11.327773       7.514133      -1.115866       2.075921      10.868931      -6.132426      15.600256           0.043280
          126              O       5.593195      -1.861216      17.973589      -0.562590      33.147314 0.50175369E+03  0.11866707E+05                                 8.136664                            6.886237       0.393572       2.166019                    0.998752      27.694276      72.429587       0.730738       0.354409      -1.141577       0.032996       0.046171       0.014228       0.058505       0.000668      -0.016568       0.049377       0.041362      -0.034088      -0.064199       0.020000       0.044199              8.963253      13.472222       0.767588       2.807348       6.143323      -0.693508       7.274214           0.033314
          127              O       2.714909       8.236212       3.293388      -0.554150      31.271342 0.47932621E+03  0.11191477E+05                                 7.761268                            6.690178       0.451257       2.188304                    0.998935      27.319708      70.662631       0.749160       0.350167      -1.146650      -0.004144      -0.052242       0.019493       0.055914      -0.005809       0.052194      -0.004375      -0.036473      -0.037770      -0.064472       0.021696       0.042776              8.354854       6.729717       0.719921      -0.708693      11.112284       3.291395       7.222561           0.054899
          128              O       1.121008       6.715727       3.686678      -0.567802      38.531713 0.56557047E+03  0.13768271E+05                                 9.087429                            7.377381       0.300489       2.138717                    0.997347      27.973829      73.977146       0.697211       0.360868      -1.137601       0.033709      -0.013601      -0.019844       0.041413       0.001462       0.024744      -0.060107       0.054944       0.002482      -0.077980       0.018453       0.059527             10.661048      12.810655       0.610977      -6.186545       6.562377       0.462547      12.610112           0.042879
          129              O       0.973549       9.114503       5.713856      -0.593367      42.814664 0.63121036E+03  0.15841921E+05                                 9.797665                            7.812743       0.062730       2.035740                    0.998816      29.415076      79.771039       0.672989       0.362630      -1.132771       0.009049       0.009574       0.058559       0.060023      -0.037265       0.024420       0.015446       0.028795      -0.090509      -0.054855      -0.001842       0.056697             11.574095      11.035033       3.245328       4.567943       8.374696       2.436578      15.312556           0.065832
          130              O       6.245763      -0.716494       5.831801      -0.521363      28.791579 0.43219360E+03  0.98357508E+04                                 7.335921                            6.328481       0.556382       2.223905                    0.999228      26.938497      68.847263       0.774506       0.347498      -1.148552       0.018735      -0.044264       0.036142       0.060138      -0.016264      -0.041142      -0.000312       0.009468      -0.110211      -0.058524       0.008694       0.049830              7.907936       8.509883       2.250447      -1.492221       5.880936      -1.060870       9.332990           0.027572
          131              O      -1.673125       7.980862       6.522330      -0.549619      40.098499 0.55804559E+03  0.13528026E+05                                 9.347086                            7.320494       0.248649       2.129937                    0.996850      27.641768      72.740603       0.701615       0.360116      -1.139175      -0.031352       0.005417       0.004330       0.032110       0.036437       0.029089      -0.034437       0.064473       0.077934      -0.079653       0.027717       0.051936             11.328063      11.206411       0.011270      -6.471531       7.177058       0.194903      15.600720           0.043293
          132              O      -2.405312       6.167584       7.645602      -0.562603      33.147526 0.50175905E+03  0.11866849E+05                                 8.136603                            6.886197       0.393491       2.165965                    0.998754      27.694803      72.430684       0.730754       0.354401      -1.141585       0.034485       0.045055       0.014205       0.058489      -0.010971       0.052046      -0.001410      -0.034955      -0.034251      -0.064169       0.019998       0.044172              8.963167       6.339379      -1.409936      -1.482969      13.275946       2.482464       7.274177           0.033309
          133              O      -0.137077       4.383592       7.034599      -0.554175      31.275968 0.47941056E+03  0.11194031E+05                                 7.762377                            6.691051       0.450598       2.188111                    0.998931      27.320606      70.668690       0.749057       0.350197      -1.146617       0.048742       0.019150      -0.019493       0.055880       0.005402      -0.019289       0.048596       0.036648      -0.038249      -0.064420       0.021815       0.042605              8.356109      10.338155       1.821308       3.355553       7.506517       0.283230       7.223655           0.054867
          134              O       0.851749       6.351998       6.641309      -0.567902      38.535855 0.56564043E+03  0.13770425E+05                                 9.088113                            7.377868       0.300540       2.138704                    0.997349      27.975417      73.982991       0.697183       0.360872      -1.137597       0.022852      -0.028249       0.019822       0.041390      -0.014109      -0.064679       0.006070      -0.047199       0.002470      -0.077947       0.018481       0.059467             10.661906       6.754299      -1.238204       2.248971      12.620323      -5.782468      12.611096           0.042756
          135              O      -1.485550       5.792617       4.614131      -0.593303      42.808520 0.63110225E+03  0.15838461E+05                                 9.796594                            7.811971       0.063299       2.035939                    0.998818      29.413096      79.762656       0.673039       0.362621      -1.132783      -0.006527      -0.011412      -0.058599       0.060056      -0.038983       0.007578       0.027885       0.017812      -0.090572      -0.054863      -0.001896       0.056759             11.572735       6.788178       1.948732       0.996497      12.619471       5.079685      15.310557           0.065900
          136              O       9.456455       3.620686       4.496186      -0.521352      28.792907 0.43221880E+03  0.98364676E+04                                 7.336114                            6.328642       0.557028       2.224078                    0.999231      26.939427      68.850143       0.774501       0.347495      -1.148554       0.047770      -0.005036      -0.036200       0.060148      -0.016123       0.011696      -0.039413       0.010491      -0.110521      -0.058589       0.008775       0.049814              7.908156       4.848256       1.132573      -0.578932       9.542882      -1.737000       9.333330           0.027604
          137              O      -1.174106       8.654964       3.805657      -0.549614      40.100449 0.55807424E+03  0.13528935E+05                                 9.347509                            7.320771       0.248633       2.129933                    0.996848      27.642117      72.742809       0.701587       0.360125      -1.139164      -0.014332       0.028416      -0.004321       0.032118       0.012204      -0.041446       0.017770      -0.094204       0.077915      -0.079668       0.027718       0.051950             11.328650       7.514642      -1.115993       2.076219      10.869664      -6.132966      15.601643           0.043287
          138              O       0.346363       9.884699       2.682385      -0.562610      33.149913 0.50180418E+03  0.11868180E+05                                 8.136904                            6.886434       0.393394       2.165882                    0.998756      27.696315      72.435381       0.730753       0.354394      -1.141591      -0.033055      -0.046099      -0.014177       0.058470       0.000642      -0.016523       0.049351       0.041095      -0.034480      -0.064128       0.019982       0.044145              8.963507      13.472515       0.767642       2.807456       6.143495      -0.693530       7.274513           0.033344

******************************************************
Auxiliary information for the entire system
The total spin magnetic moment of the unit cell is   18.004077
The total net atomic charge of the unit cell is   0.000002
Accuracy of reproducing the electrostatic potential in the unit cell:
  The inner radius (bohr) =    5.0000
  The outer radius (bohr) =   12.0000
  Valid grid points have density less than (e/(bohr^3)) =    0.0001
  The number of valid grid points were=       143992
  The rms potential error without charges in kcal/mol is=      4.85901
  The rms potential error with partial charges in kcal/mol is=      1.34401
  The RRMSE value at monopole order=      0.27660
  The rms potential error with partial charges and cloud penetration in kcal/mol is=      1.34536
  The RRMSE value at monopole order with cloud penetration is=      0.27688
  The rms potential error with partial charges and atomic dipoles in kcal/mol is=      0.79910
  The RRMSE value at dipole order=      0.16446
  The rms potential error with partial charges, atomic dipoles and cloud penetration in kcal/mol is=      0.79631
  The RRMSE value at dipole order with cloud penetration=      0.16388

******************************************************
The electron densities and ab initio electrostatic potential were computed in VASP using the PBE functional and
projector augmented wave method. See the main text of the journal article for a description of computational details.
The atomic charges, dipoles, and quadrupoles were computed with the DDEC6 method as described in
(a) T. A. Manz and N. Gabaldon Limas, RSC Adv. 6 (2016) 47771-47801 DOI: 10.1039/c6ra04656h
(b) N. Gabaldon Limas and T. A. Manz, RSC Adv. 8 (2018) 2678-2707 DOI: 10.1039/c7ra11829e.
For each atom in the material, the electron cloud parameters were fit to the spherically averaged atom-in-material
electron density using radial positions for which this density was between 10^-4 and 10^-2 electrons per cubic bohr.
The polarizabilities, dispersion coefficients, and quantum Drude oscillator (QDO) parameters were fit using the MCLF method.
The magnetic structure of the system was optimized in VASP from the default ferromagnetic initial guess using spin polarization.
The atomic spin moments (ASMs) were computed on this optimized magnetic structure using the DDEC6 partition as inputs
to the method of T. A. Manz and D. S. Sholl, J. Chem. Theory Comput. 7 (2011) 4146-4164 DOI: 10.1021/ct200539n.
The RMSE and RRMSE were computed using a uniform grid with Ewald summation.
