# Supplementary material for: A collection of forcefield precursors for metal–organic frameworks
Source: RSC Adv. 2019 Nov 13;9(63):36492–507. doi: 10.1039/c9ra07327b (PMC9075174; doi:10.1039/c9ra07327b)
Supplement: RA-009-C9RA07327B-s6189 [file RA-009-C9RA07327B-s6189.xyz]

  138
jmolscript: load "" {1 1 1} spacegroup "x,y,z" unitcell [{     11.220000     0.000000     0.000000 }, {     -3.300443    10.723594     0.000000 }, {     -2.112597    -2.860593    20.847881 }]
Co    -3.149542     3.109504    16.825699     0.918425
Co     0.852271     8.528218    14.446122     0.918443
Co     8.956502     4.753497     4.022182     0.918347
Co     4.954689    -0.665217     6.401759     0.918399
Co    -1.296018     5.927706    15.635911     1.140831
Co     7.102978     1.935295     5.211970     1.140759
H     -2.895624     5.249396    12.698444     0.125106
H     -3.179376     6.521171    10.557367     0.103010
H     -3.142604     6.577039     8.274524     0.120218
H      1.521771    -1.406376    11.038953     0.127482
H      0.802569    -0.514570     8.814484     0.122329
H      1.486194     5.275775    18.875671     0.108078
H     -0.048378     1.596565    19.242594     0.122388
H      2.911105     2.951267     0.202224     0.113004
H      6.678811     7.806865    13.488579     0.125203
H     -1.118254     7.656070    18.573377     0.125102
H     -2.417230     7.553167    20.714455     0.103007
H     -0.347213    10.362181     2.149417     0.120214
H      6.542455     5.391956    20.232869     0.127488
H      7.591144     8.677601     1.609456     0.122335
H      0.145477     3.460357    12.396150     0.108073
H      3.210503     6.009301    12.029227     0.122381
H      4.898887     5.642853    10.221716     0.112998
H     -0.746185    -2.247061    17.783242     0.125209
H      8.702584     2.613605     8.149437     0.125108
H      8.986336     1.341830    10.290514     0.103011
H      8.949564     1.285962    12.573357     0.120213
H      4.285189     9.269377     9.808928     0.127475
H      5.004391     8.377571    12.033397     0.122325
H      4.320766     2.587226     1.972210     0.108077
H      5.855338     6.266436     1.605287     0.122389
H      2.895855     4.911734    20.645657     0.113003
H     -0.871851     0.056136     7.359302     0.125209
H      6.925214     0.206931     2.274504     0.125104
H      8.224190     0.309834     0.133426     0.103008
H      6.154173    -2.499180    18.698464     0.120211
H     -0.735495     2.471045     0.615012     0.127480
H     -1.784184    -0.814600    19.238425     0.122329
H      5.661483     4.402644     8.451731     0.108074
H      2.596457     1.853700     8.818654     0.122379
H      0.908073     2.220148    10.626165     0.112997
H      6.553145    10.110062     3.064639     0.125214
C     -2.815415     4.528487    10.793573     0.086439
C     -2.783274     4.468698    12.206226    -0.147397
C     -2.669295     3.216198    14.347512     0.604771
C     -3.030141     5.735725    10.084120    -0.134356
C     -2.592529     3.289759    12.857931    -0.011125
C     -3.019457     5.771462     8.721711    -0.110885
C     -0.388379    -1.273367    10.257157     0.082300
C     -1.893601     8.043420    13.343269     0.619380
C     -2.665683     9.109744    11.222414    -0.166634
C     -2.975185     8.499232    12.381557    -0.016975
C     -0.082254    -0.685657     9.037556    -0.144263
C      1.404096     2.001509    20.636692     0.086523
C      1.466307     4.458831    19.319731    -0.110307
C      0.568599     3.465088    18.895268    -0.020711
C      0.538161     2.257082    19.532171    -0.170692
C     -0.399615     3.749288    17.754055     0.635945
C      3.498996     3.619691     0.473247    -0.145966
C     -4.328315     8.219689    12.683851    -0.108694
C     -0.405647     7.791470    20.478248     0.086434
C     -0.339048     7.778339    19.065596    -0.147406
C      0.891566     8.037835    16.924310     0.604765
C      0.489961    10.502172     0.339820    -0.134364
C      0.843840     7.942826    18.413891    -0.011131
C      3.759391    -0.242146     1.702229    -0.110889
C      7.966044    10.039064     0.166783     0.082302
C     -3.493910     5.876498    17.928552     0.619384
C     -4.740170     6.300753    20.049407    -0.166636
C     -4.247711     6.776148    18.890265    -0.016972
C      7.494385     9.573603     1.386384    -0.144267
C      3.250731     4.501972    10.635130     0.086519
C      0.920427     3.719674    11.952090    -0.110315
C      1.606136     4.869982    12.376553    -0.020715
C      2.751744     5.254416    11.739650    -0.170700
C      1.049704     5.711759    13.517766     0.635933
C      4.432967     4.884350     9.950694    -0.145978
C     -1.078127    -2.571952    18.587971    -0.108691
C      8.622375     3.334514    10.054308     0.086434
C      8.590234     3.394303     8.641655    -0.147387
C      8.476255     4.646803     6.500369     0.604793
C      8.837101     2.127276    10.763761    -0.134356
C      8.399489     4.573242     7.989950    -0.011123
C     -2.393583     2.091539    12.126170    -0.110886
C      6.195339     9.136368    10.590724     0.082299
C      7.700561    -0.180419     7.504612     0.619373
C      8.472643    -1.246743     9.625467    -0.166631
C      8.782145    -0.636231     8.466324    -0.016971
C      5.889214     8.548658    11.810325    -0.144256
C      4.402864     5.861492     0.211189     0.086524
C      4.340653     3.404170     1.528150    -0.110295
C      5.238361     4.397913     1.952613    -0.020725
C      5.268799     5.605919     1.315710    -0.170679
C      6.206575     4.113713     3.093826     0.635952
C      2.307964     4.243310    20.374634    -0.145961
C     -1.084725    -0.356688     8.164030    -0.108685
C      6.212607     0.071531     0.369633     0.086431
C      6.146008     0.084662     1.782285    -0.147398
C      4.915394    -0.174834     3.923571     0.604774
C      5.316999    -2.639171    20.508061    -0.134362
C      4.963120    -0.079825     2.433990    -0.011127
C      5.348012    -2.618447    19.145652    -0.110891
C     -2.159084    -2.176063    20.681098     0.082300
C      9.300870     1.986503     2.919329     0.619377
C     10.547130     1.562248     0.798474    -0.166634
C     10.054671     1.086853     1.957616    -0.016965
C     -1.687425    -1.710602    19.461497    -0.144259
C      2.556229     3.361029    10.212751     0.086522
C      4.886533     4.143327     8.895791    -0.110304
C      4.200824     2.993019     8.471328    -0.020728
C      3.055216     2.608585     9.108231    -0.170690
C      4.757256     2.151242     7.330115     0.635936
C      1.373993     2.978651    10.897187    -0.145969
C     10.185530    -0.288641     2.259910    -0.108683
O     -2.607265     4.287710    15.033615    -0.601433
O     -2.247543     7.273374    14.252862    -0.544117
O      8.363542     2.117754    14.904150    -0.525153
O     -1.258656     2.861077    17.533485    -0.565163
O     -0.261094     4.816507    17.146757    -0.563816
O     -0.717619     8.487215    13.141253    -0.583294
O     -0.114293     7.663356    16.238206    -0.601414
O     -2.862048     6.441295    17.018959    -0.544104
O      5.186799    -2.183762    16.367671    -0.525146
O      1.645924     6.794067    13.738337    -0.565172
O      0.070449     5.265437    14.125065    -0.563836
O     -3.572147     4.622000    18.130568    -0.583300
O      8.414225     3.575291     5.814266    -0.601488
O      8.054503     0.589627     6.595019    -0.544082
O     -2.556582     5.745247     5.943731    -0.525166
O      7.065616     5.001924     3.314396    -0.565129
O      6.068054     3.046494     3.701124    -0.563760
O      6.524579    -0.624214     7.706628    -0.583300
O      5.921253     0.199645     4.609675    -0.601457
O      8.669008     1.421706     3.828922    -0.544078
O      0.620161    10.046763     4.480210    -0.525158
O      4.161036     1.068934     7.109544    -0.565148
O      5.736511     2.597564     6.722816    -0.563788
O      9.379107     3.241001     2.717313    -0.583315

The following XYZ coordinates are in angstroms. Other properties are in atomic units.
The sperically averaged electron density of each atom fit to a function of the form exp(a - br)
eigen_1, eigen_2 and eigen_3 are the three eigenvalues of traceless quadrupole moment tensor
  atom number  atomic symbol              X              Y              Z     net charge C6 coefficient C8 coefficient C10 coefficient fluctuating dipole atomic polarizability isotropic forcefield polarizability              a              b squared Pearson coefficient          <r^3>          <r^4>         wp_QDO          m_QDO          q_QDO       dipole_x       dipole_y       dipole_z         dipole            Qxy            Qxz            Qyz     Q(x^2-y^2)  Q(3z^2 - R^2)        eigen_1        eigen_2        eigen_3 static polarizability      alpha(xx)      alpha(xy)      alpha(xz)      alpha(yy)      alpha(yz)      alpha(zz) atomic spin moment
            1             Co      -3.149542       3.109504      16.825699       0.918425      97.593754 0.22449481E+04  0.73946459E+05                                16.363287                           14.665212       0.419254       1.992337                    0.998727      46.519196     124.640668       0.517599       0.359254      -1.188060      -0.031290      -0.049764       0.061523       0.085092      -0.105198       0.021417      -0.038263       0.031910       0.186817      -0.138711       0.027861       0.110850             18.004970      15.407764      -0.143726      -0.571870      15.142687       3.702405      23.464460           2.722958
            2             Co       0.852271       8.528218      14.446122       0.918443      97.595558 0.22450000E+04  0.73948658E+05                                16.363553                           14.665440       0.419166       1.992309                    0.998726      46.519366     124.641860       0.517591       0.359257      -1.188057       0.038213       0.044547      -0.061494       0.085006      -0.096275      -0.042861       0.009390       0.092014       0.186064      -0.138867       0.027806       0.111061             18.005264      15.246657      -0.193414       3.706851      15.304392       0.542639      23.464743           2.723016
            3             Co       8.956502       4.753497       4.022182       0.918347      97.597163 0.22450540E+04  0.73950846E+05                                16.363674                           14.665570       0.419442       1.992379                    0.998728      46.520055     124.643876       0.517592       0.359255      -1.188059       0.031222       0.049977      -0.061505       0.085178      -0.104540       0.021252      -0.038037       0.032331       0.188764      -0.138414       0.028109       0.110305             18.005383      15.407904      -0.143720      -0.572075      15.143147       3.702419      23.465098           2.723065
            4             Co       4.954689      -0.665217       6.401759       0.918399      97.596318 0.22450261E+04  0.73949776E+05                                16.363709                           14.665589       0.419302       1.992345                    0.998727      46.519319     124.642205       0.517585       0.359260      -1.188053      -0.038455      -0.044531       0.061508       0.085118      -0.095798      -0.042714       0.009213       0.091503       0.187650      -0.138600       0.027989       0.110612             18.005430      15.246866      -0.193332       3.706882      15.304353       0.542448      23.465071           2.723094
            5             Co      -1.296018       5.927706      15.635911       1.140831     111.808083 0.20706121E+04  0.66364227E+05                                17.585752                           13.921338       0.788340       2.145600                    0.997717      42.466201     109.650496       0.544473       0.350990      -1.203550      -0.022839       0.016877      -0.000004       0.028398       0.021586       0.002121       0.002996      -0.013350      -0.103413      -0.034652      -0.005358       0.040010             21.933450      18.041243       0.195899      -0.806159      18.161746      -1.091468      29.597361           3.004567
            6             Co       7.102978       1.935295       5.211970       1.140759     111.812899 0.20707239E+04  0.66368621E+05                                17.586071                           13.921572       0.788594       2.145664                    0.997718      42.467535     109.654160       0.544477       0.350983      -1.203557       0.022849      -0.016877       0.000004       0.028406       0.021340       0.002063       0.002840      -0.013158      -0.103626      -0.034708      -0.005060       0.039768             21.933820      18.041585       0.196143      -0.806051      18.162205      -1.091255      29.597670           3.004636
            7              H      -2.895624       5.249396      12.698444       0.125106       1.016616 0.74386391E+01  0.72847433E+02                                 1.764948                            1.667215      -1.304546       2.270724                    0.993666       3.741009      11.011672       0.446338       1.401267      -0.682214      -0.002887       0.029672       0.020630       0.036254      -0.003007      -0.004723       0.000041      -0.011184       0.006653      -0.009289       0.003379       0.005909              1.813181       1.409137      -0.107511       0.025960       2.157339       0.384522       1.873067           0.000039
            8              H      -3.179376       6.521171      10.557367       0.103010       1.039455 0.73289316E+01  0.71312524E+02                                 1.758292                            1.626058      -1.436749       2.185061                    0.992840       3.902903      11.349902       0.465284       1.352890      -0.690109      -0.005989       0.026777       0.014994       0.031268      -0.005484       0.001163      -0.003154      -0.015040       0.024113      -0.013327       0.003034       0.010293              1.837332       1.382762      -0.186157      -0.040257       2.405098       0.470282       1.724135           0.000015
            9              H      -3.142604       6.577039       8.274524       0.120218       1.086669 0.79199062E+01  0.77486654E+02                                 1.740478                            1.641941      -1.038888       2.392907                    0.997509       3.453931       9.624664       0.490425       1.276516      -0.710011      -0.005645       0.033568      -0.018660       0.038819      -0.004087       0.002737      -0.002209      -0.020022       0.008038      -0.012497       0.002060       0.010437              1.781815       1.372382      -0.126995       0.034072       2.245452      -0.316168       1.727610           0.000114
           10              H       1.521771      -1.406376      11.038953       0.127482       1.114133 0.83521128E+01  0.82273370E+02                                 1.734473                            1.660697      -1.047889       2.392242                    0.997861       3.339522       9.142093       0.502143       1.238272      -0.720079       0.036349       0.008331      -0.005679       0.037722       0.004470      -0.005814      -0.006454       0.015149      -0.005315      -0.011146      -0.002301       0.013447              1.756066       2.166830       0.156461      -0.013792       1.559663      -0.136450       1.541707          -0.000034
           11              H       0.802569      -0.514570       8.814484       0.122329       1.010676 0.70400624E+01  0.66215482E+02                                 1.601172                            1.504137      -0.778427       2.515967                    0.999747       3.170164       8.383434       0.540373       1.205117      -0.727532       0.033882       0.006879      -0.010827       0.036229       0.002403      -0.000144      -0.011030       0.021294       0.014002      -0.018448       0.007839       0.010608              1.641313       2.104394       0.190831      -0.159527       1.420771      -0.084062       1.398774           0.000060
           12              H       1.486194       5.275775      18.875671       0.108078       1.155374 0.84864953E+01  0.84835933E+02                                 1.826181                            1.706347      -1.321133       2.243310                    0.994511       3.759325      10.736744       0.476230       1.286583      -0.705618       0.002459       0.030118      -0.018973       0.035681       0.008107       0.001358      -0.006517      -0.003896       0.004621      -0.011300       0.001195       0.010105              1.889954       1.484097      -0.059318       0.140707       2.455667      -0.444833       1.730098           0.000017
           13              H      -0.048378       1.596565      19.242594       0.122388       1.061929 0.77465253E+01  0.75170784E+02                                 1.688486                            1.603047      -1.127504       2.348966                    0.996789       3.455536       9.506291       0.507396       1.243990      -0.716521      -0.021145      -0.025310      -0.012785       0.035372       0.007342       0.003740       0.000221      -0.012618      -0.006280      -0.010037      -0.000938       0.010975              1.714359       1.692067       0.333965       0.256909       1.938319       0.042166       1.512690           0.000113
           14              H       2.911105       2.951267       0.202224       0.113004       1.014398 0.72882802E+01  0.70277014E+02                                 1.694613                            1.598110      -1.015018       2.397398                    0.997257       3.564966      10.064777       0.483391       1.314074      -0.700505      -0.021572      -0.025086      -0.009393       0.034393       0.006363       0.009536      -0.006168      -0.005112      -0.000636      -0.015298       0.006939       0.008359              1.734489       1.754017       0.420053       0.220993       2.022338       0.120484       1.427112           0.000094
           15              H       6.678811       7.806865      13.488579       0.125203       1.041097 0.73190454E+01  0.69153339E+02                                 1.601009                            1.509762      -0.867955       2.474909                    0.999356       3.131494       8.161130       0.555077       1.167868      -0.737063      -0.012083      -0.018456       0.036059       0.042272       0.006781      -0.007220      -0.010327       0.013749       0.019230      -0.015605      -0.002207       0.017812              1.644457       1.441761       0.010906      -0.052708       1.482227      -0.341448       2.009383          -0.000005
           16              H      -1.118254       7.656070      18.573377       0.125102       1.016630 0.74387618E+01  0.72848934E+02                                 1.764963                            1.667229      -1.304557       2.270717                    0.993666       3.741037      11.011776       0.446337       1.401267      -0.682214      -0.029208      -0.005969      -0.020629       0.036254       0.000658       0.001428      -0.004502       0.012631       0.006654      -0.009289       0.003380       0.005909              1.813197       2.153069       0.121448       0.359879       1.413436       0.137924       1.873086           0.000040
           17              H      -2.417230       7.553167      20.714455       0.103007       1.039458 0.73289602E+01  0.71312886E+02                                 1.758297                            1.626062      -1.436755       2.185058                    0.992840       3.902916      11.349954       0.465283       1.352892      -0.690109      -0.027354      -0.002153      -0.014994       0.031268      -0.000306      -0.003356       0.000183       0.018605       0.024113      -0.013327       0.003034       0.010293              1.837338       2.421320       0.133481       0.461319       1.366553       0.099861       1.724140           0.000015
           18              H      -0.347213      10.362181       2.149417       0.120214       1.086654 0.79197519E+01  0.77484568E+02                                 1.740445                            1.641912      -1.038871       2.392917                    0.997509       3.453882       9.624411       0.490437       1.276496      -0.710015      -0.033743      -0.004480       0.018661       0.038819       0.002250      -0.002916       0.001965       0.021152       0.008043      -0.012497       0.002061       0.010436              1.781780       2.241264       0.140434      -0.312194       1.376497      -0.060437       1.727578           0.000115
           19              H       6.542455       5.391956      20.232869       0.127488       1.114125 0.83520235E+01  0.82272173E+02                                 1.734455                            1.660681      -1.047875       2.392250                    0.997861       3.339499       9.141977       0.502149       1.238260      -0.720082       0.002731      -0.037192       0.005678       0.037722      -0.000563      -0.004458      -0.007454      -0.017556      -0.005313      -0.011146      -0.002300       0.013446              1.756047       1.524209      -0.041315      -0.126353       2.202241      -0.053319       1.541692          -0.000032
           20              H       7.591144       8.677601       1.609456       0.122335       1.010644 0.70397485E+01  0.66211374E+02                                 1.601093                            1.504068      -0.778419       2.515969                    0.999747       3.170079       8.382963       0.540408       1.205061      -0.727545       0.003393      -0.034406       0.010828       0.036229      -0.004001      -0.010498      -0.003383      -0.020311       0.014002      -0.018447       0.007839       0.010608              1.641229       1.372562      -0.034387      -0.033414       2.152415      -0.177182       1.398711           0.000062
           21              H       0.145477       3.460357      12.396150       0.108073       1.155386 0.84866089E+01  0.84837341E+02                                 1.826192                            1.706357      -1.321137       2.243306                    0.994511       3.759356      10.736845       0.476229       1.286581      -0.705618      -0.028062      -0.011210       0.018974       0.035681       0.007799      -0.006628      -0.000618      -0.005895       0.004621      -0.011300       0.001195       0.010105              1.889966       2.404969       0.224099      -0.466546       1.534821       0.003631       1.730109           0.000016
           22              H       3.210503       6.009301      12.029227       0.122381       1.061924 0.77464901E+01  0.75170441E+02                                 1.688490                            1.603051      -1.127491       2.348972                    0.996789       3.455545       9.506350       0.507391       1.244002      -0.716518       0.017970       0.027655       0.012785       0.035372       0.009619      -0.000889       0.003640       0.002178      -0.006279      -0.010037      -0.000938       0.010975              1.714364       1.729233       0.345402      -0.035272       1.901163       0.257948       1.512695           0.000112
           23              H       4.898887       5.642853      10.221716       0.112998       1.014405 0.72883474E+01  0.70277841E+02                                 1.694623                            1.598119      -1.015021       2.397395                    0.997257       3.564990      10.064866       0.483388       1.314076      -0.700505       0.017630       0.027997       0.009393       0.034393       0.006699      -0.008701       0.007301      -0.002928      -0.000637      -0.015299       0.006940       0.008359              1.734500       1.762943       0.422800       0.050147       2.013437       0.246658       1.427120           0.000094
           24              H      -0.746185      -2.247061      17.783242       0.125209       1.041092 0.73189943E+01  0.69152685E+02                                 1.600997                            1.509752      -0.867943       2.474914                    0.999356       3.131481       8.161067       0.555082       1.167861      -0.737065       0.014085       0.016977      -0.036059       0.042271       0.001742      -0.007746      -0.009938      -0.018995       0.019231      -0.015605      -0.002207       0.017812              1.644446       1.472584       0.020395      -0.310833       1.451385      -0.150814       2.009368          -0.000003
           25              H       8.702584       2.613605       8.149437       0.125108       1.016608 0.74385624E+01  0.72846535E+02                                 1.764942                            1.667210      -1.304562       2.270719                    0.993666       3.740997      11.011646       0.446337       1.401273      -0.682213       0.002887      -0.029672      -0.020631       0.036255      -0.003007      -0.004724       0.000042      -0.011182       0.006650      -0.009288       0.003379       0.005909              1.813175       1.409132      -0.107510       0.025959       2.157330       0.384521       1.873063           0.000062
           26              H       8.986336       1.341830      10.290514       0.103011       1.039447 0.73288630E+01  0.71311705E+02                                 1.758285                            1.626052      -1.436737       2.185068                    0.992840       3.902885      11.349846       0.465284       1.352894      -0.690108       0.005988      -0.026777      -0.014994       0.031268      -0.005484       0.001163      -0.003154      -0.015040       0.024112      -0.013327       0.003034       0.010293              1.837323       1.382757      -0.186155      -0.040256       2.405085       0.470278       1.724128           0.000012
           27              H       8.949564       1.285962      12.573357       0.120213       1.086654 0.79198135E+01  0.77485956E+02                                 1.740509                            1.641968      -1.038832       2.392936                    0.997509       3.453944       9.624890       0.490402       1.276573      -0.709999       0.005644      -0.033568       0.018662       0.038819      -0.004088       0.002736      -0.002208      -0.020024       0.008051      -0.012500       0.002063       0.010437              1.781848       1.372402      -0.126999       0.034073       2.245498      -0.316177       1.727643           0.000069
           28              H       4.285189       9.269377       9.808928       0.127475       1.114124 0.83520429E+01  0.82272655E+02                                 1.734481                            1.660705      -1.047870       2.392254                    0.997861       3.339512       9.142117       0.502134       1.238293      -0.720075      -0.036351      -0.008331       0.005678       0.037723       0.004471      -0.005812      -0.006454       0.015151      -0.005316      -0.011146      -0.002300       0.013446              1.756073       2.166838       0.156461      -0.013790       1.559668      -0.136451       1.541714          -0.000026
           29              H       5.004391       8.377571      12.033397       0.122325       1.010740 0.70406683E+01  0.66223267E+02                                 1.601307                            1.504255      -0.778440       2.515960                    0.999746       3.170326       8.384268       0.540318       1.205203      -0.727512      -0.033881      -0.006879       0.010826       0.036228       0.002405      -0.000141      -0.011032       0.021292       0.014002      -0.018449       0.007840       0.010608              1.641456       2.104603       0.190858      -0.159550       1.420882      -0.084075       1.398883           0.000019
           30              H       4.320766       2.587226       1.972210       0.108077       1.155383 0.84865595E+01  0.84836672E+02                                 1.826185                            1.706349      -1.321141       2.243305                    0.994511       3.759327      10.736730       0.476232       1.286576      -0.705619      -0.002460      -0.030119       0.018973       0.035682       0.008107       0.001358      -0.006517      -0.003896       0.004620      -0.011300       0.001194       0.010106              1.889958       1.484097      -0.059319       0.140707       2.455676      -0.444838       1.730101           0.000054
           31              H       5.855338       6.266436       1.605287       0.122389       1.061938 0.77465911E+01  0.75171465E+02                                 1.688483                            1.603045      -1.127518       2.348958                    0.996790       3.455528       9.506223       0.507401       1.243976      -0.716524       0.021146       0.025311       0.012784       0.035373       0.007342       0.003739       0.000221      -0.012618      -0.006285      -0.010035      -0.000941       0.010976              1.714356       1.692064       0.333964       0.256909       1.938315       0.042167       1.512688           0.000147
           32              H       2.895855       4.911734      20.645657       0.113003       1.014406 0.72883488E+01  0.70277867E+02                                 1.694624                            1.598119      -1.015026       2.397393                    0.997257       3.564986      10.064860       0.483388       1.314076      -0.700505       0.021573       0.025086       0.009392       0.034393       0.006363       0.009537      -0.006168      -0.005112      -0.000636      -0.015299       0.006940       0.008359              1.734501       1.754030       0.420059       0.220996       2.022354       0.120486       1.427121           0.000090
           33              H      -0.871851       0.056136       7.359302       0.125209       1.041078 0.73188726E+01  0.69151256E+02                                 1.600986                            1.509741      -0.867932       2.474922                    0.999356       3.131454       8.160983       0.555083       1.167864      -0.737064       0.012083       0.018456      -0.036060       0.042272       0.006781      -0.007219      -0.010327       0.013747       0.019232      -0.015605      -0.002207       0.017812              1.644434       1.441740       0.010907      -0.052709       1.482208      -0.341441       2.009353           0.000093
           34              H       6.925214       0.206931       2.274504       0.125104       1.016615 0.74386239E+01  0.72847292E+02                                 1.764951                            1.667218      -1.304567       2.270716                    0.993666       3.741011      11.011701       0.446336       1.401275      -0.682213       0.029208       0.005969       0.020631       0.036254       0.000657       0.001428      -0.004503       0.012628       0.006652      -0.009288       0.003380       0.005908              1.813184       2.153051       0.121447       0.359875       1.413428       0.137922       1.873074           0.000063
           35              H       8.224190       0.309834       0.133426       0.103008       1.039451 0.73289045E+01  0.71312243E+02                                 1.758294                            1.626060      -1.436746       2.185064                    0.992840       3.902904      11.349929       0.465282       1.352898      -0.690107       0.027354       0.002154       0.014994       0.031268      -0.000306      -0.003356       0.000183       0.018605       0.024113      -0.013327       0.003034       0.010293              1.837333       2.421312       0.133482       0.461316       1.366551       0.099861       1.724136           0.000013
           36              H       6.154173      -2.499180      18.698464       0.120211       1.086647 0.79197224E+01  0.77484603E+02                                 1.740478                            1.641941      -1.038831       2.392937                    0.997509       3.453908       9.624664       0.490416       1.276546      -0.710005       0.033743       0.004481      -0.018662       0.038819       0.002250      -0.002915       0.001965       0.021155       0.008054      -0.012500       0.002064       0.010436              1.781815       2.241313       0.140439      -0.312204       1.376520      -0.060438       1.727613           0.000071
           37              H      -0.735495       2.471045       0.615012       0.127480       1.114120 0.83519986E+01  0.82272025E+02                                 1.734468                            1.660693      -1.047865       2.392257                    0.997861       3.339496       9.142032       0.502140       1.238283      -0.720077      -0.002731       0.037193      -0.005676       0.037723      -0.000563      -0.004458      -0.007452      -0.017558      -0.005314      -0.011146      -0.002299       0.013445              1.756061       1.524220      -0.041316      -0.126356       2.202258      -0.053319       1.541704          -0.000023
           38              H      -1.784184      -0.814600      19.238425       0.122329       1.010710 0.70403742E+01  0.66219394E+02                                 1.601231                            1.504188      -0.778435       2.515961                    0.999746       3.170245       8.383812       0.540352       1.205147      -0.727525      -0.003393       0.034406      -0.010827       0.036228      -0.003999      -0.010500      -0.003381      -0.020311       0.014003      -0.018448       0.007840       0.010608              1.641375       1.372668      -0.034392      -0.033420       2.152636      -0.177208       1.398822           0.000020
           39              H       5.661483       4.402644       8.451731       0.108074       1.155389 0.84866214E+01  0.84837462E+02                                 1.826192                            1.706356      -1.321141       2.243304                    0.994511       3.759349      10.736810       0.476231       1.286577      -0.705619       0.028063       0.011210      -0.018973       0.035682       0.007800      -0.006629      -0.000619      -0.005895       0.004620      -0.011300       0.001195       0.010106              1.889966       2.404972       0.224100      -0.466549       1.534819       0.003630       1.730108           0.000054
           40              H       2.596457       1.853700       8.818654       0.122379       1.061943 0.77466511E+01  0.75172325E+02                                 1.688503                            1.603063      -1.127517       2.348958                    0.996789       3.455561       9.506386       0.507392       1.243994      -0.716520      -0.017971      -0.027656      -0.012784       0.035372       0.009619      -0.000889       0.003639       0.002178      -0.006283      -0.010036      -0.000940       0.010976              1.714376       1.729245       0.345406      -0.035272       1.901178       0.257951       1.512705           0.000146
           41              H       0.908073       2.220148      10.626165       0.112997       1.014412 0.72884081E+01  0.70278589E+02                                 1.694632                            1.598127      -1.015027       2.397391                    0.997257       3.565006      10.064930       0.483387       1.314078      -0.700504      -0.017629      -0.027998      -0.009392       0.034393       0.006699      -0.008701       0.007301      -0.002928      -0.000637      -0.015300       0.006940       0.008360              1.734510       1.762953       0.422805       0.050147       2.013450       0.246661       1.427127           0.000089
           42              H       6.553145      10.110062       3.064639       0.125214       1.041072 0.73188093E+01  0.69150451E+02                                 1.600973                            1.509730      -0.867923       2.474926                    0.999356       3.131439       8.160910       0.555089       1.167856      -0.737066      -0.014085      -0.016977       0.036060       0.042272       0.001743      -0.007746      -0.009938      -0.018994       0.019233      -0.015605      -0.002207       0.017812              1.644420       1.472562       0.020397      -0.310826       1.451364      -0.150813       2.009335           0.000095
           43              C      -2.815415       4.528487      10.793573       0.086439      33.274924 0.40928643E+03  0.94574862E+04                                 9.110105                            6.834985      -0.031019       2.009804                    0.999340      26.312175      74.458595       0.619268       0.428035      -1.059222      -0.000951       0.013881       0.011842       0.018271       0.000369       0.005131      -0.012108      -0.014393       0.055083      -0.017497      -0.007002       0.024499             10.628973       5.386822      -1.679321       1.703048      11.047641      -1.626057      15.452458           0.000077
           44              C      -2.783274       4.468698      12.206226      -0.147397      35.073708 0.45796178E+03  0.10972953E+05                                 9.498368                            7.282506      -0.108922       1.941244                    0.998667      30.145327      89.213828       0.588638       0.434274      -1.046816       0.011244      -0.005046      -0.009071       0.015302       0.008307      -0.007898       0.020606       0.032439      -0.093515      -0.043110       0.009145       0.033965             10.951233       5.626867      -1.181114       1.748866      10.519402      -1.579763      16.707429           0.000416
           45              C      -2.669295       3.216198      14.347512       0.604771      24.501093 0.25132897E+03  0.52150173E+04                                 7.859052                            5.659172      -0.093951       2.030805                    0.999492      22.225127      62.448627       0.617730       0.477853      -1.015832       0.008756       0.005385       0.058470       0.059367      -0.040302       0.023437       0.006124       0.131060      -0.296993      -0.102896      -0.025461       0.128357              9.583436       4.432266       0.830041      -0.142995       8.566643       0.677182      15.751399          -0.000011
           46              C      -3.030141       5.735725      10.084120      -0.134356      34.185212 0.45179630E+03  0.10773258E+05                                 9.278897                            7.195684      -0.032541       1.964619                    0.998756      29.908505      87.890608       0.597680       0.429767      -1.051045       0.003428      -0.017856      -0.007160       0.019541       0.002863       0.007469       0.013852       0.013310      -0.014762      -0.018846       0.002215       0.016631             10.448944       5.440312      -1.626376       0.963374      12.221899      -0.631057      13.684620           0.000293
           47              C      -2.592529       3.289759      12.857931      -0.011125      36.704681 0.42767010E+03  0.99411959E+04                                 9.579178                            6.867250       0.040202       2.027183                    0.999125      26.817962      74.872822       0.637218       0.413512      -1.073801       0.011197      -0.006860      -0.043566       0.045502       0.005492       0.002224       0.007208      -0.009759      -0.035168      -0.013862      -0.001425       0.015287             11.757973       5.321844      -0.906626       0.177867      10.831313       0.380994      19.120761           0.001419
           48              C      -3.019457       5.771462       8.721711      -0.110885      32.301285 0.42727197E+03  0.10035294E+05                                 8.897106                            6.966896       0.115356       2.013559                    0.999671      29.312094      85.154879       0.612174       0.425996      -1.054623       0.000136      -0.025358      -0.002540       0.025485      -0.001772       0.004818      -0.011194       0.005367      -0.050794      -0.021958       0.007482       0.014476              9.973289       5.005727      -0.858262       0.047512      10.945815       1.493081      13.968325           0.000691
           49              C      -0.388379      -1.273367      10.257157       0.082300      34.281746 0.41146759E+03  0.95044437E+04                                 9.268350                            6.833783      -0.001748       2.017478                    0.999439      26.256650      73.878819       0.623013       0.425616      -1.062519       0.015728       0.000449      -0.003877       0.016205      -0.008138       0.012763      -0.011219       0.012454       0.041104      -0.018105      -0.007940       0.026044             11.312511      11.280335      -1.603065       3.458179       8.837944      -5.310656      13.819254          -0.000023
           50              C      -1.893601       8.043420      13.343269       0.619380      23.913022 0.24936158E+03  0.51603135E+04                                 7.735473                            5.641155      -0.029888       2.055021                    0.999481      22.034315      61.683803       0.618474       0.478562      -1.016189       0.055335      -0.017789       0.035319       0.068013      -0.021232      -0.050821       0.079637      -0.072229       0.035502      -0.081230      -0.035780       0.117010              9.535763      10.798129      -0.887115       3.746396       7.251920      -3.714590      10.557239          -0.002413
           51              C      -2.665683       9.109744      11.222414      -0.166634      36.203432 0.45436161E+03  0.10824392E+05                                 9.593121                            7.170278       0.059927       1.984542                    0.999603      30.139052      87.852315       0.605902       0.424328      -1.056870      -0.011249       0.001456      -0.007535       0.013618       0.003641      -0.018643       0.022690       0.001406      -0.086581      -0.044483       0.018139       0.026344             11.629549      11.405231      -1.703074       4.279215       9.215498      -5.333110      14.267918          -0.000146
           52              C      -2.975185       8.499232      12.381557      -0.016975      37.365128 0.42834445E+03  0.99519782E+04                                 9.680569                            6.849838       0.041742       2.020558                    0.999383      26.994425      75.129365       0.641787       0.410770      -1.076541      -0.039586       0.008933      -0.016449       0.043788       0.008923      -0.011025       0.005585      -0.001634      -0.020144      -0.018269       0.005067       0.013202             12.446796      13.912896      -2.486543       5.393827       8.687148      -5.283330      14.740343           0.004725
           53              C      -0.082254      -0.685657       9.037556      -0.144263      33.025221 0.41446866E+03  0.96013663E+04                                 8.820228                            6.720940       0.326294       2.076524                    0.999738      28.836637      81.537444       0.646942       0.408695      -1.072210      -0.009900      -0.006253      -0.001318       0.011783       0.009113      -0.008037      -0.005360       0.030661      -0.037507      -0.016467      -0.009801       0.026268             10.199030      11.078904      -0.799608       2.282476       7.743198      -3.963532      11.774988           0.000591
           54              C       1.404096       2.001509      20.636692       0.086523      35.250542 0.39931954E+03  0.91495003E+04                                 9.411093                            6.694834      -0.114777       1.978107                    0.999293      26.198345      73.273426       0.635095       0.420911      -1.066115      -0.008779      -0.008305      -0.006250       0.013605      -0.008040       0.014263      -0.016345      -0.009478       0.020463      -0.017072      -0.010802       0.027875             11.599301       8.957880      -1.062085       5.077392      13.712245      -5.273266      12.127778          -0.000071
           55              C       1.466307       4.458831      19.319731      -0.110307      33.521198 0.44548832E+03  0.10605845E+05                                 9.211192                            7.181444      -0.207375       1.903100                    0.999122      30.138726      89.051207       0.592623       0.434129      -1.046390      -0.011065      -0.027252       0.003708       0.029645       0.000860      -0.019653      -0.009822      -0.012310       0.011682      -0.023666       0.001219       0.022447             10.389702       9.411231       0.328675       4.885743      11.221281      -2.098360      10.536593           0.000120
           56              C       0.568599       3.465088      18.895268      -0.020711      38.004035 0.43079541E+03  0.10012620E+05                                 9.730518                            6.832773       0.071663       2.026361                    0.999266      27.054676      75.051355       0.648448       0.406400      -1.080565       0.035224       0.004114       0.032849       0.048339       0.007943      -0.006595       0.000699      -0.007998      -0.004396      -0.011767       0.001321       0.010447             12.269073      10.699728      -0.823972       6.600577      12.526722      -4.332788      13.580770           0.009369
           57              C       0.538161       2.257082      19.532171      -0.170692      38.612249 0.46216129E+03  0.11054060E+05                                 9.997416                            7.224970      -0.015953       1.953745                    0.999580      30.484276      88.953992       0.604600       0.423555      -1.057648       0.010907       0.003667       0.007275       0.013614       0.013823      -0.016311       0.027753       0.002320      -0.038508      -0.042131       0.016479       0.025651             12.216274       9.626611      -1.660462       5.611659      13.736515      -5.701994      13.285696           0.000475
           58              C      -0.399615       3.749288      17.754055       0.635945      22.566822 0.23953078E+03  0.49068584E+04                                 7.417985                            5.526063      -0.092288       2.038420                    0.999267      21.726956      60.498768       0.625406       0.478081      -1.016532      -0.040709       0.005379      -0.056388       0.069755      -0.030861      -0.079196       0.060012      -0.007256       0.025790      -0.084430      -0.032270       0.116700              8.833083       8.242023       0.048620       4.006176       8.516431      -2.813477       9.740794          -0.002580
           59              C       3.498996       3.619691       0.473247      -0.145966      35.629649 0.44658296E+03  0.10587275E+05                                 9.444811                            7.069647       0.115515       2.005047                    0.999679      29.819744      86.550056       0.615601       0.419686      -1.060378       0.010509       0.009778       0.000905       0.014383       0.016469       0.006011       0.009707       0.007043      -0.019648      -0.015888      -0.008081       0.023970             11.082286       8.966495      -0.439084       4.377010      13.435075      -4.117968      10.845287           0.001302
           60              C      -4.328315       8.219689      12.683851      -0.108694      32.279415 0.42314855E+03  0.98728544E+04                                 8.803260                            6.879569       0.090530       1.999739                    0.999695      29.018481      82.879060       0.625886       0.419431      -1.063179       0.014704       0.012280      -0.015913       0.024904       0.008311      -0.020838      -0.008990      -0.018865       0.027980      -0.026532      -0.001237       0.027769             10.076569      12.667865      -1.402128       3.092042       6.822940      -2.931159      10.738901          -0.000189
           61              C      -0.405647       7.791470      20.478248       0.086434      33.275050 0.40928780E+03  0.94575272E+04                                 9.110128                            6.834997      -0.031026       2.009801                    0.999340      26.312240      74.458856       0.619267       0.428035      -1.059222      -0.013546      -0.003175      -0.011842       0.018271       0.004352      -0.013082       0.001342       0.011490       0.055086      -0.017499      -0.007002       0.024500             10.629004      11.502103       0.202799      -2.055076       4.932393       1.149387      15.452515           0.000076
           62              C      -0.339048       7.778339      19.065596      -0.147406      35.073978 0.45796547E+03  0.10973066E+05                                 9.498411                            7.282533      -0.108925       1.941240                    0.998667      30.145507      89.214513       0.588637       0.434274      -1.046816       0.008130      -0.009263       0.009071       0.015303      -0.002249       0.022018      -0.001487      -0.036160      -0.093507      -0.043107       0.009148       0.033959             10.951285      10.760234       0.398794      -2.024308       5.386106       1.206799      16.707514           0.000415
           63              C       0.891566       8.037835      16.924310       0.604765      24.501120 0.25132969E+03  0.52150233E+04                                 7.858988                            5.659133      -0.093893       2.030815                    0.999492      22.225080      62.447952       0.617741       0.477845      -1.015839      -0.002569      -0.009957      -0.058469       0.059367      -0.070173      -0.001041       0.024207      -0.063060      -0.297029      -0.102909      -0.025454       0.128363              9.583355       7.742118       1.848728       0.689263       5.256681       0.062530      15.751265          -0.000023
           64              C       0.489961      10.502172       0.339820      -0.134364      34.185363 0.45179853E+03  0.10773326E+05                                 9.278920                            7.195700      -0.032549       1.964614                    0.998756      29.908614      87.891002       0.597680       0.429766      -1.051045       0.018075       0.001974       0.007160       0.019541      -0.001373       0.011043       0.011212      -0.014223      -0.014757      -0.018844       0.002215       0.016630             10.448971      12.549627       0.561676      -0.886515       5.112634       0.735123      13.684652           0.000295
           65              C       0.843840       7.942826      18.413891      -0.011131      36.704672 0.42767032E+03  0.99411990E+04                                 9.579163                            6.867246       0.040225       2.027190                    0.999125      26.817981      74.872792       0.637220       0.413511      -1.073802       0.009852      -0.008683       0.043566       0.045502       0.007287       0.006234       0.004246       0.001897      -0.035163      -0.013860      -0.001427       0.015288             11.757946      10.864351       0.799216       0.311779       5.288779       0.282060      19.120708           0.001418
           66              C       3.759391      -0.242146       1.702229      -0.110889      32.301221 0.42727108E+03  0.10035263E+05                                 8.897083                            6.966884       0.115350       2.013557                    0.999670      29.312035      85.154498       0.612176       0.425995      -1.054624       0.024277       0.007325       0.002542       0.025485      -0.002972      -0.012117       0.001309      -0.002444      -0.050778      -0.021955       0.007483       0.014472              9.973262      10.914362       0.960269       1.413051       5.037112       0.484609      13.968311           0.000694
           67              C       7.966044      10.039064       0.166783       0.082302      34.281746 0.41146753E+03  0.95044413E+04                                 9.268345                            6.833779      -0.001761       2.017473                    0.999439      26.256658      73.878819       0.623014       0.425616      -1.062519       0.004198      -0.015163       0.003878       0.016204      -0.010233      -0.014477       0.008898      -0.001146       0.041107      -0.018107      -0.007938       0.026045             11.312516       9.950671      -2.012331      -6.092954      10.167610       1.743055      13.819266          -0.000022
           68              C      -3.493910       5.876498      17.928552       0.619384      23.913115 0.24936235E+03  0.51603394E+04                                 7.735524                            5.641184      -0.030021       2.054978                    0.999481      22.034397      61.684327       0.618469       0.478565      -1.016186       0.033276      -0.047654      -0.035324       0.068014       0.002747       0.091062      -0.025149       0.083613       0.035507      -0.081230      -0.035782       0.117012              9.535837       8.057638      -1.730598      -4.652324       9.992521       2.488006      10.557352          -0.002420
           69              C      -4.740170       6.300753      20.049407      -0.166636      36.203589 0.45436356E+03  0.10824448E+05                                 9.593149                            7.170292       0.059928       1.984541                    0.999603      30.139112      87.852474       0.605902       0.424328      -1.056870      -0.004698       0.010323       0.007535       0.013616       0.002613       0.027170      -0.011142      -0.005264      -0.086577      -0.044481       0.018138       0.026343             11.629602      10.362635      -2.023995      -6.355964      10.258164       2.521156      14.268008          -0.000145
           70              C      -4.247711       6.776148      18.890265      -0.016972      37.365054 0.42834287E+03  0.99519322E+04                                 9.680558                            6.849825       0.041755       2.020563                    0.999383      26.994375      75.129189       0.641788       0.410770      -1.076541      -0.020183       0.035206       0.016450       0.043788       0.007839       0.008584      -0.008893      -0.008689      -0.020144      -0.018271       0.005068       0.013203             12.446800      10.537474      -3.525422      -6.636230      12.062548       3.601092      14.740379           0.004726
           71              C       7.494385       9.573603       1.386384      -0.144267      33.025354 0.41447116E+03  0.96014316E+04                                 8.820243                            6.720962       0.326261       2.076511                    0.999738      28.836692      81.537426       0.646941       0.408696      -1.072211       0.003068       0.011303       0.001320       0.011786      -0.001088      -0.002757      -0.009261      -0.035604      -0.037506      -0.016468      -0.009803       0.026270             10.199048       8.481479      -1.599042      -4.459611      10.340608       1.015620      11.775058           0.000593
           72              C       3.250731       4.501972      10.635130       0.086519      35.250751 0.39932056E+03  0.91495348E+04                                 9.411149                            6.694854      -0.114795       1.978101                    0.999293      26.198396      73.273748       0.635092       0.420912      -1.066113       0.005355       0.010833       0.006250       0.013605      -0.003984      -0.019818       0.008825       0.016877       0.020461      -0.017073      -0.010803       0.027876             11.599399      13.898169       0.458345      -6.533597       8.772132       3.301632      12.127897          -0.000073
           73              C       0.920427       3.719674      11.952090      -0.110315      33.521547 0.44549292E+03  0.10605984E+05                                 9.211255                            7.181479      -0.207383       1.903094                    0.999122      30.138938      89.052024       0.592622       0.434128      -1.046390       0.022793       0.018592      -0.003707       0.029647       0.004174      -0.003610      -0.021672       0.009215       0.011679      -0.023666       0.001218       0.022448             10.389790      10.879938       0.780668      -3.442745       9.752746       4.052387      10.536687           0.000117
           74              C       1.606136       4.869982      12.376553      -0.020715      38.004454 0.43079871E+03  0.10012719E+05                                 9.730598                            6.832803       0.071641       2.026352                    0.999266      27.054795      75.051847       0.648446       0.406401      -1.080564       0.006428      -0.034876      -0.032848       0.048339       0.008817       0.002607      -0.006096      -0.002320      -0.004394      -0.011766       0.001319       0.010447             12.269211      12.832051      -0.167773      -6.082785      10.394638       5.034134      13.580944           0.009364
           75              C       2.751744       5.254416      11.739650      -0.170700      38.612588 0.46216440E+03  0.11054156E+05                                 9.997482                            7.224997      -0.015964       1.953740                    0.999580      30.484380      88.954463       0.604598       0.423555      -1.057647      -0.000296      -0.011503      -0.007275       0.013614       0.010782       0.031322      -0.007422      -0.017466      -0.038512      -0.042130       0.016477       0.025653             12.216388      14.314673      -0.217685      -7.100531       9.048652       3.686166      13.285841           0.000467
           76              C       1.049704       5.711759      13.517766       0.635933      22.566920 0.23953142E+03  0.49068744E+04                                 7.417970                            5.526041      -0.092269       2.038421                    0.999267      21.727133      60.499257       0.625413       0.478076      -1.016535      -0.017123       0.037326       0.056384       0.069754      -0.023480       0.080646      -0.058035       0.040701       0.025767      -0.084426      -0.032265       0.116690              8.833077       8.465335       0.117346      -3.867442       8.293107       3.001335       9.740788          -0.002571
           77              C       4.432967       4.884350       9.950694      -0.145978      35.630178 0.44658958E+03  0.10587476E+05                                 9.444911                            7.069704       0.115496       2.005038                    0.999679      29.820007      86.551131       0.615598       0.419687      -1.060377      -0.006255      -0.012921      -0.000905       0.014384       0.011641       0.007508       0.008604      -0.024348      -0.019653      -0.015888      -0.008087       0.023975             11.082423      13.295476       0.893206      -5.223394       9.106369       2.972078      10.845425           0.001295
           78              C      -1.078127      -2.571952      18.587971      -0.108691      32.279402 0.42314860E+03  0.98728517E+04                                 8.803244                            6.879561       0.090537       1.999741                    0.999695      29.018465      82.878892       0.625888       0.419430      -1.063180      -0.007413      -0.017666       0.015913       0.024906       0.012175      -0.002461      -0.022561       0.006254       0.027986      -0.026533      -0.001236       0.027769             10.076551       8.117079      -2.802727      -3.711020      11.373666       2.093016      10.738906          -0.000186
           79              C       8.622375       3.334514      10.054308       0.086434      33.274952 0.40928683E+03  0.94574950E+04                                 9.110102                            6.834980      -0.031007       2.009808                    0.999340      26.312182      74.458546       0.619270       0.428034      -1.059223       0.000948      -0.013882      -0.011841       0.018270       0.000369       0.005131      -0.012109      -0.014394       0.055085      -0.017499      -0.007002       0.024500             10.628974       5.386818      -1.679316       1.703049      11.047628      -1.626059      15.452475           0.000081
           80              C       8.590234       3.394303       8.641655      -0.147387      35.073418 0.45795691E+03  0.10972809E+05                                 9.498333                            7.282477      -0.108932       1.941244                    0.998667      30.145125      89.213157       0.588638       0.434275      -1.046815      -0.011245       0.005045       0.009069       0.015302       0.008311      -0.007901       0.020607       0.032453      -0.093522      -0.043115       0.009141       0.033974             10.951200       5.626841      -1.181100       1.748857      10.519327      -1.579738      16.707433           0.000498
           81              C       8.476255       4.646803       6.500369       0.604793      24.500718 0.25132338E+03  0.52148934E+04                                 7.859123                            5.659211      -0.094013       2.030809                    0.999491      22.224890      62.448743       0.617708       0.477870      -1.015819      -0.008743      -0.005388      -0.058474       0.059369      -0.040310       0.023418       0.006116       0.131077      -0.296913      -0.102864      -0.025489       0.128352              9.583538       4.432305       0.830050      -0.143008       8.566711       0.677206      15.751598           0.000120
           82              C       8.837101       2.127276      10.763761      -0.134356      34.185123 0.45179510E+03  0.10773226E+05                                 9.278900                            7.195689      -0.032546       1.964619                    0.998756      29.908434      87.890479       0.597678       0.429768      -1.051044      -0.003432       0.017856       0.007160       0.019542       0.002864       0.007470       0.013853       0.013314      -0.014764      -0.018847       0.002214       0.016633             10.448945       5.440312      -1.626368       0.963385      12.221887      -0.631087      13.684636           0.000287
           83              C       8.399489       4.573242       7.989950      -0.011123      36.704896 0.42767241E+03  0.99412623E+04                                 9.579213                            6.867260       0.040142       2.027162                    0.999124      26.818036      74.873059       0.637219       0.413511      -1.073802      -0.011199       0.006856       0.043567       0.045503       0.005489       0.002224       0.007214      -0.009755      -0.035168      -0.013865      -0.001421       0.015286             11.758040       5.321860      -0.906625       0.177859      10.831327       0.381094      19.120932           0.001456
           84              C      -2.393583       2.091539      12.126170      -0.110886      32.301174 0.42727076E+03  0.10035269E+05                                 8.897123                            6.966910       0.115367       2.013566                    0.999670      29.311981      85.154853       0.612170       0.425999      -1.054620      -0.000140       0.025358       0.002543       0.025486      -0.001774       0.004816      -0.011195       0.005360      -0.050760      -0.021950       0.007477       0.014472              9.973304       5.005732      -0.858263       0.047524      10.945840       1.493029      13.968339           0.000595
           85              C       6.195339       9.136368      10.590724       0.082299      34.281795 0.41146804E+03  0.95044588E+04                                 9.268372                            6.833796      -0.001742       2.017480                    0.999439      26.256658      73.878919       0.623011       0.425617      -1.062518      -0.015727      -0.000448       0.003877       0.016205      -0.008139       0.012763      -0.011219       0.012454       0.041104      -0.018105      -0.007939       0.026044             11.312546      11.280346      -1.603059       3.458170       8.837971      -5.310691      13.819322          -0.000023
           86              C       7.700561      -0.180419       7.504612       0.619373      23.913253 0.24936384E+03  0.51603851E+04                                 7.735593                            5.641229      -0.030123       2.054945                    0.999481      22.034491      61.684953       0.618461       0.478570      -1.016182      -0.055335       0.017785      -0.035319       0.068013      -0.021242      -0.050827       0.079636      -0.072243       0.035503      -0.081232      -0.035786       0.117018              9.535925      10.798280      -0.887140       3.746487       7.252040      -3.714673      10.557456          -0.002351
           87              C       8.472643      -1.246743       9.625467      -0.166631      36.203147 0.45435697E+03  0.10824252E+05                                 9.593070                            7.170237       0.059944       1.984550                    0.999603      30.138861      87.851600       0.605905       0.424327      -1.056870       0.011245      -0.001454       0.007534       0.013614       0.003641      -0.018638       0.022691       0.001413      -0.086582      -0.044481       0.018139       0.026341             11.629502      11.405154      -1.703079       4.279219       9.215451      -5.333106      14.267903          -0.000116
           88              C       8.782145      -0.636231       8.466324      -0.016971      37.364901 0.42834078E+03  0.99518697E+04                                 9.680534                            6.849808       0.041770       2.020569                    0.999383      26.994282      75.128835       0.641789       0.410770      -1.076541       0.039583      -0.008935       0.016449       0.043786       0.008927      -0.011025       0.005591      -0.001630      -0.020148      -0.018274       0.005070       0.013204             12.446765      13.912827      -2.486545       5.393839       8.687121      -5.283333      14.740348           0.004774
           89              C       5.889214       8.548658      11.810325      -0.144256      33.025127 0.41446628E+03  0.96013108E+04                                 8.820222                            6.720916       0.326292       2.076525                    0.999738      28.836651      81.537848       0.646943       0.408695      -1.072209       0.009901       0.006254       0.001318       0.011785       0.009114      -0.008033      -0.005361       0.030654      -0.037508      -0.016466      -0.009798       0.026265             10.199032      11.079004      -0.799577       2.282437       7.743160      -3.963510      11.774931           0.000527
           90              C       4.402864       5.861492       0.211189       0.086524      35.250527 0.39931969E+03  0.91495044E+04                                 9.411090                            6.694835      -0.114773       1.978109                    0.999293      26.198345      73.273422       0.635095       0.420911      -1.066115       0.008781       0.008303       0.006248       0.013604      -0.008040       0.014266      -0.016346      -0.009476       0.020468      -0.017074      -0.010803       0.027877             11.599293       8.957873      -1.062080       5.077385      13.712239      -5.273259      12.127766          -0.000065
           91              C       4.340653       3.404170       1.528150      -0.110295      33.520732 0.44548142E+03  0.10605629E+05                                 9.211064                            7.181356      -0.207339       1.903112                    0.999122      30.138518      89.050086       0.592631       0.434125      -1.046394       0.011067       0.027253      -0.003710       0.029647       0.000862      -0.019653      -0.009823      -0.012316       0.011671      -0.023667       0.001220       0.022447             10.389546       9.411068       0.328655       4.885637      11.221146      -2.098359      10.536424           0.000251
           92              C       5.238361       4.397913       1.952613      -0.020725      38.004067 0.43079858E+03  0.10012706E+05                                 9.730497                            6.832782       0.071690       2.026368                    0.999266      27.054792      75.051581       0.648450       0.406399      -1.080567      -0.035226      -0.004113      -0.032858       0.048347       0.007944      -0.006589       0.000699      -0.007994      -0.004400      -0.011762       0.001316       0.010446             12.269017      10.699644      -0.823985       6.600501      12.526722      -4.332797      13.580685           0.009433
           93              C       5.268799       5.605919       1.315710      -0.170679      38.611924 0.46215736E+03  0.11053946E+05                                 9.997382                            7.224956      -0.015961       1.953743                    0.999580      30.484130      88.953580       0.604598       0.423557      -1.057646      -0.010908      -0.003670      -0.007279       0.013617       0.013821      -0.016322       0.027757       0.002324      -0.038516      -0.042141       0.016489       0.025651             12.216213       9.626553      -1.660440       5.611604      13.736474      -5.701958      13.285612           0.000590
           94              C       6.206575       4.113713       3.093826       0.635952      22.566514 0.23952720E+03  0.49067695E+04                                 7.417999                            5.526084      -0.092244       2.038441                    0.999267      21.726513      60.497540       0.625394       0.478092      -1.016526       0.040708      -0.005368       0.056391       0.069756      -0.030867      -0.079213       0.060025      -0.007266       0.025812      -0.084450      -0.032277       0.116727              8.833095       8.242030       0.048603       4.006185       8.516448      -2.813499       9.740808          -0.002506
           95              C       2.307964       4.243310      20.374634      -0.145961      35.629670 0.44658296E+03  0.10587276E+05                                 9.444813                            7.069644       0.115515       2.005047                    0.999679      29.819771      86.550186       0.615602       0.419686      -1.060378      -0.010509      -0.009778      -0.000909       0.014384       0.016470       0.006013       0.009706       0.007039      -0.019652      -0.015886      -0.008085       0.023971             11.082288       8.966509      -0.439064       4.377019      13.435070      -4.117945      10.845286           0.001270
           96              C      -1.084725      -0.356688       8.164030      -0.108685      32.279025 0.42314298E+03  0.98726829E+04                                 8.803160                            6.879504       0.090558       1.999749                    0.999695      29.018273      82.878045       0.625892       0.419429      -1.063182      -0.014703      -0.012280       0.015913       0.024904       0.008312      -0.020838      -0.008989      -0.018864       0.027982      -0.026533      -0.001236       0.027769             10.076439      12.667654      -1.402095       3.091978       6.822872      -2.931129      10.738792          -0.000029
           97              C       6.212607       0.071531       0.369633       0.086431      33.275067 0.40928790E+03  0.94575280E+04                                 9.110125                            6.834991      -0.031014       2.009805                    0.999340      26.312238      74.458786       0.619269       0.428034      -1.059223       0.013546       0.003176       0.011842       0.018271       0.004352      -0.013082       0.001342       0.011492       0.055088      -0.017500      -0.007001       0.024501             10.629005      11.502090       0.202800      -2.055083       4.932392       1.149386      15.452535           0.000082
           98              C       6.146008       0.084662       1.782285      -0.147398      35.073727 0.45796115E+03  0.10972937E+05                                 9.498382                            7.282508      -0.108931       1.941242                    0.998667      30.145311      89.213847       0.588637       0.434275      -1.046815      -0.008129       0.009262      -0.009069       0.015301      -0.002249       0.022019      -0.001488      -0.036173      -0.093511      -0.043111       0.009144       0.033966             10.951261      10.760154       0.398790      -2.024295       5.386087       1.206797      16.707543           0.000492
           99              C       4.915394      -0.174834       3.923571       0.604774      24.501151 0.25132874E+03  0.52150211E+04                                 7.859140                            5.659221      -0.093987       2.030803                    0.999492      22.225095      62.448973       0.617717       0.477862      -1.015826       0.002575       0.009946       0.058471       0.059366      -0.070181      -0.001043       0.024193      -0.063057      -0.296961      -0.102882      -0.025474       0.128357              9.583565       7.742252       1.848762       0.689303       5.256777       0.062529      15.751667           0.000097
          100              C       5.316999      -2.639171      20.508061      -0.134362      34.185291 0.45179754E+03  0.10773300E+05                                 9.278927                            7.195706      -0.032555       1.964614                    0.998756      29.908557      87.890946       0.597678       0.429768      -1.051044      -0.018075      -0.001971      -0.007160       0.019541      -0.001373       0.011044       0.011214      -0.014226      -0.014758      -0.018846       0.002214       0.016632             10.448976      12.549620       0.561680      -0.886548       5.112639       0.735125      13.684671           0.000288
          101              C       4.963120      -0.079825       2.433990      -0.011127      36.704856 0.42767172E+03  0.99412411E+04                                 9.579201                            6.867254       0.040180       2.027174                    0.999125      26.818026      74.872985       0.637219       0.413511      -1.073802      -0.009848       0.008683      -0.043566       0.045501       0.007284       0.006238       0.004246       0.001898      -0.035164      -0.013863      -0.001424       0.015287             11.758024      10.864359       0.799215       0.311874       5.288796       0.282081      19.120916           0.001454
          102              C       5.348012      -2.618447      19.145652      -0.110891      32.301237 0.42727190E+03  0.10035298E+05                                 8.897121                            6.966914       0.115354       2.013561                    0.999670      29.312015      85.154814       0.612170       0.425998      -1.054621      -0.024278      -0.007323      -0.002545       0.025486      -0.002972      -0.012118       0.001308      -0.002436      -0.050751      -0.021948       0.007478       0.014470              9.973300      10.914417       0.960278       1.412999       5.037130       0.484607      13.968353           0.000599
          103              C      -2.159084      -2.176063      20.681098       0.082300      34.281818 0.41146828E+03  0.95044654E+04                                 9.268371                            6.833794      -0.001754       2.017476                    0.999439      26.256677      73.878961       0.623011       0.425617      -1.062518      -0.004199       0.015163      -0.003878       0.016204      -0.010233      -0.014477       0.008897      -0.001145       0.041107      -0.018106      -0.007938       0.026045             11.312558       9.950699      -2.012323      -6.092990      10.167632       1.743037      13.819342          -0.000023
          104              C       9.300870       1.986503       2.919329       0.619377      23.913336 0.24936439E+03  0.51604064E+04                                 7.735649                            5.641261      -0.030315       2.054882                    0.999481      22.034571      61.685516       0.618454       0.478574      -1.016179      -0.033271       0.047656       0.035321       0.068012       0.002743       0.091064      -0.025156       0.083642       0.035504      -0.081233      -0.035789       0.117023              9.536007       8.057780      -1.730628      -4.652435       9.992662       2.488071      10.557579          -0.002358
          105              C      10.547130       1.562248       0.798474      -0.166634      36.203300 0.45435878E+03  0.10824304E+05                                 9.593097                            7.170249       0.059944       1.984549                    0.999603      30.138923      87.851770       0.605904       0.424327      -1.056870       0.004696      -0.010319      -0.007532       0.013611       0.002612       0.027169      -0.011134      -0.005270      -0.086578      -0.044478       0.018140       0.026339             11.629555      10.362585      -2.023989      -6.355961      10.258087       2.521157      14.267992          -0.000114
          106              C      10.054671       1.086853       1.957616      -0.016965      37.364722 0.42833764E+03  0.99517792E+04                                 9.680512                            6.849786       0.041782       2.020575                    0.999383      26.994171      75.128474       0.641789       0.410770      -1.076541       0.020185      -0.035202      -0.016449       0.043786       0.007842       0.008590      -0.008892      -0.008696      -0.020150      -0.018278       0.005072       0.013206             12.446755      10.537431      -3.525403      -6.636231      12.062460       3.601095      14.740373           0.004775
          107              C      -1.687425      -1.710602      19.461497      -0.144259      33.025263 0.41446877E+03  0.96013760E+04                                 8.820239                            6.720938       0.326255       2.076511                    0.999738      28.836708      81.537854       0.646942       0.408695      -1.072210      -0.003067      -0.011304      -0.001319       0.011787      -0.001084      -0.002759      -0.009257      -0.035601      -0.037507      -0.016466      -0.009800       0.026267             10.199053       8.481438      -1.599055      -4.459581      10.340719       1.015589      11.775002           0.000528
          108              C       2.556229       3.361029      10.212751       0.086522      35.250716 0.39932038E+03  0.91495289E+04                                 9.411142                            6.694850      -0.114789       1.978104                    0.999293      26.198383      73.273690       0.635093       0.420912      -1.066114      -0.005352      -0.010835      -0.006247       0.013604      -0.003984      -0.019819       0.008827       0.016877       0.020466      -0.017075      -0.010803       0.027877             11.599388      13.898156       0.458348      -6.533588       8.772124       3.301627      12.127883          -0.000066
          109              C       4.886533       4.143327       8.895791      -0.110304      33.521088 0.44548604E+03  0.10605772E+05                                 9.211141                            7.181400      -0.207352       1.903105                    0.999122      30.138718      89.050964       0.592628       0.434126      -1.046393      -0.022792      -0.018596       0.003710       0.029649       0.004175      -0.003611      -0.021672       0.009217       0.011672      -0.023667       0.001219       0.022448             10.389651      10.879819       0.780660      -3.442710       9.752598       4.052302      10.536537           0.000249
          110              C       4.200824       2.993019       8.471328      -0.020728      38.004611 0.43080256E+03  0.10012831E+05                                 9.730621                            6.832833       0.071650       2.026354                    0.999266      27.054926      75.052309       0.648445       0.406401      -1.080564      -0.006428       0.034876       0.032856       0.048344       0.008817       0.002605      -0.006092      -0.002322      -0.004397      -0.011762       0.001316       0.010446             12.269224      12.832121      -0.167770      -6.082818      10.394605       5.034095      13.580946           0.009429
          111              C       3.055216       2.608585       9.108231      -0.170690      38.612399 0.46216211E+03  0.11054094E+05                                 9.997477                            7.224999      -0.015979       1.953737                    0.999580      30.484305      88.954395       0.604595       0.423558      -1.057645       0.000299       0.011503       0.007280       0.013616       0.010779       0.031328      -0.007430      -0.017466      -0.038517      -0.042138       0.016485       0.025653             12.216367      14.314667      -0.217660      -7.100507       9.048636       3.686138      13.285799           0.000580
          112              C       4.757256       2.151242       7.330115       0.635936      22.566861 0.23953075E+03  0.49068613E+04                                 7.418039                            5.526095      -0.092266       2.038427                    0.999267      21.726876      60.498716       0.625399       0.478087      -1.016528       0.017113      -0.037329      -0.056385       0.069754      -0.023481       0.080663      -0.058046       0.040713       0.025794      -0.084442      -0.032272       0.116714              8.833162       8.465429       0.117326      -3.867508       8.293163       3.001372       9.740893          -0.002497
          113              C       1.373993       2.978651      10.897187      -0.145969      35.630075 0.44658773E+03  0.10587420E+05                                 9.444884                            7.069680       0.115503       2.005041                    0.999679      29.819969      86.550953       0.615600       0.419686      -1.060378       0.006257       0.012920       0.000909       0.014384       0.011642       0.007506       0.008606      -0.024347      -0.019656      -0.015886      -0.008090       0.023976             11.082393      13.295428       0.893213      -5.223366       9.106359       2.972078      10.845394           0.001264
          114              C      10.185530      -0.288641       2.259910      -0.108683      32.278998 0.42314277E+03  0.98726736E+04                                 8.803147                            6.879498       0.090559       1.999750                    0.999695      29.018236      82.877835       0.625893       0.419428      -1.063182       0.007413       0.017666      -0.015912       0.024905       0.012176      -0.002459      -0.022559       0.006255       0.027985      -0.026533      -0.001234       0.027767             10.076425       8.116984      -2.802661      -3.710974      11.373488       2.092966      10.738803          -0.000026
          115              O      -2.607265       4.287710      15.033615      -0.601433      42.731410 0.63488239E+03  0.15956390E+05                                 9.780886                            7.838297       0.073949       2.036597                    0.998791      29.570982      80.236586       0.671558       0.362895      -1.132622      -0.007700      -0.011515      -0.057929       0.059562      -0.038252       0.007425       0.028278       0.022356      -0.101809      -0.056695      -0.001585       0.058280             11.504114       6.673584       1.723585       0.846420      12.449803       5.086565      15.388955           0.063178
          116              O      -2.247543       7.273374      14.252862      -0.544117      39.117539 0.54067459E+03  0.13016348E+05                                 9.203375                            7.218780       0.267635       2.137391                    0.996983      27.535667      72.440073       0.703931       0.361429      -1.137034      -0.010300       0.031692      -0.004948       0.033689       0.006531      -0.041696       0.026206      -0.099491       0.076748      -0.081311       0.018864       0.062447             11.107041       7.342088      -1.039225       1.918943      10.658181      -6.068463      15.320855           0.035942
          117              O       8.363542       2.117754      14.904150      -0.525153      29.014875 0.43506101E+03  0.99196150E+04                                 7.379581                            6.356364       0.550855       2.220806                    0.999189      27.013163      69.153639       0.771370       0.348256      -1.147669       0.047597      -0.002885      -0.036163       0.059846      -0.017030       0.011980      -0.038226       0.017338      -0.117651      -0.059929       0.009233       0.050696              7.962214       4.839352       1.053100      -0.585064       9.658775      -1.832419       9.388516           0.026248
          118              O      -1.258656       2.861077      17.533485      -0.565163      31.853379 0.49087981E+03  0.11527284E+05                                 7.856624                            6.767903       0.448391       2.183205                    0.998980      27.561109      71.443523       0.745401       0.349916      -1.147094       0.050348       0.018529      -0.018226       0.056661       0.006516      -0.017638       0.046401       0.037660      -0.053092      -0.063728       0.024787       0.038941              8.456306      10.428427       1.902998       3.390675       7.626609       0.345255       7.313883           0.058406
          119              O      -0.261094       4.816507      17.146757      -0.563816      37.708981 0.55262375E+03  0.13381843E+05                                 8.952753                            7.297909       0.327472       2.147963                    0.997530      27.896098      73.691160       0.699876       0.361409      -1.136631       0.023611      -0.029449       0.018301       0.041948      -0.015691      -0.068744       0.012098      -0.041108      -0.000397      -0.079965       0.012688       0.067277             10.421974       6.587771      -1.049519       2.028611      12.416569      -5.635705      12.261581           0.037965
          120              O      -0.717619       8.487215      13.141253      -0.583294      34.040284 0.52613781E+03  0.12578816E+05                                 8.268911                            7.034799       0.389514       2.156241                    0.998722      28.150477      73.771187       0.726325       0.352724      -1.144127      -0.034969      -0.047468      -0.016085       0.061113       0.006778      -0.015857       0.044475       0.061649      -0.051321      -0.066609       0.022468       0.044141              9.086794      13.647219       0.774955       2.853531       6.252795      -0.675896       7.360367           0.037426
          121              O      -0.114293       7.663356      16.238206      -0.601414      42.729330 0.63484599E+03  0.15955220E+05                                 9.780518                            7.838032       0.074168       2.036672                    0.998792      29.570326      80.233739       0.671575       0.362892      -1.132626       0.008732       0.010747       0.057939       0.059571      -0.037931       0.024854       0.015399       0.024505      -0.101853      -0.056702      -0.001597       0.058299             11.503653      10.980441       3.049107       4.612332       8.142224       2.305130      15.388294           0.063199
          122              O      -2.862048       6.441295      17.018959      -0.544104      39.117598 0.54067438E+03  0.13016352E+05                                 9.203427                            7.218810       0.267523       2.137362                    0.996982      27.535547      72.439987       0.703924       0.361432      -1.137030      -0.033328       0.000521       0.004946       0.033697       0.033369       0.037308      -0.032149       0.074930       0.076731      -0.081310       0.018869       0.062441             11.107121      10.955644       0.072914      -6.364501       7.044720       0.048974      15.320998           0.035949
          123              O       5.186799      -2.183762      16.367671      -0.525146      29.014836 0.43506049E+03  0.99195988E+04                                 7.379566                            6.356354       0.551009       2.220850                    0.999190      27.013219      69.153730       0.771372       0.348255      -1.147669       0.016758      -0.044627       0.036173       0.059840      -0.018973      -0.040044       0.000198       0.004750      -0.117758      -0.059950       0.009257       0.050693              7.962199       8.649575       2.225782      -1.579249       5.848497      -1.098188       9.388525           0.026265
          124              O       1.645924       6.794067      13.738337      -0.565172      31.855336 0.49091541E+03  0.11528365E+05                                 7.857077                            6.768256       0.448085       2.183110                    0.998979      27.561526      71.446106       0.745361       0.349928      -1.147082      -0.002877      -0.053559       0.018220       0.056647      -0.005193       0.049513      -0.003174      -0.038447      -0.053247      -0.063716       0.024815       0.038901              8.456826       6.799402       0.785971      -0.667492      11.256734       3.342501       7.314342           0.058400
          125              O       0.070449       5.265437      14.125065      -0.563836      37.709962 0.55263969E+03  0.13382338E+05                                 8.952946                            7.298044       0.327363       2.147927                    0.997529      27.896385      73.692444       0.699864       0.361412      -1.136628       0.035091      -0.013909      -0.018303       0.041950      -0.001413       0.031763      -0.062134       0.051617      -0.000399      -0.079946       0.012696       0.067251             10.422222      12.502670       0.770867      -5.983279       6.502135       0.281079      12.261860           0.037950
          126              O      -3.572147       4.622000      18.130568      -0.583300      34.041164 0.52615457E+03  0.12579319E+05                                 8.269039                            7.034898       0.389483       2.156216                    0.998723      28.150976      73.772832       0.726321       0.352723      -1.144128       0.035068       0.047389       0.016079       0.061107      -0.011716       0.047162      -0.002070      -0.058566      -0.051355      -0.066592       0.022469       0.044123              9.086942       6.456969      -1.438067      -1.485414      13.443346       2.528532       7.360512           0.037435
          127              O       8.414225       3.575291       5.814266      -0.601488      42.735984 0.63496268E+03  0.15958956E+05                                 9.781657                            7.838850       0.073764       2.036519                    0.998790      29.572492      80.242788       0.671525       0.362901      -1.132614       0.007699       0.011524       0.057906       0.059541      -0.038250       0.007477       0.028272       0.022291      -0.101786      -0.056706      -0.001551       0.058257             11.505095       6.674079       1.723773       0.846490      12.450778       5.087041      15.390429           0.063233
          128              O       8.054503       0.589627       6.595019      -0.544082      39.117211 0.54066752E+03  0.13016159E+05                                 9.203421                            7.218806       0.267453       2.137349                    0.996981      27.535205      72.439239       0.703918       0.361436      -1.137026       0.010292      -0.031697       0.004934       0.033690       0.006518      -0.041704       0.026194      -0.099474       0.076752      -0.081306       0.018868       0.062438             11.107101       7.342103      -1.039199       1.918932      10.658247      -6.068514      15.320952           0.036049
          129              O      -2.556582       5.745247       5.943731      -0.525166      29.013196 0.43502994E+03  0.99187167E+04                                 7.379250                            6.356093       0.550349       2.220664                    0.999187      27.012550      69.151115       0.771396       0.348251      -1.147674      -0.047619       0.002849       0.036121       0.059837      -0.017037       0.011998      -0.038238       0.017245      -0.117480      -0.059891       0.009194       0.050697              7.961838       4.839159       1.053048      -0.585049       9.658383      -1.832340       9.387974           0.026513
          130              O       7.065616       5.001924       3.314396      -0.565129      31.849697 0.49081205E+03  0.11525244E+05                                 7.855843                            6.767291       0.448640       2.183287                    0.998982      27.560047      71.438350       0.745462       0.349901      -1.147112      -0.050355      -0.018588       0.018226       0.056687       0.006495      -0.017723       0.046435       0.037740      -0.052747      -0.063760       0.024710       0.039050              8.455416      10.427278       1.902811       3.390190       7.625877       0.345246       7.313092           0.058570
          131              O       6.068054       3.046494       3.701124      -0.563760      37.706477 0.55258073E+03  0.13380536E+05                                 8.952374                            7.297635       0.327321       2.147932                    0.997529      27.895040      73.687548       0.699888       0.361410      -1.136631      -0.023594       0.029446      -0.018300       0.041936      -0.015718      -0.068762       0.012110      -0.041108      -0.000372      -0.079983       0.012669       0.067313             10.421499       6.587514      -1.049490       2.028511      12.415988      -5.635401      12.260995           0.038115
          132              O       6.524579      -0.624214       7.706628      -0.583300      34.042001 0.52617062E+03  0.12579808E+05                                 8.269189                            7.035017       0.389404       2.156181                    0.998723      28.151288      73.774141       0.726313       0.352724      -1.144126       0.034990       0.047446       0.016068       0.061103       0.006772      -0.015840       0.044464       0.061551      -0.051431      -0.066578       0.022477       0.044101              9.087112      13.647680       0.774978       2.853688       6.252992      -0.675931       7.360663           0.037538
          133              O       5.921253       0.199645       4.609675      -0.601457      42.733772 0.63492325E+03  0.15957695E+05                                 9.781281                            7.838575       0.073971       2.036592                    0.998791      29.571746      80.239716       0.671542       0.362898      -1.132618      -0.008734      -0.010749      -0.057922       0.059555      -0.037915       0.024836       0.015440       0.024564      -0.101811      -0.056709      -0.001571       0.058280             11.504627      10.981266       3.049397       4.612774       8.142858       2.305344      15.389757           0.063256
          134              O       8.669008       1.421706       3.828922      -0.544078      39.117636 0.54067321E+03  0.13016343E+05                                 9.203530                            7.218875       0.267392       2.137332                    0.996980      27.535229      72.439663       0.703909       0.361439      -1.137022       0.033330      -0.000507      -0.004929       0.033696       0.033351       0.037305      -0.032159       0.074939       0.076745      -0.081308       0.018866       0.062441             11.107257      10.955768       0.072947      -6.364602       7.044796       0.048956      15.321206           0.036056
          135              O       0.620161      10.046763       4.480210      -0.525158      29.013300 0.43503198E+03  0.99187739E+04                                 7.379259                            6.356102       0.550631       2.220746                    0.999188      27.012668      69.151432       0.771396       0.348250      -1.147675      -0.016744       0.044657      -0.036141       0.059840      -0.018945      -0.040068       0.000213       0.004844      -0.117566      -0.059912       0.009218       0.050693              7.961851       8.649258       2.225692      -1.579185       5.848276      -1.098154       9.388018           0.026528
          136              O       4.161036       1.068934       7.109544      -0.565148      31.851925 0.49085263E+03  0.11526469E+05                                 7.856323                            6.767663       0.448455       2.183228                    0.998981      27.560653      71.441439       0.745424       0.349911      -1.147101       0.002923       0.053582      -0.018225       0.056672      -0.005217       0.049564      -0.003232      -0.038489      -0.052946      -0.063745       0.024758       0.038987              8.455967       6.798761       0.785935      -0.667362      11.255560       3.342053       7.313581           0.058552
          137              O       5.736511       2.597564       6.722816      -0.563788      37.708029 0.55260628E+03  0.13381321E+05                                 8.952641                            7.297820       0.327296       2.147916                    0.997529      27.895602      73.689693       0.699876       0.361411      -1.136629      -0.035082       0.013893       0.018300       0.041937      -0.001433       0.031780      -0.062146       0.051649      -0.000372      -0.079964       0.012678       0.067285             10.421845      12.502221       0.770799      -5.983034       6.501913       0.281082      12.261400           0.038089
          138              O       9.379107       3.241001       2.717313      -0.583315      34.042956 0.52618881E+03  0.12580348E+05                                 8.269300                            7.035102       0.389410       2.156162                    0.998724      28.151928      73.776057       0.726314       0.352720      -1.144129      -0.035034      -0.047403      -0.016054       0.061092      -0.011688       0.047151      -0.002053      -0.058452      -0.051533      -0.066563       0.022485       0.044078              9.087238       6.457158      -1.438112      -1.485487      13.443767       2.528659       7.360790           0.037554

******************************************************
Auxiliary information for the entire system
The total spin magnetic moment of the unit cell is   17.999247
The total net atomic charge of the unit cell is   -0.000006
Accuracy of reproducing the electrostatic potential in the unit cell:
  The inner radius (bohr) =    5.0000
  The outer radius (bohr) =   12.0000
  Valid grid points have density less than (e/(bohr^3)) =    0.0001
  The number of valid grid points were=       142312
  The rms potential error without charges in kcal/mol is=      4.99642
  The rms potential error with partial charges in kcal/mol is=      1.31592
  The RRMSE value at monopole order=      0.26337
  The rms potential error with partial charges and cloud penetration in kcal/mol is=      1.31798
  The RRMSE value at monopole order with cloud penetration is=      0.26379
  The rms potential error with partial charges and atomic dipoles in kcal/mol is=      0.80203
  The RRMSE value at dipole order=      0.16052
  The rms potential error with partial charges, atomic dipoles and cloud penetration in kcal/mol is=      0.80014
  The RRMSE value at dipole order with cloud penetration=      0.16014

******************************************************
The electron densities and ab initio electrostatic potential were computed in VASP using the PBE functional and
projector augmented wave method. See the main text of the journal article for a description of computational details.
The atomic charges, dipoles, and quadrupoles were computed with the DDEC6 method as described in
(a) T. A. Manz and N. Gabaldon Limas, RSC Adv. 6 (2016) 47771-47801 DOI: 10.1039/c6ra04656h
(b) N. Gabaldon Limas and T. A. Manz, RSC Adv. 8 (2018) 2678-2707 DOI: 10.1039/c7ra11829e.
For each atom in the material, the electron cloud parameters were fit to the spherically averaged atom-in-material
electron density using radial positions for which this density was between 10^-4 and 10^-2 electrons per cubic bohr.
The polarizabilities, dispersion coefficients, and quantum Drude oscillator (QDO) parameters were fit using the MCLF method.
The magnetic structure of the system was optimized in VASP from the default ferromagnetic initial guess using spin polarization.
The atomic spin moments (ASMs) were computed on this optimized magnetic structure using the DDEC6 partition as inputs
to the method of T. A. Manz and D. S. Sholl, J. Chem. Theory Comput. 7 (2011) 4146-4164 DOI: 10.1021/ct200539n.
The RMSE and RRMSE were computed using a uniform grid with Ewald summation.
