# Supplementary material for: A collection of forcefield precursors for metal–organic frameworks
Source: RSC Adv. 2019 Nov 13;9(63):36492–507. doi: 10.1039/c9ra07327b (PMC9075174; doi:10.1039/c9ra07327b)
Supplement: RA-009-C9RA07327B-s6190 [file RA-009-C9RA07327B-s6190.xyz]

  196
jmolscript: load "" {1 1 1} spacegroup "x,y,z" unitcell [{     12.646000     0.000000     0.000000 }, {      0.000000    14.834000     0.000000 }, {     -2.269055     0.000000    15.890919 }]
Mn     0.249692     3.689364     0.243131     1.021686
Mn     4.938781    11.106364     7.702328     1.021471
Mn    10.127253    11.144636    15.647788     1.021259
Mn     5.438164     3.727636     8.188591     1.021456
Mn     0.000000     0.000000     0.000000     1.069959
Mn     5.188473     7.417000     7.945460     1.069968
Mn     0.000000     7.417000     0.000000     1.059672
Mn     5.188473     0.000000     7.945460     1.059652
H      7.253695     0.811420    12.850986     0.095015
H      5.195334     0.784719    11.856215     0.110564
H      3.919438     3.647681    14.379693     0.120691
H      6.071537     3.770803    15.275940     0.114796
H      1.229484     1.648057     9.766559     0.120640
H      2.021625     2.078243    14.262100     0.121155
H     -0.724105     0.250695     9.579046     0.113954
H      9.841455     0.155757     8.641482     0.114997
H      8.611604     3.023169    11.196742     0.102651
H     10.663189     2.986084    12.194691     0.111699
H      2.685939     0.980527     4.738672     0.158980
H      2.621541     2.546998     4.729137     0.160888
H      3.728223     1.803814     3.904399     0.161175
H      8.311722     8.228420    10.985392     0.094995
H     10.370083     8.201719    11.980164     0.110540
H     -1.000020    11.064681     9.456686     0.120682
H      9.493880    11.187803     8.560438     0.114792
H      1.689934     9.065057    14.069820     0.120628
H      0.897793     9.495243     9.574279     0.121123
H      3.643522     7.667695    14.257333     0.113911
H      5.723963     7.572757    15.194897     0.114964
H      6.953813    10.440169    12.639637     0.102654
H      4.902229    10.403084    11.641687     0.111703
H      2.502533     8.397527     3.206787     0.158968
H      2.566931     9.963998     3.216322     0.160929
H      1.460250     9.220814     4.041061     0.161197
H      3.123250    14.022580     3.039933     0.094981
H      5.181611    14.049281     4.034704     0.110516
H      6.457507    11.186319     1.511226     0.120633
H      4.305408    11.063197     0.614979     0.114754
H      9.147461    13.185943     6.124360     0.120611
H      8.355320    12.755757     1.628819     0.121094
H     11.101050    14.583305     6.311873     0.113909
H      0.535490    14.678243     7.249437     0.114959
H      1.765341    11.810831     4.694177     0.102638
H     -0.286244    11.847916     3.696228     0.111686
H      7.691006    13.853473    11.152247     0.158957
H      7.755404    12.287002    11.161782     0.160905
H      6.648722    13.030186    11.986520     0.161172
H      2.065223     6.605580     4.905527     0.095014
H      0.006862     6.632281     3.910755     0.110572
H     11.376965     3.769319     6.434233     0.120705
H      0.883065     3.646197     7.330481     0.114816
H      8.687011     5.768943     1.821099     0.120656
H      9.479152     5.338757     6.316640     0.121160
H      6.733423     7.166305     1.633586     0.113966
H      4.652982     7.261243     0.696022     0.115018
H      3.423132     4.393831     3.251282     0.102672
H      5.474716     4.430916     4.249232     0.111728
H      7.874412     6.436473    12.684132     0.158975
H      7.810014     4.870002    12.674597     0.160897
H      8.916695     5.613186    11.849858     0.161176
C      8.246792     2.226583    14.867544     0.641271
C      6.891336     2.279986    14.184234    -0.035962
C      6.594496     1.392913    13.154503    -0.124945
C      5.354772     1.354344    12.572895    -0.150558
C      4.325961     2.174664    13.055979     0.090967
C      4.590115     3.083989    14.066641    -0.145880
C      5.883924     3.144808    14.614878    -0.114658
C      2.919570     2.057476    12.490262     0.048838
C      2.665646     1.918036    11.115698    -0.052938
C      3.740604     1.983306    10.052595     0.643307
C      1.381246     1.754862    10.678698    -0.170200
C      0.278685     1.744478    11.554287     0.035980
C      0.534458     1.877984    12.933619    -0.044999
C     -0.557297     1.820132    13.990365     0.641990
C      1.853423     2.014457    13.349961    -0.166672
C     -1.130365     1.667342    10.980625     0.091010
C     -1.401072     0.795102     9.909577    -0.145325
C     10.006048     0.738733     9.348628    -0.116175
C      8.972763     1.559053     9.836479    -0.037709
C      9.264123     2.438710    10.886869    -0.117667
C     10.505436     2.440193    11.457353    -0.139433
C      7.588287     1.599105     9.188129     0.633232
C      1.592523     1.725194     2.140507     0.602576
C      2.817822     1.768213     4.204737    -0.268421
C      7.318625     9.643583     8.968835     0.641270
C      8.674081     9.696986     9.652144    -0.035983
C      8.970921     8.809913    10.681876    -0.124976
C     10.210645     8.771344    11.263483    -0.150600
C     -1.406544     9.591664    10.780399     0.090957
C     10.975302    10.500989     9.769737    -0.145895
C      9.681494    10.561808     9.221500    -0.114668
C     -0.000153     9.474476    11.346116     0.048822
C      0.253772     9.335036    12.720681    -0.052952
C     -0.821186     9.400306    13.783783     0.643311
C      1.538172     9.171862    13.157681    -0.170230
C      2.640732     9.161478    12.282091     0.035965
C      2.384960     9.294984    10.902760    -0.045023
C      3.476714     9.237132     9.846013     0.641990
C      1.065995     9.431457    10.486417    -0.166696
C      4.049783     9.084342    12.855753     0.091012
C      4.320490     8.212102    13.926801    -0.145353
C      5.559370     8.155733    14.487751    -0.116221
C      6.592655     8.976053    13.999900    -0.037708
C      6.301294     9.855710    12.949510    -0.117666
C      5.059982     9.857193    12.379026    -0.139436
C      7.977130     9.016105    14.648249     0.633228
C      3.595950     9.142194     5.804953     0.602592
C      2.370651     9.185213     3.740722    -0.268421
C      2.130153    12.607417     1.023375     0.641252
C      3.485609    12.554014     1.706685    -0.035995
C      3.782449    13.441087     2.736416    -0.124998
C      5.022173    13.479656     3.318024    -0.150608
C      6.050984    12.659336     2.834940     0.090941
C      5.786830    11.750011     1.824278    -0.145907
C      4.493021    11.689192     1.276041    -0.114697
C      7.457375    12.776524     3.400657     0.048813
C      7.711299    12.915964     4.775221    -0.052978
C      6.636341    12.850694     5.838324     0.643333
C      8.995699    13.079138     5.212221    -0.170249
C     10.098260    13.089522     4.336632     0.035944
C      9.842487    12.956016     2.957300    -0.045033
C     10.934242    13.013868     1.900554     0.641978
C      8.523522    12.819543     2.540958    -0.166699
C     11.507310    13.166658     4.910294     0.091012
C     -0.867983    14.038898     5.981342    -0.145360
C      0.370897    14.095267     6.542291    -0.116227
C      1.404182    13.274947     6.054440    -0.037730
C      1.112822    12.395290     5.004050    -0.117673
C     -0.128491    12.393807     4.433566    -0.139438
C      2.788658    13.234895     6.702790     0.633244
C      8.784422    13.108806    13.750412     0.602553
C      7.559123    13.065787    11.686182    -0.268424
C      3.058320     5.190417     6.922084     0.641258
C      1.702864     5.137014     6.238775    -0.035957
C      1.406024     6.024087     5.209043    -0.124957
C      0.166300     6.062656     4.627436    -0.150570
C     11.783489     5.242336     5.110520     0.090963
C     -0.598357     4.333011     6.121182    -0.145865
C      0.695451     4.272192     6.669419    -0.114645
C     10.377098     5.359524     4.544803     0.048849
C     10.123173     5.498964     3.170238    -0.052914
C     11.198131     5.433694     2.107136     0.643312
C      8.838773     5.662138     2.733238    -0.170187
C      7.736213     5.672522     3.608828     0.035988
C      7.991985     5.539016     4.988159    -0.044988
C      6.900231     5.596868     6.044906     0.641968
C      9.310950     5.402543     5.404502    -0.166644
C      6.327162     5.749658     3.035166     0.091021
C      6.056455     6.621898     1.964118    -0.145295
C      4.817575     6.678267     1.403168    -0.116158
C      3.784290     5.857947     1.891019    -0.037700
C      4.075651     4.978290     2.941409    -0.117645
C      5.316963     4.976807     3.511893    -0.139401
C      2.399815     5.817895     1.242670     0.633255
C      6.780995     5.691806    10.085966     0.602567
C      8.006294     5.648787    12.150197    -0.268423
N      1.938710     1.723711     3.063769    -0.105230
N      3.249763     9.140711     4.881690    -0.105224
N      8.438235    13.110289    12.827150    -0.105244
N      7.127182     5.693289    11.009229    -0.105224
O      8.708842     3.327266    15.236213    -0.594988
O      8.736491     1.117000    15.024864    -0.579493
O      4.331814     3.086955     9.906399    -0.562944
O      3.955911     0.956793     9.377231    -0.604457
O     -0.857144     2.905981    14.522711    -0.599145
O     -1.016138     0.694231    14.281169    -0.575082
O      7.077278     0.520673     8.887791    -0.576232
O      7.123717     2.747257     9.005384    -0.590508
O      0.730122     1.747445     1.263328    -0.502807
O      6.856575    10.744266     8.600165    -0.594936
O      6.828926     8.534000     8.811515    -0.579534
O     -1.412396    10.503955    13.929980    -0.562906
O     -1.036493     8.373793    14.459147    -0.604492
O      3.776562    10.322981     9.313668    -0.599094
O      3.935556     8.111231     9.555210    -0.575132
O      8.488140     7.937673    14.948588    -0.576283
O      8.441701    10.164257    14.830995    -0.590456
O      4.458350     9.164445     6.682131    -0.502776
O      1.668103    11.506734     0.654706    -0.594955
O      1.640454    13.717000     0.866055    -0.579541
O      6.045131    11.747045     5.984520    -0.562965
O      6.421034    13.877207     6.513688    -0.604486
O     11.234089    11.928019     1.368208    -0.599099
O     11.393083    14.139769     1.609750    -0.575162
O      3.299667    14.313327     7.003128    -0.576269
O      3.253228    12.086743     6.885535    -0.590511
O      9.646823    13.086555    14.627591    -0.502761
O      3.520370     4.089734     7.290754    -0.594929
O      3.548019     6.300000     7.079404    -0.579502
O     11.789341     4.330045     1.960939    -0.562950
O     11.413438     6.460207     1.431772    -0.604437
O      6.600383     4.511019     6.577251    -0.599071
O      6.441389     6.722769     6.335709    -0.575086
O      1.888805     6.896327     0.942331    -0.576210
O      1.935244     4.669743     1.059924    -0.590512
O      5.918595     5.669555     9.208788    -0.502788

The following XYZ coordinates are in angstroms. Other properties are in atomic units.
The sperically averaged electron density of each atom fit to a function of the form exp(a - br)
eigen_1, eigen_2 and eigen_3 are the three eigenvalues of traceless quadrupole moment tensor
  atom number  atomic symbol              X              Y              Z     net charge C6 coefficient C8 coefficient C10 coefficient fluctuating dipole atomic polarizability isotropic forcefield polarizability              a              b squared Pearson coefficient          <r^3>          <r^4>         wp_QDO          m_QDO          q_QDO       dipole_x       dipole_y       dipole_z         dipole            Qxy            Qxz            Qyz     Q(x^2-y^2)  Q(3z^2 - R^2)        eigen_1        eigen_2        eigen_3 static polarizability      alpha(xx)      alpha(xy)      alpha(xz)      alpha(yy)      alpha(yz)      alpha(zz) atomic spin moment
            1             Mn       0.249692       3.689364       0.243131       1.021686     166.625008 0.36916297E+04  0.13883269E+06                                23.687185                           19.244004       0.065913       1.811265                    0.999962      54.348555     159.817403       0.432941       0.376187      -1.164872       0.008275      -0.040016       0.011208       0.042372       0.008061      -0.013734      -0.095896       0.082215       0.110473      -0.118664       0.019386       0.099278             28.180431      26.792242       0.472876       0.199482      31.336283      10.624376      26.412767           4.728152
            2             Mn       4.938781      11.106364       7.702328       1.021471     166.642899 0.36921236E+04  0.13885675E+06                                23.689418                           19.245742       0.065685       1.811175                    0.999963      54.351021     159.830977       0.432903       0.376205      -1.164851      -0.008288      -0.040078      -0.011262       0.042447      -0.008066      -0.013729       0.095778       0.082354       0.110481      -0.118609       0.019447       0.099162             28.183248      26.794807      -0.472832       0.199372      31.339408     -10.625837      26.415530           4.727878
            3             Mn      10.127253      11.144636      15.647788       1.021259     166.665160 0.36927478E+04  0.13888688E+06                                23.691912                           19.247718       0.065493       1.811089                    0.999963      54.354578     159.848216       0.432867       0.376218      -1.164834      -0.008295       0.040153      -0.011303       0.042530       0.008092      -0.013742      -0.095639       0.082499       0.110444      -0.118536       0.019506       0.099030             28.186266      26.797400       0.472841       0.199420      31.343246      10.627164      26.418152           4.727582
            4             Mn       5.438164       3.727636       8.188591       1.021456     166.639442 0.36920679E+04  0.13885415E+06                                23.689150                           19.245662       0.065659       1.811173                    0.999963      54.350463     159.829110       0.432902       0.376207      -1.164849       0.008284       0.040068       0.011256       0.042435      -0.008075      -0.013744       0.095782       0.082350       0.110463      -0.118611       0.019441       0.099169             28.182701      26.794156      -0.472925       0.199567      31.339116     -10.625309      26.414832           4.727856
            5             Mn       0.000000       0.000000       0.000000       1.069959     154.395791 0.32420856E+04  0.11833806E+06                                23.390243                           18.789403       0.058499       1.821758                    0.999935      52.767094     154.165208       0.410935       0.408350      -1.138273       0.000003      -0.000036       0.000012       0.000038      -0.039485      -0.021419       0.079407       0.059721       0.095341      -0.099994       0.000265       0.099729             28.083440      25.144427       2.161870       1.438627      33.593494      -6.575870      25.512400           4.715845
            6             Mn       5.188473       7.417000       7.945460       1.069968     154.396295 0.32420967E+04  0.11833854E+06                                23.390258                           18.789412       0.058503       1.821759                    0.999935      52.767200     154.165453       0.410936       0.408349      -1.138273       0.000001      -0.000001       0.000011       0.000012       0.039489      -0.021425      -0.079406       0.059720       0.095333      -0.099993       0.000260       0.099733             28.083434      25.144493      -2.161784       1.438698      33.593315       6.575839      25.512495           4.715884
            7             Mn       0.000000       7.417000       0.000000       1.059672     180.293266 0.36730924E+04  0.13781530E+06                                24.963593                           19.347560       0.057783       1.815252                    0.999918      53.338086     156.121273       0.427158       0.382166      -1.161523      -0.000010       0.000068       0.000022       0.000072       0.043338      -0.013448       0.225489       0.046972       0.272410      -0.236928      -0.013970       0.250898             30.267527      29.189128      -0.559756       0.154366      32.178382     -15.300880      29.435070           4.779151
            8             Mn       5.188473       0.000000       7.945460       1.059652     180.287459 0.36729710E+04  0.13780939E+06                                24.962958                           19.347149       0.057818       1.815268                    0.999918      53.337459     156.117905       0.427166       0.382162      -1.161527      -0.000000       0.000005      -0.000008       0.000009      -0.043338      -0.013450      -0.225537       0.046925       0.272446      -0.236957      -0.013999       0.250957             30.266692      29.188374       0.559719       0.154340      32.177336      15.300384      29.434365           4.779007
            9              H       7.253695       0.811420      12.850986       0.095015       1.047801 0.76990987E+01  0.75847907E+02                                 1.771362                            1.671038      -1.287274       2.253644                    0.993318       3.927917      11.496084       0.457129       1.360079      -0.689150       0.023008      -0.019481      -0.011531       0.032278      -0.005292       0.001592       0.011778       0.010441      -0.009522      -0.016235       0.005591       0.010644              1.817017       2.011917      -0.480524      -0.158414       1.909730       0.207842       1.529403          -0.000072
           10              H       5.195334       0.784719      11.856215       0.110564       1.137929 0.86348107E+01  0.86779607E+02                                 1.826301                            1.739069      -1.086459       2.360710                    0.996254       3.675250      10.558892       0.464012       1.313445      -0.701284      -0.004548      -0.019703      -0.029102       0.035437      -0.000500       0.001242       0.012431       0.006208      -0.004100      -0.014418       0.003825       0.010593              1.849768       1.689704       0.005082       0.215974       1.776598       0.401070       2.083001          -0.000301
           11              H       3.919438       3.647681      14.379693       0.120691       1.042368 0.75167238E+01  0.71919063E+02                                 1.634018                            1.555226      -0.868106       2.469863                    0.999174       3.265699       8.731237       0.530519       1.206673      -0.726763      -0.026150       0.024071       0.012592       0.037706      -0.007499       0.003128       0.012023       0.007623      -0.012111      -0.017372       0.005373       0.011999              1.649418       1.860895      -0.314042      -0.171771       1.649794       0.237179       1.437564           0.000036
           12              H       6.071537       3.770803      15.275940       0.114796       1.017930 0.72413405E+01  0.69106178E+02                                 1.649578                            1.556528      -0.870344       2.465281                    0.999122       3.354672       9.157515       0.511543       1.254660      -0.714864       0.006845       0.026062       0.028405       0.039153      -0.005469       0.005687       0.013490       0.000273      -0.003487      -0.017323       0.004167       0.013156              1.681438       1.463242       0.093360       0.145138       1.751124       0.467440       1.829949          -0.000090
           13              H       1.229484       1.648057       9.766559       0.120640       0.983144 0.70763186E+01  0.67674264E+02                                 1.659425                            1.575265      -1.002107       2.409631                    0.997859       3.463854       9.712284       0.487034       1.315016      -0.700973      -0.001973      -0.004355      -0.035622       0.035941       0.001780      -0.001989       0.001189       0.012343       0.034926      -0.012333       0.000319       0.012014              1.693704       1.599446       0.067229       0.107205       1.321518       0.089001       2.160149          -0.000092
           14              H       2.021625       2.078243      14.262100       0.121155       1.079690 0.80917963E+01  0.79120242E+02                                 1.699879                            1.635569      -0.963841       2.428125                    0.998333       3.340463       9.125750       0.505289       1.239721      -0.719508       0.004078       0.001152       0.037062       0.037304       0.001320      -0.002465      -0.001089       0.011728       0.040226      -0.012741      -0.001146       0.013887              1.706942       1.643321       0.064677       0.075138       1.326898       0.059153       2.150607           0.000007
           15              H      -0.724105       0.250695       9.579046       0.113954       1.092116 0.78668829E+01  0.76327511E+02                                 1.701270                            1.601826      -0.932693       2.435291                    0.998369       3.373501       9.159434       0.516141       1.223092      -0.722447       0.024836      -0.023697      -0.010576       0.035920      -0.007738       0.003589       0.010566       0.007713      -0.009919      -0.016277       0.005178       0.011099              1.734135       1.949481      -0.322625      -0.223751       1.671713       0.264814       1.581212           0.000023
           16              H       9.841455       0.155757       8.641482       0.114997       1.005887 0.70499779E+01  0.66988384E+02                                 1.650134                            1.545153      -0.880583       2.461637                    0.998880       3.384819       9.290885       0.507584       1.269949      -0.711028      -0.006306      -0.023417      -0.027578       0.036725      -0.005161       0.006736       0.012209       0.004884      -0.000412      -0.017089       0.005715       0.011374              1.694354       1.454275       0.076823       0.087992       1.697389       0.476686       1.931399          -0.000103
           17              H       8.611604       3.023169      11.196742       0.102651       1.010512 0.72957147E+01  0.70885178E+02                                 1.731083                            1.628912      -1.236362       2.286813                    0.993905       3.798498      11.026204       0.462232       1.363825      -0.688950      -0.023534       0.021597       0.011339       0.033895      -0.006728       0.003142       0.010083       0.010331      -0.010974      -0.015740       0.005093       0.010647              1.780910       1.977741      -0.479818      -0.175991       1.861002       0.208454       1.503988          -0.000095
           18              H      10.663189       2.986084      12.194691       0.111699       1.133133 0.85102774E+01  0.85189733E+02                                 1.820614                            1.725591      -1.061212       2.372422                    0.997055       3.644239      10.437756       0.466337       1.312088      -0.701697       0.004080       0.018955       0.029444       0.035254      -0.001926      -0.000425       0.010851       0.005314      -0.008142      -0.012942       0.003536       0.009405              1.851606       1.668931       0.008447       0.221424       1.719239       0.408056       2.166647          -0.000231
           19              H       2.685939       0.980527       4.738672       0.158980       0.902662 0.61369630E+01  0.56929081E+02                                 1.608213                            1.492432      -0.945943       2.448246                    0.998958       3.342103       9.385156       0.485131       1.361027      -0.691416      -0.001877      -0.018187       0.014402       0.023275       0.002707       0.005827      -0.002882      -0.003079      -0.005659      -0.008524       0.003892       0.004633              1.672629       1.270595       0.062894      -0.060562       2.080381      -0.492664       1.666913           0.000106
           20              H       2.621541       2.546998       4.729137       0.160888       0.890815 0.60650673E+01  0.56008691E+02                                 1.586527                            1.478372      -0.917002       2.465305                    0.999171       3.281567       9.147380       0.490821       1.351335      -0.693740      -0.003522       0.018005       0.014839       0.023597      -0.003475       0.006562       0.002835      -0.000201      -0.003566      -0.008991       0.002595       0.006396              1.643502       1.273171      -0.101847      -0.091454       2.040076       0.463407       1.617258           0.000172
           21              H       3.728223       1.803814       3.904399       0.161175       0.914989 0.66187622E+01  0.61343598E+02                                 1.517321                            1.472203      -0.693452       2.574198                    0.999990       2.987844       7.861644       0.538175       1.227977      -0.723607       0.025054       0.001246      -0.003917       0.025389       0.001332      -0.000367       0.000345       0.021227       0.011869      -0.012683       0.003940       0.008743              1.521828       1.884047       0.037223      -0.166519       1.393101      -0.009841       1.288337           0.000217
           22              H       8.311722       8.228420      10.985392       0.094995       1.047838 0.76994664E+01  0.75852673E+02                                 1.771427                            1.671096      -1.287270       2.253637                    0.993317       3.928065      11.496722       0.457112       1.360108      -0.689144      -0.023010      -0.019475       0.011534       0.032277       0.005293       0.001594      -0.011781       0.010441      -0.009525      -0.016239       0.005593       0.010646              1.817086       2.012003       0.480547      -0.158417       1.909799      -0.207850       1.529455          -0.000073
           23              H      10.370083       8.201719      11.980164       0.110540       1.138018 0.86357402E+01  0.86791898E+02                                 1.826446                            1.739201      -1.086550       2.360656                    0.996252       3.675528      10.560114       0.463975       1.313504      -0.701271       0.004548      -0.019696       0.029103       0.035434       0.000502       0.001242      -0.012431       0.006215      -0.004100      -0.014420       0.003828       0.010591              1.849917       1.689847      -0.005078       0.216002       1.776731      -0.401109       2.083174          -0.000299
           24              H      -1.000020      11.064681       9.456686       0.120682       1.042356 0.75166296E+01  0.71918051E+02                                 1.634019                            1.555228      -0.868120       2.469859                    0.999174       3.265698       8.731273       0.530512       1.206691      -0.726759       0.026153       0.024067      -0.012597       0.037708       0.007499       0.003127      -0.012025       0.007627      -0.012107      -0.017373       0.005373       0.012000              1.649419       1.860896       0.314038      -0.171768       1.649794      -0.237179       1.437566           0.000028
           25              H       9.493880      11.187803       8.560438       0.114792       1.017902 0.72411079E+01  0.69103509E+02                                 1.649563                            1.556514      -0.870373       2.465274                    0.999121       3.354642       9.157449       0.511539       1.254678      -0.714861      -0.006845       0.026062      -0.028411       0.039157       0.005469       0.005686      -0.013493       0.000273      -0.003482      -0.017325       0.004166       0.013159              1.681423       1.463232      -0.093359       0.145137       1.751106      -0.467433       1.829932          -0.000098
           26              H       1.689934       9.065057      14.069820       0.120628       0.983170 0.70765803E+01  0.67677545E+02                                 1.659468                            1.575305      -1.002132       2.409611                    0.997859       3.463958       9.712703       0.487021       1.315034      -0.700969       0.001975      -0.004347       0.035620       0.035938      -0.001780      -0.001988      -0.001187       0.012348       0.034927      -0.012336       0.000321       0.012014              1.693749       1.599499      -0.067233       0.107207       1.321550      -0.088999       2.160197          -0.000085
           27              H       0.897793       9.495243       9.574279       0.121123       1.079733 0.80922511E+01  0.79126201E+02                                 1.699966                            1.635650      -0.963917       2.428090                    0.998333       3.340580       9.126308       0.505257       1.239774      -0.719497      -0.004078       0.001157      -0.037064       0.037306      -0.001321      -0.002465       0.001086       0.011729       0.040231      -0.012742      -0.001146       0.013888              1.707031       1.643414      -0.064682       0.075140       1.326958      -0.059158       2.150721          -0.000002
           28              H       3.643522       7.667695      14.257333       0.113911       1.092280 0.78683786E+01  0.76345721E+02                                 1.701440                            1.601977      -0.932823       2.435203                    0.998368       3.373829       9.160574       0.516117       1.223091      -0.722446      -0.024836      -0.023689       0.010571       0.035913       0.007736       0.003589      -0.010567       0.007715      -0.009914      -0.016277       0.005180       0.011097              1.734312       1.949697       0.322671      -0.223778       1.671876      -0.264851       1.581362           0.000031
           29              H       5.723963       7.572757      15.194897       0.114964       1.006072 0.70515838E+01  0.67007182E+02                                 1.650291                            1.545292      -0.880735       2.461524                    0.998878       3.385199       9.292049       0.507581       1.269889      -0.711040       0.006304      -0.023406       0.027572       0.036712       0.005164       0.006734      -0.012208       0.004889      -0.000411      -0.017090       0.005719       0.011371              1.694518       1.454412      -0.076835       0.088009       1.697551      -0.476751       1.931591          -0.000096
           30              H       6.953813      10.440169      12.639637       0.102654       1.010487 0.72954769E+01  0.70882168E+02                                 1.731045                            1.628878      -1.236312       2.286839                    0.993905       3.798416      11.025849       0.462241       1.363812      -0.688953       0.023535       0.021596      -0.011341       0.033895       0.006729       0.003139      -0.010084       0.010329      -0.010973      -0.015740       0.005091       0.010648              1.780871       1.977698       0.479803      -0.175987       1.860958      -0.208446       1.503957          -0.000094
           31              H       4.902229      10.403084      11.641687       0.111703       1.133128 0.85102241E+01  0.85189095E+02                                 1.820611                            1.725588      -1.061235       2.372414                    0.997055       3.644224      10.437718       0.466336       1.312092      -0.701697      -0.004079       0.018953      -0.029446       0.035255       0.001927      -0.000427      -0.010851       0.005315      -0.008142      -0.012942       0.003536       0.009406              1.851604       1.668930      -0.008447       0.221423       1.719236      -0.408056       2.166645          -0.000232
           32              H       2.502533       8.397527       3.206787       0.158968       0.902778 0.61379090E+01  0.56939602E+02                                 1.608285                            1.492494      -0.945840       2.448255                    0.998959       3.342297       9.385603       0.485150       1.360931      -0.691433       0.001878      -0.018173      -0.014403       0.023264      -0.002708       0.005827       0.002884      -0.003077      -0.005647      -0.008524       0.003891       0.004633              1.672706       1.270644      -0.062896      -0.060562       2.080479       0.492699       1.666996           0.000110
           33              H       2.566931       9.963998       3.216322       0.160929       0.890696 0.60641049E+01  0.55997976E+02                                 1.586438                            1.478296      -0.917074       2.465310                    0.999171       3.281364       9.146875       0.490810       1.351410      -0.693725       0.003522       0.018018      -0.014836       0.023604       0.003474       0.006562      -0.002832      -0.000204      -0.003572      -0.008990       0.002594       0.006396              1.643406       1.273110       0.101838      -0.091446       2.039948      -0.463362       1.617160           0.000175
           34              H       1.460250       9.220814       4.041061       0.161197       0.914976 0.66186306E+01  0.61341960E+02                                 1.517289                            1.472175      -0.693453       2.574198                    0.999990       2.987811       7.861483       0.538189       1.227953      -0.723611      -0.025051       0.001261       0.003920       0.025387      -0.001333      -0.000369      -0.000345       0.021224       0.011874      -0.012682       0.003941       0.008742              1.521796       1.884000      -0.037229      -0.166513       1.393075       0.009843       1.288314           0.000216
           35              H       3.123250      14.022580       3.039933       0.094981       1.047887 0.76999149E+01  0.75858112E+02                                 1.771471                            1.671136      -1.287298       2.253614                    0.993316       3.928181      11.497097       0.457111       1.360093      -0.689146      -0.023010       0.019472       0.011534       0.032275      -0.005293       0.001594       0.011783       0.010442      -0.009528      -0.016241       0.005594       0.010647              1.817132       2.012057      -0.480564      -0.158422       1.909848       0.207857       1.529492          -0.000072
           36              H       5.181611      14.049281       4.034704       0.110516       1.138033 0.86358703E+01  0.86793430E+02                                 1.826458                            1.739212      -1.086546       2.360653                    0.996252       3.675548      10.560144       0.463976       1.313500      -0.701272       0.004548       0.019697       0.029104       0.035436      -0.000503       0.001242       0.012434       0.006215      -0.004100      -0.014423       0.003828       0.010594              1.849929       1.689859       0.005079       0.216005       1.776742       0.401112       2.083187          -0.000301
           37              H       6.457507      11.186319       1.511226       0.120633       1.042378 0.75168184E+01  0.71920307E+02                                 1.634052                            1.555257      -0.868173       2.469833                    0.999173       3.265736       8.731401       0.530502       1.206706      -0.726757       0.026156      -0.024066      -0.012601       0.037711      -0.007499       0.003126       0.012026       0.007629      -0.012105      -0.017375       0.005374       0.012001              1.649452       1.860938      -0.314050      -0.171774       1.649827       0.237187       1.437593           0.000037
           38              H       4.305408      11.063197       0.614979       0.114754       1.017938 0.72414322E+01  0.69107412E+02                                 1.649609                            1.556556      -0.870461       2.465227                    0.999121       3.354728       9.157752       0.511528       1.254690      -0.714859      -0.006844      -0.026059      -0.028414       0.039157      -0.005470       0.005686       0.013494       0.000273      -0.003477      -0.017325       0.004165       0.013160              1.681471       1.463272       0.093361       0.145143       1.751156       0.467452       1.829985          -0.000090
           39              H       9.147461      13.185943       6.124360       0.120611       0.983190 0.70767591E+01  0.67679662E+02                                 1.659490                            1.575325      -1.002147       2.409599                    0.997859       3.464003       9.712849       0.487018       1.315034      -0.700969       0.001975       0.004354       0.035619       0.035939       0.001780      -0.001989       0.001189       0.012348       0.034925      -0.012335       0.000321       0.012014              1.693772       1.599521       0.067234       0.107209       1.321565       0.089002       2.160231          -0.000091
           40              H       8.355320      12.755757       1.628819       0.121094       1.079716 0.80920950E+01  0.79124340E+02                                 1.699963                            1.635647      -0.963934       2.428088                    0.998332       3.340545       9.126211       0.505251       1.239794      -0.719494      -0.004077      -0.001161      -0.037067       0.037309       0.001322      -0.002465      -0.001085       0.011728       0.040235      -0.012742      -0.001147       0.013889              1.707028       1.643411       0.064682       0.075141       1.326955       0.059157       2.150716           0.000006
           41              H      11.101050      14.583305       6.311873       0.113909       1.092251 0.78681329E+01  0.76342874E+02                                 1.701427                            1.601966      -0.932826       2.435209                    0.998368       3.373785       9.160479       0.516111       1.223112      -0.722442      -0.024838       0.023690       0.010572       0.035916      -0.007738       0.003589       0.010568       0.007718      -0.009918      -0.016279       0.005180       0.011099              1.734298       1.949679      -0.322665      -0.223774       1.671863       0.264848       1.581352           0.000022
           42              H       0.535490      14.678243       7.249437       0.114959       1.006049 0.70513957E+01  0.67005086E+02                                 1.650285                            1.545287      -0.880726       2.461535                    0.998878       3.385168       9.292005       0.507574       1.269914      -0.711035       0.006304       0.023410       0.027573       0.036716      -0.005163       0.006735       0.012209       0.004890      -0.000414      -0.017091       0.005719       0.011373              1.694512       1.454408       0.076834       0.088009       1.697544       0.476748       1.931585          -0.000104
           43              H       1.765341      11.810831       4.694177       0.102638       1.010487 0.72954900E+01  0.70882484E+02                                 1.731064                            1.628895      -1.236291       2.286848                    0.993905       3.798450      11.026042       0.462230       1.363839      -0.688948       0.023536      -0.021593      -0.011345       0.033896      -0.006729       0.003141       0.010085       0.010330      -0.010969      -0.015742       0.005094       0.010648              1.780892       1.977725      -0.479812      -0.175990       1.860978       0.208449       1.503973          -0.000095
           44              H      -0.286244      11.847916       3.696228       0.111686       1.133124 0.85102225E+01  0.85189444E+02                                 1.820646                            1.725619      -1.061294       2.372393                    0.997054       3.644255      10.437977       0.466317       1.312140      -0.701687      -0.004079      -0.018952      -0.029450       0.035258      -0.001926      -0.000428       0.010851       0.005316      -0.008146      -0.012942       0.003536       0.009406              1.851640       1.668963       0.008446       0.221429       1.719267       0.408066       2.166689          -0.000233
           45              H       7.691006      13.853473      11.152247       0.158957       0.902789 0.61380024E+01  0.56940726E+02                                 1.608305                            1.492510      -0.945914       2.448222                    0.998958       3.342333       9.385747       0.485145       1.360940      -0.691432       0.001880       0.018177      -0.014402       0.023267       0.002708       0.005826      -0.002883      -0.003079      -0.005651      -0.008523       0.003891       0.004631              1.672728       1.270657       0.062899      -0.060564       2.080509      -0.492710       1.667016           0.000107
           46              H       7.755404      12.287002      11.161782       0.160905       0.890742 0.60644736E+01  0.56002023E+02                                 1.586468                            1.478321      -0.917007       2.465324                    0.999171       3.281438       9.147023       0.490817       1.351374      -0.693733       0.003525      -0.018015      -0.014834       0.023601      -0.003475       0.006562       0.002833      -0.000203      -0.003569      -0.008990       0.002594       0.006396              1.643438       1.273130      -0.101842      -0.091449       2.039992       0.463376       1.617191           0.000173
           47              H       6.648722      13.030186      11.986520       0.161172       0.915007 0.66189089E+01  0.61345150E+02                                 1.517322                            1.472205      -0.693442       2.574194                    0.999990       2.987870       7.861663       0.538184       1.227952      -0.723612      -0.025049      -0.001258       0.003923       0.025386       0.001332      -0.000370       0.000344       0.021222       0.011877      -0.012682       0.003942       0.008740              1.521830       1.884048       0.037230      -0.166519       1.393103      -0.009843       1.288340           0.000218
           48              H       2.065223       6.605580       4.905527       0.095014       1.047859 0.76996355E+01  0.75854496E+02                                 1.771417                            1.671088      -1.287335       2.253606                    0.993317       3.928063      11.496599       0.457125       1.360065      -0.689152       0.023008       0.019480      -0.011528       0.032276       0.005291       0.001591      -0.011779       0.010443      -0.009526      -0.016236       0.005592       0.010644              1.817075       2.011985       0.480544      -0.158418       1.909790      -0.207850       1.529448          -0.000074
           49              H       0.006862       6.632281       3.910755       0.110572       1.137941 0.86349273E+01  0.86780976E+02                                 1.826300                            1.739069      -1.086423       2.360719                    0.996254       3.675279      10.558949       0.464017       1.313428      -0.701287      -0.004549       0.019704      -0.029098       0.035435       0.000501       0.001243      -0.012432       0.006209      -0.004099      -0.014419       0.003825       0.010594              1.849767       1.689707      -0.005082       0.215975       1.776594      -0.401065       2.082998          -0.000300
           50              H      11.376965       3.769319       6.434233       0.120705       1.042285 0.75159556E+01  0.71909806E+02                                 1.633930                            1.555146      -0.868022       2.469916                    0.999175       3.265526       8.730631       0.530533       1.206673      -0.726763      -0.026152      -0.024072       0.012598       0.037711       0.007500       0.003126      -0.012023       0.007624      -0.012110      -0.017372       0.005371       0.012001              1.649328       1.860787       0.314018      -0.171759       1.649706      -0.237160       1.437492           0.000026
           51              H       0.883065       3.646197       7.330481       0.114816       1.017845 0.72405799E+01  0.69097099E+02                                 1.649491                            1.556450      -0.870295       2.465320                    0.999122       3.354489       9.156892       0.511554       1.254667      -0.714863       0.006845      -0.026063       0.028410       0.039157       0.005468       0.005686      -0.013491       0.000268      -0.003482      -0.017322       0.004164       0.013158              1.681348       1.463167      -0.093351       0.145124       1.751029      -0.467402       1.829847          -0.000100
           52              H       8.687011       5.768943       1.821099       0.120656       0.983162 0.70764750E+01  0.67676053E+02                                 1.659430                            1.575269      -1.002110       2.409626                    0.997859       3.463885       9.712354       0.487039       1.314994      -0.700977      -0.001974       0.004358      -0.035620       0.035940      -0.001779      -0.001989      -0.001190       0.012343       0.034922      -0.012333       0.000320       0.012013              1.693710       1.599450      -0.067229       0.107205       1.321521      -0.089000       2.160158          -0.000085
           53              H       9.479152       5.338757       6.316640       0.121160       1.079610 0.80910309E+01  0.79110942E+02                                 1.699809                            1.635504      -0.963791       2.428164                    0.998334       3.340300       9.125221       0.505293       1.239739      -0.719505       0.004076      -0.001155       0.037067       0.037309      -0.001320      -0.002465       0.001087       0.011724       0.040232      -0.012740      -0.001148       0.013888              1.706870       1.643248      -0.064672       0.075136       1.326851      -0.059150       2.150513          -0.000003
           54              H       6.733423       7.166305       1.633586       0.113966       1.092061 0.78663855E+01  0.76321568E+02                                 1.701225                            1.601786      -0.932654       2.435321                    0.998370       3.373390       9.159101       0.516142       1.223108      -0.722443       0.024838       0.023701      -0.010576       0.035924       0.007739       0.003589      -0.010566       0.007711      -0.009924      -0.016277       0.005177       0.011100              1.734089       1.949427       0.322614      -0.223744       1.671669      -0.264802       1.581171           0.000032
           55              H       4.652982       7.261243       0.696022       0.115018       1.005853 0.70496916E+01  0.66985058E+02                                 1.650104                            1.545127      -0.880548       2.461661                    0.998880       3.384753       9.290696       0.507585       1.269958      -0.711026      -0.006303       0.023422      -0.027578       0.036727       0.005160       0.006735      -0.012209       0.004881      -0.000418      -0.017088       0.005715       0.011374              1.694322       1.454249      -0.076820       0.087988       1.697357      -0.476672       1.931359          -0.000095
           56              H       3.423132       4.393831       3.251282       0.102672       1.010502 0.72956302E+01  0.70884176E+02                                 1.731070                            1.628901      -1.236336       2.286826                    0.993905       3.798475      11.026135       0.462234       1.363823      -0.688950      -0.023533      -0.021596       0.011343       0.033894       0.006728       0.003144      -0.010083       0.010331      -0.010969      -0.015741       0.005095       0.010646              1.780897       1.977725       0.479813      -0.175989       1.860987      -0.208451       1.503979          -0.000094
           57              H       5.474716       4.430916       4.249232       0.111728       1.133054 0.85095508E+01  0.85180776E+02                                 1.820544                            1.725529      -1.061195       2.372446                    0.997056       3.644080      10.437251       0.466339       1.312107      -0.701694       0.004080      -0.018957       0.029447       0.035258       0.001925      -0.000427      -0.010851       0.005310      -0.008150      -0.012941       0.003535       0.009406              1.851534       1.668868      -0.008447       0.221410       1.719176      -0.408032       2.166556          -0.000234
           58              H       7.874412       6.436473      12.684132       0.158975       0.902736 0.61375915E+01  0.56936346E+02                                 1.608290                            1.492498      -0.946034       2.448188                    0.998958       3.342284       9.385770       0.485125       1.361008      -0.691419      -0.001880       0.018186       0.014398       0.023272      -0.002707       0.005826       0.002882      -0.003080      -0.005664      -0.008523       0.003893       0.004631              1.672712       1.270648      -0.062898      -0.060565       2.080490       0.492701       1.666997           0.000110
           59              H       7.810014       4.870002      12.674597       0.160897       0.890800 0.60649423E+01  0.56007210E+02                                 1.586504                            1.478352      -0.916949       2.465331                    0.999171       3.281535       9.147244       0.490827       1.351327      -0.693741      -0.003525      -0.018008       0.014834       0.023596       0.003475       0.006562      -0.002836      -0.000201      -0.003568      -0.008992       0.002596       0.006396              1.643477       1.273156       0.101845      -0.091452       2.040045      -0.463393       1.617230           0.000175
           60              H       8.916695       5.613186      11.849858       0.161176       0.915015 0.66190084E+01  0.61346499E+02                                 1.517351                            1.472232      -0.693455       2.574191                    0.999990       2.987906       7.861867       0.538169       1.227978      -0.723606       0.025050      -0.001249      -0.003923       0.025386      -0.001332      -0.000369      -0.000345       0.021223       0.011872      -0.012681       0.003940       0.008741              1.521859       1.884085      -0.037228      -0.166524       1.393129       0.009843       1.288362           0.000217
           61              C       8.246792       2.226583      14.867544       0.641271      22.607586 0.23174521E+03  0.47178193E+04                                 7.425244                            5.453564      -0.004824       2.068993                    0.999462      21.674784      60.563075       0.625164       0.481262      -1.012803       0.053764      -0.002663       0.045083       0.070215       0.003067      -0.080494       0.007536       0.024098       0.250024      -0.073435      -0.051913       0.125348              8.711488      10.348052      -0.557237       3.417671       9.701346       0.228363       6.085065           0.011005
           62              C       6.891336       2.279986      14.184234      -0.035962      36.820020 0.45446293E+03  0.10709969E+05                                 9.534227                            7.044577       0.022201       2.007991                    0.999312      27.456218      76.813417       0.634708       0.409489      -1.078009      -0.049506      -0.009882      -0.010514       0.051566       0.008723       0.004578      -0.002073      -0.022616      -0.012208      -0.014620      -0.001708       0.016328             11.288444      16.177409      -1.692547       4.379540       8.094705       2.195423       9.593218           0.002150
           63              C       6.594496       1.392913      13.154503      -0.124945      33.948846 0.45487543E+03  0.10883341E+05                                 9.260401                            7.222198      -0.051233       1.947965                    0.999546      30.397737      89.970328       0.595331       0.430009      -1.049137      -0.029375       0.017753       0.009608       0.035642      -0.019591      -0.016452      -0.005822      -0.000857       0.033469      -0.031255       0.008607       0.022647             10.463019      14.288167      -1.064661       3.456111       7.865082       2.459901       9.235809           0.001228
           64              C       5.354772       1.354344      12.572895      -0.150558      33.792396 0.44337757E+03  0.10531815E+05                                 9.204694                            7.097693       0.027530       1.979268                    0.999356      30.154691      88.688028       0.605180       0.426081      -1.052420       0.020660       0.016792       0.008876       0.028064       0.016623      -0.002611       0.011030      -0.027527       0.073182      -0.034648       0.005485       0.029163             10.576266      16.028898      -2.052546       2.798778       7.045819       1.810298       8.654079          -0.000272
           65              C       4.325961       2.174664      13.055979       0.090967      36.570014 0.42676551E+03  0.99392056E+04                                 9.694272                            6.945603      -0.208818       1.943639                    0.999049      26.626495      75.006589       0.620414       0.423898      -1.064554       0.003628       0.000525      -0.000789       0.003750       0.001988       0.003526      -0.010712       0.050957       0.011571      -0.030884       0.006722       0.024163             11.929438      19.249684      -0.405206       3.640490       7.445885       2.681101       9.092746           0.001643
           66              C       4.590115       3.083989      14.066641      -0.145880      32.456560 0.43438635E+03  0.10203840E+05                                 8.801524                            6.941122       0.149556       2.017383                    0.999740      29.451027      84.457694       0.626909       0.415924      -1.065188       0.026098      -0.001981       0.011398       0.028548      -0.021915      -0.009391       0.008152       0.007531      -0.035675      -0.016324      -0.015402       0.031726              9.736116      13.252113       0.089914       2.936295       7.464698       2.897658       8.491538          -0.000102
           67              C       5.883924       3.144808      14.614878      -0.114658      32.750234 0.43949687E+03  0.10363186E+05                                 8.886792                            7.008313       0.106482       1.999313                    0.999673      29.527095      85.079747       0.619821       0.419085      -1.062243      -0.019860      -0.022653      -0.013851       0.033158      -0.003031       0.012349       0.023566      -0.035264       0.045669      -0.031422      -0.005766       0.037188              9.841039      13.783408      -1.365843       2.266138       7.861085       2.374962       7.878625           0.001801
           68              C       2.919570       2.057476      12.490262       0.048838      40.709948 0.42863827E+03  0.99862954E+04                                10.326432                            6.916368      -0.081235       1.979512                    0.999311      26.965808      75.790550       0.628197       0.418501      -1.068768      -0.007487       0.002747       0.002673       0.008411       0.000029       0.015082       0.012781      -0.004859      -0.048354      -0.027330       0.008063       0.019267             13.328008      21.820720       1.239959       1.011901       5.115178       0.500727      13.048125           0.001477
           69              C       2.665646       1.918036      11.115698      -0.052938      42.063818 0.45658175E+03  0.10795080E+05                                10.470498                            7.093880      -0.098334       1.970034                    0.998878      27.775660      78.370115       0.626785       0.413314      -1.073249      -0.036452       0.005516       0.011595       0.038648      -0.005431      -0.003371       0.001114      -0.060580      -0.063755      -0.024023      -0.017408       0.041431             13.297714      19.136969       1.337005      -2.701285       5.306816       0.211528      15.449355           0.003912
           70              C       3.740604       1.983306      10.052595       0.643307      24.034788 0.25015510E+03  0.52051889E+04                                 7.845744                            5.731210      -0.356432       1.948673                    0.998669      22.316913      63.612926       0.597812       0.492396      -1.004257       0.026200      -0.001815      -0.051650       0.057944      -0.026207       0.100162      -0.023196       0.074601       0.023514      -0.080363      -0.048424       0.128787              9.371179       9.362200       1.223057      -4.193282       9.208482       0.638873       9.542856           0.014790
           71              C       1.381246       1.754862      10.678698      -0.170200      39.860645 0.46514587E+03  0.11164144E+05                                10.260941                            7.271211      -0.000042       1.961008                    0.999507      30.644938      90.125002       0.598707       0.426241      -1.054012       0.011991       0.004677       0.019920       0.023716       0.003808       0.005517       0.003791      -0.062709       0.065655      -0.042959       0.017291       0.025667             12.677804      21.423237       1.353572      -1.887865       5.252060       0.314675      11.358116           0.001657
           72              C       0.278685       1.744478      11.554287       0.035980      41.643043 0.44698961E+03  0.10509341E+05                                10.451888                            7.047181      -0.041229       1.988433                    0.999348      27.244412      76.585011       0.625264       0.416644      -1.071404       0.008181      -0.000826      -0.009936       0.012898       0.000988       0.010681       0.015195       0.014387      -0.046890      -0.026586       0.006163       0.020423             13.432404      21.758008       0.978879       1.073108       5.149089       0.467582      13.390114           0.002161
           73              C       0.534458       1.877984      12.933619      -0.044999      42.818739 0.46801410E+03  0.11120026E+05                                10.589196                            7.174334      -0.121970       1.960789                    0.998851      27.804992      78.324297       0.625063       0.412416      -1.075183       0.041751       0.000908      -0.003506       0.041908      -0.009310       0.001980      -0.001081      -0.060542      -0.067191      -0.023494      -0.019403       0.042897             13.527448      19.650901       1.243818      -3.479355       5.333061       0.105010      15.598381           0.004210
           74              C      -0.557297       1.820132      13.990365       0.641990      23.497455 0.24712580E+03  0.51235929E+04                                 7.719375                            5.685143      -0.327949       1.959604                    0.998629      22.207917      63.070219       0.602357       0.490451      -1.005825      -0.033900       0.000716       0.045687       0.056895      -0.013316       0.097405      -0.010164       0.097283       0.048064      -0.069970      -0.058047       0.128017              9.205967       8.946942       0.790304      -4.483324       9.072289       0.040102       9.598670           0.012458
           75              C       1.853423       2.014457      13.349961      -0.166672      38.294286 0.44668654E+03  0.10618755E+05                                10.001288                            7.128598      -0.022440       1.957974                    0.999290      30.361521      89.018840       0.603947       0.426616      -1.053220      -0.020479      -0.006489      -0.015222       0.026329       0.001733       0.010091       0.000236      -0.061310       0.073047      -0.044357       0.018493       0.025864             12.290665      21.184160       1.346144      -2.253072       5.043568       0.127006      10.644267           0.001728
           76              C      -1.130365       1.667342      10.980625       0.091010      36.246636 0.41736936E+03  0.96676222E+04                                 9.621621                            6.866303      -0.161546       1.961391                    0.999096      26.450358      74.338111       0.624238       0.423601      -1.064609       0.001097      -0.005155      -0.001231       0.005412       0.006563       0.003565      -0.007564       0.036263       0.019153      -0.024584       0.007929       0.016655             11.785489      18.608361      -0.694854       3.326488       7.209293       2.706832       9.538812           0.001974
           77              C      -1.401072       0.795102       9.909577      -0.145325      32.660365 0.42783877E+03  0.10024233E+05                                 8.852948                            6.898935       0.148039       2.017517                    0.999764      29.429274      84.625173       0.626643       0.417172      -1.063086      -0.024922       0.003055       0.002456       0.025228      -0.021719      -0.017305       0.003078      -0.007502      -0.027375      -0.026537      -0.004870       0.031407              9.846816      12.954039      -0.009952       2.655478       7.355128       3.067206       9.231282          -0.000242
           78              C      10.006048       0.738733       9.348628      -0.116175      32.460618 0.42765001E+03  0.10010329E+05                                 8.790521                            6.882272       0.170420       2.022655                    0.999748      29.234636      83.796469       0.629999       0.415343      -1.065145       0.011863       0.019161       0.020673       0.030582      -0.003041       0.008015       0.021503      -0.033513       0.036878      -0.026730      -0.006486       0.033217              9.752345      13.404944      -1.402735       1.588882       7.552339       2.542260       8.299753           0.001523
           79              C       8.972763       1.559053       9.836479      -0.037709      37.486503 0.46711975E+03  0.11072610E+05                                 9.640620                            7.137869       0.045316       2.013776                    0.999332      27.535622      76.999179       0.631748       0.409016      -1.079440       0.049989       0.002640       0.009013       0.050863       0.003483       0.010852      -0.002755      -0.019088      -0.025742      -0.018485       0.003995       0.014490             11.383433      16.704421      -1.704600       3.615208       7.991300       2.286003       9.454580           0.001678
           80              C       9.264123       2.438710      10.886869      -0.117667      33.362753 0.44623391E+03  0.10608389E+05                                 9.123119                            7.130031       0.034997       1.980245                    0.999632      29.916164      87.797998       0.603070       0.427220      -1.052541       0.031412      -0.012991      -0.004506       0.034290      -0.019028      -0.012921      -0.001775      -0.002539       0.027144      -0.026875       0.006127       0.020748             10.289821      14.124832      -1.283099       3.074882       7.630440       2.341588       9.114192           0.001653
           81              C      10.505436       2.440193      11.457353      -0.139433      32.824144 0.41966820E+03  0.98449732E+04                                 9.051689                            6.923678       0.001252       1.978210                    0.999370      29.681223      87.109308       0.609535       0.428350      -1.049703      -0.026393      -0.014783      -0.009247       0.031633       0.018047      -0.002747       0.005052      -0.037996       0.071475      -0.038432       0.013078       0.025353             10.398731      15.656258      -2.072643       2.425924       6.742127       1.857715       8.797807          -0.000100
           82              C       7.588287       1.599105       9.188129       0.633232      23.501932 0.24031301E+03  0.49388299E+04                                 7.615534                            5.555544      -0.085457       2.035898                    0.999207      22.044772      61.970826       0.618803       0.481623      -1.012206      -0.056171       0.006056      -0.034611       0.066256      -0.003414      -0.088942       0.016125       0.002315       0.265011      -0.088323      -0.046312       0.134635              8.952709      10.546367      -0.279182       3.035476      10.491986       0.015446       5.819775           0.012187
           83              C       1.592523       1.725194       2.140507       0.602576      20.690439 0.15931603E+03  0.29440160E+04                                 6.771586                            4.541550       0.954266       2.443552                    0.999684      19.104648      50.340575       0.682725       0.485490      -1.013765      -0.051490      -0.003128      -0.108068       0.119749       0.004013      -0.077889       0.002938      -0.026838      -0.136330      -0.100792       0.036215       0.064577              7.821248       6.945404      -0.058124       5.116328       4.487842      -0.067924      12.030499           0.008135
           84              C       2.817822       1.768213       4.204737      -0.268421      25.350829 0.34292425E+03  0.75765304E+04                                 7.248548                            5.970569       0.571202       2.201144                    0.997777      27.492974      75.921245       0.711163       0.389820      -1.084949      -0.072863      -0.002548      -0.083776       0.111058       0.002644       0.099471       0.003729       0.100900       0.147405      -0.075135      -0.062619       0.137754              7.852485       6.631341       0.057041       1.548498       8.013164       0.029810       8.912948           0.000677
           85              C       7.318625       9.643583       8.968835       0.641270      22.607899 0.23174756E+03  0.47178835E+04                                 7.425331                            5.453599      -0.004902       2.068964                    0.999462      21.674979      60.563916       0.625161       0.481263      -1.012802      -0.053775      -0.002683      -0.045072       0.070217      -0.003057      -0.080490      -0.007544       0.024129       0.250036      -0.073421      -0.051931       0.125352              8.711634      10.348333       0.557214       3.417799       9.701384      -0.228408       6.085185           0.011001
           86              C       8.674081       9.696986       9.652144      -0.035983      36.822017 0.45448671E+03  0.10710705E+05                                 9.534661                            7.044816       0.022048       2.007932                    0.999312      27.457076      76.817303       0.634687       0.409496      -1.078001       0.049505      -0.009871       0.010526       0.051565      -0.008718       0.004574       0.002067      -0.022593      -0.012183      -0.014608      -0.001704       0.016312             11.289073      16.178484       1.692593       4.379954       8.095004      -2.195518       9.593731           0.002140
           87              C       8.970921       8.809913      10.681876      -0.124976      33.950701 0.45490116E+03  0.10884151E+05                                 9.260827                            7.222449      -0.051316       1.947926                    0.999546      30.398937      89.975799       0.595313       0.430015      -1.049130       0.029363       0.017777      -0.009588       0.035639       0.019601      -0.016455       0.005807      -0.000826       0.033474      -0.031256       0.008592       0.022664             10.463598      14.289140       1.064709       3.456435       7.865375      -2.460001       9.236279           0.001222
           88              C      10.210645       8.771344      11.263483      -0.150600      33.794937 0.44341259E+03  0.10532915E+05                                 9.205304                            7.098066       0.027329       1.979189                    0.999356      30.156195      88.695240       0.605149       0.426092      -1.052407      -0.020662       0.016811      -0.008861       0.028073      -0.016624      -0.002614      -0.011043      -0.027496       0.073210      -0.034646       0.005469       0.029177             10.577087      16.030347       2.052706       2.799111       7.046225      -1.810412       8.654689          -0.000279
           89              C      -1.406544       9.591664      10.780399       0.090957      36.571477 0.42677778E+03  0.99396101E+04                                 9.694687                            6.945794      -0.208959       1.943593                    0.999049      26.627026      75.009701       0.620391       0.423910      -1.064542      -0.003629       0.000522       0.000788       0.003750      -0.001990       0.003522       0.010707       0.050976       0.011594      -0.030894       0.006727       0.024167             11.930116      19.251056       0.405226       3.640794       7.446143      -2.681199       9.093150           0.001639
           90              C      10.975302      10.500989       9.769737      -0.145895      32.457524 0.43439992E+03  0.10204259E+05                                 8.801754                            6.941263       0.149470       2.017351                    0.999739      29.451522      84.460064       0.626896       0.415928      -1.065183      -0.026091      -0.001996      -0.011413       0.028548       0.021917      -0.009400      -0.008168       0.007563      -0.035644      -0.016338      -0.015398       0.031737              9.736422      13.252597      -0.089954       2.936465       7.464867      -2.897756       8.491802          -0.000118
           91              C       9.681494      10.561808       9.221500      -0.114668      32.751115 0.43950982E+03  0.10363586E+05                                 8.887001                            7.008447       0.106393       1.999280                    0.999673      29.527557      85.081945       0.619810       0.419089      -1.062239       0.019862      -0.022660       0.013843       0.033160       0.003030       0.012341      -0.023584      -0.035241       0.045707      -0.031416      -0.005787       0.037203              9.841309      13.783839       1.365851       2.266262       7.861236      -2.375038       7.878851           0.001785
           92              C      -0.000153       9.474476      11.346116       0.048822      40.712079 0.42865504E+03  0.99868296E+04                                10.326944                            6.916588      -0.081345       1.979473                    0.999311      26.966440      75.794015       0.628173       0.418511      -1.068756       0.007486       0.002746      -0.002671       0.008409      -0.000023       0.015084      -0.012786      -0.004848      -0.048345      -0.027333       0.008068       0.019265             13.328873      21.822445      -1.240035       1.012040       5.115404      -0.500753      13.048770           0.001474
           93              C       0.253772       9.335036      12.720681      -0.052952      42.066419 0.45660552E+03  0.10795835E+05                                10.471070                            7.094147      -0.098465       1.969986                    0.998878      27.776539      78.374516       0.626759       0.413324      -1.073238       0.036454       0.005523      -0.011598       0.038651       0.005442      -0.003371      -0.001106      -0.060559      -0.063738      -0.024018      -0.017401       0.041419             13.298619      19.138433      -1.337085      -2.701622       5.307075      -0.211527      15.450350           0.003916
           94              C      -0.821186       9.400306      13.783783       0.643311      24.035008 0.25015564E+03  0.52052257E+04                                 7.845903                            5.731283      -0.356584       1.948624                    0.998668      22.317261      63.614981       0.597795       0.492408      -1.004247      -0.026204      -0.001829       0.051662       0.057956       0.026217       0.100157       0.023203       0.074622       0.023533      -0.080352      -0.048442       0.128793              9.371432       9.362534      -1.223090      -4.193493       9.208600      -0.638817       9.543163           0.014803
           95              C       1.538172       9.171862      13.157681      -0.170230      39.863435 0.46517782E+03  0.11165151E+05                                10.261553                            7.271547      -0.000181       1.960952                    0.999507      30.646152      90.130803       0.598680       0.426251      -1.054001      -0.011985       0.004703      -0.019918       0.023717      -0.003810       0.005524      -0.003774      -0.062684       0.065692      -0.042954       0.017302       0.025652             12.678709      21.425001      -1.353683      -1.888048       5.252337      -0.314663      11.358789           0.001671
           96              C       2.640732       9.161478      12.282091       0.035965      41.644470 0.44700034E+03  0.10509692E+05                                10.452242                            7.047329      -0.041295       1.988412                    0.999348      27.244815      76.587368       0.625247       0.416651      -1.071396      -0.008181      -0.000818       0.009938       0.012898      -0.000993       0.010684      -0.015191       0.014401      -0.046874      -0.026580       0.006151       0.020429             13.433021      21.759208      -0.978970       1.073229       5.149250      -0.467600      13.390604           0.002164
           97              C       2.384960       9.294984      10.902760      -0.045023      42.821369 0.46803887E+03  0.11120811E+05                                10.589770                            7.174610      -0.122106       1.960739                    0.998851      27.805855      78.328565       0.625037       0.412426      -1.075171      -0.041752       0.000916       0.003509       0.041909       0.009302       0.001980       0.001080      -0.060531      -0.067173      -0.023488      -0.019398       0.042887             13.528362      19.652417      -1.243935      -3.479760       5.333325      -0.104990      15.599343           0.004206
           98              C       3.476714       9.237132       9.846013       0.641990      23.497591 0.24712570E+03  0.51235970E+04                                 7.719438                            5.685155      -0.327946       1.959604                    0.998629      22.208032      63.070852       0.602353       0.490454      -1.005822       0.033905       0.000695      -0.045683       0.056894       0.013308       0.097403       0.010161       0.097305       0.048074      -0.069962      -0.058058       0.128020              9.206099       8.947176      -0.790312      -4.483475       9.072305      -0.040117       9.598815           0.012456
           99              C       1.065995       9.431457      10.486417      -0.166696      38.296281 0.44670761E+03  0.10619432E+05                                10.001786                            7.128857      -0.022597       1.957921                    0.999289      30.362399      89.023551       0.603922       0.426626      -1.053208       0.020480      -0.006473       0.015220       0.026325      -0.001735       0.010090      -0.000252      -0.061289       0.073083      -0.044353       0.018475       0.025878             12.291422      21.185652      -1.346236      -2.253250       5.043789      -0.127016      10.644824           0.001714
          100              C       4.049783       9.084342      12.855753       0.091012      36.246578 0.41736382E+03  0.96674831E+04                                 9.621717                            6.866317      -0.161603       1.961379                    0.999096      26.450174      74.338088       0.624228       0.423608      -1.064602      -0.001097      -0.005148       0.001239       0.005407      -0.006567       0.003560       0.007575       0.036263       0.019191      -0.024595       0.007947       0.016648             11.785714      18.608849       0.694796       3.326648       7.209345      -2.706868       9.538947           0.001981
          101              C       4.320490       8.212102      13.926801      -0.145353      32.662045 0.42785973E+03  0.10024879E+05                                 8.853301                            6.899128       0.147889       2.017453                    0.999764      29.430363      84.629834       0.626629       0.417175      -1.063081       0.024914       0.003081      -0.002453       0.025223       0.021723      -0.017309      -0.003066      -0.007484      -0.027386      -0.026545      -0.004864       0.031409              9.847283      12.954859       0.009927       2.655711       7.355370      -3.067313       9.231619          -0.000223
          102              C       5.559370       8.155733      14.487751      -0.116221      32.463070 0.42768415E+03  0.10011352E+05                                 8.790960                            6.882538       0.170300       2.022587                    0.999748      29.236331      83.802908       0.629986       0.415342      -1.065144      -0.011864       0.019189      -0.020664       0.030594       0.003037       0.008017      -0.021505      -0.033513       0.036902      -0.026733      -0.006488       0.033221              9.752897      13.405885       1.402780       1.589085       7.552660      -2.542375       8.300145           0.001540
          103              C       6.592655       8.976053      13.999900      -0.037708      37.486857 0.46712066E+03  0.11072653E+05                                 9.640732                            7.137906       0.045260       2.013758                    0.999332      27.535689      76.999802       0.631742       0.409019      -1.079436      -0.049998       0.002654      -0.009006       0.050872      -0.003493       0.010844       0.002769      -0.019075      -0.025733      -0.018477       0.003991       0.014487             11.383638      16.704909       1.704649       3.615295       7.991358      -2.285997       9.454648           0.001683
          104              C       6.301294       9.855710      12.949510      -0.117666      33.362278 0.44622557E+03  0.10608135E+05                                 9.123033                            7.129964       0.035011       1.980252                    0.999632      29.915803      87.796546       0.603073       0.427220      -1.052542      -0.031411      -0.012993       0.004509       0.034290       0.019026      -0.012934       0.001779      -0.002532       0.027187      -0.026886       0.006129       0.020757             10.289751      14.124794       1.283083       3.074851       7.630354      -2.341560       9.114106           0.001660
          105              C       5.059982       9.857193      12.379026      -0.139436      32.823845 0.41966239E+03  0.98448032E+04                                 9.051654                            6.923639       0.001235       1.978209                    0.999370      29.680945      87.108354       0.609536       0.428351      -1.049703       0.026392      -0.014787       0.009247       0.031634      -0.018047      -0.002753      -0.005047      -0.037982       0.071512      -0.038433       0.013074       0.025359             10.398737      15.656335       2.072634       2.425924       6.742094      -1.857713       8.797782          -0.000094
          106              C       7.977130       9.016105      14.648249       0.633228      23.502324 0.24031700E+03  0.49389393E+04                                 7.615640                            5.555602      -0.085510       2.035876                    0.999207      22.045090      61.972171       0.618797       0.481625      -1.012204       0.056180       0.006038       0.034607       0.066259       0.003405      -0.088943      -0.016118       0.002341       0.264993      -0.088313      -0.046319       0.134633              8.952868      10.546675       0.279236       3.035558      10.492074      -0.015394       5.819854           0.012204
          107              C       3.595950       9.142194       5.804953       0.602592      20.690430 0.15931564E+03  0.29440002E+04                                 6.771521                            4.541501       0.954361       2.443581                    0.999684      19.104630      50.340085       0.682739       0.485480      -1.013773       0.051472      -0.003056       0.108066       0.119737      -0.004005      -0.077892      -0.002938      -0.026845      -0.136335      -0.100796       0.036220       0.064576              7.821185       6.945342       0.058126       5.116291       4.487786       0.067923      12.030427           0.008130
          108              C       2.370651       9.185213       3.740722      -0.268421      25.351302 0.34293253E+03  0.75767570E+04                                 7.248629                            5.970642       0.571272       2.201157                    0.997778      27.493323      75.922364       0.711159       0.389821      -1.084950       0.072864      -0.002511       0.083778       0.111059      -0.002658       0.099463      -0.003696       0.100883       0.147422      -0.075126      -0.062618       0.137744              7.852573       6.631397      -0.057060       1.548547       8.013232      -0.029731       8.913091           0.000684
          109              C       2.130153      12.607417       1.023375       0.641252      22.607883 0.23174688E+03  0.47178690E+04                                 7.425340                            5.453597      -0.004936       2.068953                    0.999462      21.675008      60.564103       0.625159       0.481264      -1.012800      -0.053780       0.002696      -0.045073       0.070222       0.003055      -0.080485       0.007542       0.024164       0.250044      -0.073406      -0.051948       0.125353              8.711654      10.348375      -0.557206       3.417812       9.701395       0.228412       6.085190           0.011009
          110              C       3.485609      12.554014       1.706685      -0.035995      36.822824 0.45449647E+03  0.10711014E+05                                 9.534855                            7.044931       0.021951       2.007896                    0.999312      27.457454      76.819145       0.634676       0.409500      -1.077996       0.049505       0.009871       0.010523       0.051565       0.008723       0.004567      -0.002069      -0.022584      -0.012156      -0.014604      -0.001702       0.016306             11.289327      16.178880      -1.692616       4.380072       8.095173       2.195584       9.593927           0.002144
          111              C       3.782449      13.441087       2.736416      -0.124998      33.951761 0.45491710E+03  0.10884634E+05                                 9.260998                            7.222560      -0.051329       1.947909                    0.999546      30.399691      89.978615       0.595310       0.430013      -1.049130       0.029361      -0.017782      -0.009587       0.035639      -0.019603      -0.016459      -0.005798      -0.000800       0.033473      -0.031254       0.008578       0.022676             10.463809      14.289455      -1.064735       3.456510       7.865524       2.460055       9.236448           0.001230
          112              C       5.022173      13.479656       3.318024      -0.150608      33.795354 0.44341799E+03  0.10533071E+05                                 9.205344                            7.098079       0.027360       1.979192                    0.999356      30.156511      88.696185       0.605152       0.426088      -1.052410      -0.020660      -0.016813      -0.008864       0.028073       0.016624      -0.002611       0.011056      -0.027488       0.073232      -0.034648       0.005456       0.029192             10.577155      16.030497      -2.052711       2.799153       7.046247       1.810412       8.654721          -0.000272
          113              C       6.050984      12.659336       2.834940       0.090941      36.571838 0.42678158E+03  0.99397173E+04                                 9.694737                            6.945813      -0.208940       1.943597                    0.999049      26.627168      75.010084       0.620392       0.423908      -1.064543      -0.003628      -0.000517       0.000783       0.003747       0.001986       0.003523      -0.010704       0.050992       0.011610      -0.030901       0.006728       0.024173             11.930214      19.251289      -0.405227       3.640846       7.446169       2.681198       9.093185           0.001645
          114              C       5.786830      11.750011       1.824278      -0.145907      32.457413 0.43439729E+03  0.10204181E+05                                 8.801725                            6.941229       0.149414       2.017332                    0.999739      29.451501      84.459936       0.626900       0.415927      -1.065184      -0.026081       0.002009      -0.011427       0.028546      -0.021922      -0.009405       0.008178       0.007577      -0.035625      -0.016350      -0.015395       0.031745              9.736401      13.252615       0.089930       2.936447       7.464838       2.897736       8.491749          -0.000099
          115              C       4.493021      11.689192       1.276041      -0.114697      32.751765 0.43951956E+03  0.10363886E+05                                 8.887143                            7.008541       0.106297       1.999244                    0.999673      29.527980      85.083789       0.619803       0.419091      -1.062237       0.019862       0.022670       0.013826       0.033160      -0.003032       0.012337       0.023590      -0.035228       0.045728      -0.031413      -0.005795       0.037208              9.841481      13.784107      -1.365884       2.266302       7.861366       2.375088       7.878969           0.001801
          116              C       7.457375      12.776524       3.400657       0.048813      40.711944 0.42865240E+03  0.99867521E+04                                10.326924                            6.916565      -0.081311       1.979483                    0.999311      26.966366      75.793724       0.628174       0.418511      -1.068757       0.007486      -0.002745      -0.002670       0.008409       0.000022       0.015086       0.012794      -0.004851      -0.048333      -0.027336       0.008067       0.019269             13.328883      21.822554       1.240045       1.012073       5.115400       0.500740      13.048697           0.001477
          117              C       7.711299      12.915964       4.775221      -0.052978      42.066650 0.45660828E+03  0.10795918E+05                                10.471122                            7.094178      -0.098450       1.969992                    0.998878      27.776620      78.374850       0.626756       0.413325      -1.073237       0.036450      -0.005510      -0.011600       0.038646      -0.005434      -0.003379       0.001114      -0.060549      -0.063746      -0.024023      -0.017392       0.041414             13.298706      19.138651       1.337135      -2.701587       5.307106       0.211503      15.450361           0.003914
          118              C       6.636341      12.850694       5.838324       0.643333      24.034203 0.25014627E+03  0.52049790E+04                                 7.845740                            5.731182      -0.356570       1.948635                    0.998668      22.316712      63.612977       0.597799       0.492409      -1.004247      -0.026210       0.001821       0.051648       0.057947      -0.026208       0.100173      -0.023196       0.074597       0.023499      -0.080377      -0.048419       0.128796              9.371225       9.362344       1.223067      -4.193368       9.208414       0.638815       9.542918           0.014790
          119              C       8.995699      13.079138       5.212221      -0.170249      39.863828 0.46518209E+03  0.11165280E+05                                10.261607                            7.271567      -0.000158       1.960954                    0.999507      30.646387      90.131622       0.598681       0.426250      -1.054002      -0.011989      -0.004681      -0.019926       0.023721       0.003808       0.005524       0.003795      -0.062684       0.065701      -0.042955       0.017282       0.025673             12.678800      21.425183       1.353709      -1.888032       5.252364       0.314668      11.358854           0.001657
          120              C      10.098260      13.089522       4.336632       0.035944      41.645111 0.44700646E+03  0.10509883E+05                                10.452378                            7.047395      -0.041338       1.988398                    0.999348      27.245035      76.588415       0.625241       0.416653      -1.071393      -0.008178       0.000820       0.009937       0.012896       0.000991       0.010681       0.015201       0.014416      -0.046881      -0.026591       0.006157       0.020434             13.433235      21.759628       0.978991       1.073280       5.149311       0.467606      13.390765           0.002161
          121              C       9.842487      12.956016       2.957300      -0.045033      42.822131 0.46804607E+03  0.11121048E+05                                10.589978                            7.174722      -0.122187       1.960711                    0.998851      27.806058      78.329895       0.625023       0.412432      -1.075165      -0.041750      -0.000926       0.003509       0.041907      -0.009302       0.001985      -0.001079      -0.060541      -0.067171      -0.023494      -0.019397       0.042891             13.528673      19.652934       1.243972      -3.479887       5.333424       0.104983      15.599660           0.004206
          122              C      10.934242      13.013868       1.900554       0.641978      23.497426 0.24712304E+03  0.51235315E+04                                 7.719415                            5.685130      -0.327933       1.959611                    0.998629      22.208000      63.070834       0.602353       0.490455      -1.005821       0.033906      -0.000680      -0.045685       0.056896      -0.013307       0.097397      -0.010164       0.097328       0.048099      -0.069948      -0.058075       0.128022              9.206080       8.947162       0.790304      -4.483465       9.072292       0.040118       9.598787           0.012462
          123              C       8.523522      12.819543       2.540958      -0.166699      38.295863 0.44670065E+03  0.10619233E+05                                10.001762                            7.128831      -0.022669       1.957905                    0.999289      30.362079      89.022693       0.603918       0.426630      -1.053205       0.020481       0.006459       0.015213       0.026318       0.001734       0.010087       0.000259      -0.061289       0.073085      -0.044352       0.018473       0.025878             12.291417      21.185699       1.346242      -2.253227       5.043781       0.127012      10.644772           0.001727
          124              C      11.507310      13.166658       4.910294       0.091012      36.247054 0.41736860E+03  0.96676379E+04                                 9.621854                            6.866390      -0.161667       1.961357                    0.999096      26.450370      74.339223       0.624219       0.423612      -1.064598      -0.001098       0.005154       0.001229       0.005411       0.006567       0.003555      -0.007569       0.036262       0.019207      -0.024594       0.007951       0.016643             11.785914      18.609209      -0.694803       3.326738       7.209433       2.706909       9.539100           0.001974
          125              C      -0.867983      14.038898       5.981342      -0.145360      32.662425 0.42786570E+03  0.10025063E+05                                 8.853399                            6.899195       0.147846       2.017439                    0.999764      29.430569      84.630866       0.626622       0.417177      -1.063079       0.024911      -0.003075      -0.002454       0.025220      -0.021725      -0.017307       0.003075      -0.007466      -0.027386      -0.026537      -0.004875       0.031413              9.847402      12.955008      -0.009913       2.655769       7.355448       3.067360       9.231750          -0.000240
          126              C       0.370897      14.095267       6.542291      -0.116227      32.463394 0.42768934E+03  0.10011507E+05                                 8.791017                            6.882575       0.170290       2.022581                    0.999748      29.236541      83.803735       0.629985       0.415341      -1.065144      -0.011862      -0.019181      -0.020671       0.030592      -0.003039       0.008016       0.021520      -0.033504       0.036898      -0.026732      -0.006502       0.033234              9.752966      13.405963      -1.402796       1.589098       7.552716       2.542405       8.300219           0.001524
          127              C       1.404182      13.274947       6.054440      -0.037730      37.487690 0.46713323E+03  0.11073029E+05                                 9.640868                            7.137996       0.045272       2.013757                    0.999332      27.536109      77.001321       0.631738       0.409019      -1.079436      -0.049994      -0.002643      -0.009017       0.050869       0.003484       0.010851      -0.002757      -0.019056      -0.025741      -0.018478       0.004003       0.014475             11.383812      16.705182      -1.704717       3.615356       7.991467       2.286020       9.454788           0.001678
          128              C       1.112822      12.395290       5.004050      -0.117673      33.362529 0.44623002E+03  0.10608274E+05                                 9.123092                            7.130002       0.035018       1.980252                    0.999632      29.915998      87.797449       0.603071       0.427220      -1.052541      -0.031401       0.013010       0.004489       0.034285      -0.019032      -0.012932      -0.001769      -0.002522       0.027205      -0.026888       0.006121       0.020767             10.289829      14.124930      -1.283117       3.074873       7.630389       2.341565       9.114167           0.001653
          129              C      -0.128491      12.393807       4.433566      -0.139438      32.823964 0.41966397E+03  0.98448693E+04                                 9.051748                            6.923698       0.001121       1.978177                    0.999369      29.680988      87.109182       0.609526       0.428357      -1.049697       0.026396       0.014800       0.009228       0.031638       0.018049      -0.002757       0.005047      -0.037965       0.071505      -0.038428       0.013071       0.025357             10.398862      15.656543      -2.072664       2.425963       6.742157       1.857736       8.797885          -0.000102
          130              C       2.788658      13.234895       6.702790       0.633244      23.501822 0.24031102E+03  0.49387890E+04                                 7.615569                            5.555557      -0.085567       2.035863                    0.999207      22.044774      61.971247       0.618794       0.481629      -1.012201       0.056184      -0.006051       0.034599       0.066259      -0.003410      -0.088951       0.016122       0.002313       0.265002      -0.088331      -0.046309       0.134640              8.952778      10.546559      -0.279221       3.035516      10.491972       0.015412       5.819802           0.012188
          131              C       8.784422      13.108806      13.750412       0.602553      20.690549 0.15931652E+03  0.29440151E+04                                 6.771500                            4.541484       0.954438       2.443601                    0.999684      19.104693      50.339927       0.682749       0.485474      -1.013778       0.051463       0.003044       0.108063       0.119730       0.003999      -0.077895       0.002928      -0.026849      -0.136344      -0.100800       0.036223       0.064577              7.821166       6.945331      -0.058129       5.116291       4.487765      -0.067928      12.030402           0.008139
          132              C       7.559123      13.065787      11.686182      -0.268424      25.351335 0.34293238E+03  0.75767527E+04                                 7.248612                            5.970621       0.571283       2.201154                    0.997779      27.493465      75.922741       0.711164       0.389818      -1.084952       0.072867       0.002515       0.083782       0.111065       0.002652       0.099449       0.003700       0.100876       0.147415      -0.075122      -0.062606       0.137728              7.852556       6.631397       0.057059       1.548527       8.013218       0.029730       8.913054           0.000679
          133              C       3.058320       5.190417       6.922084       0.641258      22.607902 0.23174887E+03  0.47179066E+04                                 7.425271                            5.453579      -0.004775       2.069006                    0.999462      21.674935      60.563335       0.625169       0.481257      -1.012807       0.053761       0.002683       0.045090       0.070218      -0.003065      -0.080483      -0.007535       0.024139       0.250033      -0.073414      -0.051932       0.125346              8.711519      10.348082       0.557209       3.417703       9.701371      -0.228389       6.085105           0.011001
          134              C       1.702864       5.137014       6.238775      -0.035957      36.820505 0.45446995E+03  0.10710187E+05                                 9.534333                            7.044652       0.022123       2.007961                    0.999312      27.456467      76.814576       0.634701       0.409492      -1.078007      -0.049511       0.009885      -0.010506       0.051569      -0.008726       0.004569       0.002073      -0.022623      -0.012188      -0.014619      -0.001711       0.016330             11.288568      16.177567       1.692543       4.379630       8.094777      -2.195449       9.593360           0.002140
          135              C       1.406024       6.024087       5.209043      -0.124957      33.950116 0.45489488E+03  0.10883937E+05                                 9.260629                            7.222351      -0.051270       1.947941                    0.999546      30.398656      89.973977       0.595324       0.430009      -1.049136      -0.029380      -0.017743       0.009618       0.035644       0.019589      -0.016453       0.005816      -0.000837       0.033446      -0.031247       0.008596       0.022651             10.463293      14.288583       1.064701       3.456240       7.865251      -2.459947       9.236045           0.001223
          136              C       0.166300       6.062656       4.627436      -0.150570      33.793642 0.44339644E+03  0.10532379E+05                                 9.204897                            7.097831       0.027561       1.979264                    0.999356      30.155506      88.691017       0.605176       0.426079      -1.052421       0.020653      -0.016780       0.008893       0.028057      -0.016621      -0.002605      -0.011039      -0.027529       0.073196      -0.034650       0.005475       0.029174             10.576517      16.029348       2.052606       2.798891       7.045941      -1.810303       8.654262          -0.000278
          137              C      11.783489       5.242336       5.110520       0.090963      36.570447 0.42677193E+03  0.99393872E+04                                 9.694310                            6.945631      -0.208793       1.943643                    0.999049      26.626745      75.007287       0.620417       0.423896      -1.064557       0.003627      -0.000512      -0.000777       0.003745      -0.001982       0.003534       0.010705       0.050970       0.011574      -0.030886       0.006716       0.024171             11.929480      19.249789       0.405244       3.640498       7.445892      -2.681078       9.092760           0.001641
          138              C      -0.598357       4.333011       6.121182      -0.145865      32.455789 0.43437636E+03  0.10203530E+05                                 8.801347                            6.941019       0.149611       2.017405                    0.999740      29.450549      84.455554       0.626917       0.415922      -1.065191       0.026094       0.001994       0.011418       0.028552       0.021917      -0.009395      -0.008161       0.007528      -0.035658      -0.016330      -0.015400       0.031731              9.735890      13.251736      -0.089892       2.936185       7.464561      -2.897590       8.491373          -0.000120
          139              C       0.695451       4.272192       6.669419      -0.114645      32.749578 0.43948864E+03  0.10362941E+05                                 8.886698                            7.008274       0.106474       1.999319                    0.999673      29.526608      85.078053       0.619819       0.419089      -1.062242      -0.019864       0.022661      -0.013832       0.033158       0.003030       0.012344      -0.023562      -0.035258       0.045673      -0.031416      -0.005766       0.037182              9.840906      13.783165       1.365849       2.266063       7.861013      -2.374927       7.878540           0.001782
          140              C      10.377098       5.359524       4.544803       0.048849      40.709906 0.42863859E+03  0.99862937E+04                                10.326393                            6.916350      -0.081175       1.979528                    0.999311      26.965767      75.790129       0.628202       0.418499      -1.068771      -0.007487      -0.002744       0.002673       0.008410      -0.000023       0.015083      -0.012787      -0.004867      -0.048339      -0.027332       0.008066       0.019266             13.327953      21.820687      -1.239935       1.011906       5.115160      -0.500709      13.048013           0.001475
          141              C      10.123173       5.498964       3.170238      -0.052914      42.062763 0.45656994E+03  0.10794708E+05                                10.470248                            7.093734      -0.098251       1.970066                    0.998878      27.775265      78.368104       0.626800       0.413308      -1.073255      -0.036449      -0.005505       0.011593       0.038643       0.005426      -0.003377      -0.001116      -0.060567      -0.063762      -0.024027      -0.017398       0.041425             13.297378      19.136521      -1.336978      -2.701173       5.306705      -0.211507      15.448907           0.003920
          142              C      11.198131       5.433694       2.107136       0.643312      24.035133 0.25015948E+03  0.52053045E+04                                 7.845812                            5.731257      -0.356442       1.948661                    0.998669      22.317173      63.613879       0.597809       0.492396      -1.004257       0.026204       0.001801      -0.051639       0.057935       0.026203       0.100174       0.023192       0.074576       0.023484      -0.080384      -0.048405       0.128789              9.371262       9.362285      -1.223066      -4.193313       9.208569      -0.638880       9.542932           0.014795
          143              C       8.838773       5.662138       2.733238      -0.170187      39.860770 0.46514734E+03  0.11164175E+05                                10.260902                            7.271181       0.000033       1.961026                    0.999507      30.645047      90.124948       0.598714       0.426237      -1.054016       0.011993      -0.004665       0.019927       0.023721      -0.003806       0.005520      -0.003799      -0.062713       0.065651      -0.042960       0.017285       0.025675             12.677763      21.423166      -1.353564      -1.887896       5.252042      -0.314664      11.358081           0.001669
          144              C       7.736213       5.672522       3.608828       0.035988      41.643272 0.44699262E+03  0.10509427E+05                                10.451904                            7.047193      -0.041236       1.988431                    0.999348      27.244541      76.585386       0.625265       0.416642      -1.071406       0.008179       0.000827      -0.009938       0.012898      -0.000987       0.010678      -0.015201       0.014402      -0.046894      -0.026592       0.006165       0.020427             13.432420      21.758014      -0.978872       1.073056       5.149095      -0.467566      13.390152           0.002165
          145              C       7.991985       5.539016       4.988159      -0.044988      42.818852 0.46801583E+03  0.11120080E+05                                10.589219                            7.174356      -0.122001       1.960776                    0.998851      27.805051      78.324568       0.625061       0.412417      -1.075182       0.041754      -0.000918      -0.003506       0.041911       0.009307       0.001990       0.001079      -0.060560      -0.067185      -0.023504      -0.019401       0.042904             13.527467      19.650897      -1.243838      -3.479381       5.333073      -0.104984      15.598430           0.004204
          146              C       6.900231       5.596868       6.044906       0.641968      23.498091 0.24713376E+03  0.51237892E+04                                 7.719440                            5.685186      -0.327839       1.959634                    0.998629      22.208232      63.070909       0.602363       0.490443      -1.005831      -0.033892      -0.000697       0.045691       0.056893       0.013312       0.097394       0.010168       0.097309       0.048098      -0.069949      -0.058066       0.128015              9.206042       8.947001      -0.790308      -4.483371       9.072364      -0.040113       9.598762           0.012457
          147              C       9.310950       5.402543       5.404502      -0.166644      38.292813 0.44666767E+03  0.10618182E+05                                10.001030                            7.128445      -0.022440       1.957989                    0.999289      30.360660      89.015463       0.603954       0.426615      -1.053221      -0.020481       0.006474      -0.015213       0.026322      -0.001729       0.010085      -0.000245      -0.061316       0.073036      -0.044356       0.018497       0.025860             12.290324      21.183561      -1.346107      -2.252986       5.043458      -0.127001      10.643954           0.001712
          148              C       6.327162       5.749658       3.035166       0.091021      36.246858 0.41737312E+03  0.96677320E+04                                 9.621660                            6.866337      -0.161546       1.961388                    0.999096      26.450459      74.338504       0.624236       0.423601      -1.064609       0.001098       0.005158      -0.001224       0.005413      -0.006562       0.003560       0.007558       0.036254       0.019159      -0.024577       0.007929       0.016648             11.785539      18.608501       0.694857       3.326526       7.209292      -2.706801       9.538823           0.001978
          149              C       6.056455       6.621898       1.964118      -0.145295      32.659537 0.42782692E+03  0.10023878E+05                                 8.852795                            6.898837       0.148099       2.017546                    0.999764      29.428699      84.622983       0.626648       0.417172      -1.063087      -0.024922      -0.003045       0.002455       0.025227       0.021715      -0.017301      -0.003078      -0.007507      -0.027380      -0.026532      -0.004871       0.031403              9.846635      12.953812       0.009956       2.655422       7.354993      -3.067123       9.231100          -0.000222
          150              C       4.817575       6.678267       1.403168      -0.116158      32.460434 0.42764809E+03  0.10010266E+05                                 8.790474                            6.882248       0.170468       2.022672                    0.999748      29.234482      83.795762       0.630002       0.415341      -1.065147       0.011865      -0.019151       0.020680       0.030581       0.003046       0.008007      -0.021507      -0.033519       0.036858      -0.026729      -0.006490       0.033219              9.752288      13.404884       1.402738       1.588869       7.552295      -2.542221       8.299684           0.001539
          151              C       3.784290       5.857947       1.891019      -0.037700      37.486813 0.46712406E+03  0.11072729E+05                                 9.640625                            7.137867       0.045380       2.013793                    0.999332      27.535785      76.999481       0.631754       0.409012      -1.079444       0.049985      -0.002632       0.009019       0.050860      -0.003477       0.010860       0.002749      -0.019077      -0.025753      -0.018489       0.004005       0.014484             11.383450      16.704482       1.704605       3.615247       7.991290      -2.285977       9.454577           0.001687
          152              C       4.075651       4.978290       2.941409      -0.117645      33.362665 0.44623297E+03  0.10608355E+05                                 9.123082                            7.130007       0.035042       1.980260                    0.999632      29.916105      87.797610       0.603073       0.427218      -1.052543       0.031410       0.013000      -0.004492       0.034290       0.019027      -0.012917       0.001769      -0.002543       0.027159      -0.026873       0.006124       0.020749             10.289780      14.124795       1.283092       3.074878       7.630396      -2.341559       9.114149           0.001659
          153              C       5.316963       4.976807       3.511893      -0.139401      32.823558 0.41965969E+03  0.98447215E+04                                 9.051603                            6.923625       0.001215       1.978209                    0.999369      29.680734      87.107582       0.609535       0.428352      -1.049702      -0.026397       0.014787      -0.009238       0.031635      -0.018050      -0.002750      -0.005049      -0.037992       0.071445      -0.038428       0.013085       0.025343             10.398632      15.656156       2.072633       2.425906       6.742051      -1.857658       8.797689          -0.000097
          154              C       2.399815       5.817895       1.242670       0.633255      23.502224 0.24031597E+03  0.49389127E+04                                 7.615615                            5.555591      -0.085498       2.035881                    0.999207      22.045016      61.971930       0.618797       0.481625      -1.012204      -0.056174      -0.006074      -0.034608       0.066258       0.003415      -0.088946      -0.016124       0.002292       0.265008      -0.088335      -0.046301       0.134636              8.952817      10.546504       0.279175       3.035526      10.492101      -0.015451       5.819846           0.012196
          155              C       6.780995       5.691806      10.085966       0.602567      20.690450 0.15931566E+03  0.29440011E+04                                 6.771542                            4.541512       0.954336       2.443572                    0.999684      19.104594      50.340010       0.682736       0.485483      -1.013771      -0.051484       0.003092      -0.108062       0.119740      -0.004006      -0.077889      -0.002930      -0.026847      -0.136347      -0.100795       0.036222       0.064573              7.821209       6.945376       0.058127       5.116322       4.487799       0.067927      12.030450           0.008127
          156              C       8.006294       5.648787      12.150197      -0.268423      25.351404 0.34293415E+03  0.75768112E+04                                 7.248665                            5.970663       0.571193       2.201128                    0.997778      27.493522      75.923317       0.711156       0.389821      -1.084948      -0.072871       0.002537      -0.083789       0.111073      -0.002644       0.099451      -0.003721       0.100880       0.147375      -0.075119      -0.062607       0.137726              7.852612       6.631446      -0.057051       1.548526       8.013300      -0.029754       8.913091           0.000684
          157              N       1.938710       1.723711       3.063769      -0.105230      29.802628 0.25897958E+03  0.52633733E+04                                 7.917970                            5.301336       0.765352       2.384243                    0.999035      22.008939      55.807164       0.740578       0.406946      -1.087757       0.094808       0.005765       0.205222       0.226137       0.000503       0.017545       0.001567       0.035262      -0.045641      -0.021904      -0.009908       0.031812              9.180787       7.859142       0.032320       6.203723       4.957114       0.074015      14.726105           0.008702
          158              N       3.249763       9.140711       4.881690      -0.105224      29.803022 0.25898370E+03  0.52634728E+04                                 7.917991                            5.301349       0.765379       2.384243                    0.999036      22.009185      55.807691       0.740584       0.406941      -1.087761      -0.094818       0.005835      -0.205212       0.226133      -0.000489       0.017552      -0.001570       0.035261      -0.045615      -0.021903      -0.009910       0.031813              9.180822       7.859154      -0.032304       6.203742       4.957122      -0.073992      14.726189           0.008698
          159              N       8.438235      13.110289      12.827150      -0.105244      29.803180 0.25898534E+03  0.52635124E+04                                 7.918003                            5.301357       0.765388       2.384241                    0.999036      22.009313      55.807980       0.740586       0.406940      -1.087762      -0.094820      -0.005833      -0.205205       0.226128       0.000490       0.017554       0.001566       0.035266      -0.045599      -0.021899      -0.009916       0.031815              9.180835       7.859170       0.032305       6.203757       4.957126       0.073989      14.726209           0.008699
          160              N       7.127182       5.693289      11.009229      -0.105224      29.802350 0.25897657E+03  0.52632906E+04                                 7.917885                            5.301279       0.765398       2.384259                    0.999035      22.008850      55.806606       0.740589       0.406942      -1.087761       0.094811      -0.005789       0.205218       0.226135      -0.000498       0.017550      -0.001564       0.035263      -0.045631      -0.021904      -0.009910       0.031814              9.180694       7.859070      -0.032309       6.203665       4.957053      -0.073995      14.725958           0.008698
          161              O       8.708842       3.327266      15.236213      -0.594988      36.786692 0.54025064E+03  0.12959212E+05                                 8.615662                            7.081221       0.667139       2.260020                    0.998705      27.640859      71.779454       0.733619       0.348059      -1.151730      -0.026767      -0.039262       0.022009       0.052368       0.042270      -0.041197       0.027916      -0.025576       0.070883      -0.079869       0.032115       0.047755              9.645189       9.617635       3.331344       2.900239      11.543576       3.004191       7.774356           0.044393
          162              O       8.736491       1.117000      15.024864      -0.579493      39.335864 0.55557332E+03  0.13471759E+05                                 9.164378                            7.302012       0.329368       2.157582                    0.995896      27.767637      73.412459       0.701856       0.359894      -1.137776      -0.016212       0.039257       0.004932       0.042759      -0.032267      -0.054368      -0.020829      -0.041485       0.134812      -0.086310       0.015071       0.071238             10.502180      10.263806      -4.999782       2.495757      14.184734      -2.482943       7.058001           0.043857
          163              O       4.331814       3.086955       9.906399      -0.562944      35.771895 0.53060508E+03  0.12726999E+05                                 8.621243                            7.115416       0.273440       2.136864                    0.996431      27.739443      73.084842       0.713660       0.357817      -1.138732      -0.007704      -0.006981       0.013208       0.016809       0.032778       0.059227      -0.047122      -0.011752      -0.117077      -0.103127       0.049818       0.053309              9.792853       9.146784       4.399338      -2.459983      11.984422      -3.092604       8.247353           0.041805
          164              O       3.955911       0.956793       9.377231      -0.604457      40.642377 0.56048853E+03  0.13626900E+05                                 9.329853                            7.281754       0.377809       2.155367                    0.997232      28.454405      75.435920       0.710132       0.354762      -1.141367      -0.037655       0.029453       0.020234       0.051911      -0.049643       0.064631       0.038420      -0.007298      -0.002587      -0.103064       0.038690       0.064374             10.836680       7.915281      -2.497708      -2.809051      12.785543       6.013445      11.809218           0.048842
          165              O      -0.857144       2.905981      14.522711      -0.599145      38.030693 0.55242912E+03  0.13394327E+05                                 8.964031                            7.259749       0.259998       2.122296                    0.996051      28.359751      75.300994       0.706096       0.357765      -1.137951       0.015853      -0.034852      -0.004098       0.038507      -0.038851       0.058468       0.041400       0.006346      -0.009991      -0.093063       0.033698       0.059365             10.213866       7.658284      -2.602902      -3.018580      11.682538       4.948108      11.300777           0.045470
          166              O      -1.016138       0.694231      14.281169      -0.575082      35.466218 0.52110749E+03  0.12436010E+05                                 8.536165                            7.026487       0.325836       2.151408                    0.996536      27.757327      72.815442       0.722390       0.355288      -1.141383       0.008999       0.015265      -0.009077       0.019910       0.033811       0.061927      -0.041236      -0.019596      -0.082907      -0.098918       0.046507       0.052412              9.699562       8.373159       3.959629      -2.871895      11.999238      -3.702909       8.726291           0.042682
          167              O       7.077278       0.520673       8.887791      -0.576232      38.096568 0.54000868E+03  0.12972872E+05                                 8.880269                            7.127845       0.569884       2.233631                    0.997810      27.545495      71.963812       0.722643       0.352815      -1.145978       0.032190       0.020580      -0.008812       0.039209       0.052209      -0.054604       0.030052      -0.033684       0.089530      -0.099451       0.037713       0.061737             10.059496       9.896880       4.035531       2.562699      12.710333       2.740593       7.571273           0.038480
          168              O       7.123717       2.747257       9.005384      -0.590508      41.853711 0.58692043E+03  0.14428023E+05                                 9.545245                            7.488779       0.242440       2.116333                    0.996855      28.353922      75.468898       0.695352       0.358322      -1.139061       0.023015      -0.024844       0.012148       0.035980      -0.047898      -0.056243      -0.029741      -0.069130       0.112282      -0.105999       0.040330       0.065669             11.101390      10.682465      -5.554429       2.320781      15.445767      -2.892839       7.175939           0.044595
          169              O       0.730122       1.747445       1.263328      -0.502807      40.523207 0.52404605E+03  0.12503266E+05                                 9.294375                            7.119491      -0.037123       2.077808                    0.991600      26.311127      68.646008       0.707770       0.362710      -1.137357      -0.009632      -0.001393       0.053981       0.054851      -0.004304       0.048175      -0.007104       0.088438       0.003292      -0.046054      -0.029465       0.075518             10.734112       9.611138       0.114981       5.483022       9.141566       0.077500      13.449631           0.066927
          170              O       6.856575      10.744266       8.600165      -0.594936      36.785546 0.54022762E+03  0.12958528E+05                                 8.615519                            7.081090       0.667022       2.259994                    0.998705      27.640167      71.777395       0.733622       0.348060      -1.151728       0.026727      -0.039252      -0.022035       0.052350      -0.042268      -0.041203      -0.027935      -0.025573       0.070901      -0.079881       0.032112       0.047769              9.645055       9.617513      -3.331325       2.900222      11.543360      -3.004211       7.774292           0.044349
          171              O       6.828926       8.534000       8.811515      -0.579534      39.337828 0.55560586E+03  0.13472743E+05                                 9.164643                            7.302194       0.329456       2.157593                    0.995897      27.768503      73.415246       0.701852       0.359891      -1.137779       0.016191       0.039310      -0.004908       0.042796       0.032278      -0.054354       0.020822      -0.041467       0.134832      -0.086303       0.015070       0.071232             10.502519      10.264298       5.000012       2.495910      14.185054       2.483008       7.058206           0.043851
          172              O      -1.412396      10.503955      13.929980      -0.562906      35.771756 0.53059970E+03  0.12726844E+05                                 8.621241                            7.115385       0.273404       2.136859                    0.996431      27.739161      73.084149       0.713660       0.357817      -1.138731       0.007688      -0.006985      -0.013167       0.016771      -0.032780       0.059235       0.047139      -0.011736      -0.117077      -0.103145       0.049832       0.053313              9.792901       9.146827      -4.399376      -2.460027      11.984454       3.092687       8.247421           0.041810
          173              O      -1.036493       8.373793      14.459147      -0.604492      40.646795 0.56055884E+03  0.13629063E+05                                 9.330556                            7.282233       0.377712       2.155313                    0.997232      28.455885      75.441580       0.710104       0.354764      -1.141363       0.037632       0.029508      -0.020244       0.051930       0.049649       0.064623      -0.038427      -0.007255      -0.002546      -0.103063       0.038685       0.064378             10.837568       7.915966       2.498010      -2.809437      12.786496      -6.013976      11.810242           0.048879
          174              O       3.776562      10.322981       9.313668      -0.599094      38.029234 0.55240098E+03  0.13393479E+05                                 8.963845                            7.259587       0.259922       2.122289                    0.996050      28.358900      75.298358       0.706100       0.357767      -1.137949      -0.015836      -0.034835       0.004061       0.038480       0.038847       0.058475      -0.041416       0.006366      -0.009978      -0.093075       0.033697       0.059378             10.213686       7.658210       2.602893      -3.018572      11.682273      -4.948034      11.300574           0.045425
          175              O       3.935556       8.111231       9.555210      -0.575132      35.468792 0.52115211E+03  0.12437345E+05                                 8.536564                            7.026772       0.325903       2.151409                    0.996536      27.758418      72.819167       0.722378       0.355286      -1.141383      -0.008992       0.015312       0.009092       0.019949      -0.033820       0.061918       0.041240      -0.019569      -0.082877      -0.098913       0.046499       0.052413              9.700072       8.373700      -3.959924      -2.872174      11.999751       3.703136       8.726765           0.042678
          176              O       8.488140       7.937673      14.948588      -0.576283      38.100421 0.54007537E+03  0.12974888E+05                                 8.880841                            7.128271       0.569893       2.233602                    0.997811      27.547114      71.969425       0.722623       0.352814      -1.145978      -0.032173       0.020640       0.008788       0.039222      -0.052212      -0.054591      -0.030054      -0.033636       0.089557      -0.099440       0.037702       0.061738             10.060177       9.897713      -4.035860       2.562939      12.711091      -2.740755       7.571726           0.038515
          177              O       8.441701      10.164257      14.830995      -0.590456      41.852164 0.58689195E+03  0.14427149E+05                                 9.545021                            7.488601       0.242421       2.116342                    0.996854      28.353176      75.466480       0.695359       0.358323      -1.139061      -0.022988      -0.024826      -0.012128       0.035943       0.047899      -0.056256       0.029757      -0.069136       0.112245      -0.106012       0.040339       0.065674             11.101143      10.682211       5.554286       2.320712      15.445417       2.892814       7.175800           0.044605
          178              O       4.458350       9.164445       6.682131      -0.502776      40.521252 0.52401412E+03  0.12502296E+05                                 9.294031                            7.119237      -0.037028       2.077848                    0.991600      26.310480      68.643430       0.707790       0.362706      -1.137361       0.009631      -0.001307      -0.053949       0.054817       0.004300       0.048184       0.007083       0.088447       0.003295      -0.046050      -0.029477       0.075528             10.733717       9.610825      -0.114962       5.482841       9.141108      -0.077533      13.449217           0.066909
          179              O       1.668103      11.506734       0.654706      -0.594955      36.786781 0.54024872E+03  0.12959181E+05                                 8.615756                            7.081265       0.666889       2.259943                    0.998705      27.640479      71.778978       0.733606       0.348064      -1.151723       0.026688       0.039265      -0.022052       0.052347       0.042269      -0.041205       0.027943      -0.025550       0.070929      -0.079886       0.032106       0.047781              9.645336       9.617825       3.331453       2.900331      11.543686       3.004314       7.774496           0.044360
          180              O       1.640454      13.717000       0.866055      -0.579541      39.337699 0.55560345E+03  0.13472657E+05                                 9.164581                            7.302143       0.329557       2.157624                    0.995897      27.768519      73.414984       0.701860       0.359888      -1.137783       0.016177      -0.039345      -0.004917       0.042824      -0.032282      -0.054343      -0.020822      -0.041451       0.134826      -0.086293       0.015069       0.071224             10.502455      10.264222      -4.999981       2.495874      14.185009      -2.482981       7.058135           0.043862
          181              O       6.045131      11.747045       5.984520      -0.562965      35.773486 0.53063148E+03  0.12727801E+05                                 8.621538                            7.115614       0.273376       2.136837                    0.996431      27.739889      73.086715       0.713646       0.357819      -1.138729       0.007703       0.006990      -0.013221       0.016822       0.032775       0.059232      -0.047129      -0.011734      -0.117055      -0.103131       0.049823       0.053308              9.793263       9.147213       4.399572      -2.460194      11.984826      -3.092839       8.247751           0.041813
          182              O       6.421034      13.877207       6.513688      -0.604486      40.643814 0.56051127E+03  0.13627599E+05                                 9.330098                            7.281917       0.377794       2.155357                    0.997232      28.454782      75.437481       0.710122       0.354763      -1.141366       0.037659      -0.029457      -0.020262       0.051927      -0.049643       0.064634       0.038421      -0.007276      -0.002589      -0.103065       0.038684       0.064381             10.837002       7.915569      -2.497845      -2.809232      12.785830       6.013624      11.809607           0.048849
          183              O      11.234089      11.928019       1.368208      -0.599099      38.029781 0.55240882E+03  0.13393741E+05                                 8.964010                            7.259703       0.259818       2.122262                    0.996049      28.358774      75.298677       0.706084       0.357774      -1.137942      -0.015813       0.034834       0.004026       0.038467      -0.038847       0.058478       0.041428       0.006395      -0.009950      -0.093083       0.033693       0.059391             10.213887       7.658363      -2.602962      -3.018648      11.682521       4.948152      11.300777           0.045435
          184              O      11.393083      14.139769       1.609750      -0.575162      35.470245 0.52117738E+03  0.12438097E+05                                 8.536769                            7.026918       0.325959       2.151411                    0.996537      27.759110      72.821372       0.722374       0.355284      -1.141386      -0.008990      -0.015351       0.009078       0.019972       0.033824       0.061909      -0.041247      -0.019550      -0.082858      -0.098907       0.046496       0.052411              9.700333       8.373918       3.960058      -2.872283      12.000098      -3.703266       8.726984           0.042688
          185              O       3.299667      14.313327       7.003128      -0.576269      38.098245 0.54003797E+03  0.12973758E+05                                 8.880523                            7.128034       0.569884       2.233617                    0.997810      27.546189      71.966238       0.722633       0.352815      -1.145978      -0.032184      -0.020600       0.008782       0.039208       0.052213      -0.054604       0.030054      -0.033661       0.089544      -0.099452       0.037708       0.061743             10.059803       9.897300       4.035697       2.562811      12.710643       2.740662       7.571464           0.038483
          186              O       3.253228      12.086743       6.885535      -0.590511      41.854205 0.58692680E+03  0.14428226E+05                                 9.545346                            7.488835       0.242409       2.116324                    0.996854      28.353959      75.469240       0.695346       0.358324      -1.139059      -0.023015       0.024841      -0.012161       0.035981      -0.047894      -0.056249      -0.029749      -0.069129       0.112289      -0.106004       0.040325       0.065678             11.101543      10.682681      -5.554550       2.320839      15.445912      -2.892928       7.176037           0.044600
          187              O       9.646823      13.086555      14.627591      -0.502761      40.519066 0.52397909E+03  0.12501232E+05                                 9.293658                            7.118962      -0.036898       2.077903                    0.991600      26.309732      68.640507       0.707810       0.362703      -1.137366       0.009633       0.001275      -0.053930       0.054798      -0.004299       0.048190      -0.007085       0.088450       0.003306      -0.046054      -0.029479       0.075534             10.733283       9.610477       0.114946       5.482627       9.140676       0.077516      13.448696           0.066907
          188              O       3.520370       4.089734       7.290754      -0.594929      36.784566 0.54021199E+03  0.12958047E+05                                 8.615324                            7.080960       0.667096       2.260020                    0.998705      27.639955      71.776331       0.733634       0.348058      -1.151731      -0.026721       0.039257       0.022047       0.052356      -0.042277      -0.041199      -0.027926      -0.025588       0.070883      -0.079882       0.032125       0.047757              9.644790       9.617163      -3.331191       2.900076      11.543138      -3.004080       7.774069           0.044344
          189              O       3.548019       6.300000       7.079404      -0.579502      39.336511 0.55558449E+03  0.13472092E+05                                 9.164444                            7.302060       0.329445       2.157599                    0.995897      27.767988      73.413449       0.701858       0.359892      -1.137779      -0.016200      -0.039295       0.004950       0.042791       0.032271      -0.054357       0.020826      -0.041465       0.134807      -0.086298       0.015069       0.071229             10.502257      10.263917       4.999826       2.495798      14.184794       2.482956       7.058059           0.043846
          190              O      11.789341       4.330045       1.960939      -0.562950      35.773525 0.53063425E+03  0.12727871E+05                                 8.621472                            7.115586       0.273461       2.136855                    0.996432      27.740286      73.087514       0.713655       0.357814      -1.138734      -0.007733       0.006987       0.013251       0.016859      -0.032768       0.059220       0.047111      -0.011760      -0.117062      -0.103110       0.049812       0.053297              9.793133       9.147034      -4.399477      -2.460081      11.984770       3.092721       8.247596           0.041847
          191              O      11.413438       6.460207       1.431772      -0.604437      40.641929 0.56048072E+03  0.13626664E+05                                 9.329788                            7.281707       0.377827       2.155378                    0.997232      28.454200      75.435279       0.710134       0.354762      -1.141367      -0.037663      -0.029411       0.020237       0.051895       0.049645       0.064637      -0.038420      -0.007324      -0.002615      -0.103072       0.038700       0.064373             10.836597       7.915204       2.497673      -2.808985      12.785491      -6.013401      11.809096           0.048863
          192              O       6.600383       4.511019       6.577251      -0.599071      38.027580 0.55237484E+03  0.13392675E+05                                 8.963546                            7.259396       0.259968       2.122310                    0.996050      28.358438      75.296447       0.706113       0.357765      -1.137951       0.015835       0.034835      -0.004045       0.038478       0.038851       0.058472      -0.041414       0.006341      -0.009991      -0.093075       0.033707       0.059368             10.213267       7.657840       2.602716      -3.018315      11.681914      -4.947772      11.300046           0.045416
          193              O       6.441389       6.722769       6.335709      -0.575086      35.467468 0.52112983E+03  0.12436671E+05                                 8.536313                            7.026599       0.325904       2.151413                    0.996537      27.758058      72.817629       0.722391       0.355284      -1.141386       0.008998      -0.015303      -0.009056       0.019929      -0.033816       0.061918       0.041242      -0.019584      -0.082902      -0.098915       0.046508       0.052407              9.699737       8.373326      -3.959713      -2.871977      11.999418       3.702988       8.726466           0.042673
          194              O       1.888805       6.896327       0.942331      -0.576210      38.096846 0.54001165E+03  0.12972975E+05                                 8.880356                            7.127898       0.569798       2.233609                    0.997810      27.545411      71.963916       0.722634       0.352818      -1.145974       0.032180      -0.020548      -0.008812       0.039185      -0.052217      -0.054610      -0.030054      -0.033708       0.089505      -0.099463       0.037728       0.061735             10.059609       9.896951      -4.035596       2.562730      12.710525      -2.740653       7.571352           0.038506
          195              O       1.935244       4.669743       1.059924      -0.590512      41.856082 0.58695885E+03  0.14429206E+05                                 9.545590                            7.489013       0.242436       2.116317                    0.996855      28.354835      75.472006       0.695342       0.358321      -1.139062       0.023049       0.024859       0.012167       0.036018       0.047887      -0.056237       0.029738      -0.069127       0.112299      -0.105988       0.040318       0.065670             11.101833      10.682896       5.554702       2.320906      15.446412       2.892991       7.176192           0.044637
          196              O       5.918595       5.669555       9.208788      -0.502788      40.520751 0.52400647E+03  0.12502062E+05                                 9.293946                            7.119174      -0.036963       2.077874                    0.991600      26.310324      68.642772       0.707795       0.362705      -1.137363      -0.009638       0.001336       0.053970       0.054840       0.004301       0.048182       0.007095       0.088436       0.003294      -0.046050      -0.029473       0.075523             10.733610       9.610743      -0.114963       5.482784       9.141052      -0.077505      13.449036           0.066909

******************************************************
Auxiliary information for the entire system
The total spin magnetic moment of the unit cell is   39.951943
The total net atomic charge of the unit cell is   -0.000003
Accuracy of reproducing the electrostatic potential in the unit cell:
  The inner radius (bohr) =    5.0000
  The outer radius (bohr) =   12.0000
  Valid grid points have density less than (e/(bohr^3)) =    0.0001
  The number of valid grid points were=        61661
  The rms potential error without charges in kcal/mol is=      5.22113
  The rms potential error with partial charges in kcal/mol is=      0.73968
  The RRMSE value at monopole order=      0.14167
  The rms potential error with partial charges and cloud penetration in kcal/mol is=      0.72996
  The RRMSE value at monopole order with cloud penetration is=      0.13981
  The rms potential error with partial charges and atomic dipoles in kcal/mol is=      0.40188
  The RRMSE value at dipole order=      0.07697
  The rms potential error with partial charges, atomic dipoles and cloud penetration in kcal/mol is=      0.38961
  The RRMSE value at dipole order with cloud penetration=      0.07462

******************************************************
The electron densities and ab initio electrostatic potential were computed in VASP using the PBE functional and
projector augmented wave method. See the main text of the journal article for a description of computational details.
The atomic charges, dipoles, and quadrupoles were computed with the DDEC6 method as described in
(a) T. A. Manz and N. Gabaldon Limas, RSC Adv. 6 (2016) 47771-47801 DOI: 10.1039/c6ra04656h
(b) N. Gabaldon Limas and T. A. Manz, RSC Adv. 8 (2018) 2678-2707 DOI: 10.1039/c7ra11829e.
For each atom in the material, the electron cloud parameters were fit to the spherically averaged atom-in-material
electron density using radial positions for which this density was between 10^-4 and 10^-2 electrons per cubic bohr.
The polarizabilities, dispersion coefficients, and quantum Drude oscillator (QDO) parameters were fit using the MCLF method.
The magnetic structure of the system was optimized in VASP from the default ferromagnetic initial guess using spin polarization.
The atomic spin moments (ASMs) were computed on this optimized magnetic structure using the DDEC6 partition as inputs
to the method of T. A. Manz and D. S. Sholl, J. Chem. Theory Comput. 7 (2011) 4146-4164 DOI: 10.1021/ct200539n.
The RMSE and RRMSE were computed using a uniform grid with Ewald summation.
