# Supplementary material for: A collection of forcefield precursors for metal–organic frameworks
Source: RSC Adv. 2019 Nov 13;9(63):36492–507. doi: 10.1039/c9ra07327b (PMC9075174; doi:10.1039/c9ra07327b)
Supplement: RA-009-C9RA07327B-s6191 [file RA-009-C9RA07327B-s6191.xyz]

  168
jmolscript: load "" {1 1 1} spacegroup "x,y,z" unitcell [{      7.457400     0.000000     0.000000 }, {      0.000000    12.463000     0.000000 }, {      0.000000    -3.244047    29.271788 }]
Mn     3.220553     3.544338    22.459950     1.079005
Mn     6.949253     4.052591    21.447732     1.078441
Mn     4.236847     5.674615     6.811838     1.078960
Mn     0.508147     5.166362     7.824056     1.078816
Mn     3.728700    -1.622023    14.635894     1.055498
Mn     0.000000     0.000000     0.000000     1.054912
Mn     0.000000    -1.622023    14.635894     1.056186
Mn     3.728700     0.000000     0.000000     1.055713
H      3.445319     2.813162    15.010573     0.110548
H      3.464708     4.898350    15.976542     0.111401
H      0.964242     3.584794    18.810051     0.095929
H      0.778553     1.584594    17.718213     0.111651
H      2.020210     6.829874    16.316095     0.124186
H      1.797233     7.519431    20.856149     0.127732
H     -0.005220    -2.066115    18.496843     0.116692
H      7.194154     0.069763    19.342798     0.117763
H      2.785339    -0.574716    21.863098     0.116519
H      2.949402     9.713736    21.096178     0.114196
H      7.174019     4.783767    28.897109     0.110556
H      7.193408     2.698579    27.931140     0.111405
H      4.692942     4.012135    25.097631     0.095876
H      4.507253     6.012335    26.189469     0.111636
H      5.748910     0.767056    27.591587     0.124221
H      5.525933     0.077499    23.051533     0.127647
H      3.723480    -2.799955    25.410839     0.116733
H      3.465454     7.527167    24.564884     0.117783
H      6.514039     8.171645    22.044584     0.116449
H      6.678102    -2.116807    22.811504     0.114161
H      4.012081     6.405791    14.261215     0.110563
H      3.992692     4.320603    13.295246     0.111410
H      6.493158     5.634159    10.461737     0.095910
H      6.678847     7.634359    11.553575     0.111648
H      5.437190     2.389079    12.955693     0.124199
H      5.660167     1.699522     8.415639     0.127725
H      0.005220    -1.177932    10.774945     0.116699
H      0.263246     9.149190     9.928990     0.117765
H      4.672061     9.793669     7.408690     0.116515
H      4.507998    -0.494783     8.175610     0.114195
H      0.283381     4.435186     0.374679     0.110571
H      0.263992     6.520374     1.340648     0.111415
H      2.764458     5.206818     4.174157     0.095866
H      2.950147     3.206618     3.082319     0.111634
H      1.708490     8.451897     1.680201     0.124235
H      1.931467     9.141454     6.220255     0.127642
H      3.733920    -0.444092     3.860949     0.116741
H      3.991946     1.691786     4.706904     0.117785
H      0.943361     1.047308     7.227204     0.116446
H      0.779298    11.335760     6.460284     0.114161
C      1.986651     0.653632    15.558833     0.636121
C      2.075394     1.981074    16.232377    -0.028310
C      2.904657     2.981821    15.749100    -0.104471
C      2.938961     4.226685    16.346830    -0.142753
C      2.208136     4.488610    17.480819     0.095919
C      1.426601     3.449750    18.015615    -0.143204
C      1.340841     2.241766    17.377490    -0.088370
C      2.129088     5.853944    18.082354     0.054431
C      1.991872     6.965989    17.235814    -0.168442
C      1.817368     8.255927    17.707968    -0.039707
C      1.721168     9.339907    16.653598     0.646859
C      1.736083     8.486831    19.088133     0.047839
C      1.857638     7.387022    19.936722    -0.158472
C      2.066446     6.096648    19.457250    -0.076807
C      2.319997     5.022631    20.477957     0.602590
C      1.531004     9.861413    19.662445     0.088104
C      0.560051    -1.767000    19.171558    -0.146165
C      0.411648    -0.480079    19.670934    -0.098916
C      1.267012    -0.010003    20.658564    -0.044104
C      2.219322    -0.869865    21.186335    -0.093495
C      2.334166    -2.166957    20.711254    -0.147020
C      1.214810     1.454785    21.082420     0.632139
C      5.715351     6.943297    28.348849     0.636021
C      5.804094     5.615855    27.675305    -0.028240
C      6.633357     4.615108    28.158582    -0.104471
C      6.667661     3.370244    27.560852    -0.142753
C      5.936836     3.108319    26.426863     0.095857
C      5.155301     4.147180    25.892067    -0.143277
C      5.069541     5.355163    26.530192    -0.088410
C      5.857788     1.742986    25.825328     0.054464
C      5.720572     0.630941    26.671868    -0.168403
C      5.546068    -0.658998    26.199714    -0.039610
C      5.449868    -1.742977    27.254084     0.646720
C      5.464783    -0.889902    24.819549     0.047777
C      5.586338     0.209907    23.970960    -0.158576
C      5.795146     1.500281    24.450432    -0.076933
C      6.048697     2.574299    23.429725     0.602664
C      5.259704    -2.264484    24.245237     0.088161
C      4.288751     9.363930    24.736124    -0.146091
C      4.140348     8.077008    24.236748    -0.098881
C      4.995712     7.606933    23.249118    -0.044174
C      5.948022     8.466794    22.721347    -0.093592
C      6.062866     9.763886    23.196428    -0.147083
C      4.943510     6.142145    22.825262     0.632150
C      5.470749     8.565321    13.712955     0.636117
C      5.382006     7.237879    13.039411    -0.028295
C      4.552743     6.237132    13.522688    -0.104443
C      4.518439     4.992268    12.924958    -0.142739
C      5.249264     4.730343    11.790969     0.095903
C      6.030799     5.769203    11.256173    -0.143228
C      6.116559     6.977187    11.894298    -0.088379
C      5.328312     3.365009    11.189434     0.054437
C      5.465528     2.252964    12.035974    -0.168417
C      5.640032     0.963026    11.563820    -0.039689
C      5.736232    -0.120954    12.618190     0.646846
C      5.721317     0.732122    10.183655     0.047831
C      5.599762     1.831931     9.335066    -0.158486
C      5.390954     3.122305     9.814538    -0.076845
C      5.137403     4.196322     8.793831     0.602620
C      5.926396    -0.642460     9.609343     0.088113
C      6.897349    10.985953    10.100230    -0.146155
C      7.045752     9.699032     9.600854    -0.098907
C      6.190388     9.228956     8.613224    -0.044117
C      5.238078    10.088818     8.085453    -0.093494
C      5.123234    11.385910     8.560534    -0.147020
C      6.242590     7.764168     8.189368     0.632162
C      1.742049     2.275656     0.922939     0.636015
C      1.653306     3.603098     1.596483    -0.028223
C      0.824043     4.603845     1.113206    -0.104444
C      0.789739     5.848709     1.710936    -0.142737
C      1.520564     6.110634     2.844925     0.095840
C      2.302099     5.071773     3.379721    -0.143295
C      2.387859     3.863790     2.741596    -0.088419
C      1.599612     7.475967     3.446460     0.054478
C      1.736828     8.588012     2.599920    -0.168375
C      1.911332     9.877951     3.072074    -0.039589
C      2.007532    10.961930     2.017704     0.646705
C      1.992617    10.108855     4.452239     0.047770
C      1.871062     9.009046     5.300828    -0.158581
C      1.662254     7.718672     4.821356    -0.076951
C      1.408703     6.644654     5.842063     0.602685
C      2.197696    11.483437     5.026551     0.088171
C      3.168649    -0.144977     4.535664    -0.146078
C      3.317052     1.141945     5.035040    -0.098870
C      2.461688     1.612020     6.022670    -0.044187
C      1.509378     0.752159     6.550441    -0.093591
C      1.394534    -0.544933     6.075360    -0.147080
C      2.513890     3.076808     6.446526     0.632177
O      2.988180     0.297123    14.884704    -0.587139
O      0.930684    -0.000156    15.689093    -0.576672
O      2.756255    10.000615    16.415911    -0.577086
O      0.613744     9.425878    16.069041    -0.576110
O      1.495209     4.877992    21.438950    -0.606445
O      3.381185     4.386093    20.418828    -0.522367
O      0.218502     2.128015    20.731744    -0.574938
O      2.196950     1.854382    21.750109    -0.583670
O      6.716880     7.299807    29.022978    -0.587150
O      4.659384     7.597085    28.218589    -0.576689
O      6.484955    -2.403686    27.491771    -0.577092
O      4.342444    -1.828948    27.838641    -0.576114
O      5.223909     2.718937    22.468732    -0.606572
O      7.109885     3.210836    23.488854    -0.522323
O      3.947202     5.468914    23.175938    -0.574980
O      5.925650     5.742548    22.157573    -0.583670
O      4.469220     8.921830    14.387084    -0.587120
O      6.526716     9.219109    13.582695    -0.576677
O      4.701145    -0.781662    12.855877    -0.577089
O      6.843656    -0.206925    13.202747    -0.576100
O      5.962191     4.340961     7.832838    -0.606485
O      4.076215     4.832860     8.852960    -0.522364
O      7.238898     7.090938     8.540044    -0.574972
O      5.260450     7.364571     7.521679    -0.583657
O      0.740520     1.919146     0.248810    -0.587130
O      2.798016     1.621868     1.053199    -0.576693
O      0.972445    11.622639     1.780017    -0.577094
O      3.114956    11.047901     1.433147    -0.576103
O      2.233491     6.500016     6.803056    -0.606585
O      0.347515     6.008117     5.782934    -0.522320
O      3.510198     3.750039     6.095850    -0.574953
O      1.531750     3.476405     7.114215    -0.583709

The following XYZ coordinates are in angstroms. Other properties are in atomic units.
The sperically averaged electron density of each atom fit to a function of the form exp(a - br)
eigen_1, eigen_2 and eigen_3 are the three eigenvalues of traceless quadrupole moment tensor
  atom number  atomic symbol              X              Y              Z     net charge C6 coefficient C8 coefficient C10 coefficient fluctuating dipole atomic polarizability isotropic forcefield polarizability              a              b squared Pearson coefficient          <r^3>          <r^4>         wp_QDO          m_QDO          q_QDO       dipole_x       dipole_y       dipole_z         dipole            Qxy            Qxz            Qyz     Q(x^2-y^2)  Q(3z^2 - R^2)        eigen_1        eigen_2        eigen_3 static polarizability      alpha(xx)      alpha(xy)      alpha(xz)      alpha(yy)      alpha(yz)      alpha(zz) atomic spin moment
            1             Mn       3.220553       3.544338      22.459950       1.079005     152.819259 0.33851350E+04  0.12434272E+06                                22.555817                           18.479980       0.122916       1.849559                    0.999905      51.771582     149.533518       0.440761       0.378319      -1.165422      -0.006471      -0.022016       0.023014       0.032499      -0.057258      -0.115130       0.033765      -0.051986       0.177554      -0.134922      -0.018115       0.153037             27.119591      34.635703       4.325851      11.659947      25.534124      -0.244007      21.188946           4.771184
            2             Mn       6.949253       4.052591      21.447732       1.078441     152.895428 0.33872040E+04  0.12443901E+06                                22.563692                           18.486095       0.122562       1.849345                    0.999906      51.784145     149.587038       0.440667       0.378338      -1.165396      -0.006429       0.021969      -0.022831       0.032330       0.057298       0.115033       0.033895      -0.052034       0.176927      -0.134810      -0.018150       0.152960             27.129313      34.648498      -4.327645     -11.664673      25.543070      -0.243952      21.196370           4.770849
            3             Mn       4.236847       5.674615       6.811838       1.078960     152.819778 0.33851686E+04  0.12434424E+06                                22.555840                           18.480063       0.122892       1.849550                    0.999905      51.771818     149.534318       0.440761       0.378319      -1.165423       0.006469       0.022032      -0.023041       0.032529      -0.057290      -0.115126       0.033753      -0.052024       0.177602      -0.134951      -0.018092       0.153043             27.119502      34.635239       4.325600      11.659980      25.534136      -0.244140      21.189131           4.770896
            4             Mn       0.508147       5.166362       7.824056       1.078816     152.857909 0.33861697E+04  0.12439044E+06                                22.559328                           18.482647       0.122962       1.849507                    0.999906      51.778978     149.561555       0.440734       0.378313      -1.165425       0.006443      -0.021999       0.022920       0.032416       0.057316       0.115102       0.033860      -0.052032       0.177216      -0.134897      -0.018144       0.153041             27.123912      34.640910      -4.326869     -11.662112      25.538529      -0.243713      21.192295           4.770600
            5             Mn       3.728700      -1.622023      14.635894       1.055498     163.251893 0.35813193E+04  0.13340643E+06                                23.376692                           19.015058       0.086494       1.825153                    0.999921      53.088472     154.384073       0.434299       0.378603      -1.165278       0.000024       0.000007       0.000021       0.000033       0.104502       0.186058       0.053869      -0.072098       0.419058      -0.230975      -0.040595       0.271570             27.042383      29.440056      -5.018191     -10.911195      29.129665      -1.118149      22.557429           4.765258
            6             Mn       0.000000       0.000000       0.000000       1.054912     163.299293 0.35825833E+04  0.13346760E+06                                23.382969                           19.019943       0.085567       1.824859                    0.999921      53.092651     154.413114       0.434183       0.378663      -1.165211       0.000025      -0.000007      -0.000021       0.000033      -0.104383      -0.185796       0.053773      -0.072026       0.418388      -0.230674      -0.040497       0.271171             27.049910      29.449815       5.019653      10.914609      29.136843      -1.118322      22.563071           4.764408
            7             Mn       0.000000      -1.622023      14.635894       1.056186     170.408337 0.35074643E+04  0.12994385E+06                                24.055192                           18.804733       0.079016       1.828858                    0.999968      52.635264     152.523939       0.437292       0.378070      -1.165980      -0.000025       0.000006       0.000016       0.000031      -0.039280      -0.225209       0.050056      -0.029296       0.300947      -0.222181      -0.048617       0.270798             29.606126      33.019176       2.442576      16.353753      27.232747      -2.526482      28.566455           4.772716
            8             Mn       3.728700       0.000000       0.000000       1.055713     170.442003 0.35082915E+04  0.12998397E+06                                24.059800                           18.808189       0.078307       1.828637                    0.999968      52.637742     152.543653       0.437202       0.378120      -1.165925      -0.000026      -0.000006      -0.000017       0.000031       0.039246       0.224947       0.049970      -0.029242       0.300417      -0.221916      -0.048535       0.270451             29.612047      33.027581      -2.443179     -16.357320      27.237285      -2.526856      28.571276           4.771909
            9              H       3.445319       2.813162      15.010573       0.110548       1.056961 0.73925285E+01  0.70998008E+02                                 1.692044                            1.570575      -1.030640       2.387531                    0.997328       3.473016       9.547366       0.509680       1.251283      -0.714504       0.022700      -0.008518      -0.027765       0.036861       0.004756      -0.010307       0.005667       0.001246       0.006958      -0.013930       0.002509       0.011421              1.749433       1.654972      -0.037180      -0.532363       1.526537       0.122990       2.066789          -0.000156
           10              H       3.464708       4.898350      15.976542       0.111401       1.122582 0.80289961E+01  0.78540284E+02                                 1.749618                            1.629112      -1.006059       2.399572                    0.997226       3.482075       9.589002       0.505130       1.239573      -0.717818       0.021393       0.024088      -0.013561       0.034954       0.007272      -0.008916       0.002478      -0.009350      -0.001744      -0.014341       0.004644       0.009697              1.795064       1.682004       0.369078      -0.362343       1.967976      -0.273195       1.735212           0.000040
           11              H       0.964242       3.584794      18.810051       0.095929       1.200909 0.89171525E+01  0.90589841E+02                                 1.892300                            1.761388      -1.435842       2.178740                    0.993377       3.988945      11.626192       0.462102       1.304713      -0.700524      -0.014202      -0.001160       0.027325       0.030817       0.002603      -0.005659       0.003715      -0.001624      -0.007427      -0.008766       0.003903       0.004863              1.959831       1.671791       0.008847      -0.453294       1.716990       0.169137       2.490712           0.003077
           12              H       0.778553       1.584594      17.718213       0.111651       1.125641 0.82401004E+01  0.81387108E+02                                 1.768265                            1.662202      -1.220074       2.299361                    0.994811       3.593560      10.047188       0.493193       1.257380      -0.713004      -0.024855      -0.023276       0.014543       0.037027       0.006855      -0.010807       0.001454       0.002213      -0.012424      -0.013822       0.000853       0.012969              1.808351       1.650882       0.427102      -0.242767       2.078326      -0.258356       1.695845          -0.000228
           13              H       2.020210       6.829874      16.316095       0.124186       1.060615 0.78096584E+01  0.76160963E+02                                 1.720118                            1.637080      -0.969222       2.430069                    0.998187       3.395493       9.454724       0.488053       1.286883      -0.708388      -0.001030      -0.002706      -0.037791       0.037901       0.000324       0.002075      -0.001593      -0.012164       0.037606      -0.012539      -0.000355       0.012894              1.750304       1.365891      -0.075912      -0.081792       1.635296       0.111640       2.249725          -0.000100
           14              H       1.797233       7.519431      20.856149       0.127732       1.003506 0.74291158E+01  0.72028382E+02                                 1.697333                            1.627325      -1.015540       2.410295                    0.997730       3.466065       9.834572       0.472603       1.336727      -0.697036      -0.003985       0.003139       0.039840       0.040162      -0.005268      -0.002863       0.000144      -0.011082       0.039389      -0.014457       0.000967       0.013490              1.721571       1.383253      -0.027796      -0.049599       1.635170       0.094596       2.146292          -0.000243
           15              H      -0.005220      -2.066115      18.496843       0.116692       1.109793 0.81967904E+01  0.80518747E+02                                 1.736889                            1.649243      -1.006812       2.403224                    0.997978       3.410799       9.382497       0.501067       1.244391      -0.717822      -0.024518      -0.009683      -0.026013       0.037034      -0.003948       0.013603       0.003314       0.000431      -0.022067      -0.017617       0.004396       0.013221              1.765825       1.714456       0.117745       0.356471       1.604526       0.274491       1.978493          -0.000089
           16              H       7.194154       0.069763      19.342798       0.117763       1.092920 0.79676558E+01  0.77100871E+02                                 1.669525                            1.587962      -0.888016       2.459289                    0.998975       3.262272       8.678877       0.533331       1.186809      -0.732162      -0.031233       0.021011      -0.015490       0.040705      -0.006731       0.014164      -0.000206       0.007907      -0.011872      -0.015157      -0.002473       0.017630              1.695115       1.771921      -0.332537       0.175618       1.808561      -0.156676       1.504864          -0.000151
           17              H       2.785339      -0.574716      21.863098       0.116519       1.051900 0.75828870E+01  0.73437988E+02                                 1.704414                            1.607185      -0.981373       2.417186                    0.998025       3.455359       9.601452       0.495098       1.277405      -0.709396       0.025010       0.011367       0.027777       0.039068      -0.002940       0.011825       0.003825       0.004680       0.005043      -0.012652      -0.000790       0.013442              1.739047       1.764997       0.156866       0.482210       1.607381       0.245527       1.844764          -0.000242
           18              H       2.949402       9.713736      21.096178       0.114196       1.069413 0.78084705E+01  0.76333940E+02                                 1.731183                            1.636652      -1.056630       2.378178                    0.996878       3.564520      10.017533       0.487053       1.286406      -0.706714       0.024003      -0.020497       0.016663       0.035692      -0.005331       0.011029       0.004277      -0.007447      -0.003862      -0.015581       0.006611       0.008970              1.760861       1.823481      -0.379867       0.345506       1.879240      -0.181518       1.579862           0.000018
           19              H       7.174019       4.783767      28.897109       0.110556       1.056947 0.73924275E+01  0.70996999E+02                                 1.692049                            1.570581      -1.030718       2.387502                    0.997327       3.473006       9.547425       0.509669       1.251310      -0.714498       0.022700       0.008522       0.027765       0.036862      -0.004755       0.010307       0.005664       0.001260       0.006962      -0.013926       0.002503       0.011423              1.749438       1.654976       0.037180       0.532363       1.526543       0.122990       2.066793          -0.000171
           20              H       7.193408       2.698579      27.931140       0.111405       1.122574 0.80289190E+01  0.78539274E+02                                 1.749602                            1.629099      -1.006055       2.399573                    0.997226       3.482061       9.588921       0.505135       1.239564      -0.717820       0.021392      -0.024088       0.013567       0.034956      -0.007272       0.008918       0.002478      -0.009351      -0.001748      -0.014343       0.004644       0.009698              1.795046       1.681988      -0.369073       0.362337       1.967954      -0.273191       1.735197           0.000025
           21              H       4.692942       4.012135      25.097631       0.095876       1.201105 0.89188679E+01  0.90610336E+02                                 1.892383                            1.761462      -1.435719       2.178743                    0.993380       3.989199      11.626589       0.462136       1.304572      -0.700552      -0.014199       0.001165      -0.027315       0.030807      -0.002606       0.005664       0.003713      -0.001629      -0.007428      -0.008770       0.003905       0.004865              1.959919       1.671856      -0.008848       0.453319       1.717069       0.169151       2.490831           0.003068
           22              H       4.507253       6.012335      26.189469       0.111636       1.125670 0.82403687E+01  0.81390227E+02                                 1.768276                            1.662215      -1.220036       2.299366                    0.994812       3.593615      10.047293       0.493198       1.257358      -0.713008      -0.024853       0.023278      -0.014533       0.037024      -0.006853       0.010810       0.001447       0.002207      -0.012422      -0.013821       0.000849       0.012971              1.808362       1.650891      -0.427101       0.242766       2.078340      -0.258354       1.695856          -0.000238
           23              H       5.748910       0.767056      27.591587       0.124221       1.060447 0.78081403E+01  0.76142950E+02                                 1.719995                            1.636970      -0.969151       2.430144                    0.998188       3.395190       9.453881       0.488044       1.286960      -0.708373      -0.001029       0.002699       0.037797       0.037907      -0.000327      -0.002075      -0.001592      -0.012157       0.037614      -0.012536      -0.000359       0.012896              1.750176       1.365809       0.075903       0.081782       1.635177       0.111627       2.249541          -0.000116
           24              H       5.525933       0.077499      23.051533       0.127647       1.003878 0.74326200E+01  0.72070763E+02                                 1.697717                            1.627677      -1.015807       2.410090                    0.997726       3.466925       9.837546       0.472567       1.336675      -0.697044      -0.003982      -0.003139      -0.039825       0.040146       0.005268       0.002860       0.000141      -0.011092       0.039376      -0.014459       0.000974       0.013485              1.721969       1.383525       0.027808       0.049614       1.635561       0.094625       2.146822          -0.000244
           25              H       3.723480      -2.799955      25.410839       0.116733       1.109638 0.81953861E+01  0.80502251E+02                                 1.736811                            1.649171      -1.006836       2.403268                    0.997978       3.410498       9.381796       0.501042       1.244495      -0.717800      -0.024516       0.009678       0.026034       0.037047       0.003944      -0.013605       0.003307       0.000441      -0.022086      -0.017617       0.004390       0.013227              1.765745       1.714384      -0.117741      -0.356455       1.604450       0.274471       1.978401          -0.000103
           26              H       3.465454       7.527167      24.564884       0.117783       1.092794 0.79664929E+01  0.77086882E+02                                 1.669415                            1.587861      -0.887864       2.459389                    0.998975       3.262026       8.678097       0.533339       1.186832      -0.732157      -0.031230      -0.021014       0.015513       0.040713       0.006733      -0.014169      -0.000203       0.007906      -0.011879      -0.015165      -0.002470       0.017635              1.695002       1.771807       0.332506      -0.175605       1.808430      -0.156667       1.504769          -0.000162
           27              H       6.514039       8.171645      22.044584       0.116449       1.052222 0.75857831E+01  0.73472558E+02                                 1.704689                            1.607431      -0.981646       2.416988                    0.998022       3.456030       9.603533       0.495092       1.277308      -0.709414       0.025013      -0.011369      -0.027754       0.039054       0.002945      -0.011831       0.003823       0.004676       0.005026      -0.012660      -0.000785       0.013446              1.739333       1.765281      -0.156897      -0.482319       1.607650       0.245586       1.845068          -0.000241
           28              H       6.678102      -2.116807      22.811504       0.114161       1.069479 0.78090446E+01  0.76340271E+02                                 1.731184                            1.636657      -1.056551       2.378179                    0.996880       3.564627      10.017587       0.487082       1.286319      -0.706732       0.024005       0.020497      -0.016641       0.035683       0.005332      -0.011032       0.004276      -0.007448      -0.003867      -0.015584       0.006611       0.008973              1.760860       1.823469       0.379857      -0.345495       1.879255      -0.181507       1.579857           0.000015
           29              H       4.012081       6.405791      14.261215       0.110563       1.056865 0.73916898E+01  0.70988089E+02                                 1.691964                            1.570505      -1.030617       2.387565                    0.997329       3.472818       9.546762       0.509681       1.251314      -0.714498      -0.022698       0.008516       0.027773       0.036866       0.004753      -0.010304       0.005668       0.001250       0.006962      -0.013926       0.002506       0.011419              1.749349       1.654896      -0.037179      -0.532330       1.526464       0.122981       2.066686          -0.000157
           30              H       3.992692       4.320603      13.295246       0.111410       1.122564 0.80288331E+01  0.78538418E+02                                 1.749614                            1.629107      -1.006105       2.399561                    0.997226       3.482031       9.588915       0.505124       1.239590      -0.717814      -0.021391      -0.024089       0.013569       0.034956       0.007271      -0.008914       0.002478      -0.009349      -0.001741      -0.014338       0.004643       0.009695              1.795060       1.682002       0.369082      -0.362346       1.967968      -0.273201       1.735211           0.000035
           31              H       6.493158       5.634159      10.461737       0.095910       1.201045 0.89183672E+01  0.90604691E+02                                 1.892383                            1.761460      -1.435836       2.178713                    0.993378       3.989148      11.626703       0.462114       1.304643      -0.700537       0.014199       0.001162      -0.027320       0.030811       0.002604      -0.005660       0.003714      -0.001627      -0.007429      -0.008767       0.003904       0.004863              1.959919       1.671858       0.008849      -0.453322       1.717064       0.169150       2.490835           0.003067
           32              H       6.678847       7.634359      11.553575       0.111648       1.125671 0.82403844E+01  0.81390569E+02                                 1.768290                            1.662225      -1.220075       2.299353                    0.994811       3.593621      10.047381       0.493192       1.257371      -0.713005       0.024854       0.023275      -0.014539       0.037025       0.006855      -0.010808       0.001453       0.002210      -0.012419      -0.013822       0.000852       0.012969              1.808377       1.650903       0.427110      -0.242771       2.078360      -0.258358       1.695868          -0.000234
           33              H       5.437190       2.389079      12.955693       0.124199       1.060480 0.78084080E+01  0.76145888E+02                                 1.720001                            1.636973      -0.969127       2.430140                    0.998188       3.395228       9.453875       0.488057       1.286921      -0.708381       0.001030       0.002705       0.037798       0.037908       0.000325       0.002076      -0.001592      -0.012162       0.037613      -0.012539      -0.000357       0.012896              1.750182       1.365811      -0.075903      -0.081784       1.635178       0.111629       2.249557          -0.000101
           34              H       5.660167       1.699522       8.415639       0.127725       1.003539 0.74294285E+01  0.72032167E+02                                 1.697366                            1.627356      -1.015550       2.410283                    0.997729       3.466146       9.834851       0.472600       1.336722      -0.697037       0.003984      -0.003141      -0.039840       0.040161      -0.005268      -0.002863       0.000143      -0.011086       0.039390      -0.014459       0.000969       0.013490              1.721606       1.383277      -0.027798      -0.049601       1.635206       0.094598       2.146334          -0.000254
           35              H       0.005220      -1.177932      10.774945       0.116699       1.109771 0.81966044E+01  0.80516711E+02                                 1.736891                            1.649245      -1.006814       2.403233                    0.997978       3.410764       9.382483       0.501056       1.244423      -0.717815       0.024518       0.009682       0.026016       0.037036      -0.003947       0.013603       0.003313       0.000433      -0.022072      -0.017617       0.004395       0.013222              1.765828       1.714459       0.117746       0.356473       1.604527       0.274491       1.978497          -0.000099
           36              H       0.263246       9.149190       9.928990       0.117765       1.092886 0.79673464E+01  0.77097203E+02                                 1.669501                            1.587939      -0.887935       2.459333                    0.998975       3.262214       8.678712       0.533330       1.186822      -0.732159       0.031233      -0.021011       0.015493       0.040706      -0.006732       0.014164      -0.000205       0.007904      -0.011874      -0.015159      -0.002471       0.017630              1.695090       1.771894      -0.332530       0.175614       1.808534      -0.156673       1.504843          -0.000165
           37              H       4.672061       9.793669       7.408690       0.116515       1.051905 0.75829251E+01  0.73438348E+02                                 1.704410                            1.607182      -0.981365       2.417188                    0.998025       3.455358       9.601405       0.495103       1.277393      -0.709398      -0.025010      -0.011365      -0.027778       0.039068      -0.002940       0.011825       0.003825       0.004678       0.005043      -0.012652      -0.000789       0.013441              1.739043       1.764993       0.156866       0.482209       1.607377       0.245526       1.844759          -0.000259
           38              H       4.507998      -0.494783       8.175610       0.114195       1.069418 0.78085162E+01  0.76334529E+02                                 1.731191                            1.636659      -1.056638       2.378174                    0.996878       3.564532      10.017589       0.487051       1.286409      -0.706713      -0.024003       0.020498      -0.016662       0.035692      -0.005331       0.011029       0.004277      -0.007447      -0.003861      -0.015580       0.006611       0.008969              1.760869       1.823490      -0.379870       0.345509       1.879250      -0.181519       1.579868           0.000006
           39              H       0.283381       4.435186       0.374679       0.110571       1.056849 0.73915726E+01  0.70986881E+02                                 1.691968                            1.570509      -1.030693       2.387536                    0.997328       3.472804       9.546805       0.509670       1.251340      -0.714492      -0.022698      -0.008521      -0.027773       0.036866      -0.004752       0.010304       0.005665       0.001264       0.006966      -0.013923       0.002501       0.011422              1.749351       1.654898       0.037178       0.532328       1.526467       0.122980       2.066687          -0.000171
           40              H       0.263992       6.520374       1.340648       0.111415       1.122552 0.80287095E+01  0.78536780E+02                                 1.749588                            1.629084      -1.006092       2.399567                    0.997226       3.482003       9.588761       0.505134       1.239574      -0.717818      -0.021390       0.024089      -0.013575       0.034958      -0.007271       0.008915       0.002478      -0.009350      -0.001746      -0.014340       0.004644       0.009696              1.795032       1.681977      -0.369073       0.362337       1.967935      -0.273195       1.735185           0.000021
           41              H       2.764458       5.206818       4.174157       0.095866       1.201165 0.89194017E+01  0.90616767E+02                                 1.892411                            1.761486      -1.435691       2.178740                    0.993380       3.989292      11.626779       0.462146       1.304530      -0.700561       0.014200      -0.001165       0.027311       0.030804      -0.002609       0.005665       0.003713      -0.001632      -0.007424      -0.008773       0.003907       0.004865              1.959949       1.671879      -0.008848       0.453328       1.717095       0.169156       2.490873           0.003056
           42              H       2.950147       3.206618       3.082319       0.111634       1.125697 0.82406185E+01  0.81393244E+02                                 1.768296                            1.662232      -1.220039       2.299357                    0.994812       3.593665      10.047439       0.493200       1.257346      -0.713011       0.024853      -0.023278       0.014529       0.037022      -0.006852       0.010811       0.001445       0.002205      -0.012420      -0.013820       0.000849       0.012972              1.808382       1.650907      -0.427107       0.242768       2.078365      -0.258355       1.695874          -0.000246
           43              H       1.708490       8.451897       1.680201       0.124235       1.060312 0.78068922E+01  0.76127884E+02                                 1.719876                            1.636862      -0.969058       2.430213                    0.998189       3.394921       9.453012       0.488049       1.286996      -0.708366       0.001029      -0.002698      -0.037804       0.037914      -0.000329      -0.002077      -0.001591      -0.012154       0.037621      -0.012537      -0.000361       0.012898              1.750053       1.365728       0.075894       0.081775       1.635057       0.111617       2.249373          -0.000117
           44              H       1.931467       9.141454       6.220255       0.127642       1.003905 0.74328657E+01  0.72073686E+02                                 1.697739                            1.627697      -1.015805       2.410084                    0.997725       3.466980       9.837714       0.472567       1.336664      -0.697046       0.003983       0.003140       0.039824       0.040146       0.005268       0.002861       0.000140      -0.011096       0.039376      -0.014460       0.000975       0.013485              1.721992       1.383540       0.027809       0.049615       1.635583       0.094627       2.146854          -0.000255
           45              H       3.733920      -0.444092       3.860949       0.116741       1.109609 0.81951350E+01  0.80499391E+02                                 1.736805                            1.649165      -1.006833       2.403280                    0.997979       3.410446       9.381715       0.501033       1.244525      -0.717794       0.024516      -0.009678      -0.026037       0.037049       0.003943      -0.013605       0.003306       0.000443      -0.022090      -0.017617       0.004389       0.013227              1.765739       1.714379      -0.117742      -0.356455       1.604443       0.274470       1.978396          -0.000115
           46              H       3.991946       1.691786       4.706904       0.117785       1.092760 0.79661783E+01  0.77083106E+02                                 1.669386                            1.587835      -0.887804       2.459423                    0.998976       3.261964       8.677901       0.533341       1.186839      -0.732156       0.031230       0.021014      -0.015517       0.040715       0.006734      -0.014170      -0.000203       0.007906      -0.011880      -0.015166      -0.002470       0.017636              1.694972       1.771775       0.332498      -0.175601       1.808395      -0.156664       1.504744          -0.000182
           47              H       0.943361       1.047308       7.227204       0.116446       1.052225 0.75858047E+01  0.73472796E+02                                 1.704690                            1.607432      -0.981621       2.416999                    0.998022       3.456033       9.603533       0.495092       1.277306      -0.709414      -0.025013       0.011368       0.027754       0.039054       0.002945      -0.011831       0.003823       0.004672       0.005023      -0.012661      -0.000783       0.013444              1.739335       1.765283      -0.156898      -0.482321       1.607651       0.245587       1.845070          -0.000253
           48              H       0.779298      11.335760       6.460284       0.114161       1.069484 0.78090892E+01  0.76340854E+02                                 1.731192                            1.636664      -1.056560       2.378175                    0.996880       3.564637      10.017641       0.487079       1.286323      -0.706731      -0.024006      -0.020497       0.016639       0.035683       0.005332      -0.011032       0.004277      -0.007447      -0.003867      -0.015584       0.006611       0.008972              1.760869       1.823478       0.379860      -0.345498       1.879265      -0.181508       1.579865           0.000005
           49              C       1.986651       0.653632      15.558833       0.636121      23.880021 0.24456216E+03  0.50399820E+04                                 7.705046                            5.590617      -0.145161       2.014673                    0.999283      21.975979      61.532840       0.620162       0.479249      -1.015116      -0.003540      -0.051660      -0.036904       0.063586      -0.018863       0.031698      -0.085469       0.029790       0.237339      -0.096278      -0.033282       0.129560              9.100297       8.884849       1.178493      -1.303719      11.615785       3.557686       6.800256           0.014958
           50              C       2.075394       1.981074      16.232377      -0.028310      36.880194 0.42188177E+03  0.97460699E+04                                 9.507880                            6.748980       0.066317       2.030882                    0.999264      26.729951      73.721464       0.654863       0.404871      -1.082500       0.001462       0.042894       0.020394       0.047518      -0.001216      -0.000348       0.005004       0.026171      -0.015992      -0.013515      -0.002309       0.015824             11.521680       7.171195       1.956743      -2.295154      16.413448       4.624812      10.980398           0.001336
           51              C       2.904657       2.981821      15.749100      -0.104471      33.820973 0.42647764E+03  0.99922255E+04                                 9.116966                            6.926140       0.033974       1.981422                    0.999669      29.264856      84.367944       0.619759       0.421811      -1.059320      -0.008375       0.011881       0.030491       0.033779      -0.007875      -0.009548       0.004672       0.032549       0.053390      -0.027118       0.002339       0.024779             10.330559       7.341455       1.985316      -2.679411      14.134776       2.384279       9.515447           0.001926
           52              C       2.938961       4.226685      16.346830      -0.142753      34.173995 0.42065736E+03  0.98286504E+04                                 9.174208                            6.866980       0.144102       2.023421                    0.999533      29.307865      84.560355       0.623600       0.420372      -1.059513      -0.002043      -0.029887      -0.003610       0.030173       0.012633      -0.000637      -0.018277      -0.002881      -0.047939      -0.026462       0.000486       0.025976             10.540603       7.069518       0.521529      -3.414138      13.147521       3.433148      11.404769          -0.000033
           53              C       2.208136       4.488610      17.480819       0.095919      36.959613 0.41427400E+03  0.95827519E+04                                 9.740845                            6.840792      -0.190887       1.952871                    0.999069      26.390495      74.237046       0.625097       0.423600      -1.064090       0.006521      -0.001115       0.002057       0.006928      -0.005134       0.019708       0.001108      -0.036816       0.000632      -0.031459       0.012179       0.019280             12.047093       6.864077       0.504336      -3.009775      17.711852       4.312962      11.565351           0.001828
           54              C       1.426601       3.449750      18.015615      -0.143204      35.482876 0.45458010E+03  0.10880623E+05                                 9.578235                            7.244462      -0.130649       1.928812                    0.998922      30.394357      90.143655       0.591057       0.432945      -1.046765       0.013379      -0.027863      -0.010489       0.032640      -0.014160       0.001051      -0.011981       0.044182       0.027682      -0.033794       0.010532       0.023262             11.071553       6.603595       2.156537      -2.107942      15.473997       2.851355      11.137066           0.001476
           55              C       1.340841       2.241766      17.377490      -0.088370      33.026127 0.41480495E+03  0.96843026E+04                                 9.078985                            6.890934      -0.047760       1.965580                    0.999400      29.083663      84.628413       0.611136       0.429283      -1.051112       0.015900       0.025326      -0.001903       0.029964       0.008143       0.008202      -0.017348       0.036916      -0.017518      -0.031197       0.007179       0.024018             10.383969       6.493275       1.185076      -2.440991      13.354692       3.719820      11.303941           0.001208
           56              C       2.129088       5.853944      18.082354       0.054431      40.489502 0.43175667E+03  0.10082204E+05                                10.284667                            6.949718      -0.120059       1.965705                    0.999170      27.034350      76.194626       0.625264       0.419495      -1.067604       0.003460       0.006597      -0.006234       0.009714      -0.001183      -0.010016       0.009143       0.002994      -0.038964      -0.019694       0.005032       0.014662             13.088768       5.109058      -1.243129      -0.160993      20.214640       2.069089      13.942605           0.002607
           57              C       1.991872       6.965989      17.235814      -0.168442      38.214071 0.45962253E+03  0.10993970E+05                                 9.967352                            7.221495       0.020219       1.972154                    0.999177      30.401558      89.131870       0.601823       0.425485      -1.054932      -0.003847       0.013561       0.016435       0.021652       0.011213       0.000947       0.008676       0.056210       0.062796      -0.041836       0.018137       0.023699             11.992357       5.173784      -1.748748      -0.143330      19.689102      -1.282390      11.114186           0.001336
           58              C       1.817368       8.255927      17.707968      -0.039707      41.161230 0.45494975E+03  0.10734775E+05                                10.305161                            7.073094      -0.072821       1.981548                    0.998853      27.504689      77.242534       0.629492       0.412370      -1.075073       0.006379      -0.036086       0.006439       0.037207       0.010134       0.008667      -0.000494       0.064098      -0.078049      -0.027467      -0.020134       0.047601             12.902783       5.286906      -1.477999      -0.108380      17.516240      -2.242621      15.905202           0.004060
           59              C       1.721168       9.339907      16.653598       0.646859      23.572659 0.25152493E+03  0.52359419E+04                                 7.739438                            5.741254      -0.344407       1.951403                    0.998656      22.252750      63.250100       0.598727       0.491432      -1.005689      -0.004232       0.031161      -0.040632       0.051380      -0.028735      -0.027727       0.103128      -0.066868       0.005909      -0.087147      -0.043917       0.131064              9.118747       9.139724       0.501277       0.985750       8.917270      -4.186541       9.299247           0.014859
           60              C       1.736083       8.486831      19.088133       0.047839      40.535042 0.43038009E+03  0.10035755E+05                                10.291961                            6.935593      -0.030182       1.996959                    0.999416      26.903041      75.615805       0.626703       0.419128      -1.068506       0.003056      -0.002688       0.007428       0.008470      -0.005806       0.014758       0.012404       0.005021      -0.038728      -0.026498       0.010081       0.016418             13.179963       5.345881      -2.111183      -0.513556      20.548603       1.778400      13.645406           0.001245
           61              C       1.857638       7.387022      19.936722      -0.158472      38.656207 0.46627168E+03  0.11203254E+05                                10.079133                            7.293019       0.009031       1.968394                    0.999440      30.476109      89.816207       0.595928       0.427767      -1.052570       0.009608      -0.017099      -0.017365       0.026196      -0.001782      -0.004271       0.009798       0.056576       0.062081      -0.040231       0.015128       0.025104             12.286378       5.473057      -2.119217      -0.053598      20.450460      -1.303444      10.935618           0.002446
           62              C       2.066446       6.096648      19.457250      -0.076807      43.174015 0.48265354E+03  0.11592755E+05                                10.701258                            7.332571      -0.100263       1.960960                    0.999034      28.518924      81.602218       0.610445       0.417742      -1.068388       0.009636       0.045139      -0.007862       0.046821      -0.000474      -0.004478      -0.001873       0.040551      -0.032903      -0.015674      -0.010625       0.026299             13.494377       5.701325      -2.264315       0.515513      18.805590      -1.960287      15.976216           0.003585
           63              C       2.319997       5.022631      20.477957       0.602590      23.249136 0.26098821E+03  0.54941684E+04                                 7.684632                            5.830709      -0.348018       1.939305                    0.998827      23.024346      66.236733       0.595624       0.488487      -1.005215       0.011836      -0.022089       0.052222       0.057924       0.050973       0.020393       0.089093      -0.073809       0.003729      -0.081399      -0.045006       0.126405              9.055560       8.315980      -1.775378      -0.275567       9.112836      -3.954625       9.737862           0.017242
           64              C       1.531004       9.861413      19.662445       0.088104      35.619671 0.41482121E+03  0.95996227E+04                                 9.517105                            6.853946      -0.095622       1.982785                    0.999220      26.405300      74.321448       0.623248       0.424670      -1.063304       0.007633       0.002520      -0.000677       0.008067       0.002633      -0.011565      -0.001602      -0.049204       0.000705      -0.029320       0.004471       0.024849             11.644118       7.705564      -2.424112       1.832861      17.575137       4.289760       9.651654           0.001616
           65              C       0.560051      -1.767000      19.171558      -0.146165      32.439992 0.42705986E+03  0.10018476E+05                                 8.881040                            6.927703       0.144240       2.021009                    0.999641      29.433159      85.161666       0.619544       0.421426      -1.058589       0.004388       0.030862       0.008976       0.032439       0.014927       0.015039       0.002175       0.029197       0.031453      -0.026580      -0.001522       0.028102             10.070271       7.530581      -2.378772       1.575112      14.361032       2.635076       8.319199          -0.000429
           66              C       0.411648      -0.480079      19.670934      -0.098916      31.765232 0.42243669E+03  0.98706410E+04                                 8.745137                            6.894829       0.084712       2.000031                    0.999689      29.055977      83.558409       0.621163       0.422004      -1.059561       0.016338      -0.024832      -0.002731       0.029850      -0.013501       0.006670      -0.017273       0.035449      -0.007924      -0.029372       0.000634       0.028738              9.807741       7.260955      -0.911352       1.829350      13.780877       3.177802       8.381391           0.001633
           67              C       1.267012      -0.010003      20.658564      -0.044104      36.641582 0.45354401E+03  0.10676620E+05                                 9.493580                            7.026664       0.088433       2.028314                    0.999300      27.450202      76.607133       0.637355       0.408235      -1.079472       0.011247      -0.046290      -0.018680       0.051168      -0.001193       0.003051       0.007057       0.021803      -0.007663      -0.014244       0.001456       0.012788             11.316728       7.875025      -1.322445       2.275527      17.703483       3.248745       8.371676           0.000215
           68              C       2.219322      -0.869865      21.186335      -0.093495      32.171074 0.42271432E+03  0.98881754E+04                                 8.822490                            6.895578       0.035393       1.983895                    0.999644      29.152174      84.143605       0.620742       0.421819      -1.058667      -0.006164      -0.012423      -0.027218       0.030548       0.015235       0.011695       0.001607       0.025343       0.043269      -0.027347       0.002397       0.024950              9.891135       7.768102      -1.813889       2.269211      14.217975       2.213118       7.687326           0.001368
           69              C       2.334166      -2.166957      20.711254      -0.147020      33.274368 0.43688179E+03  0.10301341E+05                                 9.009678                            6.994448       0.164520       2.025496                    0.999696      29.587146      85.663556       0.618589       0.419927      -1.060146      -0.004715       0.024966       0.001364       0.025443      -0.011128       0.006922      -0.016164       0.007515      -0.025554      -0.020852      -0.002820       0.023672             10.176358       7.469552      -0.855291       2.634376      13.990393       3.385290       9.069130          -0.000288
           70              C       1.214810       1.454785      21.082420       0.632139      22.882674 0.24953513E+03  0.51727226E+04                                 7.517940                            5.669458      -0.080818       2.038695                    0.999269      22.130595      62.317306       0.611697       0.483039      -1.012274       0.001634       0.069749       0.015701       0.071513       0.013012      -0.050511      -0.043821       0.065135       0.203273      -0.079549      -0.026550       0.106099              8.761507       8.411610      -0.664451       1.626979      12.089912       2.021423       5.783000           0.012029
           71              C       5.715351       6.943297      28.348849       0.636021      23.881313 0.24457592E+03  0.50403349E+04                                 7.705287                            5.590743      -0.145056       2.014700                    0.999283      21.976748      61.535359       0.620160       0.479244      -1.015119      -0.003544       0.051652       0.036895       0.063574       0.018870      -0.031727      -0.085423       0.029675       0.237251      -0.096189      -0.033339       0.129528              9.100639       8.885118      -1.178514       1.303754      11.616303       3.557903       6.800495           0.014953
           72              C       5.804094       5.615855      27.675305      -0.028240      36.880229 0.42187603E+03  0.97459591E+04                                 9.508113                            6.749092       0.065967       2.030777                    0.999264      26.729670      73.722132       0.654831       0.404890      -1.082482       0.001451      -0.042883      -0.020377       0.047500       0.001245       0.000321       0.004974       0.026226      -0.015986      -0.013510      -0.002341       0.015852             11.522030       7.171326      -1.956752       2.295190      16.414061       4.625090      10.980704           0.001300
           73              C       6.633357       4.615108      28.158582      -0.104471      33.821162 0.42647979E+03  0.99923102E+04                                 9.117089                            6.926220       0.033874       1.981397                    0.999669      29.264833      84.368627       0.619745       0.421818      -1.059313      -0.008373      -0.011878      -0.030474       0.033762       0.007885       0.009532       0.004673       0.032549       0.053344      -0.027115       0.002356       0.024759             10.330715       7.341532      -1.985335       2.679436      14.135050       2.384352       9.515563           0.001883
           74              C       6.667661       3.370244      27.560852      -0.142753      34.174553 0.42066471E+03  0.98288601E+04                                 9.174265                            6.867006       0.144109       2.023412                    0.999534      29.308248      84.561484       0.623604       0.420368      -1.059516      -0.002069       0.029887       0.003626       0.030177      -0.012635       0.000658      -0.018288      -0.002878      -0.047947      -0.026467       0.000476       0.025992             10.540682       7.069552      -0.521517       3.414159      13.147654       3.433213      11.404840          -0.000077
           75              C       5.936836       3.108319      26.426863       0.095857      36.961767 0.41429872E+03  0.95834511E+04                                 9.741102                            6.840911      -0.190875       1.952858                    0.999069      26.391514      74.240012       0.625104       0.423590      -1.064099       0.006494       0.001120      -0.002028       0.006895       0.005119      -0.019698       0.001130      -0.036876       0.000619      -0.031471       0.012177       0.019294             12.047490       6.864213      -0.504310       3.009839      17.712576       4.313275      11.565682           0.001809
           76              C       5.155301       4.147180      25.892067      -0.143277      35.485803 0.45462193E+03  0.10881844E+05                                 9.578520                            7.244630      -0.130351       1.928858                    0.998924      30.396543      90.150227       0.591072       0.432926      -1.046780       0.013361       0.027853       0.010523       0.032635       0.014141      -0.001012      -0.011977       0.044166       0.027806      -0.033798       0.010591       0.023207             11.071923       6.603726      -2.156570       2.107976      15.474644       2.851567      11.137398           0.001446
           77              C       5.069541       5.355163      26.530192      -0.088410      33.027763 0.41482660E+03  0.96849375E+04                                 9.079238                            6.891085      -0.047739       1.965569                    0.999400      29.084704      84.632092       0.611133       0.429279      -1.051114       0.015872      -0.025328       0.001930       0.029953      -0.008143      -0.008207      -0.017356       0.036870      -0.017560      -0.031193       0.007189       0.024004             10.384295       6.493405      -1.185071       2.441035      13.355194       3.720056      11.304287           0.001178
           78              C       5.857788       1.742986      25.825328       0.054464      40.489467 0.43175254E+03  0.10082093E+05                                10.284679                            6.949686      -0.120071       1.965694                    0.999170      27.034342      76.194800       0.625264       0.419495      -1.067602       0.003456      -0.006605       0.006228       0.009714       0.001172       0.010019       0.009152       0.003033      -0.038946      -0.019699       0.005035       0.014664             13.088846       5.109061       1.243131       0.161036      20.214853       2.069408      13.942622           0.002586
           79              C       5.720572       0.630941      26.671868      -0.168403      38.212323 0.45959832E+03  0.10993279E+05                                 9.967295                            7.221477       0.019980       1.972117                    0.999175      30.400079      89.127953       0.601800       0.425505      -1.054916      -0.003835      -0.013567      -0.016403       0.021630      -0.011227      -0.000948       0.008657       0.056254       0.062714      -0.041843       0.018156       0.023687             11.992296       5.173758       1.748721       0.143325      19.689035      -1.282419      11.114095           0.001295
           80              C       5.546068      -0.658998      26.199714      -0.039610      41.159210 0.45492011E+03  0.10733929E+05                                10.304982                            7.072960      -0.072978       1.981508                    0.998853      27.503645      77.239733       0.629483       0.412381      -1.075063       0.006396       0.036092      -0.006439       0.037216      -0.010142      -0.008664      -0.000459       0.064181      -0.078051      -0.027453      -0.020190       0.047643             12.902592       5.286816       1.477935       0.108348      17.515856      -2.242789      15.905105           0.004041
           81              C       5.449868      -1.742977      27.254084       0.646720      23.574129 0.25154204E+03  0.52363649E+04                                 7.739599                            5.741334      -0.344033       1.951519                    0.998657      22.253523      63.251822       0.598743       0.491413      -1.005704      -0.004230      -0.031144       0.040656       0.051388       0.028763       0.027742       0.103069      -0.066948       0.006058      -0.087054      -0.043994       0.131048              9.118982       9.139916      -0.501282      -0.985781       8.917475      -4.186722       9.299556           0.014860
           82              C       5.464783      -0.889902      24.819549       0.047777      40.537666 0.43040470E+03  0.10036491E+05                                10.292426                            6.935802      -0.030412       1.996882                    0.999415      26.903997      75.619564       0.626691       0.419129      -1.068503       0.003074       0.002673      -0.007419       0.008464       0.005801      -0.014766       0.012399       0.004949      -0.038807      -0.026512       0.010110       0.016401             13.180704       5.346070       2.111262       0.513541      20.549966       1.778363      13.646075           0.001228
           83              C       5.586338       0.209907      23.970960      -0.158576      38.662889 0.46635762E+03  0.11205858E+05                                10.080058                            7.293515       0.009040       1.968318                    0.999442      30.480416      89.831648       0.595928       0.427746      -1.052581       0.009623       0.017105       0.017399       0.026228       0.001783       0.004273       0.009809       0.056514       0.062250      -0.040231       0.015099       0.025131             12.287673       5.473464       2.119431       0.053617      20.452802      -1.303535      10.936752           0.002431
           84              C       5.795146       1.500281      24.450432      -0.076933      43.180738 0.48273335E+03  0.11595168E+05                                10.702251                            7.333107      -0.100460       1.960857                    0.999033      28.521863      81.612756       0.610431       0.417734      -1.068391       0.009641      -0.045153       0.007887       0.046839       0.000489       0.004472      -0.001898       0.040450      -0.032866      -0.015656      -0.010586       0.026242             13.495779       5.701760       2.264561      -0.515494      18.807884      -1.960334      15.977694           0.003579
           85              C       6.048697       2.574299      23.429725       0.602664      23.248452 0.26097829E+03  0.54939229E+04                                 7.684579                            5.830660      -0.348227       1.939239                    0.998828      23.023997      66.236113       0.595615       0.488498      -1.005207       0.011823       0.022122      -0.052239       0.057949      -0.050965      -0.020377       0.089108      -0.073828       0.003788      -0.081413      -0.045001       0.126413              9.055515       8.315809       1.775435       0.275497       9.112985      -3.954664       9.737752           0.017225
           86              C       5.259704      -2.264484      24.245237       0.088161      35.619249 0.41480983E+03  0.95993320E+04                                 9.517208                            6.853966      -0.095900       1.982705                    0.999220      26.404913      74.321229       0.623229       0.424684      -1.063291       0.007701      -0.002546       0.000742       0.008145      -0.002659       0.011559      -0.001634      -0.049188       0.000705      -0.029310       0.004459       0.024851             11.644357       7.705554       2.424064      -1.832857      17.575766       4.289964       9.651751           0.001609
           87              C       4.288751       9.363930      24.736124      -0.146091      32.436899 0.42701273E+03  0.10017107E+05                                 8.880638                            6.927433       0.143965       2.020967                    0.999640      29.430876      85.154315       0.619540       0.421439      -1.058579       0.004461      -0.030910      -0.008868       0.032465      -0.014934      -0.015023       0.002146       0.029192       0.031399      -0.026579      -0.001497       0.028077             10.069807       7.530273       2.378591      -1.575100      14.360307       2.634918       8.318842          -0.000452
           88              C       4.140348       8.077008      24.236748      -0.098881      31.763277 0.42240829E+03  0.98697953E+04                                 8.744773                            6.894585       0.084724       2.000053                    0.999689      29.054721      83.553572       0.621177       0.422003      -1.059563       0.016418       0.024794       0.002837       0.029873       0.013498      -0.006693      -0.017269       0.035481      -0.007886      -0.029376       0.000621       0.028755              9.807311       7.260725       0.911256      -1.829338      13.780154       3.177595       8.381054           0.001621
           89              C       4.995712       7.606933      23.249118      -0.044174      36.645751 0.45359876E+03  0.10678263E+05                                 9.494310                            7.027094       0.088299       2.028242                    0.999300      27.452192      76.614718       0.637333       0.408236      -1.079468       0.011322       0.046273       0.018771       0.051203       0.001215      -0.003068       0.007070       0.021762      -0.007729      -0.014246       0.001462       0.012784             11.317716       7.875586       1.322604      -2.275687      17.705314       3.249060       8.372248           0.000210
           90              C       5.948022       8.466794      22.721347      -0.093592      32.176689 0.42279495E+03  0.98905670E+04                                 8.823415                            6.896158       0.035144       1.983746                    0.999644      29.156150      84.158178       0.620724       0.421809      -1.058669      -0.006101       0.012383       0.027323       0.030612      -0.015240      -0.011739       0.001623       0.025351       0.043247      -0.027350       0.002353       0.024997              9.892284       7.768812       1.814060      -2.269447      14.219900       2.213534       7.688139           0.001366
           91              C       6.062866       9.763886      23.196428      -0.147083      33.277687 0.43692587E+03  0.10302652E+05                                 9.010242                            6.994773       0.164424       2.025429                    0.999697      29.589138      85.670771       0.618577       0.419924      -1.060147      -0.004644      -0.024983      -0.001271       0.025442       0.011147      -0.006918      -0.016174       0.007477      -0.025665      -0.020872      -0.002826       0.023698             10.177122       7.469834       0.855263      -2.634437      13.991858       3.385829       9.069675          -0.000300
           92              C       4.943510       6.142145      22.825262       0.632150      22.883250 0.24954077E+03  0.51728858E+04                                 7.518130                            5.669560      -0.080999       2.038624                    0.999269      22.131109      62.319711       0.611683       0.483046      -1.012267       0.001661      -0.069784      -0.015621       0.071530      -0.013004       0.050498      -0.043817       0.065173       0.203288      -0.079566      -0.026524       0.106091              8.761775       8.411758       0.664484      -1.627002      12.090443       2.021495       5.783124           0.012026
           93              C       5.470749       8.565321      13.712955       0.636117      23.879608 0.24455798E+03  0.50398657E+04                                 7.704921                            5.590546      -0.145071       2.014707                    0.999283      21.975686      61.531493       0.620171       0.479245      -1.015119       0.003552       0.051646       0.036921       0.063586      -0.018866       0.031702      -0.085464       0.029766       0.237348      -0.096265      -0.033297       0.129562              9.100132       8.884715       1.178445      -1.303713      11.615522       3.557611       6.800160           0.014957
           94              C       5.382006       7.237879      13.039411      -0.028295      36.879309 0.42187123E+03  0.97457612E+04                                 9.507741                            6.748907       0.066327       2.030891                    0.999264      26.729522      73.719924       0.654865       0.404872      -1.082500      -0.001442      -0.042899      -0.020375       0.047513      -0.001223      -0.000343       0.004994       0.026182      -0.015958      -0.013511      -0.002313       0.015824             11.521487       7.171094       1.956687      -2.295129      16.413098       4.624729      10.980268           0.001329
           95              C       4.552743       6.237132      13.522688      -0.104443      33.818770 0.42644680E+03  0.99913096E+04                                 9.116599                            6.925909       0.034026       1.981462                    0.999669      29.263431      84.362671       0.619767       0.421813      -1.059319       0.008400      -0.011896      -0.030458       0.033761      -0.007879      -0.009527       0.004664       0.032546       0.053401      -0.027119       0.002359       0.024760             10.330107       7.341187       1.985236      -2.679306      14.134078       2.384112       9.515056           0.001920
           96              C       4.518439       4.992268      12.924958      -0.142739      34.172860 0.42064250E+03  0.98282070E+04                                 9.173997                            6.866852       0.144115       2.023435                    0.999533      29.307209      84.557785       0.623608       0.420372      -1.059515       0.002069       0.029881       0.003639       0.030172       0.012628      -0.000634      -0.018279      -0.002873      -0.047882      -0.026454       0.000489       0.025965             10.540327       7.069397       0.521563      -3.414087      13.147071       3.432944      11.404515          -0.000047
           97              C       5.249264       4.730343      11.790969       0.095903      36.960063 0.41428102E+03  0.95829406E+04                                 9.740847                            6.840801      -0.190840       1.952880                    0.999069      26.390767      74.237549       0.625104       0.423594      -1.064096      -0.006505       0.001113      -0.002044       0.006909      -0.005125       0.019710       0.001113      -0.036840       0.000653      -0.031469       0.012187       0.019282             12.047071       6.864092       0.504383      -3.009784      17.711765       4.312909      11.565355           0.001818
           98              C       6.030799       5.769203      11.256173      -0.143228      35.484241 0.45459904E+03  0.10881181E+05                                 9.578380                            7.244545      -0.130547       1.928823                    0.998923      30.395399      90.146940       0.591063       0.432937      -1.046771      -0.013371       0.027859       0.010503       0.032637      -0.014150       0.001042      -0.011981       0.044169       0.027747      -0.033794       0.010555       0.023239             11.071731       6.603680       2.156585      -2.107964      15.474270       2.851432      11.137244           0.001453
           99              C       6.116559       6.977187      11.894298      -0.088379      33.026804 0.41481375E+03  0.96845589E+04                                 9.079082                            6.890990      -0.047751       1.965575                    0.999400      29.084094      84.629872       0.611136       0.429281      -1.051113      -0.015885      -0.025332       0.001918       0.029962       0.008147       0.008207      -0.017351       0.036896      -0.017505      -0.031197       0.007187       0.024009             10.384093       6.493321       1.185090      -2.440992      13.354891       3.719918      11.304068           0.001190
          100              C       5.328312       3.365009      11.189434       0.054437      40.489417 0.43175725E+03  0.10082215E+05                                10.284624                            6.949706      -0.120050       1.965703                    0.999170      27.034397      76.194625       0.625267       0.419493      -1.067605      -0.003461      -0.006601       0.006234       0.009716      -0.001178      -0.010012       0.009146       0.003001      -0.038939      -0.019689       0.005032       0.014656             13.088685       5.109037      -1.243101      -0.160991      20.214503       2.069121      13.942517           0.002594
          101              C       5.465528       2.252964      12.035974      -0.168417      38.212168 0.45959811E+03  0.10993230E+05                                 9.967061                            7.221332       0.020219       1.972175                    0.999176      30.400356      89.127454       0.601827       0.425488      -1.054930       0.003843      -0.013562      -0.016422       0.021642       0.011218       0.000951       0.008673       0.056224       0.062774      -0.041839       0.018139       0.023700             11.991963       5.173653      -1.748675      -0.143325      19.688392      -1.282382      11.113844           0.001322
          102              C       5.640032       0.963026      11.563820      -0.039689      41.160375 0.45494027E+03  0.10734493E+05                                10.305035                            7.073031      -0.072808       1.981556                    0.998853      27.504313      77.241202       0.629493       0.412371      -1.075072      -0.006384       0.036087      -0.006435       0.037208       0.010137       0.008666      -0.000483       0.064121      -0.078041      -0.027460      -0.020152       0.047612             12.902604       5.286849      -1.477959      -0.108377      17.515917      -2.242678      15.905045           0.004052
          103              C       5.736232      -0.120954      12.618190       0.646846      23.572519 0.25152322E+03  0.52358910E+04                                 7.739368                            5.741207      -0.344306       1.951441                    0.998656      22.252638      63.249425       0.598734       0.491428      -1.005693       0.004227      -0.031151       0.040643       0.051382      -0.028739      -0.027730       0.103120      -0.066881       0.005957      -0.087131      -0.043933       0.131064              9.118658       9.139662       0.501274       0.985740       8.917134      -4.186482       9.299178           0.014857
          104              C       5.721317       0.732122      10.183655       0.047831      40.535362 0.43038375E+03  0.10035863E+05                                10.292013                            6.935622      -0.030222       1.996947                    0.999416      26.903178      75.616318       0.626702       0.419128      -1.068506      -0.003060       0.002684      -0.007429       0.008471      -0.005808       0.014758       0.012402       0.005007      -0.038733      -0.026499       0.010086       0.016413             13.180036       5.345906      -2.111200      -0.513550      20.548757       1.778323      13.645446           0.001232
          105              C       5.599762       1.831931       9.335066      -0.158486      38.657525 0.46628883E+03  0.11203771E+05                                10.079319                            7.293123       0.009040       1.968382                    0.999440      30.476897      89.819004       0.595928       0.427763      -1.052572      -0.009618       0.017098       0.017372       0.026203      -0.001788      -0.004273       0.009802       0.056560       0.062126      -0.040232       0.015118       0.025114             12.286634       5.473148      -2.119277      -0.053596      20.450960      -1.303488      10.935794           0.002423
          106              C       5.390954       3.122305       9.814538      -0.076845      43.176044 0.48267932E+03  0.11593526E+05                                10.701521                            7.332721      -0.100274       1.960942                    0.999034      28.519870      81.605392       0.610445       0.417737      -1.068391      -0.009647      -0.045145       0.007867       0.046830      -0.000482      -0.004474      -0.001878       0.040510      -0.032871      -0.015664      -0.010608       0.026273             13.494734       5.701448      -2.264394       0.515529      18.806186      -1.960340      15.976567           0.003570
          107              C       5.137403       4.196322       8.793831       0.602620      23.248948 0.26098561E+03  0.54941108E+04                                 7.684639                            5.830713      -0.348128       1.939268                    0.998827      23.024369      66.237199       0.595617       0.488493      -1.005211      -0.011838       0.022091      -0.052235       0.057936       0.050971       0.020382       0.089108      -0.073820       0.003764      -0.081414      -0.045001       0.126415              9.055567       8.315952      -1.775396      -0.275538       9.112890      -3.954641       9.737859           0.017223
          108              C       5.926396      -0.642460       9.609343       0.088113      35.619405 0.41481744E+03  0.95995211E+04                                 9.517097                            6.853942      -0.095651       1.982779                    0.999220      26.405147      74.321144       0.623245       0.424673      -1.063301      -0.007641      -0.002521       0.000686       0.008076       0.002636      -0.011566      -0.001609      -0.049198       0.000719      -0.029319       0.004474       0.024845             11.644107       7.705561      -2.424119       1.832863      17.575135       4.289722       9.651625           0.001609
          109              C       6.897349      10.985953      10.100230      -0.146155      32.439465 0.42705167E+03  0.10018244E+05                                 8.880997                            6.927673       0.144174       2.020998                    0.999641      29.432745      85.160535       0.619540       0.421430      -1.058585      -0.004397      -0.030869      -0.008961       0.032442       0.014928       0.015032       0.002170       0.029195       0.031449      -0.026579      -0.001515       0.028094             10.070222       7.530553      -2.378759       1.575114      14.360950       2.635046       8.319163          -0.000448
          110              C       7.045752       9.699032       9.600854      -0.098907      31.764711 0.42242896E+03  0.98704127E+04                                 8.745053                            6.894771       0.084742       2.000046                    0.999689      29.055609      83.557079       0.621165       0.422005      -1.059560      -0.016347       0.024828       0.002743       0.029853      -0.013502       0.006673      -0.017272       0.035450      -0.007909      -0.029373       0.000632       0.028740              9.807644       7.260882      -0.911342       1.829325      13.780745       3.177762       8.381306           0.001616
          111              C       6.190388       9.228956       8.613224      -0.044117      36.641786 0.45354783E+03  0.10676726E+05                                 9.493593                            7.026677       0.088482       2.028329                    0.999300      27.450321      76.607389       0.637357       0.408233      -1.079473      -0.011251       0.046292       0.018686       0.051173      -0.001200       0.003060       0.007061       0.021787      -0.007672      -0.014244       0.001459       0.012785             11.316742       7.875031      -1.322478       2.275515      17.703526       3.248724       8.371668           0.000203
          112              C       5.238078      10.088818       8.085453      -0.093494      32.171001 0.42271302E+03  0.98881326E+04                                 8.822459                            6.895555       0.035411       1.983900                    0.999644      29.152151      84.143356       0.620745       0.421817      -1.058669       0.006165       0.012424       0.027222       0.030552       0.015233       0.011699       0.001606       0.025346       0.043286      -0.027349       0.002394       0.024955              9.891099       7.768078      -1.813890       2.269199      14.217925       2.213102       7.687295           0.001338
          113              C       5.123234      11.385910       8.560534      -0.147020      33.274228 0.43687936E+03  0.10301271E+05                                 9.009663                            6.994435       0.164523       2.025499                    0.999696      29.587040      85.663237       0.618588       0.419928      -1.060146       0.004709      -0.024966      -0.001360       0.025442      -0.011128       0.006916      -0.016163       0.007510      -0.025548      -0.020849      -0.002818       0.023668             10.176343       7.469539      -0.855296       2.634367      13.990385       3.385279       9.069103          -0.000318
          114              C       6.242590       7.764168       8.189368       0.632162      22.882410 0.24953214E+03  0.51726503E+04                                 7.517922                            5.669452      -0.080920       2.038664                    0.999269      22.130452      62.317047       0.611692       0.483044      -1.012270      -0.001628      -0.069755      -0.015690       0.071517       0.013013      -0.050502      -0.043830       0.065163       0.203297      -0.079569      -0.026533       0.106103              8.761479       8.411574      -0.664435       1.626976      12.089875       2.021404       5.782986           0.012013
          115              C       1.742049       2.275656       0.922939       0.636015      23.880918 0.24457209E+03  0.50402276E+04                                 7.705166                            5.590676      -0.144967       2.014735                    0.999284      21.976472      61.534072       0.620169       0.479240      -1.015123       0.003556      -0.051638      -0.036912       0.063574       0.018874      -0.031731      -0.085418       0.029651       0.237260      -0.096176      -0.033354       0.129529              9.100471       8.884991      -1.178467       1.303749      11.616024       3.557820       6.800399           0.014954
          116              C       1.653306       3.603098       1.596483      -0.028223      36.879321 0.42186573E+03  0.97456563E+04                                 9.507963                            6.749018       0.065976       2.030785                    0.999264      26.729254      73.720607       0.654834       0.404891      -1.082481      -0.001432       0.042887       0.020357       0.047494       0.001252       0.000316       0.004965       0.026238      -0.015956      -0.013508      -0.002345       0.015853             11.521812       7.171221      -1.956697       2.295167      16.413654       4.624978      10.980559           0.001300
          117              C       0.824043       4.603845       1.113206      -0.104444      33.818958 0.42644932E+03  0.99914037E+04                                 9.116716                            6.925989       0.033928       1.981438                    0.999669      29.263420      84.363355       0.619754       0.421820      -1.059313       0.008396       0.011893       0.030442       0.033744       0.007888       0.009510       0.004666       0.032548       0.053352      -0.027116       0.002377       0.024739             10.330249       7.341264      -1.985263       2.679329      14.134323       2.384162       9.515161           0.001880
          118              C       0.789739       5.848709       1.710936      -0.142737      34.173240 0.42064784E+03  0.98283531E+04                                 9.174008                            6.866854       0.144135       2.023431                    0.999534      29.307509      84.558465       0.623614       0.420367      -1.059519       0.002092      -0.029882      -0.003654       0.030177      -0.012629       0.000655      -0.018290      -0.002865      -0.047894      -0.026460       0.000480       0.025979             10.540346       7.069396      -0.521555       3.414084      13.147121       3.432973      11.404520          -0.000084
          119              C       1.520564       6.110634       2.844925       0.095840      36.961849 0.41430245E+03  0.95835346E+04                                 9.741010                            6.840875      -0.190772       1.952886                    0.999069      26.391638      74.239736       0.625116       0.423582      -1.064107      -0.006477      -0.001116       0.002016       0.006874       0.005110      -0.019698       0.001137      -0.036895       0.000636      -0.031478       0.012184       0.019294             12.047328       6.864171      -0.504351       3.009819      17.712244       4.313147      11.565568           0.001804
          120              C       2.302099       5.071773       3.379721      -0.143295      35.486696 0.45463509E+03  0.10882221E+05                                 9.578575                            7.244663      -0.130225       1.928882                    0.998925      30.397230      90.152060       0.591081       0.432917      -1.046787      -0.013347      -0.027846      -0.010542       0.032629       0.014131      -0.001003      -0.011973       0.044160       0.027856      -0.033797       0.010609       0.023188             11.071981       6.603760      -2.156586       2.107981      15.474717       2.851599      11.137467           0.001425
          121              C       2.387859       3.863790       2.741596      -0.088419      33.028370 0.41483522E+03  0.96851853E+04                                 9.079311                            6.891134      -0.047728       1.965564                    0.999401      29.085116      84.633385       0.611135       0.429276      -1.051116      -0.015853       0.025336      -0.001946       0.029951      -0.008146      -0.008209      -0.017358       0.036853      -0.017560      -0.031191       0.007194       0.023997             10.384379       6.493442      -1.185078       2.441040      13.355307       3.720116      11.304389           0.001160
          122              C       1.599612       7.475967       3.446460       0.054478      40.488703 0.43174634E+03  0.10081896E+05                                10.284498                            6.949605      -0.120001       1.965715                    0.999170      27.034104      76.193528       0.625273       0.419491      -1.067606      -0.003452       0.006606      -0.006229       0.009714       0.001168       0.010018       0.009152       0.003046      -0.038921      -0.019694       0.005033       0.014660             13.088558       5.108980       1.243079       0.161032      20.214346       2.069374      13.942348           0.002581
          123              C       1.736828       8.588012       2.599920      -0.168375      38.210164 0.45957099E+03  0.10992446E+05                                 9.966944                            7.221282       0.019991       1.972142                    0.999174      30.398760      89.122945       0.601807       0.425508      -1.054916       0.003833       0.013567       0.016390       0.021619      -0.011232      -0.000951       0.008653       0.056268       0.062685      -0.041845       0.018160       0.023685             11.991815       5.173599       1.748630       0.143324      19.688160      -1.282375      11.113686           0.001285
          124              C       1.911332       9.877951       3.072074      -0.039589      41.158148 0.45490871E+03  0.10733586E+05                                10.304809                            7.072875      -0.072954       1.981519                    0.998854      27.503201      77.238058       0.629487       0.412381      -1.075063      -0.006399      -0.036092       0.006435       0.037216      -0.010145      -0.008662      -0.000447       0.064206      -0.078045      -0.027446      -0.020209       0.047655             12.902338       5.286737       1.477879       0.108351      17.515394      -2.242787      15.904882           0.004032
          125              C       2.007532      10.961930       2.017704       0.646705      23.573997 0.25154070E+03  0.52363227E+04                                 7.739526                            5.741289      -0.343928       1.951558                    0.998657      22.253418      63.251145       0.598751       0.491408      -1.005708       0.004225       0.031133      -0.040667       0.051390       0.028767       0.027745       0.103061      -0.066961       0.006106      -0.087037      -0.044011       0.131048              9.118884       9.139856      -0.501283      -0.985771       8.917315      -4.186647       9.299480           0.014858
          126              C       1.992617      10.108855       4.452239       0.047770      40.537801 0.43040745E+03  0.10036567E+05                                10.292428                            6.935814      -0.030437       1.996875                    0.999415      26.904086      75.619754       0.626692       0.419128      -1.068504      -0.003077      -0.002668       0.007420       0.008465       0.005802      -0.014766       0.012396       0.004933      -0.038808      -0.026509       0.010115       0.016395             13.180684       5.346066       2.111243       0.513534      20.549901       1.778283      13.646084           0.001220
          127              C       1.871062       9.009046       5.300828      -0.158581      38.663333 0.46636397E+03  0.11206037E+05                                10.080061                            7.293514       0.009110       1.968331                    0.999442      30.480755      89.832439       0.595935       0.427740      -1.052586      -0.009623      -0.017106      -0.017406       0.026233       0.001783       0.004278       0.009813       0.056498       0.062279      -0.040229       0.015088       0.025140             12.287671       5.473460       2.119420       0.053617      20.452802      -1.303549      10.936752           0.002409
          128              C       1.662254       7.718672       4.821356      -0.076951      43.180986 0.48273821E+03  0.11595298E+05                                10.702224                            7.333101      -0.100400       1.960874                    0.999033      28.522035      81.612931       0.610437       0.417729      -1.068396      -0.009639       0.045151      -0.007887       0.046837       0.000498       0.004473      -0.001907       0.040419      -0.032854      -0.015651      -0.010574       0.026225             13.495727       5.701744       2.264545      -0.515479      18.807855      -1.960283      15.977581           0.003563
          129              C       1.408703       6.644654       5.842063       0.602685      23.248268 0.26097626E+03  0.54938732E+04                                 7.684561                            5.830656      -0.348255       1.939229                    0.998828      23.023929      66.236020       0.595612       0.488501      -1.005205      -0.011823      -0.022125       0.052228       0.057940      -0.050964      -0.020358       0.089129      -0.073799       0.003759      -0.081441      -0.044977       0.126418              9.055482       8.315797       1.775419       0.275513       9.112960      -3.954625       9.737688           0.017211
          130              C       2.197696      11.483437       5.026551       0.088171      35.618890 0.41480570E+03  0.95992175E+04                                 9.517173                            6.853955      -0.095920       1.982702                    0.999220      26.404736      74.320779       0.623227       0.424687      -1.063288      -0.007707       0.002546      -0.000751       0.008152      -0.002662       0.011560      -0.001641      -0.049181       0.000719      -0.029309       0.004462       0.024847             11.644293       7.705533       2.424041      -1.832866      17.575629       4.289912       9.651717           0.001602
          131              C       3.168649      -0.144977       4.535664      -0.146078      32.436168 0.42700180E+03  0.10016792E+05                                 8.880550                            6.927376       0.143913       2.020963                    0.999640      29.430347      85.152685       0.619538       0.421443      -1.058576      -0.004469       0.030915       0.008854       0.032467      -0.014935      -0.015015       0.002140       0.029190       0.031392      -0.026579      -0.001488       0.028067             10.069693       7.530209       2.378547      -1.575102      14.360092       2.634871       8.318778          -0.000475
          132              C       3.317052       1.141945       5.035040      -0.098870      31.762722 0.42240035E+03  0.98695602E+04                                 8.744681                            6.894527       0.084733       2.000062                    0.999689      29.054335      83.552162       0.621179       0.422003      -1.059563      -0.016426      -0.024792      -0.002848       0.029876       0.013498      -0.006695      -0.017270       0.035492      -0.007862      -0.029382       0.000624       0.028758              9.807195       7.260654       0.911228      -1.829326      13.779950       3.177549       8.380980           0.001597
          133              C       2.461688       1.612020       6.022670      -0.044187      36.645889 0.45360195E+03  0.10678349E+05                                 9.494304                            7.027097       0.088358       2.028261                    0.999300      27.452287      76.614837       0.637336       0.408233      -1.079470      -0.011327      -0.046276      -0.018776       0.051209       0.001216      -0.003077       0.007076       0.021747      -0.007736      -0.014247       0.001465       0.012782             11.317698       7.875580       1.322587      -2.275690      17.705264       3.249054       8.372251           0.000201
          134              C       1.509378       0.752159       6.550441      -0.093591      32.176468 0.42279154E+03  0.98904624E+04                                 8.823359                            6.896118       0.035190       1.983762                    0.999644      29.156035      84.157605       0.620728       0.421808      -1.058671       0.006102      -0.012384      -0.027326       0.030615      -0.015239      -0.011743       0.001624       0.025348       0.043254      -0.027350       0.002349       0.025001              9.892216       7.768763       1.814040      -2.269434      14.219791       2.213521       7.688095           0.001341
          135              C       1.394534      -0.544933       6.075360      -0.147080      33.277468 0.43692243E+03  0.10302552E+05                                 9.010214                            6.994754       0.164425       2.025433                    0.999696      29.588986      85.670294       0.618577       0.419925      -1.060147       0.004639       0.024984       0.001268       0.025442       0.011146      -0.006912      -0.016173       0.007475      -0.025658      -0.020869      -0.002823       0.023692             10.177088       7.469814       0.855260      -2.634432      13.991800       3.385809       9.069648          -0.000325
          136              C       2.513890       3.076808       6.446526       0.632177      22.882961 0.24953731E+03  0.51728030E+04                                 7.518119                            5.669558      -0.081122       2.038588                    0.999269      22.130937      62.319428       0.611676       0.483052      -1.012263      -0.001676       0.069787       0.015626       0.071535      -0.013000       0.050492      -0.043825       0.065201       0.203310      -0.079586      -0.026509       0.106095              8.761751       8.411742       0.664500      -1.626995      12.090397       2.021473       5.783114           0.012008
          137              O       2.988180       0.297123      14.884704      -0.587139      36.895728 0.52481831E+03  0.12518586E+05                                 8.657586                            6.981969       0.503339       2.202361                    0.998844      27.748605      72.241884       0.737194       0.348320      -1.149634      -0.027029       0.054102      -0.007231       0.060908      -0.060055      -0.022864      -0.036618       0.048907       0.103244      -0.096294       0.046667       0.049627              9.694229      11.098472      -3.411517      -4.125578       9.739030       2.690626       8.245184           0.042283
          138              O       0.930684      -0.000156      15.689093      -0.576672      37.047499 0.54021286E+03  0.12999394E+05                                 8.789105                            7.156684       0.296963       2.139924                    0.996893      27.864286      73.231810       0.715909       0.355541      -1.141981       0.023521       0.032778       0.018765       0.044495       0.043270       0.038305      -0.060512       0.042482       0.064734      -0.100875       0.037406       0.063468              9.944276      11.822174       5.173512       1.397518      11.166043       1.516208       6.844610           0.047697
          139              O       2.756255      10.000615      16.415911      -0.577086      35.459453 0.52888929E+03  0.12677464E+05                                 8.549781                            7.097694       0.323945       2.147789                    0.995728      27.994079      73.767244       0.715381       0.357191      -1.139060      -0.010209      -0.009305       0.034355       0.037028       0.031350      -0.057158       0.066188      -0.027602      -0.121384      -0.114333       0.041516       0.072817              9.506010      11.116280       3.591001      -3.358716       8.821611      -2.806582       8.580140           0.046267
          140              O       0.613744       9.425878      16.069041      -0.576110      35.783587 0.51015690E+03  0.12094692E+05                                 8.534972                            6.905706       0.485403       2.204405                    0.997633      27.558581      71.755052       0.737007       0.350545      -1.146693       0.010402      -0.026302       0.017323       0.033167      -0.041422       0.037169       0.057396       0.030909      -0.027609      -0.094435       0.044866       0.049569              9.786781      11.972431      -1.986483       5.376020       7.029978      -2.421968      10.357935           0.040586
          141              O       1.495209       4.877992      21.438950      -0.606445      39.424678 0.60518414E+03  0.15011275E+05                                 9.223824                            7.614867       0.153718       2.088539                    0.994810      28.739906      77.173983       0.687239       0.359309      -1.136771       0.029728       0.048040       0.011870       0.057727       0.043462      -0.057964       0.034649       0.012657       0.094564      -0.093555       0.020890       0.072666             10.544806      13.273022       1.826582      -4.279000       7.831091      -2.449646      10.530303           0.064635
          142              O       3.381185       4.386093      20.418828      -0.522367      30.504400 0.49326291E+03  0.11631766E+05                                 7.767983                            6.896047       0.264084       2.146720                    0.995502      27.119858      71.133392       0.718432       0.361537      -1.134390      -0.009044      -0.002564      -0.019496       0.021644      -0.023650       0.040663       0.053476      -0.033505      -0.146442      -0.095091       0.028612       0.066479              8.479599      10.587046      -3.120643       1.657027       7.552492      -1.308821       7.299260           0.055246
          143              O       0.218502       2.128015      20.731744      -0.574938      34.628555 0.53297720E+03  0.12779333E+05                                 8.403645                            7.127790       0.333253       2.165770                    0.994985      27.513758      72.129617       0.714618       0.357464      -1.140690       0.023738      -0.030465       0.001102       0.038637      -0.034009      -0.027640      -0.039420       0.069746       0.078222      -0.082263       0.029943       0.052319              9.321517      10.443671      -4.254718      -0.443400      10.843989       0.222489       6.676891           0.034605
          144              O       2.196950       1.854382      21.750109      -0.583670      37.866558 0.54219347E+03  0.13057533E+05                                 8.890048                            7.160477       0.322612       2.150061                    0.997149      27.826167      73.134210       0.717197       0.354618      -1.142851      -0.024637      -0.027075      -0.032911       0.049225       0.042389      -0.007478      -0.014330       0.080846       0.091404      -0.074814       0.023606       0.051208             10.147996      11.947526       4.356089       3.920857      10.792392       2.787384       7.704071           0.040772
          145              O       6.716880       7.299807      29.022978      -0.587150      36.896229 0.52482358E+03  0.12518764E+05                                 8.657705                            6.982040       0.503327       2.202365                    0.998844      27.748378      72.241833       0.737183       0.348323      -1.149629      -0.027054      -0.053970       0.007227       0.060802       0.060072       0.022890      -0.036584       0.048906       0.103176      -0.096291       0.046709       0.049582              9.694393      11.098680       3.411597       4.125672       9.739172       2.690704       8.245327           0.042192
          146              O       4.659384       7.597085      28.218589      -0.576689      37.047106 0.54020362E+03  0.12999108E+05                                 8.789008                            7.156589       0.297205       2.140004                    0.996895      27.864011      73.230764       0.715919       0.355538      -1.141984       0.023564      -0.032699      -0.018667       0.044418      -0.043281      -0.038328      -0.060498       0.042441       0.064657      -0.100873       0.037420       0.063453              9.944188      11.822127      -5.173464      -1.397498      11.165923       1.516180       6.844515           0.047620
          147              O       6.484955      -2.403686      27.491771      -0.577092      35.459589 0.52888876E+03  0.12677459E+05                                 8.549831                            7.097713       0.324003       2.147810                    0.995729      27.993827      73.766814       0.715376       0.357194      -1.139057      -0.010253       0.009280      -0.034191       0.036882      -0.031356       0.057198       0.066160      -0.027620      -0.121402      -0.114349       0.041548       0.072800              9.506091      11.116397      -3.591030       3.358752       8.821675      -2.806608       8.580202           0.046183
          148              O       4.342444      -1.828948      27.838641      -0.576114      35.783253 0.51014920E+03  0.12094467E+05                                 8.534910                            6.905650       0.485566       2.204460                    0.997634      27.558348      71.754380       0.737010       0.350545      -1.146693       0.010462       0.026216      -0.017224       0.033067       0.041443      -0.037195       0.057390       0.030944      -0.027556      -0.094459       0.044892       0.049566              9.786715      11.972427       1.986450      -5.375987       7.029901      -2.421914      10.357817           0.040510
          149              O       5.223909       2.718937      22.468732      -0.606572      39.430555 0.60529780E+03  0.15014817E+05                                 9.224726                            7.615572       0.153736       2.088499                    0.994811      28.742450      77.182962       0.687208       0.359308      -1.136771       0.029805      -0.048041      -0.011823       0.057759      -0.043456       0.057926       0.034630       0.012643       0.094488      -0.093513       0.020899       0.072613             10.545905      13.274292      -1.826862       4.279366       7.832040      -2.450130      10.531384           0.064661
          150              O       7.109885       3.210836      23.488854      -0.522323      30.499486 0.49316313E+03  0.11628778E+05                                 7.766987                            6.895208       0.264307       2.146826                    0.995501      27.117944      71.125509       0.718501       0.361523      -1.134406      -0.009078       0.002594       0.019544       0.021705       0.023642      -0.040642       0.053472      -0.033519      -0.146317      -0.095051       0.028580       0.066471              8.478467      10.585569       3.120237      -1.656669       7.551639      -1.308558       7.298194           0.055227
          151              O       3.947202       5.468914      23.175938      -0.574980      34.628440 0.53297530E+03  0.12779254E+05                                 8.403570                            7.127721       0.333400       2.165806                    0.994986      27.514125      72.130069       0.714631       0.357458      -1.140697       0.023786       0.030506      -0.000978       0.038695       0.034001       0.027612      -0.039400       0.069771       0.078287      -0.082249       0.029945       0.052304              9.321450      10.443604       4.254715       0.443346      10.843932       0.222443       6.676815           0.034627
          152              O       5.925650       5.742548      22.157573      -0.583670      37.869797 0.54224446E+03  0.13059118E+05                                 8.890646                            7.160892       0.322377       2.149979                    0.997148      27.826860      73.137938       0.717162       0.354626      -1.142841      -0.024596       0.027040       0.032996       0.049243      -0.042387       0.007485      -0.014304       0.080841       0.091305      -0.074789       0.023585       0.051204             10.148731      11.948188      -4.356496      -3.921109      10.793431       2.787700       7.704574           0.040754
          153              O       4.469220       8.921830      14.387084      -0.587120      36.894367 0.52479557E+03  0.12517904E+05                                 8.657383                            6.981827       0.503370       2.202383                    0.998844      27.748024      72.239889       0.737200       0.348321      -1.149634       0.027039      -0.054095       0.007270       0.060912      -0.060056      -0.022866      -0.036620       0.048902       0.103265      -0.096298       0.046667       0.049631              9.693985      11.098216      -3.411397      -4.125468       9.738743       2.690518       8.244997           0.042279
          154              O       6.526716       9.219109      13.582695      -0.576677      37.047600 0.54021607E+03  0.12999486E+05                                 8.789106                            7.156696       0.296997       2.139931                    0.996894      27.864396      73.232063       0.715910       0.355540      -1.141982      -0.023523      -0.032778      -0.018730       0.044481       0.043269       0.038307      -0.060514       0.042459       0.064736      -0.100873       0.037400       0.063473              9.944268      11.822147       5.173482       1.397529      11.166030       1.516222       6.844629           0.047688
          155              O       4.701145      -0.781662      12.855877      -0.577089      35.460328 0.52890507E+03  0.12677945E+05                                 8.549943                            7.097818       0.323894       2.147767                    0.995728      27.994393      73.768527       0.715372       0.357193      -1.139058       0.010216       0.009312      -0.034319       0.036999       0.031350      -0.057162       0.066187      -0.027610      -0.121371      -0.114334       0.041516       0.072819              9.506197      11.116512       3.591054      -3.358812       8.821737      -2.806640       8.580343           0.046245
          156              O       6.843656      -0.206925      13.202747      -0.576100      35.783282 0.51015135E+03  0.12094529E+05                                 8.534938                            6.905679       0.485425       2.204416                    0.997633      27.558401      71.754510       0.737006       0.350546      -1.146692      -0.010412       0.026301      -0.017289       0.033152      -0.041424       0.037169       0.057403       0.030909      -0.027584      -0.094440       0.044869       0.049571              9.786739      11.972405      -1.986453       5.375996       7.029924      -2.421934      10.357888           0.040574
          157              O       5.962191       4.340961       7.832838      -0.606485      39.426744 0.60522410E+03  0.15012517E+05                                 9.224140                            7.615118       0.153680       2.088508                    0.994810      28.740866      77.177260       0.687227       0.359309      -1.136771      -0.029759      -0.048070      -0.011876       0.057770       0.043460      -0.057960       0.034660       0.012644       0.094565      -0.093557       0.020897       0.072661             10.545173      13.273478       1.826667      -4.279144       7.831380      -2.449777      10.530662           0.064623
          158              O       4.076215       4.832860       8.852960      -0.522364      30.504253 0.49325977E+03  0.11631675E+05                                 7.767956                            6.896022       0.264036       2.146704                    0.995502      27.119840      71.133331       0.718434       0.361537      -1.134390       0.009051       0.002566       0.019519       0.021668      -0.023646       0.040651       0.053482      -0.033522      -0.146403      -0.095079       0.028592       0.066487              8.479567      10.586983      -3.120640       1.657024       7.552482      -1.308823       7.299237           0.055209
          159              O       7.238898       7.090938       8.540044      -0.574972      34.629877 0.53300337E+03  0.12780121E+05                                 8.403868                            7.127971       0.333258       2.165757                    0.994986      27.514473      72.132001       0.714608       0.357465      -1.140690      -0.023746       0.030507      -0.001072       0.038675      -0.033995      -0.027634      -0.039417       0.069752       0.078249      -0.082254       0.029935       0.052319              9.321780      10.443918      -4.254849      -0.443444      10.844356       0.222517       6.677065           0.034604
          160              O       5.260450       7.364571       7.521679      -0.583657      37.865130 0.54217024E+03  0.13056820E+05                                 8.889793                            7.160298       0.322672       2.150089                    0.997149      27.825683      73.132259       0.717210       0.354616      -1.142855       0.024621       0.027090       0.032908       0.049224       0.042389      -0.007476      -0.014336       0.080856       0.091438      -0.074824       0.023614       0.051211             10.147674      11.947132       4.355919       3.920724      10.792024       2.787271       7.703866           0.040731
          161              O       0.740520       1.919146       0.248810      -0.587130      36.894835 0.52480035E+03  0.12518067E+05                                 8.657498                            6.981895       0.503359       2.202388                    0.998843      27.747784      72.239799       0.737189       0.348324      -1.149629       0.027063       0.053964      -0.007267       0.060806       0.060073       0.022892      -0.036586       0.048902       0.103197      -0.096295       0.046709       0.049585              9.694139      11.098420       3.411471       4.125558       9.738866       2.690587       8.245133           0.042190
          162              O       2.798016       1.621868       1.053199      -0.576693      37.047162 0.54020610E+03  0.12999178E+05                                 8.788999                            7.156595       0.297241       2.140011                    0.996896      27.864115      73.230984       0.715921       0.355537      -1.141985      -0.023565       0.032700       0.018631       0.044404      -0.043280      -0.038330      -0.060499       0.042419       0.064658      -0.100870       0.037414       0.063457              9.944166      11.822093      -5.173421      -1.397507      11.165876       1.516187       6.844527           0.047613
          163              O       0.972445      11.622639       1.780017      -0.577094      35.460425 0.52890402E+03  0.12677925E+05                                 8.549987                            7.097836       0.323950       2.147787                    0.995729      27.994130      73.768066       0.715366       0.357196      -1.139055       0.010260      -0.009287       0.034154       0.036852      -0.031357       0.057202       0.066158      -0.027628      -0.121390      -0.114350       0.041548       0.072802              9.506268      11.116623      -3.591073       3.358842       8.821781      -2.806655       8.580399           0.046164
          164              O       3.114956      11.047901       1.433147      -0.576103      35.782827 0.51014183E+03  0.12094249E+05                                 8.534853                            6.905610       0.485591       2.204472                    0.997634      27.558137      71.753709       0.737010       0.350546      -1.146692      -0.010473      -0.026215       0.017189       0.033051       0.041445      -0.037194       0.057396       0.030945      -0.027530      -0.094464       0.044896       0.049568              9.786643      11.972370       1.986403      -5.375943       7.029821      -2.421860      10.357737           0.040497
          165              O       2.233491       6.500016       6.803056      -0.606585      39.431178 0.60531024E+03  0.15015199E+05                                 9.224807                            7.615641       0.153722       2.088486                    0.994811      28.742801      77.184031       0.687206       0.359307      -1.136771      -0.029769       0.048076       0.011798       0.057764      -0.043449       0.057927       0.034642       0.012639       0.094472      -0.093514       0.020902       0.072612             10.545987      13.274388      -1.826901       4.279417       7.832115      -2.450150      10.531459           0.064644
          166              O       0.347515       6.008117       5.782934      -0.522320      30.499770 0.49316857E+03  0.11628940E+05                                 7.767056                            6.895264       0.264258       2.146809                    0.995501      27.118064      71.125958       0.718495       0.361524      -1.134405       0.009066      -0.002574      -0.019610       0.021757       0.023638      -0.040617       0.053468      -0.033508      -0.146293      -0.095025       0.028563       0.066462              8.478541      10.585666       3.120264      -1.656683       7.551693      -1.308572       7.298263           0.055216
          167              O       3.510198       3.750039       6.095850      -0.574953      34.627092 0.53295033E+03  0.12778500E+05                                 8.403350                            7.127552       0.333365       2.165809                    0.994985      27.513515      72.127928       0.714641       0.357458      -1.140698      -0.023773      -0.030509       0.000957       0.038689       0.034001       0.027611      -0.039405       0.069785       0.078305      -0.082256       0.029948       0.052309              9.321182      10.443315       4.254569       0.443317      10.843579       0.222404       6.676654           0.034594
          168              O       1.531750       3.476405       7.114215      -0.583709      37.871224 0.54227022E+03  0.13059889E+05                                 8.890856                            7.161047       0.322426       2.149977                    0.997148      27.827650      73.140356       0.717156       0.354624      -1.142842       0.024602      -0.027086      -0.033013       0.049282      -0.042376       0.007491      -0.014313       0.080835       0.091319      -0.074783       0.023578       0.051205             10.148993      11.948471      -4.356647      -3.921219      10.793755       2.787807       7.704752           0.040753

******************************************************
Auxiliary information for the entire system
The total spin magnetic moment of the unit cell is   39.996146
The total net atomic charge of the unit cell is   -0.000006
Accuracy of reproducing the electrostatic potential in the unit cell:
  The inner radius (bohr) =    5.0000
  The outer radius (bohr) =   12.0000
  Valid grid points have density less than (e/(bohr^3)) =    0.0001
  The number of valid grid points were=        62766
  The rms potential error without charges in kcal/mol is=      3.74288
  The rms potential error with partial charges in kcal/mol is=      1.05583
  The RRMSE value at monopole order=      0.28209
  The rms potential error with partial charges and cloud penetration in kcal/mol is=      1.05313
  The RRMSE value at monopole order with cloud penetration is=      0.28137
  The rms potential error with partial charges and atomic dipoles in kcal/mol is=      0.77180
  The RRMSE value at dipole order=      0.20620
  The rms potential error with partial charges, atomic dipoles and cloud penetration in kcal/mol is=      0.76301
  The RRMSE value at dipole order with cloud penetration=      0.20386

******************************************************
The electron densities and ab initio electrostatic potential were computed in VASP using the PBE functional and
projector augmented wave method. See the main text of the journal article for a description of computational details.
The atomic charges, dipoles, and quadrupoles were computed with the DDEC6 method as described in
(a) T. A. Manz and N. Gabaldon Limas, RSC Adv. 6 (2016) 47771-47801 DOI: 10.1039/c6ra04656h
(b) N. Gabaldon Limas and T. A. Manz, RSC Adv. 8 (2018) 2678-2707 DOI: 10.1039/c7ra11829e.
For each atom in the material, the electron cloud parameters were fit to the spherically averaged atom-in-material
electron density using radial positions for which this density was between 10^-4 and 10^-2 electrons per cubic bohr.
The polarizabilities, dispersion coefficients, and quantum Drude oscillator (QDO) parameters were fit using the MCLF method.
The magnetic structure of the system was optimized in VASP from the default ferromagnetic initial guess using spin polarization.
The atomic spin moments (ASMs) were computed on this optimized magnetic structure using the DDEC6 partition as inputs
to the method of T. A. Manz and D. S. Sholl, J. Chem. Theory Comput. 7 (2011) 4146-4164 DOI: 10.1021/ct200539n.
The RMSE and RRMSE were computed using a uniform grid with Ewald summation.
