# Supplementary material for: A collection of forcefield precursors for metal–organic frameworks
Source: RSC Adv. 2019 Nov 13;9(63):36492–507. doi: 10.1039/c9ra07327b (PMC9075174; doi:10.1039/c9ra07327b)
Supplement: RA-009-C9RA07327B-s6192 [file RA-009-C9RA07327B-s6192.xyz]

  344
jmolscript: load "" {1 1 1} spacegroup "x,y,z" unitcell [{     14.552000     0.000000     0.000000 }, {      0.000000    15.639000     0.000000 }, {      0.000000     0.000000    16.764000 }]
Zn     9.547276     7.449325     3.526475     0.763520
Zn    13.289323    15.232855     4.398538     0.755876
Zn     2.271276     0.370175    13.237525     0.763520
Zn     6.013323     8.225645    12.365462     0.755876
Zn    12.280724     8.189675    11.908475     0.763520
Zn     8.538677     0.406145    12.780538     0.755876
Zn     5.004724    15.268825     4.855525     0.763519
Zn     1.262677     7.413355     3.983462     0.755876
H     10.692810    11.139660     6.442405     0.140458
H     11.759471    11.105254     3.909365     0.117677
H      7.989048     7.877364    16.192348     0.113323
H      8.204418     5.229682    15.550286     0.139903
H     11.251606     4.943488     2.437486     0.125262
H     13.124449     3.941028     3.651199     0.138724
H     11.660518     6.904618     5.788609     0.102966
H     14.485061     4.682317     5.763463     0.136430
H     13.936450     5.891211     6.593281     0.121154
H     13.134635     5.420477     8.754161     0.113842
H     12.588935     3.906622    10.415473     0.111564
H     12.554010     0.943032     7.741615     0.108400
H     13.064786     2.466270     6.045098     0.112139
H     12.214949     0.370644     9.927641     0.121953
H     11.344739     1.437224    10.678668     0.132638
H     14.461778     2.316136    14.034821     0.129056
H     12.417222     2.664886    12.745669     0.129387
H      0.120782     0.021895    10.853014     0.108036
H     14.336630    13.935913     7.206844     0.128450
H      1.584713    14.896147     8.534552     0.139234
H      1.104497     1.440352     5.278984     0.106473
H      3.435727     1.118188     7.977988     0.132725
H      3.224723     1.954875     6.670396     0.125199
H      2.000900     1.714034     9.989668     0.110631
H      1.379530     3.506264    11.315700     0.108746
H      1.769523     5.958459     8.170774     0.116760
H      2.334141     4.153718     6.826301     0.111800
H      0.407456     5.883392    11.302289     0.131260
H      0.950246     6.870213    10.209276     0.126883
H      4.262281     6.133616    13.991234     0.126844
H      2.078026     5.262523    13.290499     0.140307
H      3.373154     7.778839    10.552938     0.111411
H      3.416810    12.318840    10.321595     0.140458
H      4.483471    12.353246    12.854635     0.117677
H      0.713048    15.581136     0.571652     0.113323
H      0.928418     2.589818     1.213714     0.139903
H      3.975606     2.876012    14.326514     0.125262
H      5.848449     3.878472    13.112801     0.138724
H      4.384518     0.914881    10.975391     0.102966
H      7.209061     3.137183    11.000537     0.136430
H      6.660450     1.928289    10.170719     0.121154
H      5.858635     2.399023     8.009839     0.113842
H      5.312935     3.912878     6.348527     0.111564
H      5.278010     6.876468     9.022385     0.108400
H      5.788786     5.353230    10.718902     0.112139
H      4.938949     7.448856     6.836359     0.121953
H      4.068739     6.382276     6.085332     0.132638
H      7.185778     5.503364     2.729179     0.129056
H      5.141222     5.154614     4.018331     0.129387
H      7.396782     7.797605     5.910986     0.108036
H      7.060630     9.522587     9.557156     0.128450
H      8.860713     8.562352     8.229448     0.139234
H      8.380497     6.379148    11.485016     0.106473
H     10.711727     6.701311     8.786012     0.132725
H     10.500723     5.864625    10.093604     0.125199
H      9.276900     6.105466     6.774332     0.110631
H      8.655530     4.313236     5.448300     0.108746
H      9.045523     1.861041     8.593226     0.116761
H      9.610141     3.665782     9.937699     0.111800
H      7.683456     1.936108     5.461711     0.131261
H      8.226246     0.949287     6.554724     0.126883
H     11.538281     1.685884     2.772766     0.126843
H      9.354026     2.556977     3.473501     0.140307
H     10.649154     0.040661     6.211062     0.111411
H     11.135190     4.499340    14.824405     0.140457
H     10.068529     4.533746    12.291365     0.117676
H     13.838952     7.761636     7.810348     0.113323
H     13.623582    10.409318     7.168286     0.139902
H     10.576394    10.695512    10.819486     0.125262
H      8.703551    11.697972    12.033199     0.138725
H     10.167482     8.734381    14.170609     0.102966
H      7.342939    10.956683    14.145463     0.136430
H      7.891550     9.747789    14.975281     0.121154
H      8.693365    10.218523     0.372161     0.113842
H      9.239065    11.732378     2.033473     0.111564
H      9.273990    14.695968    16.123615     0.108400
H      8.763214    13.172730    14.427098     0.112139
H      9.613051    15.268356     1.545641     0.121953
H     10.483261    14.201776     2.296668     0.132638
H      7.366222    13.322864     5.652821     0.129056
H      9.410778    12.974114     4.363669     0.129387
H      7.155218    -0.021895     2.471014     0.108037
H      7.491370     1.703087    15.588844     0.128450
H      5.691287     0.742852     0.152552     0.139234
H      6.171503    14.198648    13.660984     0.106473
H      3.840273    14.520811    16.359988     0.132725
H      4.051277    13.684125    15.052396     0.125199
H      5.275100    13.924966     1.607668     0.110631
H      5.896470    12.132736     2.933700     0.108746
H      5.506477     9.680541    16.552774     0.116760
H      4.941859    11.485282    15.208301     0.111800
H      6.868544     9.755608     2.920289     0.131260
H      6.325754     8.768787     1.827276     0.126883
H      3.013719     9.505384     5.609234     0.126844
H      5.197974    10.376476     4.908499     0.140308
H      3.902846     7.860161     2.170938     0.111411
H      3.859190     3.320160     1.939595     0.140457
H      2.792529     3.285754     4.472635     0.117676
H      6.562952     0.057864     8.953652     0.113323
H      6.347582    13.049182     9.595714     0.139902
H      3.300394    12.762988     5.944514     0.125262
H      1.427551    11.760528     4.730801     0.138724
H      2.891482    14.724118     2.593391     0.102966
H      0.066939    12.501817     2.618537     0.136430
H      0.615550    13.710711     1.788719     0.121154
H      1.417365    13.239977    16.391839     0.113842
H      1.963065    11.726122    14.730527     0.111564
H      1.997990     8.762532     0.640385     0.108400
H      1.487214    10.285770     2.336902     0.112139
H      2.337051     8.190144    15.218359     0.121953
H      3.207261     9.256724    14.467332     0.132638
H      0.090222    10.135636    11.111179     0.129056
H      2.134778    10.484386    12.400331     0.129387
H     14.431218     7.841395    14.292986     0.108037
H      0.215370     6.116413     1.175156     0.128450
H     12.967287     7.076647    16.611448     0.139234
H     13.447503     9.259852     3.103016     0.106473
H     11.116273     8.937689     0.404012     0.132725
H     11.327277     9.774375     1.711604     0.125199
H     12.551100     9.533534    15.156332     0.110631
H     13.172470    11.325764    13.830300     0.108746
H     12.782477    13.777959     0.211226     0.116761
H     12.217859    11.973218     1.555699     0.111800
H     14.144544    13.702892    13.843711     0.131260
H     13.601754    14.689713    14.936724     0.126883
H     10.289719    13.953116    11.154766     0.126844
H     12.473974    13.082023    11.855501     0.140308
H     11.178846    15.598339    14.593062     0.111411
C     10.195131     9.517895     5.196840     0.629028
C     10.832509    10.804985     5.585765    -0.187445
C     11.595034    11.486845     4.742536    -0.197066
C     12.207673    12.809905     5.020818     0.608447
C      8.937838     6.679417     0.878434     0.615123
C      8.237887     6.995325    16.344900    -0.205942
C      7.957034     6.116413    15.419527    -0.190111
C      7.255627     6.493313    14.170609     0.615819
C     11.567385     5.215606     3.268980    -0.058073
C     12.597666     4.651039     3.937864    -0.109397
C     11.781299     6.286878     5.102962     0.087402
C     13.687611     5.054525     6.170828    -0.170492
C     13.192843     4.097418     7.238695     0.107812
C     13.028406     4.521235     8.542934    -0.138617
C     12.705351     3.609481     9.542069    -0.146861
C     12.555466     2.275474     9.253728     0.099001
C     12.679158     1.842274     7.946136    -0.163675
C     12.992026     2.757156     6.925208    -0.141467
C     12.229501     1.255812    10.326624    -0.166142
C     14.244953     1.897011    13.233502    -0.051948
C     13.114262     2.089370    12.527737    -0.112761
C     14.367190     0.628688    11.486693     0.083362
C      0.276488    14.694404     6.987235    -0.048843
C      1.268934    15.213619     7.719822    -0.116171
C      0.993902     0.775694     5.921045     0.090668
C      2.777977     1.606125     7.458304    -0.168698
C      2.275933     2.757156     8.276387     0.109971
C      1.960154     2.567924     9.622536    -0.151603
C      1.589078     3.640759    10.420502    -0.148810
C      1.529415     4.927849     9.868967     0.100228
C      1.813179     5.106133     8.539582    -0.146067
C      2.169703     4.022351     7.733233    -0.134609
C      1.178712     6.105466    10.759135    -0.165185
C      3.812624     6.358817    13.210032    -0.051054
C      2.604808     5.872444    12.826136    -0.122735
C      3.332408     7.264315    11.325758     0.085147
C      2.919131    13.940605    11.567160     0.629028
C      3.556509    12.653515    11.178235    -0.187445
C      4.319034    11.971654    12.021464    -0.197066
C      4.931673    10.648595    11.743182     0.608447
C      1.661838     1.140083    15.885566     0.615123
C      0.961887     0.824175     0.419100    -0.205942
C      0.681034     1.703087     1.344473    -0.190111
C     -0.020373     1.326187     2.593391     0.615819
C      4.291385     2.603893    13.495020    -0.058073
C      5.321666     3.168461    12.826136    -0.109397
C      4.505299     1.532622    11.661038     0.087402
C      6.411611     2.764975    10.593172    -0.170492
C      5.916843     3.722082     9.525305     0.107812
C      5.752406     3.298265     8.221066    -0.138617
C      5.429351     4.210019     7.221931    -0.146861
C      5.279466     5.544025     7.510272     0.099001
C      5.403158     5.977226     8.817864    -0.163675
C      5.716026     5.062344     9.838792    -0.141467
C      4.953501     6.563688     6.437376    -0.166142
C      6.968953     5.922489     3.530498    -0.051948
C      5.838262     5.730130     4.236263    -0.112761
C      7.091190     7.190812     5.277307     0.083362
C      7.552488     8.764096     9.776765    -0.048843
C      8.544934     8.244881     9.044178    -0.116171
C      8.269902     7.043806    10.842955     0.090668
C     10.053977     6.213375     9.305696    -0.168698
C      9.551933     5.062344     8.487613     0.109971
C      9.236154     5.251576     7.141464    -0.151603
C      8.865078     4.178741     6.343498    -0.148810
C      8.805415     2.891651     6.895033     0.100229
C      9.089179     2.713367     8.224418    -0.146067
C      9.445703     3.797149     9.030767    -0.134609
C      8.454712     1.714034     6.004865    -0.165185
C     11.088624     1.460683     3.553968    -0.051054
C      9.880808     1.947055     3.937864    -0.122735
C     10.608408     0.555184     5.438242     0.085147
C     11.632869     6.121105    13.578840     0.629028
C     10.995491     4.834015    13.967765    -0.187446
C     10.232966     4.152154    13.124536    -0.197066
C      9.620327     2.829095    13.402818     0.608447
C     12.890162     8.959583     9.260434     0.615123
C     13.590113     8.643675     7.962900    -0.205942
C     13.870966     9.522587     7.037527    -0.190112
C      0.020373     9.145687     5.788609     0.615819
C     10.260615    10.423393    11.650980    -0.058073
C      9.230334    10.987961    12.319864    -0.109397
C     10.046701     9.352122    13.484962     0.087402
C      8.140389    10.584475    14.552828    -0.170492
C      8.635157    11.541582    15.620695     0.107812
C      8.799594    11.117765     0.160934    -0.138617
C      9.122649    12.029519     1.160069    -0.146861
C      9.272534    13.363525     0.871728     0.099001
C      9.148842    13.796726    16.328136    -0.163675
C      8.835974    12.881844    15.307208    -0.141467
C      9.598499    14.383188     1.944624    -0.166142
C      7.583047    13.741989     4.851502    -0.051947
C      8.713738    13.549630     4.145737    -0.112762
C      7.460810    15.010312     3.104693     0.083362
C      6.999512     0.944596    15.369235    -0.048843
C      6.007066     0.425381    16.101822    -0.116171
C      6.282098    14.863306    14.303045     0.090668
C      4.498023    14.032875    15.840304    -0.168698
C      5.000067    12.881844    16.658387     0.109971
C      5.315846    13.071076     1.240536    -0.151603
C      5.686922    11.998241     2.038502    -0.148810
C      5.746585    10.711151     1.486967     0.100229
C      5.462821    10.532866     0.157582    -0.146067
C      5.106297    11.616649    16.115233    -0.134609
C      6.097288     9.533534     2.377135    -0.165185
C      3.463376     9.280183     4.828032    -0.051054
C      4.671192     9.766555     4.444136    -0.122735
C      3.943592     8.374684     2.943758     0.085147
C      4.356869     1.698395     3.185160     0.629028
C      3.719491     2.985485     2.796235    -0.187446
C      2.956966     3.667345     3.639464    -0.197066
C      2.344327     4.990405     3.361182     0.608447
C      5.614162    14.498917     7.503566     0.615123
C      6.314113    14.814825     8.801100    -0.205942
C      6.594966    13.935913     9.726473    -0.190112
C      7.296373    14.312813    10.975391     0.615819
C      2.984615    13.035106     5.113020    -0.058073
C      1.954334    12.470539     4.444136    -0.109397
C      2.770701    14.106378     3.279038     0.087402
C      0.864389    12.874025     2.211172    -0.170492
C      1.359157    11.916918     1.143305     0.107812
C      1.523594    12.340735    16.603066    -0.138617
C      1.846649    11.428981    15.603931    -0.146861
C      1.996534    10.094974    15.892272     0.099001
C      1.872842     9.661774     0.435864    -0.163675
C      1.559974    10.576656     1.456792    -0.141467
C      2.322499     9.075312    14.819376    -0.166142
C      0.307047     9.716511    11.912498    -0.051948
C      1.437738     9.908870    12.618263    -0.112762
C      0.184810     8.448188    13.659307     0.083362
C     14.275512     6.874904     1.394765    -0.048843
C     13.283066     7.394119     0.662178    -0.116171
C     13.558098     8.595194     2.460955     0.090668
C     11.774023     9.425625     0.923696    -0.168698
C     12.276067    10.576656     0.105613     0.109971
C     12.591846    10.387424    15.523464    -0.151603
C     12.962922    11.460259    14.725498    -0.148810
C     13.022585    12.747349    15.277033     0.100229
C     12.738821    12.925634    16.606418    -0.146067
C     12.382297    11.841851     0.648767    -0.134609
C     13.373288    13.924966    14.386865    -0.165185
C     10.739376    14.178317    11.935968    -0.051054
C     11.947192    13.691944    12.319864    -0.122735
C     11.219592    15.083816    13.820242     0.085147
N     11.059520     6.257164     4.014978    -0.278904
N     12.708262     5.332899     5.116373     0.091236
N      0.481671     0.974310    12.567971    -0.273026
N     13.188478     1.266759    11.419637     0.077223
N      0.096043    15.459151     5.852312    -0.279113
N      1.728778     0.670913     7.029145     0.088069
N      4.265191     7.243985    12.248281    -0.265292
N      2.312313     6.449524    11.632540     0.078169
N      3.783520     1.562336    12.749022    -0.278904
N      5.432262     2.486601    11.647627     0.091236
N      7.757671     6.845190     4.196029    -0.273026
N      5.912478     6.552741     5.344363     0.077223
N      7.372043     7.999348    10.911688    -0.279113
N      9.004778     7.148587     9.734855     0.088068
N     11.541191     0.575515     4.515719    -0.265292
N      9.588313     1.369976     5.131460     0.078169
N     10.768480     9.381836    12.396978    -0.278904
N      9.119738    10.306101    13.498373     0.091236
N      6.794329    14.664690     4.185971    -0.273026
N      8.639522    14.372241     3.037637     0.077223
N      7.179957     0.179848    14.234312    -0.279113
N      5.547222    14.968087    15.411145     0.088069
N      3.010809     8.395015     3.866281    -0.265292
N      4.963687     9.189476     3.250540     0.078169
N      3.492480    14.076664     4.367022    -0.278904
N      1.843738    13.152399     3.265627     0.091236
N     14.070329     8.793810    12.578029    -0.273026
N      1.363522     9.086259    13.726363     0.077223
N     14.455957     7.639651     2.529688    -0.279113
N     12.823222     8.490413     1.352855     0.088068
N     10.286809    15.063485    12.897719    -0.265292
N     12.239687    14.269024    13.513460     0.078169
O     10.134013     9.253127     3.966865    -0.572618
O      9.822600     8.732818     6.073597    -0.596018
O     12.773746    13.364933     4.014978    -0.563983
O     12.108719    13.358521     6.139480    -0.585723
O      9.125559     7.700644     1.629796    -0.578664
O      9.236154     5.517439     1.183538    -0.575684
O      6.771046     7.692824    14.110594    -0.581962
O      7.184322     5.662726    13.265353    -0.560976
O      2.858013    14.205373    12.797135    -0.572618
O      2.546600    14.725682    10.690403    -0.596018
O      5.497746    10.093567    12.749022    -0.563983
O      4.832719    10.099979    10.624520    -0.585723
O      1.849559     0.118856    15.134204    -0.578664
O      1.960154     2.302061    15.580462    -0.575684
O     14.047046     0.126676     2.653406    -0.581962
O     14.460322     2.156774     3.498647    -0.560976
O     11.693987     6.385873    12.348865    -0.572618
O     12.005400     6.906182    14.455597    -0.596018
O      9.054254     2.274067    12.396978    -0.563983
O      9.719281     2.280479    14.521480    -0.585723
O     12.702441     7.938356    10.011796    -0.578664
O     12.591846    10.121561     9.565538    -0.575684
O      0.504954     7.946176     5.728594    -0.581962
O      0.091678     9.976274     4.883353    -0.560976
O      4.417987     1.433627     4.415135    -0.572618
O      4.729400     0.913318     2.308403    -0.596018
O      1.778254     5.545433     4.367022    -0.563983
O      2.443281     5.539021     2.242520    -0.585723
O      5.426441    15.520144     6.752204    -0.578664
O      5.315846    13.336939     7.198462    -0.575684
O      7.780954    15.512324    11.035406    -0.581962
O      7.367678    13.482226    11.880647    -0.560976

The following XYZ coordinates are in angstroms. Other properties are in atomic units.
The sperically averaged electron density of each atom fit to a function of the form exp(a - br)
eigen_1, eigen_2 and eigen_3 are the three eigenvalues of traceless quadrupole moment tensor
  atom number  atomic symbol              X              Y              Z     net charge C6 coefficient C8 coefficient C10 coefficient fluctuating dipole atomic polarizability isotropic forcefield polarizability              a              b squared Pearson coefficient          <r^3>          <r^4>         wp_QDO          m_QDO          q_QDO       dipole_x       dipole_y       dipole_z         dipole            Qxy            Qxz            Qyz     Q(x^2-y^2)  Q(3z^2 - R^2)        eigen_1        eigen_2        eigen_3 static polarizability      alpha(xx)      alpha(xy)      alpha(xz)      alpha(yy)      alpha(yz)      alpha(zz) atomic spin moment
            1             Zn       9.547276       7.449325       3.526475       0.763520      99.378433 0.20892800E+04  0.68363555E+05                                17.466467                           14.896261       0.384714       1.962521                    0.997367      48.706072     134.970209       0.469990       0.398281      -1.144780       0.010202       0.065899      -0.063731       0.092242       0.024566       0.000461       0.023930      -0.114902       0.109900      -0.080967       0.016677       0.064290             19.888171      25.294522       0.380328       2.149112      16.375245      -2.247077      17.994745          -0.000001
            2             Zn      13.289323      15.232855       4.398538       0.755876      99.505182 0.21430871E+04  0.70565227E+05                                17.517506                           15.111941       0.369238       1.956519                    0.997545      49.030567     136.257234       0.465504       0.399606      -1.143930       0.011493      -0.053337      -0.067617       0.086885       0.006398      -0.038120      -0.003947      -0.103052       0.114161      -0.082807       0.031014       0.051792             19.824596      24.997922       0.932689       1.804332      19.099620       1.408926      15.376246          -0.000001
            3             Zn       2.271276       0.370175      13.237525       0.763520      99.378443 0.20892802E+04  0.68363563E+05                                17.466469                           14.896262       0.384714       1.962521                    0.997367      48.706074     134.970217       0.469990       0.398281      -1.144780       0.010202      -0.065899       0.063731       0.092242      -0.024566      -0.000461       0.023930      -0.114902       0.109900      -0.080967       0.016677       0.064290             19.888173      25.294525      -0.380327      -2.149112      16.375246      -2.247077      17.994746          -0.000001
            4             Zn       6.013323       8.225645      12.365462       0.755876      99.505192 0.21430871E+04  0.70565229E+05                                17.517507                           15.111941       0.369238       1.956519                    0.997545      49.030567     136.257232       0.465504       0.399606      -1.143930       0.011493       0.053336       0.067617       0.086885      -0.006398       0.038120      -0.003947      -0.103052       0.114161      -0.082807       0.031014       0.051792             19.824598      24.997923      -0.932692      -1.804331      19.099627       1.408929      15.376246          -0.000001
            5             Zn      12.280724       8.189675      11.908475       0.763520      99.378443 0.20892802E+04  0.68363562E+05                                17.466469                           14.896262       0.384714       1.962521                    0.997367      48.706074     134.970217       0.469990       0.398281      -1.144780      -0.010201      -0.065899      -0.063731       0.092242       0.024566      -0.000461      -0.023930      -0.114902       0.109900      -0.080967       0.016677       0.064290             19.888173      25.294525       0.380328      -2.149112      16.375247       2.247077      17.994747          -0.000001
            6             Zn       8.538677       0.406145      12.780538       0.755876      99.505184 0.21430871E+04  0.70565227E+05                                17.517506                           15.111941       0.369238       1.956519                    0.997545      49.030566     136.257230       0.465504       0.399606      -1.143930      -0.011493       0.053336      -0.067617       0.086885       0.006398       0.038120       0.003947      -0.103052       0.114161      -0.082807       0.031014       0.051792             19.824597      24.997922       0.932693      -1.804331      19.099624      -1.408929      15.376245          -0.000001
            7             Zn       5.004724      15.268825       4.855525       0.763519      99.378438 0.20892801E+04  0.68363559E+05                                17.466468                           14.896262       0.384714       1.962521                    0.997367      48.706073     134.970214       0.469990       0.398281      -1.144780      -0.010202       0.065899       0.063731       0.092242      -0.024566       0.000461      -0.023930      -0.114902       0.109900      -0.080967       0.016677       0.064290             19.888172      25.294524      -0.380328       2.149112      16.375246       2.247077      17.994747          -0.000001
            8             Zn       1.262677       7.413355       3.983462       0.755876      99.505176 0.21430869E+04  0.70565222E+05                                17.517506                           15.111940       0.369238       1.956519                    0.997545      49.030565     136.257228       0.465504       0.399606      -1.143930      -0.011493      -0.053337       0.067617       0.086885      -0.006398      -0.038120       0.003947      -0.103052       0.114161      -0.082807       0.031014       0.051792             19.824596      24.997921      -0.932689       1.804332      19.099620      -1.408926      15.376246          -0.000001
            9              H      10.692810      11.139660       6.442405       0.140458       1.121577 0.86743175E+01  0.86706983E+02                                 1.775450                            1.718423      -1.195409       2.331502                    0.996301       3.429654       9.618920       0.479989       1.276604      -0.710926      -0.000982       0.012961       0.031294       0.033886      -0.002079      -0.007804       0.002497       0.005371       0.025817      -0.007703      -0.005620       0.013323              1.776289       1.508229       0.021464      -0.115538       1.681393       0.162685       2.139244           0.000000
           10              H      11.759471      11.105254       3.909365       0.117677       0.914352 0.67209114E+01  0.64453336E+02                                 1.669170                            1.601258      -1.305685       2.261912                    0.993674       3.820213      11.288817       0.446440       1.430625      -0.675704       0.008700      -0.017538      -0.025471       0.032125      -0.001346      -0.008016       0.003974      -0.003173       0.022824      -0.009251      -0.003350       0.012601              1.699996       1.477488       0.000014      -0.151473       1.636612       0.234429       1.985888           0.000000
           11              H       7.989048       7.877364      16.192348       0.113323       0.981934 0.72220575E+01  0.70144497E+02                                 1.710581                            1.627556      -1.316596       2.248597                    0.994287       3.846357      11.242915       0.458492       1.375441      -0.685994      -0.008370       0.026956      -0.008077       0.029358      -0.002049      -0.000911       0.001200      -0.014772      -0.012609      -0.005907      -0.003981       0.009889              1.746303       1.435008      -0.152821       0.094665       2.200887      -0.078205       1.603014          -0.000002
           12              H       8.204418       5.229682      15.550286       0.139903       1.064474 0.80802428E+01  0.80030775E+02                                 1.760811                            1.691714      -1.355270       2.258668                    0.993379       3.582234      10.284353       0.465600       1.328191      -0.697922       0.010444      -0.030771       0.007889       0.033439       0.001051       0.001594       0.001607      -0.014554      -0.023389      -0.008388      -0.003018       0.011405              1.775088       1.481732      -0.181867       0.065380       2.241470       0.022629       1.602061          -0.000002
           13              H      11.251606       4.943488       2.437486       0.125262       1.085414 0.78125476E+01  0.76168772E+02                                 1.737975                            1.632653      -1.016386       2.401789                    0.998522       3.418546       9.506462       0.491015       1.279460      -0.709668      -0.011654      -0.019657      -0.043226       0.048895      -0.010027       0.002430       0.019413      -0.016503       0.019678      -0.021834      -0.004120       0.025954              1.765188       1.588165       0.048264       0.399097       1.480136       0.108527       2.227265          -0.000000
           14              H      13.124449       3.941028       3.651199       0.138724       0.969385 0.66427544E+01  0.62938444E+02                                 1.674821                            1.549871      -1.163925       2.332720                    0.997182       3.550546      10.121213       0.476721       1.356046      -0.691113       0.019916      -0.028927      -0.018762       0.039818      -0.006931       0.010971       0.010040       0.000442       0.045164      -0.020642      -0.000618       0.021260              1.731738       1.701934      -0.506731      -0.166938       2.072209       0.231736       1.421071           0.000000
           15              H      11.660518       6.904618       5.788609       0.102966       0.954821 0.70095551E+01  0.67393163E+02                                 1.664747                            1.599096      -1.052754       2.374886                    0.997125       3.691628      10.642393       0.465684       1.368011      -0.688768      -0.007755       0.035184       0.035383       0.050498      -0.008826       0.008175       0.008168      -0.005913       0.032548      -0.019100       0.003643       0.015457              1.663297       1.438639      -0.119434      -0.089518       1.778031       0.368678       1.773219          -0.000001
           16              H      14.485061       4.682317       5.763463       0.136430       0.894709 0.66024112E+01  0.62854947E+02                                 1.638600                            1.581077      -1.091345       2.371776                    0.995357       3.639110      10.614175       0.453142       1.419826      -0.678935       0.026881      -0.015938      -0.013216       0.033930      -0.005990       0.002449       0.006554       0.000899      -0.005974      -0.010306       0.002265       0.008041              1.672876       2.019009      -0.227215      -0.227836       1.469564       0.046770       1.530053          -0.000001
           17              H      13.936450       5.891211       6.593281       0.121154       0.927035 0.69485541E+01  0.67227267E+02                                 1.691116                            1.631160      -1.290233       2.265011                    0.992885       3.884086      11.547184       0.440885       1.435920      -0.674743       0.009200       0.023274       0.015392       0.029381      -0.002476       0.003383       0.006475       0.001918       0.002329      -0.008661       0.002181       0.006480              1.713427       1.505408       0.195002       0.102835       2.037619       0.200575       1.597254          -0.000000
           18              H      13.134635       5.420477       8.754161       0.113842       0.882465 0.63798754E+01  0.60102681E+02                                 1.600397                            1.540521      -1.052464       2.378249                    0.996867       3.654544      10.537238       0.466091       1.394935      -0.683252       0.002661       0.032922       0.010863       0.034769       0.004629      -0.002103      -0.002175      -0.016432       0.020681      -0.012989       0.003815       0.009174              1.615389       1.404322       0.079570       0.008946       2.038246       0.150912       1.403598          -0.000002
           19              H      12.588935       3.906622      10.415473       0.111564       0.920636 0.68078339E+01  0.64891216E+02                                 1.620770                            1.572422      -0.977301       2.414163                    0.997241       3.597735      10.282250       0.471811       1.361949      -0.690452      -0.006267       0.014985       0.030168       0.034263       0.005766      -0.006392       0.001091      -0.021015       0.015896      -0.016548       0.007095       0.009452              1.627838       1.394242      -0.049480      -0.097348       1.463639       0.139812       2.025634          -0.000001
           20              H      12.554010       0.943032       7.741615       0.108400       1.030980 0.79566620E+01  0.78806628E+02                                 1.740727                            1.694364      -1.196517       2.306853                    0.994474       3.762314      10.938082       0.457047       1.353050      -0.692023      -0.004422      -0.036229      -0.010573       0.037999       0.009653      -0.004835       0.000881      -0.028722       0.008988      -0.019845       0.004013       0.015832              1.735525       1.444647       0.074066       0.033643       2.128159       0.238006       1.633768          -0.000000
           21              H      13.064786       2.466270       6.045098       0.112139       0.922908 0.68493213E+01  0.66099338E+02                                 1.682058                            1.621141      -1.376264       2.224023                    0.992765       3.929160      11.706842       0.441094       1.438882      -0.673681       0.002480      -0.008784      -0.033715       0.034929       0.005866      -0.003057      -0.004044      -0.014196       0.021979      -0.012991       0.001578       0.011413              1.700889       1.392674      -0.023426      -0.045525       1.554992       0.259225       2.155002           0.000001
           22              H      12.214949       0.370644       9.927641       0.121953       1.069553 0.85321743E+01  0.85046578E+02                                 1.731218                            1.709473      -0.973917       2.418199                    0.997399       3.501511       9.848951       0.478424       1.284387      -0.708912      -0.000146      -0.026960      -0.022126       0.034877      -0.003088       0.008665       0.012067      -0.004490      -0.006361      -0.016735       0.003019       0.013716              1.717323       1.446863       0.064690       0.005818       2.027602       0.113943       1.677504           0.000001
           23              H      11.344739       1.437224      10.678668       0.132638       0.920453 0.68266442E+01  0.65159010E+02                                 1.638425                            1.583763      -0.981619       2.425635                    0.996463       3.523779      10.099787       0.465730       1.377857      -0.687990      -0.032558       0.010383       0.007140       0.034911      -0.000183       0.004578       0.006040       0.018239       0.000526      -0.012396       0.001158       0.011239              1.664496       2.099225      -0.107400      -0.248094       1.387281      -0.060563       1.506983          -0.000000
           24              H      14.461778       2.316136      14.034821       0.129056       1.065024 0.76456399E+01  0.74148481E+02                                 1.717039                            1.616213      -1.034392       2.397792                    0.998235       3.384826       9.391295       0.492950       1.281193      -0.709348       0.004735       0.024222       0.040325       0.047278      -0.013755      -0.002354       0.016048      -0.001337       0.009386      -0.020223      -0.002272       0.022495              1.734572       1.515408       0.086033       0.310961       1.507920       0.262694       2.180389           0.000001
           25              H      12.417222       2.664886      12.745669       0.129387       0.937799 0.64869675E+01  0.61316783E+02                                 1.659670                            1.547824      -1.145534       2.337643                    0.997064       3.630559      10.457967       0.467881       1.384945      -0.685035      -0.025147       0.023902       0.016346       0.038352      -0.003762       0.009873       0.012792       0.011207       0.031484      -0.019907       0.000359       0.019547              1.703661       2.011581      -0.516983      -0.187930       1.714159       0.117210       1.385244           0.000002
           26              H       0.120782       0.021895      10.853014       0.108036       1.131242 0.85809933E+01  0.86076017E+02                                 1.811557                            1.730114      -1.180564       2.316484                    0.996446       3.677271      10.543503       0.466787       1.308106      -0.702227       0.020279      -0.033018      -0.033940       0.051511      -0.007273       0.006399       0.015219      -0.005098       0.013445      -0.019392       0.001636       0.017756              1.804703       1.704607      -0.277123      -0.258964       1.829936       0.330744       1.879566           0.000000
           27              H      14.336630      13.935913       7.206844       0.128450       1.048368 0.73310864E+01  0.70159073E+02                                 1.684810                            1.570888      -0.909992       2.457795                    0.999150       3.290571       8.987036       0.507034       1.262274      -0.713981      -0.022114      -0.041309       0.014977       0.049191       0.009350       0.005308      -0.015268      -0.017857       0.017153      -0.021112      -0.000336       0.021448              1.723168       1.683869       0.487976      -0.029039       2.087303      -0.069119       1.398331          -0.000000
           28              H       1.584713      14.896147       8.534552       0.139234       1.013687 0.68759014E+01  0.65195087E+02                                 1.675012                            1.539221      -1.147386       2.339708                    0.997694       3.438494       9.555802       0.499939       1.292122      -0.705049       0.008821      -0.020034       0.033928       0.040376       0.017723       0.002382      -0.007570      -0.013161      -0.006275      -0.020119      -0.000899       0.021018              1.733466       1.477228      -0.114244       0.377605       1.448649      -0.287204       2.274520          -0.000000
           29              H       1.104497       1.440352       5.278984       0.106473       0.943560 0.68320041E+01  0.65416669E+02                                 1.663528                            1.587022      -1.139375       2.331272                    0.996314       3.737625      10.834096       0.462719       1.382448      -0.685382       0.005356       0.035521      -0.035695       0.050642       0.012580       0.001263      -0.006289      -0.015840      -0.001013      -0.015862      -0.000644       0.016505              1.671277       1.410463       0.070177      -0.010922       1.724461      -0.407825       1.878908           0.000000
           30              H       3.435727       1.118188       7.977988       0.132725       0.897052 0.66600903E+01  0.63312092E+02                                 1.622728                            1.574296      -1.004959       2.415331                    0.996252       3.543744      10.206913       0.461716       1.395482      -0.684354       0.022073      -0.015752       0.021711       0.034737       0.000337       0.009511      -0.006492       0.000702      -0.000628      -0.011669       0.000290       0.011380              1.648287       1.841710      -0.241617       0.272952       1.537385      -0.111121       1.565765          -0.000002
           31              H       3.224723       1.954875       6.670396       0.125199       0.908953 0.67888218E+01  0.65211061E+02                                 1.662190                            1.607615      -1.262720       2.283203                    0.993109       3.798165      11.200616       0.446661       1.427582      -0.676659       0.017165       0.014296      -0.023938       0.032742       0.004726      -0.000773      -0.003534       0.004703      -0.005608      -0.006139      -0.000842       0.006981              1.684539       1.647949       0.133900      -0.289539       1.517986      -0.113047       1.887681           0.000000
           32              H       2.000900       1.714034       9.989668       0.110631       0.919341 0.68132884E+01  0.65628024E+02                                 1.674356                            1.614059      -1.338428       2.239324                    0.993003       3.920178      11.647675       0.443466       1.433882      -0.674647       0.002220      -0.032252       0.012555       0.034680      -0.004734      -0.005891       0.002539      -0.023526       0.010440      -0.015906       0.003344       0.012563              1.689756       1.403143      -0.039882      -0.000577       2.062702      -0.320199       1.603424           0.000000
           33              H       1.379530       3.506264      11.315700       0.108746       0.953312 0.73060732E+01  0.71168606E+02                                 1.680176                            1.645957      -1.217537       2.300900                    0.993908       3.780904      11.069121       0.452186       1.390543      -0.684099      -0.006171      -0.008031       0.032754       0.034284      -0.003866      -0.004282       0.000938      -0.020439       0.027893      -0.016219       0.005632       0.010587              1.669643       1.427619       0.064321      -0.172814       1.516227      -0.117583       2.065083           0.000000
           34              H       1.769523       5.958459       8.170774       0.116760       0.946971 0.69824988E+01  0.66188278E+02                                 1.585639                            1.542559      -0.752179       2.523532                    0.999807       3.333502       9.139247       0.505629       1.277921      -0.709912      -0.001504       0.031609      -0.018905       0.036862      -0.000578      -0.005102      -0.001251      -0.024009       0.013863      -0.015632       0.005628       0.010003              1.585311       1.381033      -0.065013       0.017708       1.868899      -0.231967       1.506003          -0.000002
           35              H       2.334141       4.153718       6.826301       0.111800       0.901125 0.65140401E+01  0.61672066E+02                                 1.620664                            1.554595      -1.081507       2.362908                    0.996614       3.682725      10.636634       0.465000       1.391282      -0.683863       0.003650       0.006617      -0.034196       0.035021      -0.002132      -0.006060       0.004369      -0.017800       0.017593      -0.013738       0.001990       0.011748              1.641158       1.435608       0.011433      -0.144069       1.392853      -0.104189       2.095014          -0.000002
           36              H       0.407456       5.883392      11.302289       0.131260       0.957706 0.72959345E+01  0.70391119E+02                                 1.650163                            1.613490      -0.820705       2.502977                    0.998328       3.431735       9.701234       0.474445       1.338083      -0.697125      -0.030165      -0.012216       0.014178       0.035499       0.006470      -0.001274      -0.003958       0.017921       0.006460      -0.012899       0.002190       0.010709              1.661936       1.982180       0.079935      -0.275057       1.453361       0.044677       1.550267           0.000000
           37              H       0.950246       6.870213      10.209276       0.126883       1.006511 0.78350913E+01  0.77125371E+02                                 1.715235                            1.678923      -1.004108       2.409135                    0.996226       3.586642      10.316818       0.461216       1.349114      -0.694135      -0.009096       0.023076      -0.024546       0.034896       0.003022       0.004902      -0.008549      -0.008027       0.002860      -0.011228       0.000276       0.010952              1.717960       1.589554      -0.240926       0.177104       1.900061      -0.174933       1.664265          -0.000000
           38              H       4.262281       6.133616      13.991234       0.126844       1.039706 0.74469432E+01  0.71426224E+02                                 1.669771                            1.581636      -0.817702       2.505845                    0.999632       3.231111       8.785523       0.506944       1.259697      -0.715561       0.021624      -0.017670       0.042350       0.050729       0.007491       0.008117      -0.019209       0.003150       0.033506      -0.024797       0.001180       0.023617              1.686033       1.680816      -0.106979       0.407298       1.439457      -0.094389       1.937826          -0.000000
           39              H       2.078026       5.262523      13.290499       0.140307       0.974099 0.69765426E+01  0.65862467E+02                                 1.598686                            1.531028      -0.796831       2.519604                    0.999768       3.166960       8.556161       0.514933       1.259962      -0.715190      -0.018298      -0.032499       0.029562       0.047591       0.012746       0.005619      -0.016190       0.011837       0.026636      -0.026456       0.008192       0.018264              1.599155       1.574183       0.307968      -0.204456       1.724569      -0.222507       1.498712           0.000002
           40              H       3.373154       7.778839      10.552938       0.111411       1.138433 0.88589634E+01  0.89305949E+02                                 1.808217                            1.752363      -1.048341       2.385788                    0.997520       3.563899      10.143483       0.467425       1.299859      -0.705460       0.006569       0.030924      -0.043692       0.053930       0.007289       0.008433      -0.017291       0.011878       0.040502      -0.025614       0.002651       0.022963              1.782069       1.535876       0.069923      -0.094395       1.786514      -0.299350       2.023817           0.000001
           41              H       3.416810      12.318840      10.321595       0.140458       1.121577 0.86743159E+01  0.86706963E+02                                 1.775450                            1.718423      -1.195410       2.331502                    0.996301       3.429654       9.618920       0.479989       1.276604      -0.710926      -0.000982      -0.012961      -0.031294       0.033886       0.002079       0.007804       0.002497       0.005371       0.025817      -0.007703      -0.005620       0.013323              1.776288       1.508229      -0.021464       0.115538       1.681393       0.162684       2.139243           0.000000
           42              H       4.483471      12.353246      12.854635       0.117677       0.914352 0.67209127E+01  0.64453354E+02                                 1.669170                            1.601258      -1.305685       2.261912                    0.993674       3.820213      11.288818       0.446440       1.430625      -0.675704       0.008700       0.017538       0.025471       0.032125       0.001346       0.008016       0.003974      -0.003173       0.022824      -0.009251      -0.003350       0.012601              1.699996       1.477488      -0.000014       0.151473       1.636613       0.234429       1.985888           0.000000
           43              H       0.713048      15.581136       0.571652       0.113323       0.981935 0.72220625E+01  0.70144554E+02                                 1.710581                            1.627556      -1.316596       2.248597                    0.994287       3.846358      11.242916       0.458492       1.375440      -0.685994      -0.008370      -0.026956       0.008077       0.029358       0.002049       0.000911       0.001200      -0.014772      -0.012609      -0.005907      -0.003981       0.009889              1.746303       1.435008       0.152821      -0.094665       2.200887      -0.078205       1.603014          -0.000002
           44              H       0.928418       2.589818       1.213714       0.139903       1.064474 0.80802428E+01  0.80030775E+02                                 1.760811                            1.691714      -1.355270       2.258668                    0.993379       3.582234      10.284353       0.465600       1.328191      -0.697922       0.010444       0.030771      -0.007889       0.033439      -0.001051      -0.001594       0.001607      -0.014554      -0.023389      -0.008388      -0.003018       0.011405              1.775088       1.481732       0.181867      -0.065380       2.241470       0.022629       1.602061          -0.000002
           45              H       3.975606       2.876012      14.326514       0.125262       1.085414 0.78125504E+01  0.76168809E+02                                 1.737975                            1.632654      -1.016387       2.401789                    0.998522       3.418546       9.506464       0.491015       1.279460      -0.709668      -0.011654       0.019657       0.043226       0.048895       0.010027      -0.002430       0.019413      -0.016503       0.019678      -0.021834      -0.004120       0.025954              1.765189       1.588165      -0.048265      -0.399097       1.480137       0.108527       2.227265          -0.000000
           46              H       5.848449       3.878472      13.112801       0.138724       0.969385 0.66427536E+01  0.62938436E+02                                 1.674821                            1.549871      -1.163925       2.332720                    0.997182       3.550546      10.121214       0.476721       1.356046      -0.691113       0.019917       0.028927       0.018762       0.039818       0.006931      -0.010971       0.010040       0.000442       0.045164      -0.020642      -0.000618       0.021260              1.731738       1.701934       0.506731       0.166938       2.072210       0.231736       1.421071           0.000000
           47              H       4.384518       0.914881      10.975391       0.102966       0.954822 0.70095607E+01  0.67393225E+02                                 1.664747                            1.599096      -1.052754       2.374886                    0.997125       3.691628      10.642391       0.465684       1.368011      -0.688768      -0.007755      -0.035184      -0.035383       0.050498       0.008826      -0.008175       0.008168      -0.005913       0.032548      -0.019100       0.003643       0.015457              1.663297       1.438639       0.119434       0.089517       1.778032       0.368678       1.773219          -0.000001
           48              H       7.209061       3.137183      11.000537       0.136430       0.894709 0.66024104E+01  0.62854939E+02                                 1.638601                            1.581078      -1.091345       2.371776                    0.995357       3.639110      10.614176       0.453142       1.419826      -0.678935       0.026881       0.015938       0.013216       0.033931       0.005990      -0.002449       0.006554       0.000899      -0.005974      -0.010306       0.002265       0.008041              1.672876       2.019009       0.227215       0.227836       1.469565       0.046770       1.530053          -0.000001
           49              H       6.660450       1.928289      10.170719       0.121154       0.927035 0.69485531E+01  0.67227257E+02                                 1.691116                            1.631160      -1.290233       2.265011                    0.992885       3.884086      11.547185       0.440885       1.435920      -0.674743       0.009200      -0.023274      -0.015392       0.029381       0.002476      -0.003383       0.006475       0.001918       0.002329      -0.008661       0.002181       0.006480              1.713427       1.505408      -0.195002      -0.102835       2.037619       0.200575       1.597254          -0.000000
           50              H       5.858635       2.399023       8.009839       0.113842       0.882465 0.63798765E+01  0.60102693E+02                                 1.600397                            1.540521      -1.052464       2.378249                    0.996867       3.654544      10.537238       0.466091       1.394935      -0.683252       0.002661      -0.032922      -0.010863       0.034769      -0.004629       0.002103      -0.002175      -0.016432       0.020681      -0.012989       0.003815       0.009174              1.615389       1.404322      -0.079570      -0.008946       2.038247       0.150912       1.403598          -0.000002
           51              H       5.312935       3.912878       6.348527       0.111564       0.920636 0.68078341E+01  0.64891219E+02                                 1.620770                            1.572422      -0.977301       2.414163                    0.997241       3.597735      10.282250       0.471811       1.361949      -0.690452      -0.006267      -0.014985      -0.030168       0.034263      -0.005766       0.006392       0.001091      -0.021015       0.015896      -0.016548       0.007095       0.009452              1.627838       1.394242       0.049480       0.097348       1.463639       0.139812       2.025634          -0.000001
           52              H       5.278010       6.876468       9.022385       0.108400       1.030980 0.79566574E+01  0.78806573E+02                                 1.740727                            1.694364      -1.196516       2.306853                    0.994474       3.762313      10.938079       0.457047       1.353050      -0.692023      -0.004422       0.036229       0.010573       0.037999      -0.009653       0.004835       0.000881      -0.028721       0.008988      -0.019845       0.004013       0.015832              1.735524       1.444647      -0.074066      -0.033643       2.128159       0.238005       1.633768          -0.000000
           53              H       5.788786       5.353230      10.718902       0.112139       0.922909 0.68493258E+01  0.66099391E+02                                 1.682058                            1.621141      -1.376264       2.224023                    0.992765       3.929161      11.706845       0.441094       1.438881      -0.673681       0.002480       0.008784       0.033715       0.034929      -0.005866       0.003057      -0.004044      -0.014196       0.021979      -0.012991       0.001578       0.011413              1.700890       1.392674       0.023426       0.045525       1.554992       0.259225       2.155002           0.000001
           54              H       4.938949       7.448856       6.836359       0.121953       1.069553 0.85321733E+01  0.85046562E+02                                 1.731217                            1.709472      -0.973916       2.418199                    0.997399       3.501511       9.848949       0.478424       1.284386      -0.708912      -0.000146       0.026960       0.022126       0.034877       0.003088      -0.008665       0.012067      -0.004490      -0.006361      -0.016735       0.003019       0.013716              1.717322       1.446863      -0.064690      -0.005818       2.027601       0.113943       1.677503           0.000001
           55              H       4.068739       6.382276       6.085332       0.132638       0.920452 0.68266395E+01  0.65158958E+02                                 1.638424                            1.583763      -0.981619       2.425635                    0.996463       3.523778      10.099786       0.465730       1.377858      -0.687989      -0.032558      -0.010383      -0.007140       0.034911       0.000183      -0.004578       0.006040       0.018239       0.000526      -0.012396       0.001158       0.011239              1.664496       2.099225       0.107400       0.248094       1.387281      -0.060563       1.506982          -0.000000
           56              H       7.185778       5.503364       2.729179       0.129056       1.065024 0.76456399E+01  0.74148481E+02                                 1.717039                            1.616213      -1.034392       2.397792                    0.998235       3.384826       9.391295       0.492950       1.281193      -0.709348       0.004735      -0.024222      -0.040325       0.047278       0.013755       0.002354       0.016048      -0.001337       0.009386      -0.020223      -0.002272       0.022495              1.734572       1.515408      -0.086033      -0.310961       1.507920       0.262694       2.180389           0.000001
           57              H       5.141222       5.154614       4.018331       0.129387       0.937799 0.64869675E+01  0.61316783E+02                                 1.659670                            1.547824      -1.145534       2.337643                    0.997064       3.630559      10.457967       0.467881       1.384945      -0.685035      -0.025147      -0.023902      -0.016346       0.038352       0.003762      -0.009873       0.012792       0.011207       0.031484      -0.019907       0.000359       0.019547              1.703661       2.011581       0.516983       0.187930       1.714159       0.117210       1.385244           0.000002
           58              H       7.396782       7.797605       5.910986       0.108036       1.131242 0.85809937E+01  0.86076026E+02                                 1.811558                            1.730114      -1.180565       2.316484                    0.996446       3.677271      10.543505       0.466787       1.308107      -0.702227       0.020279       0.033018       0.033940       0.051511       0.007273      -0.006399       0.015219      -0.005098       0.013445      -0.019392       0.001636       0.017756              1.804704       1.704607       0.277123       0.258965       1.829937       0.330744       1.879567           0.000000
           59              H       7.060630       9.522587       9.557156       0.128450       1.048368 0.73310895E+01  0.70159105E+02                                 1.684810                            1.570888      -0.909992       2.457795                    0.999150       3.290572       8.987037       0.507034       1.262273      -0.713981      -0.022114       0.041309      -0.014977       0.049191      -0.009350      -0.005308      -0.015268      -0.017857       0.017153      -0.021112      -0.000336       0.021448              1.723168       1.683869      -0.487975       0.029039       2.087303      -0.069118       1.398331          -0.000000
           60              H       8.860713       8.562352       8.229448       0.139234       1.013687 0.68758948E+01  0.65195012E+02                                 1.675011                            1.539220      -1.147386       2.339708                    0.997694       3.438493       9.555800       0.499939       1.292123      -0.705049       0.008821       0.020034      -0.033928       0.040376      -0.017723      -0.002382      -0.007570      -0.013161      -0.006275      -0.020119      -0.000899       0.021018              1.733465       1.477228       0.114244      -0.377605       1.448648      -0.287203       2.274519          -0.000000
           61              H       8.380497       6.379148      11.485016       0.106473       0.943560 0.68320043E+01  0.65416671E+02                                 1.663528                            1.587022      -1.139375       2.331272                    0.996314       3.737625      10.834096       0.462719       1.382448      -0.685382       0.005356      -0.035521       0.035695       0.050642      -0.012580      -0.001263      -0.006289      -0.015840      -0.001013      -0.015862      -0.000644       0.016505              1.671277       1.410463      -0.070177       0.010922       1.724461      -0.407825       1.878908           0.000000
           62              H      10.711727       6.701311       8.786012       0.132725       0.897052 0.66600886E+01  0.63312071E+02                                 1.622728                            1.574296      -1.004959       2.415331                    0.996252       3.543744      10.206912       0.461717       1.395482      -0.684354       0.022073       0.015752      -0.021711       0.034737      -0.000337      -0.009511      -0.006492       0.000702      -0.000628      -0.011669       0.000290       0.011380              1.648286       1.841710       0.241617      -0.272952       1.537384      -0.111121       1.565765          -0.000002
           63              H      10.500723       5.864625      10.093604       0.125199       0.908953 0.67888221E+01  0.65211066E+02                                 1.662190                            1.607615      -1.262720       2.283203                    0.993109       3.798165      11.200617       0.446661       1.427582      -0.676659       0.017165      -0.014296       0.023938       0.032742      -0.004726       0.000773      -0.003534       0.004703      -0.005608      -0.006139      -0.000842       0.006981              1.684539       1.647949      -0.133900       0.289539       1.517986      -0.113047       1.887682           0.000000
           64              H       9.276900       6.105466       6.774332       0.110631       0.919341 0.68132884E+01  0.65628024E+02                                 1.674356                            1.614059      -1.338428       2.239324                    0.993003       3.920178      11.647675       0.443466       1.433882      -0.674647       0.002220       0.032252      -0.012555       0.034680       0.004734       0.005891       0.002539      -0.023526       0.010440      -0.015906       0.003344       0.012563              1.689756       1.403143       0.039882       0.000577       2.062702      -0.320199       1.603424           0.000000
           65              H       8.655530       4.313236       5.448300       0.108746       0.953312 0.73060728E+01  0.71168599E+02                                 1.680175                            1.645957      -1.217537       2.300900                    0.993908       3.780904      11.069120       0.452186       1.390543      -0.684099      -0.006171       0.008031      -0.032754       0.034284       0.003866       0.004282       0.000938      -0.020439       0.027893      -0.016219       0.005632       0.010587              1.669643       1.427619      -0.064321       0.172814       1.516227      -0.117583       2.065083           0.000000
           66              H       9.045523       1.861041       8.593226       0.116761       0.946970 0.69824953E+01  0.66188238E+02                                 1.585638                            1.542559      -0.752179       2.523532                    0.999807       3.333501       9.139244       0.505629       1.277921      -0.709912      -0.001504      -0.031609       0.018905       0.036862       0.000578       0.005102      -0.001251      -0.024009       0.013863      -0.015632       0.005628       0.010003              1.585311       1.381033       0.065013      -0.017708       1.868898      -0.231966       1.506002          -0.000002
           67              H       9.610141       3.665782       9.937699       0.111800       0.901125 0.65140401E+01  0.61672066E+02                                 1.620663                            1.554595      -1.081507       2.362908                    0.996614       3.682725      10.636634       0.465000       1.391282      -0.683863       0.003650      -0.006617       0.034196       0.035021       0.002132       0.006060       0.004369      -0.017800       0.017593      -0.013738       0.001990       0.011748              1.641158       1.435608      -0.011433       0.144069       1.392853      -0.104189       2.095014          -0.000001
           68              H       7.683456       1.936108       5.461711       0.131261       0.957705 0.72959312E+01  0.70391084E+02                                 1.650163                            1.613490      -0.820705       2.502977                    0.998328       3.431734       9.701233       0.474445       1.338083      -0.697125      -0.030165       0.012216      -0.014178       0.035499      -0.006470       0.001274      -0.003958       0.017921       0.006460      -0.012899       0.002190       0.010709              1.661936       1.982180      -0.079935       0.275056       1.453361       0.044677       1.550267           0.000000
           69              H       8.226246       0.949287       6.554724       0.126883       1.006511 0.78350913E+01  0.77125371E+02                                 1.715235                            1.678923      -1.004108       2.409135                    0.996226       3.586642      10.316818       0.461216       1.349114      -0.694135      -0.009096      -0.023076       0.024546       0.034896      -0.003022      -0.004902      -0.008549      -0.008027       0.002860      -0.011228       0.000276       0.010952              1.717960       1.589554       0.240926      -0.177104       1.900061      -0.174933       1.664265          -0.000000
           70              H      11.538281       1.685884       2.772766       0.126843       1.039707 0.74469493E+01  0.71426303E+02                                 1.669773                            1.581637      -0.817703       2.505845                    0.999632       3.231112       8.785529       0.506944       1.259698      -0.715561       0.021624       0.017670      -0.042350       0.050729      -0.007491      -0.008117      -0.019209       0.003150       0.033506      -0.024797       0.001180       0.023617              1.686035       1.680818       0.106979      -0.407299       1.439458      -0.094389       1.937828           0.000000
           71              H       9.354026       2.556977       3.473501       0.140307       0.974099 0.69765466E+01  0.65862512E+02                                 1.598686                            1.531029      -0.796831       2.519604                    0.999768       3.166960       8.556161       0.514933       1.259962      -0.715190      -0.018298       0.032499      -0.029562       0.047591      -0.012746      -0.005619      -0.016190       0.011837       0.026636      -0.026456       0.008192       0.018264              1.599155       1.574183      -0.307969       0.204456       1.724570      -0.222507       1.498712           0.000002
           72              H      10.649154       0.040661       6.211062       0.111411       1.138432 0.88589575E+01  0.89305874E+02                                 1.808217                            1.752362      -1.048341       2.385788                    0.997520       3.563899      10.143482       0.467426       1.299859      -0.705460       0.006569      -0.030924       0.043692       0.053930      -0.007289      -0.008433      -0.017291       0.011878       0.040502      -0.025614       0.002651       0.022963              1.782068       1.535875      -0.069923       0.094395       1.786513      -0.299350       2.023817           0.000001
           73              H      11.135190       4.499340      14.824405       0.140457       1.121577 0.86743226E+01  0.86707050E+02                                 1.775451                            1.718424      -1.195410       2.331502                    0.996301       3.429655       9.618925       0.479989       1.276604      -0.710926       0.000982      -0.012961       0.031294       0.033886      -0.002079       0.007804      -0.002497       0.005371       0.025817      -0.007703      -0.005620       0.013323              1.776290       1.508230       0.021464       0.115538       1.681394      -0.162685       2.139245           0.000000
           74              H      10.068529       4.533746      12.291365       0.117676       0.914353 0.67209190E+01  0.64453427E+02                                 1.669171                            1.601259      -1.305685       2.261912                    0.993674       3.820215      11.288824       0.446440       1.430625      -0.675704      -0.008700       0.017538      -0.025471       0.032125      -0.001346       0.008016      -0.003974      -0.003173       0.022824      -0.009251      -0.003350       0.012601              1.699997       1.477488       0.000014       0.151473       1.636614      -0.234430       1.985889           0.000000
           75              H      13.838952       7.761636       7.810348       0.113323       0.981934 0.72220608E+01  0.70144536E+02                                 1.710581                            1.627556      -1.316596       2.248597                    0.994287       3.846358      11.242918       0.458492       1.375441      -0.685994       0.008370      -0.026956      -0.008077       0.029358      -0.002049       0.000911      -0.001200      -0.014772      -0.012609      -0.005907      -0.003981       0.009889              1.746303       1.435008      -0.152821      -0.094665       2.200887       0.078205       1.603014          -0.000002
           76              H      13.623582      10.409318       7.168286       0.139902       1.064474 0.80802421E+01  0.80030767E+02                                 1.760811                            1.691714      -1.355270       2.258668                    0.993379       3.582234      10.284353       0.465600       1.328191      -0.697922      -0.010444       0.030771       0.007889       0.033439       0.001051      -0.001594      -0.001607      -0.014554      -0.023389      -0.008388      -0.003018       0.011405              1.775088       1.481733      -0.181867      -0.065380       2.241470      -0.022629       1.602061          -0.000002
           77              H      10.576394      10.695512      10.819486       0.125262       1.085414 0.78125501E+01  0.76168808E+02                                 1.737976                            1.632654      -1.016387       2.401789                    0.998522       3.418546       9.506465       0.491015       1.279461      -0.709668       0.011654       0.019657      -0.043226       0.048895      -0.010027      -0.002430      -0.019413      -0.016503       0.019678      -0.021834      -0.004120       0.025954              1.765189       1.588165       0.048265      -0.399097       1.480137      -0.108527       2.227266          -0.000000
           78              H       8.703551      11.697972      12.033199       0.138725       0.969385 0.66427497E+01  0.62938392E+02                                 1.674820                            1.549871      -1.163925       2.332720                    0.997182       3.550545      10.121212       0.476721       1.356046      -0.691113      -0.019916       0.028927      -0.018762       0.039818      -0.006931      -0.010971      -0.010040       0.000442       0.045164      -0.020642      -0.000618       0.021260              1.731738       1.701933      -0.506731       0.166938       2.072209      -0.231736       1.421071           0.000000
           79              H      10.167482       8.734381      14.170609       0.102966       0.954822 0.70095599E+01  0.67393217E+02                                 1.664747                            1.599096      -1.052754       2.374886                    0.997125       3.691628      10.642392       0.465684       1.368011      -0.688768       0.007755      -0.035184       0.035383       0.050498      -0.008826      -0.008175      -0.008168      -0.005913       0.032548      -0.019100       0.003643       0.015457              1.663297       1.438639      -0.119434       0.089517       1.778032      -0.368679       1.773219          -0.000001
           80              H       7.342939      10.956683      14.145463       0.136430       0.894709 0.66024113E+01  0.62854947E+02                                 1.638600                            1.581077      -1.091345       2.371776                    0.995357       3.639110      10.614175       0.453142       1.419826      -0.678935      -0.026881       0.015938      -0.013216       0.033930      -0.005990      -0.002449      -0.006554       0.000899      -0.005974      -0.010306       0.002265       0.008041              1.672876       2.019009      -0.227215       0.227836       1.469564      -0.046770       1.530053          -0.000001
           81              H       7.891550       9.747789      14.975281       0.121154       0.927035 0.69485531E+01  0.67227257E+02                                 1.691117                            1.631160      -1.290233       2.265011                    0.992885       3.884086      11.547185       0.440885       1.435920      -0.674743      -0.009200      -0.023274       0.015392       0.029381      -0.002476      -0.003383      -0.006475       0.001918       0.002329      -0.008661       0.002181       0.006480              1.713427       1.505408       0.195002      -0.102835       2.037619      -0.200575       1.597254          -0.000000
           82              H       8.693365      10.218523       0.372161       0.113842       0.882465 0.63798756E+01  0.60102685E+02                                 1.600397                            1.540521      -1.052464       2.378249                    0.996867       3.654544      10.537239       0.466090       1.394936      -0.683252      -0.002661      -0.032922       0.010863       0.034769       0.004629       0.002103       0.002175      -0.016432       0.020681      -0.012989       0.003815       0.009174              1.615389       1.404322       0.079570      -0.008946       2.038247      -0.150912       1.403599          -0.000002
           83              H       9.239065      11.732378       2.033473       0.111564       0.920636 0.68078341E+01  0.64891219E+02                                 1.620770                            1.572422      -0.977301       2.414163                    0.997241       3.597735      10.282250       0.471811       1.361949      -0.690452       0.006267      -0.014985       0.030168       0.034263       0.005766       0.006392      -0.001091      -0.021015       0.015896      -0.016548       0.007095       0.009452              1.627838       1.394242      -0.049480       0.097348       1.463639      -0.139812       2.025634          -0.000001
           84              H       9.273990      14.695968      16.123615       0.108400       1.030980 0.79566606E+01  0.78806611E+02                                 1.740727                            1.694364      -1.196517       2.306853                    0.994474       3.762314      10.938082       0.457047       1.353050      -0.692023       0.004422       0.036229      -0.010573       0.037999       0.009653       0.004835      -0.000881      -0.028722       0.008988      -0.019845       0.004013       0.015832              1.735525       1.444647       0.074066      -0.033643       2.128159      -0.238005       1.633768          -0.000000
           85              H       8.763214      13.172730      14.427098       0.112139       0.922909 0.68493267E+01  0.66099400E+02                                 1.682058                            1.621141      -1.376264       2.224023                    0.992765       3.929161      11.706844       0.441094       1.438881      -0.673681      -0.002480       0.008784      -0.033715       0.034929       0.005866       0.003057       0.004044      -0.014196       0.021979      -0.012991       0.001578       0.011413              1.700890       1.392674      -0.023426       0.045525       1.554992      -0.259225       2.155002           0.000001
           86              H       9.613051      15.268356       1.545641       0.121953       1.069553 0.85321733E+01  0.85046562E+02                                 1.731217                            1.709472      -0.973916       2.418199                    0.997399       3.501511       9.848949       0.478424       1.284386      -0.708912       0.000146       0.026960      -0.022126       0.034877      -0.003088      -0.008665      -0.012067      -0.004490      -0.006361      -0.016735       0.003019       0.013716              1.717322       1.446863       0.064690      -0.005818       2.027601      -0.113943       1.677503           0.000001
           87              H      10.483261      14.201776       2.296668       0.132638       0.920453 0.68266441E+01  0.65159008E+02                                 1.638424                            1.583763      -0.981620       2.425635                    0.996463       3.523779      10.099787       0.465730       1.377857      -0.687990       0.032558      -0.010383       0.007140       0.034911      -0.000183      -0.004578      -0.006040       0.018239       0.000526      -0.012396       0.001158       0.011239              1.664496       2.099225      -0.107400       0.248094       1.387281       0.060563       1.506983          -0.000000
           88              H       7.366222      13.322864       5.652821       0.129056       1.065024 0.76456399E+01  0.74148481E+02                                 1.717039                            1.616213      -1.034392       2.397792                    0.998235       3.384826       9.391295       0.492950       1.281193      -0.709348      -0.004735      -0.024222       0.040325       0.047278      -0.013755       0.002354      -0.016048      -0.001337       0.009386      -0.020223      -0.002272       0.022495              1.734572       1.515408       0.086033      -0.310961       1.507920      -0.262694       2.180389           0.000001
           89              H       9.410778      12.974114       4.363669       0.129387       0.937798 0.64869627E+01  0.61316730E+02                                 1.659670                            1.547824      -1.145534       2.337644                    0.997064       3.630558      10.457966       0.467881       1.384946      -0.685035       0.025147      -0.023902       0.016346       0.038352      -0.003762      -0.009873      -0.012792       0.011207       0.031484      -0.019907       0.000359       0.019547              1.703661       2.011581      -0.516983       0.187930       1.714159      -0.117210       1.385244           0.000002
           90              H       7.155218      -0.021895       2.471014       0.108037       1.131242 0.85809887E+01  0.86075958E+02                                 1.811556                            1.730113      -1.180564       2.316485                    0.996446       3.677270      10.543499       0.466787       1.308106      -0.702227      -0.020279       0.033018      -0.033940       0.051511      -0.007273      -0.006399      -0.015219      -0.005098       0.013445      -0.019392       0.001636       0.017756              1.804702       1.704606      -0.277123       0.258964       1.829936      -0.330744       1.879566           0.000000
           91              H       7.491370       1.703087      15.588844       0.128450       1.048368 0.73310893E+01  0.70159104E+02                                 1.684810                            1.570888      -0.909992       2.457795                    0.999150       3.290572       8.987038       0.507034       1.262273      -0.713981       0.022114       0.041309       0.014977       0.049191       0.009350      -0.005308       0.015268      -0.017857       0.017153      -0.021112      -0.000336       0.021448              1.723168       1.683869       0.487976       0.029039       2.087303       0.069119       1.398331          -0.000000
           92              H       5.691287       0.742852       0.152552       0.139234       1.013687 0.68758995E+01  0.65195065E+02                                 1.675011                            1.539221      -1.147386       2.339708                    0.997694       3.438494       9.555802       0.499939       1.292122      -0.705049      -0.008821       0.020034       0.033928       0.040376       0.017723      -0.002382       0.007570      -0.013161      -0.006275      -0.020119      -0.000899       0.021018              1.733465       1.477228      -0.114244      -0.377606       1.448649       0.287203       2.274520          -0.000000
           93              H       6.171503      14.198648      13.660984       0.106473       0.943561 0.68320066E+01  0.65416700E+02                                 1.663528                            1.587022      -1.139375       2.331272                    0.996314       3.737626      10.834100       0.462718       1.382448      -0.685382      -0.005356      -0.035521      -0.035695       0.050642       0.012580      -0.001263       0.006289      -0.015840      -0.001013      -0.015862      -0.000644       0.016505              1.671278       1.410463       0.070177       0.010922       1.724462       0.407825       1.878908           0.000000
           94              H       3.840273      14.520811      16.359988       0.132725       0.897052 0.66600886E+01  0.63312071E+02                                 1.622728                            1.574296      -1.004959       2.415331                    0.996252       3.543744      10.206912       0.461717       1.395482      -0.684354      -0.022073       0.015752       0.021711       0.034737       0.000337      -0.009511       0.006492       0.000702      -0.000628      -0.011669       0.000290       0.011380              1.648286       1.841710      -0.241617      -0.272952       1.537384       0.111121       1.565765          -0.000002
           95              H       4.051277      13.684125      15.052396       0.125199       0.908954 0.67888264E+01  0.65211115E+02                                 1.662190                            1.607616      -1.262720       2.283202                    0.993109       3.798166      11.200619       0.446661       1.427582      -0.676659      -0.017165      -0.014296      -0.023938       0.032742       0.004726       0.000773       0.003534       0.004703      -0.005608      -0.006139      -0.000842       0.006981              1.684539       1.647949       0.133900       0.289539       1.517986       0.113047       1.887682           0.000000
           96              H       5.275100      13.924966       1.607668       0.110631       0.919342 0.68132893E+01  0.65628034E+02                                 1.674356                            1.614059      -1.338428       2.239324                    0.993003       3.920178      11.647674       0.443466       1.433882      -0.674647      -0.002220       0.032252       0.012555       0.034680      -0.004734       0.005891      -0.002539      -0.023526       0.010440      -0.015906       0.003344       0.012563              1.689756       1.403143      -0.039882       0.000577       2.062702       0.320199       1.603424           0.000000
           97              H       5.896470      12.132736       2.933700       0.108746       0.953312 0.73060732E+01  0.71168606E+02                                 1.680176                            1.645957      -1.217537       2.300900                    0.993908       3.780904      11.069121       0.452186       1.390543      -0.684099       0.006171       0.008031       0.032754       0.034284      -0.003866       0.004282      -0.000938      -0.020439       0.027893      -0.016219       0.005632       0.010587              1.669643       1.427619       0.064321       0.172814       1.516227       0.117583       2.065083           0.000000
           98              H       5.506477       9.680541      16.552774       0.116760       0.946970 0.69824897E+01  0.66188178E+02                                 1.585639                            1.542559      -0.752179       2.523532                    0.999807       3.333501       9.139246       0.505629       1.277922      -0.709912       0.001504      -0.031609      -0.018905       0.036862      -0.000578       0.005102       0.001251      -0.024009       0.013863      -0.015632       0.005628       0.010003              1.585311       1.381033      -0.065013      -0.017708       1.868898       0.231967       1.506003          -0.000002
           99              H       4.941859      11.485282      15.208301       0.111800       0.901125 0.65140390E+01  0.61672055E+02                                 1.620663                            1.554595      -1.081507       2.362908                    0.996614       3.682725      10.636635       0.465000       1.391282      -0.683863      -0.003650      -0.006617      -0.034196       0.035021      -0.002132       0.006060      -0.004369      -0.017800       0.017593      -0.013738       0.001990       0.011748              1.641158       1.435608       0.011433       0.144069       1.392853       0.104189       2.095014          -0.000001
          100              H       6.868544       9.755608       2.920289       0.131260       0.957705 0.72959312E+01  0.70391086E+02                                 1.650163                            1.613490      -0.820705       2.502977                    0.998328       3.431734       9.701234       0.474445       1.338084      -0.697125       0.030165       0.012216       0.014178       0.035499       0.006470       0.001274       0.003958       0.017921       0.006460      -0.012899       0.002190       0.010709              1.661936       1.982181       0.079936       0.275057       1.453361      -0.044677       1.550267           0.000000
          101              H       6.325754       8.768787       1.827276       0.126883       1.006511 0.78350913E+01  0.77125371E+02                                 1.715235                            1.678923      -1.004108       2.409135                    0.996226       3.586642      10.316818       0.461216       1.349114      -0.694135       0.009096      -0.023076      -0.024546       0.034896       0.003022      -0.004902       0.008549      -0.008027       0.002860      -0.011228       0.000276       0.010952              1.717960       1.589554      -0.240926      -0.177104       1.900061       0.174933       1.664265          -0.000000
          102              H       3.013719       9.505384       5.609234       0.126844       1.039706 0.74469381E+01  0.71426162E+02                                 1.669770                            1.581635      -0.817702       2.505846                    0.999632       3.231110       8.785519       0.506945       1.259697      -0.715561      -0.021624       0.017670       0.042350       0.050729       0.007491      -0.008117       0.019209       0.003150       0.033506      -0.024797       0.001180       0.023617              1.686033       1.680816      -0.106979      -0.407298       1.439457       0.094389       1.937825          -0.000000
          103              H       5.197974      10.376476       4.908499       0.140308       0.974098 0.69765343E+01  0.65862368E+02                                 1.598684                            1.531027      -0.796831       2.519604                    0.999768       3.166958       8.556154       0.514933       1.259962      -0.715190       0.018298       0.032499       0.029562       0.047591       0.012746      -0.005619       0.016190       0.011837       0.026636      -0.026456       0.008192       0.018264              1.599154       1.574182       0.307968       0.204455       1.724567       0.222507       1.498711           0.000002
          104              H       3.902846       7.860161       2.170938       0.111411       1.138432 0.88589589E+01  0.89305892E+02                                 1.808217                            1.752362      -1.048342       2.385788                    0.997520       3.563899      10.143482       0.467426       1.299859      -0.705460      -0.006569      -0.030924      -0.043692       0.053930       0.007289      -0.008433       0.017291       0.011878       0.040502      -0.025614       0.002651       0.022963              1.782068       1.535875       0.069923       0.094395       1.786513       0.299350       2.023817           0.000001
          105              H       3.859190       3.320160       1.939595       0.140457       1.121577 0.86743214E+01  0.86707033E+02                                 1.775451                            1.718424      -1.195410       2.331502                    0.996301       3.429655       9.618924       0.479989       1.276604      -0.710926       0.000982       0.012961      -0.031294       0.033886       0.002079      -0.007804      -0.002497       0.005371       0.025817      -0.007703      -0.005620       0.013323              1.776289       1.508229      -0.021464      -0.115538       1.681394      -0.162685       2.139245           0.000000
          106              H       2.792529       3.285754       4.472635       0.117676       0.914352 0.67209158E+01  0.64453392E+02                                 1.669171                            1.601259      -1.305686       2.261912                    0.993674       3.820215      11.288825       0.446440       1.430626      -0.675704      -0.008700      -0.017538       0.025471       0.032125       0.001346      -0.008016      -0.003974      -0.003173       0.022824      -0.009251      -0.003350       0.012601              1.699997       1.477488      -0.000014      -0.151473       1.636613      -0.234429       1.985889          -0.000000
          107              H       6.562952       0.057864       8.953652       0.113323       0.981935 0.72220617E+01  0.70144545E+02                                 1.710581                            1.627556      -1.316596       2.248597                    0.994287       3.846358      11.242917       0.458492       1.375441      -0.685994       0.008370       0.026956       0.008077       0.029358       0.002049      -0.000911      -0.001200      -0.014772      -0.012609      -0.005907      -0.003981       0.009889              1.746303       1.435008       0.152821       0.094665       2.200887       0.078205       1.603014          -0.000002
          108              H       6.347582      13.049182       9.595714       0.139902       1.064474 0.80802425E+01  0.80030776E+02                                 1.760812                            1.691714      -1.355271       2.258668                    0.993379       3.582234      10.284355       0.465600       1.328192      -0.697921      -0.010444      -0.030771      -0.007889       0.033439      -0.001051       0.001594      -0.001607      -0.014554      -0.023389      -0.008388      -0.003018       0.011405              1.775088       1.481733       0.181867       0.065380       2.241471      -0.022629       1.602061          -0.000002
          109              H       3.300394      12.762988       5.944514       0.125262       1.085415 0.78125528E+01  0.76168835E+02                                 1.737975                            1.632654      -1.016387       2.401789                    0.998522       3.418547       9.506466       0.491015       1.279460      -0.709668       0.011654      -0.019657       0.043226       0.048895       0.010027       0.002430      -0.019413      -0.016503       0.019678      -0.021834      -0.004120       0.025954              1.765189       1.588165      -0.048264       0.399097       1.480137      -0.108527       2.227266          -0.000000
          110              H       1.427551      11.760528       4.730801       0.138724       0.969385 0.66427529E+01  0.62938430E+02                                 1.674821                            1.549871      -1.163925       2.332720                    0.997182       3.550546      10.121215       0.476720       1.356046      -0.691113      -0.019916      -0.028927       0.018762       0.039818       0.006931       0.010971      -0.010040       0.000442       0.045164      -0.020642      -0.000618       0.021260              1.731738       1.701934       0.506731      -0.166938       2.072210      -0.231736       1.421071           0.000000
          111              H       2.891482      14.724118       2.593391       0.102966       0.954822 0.70095568E+01  0.67393179E+02                                 1.664746                            1.599096      -1.052754       2.374886                    0.997125       3.691628      10.642391       0.465684       1.368011      -0.688768       0.007755       0.035184      -0.035383       0.050498       0.008826       0.008175      -0.008168      -0.005913       0.032548      -0.019100       0.003643       0.015457              1.663296       1.438639       0.119434      -0.089518       1.778031      -0.368678       1.773219          -0.000001
          112              H       0.066939      12.501817       2.618537       0.136430       0.894709 0.66024104E+01  0.62854939E+02                                 1.638601                            1.581078      -1.091345       2.371776                    0.995357       3.639110      10.614176       0.453142       1.419826      -0.678935      -0.026881      -0.015938       0.013216       0.033931       0.005990       0.002449      -0.006554       0.000899      -0.005974      -0.010306       0.002265       0.008041              1.672876       2.019009       0.227215      -0.227836       1.469565      -0.046770       1.530054          -0.000001
          113              H       0.615550      13.710711       1.788719       0.121154       0.927036 0.69485576E+01  0.67227308E+02                                 1.691117                            1.631161      -1.290233       2.265011                    0.992885       3.884087      11.547187       0.440885       1.435919      -0.674743      -0.009200       0.023274      -0.015392       0.029381       0.002476       0.003383      -0.006475       0.001918       0.002329      -0.008661       0.002181       0.006480              1.713428       1.505408      -0.195002       0.102835       2.037620      -0.200575       1.597255          -0.000000
          114              H       1.417365      13.239977      16.391839       0.113842       0.882465 0.63798739E+01  0.60102668E+02                                 1.600398                            1.540521      -1.052464       2.378249                    0.996867       3.654544      10.537241       0.466090       1.394936      -0.683252      -0.002661       0.032922      -0.010863       0.034769      -0.004629      -0.002103       0.002175      -0.016432       0.020681      -0.012989       0.003815       0.009174              1.615389       1.404323      -0.079570       0.008946       2.038247      -0.150912       1.403599          -0.000002
          115              H       1.963065      11.726122      14.730527       0.111564       0.920636 0.68078385E+01  0.64891266E+02                                 1.620770                            1.572422      -0.977301       2.414163                    0.997241       3.597736      10.282251       0.471812       1.361948      -0.690452       0.006267       0.014985      -0.030168       0.034263      -0.005766      -0.006392      -0.001091      -0.021015       0.015896      -0.016548       0.007095       0.009452              1.627838       1.394242       0.049480      -0.097348       1.463639      -0.139812       2.025634          -0.000001
          116              H       1.997990       8.762532       0.640385       0.108400       1.030980 0.79566621E+01  0.78806625E+02                                 1.740727                            1.694364      -1.196516       2.306853                    0.994474       3.762314      10.938080       0.457047       1.353049      -0.692023       0.004422      -0.036229       0.010573       0.037999      -0.009653      -0.004835      -0.000881      -0.028722       0.008988      -0.019845       0.004013       0.015832              1.735524       1.444647      -0.074066       0.033643       2.128159      -0.238006       1.633768          -0.000000
          117              H       1.487214      10.285770       2.336902       0.112139       0.922909 0.68493267E+01  0.66099401E+02                                 1.682058                            1.621141      -1.376264       2.224023                    0.992765       3.929161      11.706844       0.441094       1.438881      -0.673681      -0.002480      -0.008784       0.033715       0.034929      -0.005866      -0.003057       0.004044      -0.014196       0.021979      -0.012991       0.001578       0.011413              1.700890       1.392674       0.023426      -0.045525       1.554992      -0.259225       2.155002           0.000001
          118              H       2.337051       8.190144      15.218359       0.121953       1.069552 0.85321676E+01  0.85046492E+02                                 1.731217                            1.709472      -0.973916       2.418199                    0.997399       3.501510       9.848946       0.478424       1.284387      -0.708912       0.000146      -0.026960       0.022126       0.034877       0.003088       0.008665      -0.012067      -0.004490      -0.006361      -0.016735       0.003019       0.013716              1.717322       1.446862      -0.064690       0.005818       2.027601      -0.113942       1.677503           0.000001
          119              H       3.207261       9.256724      14.467332       0.132638       0.920452 0.68266398E+01  0.65158959E+02                                 1.638424                            1.583762      -0.981620       2.425635                    0.996463       3.523778      10.099784       0.465730       1.377858      -0.687989       0.032558       0.010383      -0.007140       0.034911       0.000183       0.004578      -0.006040       0.018239       0.000526      -0.012396       0.001158       0.011239              1.664496       2.099224       0.107400      -0.248094       1.387280       0.060563       1.506982          -0.000000
          120              H       0.090222      10.135636      11.111179       0.129056       1.065024 0.76456397E+01  0.74148480E+02                                 1.717039                            1.616213      -1.034392       2.397791                    0.998235       3.384826       9.391296       0.492950       1.281194      -0.709348      -0.004735       0.024222      -0.040325       0.047278       0.013755      -0.002354      -0.016048      -0.001337       0.009386      -0.020223      -0.002272       0.022495              1.734572       1.515408      -0.086033       0.310961       1.507920      -0.262694       2.180389           0.000001
          121              H       2.134778      10.484386      12.400331       0.129387       0.937799 0.64869675E+01  0.61316783E+02                                 1.659670                            1.547824      -1.145534       2.337643                    0.997064       3.630559      10.457967       0.467881       1.384945      -0.685035       0.025147       0.023902      -0.016346       0.038352       0.003762       0.009873      -0.012792       0.011207       0.031484      -0.019907       0.000359       0.019547              1.703661       2.011581       0.516983      -0.187930       1.714159      -0.117210       1.385244           0.000002
          122              H      14.431218       7.841395      14.292986       0.108037       1.131242 0.85809891E+01  0.86075967E+02                                 1.811557                            1.730113      -1.180564       2.316484                    0.996446       3.677270      10.543501       0.466787       1.308106      -0.702227      -0.020279      -0.033018       0.033940       0.051511       0.007273       0.006399      -0.015219      -0.005098       0.013445      -0.019392       0.001636       0.017756              1.804703       1.704607       0.277123      -0.258964       1.829936      -0.330744       1.879566           0.000000
          123              H       0.215370       6.116413       1.175156       0.128450       1.048368 0.73310884E+01  0.70159092E+02                                 1.684810                            1.570888      -0.909992       2.457795                    0.999150       3.290572       8.987037       0.507034       1.262273      -0.713981       0.022114      -0.041309      -0.014977       0.049191      -0.009350       0.005308       0.015268      -0.017857       0.017153      -0.021112      -0.000336       0.021448              1.723168       1.683869      -0.487975      -0.029039       2.087303       0.069119       1.398331          -0.000000
          124              H      12.967287       7.076647      16.611448       0.139234       1.013687 0.68759008E+01  0.65195082E+02                                 1.675012                            1.539221      -1.147386       2.339708                    0.997694       3.438494       9.555803       0.499939       1.292122      -0.705049      -0.008821      -0.020034      -0.033928       0.040376      -0.017723       0.002382       0.007570      -0.013161      -0.006275      -0.020119      -0.000899       0.021018              1.733466       1.477228       0.114244       0.377606       1.448649       0.287204       2.274520          -0.000000
          125              H      13.447503       9.259852       3.103016       0.106473       0.943561 0.68320073E+01  0.65416706E+02                                 1.663528                            1.587022      -1.139375       2.331272                    0.996314       3.737626      10.834099       0.462719       1.382448      -0.685382      -0.005356       0.035521       0.035695       0.050642      -0.012580       0.001263       0.006289      -0.015840      -0.001013      -0.015862      -0.000644       0.016505              1.671277       1.410463      -0.070177      -0.010922       1.724461       0.407825       1.878908           0.000000
          126              H      11.116273       8.937689       0.404012       0.132725       0.897052 0.66600894E+01  0.63312079E+02                                 1.622728                            1.574296      -1.004959       2.415331                    0.996252       3.543744      10.206911       0.461717       1.395481      -0.684354      -0.022073      -0.015752      -0.021711       0.034737      -0.000337       0.009511       0.006492       0.000702      -0.000628      -0.011669       0.000290       0.011380              1.648286       1.841710       0.241617       0.272952       1.537384       0.111121       1.565765          -0.000002
          127              H      11.327277       9.774375       1.711604       0.125199       0.908954 0.67888274E+01  0.65211125E+02                                 1.662190                            1.607615      -1.262720       2.283202                    0.993109       3.798166      11.200618       0.446661       1.427581      -0.676659      -0.017165       0.014296       0.023938       0.032742      -0.004726      -0.000773       0.003534       0.004703      -0.005608      -0.006139      -0.000842       0.006981              1.684539       1.647949      -0.133900      -0.289539       1.517986       0.113047       1.887682           0.000000
          128              H      12.551100       9.533534      15.156332       0.110631       0.919341 0.68132884E+01  0.65628024E+02                                 1.674356                            1.614059      -1.338428       2.239324                    0.993003       3.920178      11.647675       0.443466       1.433882      -0.674647      -0.002220      -0.032252      -0.012555       0.034680       0.004734      -0.005891      -0.002539      -0.023526       0.010440      -0.015906       0.003343       0.012563              1.689756       1.403143       0.039882      -0.000577       2.062702       0.320199       1.603424           0.000000
          129              H      13.172470      11.325764      13.830300       0.108746       0.953313 0.73060740E+01  0.71168614E+02                                 1.680175                            1.645957      -1.217537       2.300900                    0.993908       3.780904      11.069120       0.452186       1.390543      -0.684099       0.006171      -0.008031      -0.032754       0.034284       0.003866      -0.004282      -0.000938      -0.020439       0.027893      -0.016219       0.005632       0.010587              1.669643       1.427619      -0.064321      -0.172814       1.516227       0.117583       2.065083           0.000000
          130              H      12.782477      13.777959       0.211226       0.116761       0.946970 0.69824903E+01  0.66188179E+02                                 1.585638                            1.542558      -0.752179       2.523533                    0.999807       3.333501       9.139243       0.505629       1.277921      -0.709912       0.001504       0.031609       0.018905       0.036862       0.000578      -0.005102       0.001251      -0.024009       0.013863      -0.015632       0.005628       0.010003              1.585310       1.381032       0.065013       0.017708       1.868897       0.231966       1.506002          -0.000002
          131              H      12.217859      11.973218       1.555699       0.111800       0.901126 0.65140433E+01  0.61672104E+02                                 1.620664                            1.554595      -1.081507       2.362908                    0.996614       3.682726      10.636638       0.465000       1.391282      -0.683863      -0.003650       0.006617       0.034196       0.035021       0.002132      -0.006060      -0.004369      -0.017800       0.017593      -0.013738       0.001990       0.011748              1.641159       1.435608      -0.011433      -0.144069       1.392853       0.104189       2.095014          -0.000001
          132              H      14.144544      13.702892      13.843711       0.131260       0.957706 0.72959345E+01  0.70391119E+02                                 1.650163                            1.613490      -0.820705       2.502977                    0.998328       3.431735       9.701234       0.474445       1.338083      -0.697125       0.030165      -0.012216      -0.014178       0.035499      -0.006470      -0.001274       0.003958       0.017921       0.006460      -0.012899       0.002190       0.010709              1.661936       1.982180      -0.079935      -0.275057       1.453361      -0.044677       1.550267           0.000000
          133              H      13.601754      14.689713      14.936724       0.126883       1.006512 0.78350957E+01  0.77125420E+02                                 1.715235                            1.678923      -1.004108       2.409135                    0.996226       3.586643      10.316819       0.461216       1.349113      -0.694135       0.009096       0.023076       0.024546       0.034896      -0.003022       0.004902       0.008549      -0.008027       0.002860      -0.011228       0.000276       0.010952              1.717960       1.589554       0.240926       0.177104       1.900061       0.174933       1.664265          -0.000000
          134              H      10.289719      13.953116      11.154766       0.126844       1.039706 0.74469431E+01  0.71426225E+02                                 1.669771                            1.581636      -0.817702       2.505845                    0.999632       3.231111       8.785524       0.506944       1.259697      -0.715561      -0.021624      -0.017670      -0.042350       0.050729      -0.007491       0.008117       0.019209       0.003150       0.033506      -0.024797       0.001180       0.023617              1.686033       1.680816       0.106979       0.407298       1.439457       0.094389       1.937826           0.000000
          135              H      12.473974      13.082023      11.855501       0.140308       0.974098 0.69765341E+01  0.65862365E+02                                 1.598684                            1.531027      -0.796831       2.519604                    0.999768       3.166958       8.556154       0.514933       1.259962      -0.715190       0.018298      -0.032499      -0.029562       0.047591      -0.012745       0.005619       0.016190       0.011837       0.026636      -0.026456       0.008192       0.018264              1.599154       1.574182      -0.307968      -0.204455       1.724567       0.222507       1.498711           0.000002
          136              H      11.178846      15.598339      14.593062       0.111411       1.138432 0.88589532E+01  0.89305821E+02                                 1.808216                            1.752362      -1.048341       2.385788                    0.997520       3.563898      10.143479       0.467426       1.299859      -0.705460      -0.006569       0.030924       0.043692       0.053930      -0.007289       0.008433       0.017291       0.011878       0.040502      -0.025614       0.002651       0.022963              1.782068       1.535875      -0.069923      -0.094395       1.786513       0.299350       2.023817           0.000001
          137              C      10.195131       9.517895       5.196840       0.629028      21.870282 0.23670215E+03  0.48311759E+04                                 7.184335                            5.431392      -0.069132       2.034939                    0.999504      21.869903      60.647517       0.642102       0.467360      -1.023023      -0.008966      -0.035293      -0.023272       0.043215      -0.052308      -0.001408       0.006699       0.094941      -0.131001      -0.052388      -0.040201       0.092588              8.317797       5.796081       3.376099      -0.407525      10.870584      -0.938590       8.286726           0.000008
          138              C      10.832509      10.804985       5.585765      -0.187445      35.676958 0.45946682E+03  0.10973623E+05                                 9.500396                            7.203241       0.055236       1.993957                    0.999019      29.987728      87.442988       0.605588       0.423480      -1.057688       0.027605       0.003487       0.012638       0.030560      -0.056783       0.018622      -0.018228       0.052275      -0.015565      -0.060477      -0.012931       0.073408             11.141011       9.147254       5.713584      -1.475869      15.723774      -1.147205       8.552004           0.000005
          139              C      11.595034      11.486845       4.742536      -0.197066      40.261063 0.50733664E+03  0.12438946E+05                                10.367946                            7.624156      -0.057177       1.948252                    0.998988      30.920875      91.788847       0.581434       0.429654      -1.052338       0.012457      -0.020568       0.013492       0.027572      -0.048242       0.019340      -0.016568       0.042931       0.039772      -0.059599      -0.000273       0.059872             12.549738      10.412488       6.505575      -1.695775      18.484948      -1.027474       8.751777           0.000004
          140              C      12.207673      12.809905       5.020818       0.608447      22.596651 0.25772581E+03  0.53882137E+04                                 7.468119                            5.743898      -0.093970       2.024303                    0.999624      22.551644      63.866549       0.610285       0.480050      -1.013396       0.037059       0.029688      -0.004336       0.047681      -0.039261       0.024801      -0.019940       0.079120      -0.098752      -0.048957      -0.031506       0.080463              8.642953       6.609115       3.522773      -0.587220      11.998044       0.827128       7.321701           0.000006
          141              C       8.937838       6.679417       0.878434       0.615123      22.414549 0.25335452E+03  0.52614917E+04                                 7.369683                            5.667711       0.014795       2.063619                    0.999676      22.201014      62.170890       0.620309       0.475464      -1.018288       0.027094       0.009385       0.036214       0.046191       0.019923      -0.045606       0.001775       0.103104      -0.047144      -0.052583      -0.030709       0.083292              8.475128       5.640405      -0.440232       3.061960       7.899248      -0.093402      11.885732           0.000004
          142              C       8.237887       6.995325      16.344900      -0.205942      40.957389 0.48774814E+03  0.11825541E+05                                10.408842                            7.417030       0.056025       1.979028                    0.999567      30.827008      90.598670       0.597290       0.422957      -1.057908       0.000684      -0.004270      -0.011939       0.012698       0.006142      -0.045862      -0.004294       0.027715      -0.104050      -0.058225       0.002447       0.055779             12.803894       8.070778       0.375913       5.921702       9.913633       2.497695      20.427271           0.000002
          143              C       7.957034       6.116413      15.419527      -0.190111      36.872729 0.45450535E+03  0.10834598E+05                                 9.692082                            7.150440      -0.079166       1.944242                    0.999390      30.236882      88.322774       0.609080       0.421850      -1.057839       0.013503      -0.006651       0.010388       0.018289       0.019338      -0.044044      -0.006095       0.051463      -0.092489      -0.051921      -0.015319       0.067241             11.542850       7.695989       0.222796       5.231368       9.657064       2.704277      17.275496          -0.000001
          144              C       7.255627       6.493313      14.170609       0.615819      22.374454 0.24670478E+03  0.50879893E+04                                 7.309174                            5.560898       0.020784       2.064310                    0.999658      22.083106      61.569283       0.631821       0.470049      -1.021500      -0.021682       0.025504      -0.029937       0.044909       0.036382      -0.043415      -0.019390       0.072907      -0.094693      -0.050809      -0.035622       0.086432              8.451125       6.032115      -0.830366       3.048872       8.359507       1.429634      10.961753           0.000005
          145              C      11.567385       5.215606       3.268980      -0.058073      27.775368 0.40832957E+03  0.95012820E+04                                 8.035310                            6.801256       0.106812       2.006885                    0.999786      29.150478      84.843763       0.619635       0.424814      -1.053246      -0.030646       0.059796       0.022602       0.070891      -0.020694      -0.002981       0.048603      -0.029357       0.041050      -0.045750      -0.016943       0.062693              8.506507       8.239486      -2.123210       2.776227       7.406118       0.266884       9.873917           0.000002
          146              C      12.597666       4.651039       3.937864      -0.109397      28.697997 0.41604748E+03  0.97006979E+04                                 8.241431                            6.883890       0.208751       2.058213                    0.998335      28.668190      82.809663       0.615021       0.427126      -1.054593       0.025674       0.018527       0.043042       0.053432      -0.021970       0.016270       0.033352      -0.007396       0.119365      -0.054880      -0.000878       0.055758              8.857795       8.712785      -3.573533       1.335611       9.430400       0.824599       8.430201           0.000001
          147              C      11.781299       6.286878       5.102962       0.087402      23.468779 0.32650366E+03  0.71903173E+04                                 7.243372                            6.136531       0.348400       2.134425                    0.998919      26.064744      74.007960       0.643068       0.432503      -1.047642      -0.003303      -0.019756      -0.043796       0.048159       0.007029      -0.008237       0.015253      -0.028220       0.027111      -0.024820       0.000236       0.024584              7.730353       7.747464      -2.630746       1.686752       7.523665       0.556146       7.919929           0.000003
          148              C      13.687611       5.054525       6.170828      -0.170492      29.917544 0.42521028E+03  0.10012221E+05                                 8.572151                            6.977156      -0.387505       1.887628                    0.995174      29.080599      85.630446       0.605892       0.429323      -1.048640      -0.067587      -0.019580      -0.036252       0.079155      -0.010950       0.034242       0.012679       0.005916       0.053665      -0.039849      -0.002679       0.042528              9.688504       8.930910      -0.237062       1.524588       8.720593      -3.377244      11.414010          -0.000002
          149              C      13.192843       4.097418       7.238695       0.107812      28.876062 0.41460666E+03  0.96180665E+04                                 8.312472                            6.901969       0.030970       2.029603                    0.999492      26.247324      74.589477       0.612793       0.430865      -1.056746       0.016116       0.015421      -0.021322       0.030857       0.014985      -0.016713      -0.034740      -0.025422       0.049390      -0.027930      -0.024642       0.052572              9.066018       4.999558       1.152337      -1.145619      10.277935      -2.019139      11.920560          -0.000002
          150              C      13.028406       4.521235       8.542934      -0.138617      29.784343 0.46451802E+03  0.11157534E+05                                 8.460185                            7.317730      -0.026324       1.971171                    0.998025      29.916157      88.330763       0.589874       0.432296      -1.049151      -0.010397      -0.026919       0.034434       0.044927      -0.006618      -0.004774       0.005203      -0.024382      -0.055562      -0.020135      -0.003913       0.024048              8.893461       5.667518       0.796816      -1.097020       9.479924      -1.011919      11.532939          -0.000005
          151              C      12.705351       3.609481       9.542069      -0.146861      29.056699 0.46298838E+03  0.11122297E+05                                 8.340116                            7.321190      -0.057071       1.959440                    0.998046      30.118110      89.212328       0.587296       0.434135      -1.047033       0.008573       0.026968      -0.029777       0.041079      -0.002205      -0.014263       0.009922      -0.002205       0.051079      -0.016387      -0.009806       0.026193              8.657345       5.443120       0.682203      -0.886400      10.534876      -1.711919       9.994038          -0.000001
          152              C      12.555466       2.275474       9.253728       0.099001      29.522921 0.41326035E+03  0.95794804E+04                                 8.437593                            6.882095      -0.022731       2.010400                    0.999554      26.343556      74.845404       0.614807       0.429783      -1.057362      -0.009925      -0.020363       0.022074       0.031630       0.021988      -0.018786      -0.040334      -0.032547       0.044353      -0.034887      -0.027045       0.061932              9.340146       4.757625       0.595481      -0.637421      10.171010      -2.576990      13.091803          -0.000000
          153              C      12.679158       1.842274       7.946136      -0.163675      30.552057 0.48326073E+03  0.11736867E+05                                 8.598349                            7.444972      -0.073090       1.941005                    0.998510      30.935960      92.201731       0.586354       0.430106      -1.049250       0.014345       0.024996      -0.027186       0.039619       0.010192      -0.009497       0.002261      -0.040999      -0.064531      -0.027653      -0.005996       0.033648              8.990855       5.074911       0.578673      -0.884227       9.036440      -0.436094      12.861215          -0.000001
          154              C      12.992026       2.757156       6.925208      -0.141467      29.612946 0.48013970E+03  0.11647420E+05                                 8.483966                            7.468137      -0.141193       1.931093                    0.997653      30.451205      90.836921       0.579637       0.435600      -1.045457      -0.008576      -0.020938       0.027082       0.035290      -0.002905      -0.005312      -0.008127       0.028934       0.063968      -0.026974       0.003128       0.023845              8.796921       5.059746       0.837887      -0.679988      10.870558      -0.671693      10.460458          -0.000003
          155              C      12.229501       1.255812      10.326624      -0.166142      28.339288 0.40359998E+03  0.93709831E+04                                 8.229158                            6.753621      -0.218991       1.938449                    0.996841      28.803770      83.950818       0.622470       0.423793      -1.053086       0.059586       0.038107       0.022514       0.074226      -0.009505       0.046189       0.043648       0.037050       0.064779      -0.069161      -0.000553       0.069714              9.259620       8.181800       0.073974       1.419052       7.850326      -3.331400      11.746733           0.000005
          156              C      14.244953       1.897011      13.233502      -0.051948      27.198966 0.39522754E+03  0.91153429E+04                                 7.903363                            6.677083       0.187374       2.039066                    0.999794      28.705315      82.988639       0.627802       0.423017      -1.055103       0.050325      -0.044769      -0.016131       0.069261      -0.030893      -0.015561       0.040457      -0.006563       0.021042      -0.043366      -0.016664       0.060030              8.306730       9.368468      -1.296281       2.540508       6.039197       1.066654       9.512523           0.000005
          157              C      13.114262       2.089370      12.527737      -0.112761      28.817025 0.42719848E+03  0.10025030E+05                                 8.252133                            6.964736       0.209742       2.052234                    0.998582      28.985226      83.947512       0.612970       0.425805      -1.055594      -0.013713      -0.021108      -0.042920       0.049757      -0.024619       0.011263       0.049284       0.012394       0.103340      -0.065093       0.002340       0.062753              8.753018      11.130006      -3.003336       1.186435       7.037800       0.800217       8.091246           0.000005
          158              C      14.367190       0.628688      11.486693       0.083362      23.447711 0.32947638E+03  0.72815076E+04                                 7.246280                            6.173045       0.219003       2.089400                    0.998856      26.415644      75.450284       0.639003       0.433716      -1.045577       0.006886       0.032651       0.027662       0.043344      -0.004221      -0.011485       0.006464      -0.031243       0.028405      -0.024374       0.004624       0.019750              7.630356       9.160255      -2.112410       1.299246       6.147788       0.755468       7.583025           0.000003
          159              C       0.276488      14.694404       6.987235      -0.048843      27.633323 0.39237987E+03  0.90170163E+04                                 7.923794                            6.606201       0.129855       2.014186                    0.999668      28.646427      82.182473       0.639031       0.417088      -1.060747      -0.015977       0.020018      -0.066434       0.071200       0.015788       0.011465      -0.048903      -0.039873       0.036250      -0.050859      -0.011166       0.062025              8.459287       8.314060       3.167063       2.075668       9.222967      -0.116526       7.840835           0.000001
          160              C       1.268934      15.213619       7.719822      -0.116171      28.789461 0.40433597E+03  0.93411766E+04                                 8.176457                            6.735339       0.353952       2.102038                    0.999123      28.453443      81.259267       0.630143       0.420734      -1.060774       0.039309       0.035068      -0.015597       0.054938       0.038155       0.010291      -0.036558      -0.046672      -0.010166      -0.058111      -0.001255       0.059366              8.804563       7.900716       1.687658       3.140302       7.837806      -0.938353      10.675168          -0.000000
          161              C       0.993902       0.775694       5.921045       0.090668      23.957496 0.33412417E+03  0.74105134E+04                                 7.398499                            6.247754       0.227622       2.094475                    0.998848      26.290639      75.239509       0.630368       0.438098      -1.042899      -0.015064      -0.036799       0.018364       0.043799      -0.004965      -0.015054      -0.008591      -0.030881      -0.000104      -0.026476       0.007093       0.019383              7.938753       7.647634       2.043096       2.268627       7.346300      -0.650187       8.822324           0.000003
          162              C       2.777977       1.606125       7.458304      -0.168698      29.732736 0.42197630E+03  0.99172432E+04                                 8.535576                            6.952485      -0.353788       1.897262                    0.995706      29.043215      85.442607       0.606708       0.429560      -1.048483      -0.074795      -0.023117       0.005009       0.078446       0.036988       0.014716      -0.011627      -0.008365      -0.008790      -0.044245       0.005521       0.038724              9.631665       9.345189       1.291518       0.668672      10.868957       3.502447       8.680850           0.000000
          163              C       2.275933       2.757156       8.276387       0.109971      28.708753 0.41295370E+03  0.95794168E+04                                 8.298528                            6.905892      -0.000400       2.020349                    0.999518      26.266905      74.880071       0.609676       0.433081      -1.054371       0.012587      -0.025539      -0.011746       0.030800      -0.019835      -0.015995       0.032608      -0.037535      -0.007082      -0.027750      -0.024744       0.052494              9.005813       5.165544      -1.175304      -1.464426      11.565804       2.005983      10.286091          -0.000002
          164              C       1.960154       2.567924       9.622536      -0.151603      30.065399 0.48224469E+03  0.11716358E+05                                 8.564803                            7.482794      -0.137632       1.928451                    0.997912      30.662451      91.666529       0.579015       0.435403      -1.045122      -0.011793       0.028854       0.011406       0.033192      -0.007081       0.003657       0.000219      -0.023451      -0.059049      -0.020469      -0.003085       0.023553              8.902912       5.377493      -0.981022      -1.436100      10.136458       0.904759      11.194786          -0.000004
          165              C       1.589078       3.640759      10.420502      -0.148810      28.969733 0.47592172E+03  0.11520174E+05                                 8.334822                            7.423380      -0.099822       1.941273                    0.997869      30.542009      91.022687       0.582752       0.434209      -1.046246       0.013803      -0.026241      -0.019775       0.035639       0.001670      -0.004206       0.002047       0.013251       0.064014      -0.017673      -0.004422       0.022095              8.529853       5.164170      -0.731474      -1.020338      11.524824       0.739859       8.900564           0.000000
          166              C       1.529415       4.927849       9.868967       0.100228      29.178773 0.41953068E+03  0.97516351E+04                                 8.351774                            6.923794      -0.011279       2.013125                    0.999495      26.328352      74.658039       0.614945       0.428505      -1.059221      -0.008604       0.020045       0.019941       0.029554      -0.026181      -0.013042       0.038417      -0.048484      -0.008570      -0.035424      -0.026830       0.062254              9.137391       4.892727      -0.642076      -0.790066      11.606897       2.813800      10.912548           0.000000
          167              C       1.813179       5.106133       8.539582      -0.146067      28.816255 0.45016536E+03  0.10710876E+05                                 8.216660                            7.168211       0.113803       2.015407                    0.998434      29.668384      86.724243       0.601412       0.428036      -1.053460       0.008727      -0.034074      -0.032553       0.047925      -0.005423       0.006907      -0.015938      -0.030993      -0.034621      -0.020087      -0.009153       0.029241              8.555034       5.562599      -1.025808      -1.208632       9.259237       1.456634      10.843266          -0.000002
          168              C       2.169703       4.022351       7.733233      -0.134609      29.374368 0.46476867E+03  0.11160419E+05                                 8.375379                            7.318214      -0.027084       1.972212                    0.997842      29.827435      87.936911       0.590280       0.432120      -1.049694      -0.014762       0.038424       0.022825       0.047067      -0.002850       0.003306       0.002663       0.017398       0.061210      -0.019607      -0.001409       0.021016              8.727773       5.765123      -1.056225      -1.114018      10.987210       0.711758       9.430985          -0.000003
          169              C       1.178712       6.105466      10.759135      -0.165185      28.932743 0.41221691E+03  0.96225282E+04                                 8.364725                            6.844136      -0.253069       1.928310                    0.996170      28.891602      84.455605       0.615744       0.426131      -1.051552       0.065019      -0.019934       0.021414       0.071298       0.027840       0.038421      -0.021184       0.042758       0.032344      -0.060600       0.008166       0.052434              9.444985       9.467451       0.267150       1.807520       9.575789       3.654009       9.291715           0.000004
          170              C       3.812624       6.358817      13.210032      -0.051054      26.868640 0.40677256E+03  0.94448619E+04                                 7.836809                            6.789775       0.101356       2.009744                    0.999559      28.873492      83.624862       0.620686       0.425001      -1.054374       0.039894       0.032041      -0.038969       0.064318       0.016960       0.008116      -0.048123      -0.012811       0.092392      -0.052483      -0.010581       0.063063              8.133933       9.485360       1.419480       2.390070       6.411372      -0.708484       8.505067           0.000003
          171              C       2.604808       5.872444      12.826136      -0.122735      26.493463 0.40858276E+03  0.94565343E+04                                 7.673086                            6.741840       0.381529       2.104523                    0.999514      28.652349      81.691837       0.634375       0.417165      -1.063872      -0.016576      -0.004981      -0.046239       0.049373       0.030110       0.017151      -0.046021       0.011689       0.124177      -0.071081       0.006414       0.064668              7.876540       8.852030       2.352423       1.028014       7.060861      -0.885399       7.716730           0.000005
          172              C       3.332408       7.264315      11.325758       0.085147      22.586615 0.32626296E+03  0.71932505E+04                                 7.055513                            6.141251       0.222465       2.091557                    0.998749      26.314733      75.085994       0.640872       0.433488      -1.045655       0.017823      -0.022286       0.036681       0.046474       0.000598      -0.004180      -0.011354      -0.023533       0.050082      -0.020604      -0.002957       0.023561              7.332708       8.585176       2.209938       1.107284       6.352768      -0.618292       7.060182           0.000004
          173              C       2.919131      13.940605      11.567160       0.629028      21.870281 0.23670212E+03  0.48311753E+04                                 7.184335                            5.431392      -0.069132       2.034939                    0.999504      21.869902      60.647515       0.642102       0.467360      -1.023023      -0.008966       0.035293       0.023272       0.043215       0.052308       0.001408       0.006699       0.094941      -0.131001      -0.052388      -0.040201       0.092588              8.317797       5.796080      -3.376099       0.407524      10.870585      -0.938590       8.286726           0.000008
          174              C       3.556509      12.653515      11.178235      -0.187445      35.676976 0.45946705E+03  0.10973629E+05                                 9.500400                            7.203243       0.055236       1.993957                    0.999019      29.987729      87.442993       0.605588       0.423480      -1.057688       0.027605      -0.003487      -0.012638       0.030560       0.056783      -0.018622      -0.018228       0.052275      -0.015565      -0.060477      -0.012931       0.073408             11.141017       9.147258      -5.713589       1.475868      15.723789      -1.147206       8.552004           0.000005
          175              C       4.319034      11.971654      12.021464      -0.197066      40.261094 0.50733681E+03  0.12438951E+05                                10.367951                            7.624158      -0.057178       1.948252                    0.998988      30.920876      91.788855       0.581434       0.429654      -1.052338       0.012457       0.020568      -0.013492       0.027572       0.048242      -0.019340      -0.016568       0.042931       0.039772      -0.059599      -0.000272       0.059872             12.549746      10.412492      -6.505583       1.695772      18.484971      -1.027471       8.751776           0.000004
          176              C       4.931673      10.648595      11.743182       0.608447      22.596656 0.25772575E+03  0.53882122E+04                                 7.468120                            5.743897      -0.093971       2.024303                    0.999624      22.551647      63.866560       0.610285       0.480050      -1.013396       0.037059      -0.029688       0.004336       0.047681       0.039261      -0.024801      -0.019940       0.079120      -0.098752      -0.048957      -0.031506       0.080463              8.642955       6.609116      -3.522776       0.587220      11.998049       0.827129       7.321701           0.000006
          177              C       1.661838       1.140083      15.885566       0.615123      22.414551 0.25335453E+03  0.52614922E+04                                 7.369684                            5.667711       0.014794       2.063619                    0.999676      22.201015      62.170898       0.620309       0.475464      -1.018288       0.027094      -0.009385      -0.036214       0.046191      -0.019923       0.045606       0.001775       0.103104      -0.047144      -0.052583      -0.030709       0.083292              8.475129       5.640406       0.440232      -3.061960       7.899248      -0.093402      11.885734           0.000004
          178              C       0.961887       0.824175       0.419100      -0.205942      40.957398 0.48774825E+03  0.11825544E+05                                10.408843                            7.417031       0.056025       1.979028                    0.999567      30.827013      90.598690       0.597290       0.422957      -1.057908       0.000684       0.004270       0.011939       0.012698      -0.006142       0.045862      -0.004294       0.027715      -0.104049      -0.058225       0.002447       0.055779             12.803896       8.070779      -0.375913      -5.921703       9.913634       2.497695      20.427276           0.000002
          179              C       0.681034       1.703087       1.344473      -0.190111      36.872729 0.45450535E+03  0.10834599E+05                                 9.692083                            7.150440      -0.079167       1.944242                    0.999390      30.236882      88.322777       0.609080       0.421850      -1.057839       0.013503       0.006651      -0.010388       0.018289      -0.019338       0.044044      -0.006095       0.051463      -0.092489      -0.051922      -0.015319       0.067241             11.542850       7.695990      -0.222796      -5.231368       9.657064       2.704277      17.275498          -0.000001
          180              C      -0.020373       1.326187       2.593391       0.615819      22.374453 0.24670478E+03  0.50879893E+04                                 7.309175                            5.560898       0.020784       2.064310                    0.999658      22.083106      61.569288       0.631821       0.470050      -1.021499      -0.021682      -0.025504       0.029937       0.044909      -0.036382       0.043415      -0.019390       0.072907      -0.094693      -0.050809      -0.035623       0.086432              8.451126       6.032116       0.830366      -3.048873       8.359507       1.429634      10.961755           0.000005
          181              C       4.291385       2.603893      13.495020      -0.058073      27.775366 0.40832954E+03  0.95012810E+04                                 8.035310                            6.801255       0.106812       2.006885                    0.999786      29.150477      84.843761       0.619635       0.424814      -1.053246      -0.030646      -0.059796      -0.022602       0.070891       0.020694       0.002981       0.048603      -0.029357       0.041050      -0.045750      -0.016943       0.062693              8.506507       8.239483       2.123210      -2.776223       7.406120       0.266886       9.873917           0.000002
          182              C       5.321666       3.168461      12.826136      -0.109397      28.697999 0.41604760E+03  0.97007010E+04                                 8.241432                            6.883891       0.208751       2.058213                    0.998335      28.668189      82.809660       0.615021       0.427126      -1.054593       0.025674      -0.018527      -0.043042       0.053432       0.021970      -0.016270       0.033352      -0.007396       0.119365      -0.054880      -0.000877       0.055757              8.857796       8.712785       3.573535      -1.335609       9.430404       0.824599       8.430200           0.000001
          183              C       4.505299       1.532622      11.661038       0.087402      23.468792 0.32650386E+03  0.71903228E+04                                 7.243374                            6.136534       0.348400       2.134425                    0.998919      26.064745      74.007963       0.643068       0.432503      -1.047642      -0.003303       0.019756       0.043796       0.048159      -0.007029       0.008237       0.015253      -0.028220       0.027111      -0.024820       0.000236       0.024584              7.730356       7.747467       2.630747      -1.686753       7.523670       0.556147       7.919931           0.000003
          184              C       6.411611       2.764975      10.593172      -0.170492      29.917542 0.42521026E+03  0.10012220E+05                                 8.572150                            6.977155      -0.387506       1.887628                    0.995174      29.080598      85.630442       0.605892       0.429323      -1.048640      -0.067587       0.019580       0.036252       0.079155       0.010950      -0.034242       0.012679       0.005916       0.053665      -0.039849      -0.002679       0.042528              9.688504       8.930909       0.237062      -1.524588       8.720593      -3.377244      11.414009          -0.000002
          185              C       5.916843       3.722082       9.525305       0.107812      28.876063 0.41460669E+03  0.96180673E+04                                 8.312472                            6.901970       0.030970       2.029603                    0.999492      26.247325      74.589480       0.612793       0.430865      -1.056746       0.016116      -0.015421       0.021322       0.030857      -0.014985       0.016713      -0.034740      -0.025422       0.049390      -0.027930      -0.024642       0.052572              9.066018       4.999558      -1.152337       1.145619      10.277935      -2.019139      11.920560          -0.000002
          186              C       5.752406       3.298265       8.221066      -0.138617      29.784344 0.46451802E+03  0.11157534E+05                                 8.460185                            7.317729      -0.026323       1.971171                    0.998025      29.916156      88.330756       0.589874       0.432296      -1.049151      -0.010397       0.026919      -0.034434       0.044927       0.006618       0.004774       0.005203      -0.024382      -0.055562      -0.020135      -0.003913       0.024048              8.893461       5.667518      -0.796816       1.097020       9.479926      -1.011920      11.532938          -0.000005
          187              C       5.429351       4.210019       7.221931      -0.146861      29.056685 0.46298795E+03  0.11122284E+05                                 8.340113                            7.321186      -0.057071       1.959440                    0.998046      30.118106      89.212313       0.587296       0.434135      -1.047033       0.008573      -0.026968       0.029777       0.041079       0.002205       0.014263       0.009922      -0.002205       0.051079      -0.016387      -0.009806       0.026193              8.657342       5.443118      -0.682203       0.886400      10.534874      -1.711917       9.994035          -0.000001
          188              C       5.279466       5.544025       7.510272       0.099001      29.522906 0.41326022E+03  0.95794768E+04                                 8.437591                            6.882095      -0.022732       2.010400                    0.999554      26.343554      74.845400       0.614807       0.429783      -1.057362      -0.009925       0.020363      -0.022074       0.031630      -0.021988       0.018786      -0.040334      -0.032547       0.044353      -0.034887      -0.027045       0.061932              9.340142       4.757624      -0.595481       0.637420      10.171014      -2.576983      13.091788          -0.000001
          189              C       5.403158       5.977226       8.817864      -0.163675      30.552060 0.48326094E+03  0.11736873E+05                                 8.598349                            7.444973      -0.073090       1.941005                    0.998510      30.935962      92.201737       0.586354       0.430106      -1.049250       0.014345      -0.024996       0.027186       0.039619      -0.010192       0.009497       0.002261      -0.040999      -0.064531      -0.027653      -0.005996       0.033648              8.990855       5.074911      -0.578673       0.884226       9.036442      -0.436090      12.861211          -0.000001
          190              C       5.716026       5.062344       9.838792      -0.141467      29.612941 0.48013969E+03  0.11647420E+05                                 8.483965                            7.468137      -0.141193       1.931093                    0.997653      30.451206      90.836925       0.579637       0.435600      -1.045457      -0.008576       0.020938      -0.027082       0.035290       0.002905       0.005312      -0.008127       0.028934       0.063968      -0.026974       0.003128       0.023845              8.796919       5.059745      -0.837887       0.679987      10.870556      -0.671691      10.460457          -0.000003
          191              C       4.953501       6.563688       6.437376      -0.166142      28.339295 0.40360023E+03  0.93709905E+04                                 8.229159                            6.753623      -0.218992       1.938448                    0.996841      28.803774      83.950835       0.622470       0.423793      -1.053086       0.059586      -0.038107      -0.022514       0.074226       0.009505      -0.046189       0.043648       0.037050       0.064779      -0.069161      -0.000553       0.069714              9.259621       8.181802      -0.073974      -1.419054       7.850329      -3.331400      11.746732           0.000005
          192              C       6.968953       5.922489       3.530498      -0.051948      27.198966 0.39522757E+03  0.91153436E+04                                 7.903363                            6.677083       0.187374       2.039066                    0.999794      28.705316      82.988642       0.627802       0.423017      -1.055103       0.050325       0.044769       0.016131       0.069261       0.030893       0.015561       0.040457      -0.006563       0.021042      -0.043366      -0.016664       0.060030              8.306729       9.368468       1.296281      -2.540508       6.039197       1.066654       9.512523           0.000005
          193              C       5.838262       5.730130       4.236263      -0.112761      28.817021 0.42719843E+03  0.10025029E+05                                 8.252133                            6.964736       0.209742       2.052234                    0.998582      28.985224      83.947505       0.612970       0.425805      -1.055594      -0.013713       0.021108       0.042920       0.049757       0.024619      -0.011263       0.049284       0.012393       0.103340      -0.065093       0.002340       0.062753              8.753017      11.130005       3.003336      -1.186435       7.037800       0.800217       8.091245           0.000005
          194              C       7.091190       7.190812       5.277307       0.083362      23.447710 0.32947638E+03  0.72815076E+04                                 7.246280                            6.173045       0.219003       2.089400                    0.998856      26.415644      75.450286       0.639003       0.433716      -1.045577       0.006886      -0.032651      -0.027662       0.043344       0.004221       0.011485       0.006464      -0.031243       0.028405      -0.024374       0.004624       0.019750              7.630356       9.160255       2.112410      -1.299246       6.147788       0.755468       7.583025           0.000003
          195              C       7.552488       8.764096       9.776765      -0.048843      27.633331 0.39238001E+03  0.90170201E+04                                 7.923795                            6.606203       0.129855       2.014186                    0.999668      28.646426      82.182468       0.639031       0.417088      -1.060747      -0.015977      -0.020018       0.066434       0.071200      -0.015788      -0.011465      -0.048903      -0.039873       0.036250      -0.050859      -0.011166       0.062025              8.459289       8.314061      -3.167064      -2.075667       9.222972      -0.116526       7.840833           0.000001
          196              C       8.544934       8.244881       9.044178      -0.116171      28.789452 0.40433584E+03  0.93411729E+04                                 8.176455                            6.735338       0.353952       2.102038                    0.999123      28.453442      81.259263       0.630143       0.420734      -1.060774       0.039309      -0.035068       0.015597       0.054938      -0.038155      -0.010291      -0.036558      -0.046672      -0.010166      -0.058111      -0.001256       0.059366              8.804561       7.900714      -1.687658      -3.140301       7.837802      -0.938351      10.675166          -0.000000
          197              C       8.269902       7.043806      10.842955       0.090668      23.957489 0.33412396E+03  0.74105078E+04                                 7.398498                            6.247752       0.227622       2.094475                    0.998848      26.290639      75.239511       0.630369       0.438098      -1.042898      -0.015064       0.036799      -0.018365       0.043799       0.004965       0.015054      -0.008591      -0.030881      -0.000104      -0.026476       0.007093       0.019383              7.938751       7.647635      -2.043097      -2.268627       7.346297      -0.650186       8.822322           0.000003
          198              C      10.053977       6.213375       9.305696      -0.168698      29.732729 0.42197616E+03  0.99172391E+04                                 8.535575                            6.952484      -0.353788       1.897262                    0.995706      29.043216      85.442611       0.606708       0.429560      -1.048483      -0.074795       0.023117      -0.005009       0.078446      -0.036988      -0.014716      -0.011627      -0.008365      -0.008790      -0.044245       0.005521       0.038724              9.631664       9.345190      -1.291520      -0.668673      10.868953       3.502446       8.680850           0.000000
          199              C       9.551933       5.062344       8.487613       0.109971      28.708753 0.41295371E+03  0.95794170E+04                                 8.298528                            6.905893      -0.000401       2.020348                    0.999518      26.266905      74.880072       0.609676       0.433081      -1.054371       0.012587       0.025539       0.011746       0.030800       0.019835       0.015995       0.032608      -0.037535      -0.007082      -0.027750      -0.024744       0.052494              9.005813       5.165544       1.175305       1.464426      11.565803       2.005982      10.286091          -0.000002
          200              C       9.236154       5.251576       7.141464      -0.151603      30.065395 0.48224461E+03  0.11716356E+05                                 8.564803                            7.482793      -0.137632       1.928451                    0.997912      30.662448      91.666517       0.579015       0.435403      -1.045122      -0.011793      -0.028854      -0.011406       0.033192       0.007081      -0.003657       0.000219      -0.023451      -0.059049      -0.020469      -0.003085       0.023553              8.902911       5.377493       0.981021       1.436100      10.136457       0.904759      11.194785          -0.000004
          201              C       8.865078       4.178741       6.343498      -0.148810      28.969728 0.47592162E+03  0.11520171E+05                                 8.334821                            7.423380      -0.099821       1.941273                    0.997869      30.542005      91.022672       0.582752       0.434209      -1.046246       0.013803       0.026241       0.019775       0.035639      -0.001670       0.004206       0.002047       0.013251       0.064014      -0.017673      -0.004422       0.022095              8.529852       5.164170       0.731474       1.020338      11.524823       0.739859       8.900563           0.000000
          202              C       8.805415       2.891651       6.895033       0.100229      29.178772 0.41953065E+03  0.97516345E+04                                 8.351774                            6.923794      -0.011279       2.013125                    0.999495      26.328351      74.658038       0.614945       0.428505      -1.059221      -0.008604      -0.020045      -0.019941       0.029554       0.026181       0.013042       0.038417      -0.048484      -0.008570      -0.035424      -0.026830       0.062254              9.137391       4.892727       0.642076       0.790066      11.606897       2.813800      10.912548           0.000000
          203              C       9.089179       2.713367       8.224418      -0.146067      28.816256 0.45016539E+03  0.10710877E+05                                 8.216661                            7.168212       0.113804       2.015407                    0.998434      29.668384      86.724244       0.601412       0.428036      -1.053460       0.008727       0.034074       0.032553       0.047925       0.005423      -0.006907      -0.015938      -0.030993      -0.034621      -0.020087      -0.009153       0.029241              8.555034       5.562599       1.025808       1.208632       9.259237       1.456634      10.843266          -0.000002
          204              C       9.445703       3.797149       9.030767      -0.134609      29.374365 0.46476861E+03  0.11160417E+05                                 8.375378                            7.318214      -0.027084       1.972212                    0.997842      29.827433      87.936904       0.590280       0.432120      -1.049694      -0.014762      -0.038424      -0.022825       0.047067       0.002850      -0.003306       0.002663       0.017398       0.061210      -0.019607      -0.001409       0.021016              8.727772       5.765122       1.056225       1.114018      10.987209       0.711758       9.430984          -0.000003
          205              C       8.454712       1.714034       6.004865      -0.165185      28.932744 0.41221692E+03  0.96225285E+04                                 8.364725                            6.844136      -0.253069       1.928310                    0.996170      28.891602      84.455606       0.615744       0.426131      -1.051552       0.065019       0.019934      -0.021413       0.071298      -0.027840      -0.038421      -0.021184       0.042758       0.032344      -0.060600       0.008166       0.052434              9.444985       9.467451      -0.267150      -1.807521       9.575789       3.654010       9.291716           0.000004
          206              C      11.088624       1.460683       3.553968      -0.051054      26.868637 0.40677240E+03  0.94448572E+04                                 7.836807                            6.789773       0.101356       2.009744                    0.999559      28.873491      83.624855       0.620686       0.425001      -1.054374       0.039894      -0.032041       0.038969       0.064317      -0.016960      -0.008116      -0.048123      -0.012811       0.092392      -0.052483      -0.010581       0.063063              8.133932       9.485360      -1.419478      -2.390072       6.411369      -0.708485       8.505067           0.000003
          207              C       9.880808       1.947055       3.937864      -0.122735      26.493467 0.40858273E+03  0.94565333E+04                                 7.673087                            6.741840       0.381529       2.104523                    0.999514      28.652348      81.691831       0.634375       0.417165      -1.063872      -0.016576       0.004981       0.046239       0.049373      -0.030110      -0.017151      -0.046021       0.011689       0.124177      -0.071081       0.006414       0.064668              7.876541       8.852033      -2.352423      -1.028018       7.060858      -0.885398       7.716732           0.000005
          208              C      10.608408       0.555184       5.438242       0.085147      22.586609 0.32626300E+03  0.71932514E+04                                 7.055512                            6.141252       0.222465       2.091557                    0.998749      26.314735      75.086001       0.640872       0.433488      -1.045655       0.017823       0.022286      -0.036681       0.046474      -0.000598       0.004180      -0.011354      -0.023534       0.050082      -0.020604      -0.002957       0.023561              7.332707       8.585171      -2.209935      -1.107283       6.352767      -0.618293       7.060183           0.000004
          209              C      11.632869       6.121105      13.578840       0.629028      21.870281 0.23670212E+03  0.48311753E+04                                 7.184335                            5.431391      -0.069131       2.034939                    0.999504      21.869902      60.647512       0.642102       0.467360      -1.023023       0.008966       0.035293      -0.023272       0.043215      -0.052308       0.001408      -0.006699       0.094941      -0.131001      -0.052388      -0.040201       0.092588              8.317797       5.796080       3.376099       0.407524      10.870584       0.938589       8.286726           0.000007
          210              C      10.995491       4.834015      13.967765      -0.187446      35.676978 0.45946707E+03  0.10973630E+05                                 9.500400                            7.203243       0.055236       1.993957                    0.999019      29.987731      87.443001       0.605588       0.423480      -1.057688      -0.027605      -0.003487       0.012638       0.030560      -0.056783      -0.018622       0.018228       0.052275      -0.015565      -0.060477      -0.012931       0.073408             11.141017       9.147258       5.713588       1.475868      15.723788       1.147206       8.552005           0.000005
          211              C      10.232966       4.152154      13.124536      -0.197066      40.261089 0.50733674E+03  0.12438948E+05                                10.367950                            7.624157      -0.057177       1.948252                    0.998988      30.920875      91.788850       0.581434       0.429654      -1.052338      -0.012457       0.020568       0.013492       0.027572      -0.048242      -0.019340       0.016568       0.042931       0.039773      -0.059599      -0.000272       0.059872             12.549745      10.412491       6.505582       1.695772      18.484967       1.027470       8.751776           0.000004
          212              C       9.620327       2.829095      13.402818       0.608447      22.596655 0.25772574E+03  0.53882119E+04                                 7.468119                            5.743896      -0.093970       2.024303                    0.999624      22.551646      63.866553       0.610285       0.480050      -1.013396      -0.037059      -0.029688      -0.004336       0.047681      -0.039261      -0.024801       0.019940       0.079120      -0.098752      -0.048957      -0.031506       0.080463              8.642954       6.609115       3.522775       0.587220      11.998047      -0.827129       7.321700           0.000006
          213              C      12.890162       8.959583       9.260434       0.615123      22.414551 0.25335453E+03  0.52614921E+04                                 7.369683                            5.667711       0.014794       2.063619                    0.999676      22.201015      62.170895       0.620309       0.475464      -1.018288      -0.027094      -0.009385       0.036214       0.046191       0.019923       0.045606      -0.001775       0.103104      -0.047144      -0.052583      -0.030709       0.083292              8.475129       5.640405      -0.440232      -3.061960       7.899248       0.093402      11.885733           0.000004
          214              C      13.590113       8.643675       7.962900      -0.205942      40.957391 0.48774816E+03  0.11825542E+05                                10.408842                            7.417030       0.056025       1.979028                    0.999567      30.827010      90.598677       0.597290       0.422956      -1.057908      -0.000683       0.004270      -0.011939       0.012698       0.006142       0.045862       0.004294       0.027715      -0.104049      -0.058225       0.002447       0.055779             12.803894       8.070778       0.375913      -5.921702       9.913633      -2.497695      20.427272           0.000002
          215              C      13.870966       9.522587       7.037527      -0.190112      36.872738 0.45450547E+03  0.10834602E+05                                 9.692085                            7.150442      -0.079167       1.944241                    0.999390      30.236886      88.322796       0.609080       0.421850      -1.057839      -0.013503       0.006651       0.010388       0.018289       0.019338       0.044044       0.006095       0.051463      -0.092489      -0.051922      -0.015319       0.067241             11.542853       7.695991       0.222796      -5.231369       9.657066      -2.704278      17.275502          -0.000001
          216              C       0.020373       9.145687       5.788609       0.615819      22.374454 0.24670478E+03  0.50879893E+04                                 7.309174                            5.560898       0.020784       2.064310                    0.999658      22.083106      61.569285       0.631821       0.470049      -1.021499       0.021682      -0.025504      -0.029937       0.044909       0.036382       0.043415       0.019390       0.072907      -0.094693      -0.050809      -0.035623       0.086432              8.451125       6.032115      -0.830366      -3.048872       8.359507      -1.429634      10.961754           0.000005
          217              C      10.260615      10.423393      11.650980      -0.058073      27.775367 0.40832956E+03  0.95012816E+04                                 8.035310                            6.801255       0.106812       2.006885                    0.999786      29.150478      84.843766       0.619635       0.424814      -1.053246       0.030646      -0.059796       0.022602       0.070891      -0.020694       0.002981      -0.048603      -0.029357       0.041050      -0.045750      -0.016943       0.062693              8.506507       8.239483      -2.123210      -2.776224       7.406120      -0.266887       9.873918           0.000002
          218              C       9.230334      10.987961      12.319864      -0.109397      28.698004 0.41604770E+03  0.97007040E+04                                 8.241433                            6.883892       0.208750       2.058213                    0.998335      28.668192      82.809671       0.615021       0.427126      -1.054593      -0.025674      -0.018527       0.043042       0.053432      -0.021970      -0.016270      -0.033352      -0.007396       0.119365      -0.054880      -0.000878       0.055758              8.857797       8.712786      -3.573535      -1.335609       9.430404      -0.824599       8.430201           0.000001
          219              C      10.046701       9.352122      13.484962       0.087402      23.468792 0.32650386E+03  0.71903229E+04                                 7.243375                            6.136534       0.348400       2.134425                    0.998919      26.064745      74.007965       0.643068       0.432503      -1.047642       0.003303       0.019756      -0.043796       0.048159       0.007029       0.008237      -0.015253      -0.028220       0.027111      -0.024820       0.000236       0.024584              7.730356       7.747467      -2.630747      -1.686753       7.523670      -0.556147       7.919932           0.000003
          220              C       8.140389      10.584475      14.552828      -0.170492      29.917540 0.42521023E+03  0.10012220E+05                                 8.572150                            6.977155      -0.387505       1.887628                    0.995174      29.080597      85.630439       0.605892       0.429323      -1.048640       0.067587       0.019580      -0.036252       0.079155      -0.010950      -0.034242      -0.012679       0.005916       0.053665      -0.039849      -0.002679       0.042528              9.688504       8.930909      -0.237062      -1.524588       8.720593       3.377244      11.414009          -0.000002
          221              C       8.635157      11.541582      15.620695       0.107812      28.876062 0.41460668E+03  0.96180667E+04                                 8.312472                            6.901969       0.030970       2.029604                    0.999492      26.247324      74.589474       0.612793       0.430865      -1.056746      -0.016116      -0.015421      -0.021322       0.030857       0.014985       0.016713       0.034740      -0.025422       0.049390      -0.027930      -0.024642       0.052572              9.066017       4.999558       1.152337       1.145619      10.277934       2.019138      11.920559          -0.000002
          222              C       8.799594      11.117765       0.160934      -0.138617      29.784342 0.46451798E+03  0.11157533E+05                                 8.460185                            7.317729      -0.026324       1.971171                    0.998025      29.916155      88.330756       0.589874       0.432296      -1.049151       0.010397       0.026919       0.034434       0.044927      -0.006618       0.004774      -0.005203      -0.024382      -0.055562      -0.020135      -0.003913       0.024048              8.893461       5.667518       0.796816       1.097020       9.479926       1.011920      11.532938          -0.000005
          223              C       9.122649      12.029519       1.160069      -0.146861      29.056688 0.46298800E+03  0.11122286E+05                                 8.340113                            7.321186      -0.057071       1.959440                    0.998046      30.118108      89.212319       0.587296       0.434135      -1.047033      -0.008573      -0.026968      -0.029777       0.041079      -0.002205       0.014263      -0.009922      -0.002205       0.051079      -0.016387      -0.009806       0.026193              8.657343       5.443118       0.682203       0.886400      10.534875       1.711916       9.994035          -0.000001
          224              C       9.272534      13.363525       0.871728       0.099001      29.522909 0.41326027E+03  0.95794784E+04                                 8.437591                            6.882095      -0.022732       2.010400                    0.999554      26.343556      74.845406       0.614807       0.429783      -1.057362       0.009925       0.020363       0.022074       0.031630       0.021988       0.018786       0.040334      -0.032547       0.044353      -0.034887      -0.027045       0.061932              9.340142       4.757624       0.595481       0.637420      10.171014       2.576983      13.091789          -0.000000
          225              C       9.148842      13.796726      16.328136      -0.163675      30.552059 0.48326092E+03  0.11736872E+05                                 8.598349                            7.444973      -0.073090       1.941005                    0.998510      30.935962      92.201738       0.586353       0.430106      -1.049250      -0.014345      -0.024996      -0.027186       0.039619       0.010192       0.009497      -0.002261      -0.040999      -0.064531      -0.027653      -0.005996       0.033649              8.990855       5.074911       0.578673       0.884227       9.036443       0.436089      12.861211          -0.000001
          226              C       8.835974      12.881844      15.307208      -0.141467      29.612941 0.48013966E+03  0.11647419E+05                                 8.483965                            7.468137      -0.141193       1.931094                    0.997653      30.451205      90.836919       0.579637       0.435600      -1.045457       0.008576       0.020938       0.027082       0.035290      -0.002905       0.005312       0.008127       0.028934       0.063968      -0.026974       0.003128       0.023845              8.796919       5.059745       0.837887       0.679987      10.870556       0.671691      10.460456          -0.000003
          227              C       9.598499      14.383188       1.944624      -0.166142      28.339296 0.40360024E+03  0.93709907E+04                                 8.229159                            6.753623      -0.218992       1.938448                    0.996841      28.803775      83.950836       0.622470       0.423793      -1.053086      -0.059586      -0.038107       0.022514       0.074226      -0.009505      -0.046189      -0.043648       0.037050       0.064779      -0.069161      -0.000553       0.069714              9.259621       8.181802       0.073974      -1.419054       7.850329       3.331400      11.746731           0.000005
          228              C       7.583047      13.741989       4.851502      -0.051947      27.198961 0.39522747E+03  0.91153407E+04                                 7.903362                            6.677082       0.187374       2.039066                    0.999794      28.705312      82.988626       0.627802       0.423017      -1.055103      -0.050325       0.044769      -0.016131       0.069261      -0.030893       0.015561      -0.040457      -0.006563       0.021042      -0.043366      -0.016664       0.060030              8.306728       9.368466      -1.296281      -2.540508       6.039196      -1.066654       9.512521           0.000005
          229              C       8.713738      13.549630       4.145737      -0.112762      28.817028 0.42719858E+03  0.10025033E+05                                 8.252134                            6.964737       0.209742       2.052234                    0.998582      28.985229      83.947523       0.612970       0.425805      -1.055594       0.013713       0.021108      -0.042920       0.049757      -0.024619      -0.011263      -0.049284       0.012394       0.103340      -0.065093       0.002340       0.062753              8.753018      11.130007      -3.003336      -1.186435       7.037801      -0.800217       8.091246           0.000005
          230              C       7.460810      15.010312       3.104693       0.083362      23.447716 0.32947649E+03  0.72815105E+04                                 7.246281                            6.173046       0.219003       2.089400                    0.998856      26.415648      75.450297       0.639003       0.433716      -1.045577      -0.006887      -0.032651       0.027662       0.043344      -0.004221       0.011485      -0.006464      -0.031242       0.028405      -0.024374       0.004624       0.019750              7.630357       9.160256      -2.112410      -1.299246       6.147789      -0.755468       7.583025           0.000003
          231              C       6.999512       0.944596      15.369235      -0.048843      27.633332 0.39238004E+03  0.90170208E+04                                 7.923796                            6.606203       0.129855       2.014186                    0.999668      28.646427      82.182473       0.639031       0.417088      -1.060747       0.015977      -0.020018      -0.066434       0.071200       0.015788      -0.011465       0.048903      -0.039873       0.036251      -0.050859      -0.011166       0.062025              8.459289       8.314061       3.167064      -2.075667       9.222972       0.116526       7.840834           0.000001
          232              C       6.007066       0.425381      16.101822      -0.116171      28.789452 0.40433582E+03  0.93411726E+04                                 8.176455                            6.735338       0.353952       2.102038                    0.999123      28.453442      81.259267       0.630143       0.420734      -1.060774      -0.039309      -0.035068      -0.015597       0.054938       0.038155      -0.010291       0.036558      -0.046672      -0.010166      -0.058111      -0.001255       0.059366              8.804562       7.900715       1.687658      -3.140302       7.837803       0.938351      10.675167          -0.000000
          233              C       6.282098      14.863306      14.303045       0.090668      23.957488 0.33412395E+03  0.74105076E+04                                 7.398498                            6.247752       0.227622       2.094475                    0.998848      26.290639      75.239512       0.630369       0.438098      -1.042898       0.015064       0.036799       0.018365       0.043799      -0.004965       0.015054       0.008591      -0.030881      -0.000104      -0.026476       0.007093       0.019383              7.938751       7.647635       2.043097      -2.268627       7.346298       0.650187       8.822322           0.000003
          234              C       4.498023      14.032875      15.840304      -0.168698      29.732725 0.42197611E+03  0.99172379E+04                                 8.535574                            6.952484      -0.353788       1.897262                    0.995706      29.043215      85.442607       0.606708       0.429560      -1.048483       0.074795       0.023117       0.005009       0.078446       0.036988      -0.014716       0.011627      -0.008365      -0.008790      -0.044245       0.005521       0.038724              9.631663       9.345189       1.291520      -0.668673      10.868951      -3.502445       8.680849           0.000000
          235              C       5.000067      12.881844      16.658387       0.109971      28.708753 0.41295372E+03  0.95794174E+04                                 8.298528                            6.905893      -0.000400       2.020348                    0.999518      26.266906      74.880075       0.609676       0.433081      -1.054371      -0.012587       0.025539      -0.011746       0.030800      -0.019835       0.015995      -0.032608      -0.037535      -0.007082      -0.027750      -0.024744       0.052494              9.005812       5.165544      -1.175304       1.464426      11.565801      -2.005982      10.286092          -0.000002
          236              C       5.315846      13.071076       1.240536      -0.151603      30.065402 0.48224471E+03  0.11716359E+05                                 8.564804                            7.482794      -0.137633       1.928451                    0.997912      30.662452      91.666534       0.579015       0.435403      -1.045122       0.011793      -0.028854       0.011406       0.033192      -0.007081      -0.003657      -0.000219      -0.023451      -0.059049      -0.020469      -0.003085       0.023553              8.902913       5.377493      -0.981022       1.436100      10.136458      -0.904760      11.194787          -0.000004
          237              C       5.686922      11.998241       2.038502      -0.148810      28.969733 0.47592167E+03  0.11520173E+05                                 8.334822                            7.423380      -0.099821       1.941273                    0.997869      30.542007      91.022682       0.582751       0.434209      -1.046246      -0.013802       0.026241      -0.019775       0.035639       0.001670       0.004206      -0.002047       0.013251       0.064014      -0.017673      -0.004422       0.022095              8.529853       5.164170      -0.731474       1.020338      11.524826      -0.739859       8.900563           0.000001
          238              C       5.746585      10.711151       1.486967       0.100229      29.178767 0.41953067E+03  0.97516349E+04                                 8.351773                            6.923794      -0.011278       2.013125                    0.999495      26.328350      74.658033       0.614945       0.428505      -1.059221       0.008604      -0.020045       0.019941       0.029554      -0.026181       0.013042      -0.038417      -0.048483      -0.008570      -0.035424      -0.026830       0.062254              9.137389       4.892727      -0.642075       0.790066      11.606896      -2.813795      10.912544           0.000000
          239              C       5.462821      10.532866       0.157582      -0.146067      28.816243 0.45016534E+03  0.10710876E+05                                 8.216659                            7.168211       0.113803       2.015407                    0.998434      29.668385      86.724250       0.601412       0.428037      -1.053460      -0.008727       0.034074      -0.032553       0.047925      -0.005423      -0.006907       0.015938      -0.030993      -0.034621      -0.020087      -0.009153       0.029241              8.555031       5.562599      -1.025806       1.208630       9.259233      -1.456627      10.843261          -0.000002
          240              C       5.106297      11.616649      16.115233      -0.134609      29.374371 0.46476892E+03  0.11160426E+05                                 8.375380                            7.318216      -0.027084       1.972212                    0.997842      29.827435      87.936913       0.590280       0.432120      -1.049694       0.014762      -0.038424       0.022825       0.047067      -0.002850      -0.003306      -0.002663       0.017398       0.061210      -0.019607      -0.001409       0.021016              8.727773       5.765124      -1.056225       1.114016      10.987212      -0.711755       9.430982          -0.000003
          241              C       6.097288       9.533534       2.377135      -0.165185      28.932738 0.41221687E+03  0.96225268E+04                                 8.364724                            6.844136      -0.253069       1.928310                    0.996170      28.891600      84.455599       0.615744       0.426131      -1.051552      -0.065019       0.019934       0.021414       0.071298       0.027840      -0.038421       0.021184       0.042758       0.032344      -0.060600       0.008166       0.052434              9.444984       9.467450       0.267151      -1.807520       9.575787      -3.654008       9.291714           0.000004
          242              C       3.463376       9.280183       4.828032      -0.051054      26.868643 0.40677254E+03  0.94448615E+04                                 7.836809                            6.789775       0.101355       2.009744                    0.999559      28.873494      83.624871       0.620686       0.425001      -1.054374      -0.039894      -0.032041      -0.038969       0.064317       0.016960      -0.008116       0.048123      -0.012811       0.092392      -0.052483      -0.010581       0.063063              8.133934       9.485363       1.419479      -2.390071       6.411371       0.708485       8.505067           0.000003
          243              C       4.671192       9.766555       4.444136      -0.122735      26.493461 0.40858264E+03  0.94565310E+04                                 7.673086                            6.741839       0.381528       2.104523                    0.999514      28.652352      81.691848       0.634375       0.417165      -1.063872       0.016576       0.004981      -0.046239       0.049373       0.030110      -0.017151       0.046021       0.011689       0.124177      -0.071081       0.006414       0.064668              7.876540       8.852033       2.352421      -1.028017       7.060855       0.885397       7.716732           0.000005
          244              C       3.943592       8.374684       2.943758       0.085147      22.586610 0.32626302E+03  0.71932520E+04                                 7.055511                            6.141251       0.222465       2.091557                    0.998749      26.314736      75.086001       0.640872       0.433488      -1.045655      -0.017823       0.022286       0.036681       0.046474       0.000598       0.004180       0.011354      -0.023533       0.050082      -0.020604      -0.002957       0.023561              7.332706       8.585170       2.209935      -1.107283       6.352766       0.618293       7.060182           0.000004
          245              C       4.356869       1.698395       3.185160       0.629028      21.870280 0.23670212E+03  0.48311754E+04                                 7.184335                            5.431392      -0.069132       2.034939                    0.999504      21.869902      60.647515       0.642102       0.467360      -1.023023       0.008966      -0.035293       0.023272       0.043215       0.052308      -0.001408      -0.006699       0.094941      -0.131001      -0.052388      -0.040201       0.092588              8.317797       5.796080      -3.376099      -0.407525      10.870584       0.938590       8.286726           0.000008
          246              C       3.719491       2.985485       2.796235      -0.187446      35.676960 0.45946686E+03  0.10973624E+05                                 9.500397                            7.203241       0.055236       1.993957                    0.999019      29.987730      87.442996       0.605588       0.423480      -1.057688      -0.027605       0.003487      -0.012638       0.030560       0.056783       0.018622       0.018228       0.052275      -0.015565      -0.060477      -0.012931       0.073408             11.141011       9.147255      -5.713584      -1.475869      15.723774       1.147205       8.552005           0.000004
          247              C       2.956966       3.667345       3.639464      -0.197066      40.261052 0.50733647E+03  0.12438941E+05                                10.367944                            7.624155      -0.057177       1.948252                    0.998988      30.920871      91.788835       0.581434       0.429654      -1.052338      -0.012457      -0.020568      -0.013492       0.027572       0.048242       0.019340       0.016568       0.042931       0.039773      -0.059599      -0.000272       0.059872             12.549735      10.412486      -6.505573      -1.695775      18.484943       1.027474       8.751777           0.000004
          248              C       2.344327       4.990405       3.361182       0.608447      22.596654 0.25772586E+03  0.53882149E+04                                 7.468120                            5.743898      -0.093970       2.024303                    0.999624      22.551646      63.866556       0.610285       0.480050      -1.013396      -0.037059       0.029688       0.004336       0.047681       0.039261       0.024801       0.019940       0.079120      -0.098752      -0.048957      -0.031506       0.080463              8.642954       6.609115      -3.522774      -0.587220      11.998045      -0.827128       7.321701           0.000006
          249              C       5.614162      14.498917       7.503566       0.615123      22.414553 0.25335456E+03  0.52614929E+04                                 7.369683                            5.667711       0.014795       2.063619                    0.999676      22.201016      62.170897       0.620309       0.475464      -1.018288      -0.027094       0.009385      -0.036214       0.046191      -0.019923      -0.045606      -0.001775       0.103104      -0.047144      -0.052583      -0.030709       0.083292              8.475129       5.640406       0.440232       3.061960       7.899248       0.093402      11.885733           0.000004
          250              C       6.314113      14.814825       8.801100      -0.205942      40.957389 0.48774813E+03  0.11825541E+05                                10.408842                            7.417030       0.056025       1.979028                    0.999567      30.827009      90.598675       0.597290       0.422957      -1.057908      -0.000683      -0.004270       0.011939       0.012698      -0.006142      -0.045862       0.004294       0.027715      -0.104050      -0.058225       0.002447       0.055779             12.803894       8.070778      -0.375913       5.921702       9.913633      -2.497695      20.427272           0.000002
          251              C       6.594966      13.935913       9.726473      -0.190112      36.872737 0.45450547E+03  0.10834602E+05                                 9.692084                            7.150442      -0.079167       1.944241                    0.999390      30.236886      88.322796       0.609080       0.421850      -1.057839      -0.013503      -0.006651      -0.010388       0.018289      -0.019338      -0.044044       0.006095       0.051463      -0.092489      -0.051922      -0.015319       0.067241             11.542853       7.695991      -0.222796       5.231369       9.657066      -2.704277      17.275501          -0.000001
          252              C       7.296373      14.312813      10.975391       0.615819      22.374454 0.24670478E+03  0.50879893E+04                                 7.309174                            5.560898       0.020784       2.064310                    0.999658      22.083106      61.569285       0.631821       0.470049      -1.021499       0.021682       0.025504       0.029937       0.044909      -0.036382      -0.043415       0.019390       0.072907      -0.094693      -0.050809      -0.035623       0.086432              8.451125       6.032115       0.830366       3.048872       8.359507      -1.429634      10.961754           0.000005
          253              C       2.984615      13.035106       5.113020      -0.058073      27.775364 0.40832947E+03  0.95012791E+04                                 8.035310                            6.801255       0.106812       2.006885                    0.999786      29.150475      84.843751       0.619635       0.424814      -1.053246       0.030646       0.059796      -0.022602       0.070891       0.020694      -0.002981      -0.048603      -0.029357       0.041050      -0.045750      -0.016943       0.062693              8.506506       8.239485       2.123210       2.776227       7.406117      -0.266884       9.873917           0.000002
          254              C       1.954334      12.470539       4.444136      -0.109397      28.697996 0.41604747E+03  0.97006975E+04                                 8.241431                            6.883890       0.208751       2.058213                    0.998335      28.668189      82.809661       0.615021       0.427126      -1.054593      -0.025674       0.018527      -0.043042       0.053432       0.021970       0.016270      -0.033352      -0.007396       0.119365      -0.054880      -0.000878       0.055758              8.857795       8.712785       3.573533       1.335611       9.430400      -0.824599       8.430201           0.000001
          255              C       2.770701      14.106378       3.279038       0.087402      23.468778 0.32650365E+03  0.71903171E+04                                 7.243372                            6.136532       0.348399       2.134425                    0.998919      26.064744      74.007961       0.643068       0.432503      -1.047642       0.003303      -0.019756       0.043796       0.048159      -0.007029      -0.008237      -0.015253      -0.028220       0.027111      -0.024820       0.000236       0.024584              7.730353       7.747465       2.630746       1.686752       7.523665      -0.556146       7.919930           0.000003
          256              C       0.864389      12.874025       2.211172      -0.170492      29.917543 0.42521025E+03  0.10012220E+05                                 8.572151                            6.977156      -0.387506       1.887628                    0.995174      29.080599      85.630448       0.605892       0.429323      -1.048640       0.067587      -0.019580       0.036252       0.079155       0.010950       0.034242      -0.012679       0.005916       0.053665      -0.039849      -0.002679       0.042528              9.688504       8.930910       0.237062       1.524588       8.720593       3.377244      11.414010          -0.000002
          257              C       1.359157      11.916918       1.143305       0.107812      28.876066 0.41460673E+03  0.96180683E+04                                 8.312473                            6.901970       0.030969       2.029603                    0.999492      26.247326      74.589482       0.612793       0.430865      -1.056746      -0.016116       0.015421       0.021322       0.030857      -0.014985      -0.016713       0.034740      -0.025422       0.049390      -0.027930      -0.024642       0.052572              9.066018       4.999558      -1.152337      -1.145619      10.277935       2.019139      11.920561          -0.000002
          258              C       1.523594      12.340735      16.603066      -0.138617      29.784343 0.46451802E+03  0.11157534E+05                                 8.460185                            7.317729      -0.026323       1.971171                    0.998025      29.916157      88.330763       0.589874       0.432296      -1.049151       0.010397      -0.026919      -0.034434       0.044927       0.006618      -0.004774      -0.005203      -0.024382      -0.055562      -0.020135      -0.003913       0.024048              8.893460       5.667518      -0.796816      -1.097020       9.479925       1.011919      11.532939          -0.000005
          259              C       1.846649      11.428981      15.603931      -0.146861      29.056697 0.46298833E+03  0.11122295E+05                                 8.340115                            7.321189      -0.057071       1.959440                    0.998046      30.118109      89.212325       0.587296       0.434135      -1.047033      -0.008573       0.026968       0.029777       0.041079       0.002205      -0.014263      -0.009922      -0.002205       0.051079      -0.016387      -0.009806       0.026193              8.657345       5.443120      -0.682203      -0.886400      10.534876       1.711919       9.994038          -0.000001
          260              C       1.996534      10.094974      15.892272       0.099001      29.522921 0.41326033E+03  0.95794800E+04                                 8.437593                            6.882095      -0.022732       2.010399                    0.999554      26.343556      74.845406       0.614807       0.429783      -1.057362       0.009925      -0.020363      -0.022074       0.031630      -0.021988      -0.018786       0.040334      -0.032547       0.044353      -0.034887      -0.027045       0.061932              9.340146       4.757625      -0.595481      -0.637421      10.171010       2.576990      13.091804          -0.000000
          261              C       1.872842       9.661774       0.435864      -0.163675      30.552062 0.48326082E+03  0.11736869E+05                                 8.598349                            7.444972      -0.073090       1.941005                    0.998510      30.935963      92.201741       0.586354       0.430106      -1.049250      -0.014345       0.024996       0.027186       0.039619      -0.010192      -0.009497      -0.002261      -0.040999      -0.064531      -0.027653      -0.005996       0.033649              8.990856       5.074912      -0.578673      -0.884227       9.036441       0.436094      12.861217          -0.000001
          262              C       1.559974      10.576656       1.456792      -0.141467      29.612945 0.48013966E+03  0.11647419E+05                                 8.483966                            7.468137      -0.141193       1.931094                    0.997653      30.451205      90.836922       0.579637       0.435600      -1.045457       0.008576      -0.020938      -0.027082       0.035290       0.002905      -0.005312       0.008127       0.028934       0.063968      -0.026974       0.003128       0.023845              8.796921       5.059745      -0.837887      -0.679988      10.870558       0.671693      10.460459          -0.000003
          263              C       2.322499       9.075312      14.819376      -0.166142      28.339301 0.40360019E+03  0.93709894E+04                                 8.229161                            6.753623      -0.218992       1.938448                    0.996841      28.803777      83.950847       0.622470       0.423793      -1.053086      -0.059586       0.038107      -0.022514       0.074226       0.009505       0.046189      -0.043648       0.037050       0.064779      -0.069161      -0.000553       0.069714              9.259623       8.181802      -0.073974       1.419053       7.850329       3.331402      11.746739           0.000005
          264              C       0.307047       9.716511      11.912498      -0.051948      27.198963 0.39522749E+03  0.91153412E+04                                 7.903362                            6.677082       0.187374       2.039066                    0.999794      28.705313      82.988628       0.627802       0.423017      -1.055103      -0.050325      -0.044769       0.016131       0.069261       0.030893      -0.015561      -0.040457      -0.006563       0.021042      -0.043366      -0.016664       0.060030              8.306728       9.368466       1.296281       2.540508       6.039196      -1.066654       9.512522           0.000005
          265              C       1.437738       9.908870      12.618263      -0.112762      28.817028 0.42719853E+03  0.10025032E+05                                 8.252134                            6.964737       0.209741       2.052234                    0.998582      28.985228      83.947523       0.612970       0.425805      -1.055594       0.013713      -0.021108       0.042920       0.049757       0.024619       0.011263      -0.049284       0.012393       0.103340      -0.065093       0.002340       0.062753              8.753019      11.130008       3.003337       1.186435       7.037801      -0.800217       8.091247           0.000005
          266              C       0.184810       8.448188      13.659307       0.083362      23.447716 0.32947649E+03  0.72815104E+04                                 7.246280                            6.173046       0.219003       2.089400                    0.998856      26.415648      75.450297       0.639003       0.433716      -1.045577      -0.006887       0.032651      -0.027662       0.043344       0.004221      -0.011485      -0.006464      -0.031243       0.028406      -0.024374       0.004624       0.019750              7.630357       9.160256       2.112410       1.299247       6.147789      -0.755468       7.583026           0.000003
          267              C      14.275512       6.874904       1.394765      -0.048843      27.633325 0.39237989E+03  0.90170169E+04                                 7.923794                            6.606202       0.129855       2.014186                    0.999668      28.646428      82.182478       0.639031       0.417088      -1.060747       0.015977       0.020018       0.066434       0.071200      -0.015788       0.011465       0.048903      -0.039873       0.036250      -0.050859      -0.011166       0.062025              8.459288       8.314060      -3.167063       2.075668       9.222968       0.116526       7.840835           0.000001
          268              C      13.283066       7.394119       0.662178      -0.116171      28.789461 0.40433597E+03  0.93411769E+04                                 8.176457                            6.735339       0.353951       2.102038                    0.999123      28.453443      81.259272       0.630143       0.420734      -1.060774      -0.039309       0.035068       0.015597       0.054938      -0.038155       0.010291       0.036558      -0.046672      -0.010166      -0.058111      -0.001255       0.059366              8.804564       7.900716      -1.687658       3.140302       7.837806       0.938353      10.675169          -0.000000
          269              C      13.558098       8.595194       2.460955       0.090668      23.957494 0.33412413E+03  0.74105124E+04                                 7.398499                            6.247754       0.227622       2.094475                    0.998848      26.290638      75.239507       0.630368       0.438098      -1.042898       0.015064      -0.036799      -0.018364       0.043799       0.004965      -0.015054       0.008591      -0.030881      -0.000104      -0.026476       0.007093       0.019383              7.938752       7.647634      -2.043096       2.268627       7.346300       0.650187       8.822323           0.000003
          270              C      11.774023       9.425625       0.923696      -0.168698      29.732723 0.42197608E+03  0.99172370E+04                                 8.535574                            6.952484      -0.353788       1.897262                    0.995706      29.043214      85.442602       0.606708       0.429560      -1.048483       0.074795      -0.023117      -0.005009       0.078446      -0.036988       0.014716       0.011627      -0.008365      -0.008790      -0.044245       0.005521       0.038724              9.631663       9.345188      -1.291519       0.668673      10.868951      -3.502445       8.680849           0.000000
          271              C      12.276067      10.576656       0.105613       0.109971      28.708754 0.41295374E+03  0.95794179E+04                                 8.298528                            6.905892      -0.000400       2.020348                    0.999518      26.266906      74.880072       0.609676       0.433081      -1.054371      -0.012587      -0.025539       0.011746       0.030800       0.019835      -0.015995      -0.032608      -0.037535      -0.007082      -0.027750      -0.024744       0.052494              9.005812       5.165544       1.175304      -1.464426      11.565801      -2.005981      10.286092          -0.000002
          272              C      12.591846      10.387424      15.523464      -0.151603      30.065396 0.48224458E+03  0.11716355E+05                                 8.564803                            7.482793      -0.137632       1.928451                    0.997912      30.662447      91.666514       0.579015       0.435403      -1.045122       0.011793       0.028854      -0.011406       0.033192       0.007081       0.003657      -0.000219      -0.023451      -0.059049      -0.020469      -0.003085       0.023553              8.902912       5.377493       0.981021      -1.436100      10.136457      -0.904760      11.194786          -0.000004
          273              C      12.962922      11.460259      14.725498      -0.148810      28.969730 0.47592159E+03  0.11520170E+05                                 8.334822                            7.423379      -0.099821       1.941273                    0.997869      30.542004      91.022668       0.582752       0.434209      -1.046246      -0.013802      -0.026241       0.019775       0.035639      -0.001670      -0.004206      -0.002047       0.013251       0.064014      -0.017673      -0.004422       0.022095              8.529852       5.164170       0.731474      -1.020338      11.524824      -0.739859       8.900563           0.000000
          274              C      13.022585      12.747349      15.277033       0.100229      29.178768 0.41953069E+03  0.97516355E+04                                 8.351773                            6.923794      -0.011279       2.013125                    0.999495      26.328351      74.658038       0.614945       0.428505      -1.059221       0.008604       0.020045      -0.019941       0.029554       0.026181      -0.013042      -0.038417      -0.048484      -0.008570      -0.035424      -0.026830       0.062254              9.137389       4.892727       0.642075      -0.790066      11.606896      -2.813795      10.912544           0.000000
          275              C      12.738821      12.925634      16.606418      -0.146067      28.816248 0.45016543E+03  0.10710879E+05                                 8.216660                            7.168212       0.113804       2.015407                    0.998434      29.668388      86.724261       0.601412       0.428037      -1.053460      -0.008727      -0.034074       0.032553       0.047925       0.005423       0.006907       0.015938      -0.030993      -0.034621      -0.020087      -0.009153       0.029241              8.555032       5.562600       1.025807      -1.208631       9.259234      -1.456628      10.843263          -0.000002
          276              C      12.382297      11.841851       0.648767      -0.134609      29.374368 0.46476883E+03  0.11160423E+05                                 8.375379                            7.318215      -0.027084       1.972212                    0.997842      29.827433      87.936904       0.590280       0.432120      -1.049694       0.014762       0.038425      -0.022825       0.047068       0.002850       0.003306      -0.002663       0.017398       0.061210      -0.019607      -0.001409       0.021016              8.727772       5.765123       1.056225      -1.114017      10.987211      -0.711755       9.430982          -0.000003
          277              C      13.373288      13.924966      14.386865      -0.165185      28.932740 0.41221693E+03  0.96225287E+04                                 8.364725                            6.844137      -0.253069       1.928310                    0.996170      28.891604      84.455616       0.615744       0.426131      -1.051552      -0.065019      -0.019934      -0.021414       0.071298      -0.027840       0.038421       0.021184       0.042758       0.032344      -0.060600       0.008166       0.052434              9.444985       9.467451      -0.267150       1.807520       9.575788      -3.654009       9.291716           0.000004
          278              C      10.739376      14.178317      11.935968      -0.051054      26.868644 0.40677261E+03  0.94448633E+04                                 7.836809                            6.789775       0.101355       2.009744                    0.999559      28.873494      83.624870       0.620686       0.425001      -1.054374      -0.039894       0.032041       0.038969       0.064317      -0.016960       0.008116       0.048123      -0.012811       0.092392      -0.052483      -0.010581       0.063063              8.133933       9.485360      -1.419480       2.390070       6.411372       0.708485       8.505067           0.000003
          279              C      11.947192      13.691944      12.319864      -0.122735      26.493468 0.40858288E+03  0.94565379E+04                                 7.673088                            6.741842       0.381528       2.104523                    0.999514      28.652352      81.691851       0.634375       0.417165      -1.063872       0.016576      -0.004981       0.046239       0.049373      -0.030110       0.017151       0.046021       0.011689       0.124177      -0.071081       0.006414       0.064668              7.876541       8.852032      -2.352423       1.028016       7.060861       0.885398       7.716731           0.000005
          280              C      11.219592      15.083816      13.820242       0.085147      22.586614 0.32626308E+03  0.71932537E+04                                 7.055513                            6.141252       0.222465       2.091557                    0.998749      26.314738      75.086012       0.640872       0.433488      -1.045655      -0.017823      -0.022286      -0.036681       0.046474      -0.000598      -0.004180       0.011354      -0.023534       0.050082      -0.020604      -0.002957       0.023561              7.332708       8.585173      -2.209935       1.107284       6.352768       0.618292       7.060183           0.000004
          281              N      11.059520       6.257164       4.014978      -0.278904      35.832371 0.55621373E+03  0.13709707E+05                                 9.120131                            7.645399      -0.090085       1.981526                    0.998039      29.091231      81.722133       0.630565       0.394085      -1.094523       0.097363      -0.088465       0.004650       0.131633       0.007856       0.007618       0.047368      -0.032993       0.145192      -0.042782      -0.033560       0.076342             10.131021      11.752021      -4.408846       3.009171       9.294009      -0.822792       9.347032           0.000002
          282              N      12.708262       5.332899       5.116373       0.091236      26.442438 0.32790820E+03  0.70539500E+04                                 7.443273                            5.810135       0.221599       2.172865                    0.999153      22.532507      58.367329       0.737521       0.386057      -1.104570       0.033359      -0.026597       0.010778       0.044004      -0.061570       0.063954       0.027201       0.019533       0.096290      -0.107429       0.024850       0.082580              8.540294       8.940925      -2.880085       4.146718       6.697005      -1.245145       9.982952           0.000001
          283              N       0.481671       0.974310      12.567971      -0.273026      36.545579 0.56902954E+03  0.14107117E+05                                 9.275182                            7.759391      -0.193984       1.950026                    0.997417      29.150188      82.152380       0.622660       0.396782      -1.092548      -0.118121       0.063705      -0.018002       0.135407       0.001041      -0.005219       0.050068      -0.047884       0.138390      -0.047953      -0.030610       0.078563             10.264110      14.144540      -2.730176       3.349985       7.096506      -0.196055       9.551285           0.000001
          284              N      13.188478       1.266759      11.419637       0.077223      26.697189 0.34723166E+03  0.75804932E+04                                 7.488956                            5.986479       0.036692       2.102234                    0.998855      23.021371      60.156514       0.724892       0.387039      -1.103408      -0.024910       0.033334      -0.025842       0.048984      -0.048838       0.056916       0.051473       0.077259       0.092498      -0.113926       0.029670       0.084256              8.414443       9.889408      -1.765685       4.117381       5.334691      -0.532255      10.019230           0.000002
          285              N       0.096043      15.459151       5.852312      -0.279113      36.457686 0.57422292E+03  0.14278713E+05                                 9.263281                            7.804923      -0.242171       1.932363                    0.997011      29.376701      83.114220       0.619170       0.397821      -1.091033       0.080484      -0.005215       0.107756       0.134596       0.030802      -0.022928      -0.044462      -0.061382      -0.043563      -0.043333      -0.034397       0.077730             10.253139      11.275106       2.744850       4.377092       8.755514       0.644247      10.728798           0.000001
          286              N       1.728778       0.670913       7.029145       0.088069      26.721524 0.33065136E+03  0.71245758E+04                                 7.499135                            5.836115       0.275657       2.191435                    0.999184      22.537952      58.343048       0.735883       0.386286      -1.104905       0.022277       0.007548       0.035784       0.042822       0.079540       0.055112      -0.026384      -0.016702      -0.005807      -0.110969       0.025536       0.085433              8.625990       9.231493       4.226564       3.228005       8.876940       1.523031       7.769539           0.000001
          287              N       4.265191       7.243985      12.248281      -0.265292      35.692152 0.56468042E+03  0.13980857E+05                                 9.138202                            7.747468      -0.240910       1.938690                    0.997136      29.055677      81.992656       0.620622       0.398610      -1.090639      -0.102783      -0.078798       0.017851       0.130737      -0.011164       0.023268      -0.037738      -0.032644       0.169369      -0.049981      -0.028615       0.078596             10.014294      13.790000       3.850979       1.760216       8.231572      -0.051731       8.021310           0.000001
          288              N       2.312313       6.449524      11.632540       0.078169      26.366736 0.34040121E+03  0.73852307E+04                                 7.399627                            5.900457       0.078593       2.115604                    0.999034      22.879372      59.354351       0.736074       0.383541      -1.107313      -0.018261      -0.041737      -0.012743       0.047305       0.057920       0.059042      -0.037692       0.073927       0.048636      -0.108729       0.023408       0.085321              8.353140      10.533641       3.020698       3.852026       6.205199       1.257998       8.320580           0.000003
          289              N       3.783520       1.562336      12.749022      -0.278904      35.832362 0.55621348E+03  0.13709700E+05                                 9.120129                            7.645397      -0.090085       1.981526                    0.998039      29.091233      81.722142       0.630565       0.394085      -1.094523       0.097363       0.088465      -0.004650       0.131633      -0.007856      -0.007618       0.047368      -0.032993       0.145192      -0.042782      -0.033560       0.076342             10.131019      11.752019       4.408845      -3.009168       9.294007      -0.822790       9.347031           0.000002
          290              N       5.432262       2.486601      11.647627       0.091236      26.442438 0.32790822E+03  0.70539504E+04                                 7.443273                            5.810135       0.221598       2.172865                    0.999153      22.532508      58.367331       0.737521       0.386057      -1.104570       0.033359       0.026597      -0.010778       0.044004       0.061570      -0.063954       0.027201       0.019533       0.096290      -0.107429       0.024850       0.082580              8.540294       8.940925       2.880085      -4.146718       6.697005      -1.245146       9.982952           0.000002
          291              N       7.757671       6.845190       4.196029      -0.273026      36.545579 0.56902958E+03  0.14107118E+05                                 9.275181                            7.759391      -0.193983       1.950026                    0.997417      29.150189      82.152381       0.622660       0.396782      -1.092548      -0.118121      -0.063705       0.018002       0.135407      -0.001041       0.005219       0.050068      -0.047884       0.138390      -0.047953      -0.030610       0.078563             10.264110      14.144539       2.730176      -3.349985       7.096505      -0.196055       9.551284           0.000001
          292              N       5.912478       6.552741       5.344363       0.077223      26.697184 0.34723163E+03  0.75804924E+04                                 7.488955                            5.986478       0.036692       2.102234                    0.998855      23.021370      60.156509       0.724892       0.387039      -1.103408      -0.024910      -0.033334       0.025842       0.048984       0.048838      -0.056916       0.051473       0.077259       0.092498      -0.113926       0.029670       0.084256              8.414441       9.889407       1.765685      -4.117379       5.334690      -0.532255      10.019226           0.000002
          293              N       7.372043       7.999348      10.911688      -0.279113      36.457683 0.57422281E+03  0.14278710E+05                                 9.263281                            7.804922      -0.242171       1.932363                    0.997011      29.376701      83.114222       0.619169       0.397821      -1.091033       0.080484       0.005215      -0.107756       0.134596      -0.030802       0.022928      -0.044462      -0.061382      -0.043563      -0.043333      -0.034397       0.077730             10.253139      11.275110      -2.744852      -4.377091       8.755516       0.644247      10.728793           0.000001
          294              N       9.004778       7.148587       9.734855       0.088068      26.721526 0.33065136E+03  0.71245760E+04                                 7.499137                            5.836116       0.275657       2.191435                    0.999184      22.537952      58.343052       0.735883       0.386286      -1.104905       0.022277      -0.007548      -0.035784       0.042822      -0.079540      -0.055112      -0.026384      -0.016702      -0.005807      -0.110969       0.025536       0.085433              8.625992       9.231495      -4.226565      -3.228006       8.876941       1.523031       7.769541           0.000001
          295              N      11.541191       0.575515       4.515719      -0.265292      35.692149 0.56468046E+03  0.13980858E+05                                 9.138201                            7.747468      -0.240909       1.938690                    0.997136      29.055678      81.992660       0.620622       0.398610      -1.090639      -0.102783       0.078798      -0.017851       0.130737       0.011164      -0.023268      -0.037738      -0.032644       0.169369      -0.049981      -0.028615       0.078596             10.014293      13.789998      -3.850977      -1.760215       8.231570      -0.051733       8.021310           0.000001
          296              N       9.588313       1.369976       5.131460       0.078169      26.366738 0.34040125E+03  0.73852317E+04                                 7.399628                            5.900458       0.078593       2.115604                    0.999034      22.879372      59.354354       0.736074       0.383541      -1.107312      -0.018261       0.041737       0.012743       0.047305      -0.057920      -0.059042      -0.037692       0.073927       0.048636      -0.108729       0.023408       0.085321              8.353141      10.533640      -3.020698      -3.852029       6.205199       1.257999       8.320584           0.000003
          297              N      10.768480       9.381836      12.396978      -0.278904      35.832360 0.55621344E+03  0.13709699E+05                                 9.120129                            7.645397      -0.090085       1.981526                    0.998039      29.091232      81.722137       0.630565       0.394085      -1.094523      -0.097363       0.088465       0.004650       0.131633       0.007856      -0.007618      -0.047368      -0.032993       0.145192      -0.042782      -0.033560       0.076342             10.131018      11.752018      -4.408844      -3.009168       9.294007       0.822789       9.347031           0.000002
          298              N       9.119738      10.306101      13.498373       0.091236      26.442436 0.32790819E+03  0.70539496E+04                                 7.443273                            5.810135       0.221598       2.172865                    0.999153      22.532507      58.367328       0.737521       0.386057      -1.104570      -0.033359       0.026597       0.010778       0.044004      -0.061570      -0.063954      -0.027201       0.019533       0.096290      -0.107429       0.024850       0.082580              8.540294       8.940924      -2.880085      -4.146718       6.697005       1.245146       9.982951           0.000001
          299              N       6.794329      14.664690       4.185971      -0.273026      36.545580 0.56902958E+03  0.14107118E+05                                 9.275182                            7.759391      -0.193984       1.950026                    0.997417      29.150189      82.152381       0.622660       0.396782      -1.092548       0.118121      -0.063705      -0.018002       0.135407       0.001041       0.005219      -0.050068      -0.047884       0.138390      -0.047953      -0.030610       0.078563             10.264110      14.144540      -2.730176      -3.349985       7.096506       0.196055       9.551284           0.000001
          300              N       8.639522      14.372241       3.037637       0.077223      26.697185 0.34723164E+03  0.75804927E+04                                 7.488955                            5.986479       0.036691       2.102233                    0.998855      23.021371      60.156516       0.724892       0.387039      -1.103408       0.024910      -0.033334      -0.025842       0.048984      -0.048838      -0.056916      -0.051473       0.077259       0.092498      -0.113927       0.029670       0.084256              8.414442       9.889408      -1.765685      -4.117380       5.334691       0.532255      10.019227           0.000002
          301              N       7.179957       0.179848      14.234312      -0.279113      36.457683 0.57422281E+03  0.14278710E+05                                 9.263281                            7.804922      -0.242171       1.932363                    0.997011      29.376701      83.114221       0.619170       0.397821      -1.091033      -0.080484       0.005215       0.107756       0.134596       0.030802       0.022928       0.044462      -0.061382      -0.043563      -0.043333      -0.034397       0.077730             10.253139      11.275109       2.744852      -4.377091       8.755515      -0.644247      10.728793           0.000001
          302              N       5.547222      14.968087      15.411145       0.088069      26.721524 0.33065135E+03  0.71245755E+04                                 7.499135                            5.836115       0.275658       2.191435                    0.999184      22.537951      58.343044       0.735883       0.386286      -1.104905      -0.022277      -0.007548       0.035784       0.042822       0.079540      -0.055112       0.026384      -0.016702      -0.005807      -0.110969       0.025536       0.085433              8.625991       9.231494       4.226564      -3.228005       8.876940      -1.523031       7.769539           0.000001
          303              N       3.010809       8.395015       3.866281      -0.265292      35.692146 0.56468041E+03  0.13980857E+05                                 9.138201                            7.747468      -0.240910       1.938690                    0.997136      29.055677      81.992656       0.620622       0.398610      -1.090639       0.102783       0.078798       0.017851       0.130737      -0.011164      -0.023268       0.037738      -0.032644       0.169369      -0.049981      -0.028615       0.078596             10.014292      13.789997       3.850976      -1.760215       8.231569       0.051733       8.021309           0.000001
          304              N       4.963687       9.189476       3.250540       0.078169      26.366736 0.34040123E+03  0.73852311E+04                                 7.399628                            5.900458       0.078593       2.115604                    0.999034      22.879371      59.354350       0.736074       0.383541      -1.107312       0.018262       0.041737      -0.012743       0.047305       0.057920      -0.059042       0.037692       0.073927       0.048636      -0.108729       0.023408       0.085321              8.353140      10.533639       3.020698      -3.852028       6.205199      -1.257999       8.320583           0.000003
          305              N       3.492480      14.076664       4.367022      -0.278904      35.832371 0.55621373E+03  0.13709707E+05                                 9.120131                            7.645399      -0.090085       1.981526                    0.998039      29.091231      81.722136       0.630565       0.394085      -1.094523      -0.097363      -0.088465      -0.004650       0.131633      -0.007856       0.007618      -0.047368      -0.032993       0.145192      -0.042782      -0.033560       0.076342             10.131021      11.752022       4.408846       3.009171       9.294010       0.822792       9.347033           0.000002
          306              N       1.843738      13.152399       3.265627       0.091236      26.442440 0.32790823E+03  0.70539508E+04                                 7.443273                            5.810135       0.221598       2.172865                    0.999153      22.532508      58.367331       0.737521       0.386057      -1.104570      -0.033359      -0.026597      -0.010778       0.044004       0.061570       0.063954      -0.027201       0.019533       0.096290      -0.107429       0.024850       0.082580              8.540294       8.940925       2.880085       4.146718       6.697005       1.245145       9.982953           0.000002
          307              N      14.070329       8.793810      12.578029      -0.273026      36.545579 0.56902954E+03  0.14107116E+05                                 9.275182                            7.759391      -0.193984       1.950026                    0.997417      29.150188      82.152380       0.622660       0.396782      -1.092548       0.118121       0.063705       0.018002       0.135407      -0.001041      -0.005219      -0.050068      -0.047884       0.138390      -0.047953      -0.030610       0.078563             10.264111      14.144540       2.730176       3.349986       7.096506       0.196055       9.551285           0.000001
          308              N       1.363522       9.086259      13.726363       0.077223      26.697188 0.34723164E+03  0.75804927E+04                                 7.488956                            5.986479       0.036691       2.102233                    0.998855      23.021371      60.156518       0.724892       0.387039      -1.103408       0.024910       0.033334       0.025843       0.048984       0.048838       0.056916      -0.051473       0.077259       0.092498      -0.113927       0.029670       0.084256              8.414444       9.889409       1.765685       4.117381       5.334691       0.532255      10.019231           0.000002
          309              N      14.455957       7.639651       2.529688      -0.279113      36.457684 0.57422288E+03  0.14278712E+05                                 9.263281                            7.804923      -0.242171       1.932363                    0.997011      29.376700      83.114219       0.619169       0.397821      -1.091033      -0.080484      -0.005215      -0.107755       0.134596      -0.030802      -0.022928       0.044462      -0.061382      -0.043563      -0.043333      -0.034397       0.077730             10.253139      11.275106      -2.744850       4.377092       8.755514      -0.644247      10.728798           0.000001
          310              N      12.823222       8.490413       1.352855       0.088068      26.721524 0.33065136E+03  0.71245758E+04                                 7.499136                            5.836115       0.275657       2.191435                    0.999184      22.537952      58.343048       0.735883       0.386286      -1.104905      -0.022277       0.007548      -0.035784       0.042822      -0.079540       0.055112       0.026384      -0.016702      -0.005807      -0.110969       0.025536       0.085433              8.625991       9.231493      -4.226564       3.228005       8.876941      -1.523031       7.769539           0.000001
          311              N      10.286809      15.063485      12.897719      -0.265292      35.692146 0.56468038E+03  0.13980855E+05                                 9.138200                            7.747467      -0.240910       1.938690                    0.997136      29.055676      81.992652       0.620622       0.398610      -1.090639       0.102783      -0.078798      -0.017851       0.130737       0.011164       0.023268       0.037738      -0.032644       0.169369      -0.049981      -0.028615       0.078596             10.014292      13.789996      -3.850976       1.760215       8.231569       0.051733       8.021310           0.000001
          312              N      12.239687      14.269024      13.513460       0.078169      26.366737 0.34040130E+03  0.73852332E+04                                 7.399628                            5.900458       0.078593       2.115604                    0.999034      22.879371      59.354351       0.736074       0.383541      -1.107312       0.018261      -0.041737       0.012743       0.047305      -0.057920       0.059042       0.037692       0.073927       0.048636      -0.108729       0.023408       0.085321              8.353140      10.533639      -3.020698       3.852027       6.205200      -1.257998       8.320581           0.000003
          313              O      10.134013       9.253127       3.966865      -0.572618      34.845058 0.56467014E+03  0.13722620E+05                                 8.364255                            7.316250       0.455181       2.201687                    0.996940      27.523284      72.407621       0.709007       0.355479      -1.143408       0.001838      -0.022460       0.027166       0.035297       0.000479       0.024333       0.055253       0.011235       0.114827      -0.060085      -0.015432       0.075517              8.838834       6.335109       1.598879       0.763314       9.045264       1.538436      11.136129           0.000002
          314              O       9.822600       8.732818       6.073597      -0.596018      36.217082 0.52291051E+03  0.12416251E+05                                 8.570893                            6.977831       1.081997       2.398745                    0.997442      27.426731      70.395350       0.738751       0.349176      -1.153137       0.009155       0.006511      -0.011858       0.016335      -0.030190      -0.034714      -0.071698       0.064152      -0.082760      -0.108479       0.048669       0.059810              9.789141       7.357684       2.945176      -2.521739      11.020084      -4.634708      10.989656           0.000000
          315              O      12.773746      13.364933       4.014978      -0.563983      35.821216 0.56899799E+03  0.13807607E+05                                 8.476597                            7.274393       0.638325       2.267250                    0.996347      27.163357      70.626833       0.723743       0.348750      -1.152762       0.011028       0.009178       0.037681       0.040320       0.023104      -0.029705      -0.059935      -0.008095      -0.033987      -0.062825      -0.015072       0.077897              9.267341       8.706694       2.904622      -2.193661      10.775394      -1.214423       8.319935           0.000001
          316              O      12.108719      13.358521       6.139480      -0.585723      30.059159 0.48719036E+03  0.11405970E+05                                 7.537637                            6.750610       0.874048       2.321511                    0.998032      27.709296      71.449972       0.745854       0.350767      -1.147717       0.020264      -0.012875      -0.015593       0.028628      -0.053327       0.040416       0.051649       0.053347       0.025769      -0.102338       0.043627       0.058710              7.967365       5.880213       0.821413       0.486594       9.162616       2.879471       8.859267           0.000001
          317              O       9.125559       7.700644       1.629796      -0.578664      37.384182 0.59130538E+03  0.14494606E+05                                 8.727819                            7.434246       0.574527       2.241341                    0.996195      27.500206      71.979181       0.712883       0.350504      -1.150756       0.018540      -0.038718       0.006631       0.043437       0.033320       0.001653       0.060079      -0.007816       0.091344      -0.068759      -0.009063       0.077821              9.555068       6.964355       1.091619       1.849761       8.848416       2.096486      12.852434          -0.000002
          318              O       9.236154       5.517439       1.183538      -0.575684      28.785652 0.45443775E+03  0.10435203E+05                                 7.244495                            6.462782       1.046734       2.381079                    0.999292      27.165178      68.929634       0.773898       0.344664      -1.155025       0.010935       0.021297      -0.007313       0.025033      -0.024566      -0.036580      -0.048355       0.046635      -0.163303      -0.095006       0.030888       0.064119              7.591067       5.817831      -1.535161       1.229494       9.257546      -2.010477       7.697823          -0.000002
          319              O       6.771046       7.692824      14.110594      -0.581962      35.307719 0.57515050E+03  0.14042317E+05                                 8.464786                            7.396927       0.319167       2.156015                    0.995133      27.806945      73.333914       0.703228       0.356740      -1.142348       0.005718      -0.020824      -0.019764       0.029274      -0.037827       0.022596      -0.044248      -0.053228      -0.132773      -0.063042      -0.024121       0.087163              9.024443       7.717383      -2.162431       2.172024      11.166422      -0.694863       8.189523          -0.000001
          320              O       7.184322       5.662726      13.265353      -0.560976      35.061191 0.52599319E+03  0.12492166E+05                                 8.365050                            7.009580       1.008119       2.392787                    0.995802      26.759974      68.411151       0.736230       0.350296      -1.153657       0.006415       0.004066       0.008926       0.011720       0.066109      -0.065384       0.047389       0.036348      -0.011173      -0.119600       0.037356       0.082245              9.386778       6.597600       1.164429       1.435556      10.448599       4.336969      11.114136          -0.000001
          321              O       2.858013      14.205373      12.797135      -0.572618      34.845064 0.56467023E+03  0.13722623E+05                                 8.364256                            7.316251       0.455181       2.201687                    0.996940      27.523286      72.407629       0.709007       0.355479      -1.143408       0.001838       0.022460      -0.027166       0.035297      -0.000479      -0.024333       0.055253       0.011235       0.114827      -0.060085      -0.015432       0.075517              8.838836       6.335110      -1.598880      -0.763314       9.045266       1.538436      11.136131           0.000002
          322              O       2.546600      14.725682      10.690403      -0.596018      36.217080 0.52291046E+03  0.12416250E+05                                 8.570893                            6.977831       1.081997       2.398745                    0.997442      27.426729      70.395346       0.738751       0.349176      -1.153137       0.009155      -0.006511       0.011858       0.016335       0.030190       0.034714      -0.071698       0.064152      -0.082760      -0.108479       0.048669       0.059810              9.789142       7.357684      -2.945176       2.521739      11.020084      -4.634708      10.989656           0.000000
          323              O       5.497746      10.093567      12.749022      -0.563983      35.821220 0.56899795E+03  0.13807606E+05                                 8.476597                            7.274392       0.638325       2.267250                    0.996347      27.163357      70.626830       0.723743       0.348750      -1.152762       0.011028      -0.009178      -0.037681       0.040320      -0.023104       0.029705      -0.059935      -0.008095      -0.033987      -0.062825      -0.015072       0.077897              9.267342       8.706695      -2.904624       2.193662      10.775397      -1.214424       8.319934           0.000001
          324              O       4.832719      10.099979      10.624520      -0.585723      30.059167 0.48719045E+03  0.11405973E+05                                 7.537638                            6.750610       0.874047       2.321511                    0.998032      27.709299      71.449981       0.745854       0.350767      -1.147717       0.020264       0.012875       0.015593       0.028628       0.053327      -0.040416       0.051649       0.053347       0.025769      -0.102338       0.043628       0.058710              7.967367       5.880214      -0.821414      -0.486595       9.162620       2.879473       8.859269           0.000001
          325              O       1.849559       0.118856      15.134204      -0.578664      37.384181 0.59130537E+03  0.14494605E+05                                 8.727819                            7.434245       0.574527       2.241341                    0.996195      27.500206      71.979180       0.712883       0.350504      -1.150756       0.018540       0.038718      -0.006631       0.043437      -0.033320      -0.001653       0.060079      -0.007816       0.091344      -0.068759      -0.009063       0.077821              9.555068       6.964355      -1.091619      -1.849761       8.848416       2.096486      12.852434          -0.000002
          326              O       1.960154       2.302061      15.580462      -0.575684      28.785645 0.45443762E+03  0.10435199E+05                                 7.244493                            6.462781       1.046735       2.381079                    0.999292      27.165176      68.929624       0.773898       0.344664      -1.155025       0.010935      -0.021297       0.007313       0.025033       0.024566       0.036580      -0.048355       0.046634      -0.163303      -0.095006       0.030888       0.064119              7.591065       5.817830       1.535160      -1.229493       9.257544      -2.010476       7.697821          -0.000002
          327              O      14.047046       0.126676       2.653406      -0.581962      35.307721 0.57515056E+03  0.14042318E+05                                 8.464786                            7.396927       0.319166       2.156015                    0.995133      27.806946      73.333918       0.703228       0.356740      -1.142348       0.005718       0.020824       0.019764       0.029274       0.037827      -0.022596      -0.044248      -0.053228      -0.132773      -0.063042      -0.024121       0.087163              9.024443       7.717384       2.162431      -2.172024      11.166422      -0.694864       8.189524          -0.000001
          328              O      14.460322       2.156774       3.498647      -0.560976      35.061186 0.52599310E+03  0.12492163E+05                                 8.365049                            7.009580       1.008119       2.392788                    0.995802      26.759972      68.411144       0.736230       0.350296      -1.153657       0.006415      -0.004066      -0.008926       0.011720      -0.066109       0.065384       0.047389       0.036348      -0.011173      -0.119600       0.037356       0.082245              9.386777       6.597599      -1.164429      -1.435556      10.448598       4.336968      11.114135          -0.000001
          329              O      11.693987       6.385873      12.348865      -0.572618      34.845064 0.56467022E+03  0.13722622E+05                                 8.364256                            7.316251       0.455181       2.201687                    0.996940      27.523286      72.407628       0.709007       0.355479      -1.143408      -0.001838       0.022460       0.027166       0.035297       0.000479      -0.024333      -0.055253       0.011235       0.114827      -0.060085      -0.015433       0.075517              8.838836       6.335110       1.598880      -0.763314       9.045266      -1.538437      11.136131           0.000002
          330              O      12.005400       6.906182      14.455597      -0.596018      36.217081 0.52291048E+03  0.12416251E+05                                 8.570894                            6.977832       1.081997       2.398745                    0.997442      27.426729      70.395347       0.738751       0.349176      -1.153137      -0.009156      -0.006511      -0.011858       0.016335      -0.030190       0.034714       0.071698       0.064152      -0.082760      -0.108479       0.048669       0.059810              9.789142       7.357685       2.945176       2.521739      11.020085       4.634708      10.989656           0.000000
          331              O       9.054254       2.274067      12.396978      -0.563983      35.821216 0.56899789E+03  0.13807604E+05                                 8.476597                            7.274392       0.638324       2.267250                    0.996347      27.163355      70.626825       0.723743       0.348750      -1.152762      -0.011028      -0.009178       0.037681       0.040320       0.023104       0.029705       0.059935      -0.008095      -0.033987      -0.062825      -0.015072       0.077897              9.267342       8.706695       2.904624       2.193662      10.775396       1.214424       8.319934           0.000001
          332              O       9.719281       2.280479      14.521480      -0.585723      30.059169 0.48719048E+03  0.11405974E+05                                 7.537639                            6.750611       0.874048       2.321511                    0.998032      27.709298      71.449981       0.745854       0.350767      -1.147717      -0.020264       0.012875      -0.015593       0.028628      -0.053327      -0.040416      -0.051649       0.053347       0.025769      -0.102338       0.043628       0.058710              7.967368       5.880214       0.821414      -0.486595       9.162620      -2.879473       8.859270           0.000001
          333              O      12.702441       7.938356      10.011796      -0.578664      37.384188 0.59130549E+03  0.14494609E+05                                 8.727820                            7.434246       0.574527       2.241341                    0.996195      27.500208      71.979190       0.712883       0.350504      -1.150756      -0.018540       0.038718       0.006631       0.043437       0.033320      -0.001653      -0.060079      -0.007816       0.091344      -0.068759      -0.009063       0.077821              9.555070       6.964356       1.091619      -1.849761       8.848417      -2.096486      12.852436          -0.000002
          334              O      12.591846      10.121561       9.565538      -0.575684      28.785649 0.45443769E+03  0.10435201E+05                                 7.244494                            6.462781       1.046734       2.381079                    0.999292      27.165178      68.929631       0.773898       0.344664      -1.155025      -0.010935      -0.021297      -0.007313       0.025033      -0.024565       0.036580       0.048355       0.046634      -0.163303      -0.095006       0.030888       0.064119              7.591066       5.817830      -1.535160      -1.229493       9.257544       2.010476       7.697822          -0.000002
          335              O       0.504954       7.946176       5.728594      -0.581962      35.307718 0.57515049E+03  0.14042316E+05                                 8.464785                            7.396926       0.319166       2.156015                    0.995133      27.806945      73.333913       0.703229       0.356740      -1.142348      -0.005718       0.020824      -0.019764       0.029274      -0.037827      -0.022596       0.044248      -0.053228      -0.132773      -0.063042      -0.024121       0.087163              9.024443       7.717383      -2.162431      -2.172024      11.166421       0.694864       8.189523          -0.000001
          336              O       0.091678       9.976274       4.883353      -0.560976      35.061186 0.52599310E+03  0.12492163E+05                                 8.365049                            7.009580       1.008120       2.392788                    0.995802      26.759972      68.411144       0.736230       0.350296      -1.153657      -0.006415      -0.004066       0.008926       0.011720       0.066109       0.065384      -0.047389       0.036348      -0.011173      -0.119600       0.037356       0.082245              9.386777       6.597599       1.164429      -1.435556      10.448598      -4.336968      11.114135          -0.000001
          337              O       4.417987       1.433627       4.415135      -0.572618      34.845062 0.56467022E+03  0.13722622E+05                                 8.364256                            7.316251       0.455181       2.201687                    0.996940      27.523286      72.407628       0.709007       0.355479      -1.143408      -0.001838      -0.022460      -0.027166       0.035297      -0.000479       0.024333      -0.055253       0.011235       0.114827      -0.060085      -0.015433       0.075517              8.838835       6.335110      -1.598880       0.763314       9.045264      -1.538436      11.136130           0.000002
          338              O       4.729400       0.913318       2.308403      -0.596018      36.217084 0.52291052E+03  0.12416252E+05                                 8.570894                            6.977832       1.081997       2.398745                    0.997442      27.426730      70.395350       0.738751       0.349176      -1.153137      -0.009155       0.006511       0.011858       0.016335       0.030190      -0.034714       0.071698       0.064152      -0.082760      -0.108479       0.048669       0.059810              9.789142       7.357685      -2.945176      -2.521739      11.020084       4.634708      10.989657           0.000000
          339              O       1.778254       5.545433       4.367022      -0.563983      35.821212 0.56899791E+03  0.13807605E+05                                 8.476596                            7.274392       0.638324       2.267250                    0.996347      27.163356      70.626827       0.723743       0.348750      -1.152762      -0.011027       0.009178      -0.037681       0.040320      -0.023104      -0.029705       0.059935      -0.008095      -0.033987      -0.062825      -0.015072       0.077897              9.267340       8.706693      -2.904621      -2.193661      10.775393       1.214423       8.319934           0.000001
          340              O       2.443281       5.539021       2.242520      -0.585723      30.059162 0.48719043E+03  0.11405972E+05                                 7.537637                            6.750610       0.874048       2.321511                    0.998032      27.709299      71.449980       0.745854       0.350767      -1.147717      -0.020264      -0.012875       0.015593       0.028628       0.053327       0.040416      -0.051649       0.053347       0.025769      -0.102338       0.043628       0.058710              7.967365       5.880213      -0.821413       0.486594       9.162616      -2.879471       8.859267           0.000001
          341              O       5.426441      15.520144       6.752204      -0.578664      37.384182 0.59130538E+03  0.14494606E+05                                 8.727819                            7.434246       0.574527       2.241341                    0.996195      27.500206      71.979181       0.712883       0.350504      -1.150756      -0.018540      -0.038718      -0.006631       0.043437      -0.033320       0.001653      -0.060079      -0.007816       0.091344      -0.068759      -0.009063       0.077821              9.555068       6.964356      -1.091619       1.849761       8.848416      -2.096486      12.852434          -0.000002
          342              O       5.315846      13.336939       7.198462      -0.575684      28.785645 0.45443760E+03  0.10435199E+05                                 7.244493                            6.462781       1.046734       2.381079                    0.999292      27.165176      68.929624       0.773898       0.344664      -1.155025      -0.010935       0.021297       0.007313       0.025033       0.024566      -0.036580       0.048355       0.046634      -0.163304      -0.095006       0.030888       0.064119              7.591065       5.817830       1.535160       1.229493       9.257544       2.010476       7.697821          -0.000002
          343              O       7.780954      15.512324      11.035406      -0.581962      35.307718 0.57515051E+03  0.14042317E+05                                 8.464785                            7.396927       0.319166       2.156015                    0.995133      27.806945      73.333914       0.703228       0.356740      -1.142348      -0.005718      -0.020824       0.019764       0.029274       0.037827       0.022596       0.044248      -0.053229      -0.132773      -0.063042      -0.024121       0.087163              9.024443       7.717383       2.162431       2.172024      11.166422       0.694864       8.189523          -0.000001
          344              O       7.367678      13.482226      11.880647      -0.560976      35.061186 0.52599310E+03  0.12492163E+05                                 8.365049                            7.009579       1.008119       2.392788                    0.995802      26.759972      68.411143       0.736230       0.350296      -1.153658      -0.006415       0.004066      -0.008926       0.011720      -0.066109      -0.065384      -0.047389       0.036348      -0.011173      -0.119600       0.037356       0.082245              9.386777       6.597599      -1.164429       1.435556      10.448597      -4.336968      11.114135          -0.000001

******************************************************
Auxiliary information for the entire system
The total spin magnetic moment of the unit cell is   0.000220
The total net atomic charge of the unit cell is   -0.000000
Accuracy of reproducing the electrostatic potential in the unit cell:
  The inner radius (bohr) =    5.0000
  The outer radius (bohr) =   12.0000
  Valid grid points have density less than (e/(bohr^3)) =    0.0001
  The number of valid grid points were=         6696
  The rms potential error without charges in kcal/mol is=      4.32743
  The rms potential error with partial charges in kcal/mol is=      0.91751
  The RRMSE value at monopole order=      0.21202
  The rms potential error with partial charges and cloud penetration in kcal/mol is=      0.92199
  The RRMSE value at monopole order with cloud penetration is=      0.21306
  The rms potential error with partial charges and atomic dipoles in kcal/mol is=      0.54266
  The RRMSE value at dipole order=      0.12540
  The rms potential error with partial charges, atomic dipoles and cloud penetration in kcal/mol is=      0.53811
  The RRMSE value at dipole order with cloud penetration=      0.12435

******************************************************
The electron densities and ab initio electrostatic potential were computed in VASP using the PBE functional and
projector augmented wave method. See the main text of the journal article for a description of computational details.
The atomic charges, dipoles, and quadrupoles were computed with the DDEC6 method as described in
(a) T. A. Manz and N. Gabaldon Limas, RSC Adv. 6 (2016) 47771-47801 DOI: 10.1039/c6ra04656h
(b) N. Gabaldon Limas and T. A. Manz, RSC Adv. 8 (2018) 2678-2707 DOI: 10.1039/c7ra11829e.
For each atom in the material, the electron cloud parameters were fit to the spherically averaged atom-in-material
electron density using radial positions for which this density was between 10^-4 and 10^-2 electrons per cubic bohr.
The polarizabilities, dispersion coefficients, and quantum Drude oscillator (QDO) parameters were fit using the MCLF method.
The magnetic structure of the system was optimized in VASP from the default ferromagnetic initial guess using spin polarization.
The atomic spin moments (ASMs) were computed on this optimized magnetic structure using the DDEC6 partition as inputs
to the method of T. A. Manz and D. S. Sholl, J. Chem. Theory Comput. 7 (2011) 4146-4164 DOI: 10.1021/ct200539n.
The RMSE and RRMSE were computed using a uniform grid with Ewald summation.
