# Supplementary material for: A collection of forcefield precursors for metal–organic frameworks
Source: RSC Adv. 2019 Nov 13;9(63):36492–507. doi: 10.1039/c9ra07327b (PMC9075174; doi:10.1039/c9ra07327b)
Supplement: RA-009-C9RA07327B-s6193 [file RA-009-C9RA07327B-s6193.xyz]

  136
jmolscript: load "" {1 1 1} spacegroup "x,y,z" unitcell [{     12.697700     0.000000     0.000000 }, {      0.000000    15.103300     0.000000 }, {      0.000000     0.000000    18.903000 }]
Zn     2.524176     0.729187     4.267352     1.004283
Zn     1.621115     2.888204     7.220757     0.941379
Zn     3.824674    14.374113    13.718852     1.004324
Zn     4.727735    12.215096    16.672257     0.941378
Zn    10.173524     8.280837     5.184148     1.004321
Zn    11.076585    10.439854     2.230743     0.941378
Zn     8.873026     6.822463    14.635648     1.004314
Zn     7.969965     4.663446    11.682243     0.941378
H      5.917128    14.748372     6.030057     0.111469
H      8.154463    14.549009     6.642514     0.107074
H      9.026795     0.786882     8.307868     0.109587
H      5.481597     2.632505     8.691599     0.134347
H      2.785875     3.985761     1.996157     0.112463
H      2.429070     5.627490     0.404524     0.116611
H      1.145333     7.486706     0.931918     0.124173
H      0.650122     6.101733     4.669041     0.124882
H      0.431722     0.354928    15.481557     0.111469
H     10.892087     0.554291    16.094014     0.107074
H     10.019755    14.316418    17.759368     0.109587
H      0.867253    12.470795    18.143099     0.134347
H      3.562975    11.117539    11.447657     0.112463
H      3.919780     9.475810     9.856024     0.116611
H      5.203517     7.616594    10.383418     0.124173
H      5.698728     9.001567    14.120541     0.124882
H      6.780572     7.196722     3.421443     0.111469
H      4.543237     6.997359     2.808986     0.107074
H      3.670905     8.338532     1.143631     0.109587
H      7.216103    10.184155     0.759901     0.134348
H      9.911825    11.537411     7.455343     0.112462
H     10.268630    13.179140     9.046976     0.116610
H     11.552367    15.038356     8.519582     0.124173
H     12.047578    13.653383     4.782459     0.124882
H     12.265978     7.906578    12.872943     0.111469
H      1.805613     8.105941    12.260486     0.107074
H      2.677945     6.764768    10.595132     0.109587
H     11.830447     4.919145    10.211401     0.134348
H      9.134725     3.565889    16.906843     0.112462
H      8.777920     1.924160    18.498476     0.116611
H      7.494183     0.064944    17.971082     0.124173
H      6.998972     1.449917    14.233959     0.124882
C      4.027710     1.322294     6.911882     0.631624
C      5.475248     1.154647     7.304686    -0.039435
C      6.272664     0.198608     6.687125    -0.112806
C      7.612271     0.074006     7.061027    -0.094292
C      8.137956     0.885053     8.052300    -0.097799
C      7.345619     1.845472     8.668727    -0.017520
C      6.013631     1.985027     8.288776    -0.121444
C      7.929714     2.695637     9.776065     0.563158
C      1.977032     3.798178     4.524811     0.633169
C      2.284316     4.739265     2.211840    -0.101088
C      2.065916     5.717354     1.255348    -0.086858
C      1.300244     6.833035     1.574431    -0.079158
C      0.765925     6.978178     2.849438    -0.035364
C      0.999309     6.002807     3.813491    -0.120702
C      1.758631     4.875194     3.494787    -0.038304
C     12.551169     8.144606     3.160015     0.626585
C      2.321140    13.781006    16.363382     0.631624
C      0.873602    13.948653    16.756186    -0.039435
C      0.076186    14.904692    16.138625    -0.112806
C     11.434279    15.029294    16.512527    -0.094292
C     10.908594    14.218247    17.503800    -0.097799
C     11.700931    13.257828    18.120227    -0.017520
C      0.335219    13.118273    17.740276    -0.121444
C     11.116836    12.407663     0.324565     0.563157
C      4.371818    11.305122    13.976311     0.633170
C      4.064534    10.364035    11.663340    -0.101088
C      4.282934     9.385946    10.706848    -0.086858
C      5.048606     8.270265    11.025931    -0.079158
C      5.582925     8.125122    12.300938    -0.035364
C      5.349541     9.100493    13.264991    -0.120702
C      4.590219    10.228106    12.946287    -0.038304
C      6.495381     6.958694    12.611515     0.626584
C      8.669990     8.873944     2.539618     0.631625
C      7.222452     8.706297     2.146814    -0.039435
C      6.425036     7.750258     2.764375    -0.112806
C      5.085429     7.625656     2.390473    -0.094293
C      4.559744     8.436703     1.399200    -0.097799
C      5.352081     9.397122     0.782773    -0.017519
C      6.684069     9.536677     1.162724    -0.121444
C      4.767986    10.247287    18.578435     0.563155
C     10.720668    11.349828     4.926689     0.633170
C     10.413384    12.290915     7.239660    -0.101088
C     10.631784    13.269004     8.196152    -0.086858
C     11.397456    14.384685     7.877069    -0.079158
C     11.931775    14.529828     6.602062    -0.035364
C     11.698391    13.554457     5.638009    -0.120702
C     10.939069    12.426844     5.956713    -0.038304
C      0.146531     0.592956     6.291485     0.626584
C     10.376560     6.229356    11.991118     0.631625
C     11.824098     6.397003    11.598314    -0.039435
C     12.621514     7.353042    12.215875    -0.112806
C      1.263421     7.477644    11.841973    -0.094292
C      1.789106     6.666597    10.850700    -0.097798
C      0.996769     5.706178    10.234273    -0.017521
C     12.362481     5.566623    10.614224    -0.121444
C      1.580864     4.856013     9.126935     0.563160
C      8.325882     3.753472    14.378189     0.633170
C      8.633166     2.812385    16.691160    -0.101088
C      8.414766     1.834296    17.647652    -0.086858
C      7.649094     0.718615    17.328569    -0.079158
C      7.114775     0.573472    16.053562    -0.035364
C      7.348159     1.548843    15.089509    -0.120702
C      8.107481     2.676456    15.408213    -0.038304
C      6.202319    14.510344    15.742985     0.626585
O      3.534405     0.537980     6.066729    -0.610013
O      3.424697     2.253714     7.504869    -0.515758
O      7.187152     3.642614    10.210077    -0.544096
O      9.050921     2.449302    10.203083    -0.477761
O      2.694960     2.818125     4.221229    -0.607582
O      1.398779     3.985761     5.633472    -0.521680
O     12.107765     8.273135     4.312341    -0.601086
O     12.303690     8.903999     2.179327    -0.518069
O      2.814445    14.565320    15.518229    -0.610027
O      2.924153    12.849586    16.956369    -0.515759
O     11.859398    11.460686     0.758577    -0.544097
O      9.995629    12.653998     0.751583    -0.477761
O      3.653890    12.285175    13.672729    -0.607594
O      4.950071    11.117539    15.084972    -0.521681
O      6.938785     6.830165    13.763841    -0.601083
O      6.742860     6.199301    11.630827    -0.518069
O      9.163295     8.089630     3.384771    -0.610025
O      9.273003     9.805364     1.946631    -0.515758
O      5.510548    11.194264    18.144423    -0.544096
O      3.646779    10.000952    18.151417    -0.477757
O     10.002740    10.369775     5.230271    -0.607593
O     11.298921    11.537411     3.818028    -0.521680
O      0.589935     0.721485     5.139159    -0.601075
O      0.394010     1.352349     7.272173    -0.518068
O      9.883255     7.013670    12.836271    -0.610022
O      9.773547     5.297936    11.398131    -0.515758
O      0.838302     3.909036     8.692923    -0.544098
O      2.702071     5.102348     8.699917    -0.477765
O      9.043810     4.733525    14.681771    -0.607590
O      7.747629     3.565889    13.269528    -0.521680
O      5.758915    14.381815    14.590659    -0.601088
O      5.954840    13.750951    16.723673    -0.518069

The following XYZ coordinates are in angstroms. Other properties are in atomic units.
The sperically averaged electron density of each atom fit to a function of the form exp(a - br)
eigen_1, eigen_2 and eigen_3 are the three eigenvalues of traceless quadrupole moment tensor
  atom number  atomic symbol              X              Y              Z     net charge C6 coefficient C8 coefficient C10 coefficient fluctuating dipole atomic polarizability isotropic forcefield polarizability              a              b squared Pearson coefficient          <r^3>          <r^4>         wp_QDO          m_QDO          q_QDO       dipole_x       dipole_y       dipole_z         dipole            Qxy            Qxz            Qyz     Q(x^2-y^2)  Q(3z^2 - R^2)        eigen_1        eigen_2        eigen_3 static polarizability      alpha(xx)      alpha(xy)      alpha(xz)      alpha(yy)      alpha(yz)      alpha(zz) atomic spin moment
            1             Zn       2.524176       0.729187       4.267352       1.004283      79.123813 0.17810079E+04  0.56315780E+05                                15.818422                           14.474231       0.050649       1.881389                    0.999859      45.358645     125.877419       0.439122       0.441120      -1.109587       0.006362      -0.026258      -0.036965       0.045786       0.015941       0.025250      -0.043656       0.023248      -0.102815      -0.071268       0.033580       0.037688             16.931803      16.332883       0.694369       0.708317      17.537428       0.531324      16.925099           0.154234
            2             Zn       1.621115       2.888204       7.220757       0.941379      89.734946 0.17332880E+04  0.54178300E+05                                16.656771                           13.842619       0.033108       1.893453                    0.997510      44.869026     121.898373       0.472666       0.414569      -1.132301      -0.016965       0.021066       0.034904       0.044158       0.009919       0.013062      -0.043877       0.057431      -0.046291      -0.064767       0.025223       0.039544             19.788016      17.686162      -0.808611      -0.195500      21.598520       2.530186      20.079366           0.001505
            3             Zn       3.824674      14.374113      13.718852       1.004324      79.098991 0.17802943E+04  0.56287357E+05                                15.814982                           14.471193       0.050802       1.881493                    0.999859      45.352158     125.851281       0.439176       0.441111      -1.109597      -0.006397       0.026351      -0.037100       0.045954       0.015910      -0.025206       0.043547       0.023184      -0.102580      -0.071104       0.033499       0.037605             16.928037      16.329307       0.694183      -0.708141      17.533451      -0.531132      16.921355           0.154203
            4             Zn       4.727735      12.215096      16.672257       0.941378      89.735321 0.17332922E+04  0.54178474E+05                                16.656826                           13.842641       0.033108       1.893453                    0.997510      44.869081     121.898655       0.472665       0.414570      -1.132301       0.016965      -0.021067       0.034905       0.044159       0.009921      -0.013063       0.043879       0.057433      -0.046299      -0.064770       0.025224       0.039547             19.788107      17.686338      -0.808588       0.195432      21.598627      -2.530033      20.079358           0.001505
            5             Zn      10.173524       8.280837       5.184148       1.004321      79.102914 0.17804069E+04  0.56291841E+05                                15.815521                           14.471668       0.050783       1.881478                    0.999859      45.353203     125.855450       0.439168       0.441112      -1.109595      -0.006392      -0.026336       0.037079       0.045927      -0.015915       0.025213       0.043564       0.023194      -0.102615      -0.071129       0.033511       0.037618             16.928627      16.329874      -0.694212       0.708165      17.534093      -0.531161      16.921916           0.154197
            6             Zn      11.076585      10.439854       2.230743       0.941378      89.735328 0.17332929E+04  0.54178500E+05                                16.656825                           13.842642       0.033107       1.893452                    0.997510      44.869092     121.898680       0.472665       0.414569      -1.132301       0.016965       0.021066      -0.034905       0.044158      -0.009920       0.013063       0.043879       0.057433      -0.046296      -0.064770       0.025224       0.039546             19.788105      17.686310       0.808598      -0.195443      21.598643      -2.530060      20.079361           0.001506
            7             Zn       8.873026       6.822463      14.635648       1.004314      79.108979 0.17805810E+04  0.56298776E+05                                15.816362                           14.472410       0.050744       1.881452                    0.999859      45.354784     125.861826       0.439155       0.441114      -1.109593       0.006383       0.026313       0.037045       0.045885      -0.015922      -0.025224      -0.043591       0.023210      -0.102674      -0.071170       0.033531       0.037639             16.929548      16.330743      -0.694258      -0.708211      17.535045       0.531206      16.922857           0.154190
            8             Zn       7.969965       4.663446      11.682243       0.941378      89.735237 0.17332929E+04  0.54178497E+05                                16.656813                           13.842643       0.033105       1.893451                    0.997510      44.869081     121.898627       0.472665       0.414569      -1.132301      -0.016965      -0.021066      -0.034905       0.044158      -0.009919      -0.013063      -0.043878       0.057432      -0.046294      -0.064769       0.025224       0.039545             19.788077      17.686268       0.808591       0.195465      21.598580       2.530107      20.079381           0.001506
            9              H       5.917128      14.748372       6.030057       0.111469       1.233050 0.91351975E+01  0.91171699E+02                                 1.788638                            1.685198      -1.002083       2.399204                    0.998130       3.357258       8.973305       0.526440       1.165777      -0.737873      -0.011042      -0.026941      -0.026906       0.039645      -0.003444      -0.000960       0.017026      -0.006431      -0.004004      -0.016124      -0.002864       0.018988              1.820396       1.769089       0.140534       0.292485       1.783529       0.433312       1.908571           0.000160
           10              H       8.154463      14.549009       6.642514       0.107074       1.162284 0.80831575E+01  0.78759310E+02                                 1.756120                            1.607484      -0.939774       2.428049                    0.998163       3.404164       9.185851       0.524375       1.198791      -0.727925       0.020893      -0.024327      -0.019983       0.037784      -0.002572       0.003245       0.018203       0.009282      -0.005882      -0.021651       0.006204       0.015447              1.857692       2.030488      -0.572661      -0.290148       1.939522       0.384902       1.603066          -0.000034
           11              H       9.026795       0.786882       8.307868       0.109587       1.115286 0.80013880E+01  0.78731067E+02                                 1.776743                            1.650949      -1.250096       2.280824                    0.995196       3.680520      10.391279       0.487295       1.277419      -0.707661       0.035844      -0.001093       0.010246       0.037296      -0.001863       0.004268       0.001641       0.016909      -0.016439      -0.008223      -0.004115       0.012338              1.849202       2.512027      -0.256446       0.179829       1.539727       0.093418       1.495851           0.000585
           12              H       5.481597       2.632505       8.691599       0.134347       1.120372 0.82789068E+01  0.81913633E+02                                 1.774409                            1.677541      -1.195681       2.325411                    0.996367       3.488998       9.781757       0.485644       1.274690      -0.710162      -0.023623       0.031685       0.016282       0.042745      -0.009040      -0.006789       0.004726      -0.005042      -0.007408      -0.009702      -0.004660       0.014363              1.814356       1.953169      -0.322559      -0.054789       1.828873       0.321413       1.661026           0.000227
           13              H       2.785875       3.985761       1.996157       0.112463       1.233793 0.91071956E+01  0.90880881E+02                                 1.793985                            1.685232      -1.028808       2.387645                    0.997938       3.362757       9.006326       0.524871       1.169408      -0.736826       0.022982      -0.028473      -0.012507       0.038670      -0.011330      -0.010058       0.006029      -0.002175       0.017304      -0.015011      -0.003585       0.018597              1.837111       1.685285      -0.424575      -0.148474       2.209987       0.113465       1.616059           0.000193
           14              H       2.429070       5.627490       0.404524       0.116611       1.083251 0.74949151E+01  0.70531438E+02                                 1.588409                            1.484955      -0.724978       2.535526                    0.999866       3.032147       7.634208       0.589928       1.103294      -0.755094       0.016311      -0.002352      -0.035491       0.039131      -0.012656      -0.009367      -0.004639      -0.014774       0.028456      -0.022772       0.009791       0.012981              1.639594       1.448832      -0.025345      -0.331151       1.379284       0.088758       2.090665          -0.000007
           15              H       1.145333       7.486706       0.931918       0.124173       1.148903 0.82800355E+01  0.80913004E+02                                 1.734157                            1.625394      -0.860924       2.477882                    0.999412       3.246090       8.683613       0.523846       1.196510      -0.730535      -0.004599       0.030005      -0.031045       0.043420      -0.003543      -0.001790      -0.009767      -0.010189       0.038538      -0.013660      -0.004165       0.017826              1.785930       1.556028      -0.160005       0.047819       1.946101      -0.422443       1.855661           0.000048
           16              H       0.650122       6.101733       4.669041       0.124882       1.171726 0.88893870E+01  0.89273302E+02                                 1.804666                            1.720113      -1.324311       2.257048                    0.995188       3.557126       9.952658       0.488633       1.248169      -0.715975      -0.010933       0.004738       0.038049       0.039871       0.001976      -0.004329       0.004015       0.001396       0.036980      -0.009787      -0.004128       0.013914              1.828101       1.588892      -0.171180      -0.258706       1.684900      -0.056379       2.210512           0.000243
           17              H       0.431722       0.354928      15.481557       0.111469       1.233019 0.91348877E+01  0.91167555E+02                                 1.788582                            1.685150      -1.002083       2.399204                    0.998130       3.357213       8.973043       0.526458       1.165749      -0.737880       0.011042       0.026941      -0.026907       0.039645      -0.003444       0.000960      -0.017027      -0.006431      -0.004002      -0.016124      -0.002864       0.018988              1.820339       1.769032       0.140528      -0.292469       1.783474      -0.433291       1.908510           0.000159
           18              H      10.892087       0.554291      16.094014       0.107074       1.162286 0.80831764E+01  0.78759543E+02                                 1.756123                            1.607486      -0.939775       2.428049                    0.998163       3.404166       9.185860       0.524374       1.198791      -0.727925      -0.020893       0.024327      -0.019983       0.037784      -0.002572      -0.003245      -0.018203       0.009282      -0.005882      -0.021651       0.006204       0.015447              1.857696       2.030491      -0.572663       0.290150       1.939527      -0.384904       1.603070          -0.000034
           19              H      10.019755      14.316418      17.759368       0.109587       1.115283 0.80013632E+01  0.78730766E+02                                 1.776741                            1.650947      -1.250092       2.280826                    0.995196       3.680515      10.391263       0.487295       1.277420      -0.707661      -0.035844       0.001093       0.010246       0.037296      -0.001863      -0.004268      -0.001641       0.016909      -0.016438      -0.008223      -0.004115       0.012338              1.849199       2.512022      -0.256446      -0.179828       1.539725      -0.093418       1.495849           0.000585
           20              H       0.867253      12.470795      18.143099       0.134347       1.120375 0.82789590E+01  0.81914468E+02                                 1.774431                            1.677560      -1.195680       2.325412                    0.996367       3.489022       9.781917       0.485634       1.274711      -0.710157       0.023623      -0.031685       0.016281       0.042745      -0.009040       0.006788      -0.004726      -0.005042      -0.007409      -0.009702      -0.004661       0.014363              1.814379       1.953196      -0.322564       0.054789       1.828896      -0.321418       1.661046           0.000227
           21              H       3.562975      11.117539      11.447657       0.112463       1.233761 0.91068773E+01  0.90876619E+02                                 1.793928                            1.685182      -1.028807       2.387645                    0.997938       3.362706       9.006041       0.524889       1.169380      -0.736833      -0.022982       0.028473      -0.012507       0.038670      -0.011330       0.010058      -0.006029      -0.002177       0.017303      -0.015011      -0.003585       0.018597              1.837051       1.685233      -0.424553       0.148467       2.209908      -0.113461       1.616011           0.000193
           22              H       3.919780       9.475810       9.856024       0.116611       1.083254 0.74949389E+01  0.70531721E+02                                 1.588412                            1.484958      -0.724978       2.535525                    0.999866       3.032150       7.634220       0.589927       1.103295      -0.755094      -0.016311       0.002352      -0.035491       0.039131      -0.012656       0.009367       0.004639      -0.014774       0.028455      -0.022772       0.009791       0.012981              1.639598       1.448835      -0.025346       0.331153       1.379287      -0.088759       2.090671          -0.000007
           23              H       5.203517       7.616594      10.383418       0.124173       1.148906 0.82800651E+01  0.80913360E+02                                 1.734159                            1.625396      -0.860927       2.477881                    0.999412       3.246094       8.683625       0.523846       1.196509      -0.730535       0.004599      -0.030005      -0.031045       0.043420      -0.003543       0.001790       0.009767      -0.010189       0.038538      -0.013660      -0.004165       0.017826              1.785932       1.556030      -0.160005      -0.047819       1.946102       0.422443       1.855664           0.000048
           24              H       5.698728       9.001567      14.120541       0.124882       1.171729 0.88894237E+01  0.89273843E+02                                 1.804676                            1.720122      -1.324312       2.257047                    0.995188       3.557140       9.952736       0.488629       1.248176      -0.715974       0.010933      -0.004738       0.038049       0.039871       0.001976       0.004329      -0.004015       0.001396       0.036980      -0.009787      -0.004128       0.013914              1.828112       1.588900      -0.171182       0.258708       1.684909       0.056380       2.210526           0.000243
           25              H       6.780572       7.196722       3.421443       0.111469       1.233025 0.91349480E+01  0.91168355E+02                                 1.788593                            1.685159      -1.002084       2.399204                    0.998130       3.357222       8.973092       0.526455       1.165754      -0.737879       0.011042      -0.026941       0.026907       0.039645       0.003444      -0.000960      -0.017027      -0.006431      -0.004003      -0.016124      -0.002864       0.018988              1.820349       1.769043      -0.140529       0.292472       1.783484      -0.433295       1.908521           0.000160
           26              H       4.543237       6.997359       2.808986       0.107074       1.162284 0.80831626E+01  0.78759380E+02                                 1.756121                            1.607485      -0.939774       2.428049                    0.998163       3.404165       9.185858       0.524374       1.198792      -0.727925      -0.020893      -0.024327       0.019983       0.037784       0.002572       0.003245      -0.018203       0.009282      -0.005882      -0.021651       0.006203       0.015447              1.857695       2.030490       0.572662      -0.290149       1.939526      -0.384904       1.603068          -0.000034
           27              H       3.670905       8.338532       1.143631       0.109587       1.115278 0.80013233E+01  0.78730289E+02                                 1.776738                            1.650945      -1.250083       2.280831                    0.995196       3.680506      10.391238       0.487294       1.277423      -0.707661      -0.035844      -0.001092      -0.010247       0.037296       0.001863       0.004268      -0.001641       0.016910      -0.016438      -0.008223      -0.004114       0.012338              1.849195       2.512016       0.256445       0.179828       1.539723      -0.093418       1.495847           0.000584
           28              H       7.216103      10.184155       0.759901       0.134348       1.120370 0.82789021E+01  0.81913662E+02                                 1.774416                            1.677547      -1.195676       2.325414                    0.996367       3.489004       9.781812       0.485640       1.274700      -0.710160       0.023623       0.031685      -0.016282       0.042745       0.009040      -0.006788      -0.004726      -0.005042      -0.007408      -0.009702      -0.004661       0.014363              1.814363       1.953178       0.322560      -0.054788       1.828880      -0.321414       1.661032           0.000228
           29              H       9.911825      11.537411       7.455343       0.112462       1.233766 0.91069248E+01  0.90877253E+02                                 1.793936                            1.685190      -1.028807       2.387646                    0.997938       3.362714       9.006084       0.524887       1.169384      -0.736832      -0.022982      -0.028473       0.012507       0.038670       0.011330      -0.010058      -0.006029      -0.002177       0.017303      -0.015011      -0.003585       0.018597              1.837060       1.685242       0.424557      -0.148469       2.209920      -0.113462       1.616018           0.000193
           30              H      10.268630      13.179140       9.046976       0.116610       1.083253 0.74949336E+01  0.70531654E+02                                 1.588412                            1.484957      -0.724978       2.535525                    0.999866       3.032149       7.634215       0.589927       1.103294      -0.755094      -0.016311      -0.002352       0.035491       0.039131       0.012656      -0.009367       0.004639      -0.014774       0.028455      -0.022772       0.009791       0.012981              1.639597       1.448835       0.025346      -0.331153       1.379286      -0.088759       2.090670          -0.000008
           31              H      11.552367      15.038356       8.519582       0.124173       1.148905 0.82800511E+01  0.80913168E+02                                 1.734156                            1.625393      -0.860926       2.477881                    0.999412       3.246091       8.683607       0.523847       1.196507      -0.730536       0.004599       0.030005       0.031045       0.043420       0.003543      -0.001790       0.009767      -0.010189       0.038538      -0.013660      -0.004165       0.017826              1.785929       1.556027       0.160004       0.047819       1.946098       0.422442       1.855661           0.000048
           32              H      12.047578      13.653383       4.782459       0.124882       1.171736 0.88895056E+01  0.89275024E+02                                 1.804696                            1.720139      -1.324313       2.257047                    0.995188       3.557169       9.952893       0.488622       1.248191      -0.715970       0.010933       0.004738      -0.038049       0.039871      -0.001976      -0.004328      -0.004015       0.001395       0.036980      -0.009787      -0.004127       0.013914              1.828132       1.588917       0.171186      -0.258712       1.684928       0.056381       2.210552           0.000242
           33              H      12.265978       7.906578      12.872943       0.111469       1.233035 0.91350404E+01  0.91169593E+02                                 1.788609                            1.685173      -1.002084       2.399204                    0.998130       3.357235       8.973170       0.526449       1.165762      -0.737877      -0.011042       0.026941       0.026907       0.039645       0.003444       0.000960       0.017026      -0.006431      -0.004003      -0.016124      -0.002864       0.018988              1.820367       1.769060      -0.140531      -0.292477       1.783501       0.433302       1.908539           0.000161
           34              H       1.805613       8.105941      12.260486       0.107074       1.162285 0.80831714E+01  0.78759497E+02                                 1.756123                            1.607487      -0.939773       2.428049                    0.998163       3.404166       9.185866       0.524374       1.198793      -0.727925       0.020893       0.024327       0.019983       0.037784       0.002572      -0.003245       0.018203       0.009282      -0.005882      -0.021651       0.006204       0.015447              1.857696       2.030492       0.572662       0.290150       1.939527       0.384904       1.603070          -0.000034
           35              H       2.677945       6.764768      10.595132       0.109587       1.115287 0.80014007E+01  0.78731222E+02                                 1.776744                            1.650950      -1.250098       2.280822                    0.995196       3.680523      10.391289       0.487295       1.277419      -0.707661       0.035844       0.001093      -0.010246       0.037296       0.001863      -0.004268       0.001641       0.016910      -0.016439      -0.008223      -0.004115       0.012338              1.849203       2.512028       0.256446      -0.179829       1.539728       0.093418       1.495852           0.000584
           36              H      11.830447       4.919145      10.211401       0.134348       1.120374 0.82789291E+01  0.81913936E+02                                 1.774414                            1.677545      -1.195682       2.325411                    0.996367       3.489005       9.781792       0.485643       1.274692      -0.710161      -0.023623      -0.031685      -0.016282       0.042745       0.009040       0.006788       0.004726      -0.005042      -0.007408      -0.009702      -0.004660       0.014363              1.814361       1.953175       0.322560       0.054789       1.828878       0.321414       1.661030           0.000228
           37              H       9.134725       3.565889      16.906843       0.112462       1.233776 0.91070216E+01  0.90878542E+02                                 1.793953                            1.685204      -1.028808       2.387645                    0.997938       3.362729       9.006167       0.524881       1.169392      -0.736830       0.022982       0.028473       0.012507       0.038670       0.011330       0.010058       0.006029      -0.002176       0.017303      -0.015011      -0.003585       0.018597              1.837077       1.685256       0.424563       0.148470       2.209943       0.113463       1.616032           0.000194
           38              H       8.777920       1.924160      18.498476       0.116611       1.083252 0.74949231E+01  0.70531535E+02                                 1.588410                            1.484956      -0.724978       2.535525                    0.999866       3.032148       7.634213       0.589927       1.103295      -0.755094       0.016311       0.002352       0.035491       0.039131       0.012656       0.009367      -0.004639      -0.014774       0.028456      -0.022772       0.009791       0.012981              1.639595       1.448834       0.025346       0.331152       1.379286       0.088759       2.090667          -0.000008
           39              H       7.494183       0.064944      17.971082       0.124173       1.148908 0.82800850E+01  0.80913664E+02                                 1.734167                            1.625403      -0.860926       2.477881                    0.999412       3.246099       8.683666       0.523842       1.196516      -0.730534      -0.004599      -0.030005       0.031045       0.043420       0.003543       0.001790      -0.009767      -0.010189       0.038538      -0.013661      -0.004165       0.017826              1.785941       1.556037       0.160007      -0.047820       1.946113      -0.422447       1.855673           0.000048
           40              H       6.998972       1.449917      14.233959       0.124882       1.171724 0.88893585E+01  0.89272901E+02                                 1.804660                            1.720107      -1.324310       2.257048                    0.995188       3.557117       9.952611       0.488635       1.248165      -0.715976      -0.010933      -0.004738      -0.038049       0.039871      -0.001976       0.004329       0.004015       0.001396       0.036980      -0.009787      -0.004128       0.013914              1.828095       1.588887       0.171179       0.258704       1.684894      -0.056379       2.210505           0.000242
           41              C       4.027710       1.322294       6.911882       0.631624      24.361655 0.24934010E+03  0.51538088E+04                                 7.801153                            5.619369      -0.094372       2.029449                    0.999381      21.998283      61.315265       0.623958       0.474913      -1.019311      -0.073577      -0.005148      -0.013799       0.075037       0.044675      -0.044551      -0.063071      -0.108487       0.081550      -0.089285      -0.029359       0.118644              9.632824      14.540138      -1.675409       3.052686       7.100240       1.807753       7.258093           0.001952
           42              C       5.475248       1.154647       7.304686      -0.039435      40.448930 0.44347762E+03  0.10386849E+05                                10.152381                            6.940286       0.043050       2.013971                    0.999364      27.411134      76.439201       0.642066       0.407300      -1.079507       0.050430      -0.000128       0.016299       0.052999       0.000279       0.000779       0.011016      -0.008007      -0.029961      -0.015058       0.000986       0.014072             13.153656      20.894824      -2.348072       4.422542       8.858394       2.735356       9.707750           0.001590
           43              C       6.272664       0.198608       6.687125      -0.112806      33.622949 0.42871867E+03  0.10068172E+05                                 9.103941                            6.955701      -0.014107       1.961966                    0.999607      29.644920      85.849007       0.616293       0.423195      -1.057372       0.014664       0.008251       0.015618       0.022957       0.016419       0.000531       0.024711      -0.040685       0.031683      -0.033202      -0.006877       0.040078             10.481183      15.411034      -2.729915       1.518638       8.331631       2.465553       7.700883          -0.000103
           44              C       7.612271       0.074006       7.061027      -0.094292      32.844591 0.41377380E+03  0.96234580E+04                                 8.938468                            6.806759       0.087362       2.004065                    0.999704      28.974926      83.278697       0.627175       0.419903      -1.060312      -0.020371       0.021831       0.005616       0.030383      -0.010745      -0.005368       0.032915       0.001846      -0.008424      -0.034475      -0.001284       0.035759             10.326784      14.020603      -2.252421       1.257329       8.651012       3.236369       8.308736          -0.000143
           45              C       8.137956       0.885053       8.052300      -0.097799      33.908272 0.44241728E+03  0.10509811E+05                                 9.300102                            7.173456      -0.160478       1.921558                    0.999396      29.839330      87.941468       0.591136       0.436170      -1.045633      -0.020797       0.007368      -0.009632       0.024074       0.011405       0.002004      -0.026108       0.030039      -0.008378      -0.036814       0.012862       0.023952             10.594144      12.043550      -2.008389       0.632190      10.030713       4.657204       9.708169           0.000373
           46              C       7.345619       1.845472       8.668727      -0.017520      39.685668 0.43451886E+03  0.10132618E+05                                10.028945                            6.890541       0.010708       2.008100                    0.999325      27.138921      75.694928       0.641009       0.409760      -1.077098      -0.017773      -0.018355      -0.031687       0.040704      -0.008076      -0.000713      -0.002754      -0.000987      -0.017416      -0.007992      -0.003140       0.011132             12.686182      14.112880       0.042395       3.707684      10.944208       6.215564      13.001458           0.007226
           47              C       6.013631       1.985027       8.288776      -0.121444      37.128158 0.45520612E+03  0.10892594E+05                                 9.884882                            7.285056      -0.197487       1.905092                    0.999319      30.265979      89.568746       0.585455       0.437209      -1.044852       0.011071      -0.006041      -0.018422       0.022325      -0.013016      -0.030380      -0.021065      -0.051993       0.011931      -0.052794       0.014849       0.037946             11.881478      16.566571       0.393005       5.203243       8.335706       3.472096      10.742158           0.002280
           48              C       7.929714       2.695637       9.776065       0.563158      25.239283 0.26649888E+03  0.55803711E+04                                 7.893359                            5.755790      -0.024607       2.041081                    0.999624      22.554679      62.520810       0.627470       0.466171      -1.027822       0.001242       0.044803       0.037936       0.058719       0.029261      -0.053463      -0.066123      -0.025874       0.032439      -0.067633      -0.036262       0.103895              9.537954       8.864566       0.171280       2.565227       9.320933       4.928388      10.428363           0.000393
           49              C       1.977032       3.798178       4.524811       0.633169      24.013905 0.24862511E+03  0.51312116E+04                                 7.714412                            5.602285      -0.081959       2.034804                    0.999425      21.896219      60.824271       0.626923       0.473387      -1.020952       0.028514      -0.046121       0.049969       0.073737       0.055300       0.038837       0.044284       0.117786      -0.135485      -0.085831      -0.034546       0.120377              9.499946       5.712486      -2.397306      -0.549385      11.710913      -4.097030      11.076439           0.001943
           50              C       2.284316       4.739265       2.211840      -0.101088      31.839537 0.42058384E+03  0.98242761E+04                                 8.767596                            6.890427       0.039105       1.982934                    0.999728      29.255888      84.336514       0.619423       0.423322      -1.057903      -0.007822       0.024400       0.004585       0.026031      -0.012499      -0.009345       0.021327       0.015635      -0.052093      -0.031462       0.000135       0.031328              9.853166       6.421717      -1.921810      -1.491812      11.096250      -2.873020      12.041530           0.000157
           51              C       2.065916       5.717354       1.255348      -0.086858      30.173676 0.39161604E+03  0.89497607E+04                                 8.370388                            6.586882       0.273057       2.072991                    0.999759      28.023052      78.859899       0.645096       0.415461      -1.067161      -0.000339       0.009112       0.025067       0.026674      -0.010973      -0.020451      -0.004014      -0.014701       0.051640      -0.030356       0.003350       0.027006              9.389505       6.978178      -2.460095      -1.547543      10.918866      -1.384798      10.271471          -0.000077
           52              C       1.300244       6.833035       1.574431      -0.079158      30.797244 0.40910612E+03  0.94923074E+04                                 8.625042                            6.834734       0.064788       2.005525                    0.999637      28.581289      82.172889       0.616498       0.428192      -1.054658       0.011830      -0.012590       0.015780       0.023398       0.019539       0.012957      -0.023252       0.011192       0.003583      -0.038526       0.016179       0.022347              9.644677       8.432270      -3.479842      -2.281671      10.819264      -0.207440       9.682495           0.000201
           53              C       0.765925       6.978178       2.849438      -0.035364      39.066189 0.43629432E+03  0.10165337E+05                                 9.896745                            6.875162       0.119189       2.042466                    0.999329      27.074270      75.021901       0.647063       0.406273      -1.081425       0.033232      -0.034650      -0.008016       0.048675       0.005568       0.001909      -0.001930      -0.008475       0.032380      -0.012675       0.001521       0.011154             12.711462      11.128680      -7.234466      -1.673740      16.350441      -1.499754      10.655265           0.000062
           54              C       0.999309       6.002807       3.813491      -0.120702      36.103921 0.44697238E+03  0.10631943E+05                                 9.643220                            7.167363      -0.173920       1.909677                    0.999386      30.142580      88.531085       0.597455       0.430992      -1.050072       0.016141      -0.001891      -0.015315       0.022331       0.038070       0.006468       0.023326       0.044074       0.042082      -0.055357       0.008441       0.046917             11.703812       8.339143      -5.416385       0.131575      16.319488      -3.799943      10.452804           0.000372
           55              C       1.758631       4.875194       3.494787      -0.038304      39.433082 0.43875594E+03  0.10236044E+05                                 9.955080                            6.886752       0.068682       2.025038                    0.999290      27.174343      75.323442       0.647679       0.405357      -1.082145      -0.008300       0.041250      -0.027257       0.050134      -0.006733      -0.003212       0.005818       0.012936       0.001467      -0.011202      -0.000515       0.011717             12.848184       7.547528      -3.898888      -0.567668      16.553090      -6.025649      14.443933           0.000104
           56              C      12.551169       8.144606       3.160015       0.626585      23.811231 0.24896498E+03  0.51365391E+04                                 7.650812                            5.595377      -0.103879       2.025939                    0.999372      21.926588      60.765524       0.629538       0.471576      -1.022616      -0.028237       0.061023       0.027157       0.072517       0.090836       0.044123       0.024292       0.033661      -0.060629      -0.084070      -0.035919       0.119989              9.346775       8.698271      -5.199721      -1.190470      11.173799      -0.416710       8.168254           0.001801
           57              C       2.321140      13.781006      16.363382       0.631624      24.361891 0.24934295E+03  0.51538837E+04                                 7.801221                            5.619415      -0.094406       2.029436                    0.999381      21.998369      61.315657       0.623953       0.474916      -1.019309       0.073577       0.005150      -0.013798       0.075037       0.044675       0.044552       0.063070      -0.108489       0.081542      -0.089286      -0.029358       0.118644              9.632910      14.540289      -1.675440      -3.052697       7.100311      -1.807764       7.258129           0.001951
           58              C       0.873602      13.948653      16.756186      -0.039435      40.449030 0.44347917E+03  0.10386900E+05                                10.152414                            6.940310       0.043045       2.013969                    0.999364      27.411188      76.439552       0.642063       0.407301      -1.079506      -0.050430       0.000128       0.016298       0.052999       0.000279      -0.000779      -0.011017      -0.008007      -0.029963      -0.015059       0.000987       0.014073             13.153690      20.894889      -2.348119      -4.422500       8.858434      -2.735356       9.707748           0.001589
           59              C       0.076186      14.904692      16.138625      -0.112806      33.622941 0.42871921E+03  0.10068184E+05                                 9.103938                            6.955709      -0.014110       1.961965                    0.999607      29.644903      85.848850       0.616292       0.423196      -1.057373      -0.014664      -0.008251       0.015617       0.022956       0.016418      -0.000532      -0.024712      -0.040683       0.031684      -0.033201      -0.006878       0.040079             10.481170      15.410995      -2.729948      -1.518581       8.331646      -2.465552       7.700868          -0.000103
           60              C      11.434279      15.029294      16.512527      -0.094292      32.844590 0.41377421E+03  0.96234710E+04                                 8.938469                            6.806765       0.087361       2.004064                    0.999704      28.974944      83.278791       0.627175       0.419903      -1.060311       0.020371      -0.021831       0.005616       0.030383      -0.010745       0.005368      -0.032915       0.001845      -0.008425      -0.034475      -0.001284       0.035760             10.326779      14.020563      -2.252444      -1.257289       8.651036      -3.236381       8.308738          -0.000143
           61              C      10.908594      14.218247      17.503800      -0.097799      33.908250 0.44241712E+03  0.10509807E+05                                 9.300099                            7.173455      -0.160474       1.921560                    0.999396      29.839322      87.941449       0.591136       0.436170      -1.045633       0.020797      -0.007369      -0.009632       0.024074       0.011405      -0.002005       0.026108       0.030039      -0.008378      -0.036813       0.012863       0.023951             10.594139      12.043536      -2.008406      -0.632168      10.030720      -4.657204       9.708160           0.000374
           62              C      11.700931      13.257828      18.120227      -0.017520      39.685730 0.43451952E+03  0.10132642E+05                                10.028969                            6.890555       0.010708       2.008100                    0.999325      27.138937      75.695096       0.641006       0.409761      -1.077097       0.017772       0.018354      -0.031687       0.040704      -0.008076       0.000713       0.002754      -0.000987      -0.017416      -0.007992      -0.003141       0.011133             12.686210      14.112918       0.042380      -3.707676      10.944237      -6.215575      13.001474           0.007227
           63              C       0.335219      13.118273      17.740276      -0.121444      37.128340 0.45520909E+03  0.10892692E+05                                 9.884937                            7.285096      -0.197488       1.905092                    0.999319      30.266071      89.569362       0.585451       0.437211      -1.044850      -0.011072       0.006040      -0.018423       0.022326      -0.013017       0.030379       0.021063      -0.051993       0.011927      -0.052793       0.014849       0.037944             11.881542      16.566676       0.392987      -5.203253       8.335753      -3.472106      10.742198           0.002280
           64              C      11.116836      12.407663       0.324565       0.563157      25.239225 0.26649822E+03  0.55803551E+04                                 7.893352                            5.755786      -0.024611       2.041080                    0.999624      22.554656      62.520775       0.627469       0.466172      -1.027822      -0.001242      -0.044803       0.037936       0.058719       0.029260       0.053462       0.066122      -0.025873       0.032438      -0.067632      -0.036261       0.103894              9.537942       8.864561       0.171277      -2.565222       9.320923      -4.928375      10.428342           0.000392
           65              C       4.371818      11.305122      13.976311       0.633170      24.014096 0.24862763E+03  0.51312761E+04                                 7.714461                            5.602321      -0.081991       2.034792                    0.999425      21.896276      60.824485       0.626920       0.473389      -1.020952      -0.028516       0.046121       0.049968       0.073737       0.055299      -0.038836      -0.044284       0.117790      -0.135481      -0.085832      -0.034545       0.120377              9.500003       5.712526      -2.397314       0.549390      11.710943       4.097068      11.076541           0.001942
           66              C       4.064534      10.364035      11.663340      -0.101088      31.839511 0.42058408E+03  0.98242788E+04                                 8.767588                            6.890432       0.039102       1.982933                    0.999728      29.255855      84.336282       0.619422       0.423323      -1.057903       0.007822      -0.024400       0.004585       0.026030      -0.012500       0.009345      -0.021327       0.015632      -0.052093      -0.031462       0.000134       0.031328              9.853147       6.421711      -1.921781       1.491825      11.096171       2.872996      12.041558           0.000157
           67              C       4.282934       9.385946      10.706848      -0.086858      30.173662 0.39161617E+03  0.89497649E+04                                 8.370385                            6.586884       0.273057       2.072991                    0.999759      28.023061      78.859944       0.645096       0.415461      -1.067161       0.000339      -0.009112       0.025067       0.026674      -0.010974       0.020451       0.004014      -0.014701       0.051640      -0.030356       0.003351       0.027006              9.389495       6.978180      -2.460084       1.547561      10.918821       1.384767      10.271483          -0.000077
           68              C       5.048606       8.270265      11.025931      -0.079158      30.797252 0.40910630E+03  0.94923128E+04                                 8.625042                            6.834735       0.064788       2.005525                    0.999637      28.581303      82.172937       0.616498       0.428192      -1.054658      -0.011830       0.012590       0.015781       0.023398       0.019539      -0.012957       0.023252       0.011193       0.003583      -0.038526       0.016179       0.022347              9.644673       8.432272      -3.479832       2.281685      10.819236       0.207429       9.682512           0.000201
           69              C       5.582925       8.125122      12.300938      -0.035364      39.066170 0.43629431E+03  0.10165337E+05                                 9.896740                            6.875161       0.119191       2.042467                    0.999329      27.074268      75.021890       0.647063       0.406273      -1.081425      -0.033232       0.034650      -0.008016       0.048675       0.005568      -0.001909       0.001930      -0.008475       0.032379      -0.012675       0.001521       0.011154             12.711442      11.128674      -7.234442       1.673759      16.350374       1.499738      10.655280           0.000062
           70              C       5.349541       9.100493      13.264991      -0.120702      36.103889 0.44697256E+03  0.10631949E+05                                 9.643214                            7.167365      -0.173920       1.909677                    0.999386      30.142587      88.531156       0.597454       0.430992      -1.050072      -0.016141       0.001891      -0.015315       0.022331       0.038070      -0.006469      -0.023326       0.044074       0.042082      -0.055358       0.008441       0.046917             11.703791       8.339135      -5.416361      -0.131567      16.319419       3.799936      10.452820           0.000373
           71              C       4.590219      10.228106      12.946287      -0.038304      39.432990 0.43875569E+03  0.10236037E+05                                 9.955062                            6.886751       0.068679       2.025037                    0.999290      27.174343      75.323445       0.647679       0.405357      -1.082145       0.008300      -0.041250      -0.027257       0.050133      -0.006733       0.003212      -0.005818       0.012936       0.001467      -0.011202      -0.000515       0.011717             12.848140       7.547510      -3.898845       0.567682      16.552956       6.025620      14.443953           0.000103
           72              C       6.495381       6.958694      12.611515       0.626584      23.811174 0.24896435E+03  0.51365230E+04                                 7.650798                            5.595368      -0.103872       2.025942                    0.999372      21.926571      60.765459       0.629539       0.471576      -1.022616       0.028238      -0.061023       0.027157       0.072517       0.090836      -0.044122      -0.024292       0.033662      -0.060630      -0.084070      -0.035919       0.119989              9.346749       8.698254      -5.199697       1.190479      11.173747       0.416704       8.168246           0.001801
           73              C       8.669990       8.873944       2.539618       0.631625      24.361840 0.24934235E+03  0.51538676E+04                                 7.801204                            5.619404      -0.094401       2.029438                    0.999381      21.998346      61.315541       0.623955       0.474915      -1.019310       0.073578      -0.005150       0.013798       0.075037      -0.044675      -0.044552       0.063070      -0.108489       0.081544      -0.089286      -0.029358       0.118644              9.632889      14.540255       1.675437       3.052689       7.100298      -1.807761       7.258113           0.001952
           74              C       7.222452       8.706297       2.146814      -0.039435      40.448997 0.44347881E+03  0.10386888E+05                                10.152402                            6.940303       0.043043       2.013969                    0.999364      27.411178      76.439461       0.642064       0.407301      -1.079506      -0.050430      -0.000128      -0.016299       0.052999      -0.000280       0.000779      -0.011016      -0.008007      -0.029963      -0.015059       0.000987       0.014072             13.153676      20.894870       2.348114       4.422500       8.858424      -2.735352       9.707734           0.001590
           75              C       6.425036       7.750258       2.764375      -0.112806      33.622961 0.42871937E+03  0.10068189E+05                                 9.103941                            6.955710      -0.014111       1.961964                    0.999607      29.644918      85.848925       0.616292       0.423196      -1.057373      -0.014664       0.008251      -0.015617       0.022957      -0.016418       0.000532      -0.024712      -0.040683       0.031684      -0.033201      -0.006878       0.040079             10.481177      15.411012       2.729946       1.518592       8.331649      -2.465552       7.700869          -0.000102
           76              C       5.085429       7.625656       2.390473      -0.094293      32.844649 0.41377503E+03  0.96234956E+04                                 8.938482                            6.806773       0.087358       2.004063                    0.999704      28.974972      83.278912       0.627174       0.419904      -1.060311       0.020371       0.021832      -0.005616       0.030383       0.010746      -0.005368      -0.032916       0.001845      -0.008424      -0.034475      -0.001285       0.035760             10.326797      14.020592       2.252446       1.257298       8.651050      -3.236385       8.308748          -0.000142
           77              C       4.559744       8.436703       1.399200      -0.097799      33.908248 0.44241717E+03  0.10509808E+05                                 9.300101                            7.173458      -0.160473       1.921560                    0.999396      29.839309      87.941424       0.591135       0.436171      -1.045633       0.020797       0.007368       0.009631       0.024074      -0.011405       0.002006       0.026107       0.030040      -0.008376      -0.036813       0.012863       0.023950             10.594141      12.043531       2.008399       0.632176      10.030728      -4.657208       9.708165           0.000372
           78              C       5.352081       9.397122       0.782773      -0.017519      39.685674 0.43451899E+03  0.10132625E+05                                10.028959                            6.890550       0.010709       2.008101                    0.999325      27.138916      75.695003       0.641007       0.409761      -1.077097       0.017772      -0.018354       0.031686       0.040703       0.008077      -0.000712       0.002753      -0.000986      -0.017416      -0.007991      -0.003142       0.011133             12.686195      14.112893      -0.042386       3.707674      10.944231      -6.215571      13.001461           0.007225
           79              C       6.684069       9.536677       1.162724      -0.121444      37.128238 0.45520777E+03  0.10892648E+05                                 9.884908                            7.285079      -0.197488       1.905092                    0.999319      30.266024      89.569059       0.585453       0.437210      -1.044851      -0.011072      -0.006040       0.018422       0.022326       0.013017      -0.030380       0.021063      -0.051993       0.011929      -0.052794       0.014849       0.037944             11.881505      16.566620      -0.392991       5.203239       8.335731      -3.472096      10.742165           0.002280
           80              C       4.767986      10.247287      18.578435       0.563155      25.239171 0.26649757E+03  0.55803382E+04                                 7.893343                            5.755780      -0.024614       2.041080                    0.999624      22.554619      62.520651       0.627469       0.466172      -1.027822      -0.001241       0.044803      -0.037935       0.058719      -0.029259      -0.053461       0.066119      -0.025873       0.032437      -0.067631      -0.036260       0.103891              9.537930       8.864550      -0.171276       2.565217       9.320914      -4.928368      10.428327           0.000392
           81              C      10.720668      11.349828       4.926689       0.633170      24.014046 0.24862703E+03  0.51312609E+04                                 7.714448                            5.602312      -0.081986       2.034794                    0.999425      21.896265      60.824446       0.626921       0.473388      -1.020952      -0.028515      -0.046121      -0.049968       0.073737      -0.055300       0.038836      -0.044284       0.117790      -0.135482      -0.085832      -0.034545       0.120377              9.499986       5.712519       2.397316      -0.549388      11.710936       4.097052      11.076503           0.001943
           82              C      10.413384      12.290915       7.239660      -0.101088      31.839498 0.42058378E+03  0.98242706E+04                                 8.767586                            6.890429       0.039103       1.982934                    0.999728      29.255850      84.336275       0.619423       0.423322      -1.057903       0.007822       0.024400      -0.004585       0.026030       0.012500      -0.009345      -0.021327       0.015633      -0.052093      -0.031462       0.000135       0.031328              9.853144       6.421714       1.921787      -1.491828      11.096175       2.872989      12.041543           0.000157
           83              C      10.631784      13.269004       8.196152      -0.086858      30.173647 0.39161585E+03  0.89497556E+04                                 8.370382                            6.586881       0.273058       2.072992                    0.999759      28.023047      78.859887       0.645096       0.415461      -1.067161       0.000339       0.009112      -0.025067       0.026674       0.010973      -0.020451       0.004014      -0.014701       0.051639      -0.030356       0.003350       0.027006              9.389492       6.978181       2.460085      -1.547563      10.918818       1.384764      10.271478          -0.000078
           84              C      11.397456      14.384685       7.877069      -0.079158      30.797233 0.40910583E+03  0.94922982E+04                                 8.625037                            6.834729       0.064788       2.005525                    0.999637      28.581284      82.172843       0.616499       0.428192      -1.054659      -0.011830      -0.012590      -0.015780       0.023398      -0.019539       0.012957       0.023252       0.011193       0.003584      -0.038526       0.016179       0.022347              9.644669       8.432273       3.479831      -2.281692      10.819225       0.207423       9.682510           0.000200
           85              C      11.931775      14.529828       6.602062      -0.035364      39.066191 0.43629431E+03  0.10165336E+05                                 9.896743                            6.875160       0.119193       2.042468                    0.999329      27.074263      75.021858       0.647063       0.406272      -1.081426      -0.033232      -0.034650       0.008017       0.048675      -0.005568       0.001909       0.001930      -0.008474       0.032378      -0.012675       0.001521       0.011154             12.711451      11.128698       7.234455      -1.673781      16.350370       1.499715      10.655284           0.000061
           86              C      11.698391      13.554457       5.638009      -0.120702      36.103917 0.44697277E+03  0.10631957E+05                                 9.643219                            7.167364      -0.173918       1.909678                    0.999386      30.142603      88.531261       0.597454       0.430992      -1.050072      -0.016141      -0.001891       0.015315       0.022331      -0.038070       0.006469      -0.023326       0.044074       0.042082      -0.055358       0.008440       0.046918             11.703801       8.339155       5.416383       0.131555      16.319434       3.799916      10.452813           0.000371
           87              C      10.939069      12.426844       5.956713      -0.038304      39.433022 0.43875582E+03  0.10236040E+05                                 9.955068                            6.886752       0.068680       2.025037                    0.999290      27.174345      75.323456       0.647679       0.405357      -1.082145       0.008300       0.041250       0.027257       0.050133       0.006733      -0.003212      -0.005818       0.012936       0.001467      -0.011202      -0.000515       0.011717             12.848150       7.547525       3.898867      -0.567685      16.552988       6.025609      14.443937           0.000103
           88              C       0.146531       0.592956       6.291485       0.626584      23.811062 0.24896295E+03  0.51364864E+04                                 7.650767                            5.595347      -0.103852       2.025949                    0.999373      21.926531      60.765293       0.629541       0.471575      -1.022617       0.028239       0.061023      -0.027156       0.072517      -0.090836       0.044121      -0.024292       0.033664      -0.060632      -0.084070      -0.035920       0.119989              9.346711       8.698229       5.199671      -1.190490      11.173689       0.416694       8.168215           0.001801
           89              C      10.376560       6.229356      11.991118       0.631625      24.361780 0.24934165E+03  0.51538491E+04                                 7.801187                            5.619393      -0.094392       2.029441                    0.999381      21.998326      61.315450       0.623956       0.474914      -1.019310      -0.073578       0.005150       0.013798       0.075037      -0.044675       0.044552      -0.063071      -0.108488       0.081545      -0.089286      -0.029359       0.118644              9.632866      14.540212       1.675427      -3.052687       7.100277       1.807759       7.258108           0.001952
           90              C      11.824098       6.397003      11.598314      -0.039435      40.448963 0.44347832E+03  0.10386872E+05                                10.152392                            6.940296       0.043045       2.013970                    0.999364      27.411161      76.439354       0.642065       0.407300      -1.079507       0.050430       0.000128      -0.016299       0.052999      -0.000279      -0.000779       0.011016      -0.008007      -0.029962      -0.015059       0.000986       0.014072             13.153663      20.894840       2.348097      -4.422512       8.858409       2.735354       9.707739           0.001590
           91              C      12.621514       7.353042      12.215875      -0.112806      33.622963 0.42871919E+03  0.10068185E+05                                 9.103944                            6.955709      -0.014111       1.961965                    0.999607      29.644920      85.848973       0.616292       0.423196      -1.057372       0.014664      -0.008251      -0.015618       0.022957      -0.016419      -0.000532       0.024712      -0.040683       0.031684      -0.033201      -0.006878       0.040079             10.481182      15.411023       2.729932      -1.518611       8.331642       2.465554       7.700880          -0.000101
           92              C       1.263421       7.477644      11.841973      -0.094292      32.844631 0.41377459E+03  0.96234827E+04                                 8.938480                            6.806770       0.087360       2.004063                    0.999704      28.974956      83.278858       0.627174       0.419904      -1.060311      -0.020371      -0.021831      -0.005616       0.030383       0.010745       0.005368       0.032915       0.001846      -0.008424      -0.034475      -0.001285       0.035760             10.326794      14.020599       2.252433      -1.257313       8.651034       3.236381       8.308750          -0.000142
           93              C       1.789106       6.666597      10.850700      -0.097798      33.908282 0.44241745E+03  0.10509817E+05                                 9.300105                            7.173458      -0.160480       1.921558                    0.999396      29.839341      87.941525       0.591135       0.436170      -1.045633      -0.020797      -0.007369       0.009632       0.024075      -0.011405      -0.002004      -0.026109       0.030039      -0.008379      -0.036814       0.012862       0.023952             10.594147      12.043545       2.008395      -0.632182      10.030721       4.657209       9.708173           0.000372
           94              C       0.996769       5.706178      10.234273      -0.017521      39.685697 0.43451924E+03  0.10132630E+05                                10.028950                            6.890543       0.010707       2.008100                    0.999325      27.138936      75.694986       0.641008       0.409760      -1.077098      -0.017773       0.018355       0.031688       0.040705       0.008076       0.000713      -0.002754      -0.000988      -0.017416      -0.007992      -0.003140       0.011132             12.686186      14.112880      -0.042389      -3.707676      10.944217       6.215569      13.001461           0.007225
           95              C      12.362481       5.566623      10.614224      -0.121444      37.128192 0.45520687E+03  0.10892619E+05                                 9.884892                            7.285066      -0.197488       1.905092                    0.999319      30.266007      89.568908       0.585455       0.437209      -1.044852       0.011072       0.006041       0.018422       0.022326       0.013017       0.030380      -0.021065      -0.051993       0.011930      -0.052794       0.014849       0.037945             11.881486      16.566586      -0.392995      -5.203236       8.335715       3.472095      10.742158           0.002280
           96              C       1.580864       4.856013       9.126935       0.563160      25.239268 0.26649871E+03  0.55803665E+04                                 7.893354                            5.755786      -0.024604       2.041082                    0.999624      22.554675      62.520783       0.627470       0.466171      -1.027822       0.001243      -0.044803      -0.037936       0.058719      -0.029261       0.053463      -0.066124      -0.025874       0.032439      -0.067634      -0.036262       0.103896              9.537947       8.864557      -0.171278      -2.565223       9.320929       4.928386      10.428355           0.000392
           97              C       8.325882       3.753472      14.378189       0.633170      24.014019 0.24862659E+03  0.51312496E+04                                 7.714442                            5.602306      -0.081979       2.034797                    0.999425      21.896253      60.824404       0.626921       0.473388      -1.020952       0.028515       0.046121      -0.049968       0.073737      -0.055300      -0.038836       0.044284       0.117789      -0.135483      -0.085832      -0.034545       0.120377              9.499983       5.712510       2.397308       0.549389      11.710930      -4.097056      11.076510           0.001942
           98              C       8.633166       2.812385      16.691160      -0.101088      31.839527 0.42058402E+03  0.98242789E+04                                 8.767593                            6.890430       0.039103       1.982934                    0.999728      29.255873      84.336395       0.619423       0.423322      -1.057903      -0.007822      -0.024400      -0.004585       0.026030       0.012500       0.009345       0.021327       0.015633      -0.052092      -0.031462       0.000134       0.031328              9.853157       6.421713       1.921793       1.491816      11.096208      -2.873013      12.041550           0.000158
           99              C       8.414766       1.834296      17.647652      -0.086858      30.173681 0.39161632E+03  0.89497690E+04                                 8.370389                            6.586884       0.273057       2.072991                    0.999759      28.023065      78.859954       0.645096       0.415461      -1.067161      -0.000339      -0.009112      -0.025067       0.026674       0.010974       0.020451      -0.004014      -0.014701       0.051640      -0.030356       0.003351       0.027006              9.389502       6.978181       2.460090       1.547549      10.918847      -1.384786      10.271479          -0.000077
          100              C       7.649094       0.718615      17.328569      -0.079158      30.797266 0.40910655E+03  0.94923215E+04                                 8.625049                            6.834739       0.064788       2.005525                    0.999637      28.581309      82.173012       0.616498       0.428192      -1.054658       0.011830       0.012590      -0.015781       0.023398      -0.019539      -0.012957      -0.023252       0.011192       0.003583      -0.038525       0.016179       0.022347              9.644683       8.432275       3.479840       2.281674      10.819263      -0.207443       9.682512           0.000201
          101              C       7.114775       0.573472      16.053562      -0.035364      39.066167 0.43629429E+03  0.10165337E+05                                 9.896741                            6.875162       0.119188       2.042466                    0.999329      27.074271      75.021910       0.647063       0.406273      -1.081425       0.033232       0.034650       0.008016       0.048675      -0.005568      -0.001909      -0.001930      -0.008475       0.032379      -0.012675       0.001521       0.011154             12.711447      11.128663       7.234445       1.673737      16.350405      -1.499761      10.655273           0.000061
          102              C       7.348159       1.548843      15.089509      -0.120702      36.103886 0.44697228E+03  0.10631939E+05                                 9.643214                            7.167363      -0.173921       1.909677                    0.999386      30.142572      88.531050       0.597454       0.430992      -1.050072       0.016141       0.001891       0.015315       0.022331      -0.038070      -0.006468       0.023326       0.044074       0.042082      -0.055358       0.008441       0.046916             11.703795       8.339127       5.416360      -0.131577      16.319440      -3.799951      10.452817           0.000371
          103              C       8.107481       2.676456      15.408213      -0.038304      39.433031 0.43875584E+03  0.10236041E+05                                 9.955070                            6.886752       0.068680       2.025037                    0.999290      27.174344      75.323452       0.647679       0.405357      -1.082145      -0.008300      -0.041250       0.027257       0.050134       0.006733       0.003212       0.005818       0.012936       0.001467      -0.011202      -0.000515       0.011717             12.848161       7.547513       3.898857       0.567672      16.553012      -6.025646      14.443957           0.000104
          104              C       6.202319      14.510344      15.742985       0.626585      23.811256 0.24896535E+03  0.51365486E+04                                 7.650818                            5.595382      -0.103884       2.025938                    0.999372      21.926598      60.765560       0.629538       0.471576      -1.022616      -0.028237      -0.061023      -0.027157       0.072517      -0.090836      -0.044123       0.024292       0.033660      -0.060628      -0.084070      -0.035919       0.119989              9.346778       8.698273       5.199720       1.190469      11.173796      -0.416711       8.168265           0.001800
          105              O       3.534405       0.537980       6.066729      -0.610013      35.490291 0.53362335E+03  0.12832046E+05                                 8.566765                            7.120379       0.360780       2.141980                    0.998271      28.647888      75.853924       0.714895       0.356289      -1.138663       0.005202       0.008256       0.067835       0.068533       0.061159       0.010457      -0.027019      -0.062980       0.096135      -0.089252       0.025465       0.063787              9.688882      11.130146       1.638007       4.839394       7.566862       2.374899      10.369638           0.000780
          106              O       3.424697       2.253714       7.504869      -0.515758      33.273554 0.46825403E+03  0.10866411E+05                                 8.176857                            6.635290       0.355513       2.182154                    0.997459      26.464033      68.182180       0.748569       0.352590      -1.144977       0.021965      -0.003465       0.003714       0.022545      -0.008345      -0.044255      -0.017923      -0.049896      -0.009633      -0.062225       0.022420       0.039805              9.445161      13.174089      -4.857532      -0.405257       8.933643       1.460809       6.227750           0.000284
          107              O       7.187152       3.642614      10.210077      -0.544096      33.486916 0.45413863E+03  0.10446170E+05                                 8.187911                            6.479857       0.583421       2.246845                    0.998262      26.725801      68.289340       0.768005       0.346716      -1.151154       0.010032      -0.022067      -0.014294       0.028140      -0.028322      -0.027168       0.031088      -0.052450      -0.028615      -0.043466      -0.021228       0.064694              9.625253       6.893438      -1.166411       0.037108      11.541170       5.597006      10.441153           0.037499
          108              O       9.050921       2.449302      10.203083      -0.477761      25.080793 0.37094465E+03  0.81144882E+04                                 6.620008                            5.828778       0.867305       2.332433                    0.999623      25.999928      64.861425       0.815224       0.343461      -1.153464      -0.015304       0.014636      -0.018143       0.027886       0.013105      -0.002872      -0.034987       0.041340      -0.035175      -0.049045       0.013106       0.035939              7.097204       9.388548      -0.360328       2.027923       5.484793       0.809286       6.418272           0.138652
          109              O       2.694960       2.818125       4.221229      -0.607582      35.205734 0.53220483E+03  0.12779298E+05                                 8.508597                            7.101541       0.371509       2.146562                    0.998311      28.533152      75.300094       0.717828       0.355351      -1.140316       0.008932       0.059599       0.033029       0.068723       0.004686       0.034208       0.031204       0.037660      -0.231568      -0.093030       0.024198       0.068832              9.628777       7.294625      -3.588521      -0.036374      14.816009      -1.461442       6.775696           0.000163
          110              O       1.398779       3.985761       5.633472      -0.521680      32.043558 0.46149527E+03  0.10666772E+05                                 7.951657                            6.573036       0.417129       2.201172                    0.997454      26.483601      68.014079       0.754822       0.351072      -1.146635       0.003145       0.006928      -0.014115       0.016036       0.034022      -0.012511       0.016827       0.075717       0.078446      -0.068304       0.027502       0.040801              9.082725       5.567182      -0.261717      -1.703435       7.321969      -2.971430      14.359025           0.000188
          111              O      12.107765       8.273135       4.312341      -0.601086      32.743119 0.50544421E+03  0.11981432E+05                                 8.051303                            6.903768       0.408343       2.160293                    0.998529      28.282513      74.164454       0.730702       0.353615      -1.141691       0.056698       0.023398      -0.032073       0.069216       0.058361      -0.005404       0.045287       0.053815       0.042733      -0.088276       0.021381       0.066895              8.754630       9.088994      -2.534190      -3.258786       7.146268       1.586791      10.028627          -0.000226
          112              O      12.303690       8.903999       2.179327      -0.518069      32.650502 0.45148801E+03  0.10365601E+05                                 8.052488                            6.477718       0.484240       2.225272                    0.997841      26.270153      66.968538       0.765471       0.348521      -1.150150       0.014734      -0.002098       0.005033       0.015711       0.028786       0.045284      -0.037007      -0.025171      -0.018366      -0.076587       0.032281       0.044306              9.521196       8.279518      -4.569254       1.416910      12.422948      -3.468009       7.861121           0.000184
          113              O       2.814445      14.565320      15.518229      -0.610027      35.488332 0.53358969E+03  0.12830995E+05                                 8.566338                            7.120061       0.360903       2.142017                    0.998272      28.647591      75.851662       0.714927       0.356280      -1.138674      -0.005209      -0.008252       0.067840       0.068538       0.061158      -0.010452       0.027010      -0.062984       0.096152      -0.089252       0.025470       0.063782              9.688358      11.129458       1.637945      -4.839040       7.566535      -2.374801      10.369080           0.000783
          114              O       2.924153      12.849586      16.956369      -0.515759      33.273974 0.46825995E+03  0.10866588E+05                                 8.176949                            6.635348       0.355504       2.182151                    0.997459      26.464105      68.182607       0.748563       0.352591      -1.144975      -0.021965       0.003464       0.003714       0.022545      -0.008345       0.044255       0.017922      -0.049898      -0.009641      -0.062225       0.022421       0.039804              9.445291      13.174341      -4.857629       0.405242       8.933741      -1.460792       6.227792           0.000283
          115              O      11.859398      11.460686       0.758577      -0.544097      33.487150 0.45414221E+03  0.10446276E+05                                 8.187964                            6.479895       0.583420       2.246845                    0.998262      26.725816      68.289528       0.768000       0.346717      -1.151152      -0.010031       0.022066      -0.014294       0.028140      -0.028324       0.027166      -0.031088      -0.052447      -0.028618      -0.043464      -0.021231       0.064695              9.625320       6.893480      -1.166414      -0.037112      11.541255      -5.597051      10.441225           0.037498
          116              O       9.995629      12.653998       0.751583      -0.477761      25.080770 0.37094421E+03  0.81144779E+04                                 6.620017                            5.828785       0.867295       2.332430                    0.999623      25.999842      64.861251       0.815221       0.343462      -1.153463       0.015305      -0.014636      -0.018144       0.027887       0.013103       0.002873       0.034979       0.041330      -0.035174      -0.049034       0.013101       0.035933              7.097214       9.388565      -0.360331      -2.027924       5.484801      -0.809284       6.418275           0.138643
          117              O       3.653890      12.285175      13.672729      -0.607594      35.203694 0.53216985E+03  0.12778209E+05                                 8.508152                            7.101213       0.371635       2.146600                    0.998311      28.532836      75.297763       0.717861       0.355342      -1.140328      -0.008935      -0.059607       0.033025       0.068728       0.004682      -0.034206      -0.031214       0.037657      -0.231550      -0.093030       0.024202       0.068828              9.628223       7.294293      -3.588313       0.036390      14.815037       1.461265       6.775340           0.000165
          118              O       4.950071      11.117539      15.084972      -0.521681      32.043804 0.46149863E+03  0.10666872E+05                                 7.951711                            6.573068       0.417119       2.201168                    0.997454      26.483659      68.014368       0.754818       0.351073      -1.146634      -0.003145      -0.006929      -0.014115       0.016035       0.034022       0.012511      -0.016826       0.075719       0.078446      -0.068304       0.027502       0.040802              9.082806       5.567213      -0.261708       1.703433       7.322033       2.971515      14.359172           0.000188
          119              O       6.938785       6.830165      13.763841      -0.601083      32.743520 0.50545144E+03  0.11981654E+05                                 8.051393                            6.903838       0.408312       2.160284                    0.998529      28.282580      74.164948       0.730694       0.353617      -1.141688      -0.056696      -0.023399      -0.032073       0.069214       0.058360       0.005403      -0.045289       0.053817       0.042728      -0.088276       0.021379       0.066896              8.754735       9.089121      -2.534235       3.258839       7.146345      -1.586815      10.028739          -0.000225
          120              O       6.742860       6.199301      11.630827      -0.518069      32.650410 0.45148693E+03  0.10365569E+05                                 8.052468                            6.477707       0.484243       2.225274                    0.997841      26.270138      66.968457       0.765472       0.348521      -1.150150      -0.014734       0.002098       0.005033       0.015711       0.028786      -0.045284       0.037007      -0.025171      -0.018366      -0.076586       0.032281       0.044306              9.521159       8.279487      -4.569221      -1.416900      12.422880       3.467997       7.861111           0.000183
          121              O       9.163295       8.089630       3.384771      -0.610025      35.488688 0.53359596E+03  0.12831189E+05                                 8.566413                            7.120118       0.360881       2.142010                    0.998272      28.647662      75.852105       0.714922       0.356281      -1.138672      -0.005208       0.008252      -0.067839       0.068538      -0.061158       0.010453       0.027012      -0.062983       0.096150      -0.089252       0.025469       0.063782              9.688448      11.129581      -1.637955       4.839098       7.566595      -2.374817      10.369167           0.000782
          122              O       9.273003       9.805364       1.946631      -0.515758      33.273839 0.46825789E+03  0.10866527E+05                                 8.176918                            6.635327       0.355504       2.182151                    0.997459      26.464090      68.182482       0.748565       0.352591      -1.144976      -0.021965      -0.003465      -0.003714       0.022545       0.008344      -0.044255       0.017923      -0.049897      -0.009637      -0.062225       0.022420       0.039805              9.445252      13.174269       4.857604      -0.405246       8.933713      -1.460793       6.227772           0.000286
          123              O       5.510548      11.194264      18.144423      -0.544096      33.487077 0.45414107E+03  0.10446244E+05                                 8.187957                            6.479890       0.583418       2.246845                    0.998262      26.725769      68.289401       0.767999       0.346718      -1.151152      -0.010029      -0.022067       0.014295       0.028140       0.028325      -0.027164      -0.031088      -0.052441      -0.028624      -0.043460      -0.021234       0.064694              9.625310       6.893476       1.166416       0.037110      11.541244      -5.597042      10.441210           0.037500
          124              O       3.646779      10.000952      18.151417      -0.477757      25.080671 0.37094233E+03  0.81144294E+04                                 6.620020                            5.828788       0.867281       2.332428                    0.999623      25.999682      64.860901       0.815217       0.343464      -1.153461       0.015307       0.014635       0.018146       0.027888      -0.013099      -0.002874       0.034966       0.041316      -0.035173      -0.049017       0.013093       0.035924              7.097217       9.388567       0.360330       2.027925       5.484805      -0.809286       6.418279           0.138650
          125              O      10.002740      10.369775       5.230271      -0.607593      35.204076 0.53217634E+03  0.12778411E+05                                 8.508234                            7.101272       0.371614       2.146594                    0.998311      28.532906      75.298210       0.717855       0.355343      -1.140326      -0.008934       0.059606      -0.033025       0.068727      -0.004683       0.034206      -0.031213       0.037657      -0.231553      -0.093030       0.024202       0.068828              9.628327       7.294358       3.588356      -0.036389      14.815222       1.461292       6.775400           0.000164
          126              O      11.298921      11.537411       3.818028      -0.521680      32.043898 0.46150043E+03  0.10666925E+05                                 7.951732                            6.573086       0.417119       2.201168                    0.997454      26.483672      68.014467       0.754816       0.351073      -1.146634      -0.003145       0.006928       0.014115       0.016035      -0.034023      -0.012511      -0.016826       0.075719       0.078446      -0.068304       0.027502       0.040802              9.082826       5.567226       0.261714      -1.703435       7.322057       2.971518      14.359193           0.000188
          127              O       0.589935       0.721485       5.139159      -0.601075      32.744349 0.50546642E+03  0.11982116E+05                                 8.051582                            6.903984       0.408242       2.160263                    0.998529      28.282694      74.165934       0.730679       0.353621      -1.141683      -0.056690       0.023401       0.032073       0.069210      -0.058358      -0.005401      -0.045293       0.053822       0.042718      -0.088276       0.021377       0.066899              8.754957       9.089393       2.534341      -3.258944       7.146529      -1.586869      10.028950          -0.000228
          128              O       0.394010       1.352349       7.272173      -0.518068      32.650260 0.45148500E+03  0.10365511E+05                                 8.052435                            6.477689       0.484250       2.225276                    0.997841      26.270108      66.968299       0.765474       0.348520      -1.150151      -0.014734      -0.002098      -0.005033       0.015711      -0.028786       0.045283       0.037007      -0.025171      -0.018367      -0.076586       0.032281       0.044306              9.521110       8.279435       4.569177       1.416883      12.422804       3.467983       7.861093           0.000184
          129              O       9.883255       7.013670      12.836271      -0.610022      35.489206 0.53360482E+03  0.12831466E+05                                 8.566525                            7.120201       0.360850       2.142001                    0.998271      28.647743      75.852703       0.714913       0.356284      -1.138669       0.005206      -0.008253      -0.067838       0.068536      -0.061159      -0.010454      -0.027014      -0.062983       0.096145      -0.089252       0.025468       0.063784              9.688587      11.129760      -1.637971      -4.839193       7.566678       2.374843      10.369323           0.000783
          130              O       9.773547       5.297936      11.398131      -0.515758      33.273733 0.46825647E+03  0.10866484E+05                                 8.176895                            6.635313       0.355507       2.182152                    0.997459      26.464072      68.182381       0.748567       0.352590      -1.144976       0.021965       0.003465      -0.003714       0.022545       0.008344       0.044255      -0.017923      -0.049897      -0.009636      -0.062225       0.022420       0.039805              9.445216      13.174201       4.857575       0.405251       8.933683       1.460799       6.227765           0.000285
          131              O       0.838302       3.909036       8.692923      -0.544098      33.486969 0.45413937E+03  0.10446191E+05                                 8.187920                            6.479861       0.583419       2.246844                    0.998262      26.725827      68.289417       0.768004       0.346716      -1.151154       0.010033       0.022066       0.014293       0.028140       0.028321       0.027169       0.031087      -0.052452      -0.028613      -0.043468      -0.021227       0.064694              9.625266       6.893442       1.166409      -0.037110      11.541186       5.597020      10.441171           0.037498
          132              O       2.702071       5.102348       8.699917      -0.477765      25.080848 0.37094572E+03  0.81145167E+04                                 6.620012                            5.828782       0.867305       2.332432                    0.999623      25.999991      64.861579       0.815225       0.343460      -1.153465      -0.015303      -0.014636       0.018143       0.027885      -0.013106       0.002872      -0.034992       0.041345      -0.035176      -0.049052       0.013109       0.035943              7.097207       9.388549       0.360329      -2.027923       5.484797       0.809288       6.418274           0.138642
          133              O       9.043810       4.733525      14.681771      -0.607590      35.204617 0.53218582E+03  0.12778706E+05                                 8.508351                            7.101360       0.371581       2.146584                    0.998311      28.532997      75.298852       0.717846       0.355346      -1.140323       0.008934      -0.059604      -0.033027       0.068726      -0.004684      -0.034207       0.031210       0.037658      -0.231557      -0.093030       0.024200       0.068829              9.628469       7.294441       3.588404       0.036382      14.815465      -1.461346       6.775501           0.000165
          134              O       7.747629       3.565889      13.269528      -0.521680      32.043649 0.46149629E+03  0.10666802E+05                                 7.951677                            6.573046       0.417123       2.201170                    0.997454      26.483627      68.014194       0.754821       0.351072      -1.146635       0.003145      -0.006928       0.014115       0.016035      -0.034022       0.012511       0.016827       0.075719       0.078445      -0.068304       0.027502       0.040802              9.082759       5.567193       0.261709       1.703435       7.321990      -2.971471      14.359094           0.000187
          135              O       5.758915      14.381815      14.590659      -0.601088      32.742818 0.50543865E+03  0.11981262E+05                                 8.051238                            6.903717       0.408363       2.160300                    0.998529      28.282452      74.164065       0.730707       0.353613      -1.141692       0.056700      -0.023398       0.032073       0.069217      -0.058362       0.005405       0.045286       0.053813       0.042735      -0.088276       0.021381       0.066894              8.754553       9.088901       2.534150       3.258753       7.146198       1.586771      10.028562          -0.000227
          136              O       5.954840      13.750951      16.723673      -0.518069      32.650598 0.45148947E+03  0.10365644E+05                                 8.052508                            6.477732       0.484238       2.225272                    0.997841      26.270171      66.968640       0.765469       0.348521      -1.150149       0.014735       0.002098      -0.005033       0.015711      -0.028786      -0.045283      -0.037007      -0.025171      -0.018366      -0.076587       0.032281       0.044306              9.521221       8.279547       4.569273      -1.416917      12.422976      -3.468015       7.861138           0.000183

******************************************************
Auxiliary information for the entire system
The total spin magnetic moment of the unit cell is   1.411098
The total net atomic charge of the unit cell is   0.000005
Accuracy of reproducing the electrostatic potential in the unit cell:
  The inner radius (bohr) =    5.0000
  The outer radius (bohr) =   12.0000
  Valid grid points have density less than (e/(bohr^3)) =    0.0001
  The number of valid grid points were=       321060
  The rms potential error without charges in kcal/mol is=      6.66352
  The rms potential error with partial charges in kcal/mol is=      0.91928
  The RRMSE value at monopole order=      0.13796
  The rms potential error with partial charges and cloud penetration in kcal/mol is=      0.91793
  The RRMSE value at monopole order with cloud penetration is=      0.13775
  The rms potential error with partial charges and atomic dipoles in kcal/mol is=      0.44355
  The RRMSE value at dipole order=      0.06656
  The rms potential error with partial charges, atomic dipoles and cloud penetration in kcal/mol is=      0.43368
  The RRMSE value at dipole order with cloud penetration=      0.06508

******************************************************
The electron densities and ab initio electrostatic potential were computed in VASP using the PBE functional and
projector augmented wave method. See the main text of the journal article for a description of computational details.
The atomic charges, dipoles, and quadrupoles were computed with the DDEC6 method as described in
(a) T. A. Manz and N. Gabaldon Limas, RSC Adv. 6 (2016) 47771-47801 DOI: 10.1039/c6ra04656h
(b) N. Gabaldon Limas and T. A. Manz, RSC Adv. 8 (2018) 2678-2707 DOI: 10.1039/c7ra11829e.
For each atom in the material, the electron cloud parameters were fit to the spherically averaged atom-in-material
electron density using radial positions for which this density was between 10^-4 and 10^-2 electrons per cubic bohr.
The polarizabilities, dispersion coefficients, and quantum Drude oscillator (QDO) parameters were fit using the MCLF method.
The magnetic structure of the system was optimized in VASP from the default ferromagnetic initial guess using spin polarization.
The atomic spin moments (ASMs) were computed on this optimized magnetic structure using the DDEC6 partition as inputs
to the method of T. A. Manz and D. S. Sholl, J. Chem. Theory Comput. 7 (2011) 4146-4164 DOI: 10.1021/ct200539n.
The RMSE and RRMSE were computed using a uniform grid with Ewald summation.
