# Supplementary material for: A collection of forcefield precursors for metal–organic frameworks
Source: RSC Adv. 2019 Nov 13;9(63):36492–507. doi: 10.1039/c9ra07327b (PMC9075174; doi:10.1039/c9ra07327b)
Supplement: RA-009-C9RA07327B-s6194 [file RA-009-C9RA07327B-s6194.xyz]

  160
jmolscript: load "" {1 1 1} spacegroup "x,y,z" unitcell [{     12.389600     0.000000     0.000000 }, {      6.194780    10.787993     0.000000 }, {      3.491357    -0.000000    16.206904 }]
La     8.685924     1.008246     9.722846     1.926284
La     8.940708     1.008246    14.587510     1.926281
La    13.389813     9.779747     6.484058     1.926286
La    13.135029     9.779747     1.619394     1.926281
H     15.437142     7.165385     7.366038     0.115027
H      4.641683     2.630113    10.458315     0.117458
H     14.696308     2.720732     9.534522     0.115648
H     11.795623     0.806942     1.826518     0.125541
H     10.624117     0.841463     4.066312     0.126879
H     18.138254     7.950751    10.202246     0.117412
H     15.498144     4.953846     6.205624     0.122131
H      5.164517     2.522233    14.420903     0.113641
H     12.744916     0.800469     7.417900     0.111981
H     16.338113     6.315291    12.485799     0.098310
H     15.182146     6.444747    13.555455     0.088688
H     16.485846     8.507411    13.390144     0.310001
H     11.087710     7.165385     0.737414     0.115035
H     12.984943     2.630113    13.852041     0.117455
H     15.319917     2.720732    14.775834     0.115648
H      2.339652     0.806942     6.276934     0.125542
H      3.511158     0.841463     4.037140     0.126878
H     11.877952     7.950751    14.108110     0.117413
H     11.026716     4.953846     1.897828     0.122130
H     12.462109     2.522233     9.889453     0.113655
H      1.390360     0.800469     0.685552     0.111980
H     13.678099     6.315291    11.824557     0.098313
H     14.834065     6.444747    10.754901     0.088691
H     13.530358     8.507411    10.920212     0.310015
H      6.638595     3.622608     8.840866     0.115027
H     17.434054     8.157880     5.748589     0.117458
H      7.379429     8.067261     6.672382     0.115648
H     10.280114     9.981051    14.380386     0.125541
H     11.451620     9.946530    12.140592     0.126879
H      3.937483     2.837242     6.004658     0.117411
H      6.577593     5.834147    10.001280     0.122130
H     16.911220     8.265760     1.786001     0.113641
H      9.330821     9.987524     8.789004     0.111981
H      5.737624     4.472702     3.721105     0.098310
H      6.893591     4.343246     2.651449     0.088688
H      5.589891     2.280582     2.816760     0.310001
H     10.988027     3.622608    15.469490     0.115035
H      9.090794     8.157880     2.354863     0.117455
H      6.755820     8.067261     1.431070     0.115648
H     19.736085     9.981051     9.929970     0.125542
H     18.564579     9.946530    12.169764     0.126878
H     10.197785     2.837242     2.098794     0.117412
H     11.049021     5.834147    14.309076     0.122130
H      9.613628     8.265760     6.317451     0.113655
H     20.685377     9.987524    15.521352     0.111980
H      8.397638     4.472702     4.382347     0.098313
H      7.241672     4.343246     5.452003     0.088691
H      8.545379     2.280582     5.286692     0.310015
C     16.067642     9.098593     9.004556     0.603839
C     16.667947     7.750094     8.789004    -0.019090
C     16.681630     5.592496     7.708004     0.086641
C      5.116940     2.528706    12.399902    -0.033281
C      6.591790     2.284897    12.177868     0.669074
C     16.157894     6.893528     7.887900    -0.165900
C      4.285299     2.617167    11.317281    -0.168249
C     14.368038     2.666792    10.403212    -0.145973
C     12.604353     0.813415     2.285173    -0.147776
C     10.229118     0.815572     6.649693     0.626260
C     11.491395     0.822045     5.837727    -0.021676
C     11.450643     0.832833     4.492554    -0.168632
C     12.640643     0.828518     3.701657     0.084623
C     15.265117     2.688368    11.502040     0.081113
C     17.765923     7.359569     9.589625    -0.109711
C     16.193666     4.686304     6.759900    -0.145068
C      4.588987     2.567542    13.693213    -0.112261
C     12.731595     0.811257     6.487624    -0.114941
C     15.547607     6.818012    12.738627    -0.028561
C     13.948560     9.098593    15.305800     0.603833
C     13.348260     7.750094    15.521352    -0.019061
C      9.843228     5.592496     0.395448     0.086641
C     12.509687     2.528706    11.910454    -0.033282
C     11.034837     2.284897    12.132488     0.669091
C     10.366959     6.893528     0.215552    -0.165936
C     13.341327     2.617167    12.993075    -0.168244
C     15.648188     2.666792    13.907144    -0.145964
C     13.920523     0.813415     5.818279    -0.147771
C      3.906157     0.815572     1.453759     0.626264
C      2.643881     0.822045     2.265725    -0.021693
C      2.684632     0.832833     3.610898    -0.168623
C      1.494632     0.828518     4.401795     0.084623
C     14.751108     2.688368    12.808316     0.081124
C     12.250285     7.359569    14.720731    -0.109710
C     10.331196     4.686304     1.343552    -0.145068
C     13.037639     2.567542    10.617143    -0.112264
C      1.403681     0.811257     1.615828    -0.114929
C     14.468604     6.818012    11.571729    -0.028560
C      6.008095     1.689400     7.202348     0.603839
C      5.407790     3.037899     7.417900    -0.019091
C      5.394107     5.195497     8.498900     0.086640
C     16.958797     8.259287     3.807002    -0.033280
C     15.483947     8.503096     4.029036     0.669074
C      5.917843     3.894465     8.319004    -0.165900
C     17.790438     8.170826     4.889623    -0.168249
C      7.707699     8.121201     5.803692    -0.145973
C      9.471384     9.974578    13.921731    -0.147776
C     11.846619     9.972421     9.557211     0.626260
C     10.584342     9.965948    10.369177    -0.021676
C     10.625094     9.955160    11.714350    -0.168632
C      9.435094     9.959475    12.505247     0.084623
C      6.810620     8.099625     4.704864     0.081113
C      4.309814     3.428424     6.617279    -0.109702
C      5.882071     6.101689     9.447004    -0.145060
C     17.486750     8.220451     2.513691    -0.112261
C      9.344142     9.976736     9.719280    -0.114941
C      6.528130     3.969981     3.468277    -0.028561
C      8.127177     1.689400     0.901104     0.603833
C      8.727477     3.037899     0.685552    -0.019062
C     12.232509     5.195497    15.811456     0.086641
C      9.566050     8.259287     4.296450    -0.033282
C     11.040900     8.503096     4.074416     0.669091
C     11.708778     3.894465    15.991352    -0.165936
C      8.734410     8.170826     3.213829    -0.168243
C      6.427549     8.121201     2.299760    -0.145964
C      8.155214     9.974578    10.388625    -0.147771
C     18.169580     9.972421    14.753145     0.626264
C     19.431856     9.965948    13.941179    -0.021693
C     19.391105     9.955160    12.596006    -0.168623
C     20.581105     9.959475    11.805109     0.084624
C      7.324629     8.099625     3.398588     0.081124
C      9.825452     3.428424     1.486173    -0.109701
C     11.744541     6.101689    14.863352    -0.145060
C      9.038098     8.220451     5.589761    -0.112264
C     20.672056     9.976736    14.591076    -0.114929
C      7.607133     3.969981     4.635175    -0.028560
C     15.008101     9.072702    12.155178     0.604350
C      7.067636     1.715291     4.051726     0.604350
N     15.848038     8.218293    12.890971    -0.406208
N     14.168167     8.218293    11.419385    -0.406256
N      6.227699     2.569700     3.315933    -0.406208
N      7.907570     2.569700     4.787519    -0.406256
O     15.073939     9.451576     8.314142    -0.697952
O     16.548377     9.851595     9.884591    -0.572994
O      7.060687     2.360413    11.041764    -0.637850
O      7.261838     2.051876    13.200523    -0.654927
O     10.301668     1.160788     7.837659    -0.626828
O      9.161122     0.487617     6.063003    -0.645823
O     14.942262     9.451576    15.996214    -0.697947
O     13.467822     9.851595    14.425765    -0.572994
O     10.565940     2.360413    13.268592    -0.637856
O     10.364790     2.051876    11.109833    -0.654937
O      3.833606     1.160788     0.265793    -0.626823
O      4.974155     0.487617     2.040449    -0.645826
O      7.001798     1.336417     7.892762    -0.697952
O      5.527360     0.936398     6.322313    -0.572994
O     15.015050     8.427580     5.165140    -0.637850
O     14.813899     8.736117     3.006381    -0.654927
O     11.774069     9.627205     8.369245    -0.626828
O     12.914615    10.300376    10.143901    -0.645823
O      7.133475     1.336417     0.210690    -0.697947
O      8.607915     0.936398     1.781139    -0.572994
O     11.509797     8.427580     2.938312    -0.637856
O     11.710947     8.736117     5.097071    -0.654937
O     18.242131     9.627205    15.941111    -0.626823
O     17.101582    10.300376    14.166455    -0.645826
O     15.008098    10.485929    12.155178    -0.638084
O      7.067639     0.302064     4.051726    -0.638084

The following XYZ coordinates are in angstroms. Other properties are in atomic units.
The sperically averaged electron density of each atom fit to a function of the form exp(a - br)
eigen_1, eigen_2 and eigen_3 are the three eigenvalues of traceless quadrupole moment tensor
  atom number  atomic symbol              X              Y              Z     net charge C6 coefficient C8 coefficient C10 coefficient fluctuating dipole atomic polarizability isotropic forcefield polarizability              a              b squared Pearson coefficient          <r^3>          <r^4>         wp_QDO          m_QDO          q_QDO       dipole_x       dipole_y       dipole_z         dipole            Qxy            Qxz            Qyz     Q(x^2-y^2)  Q(3z^2 - R^2)        eigen_1        eigen_2        eigen_3 static polarizability      alpha(xx)      alpha(xy)      alpha(xz)      alpha(yy)      alpha(yz)      alpha(zz) atomic spin moment
            1             La       8.685924       1.008246       9.722846       1.926284     240.836402 0.63353934E+04  0.26391500E+06                                27.556042                           23.303421       1.266206       1.991624                    0.999551     104.768775     291.353777       0.457424       0.321438      -1.251921       0.009819       0.023908       0.026319       0.036887       0.028088       0.007176      -0.110542      -0.097806      -0.220457      -0.133206      -0.012097       0.145303             32.085016      36.123020      -4.065731      -0.393748      24.494405       1.433924      35.637622           0.000109
            2             La       8.940708       1.008246      14.587510       1.926281     240.835913 0.63353813E+04  0.26391434E+06                                27.555983                           23.303378       1.266187       1.991620                    0.999551     104.768889     291.353905       0.457425       0.321437      -1.251922      -0.009819       0.023909      -0.026327       0.036894      -0.028092       0.007165       0.110521      -0.097806      -0.220501      -0.133197      -0.012095       0.145292             32.084942      36.122853       4.065723      -0.393811      24.494401      -1.433905      35.637572           0.000116
            3             La      13.389813       9.779747       6.484058       1.926286     240.836073 0.63353826E+04  0.26391442E+06                                27.556014                           23.303397       1.266210       1.991626                    0.999551     104.768718     291.353514       0.457424       0.321438      -1.251921      -0.009820      -0.023908      -0.026320       0.036888       0.028088       0.007175      -0.110542      -0.097806      -0.220457      -0.133206      -0.012097       0.145303             32.084982      36.122982      -4.065726      -0.393745      24.494381       1.433924      35.637582           0.000104
            4             La      13.135029       9.779747       1.619394       1.926281     240.835974 0.63353835E+04  0.26391446E+06                                27.555988                           23.303383       1.266186       1.991619                    0.999551     104.768899     291.353956       0.457425       0.321437      -1.251922       0.009819      -0.023908       0.026327       0.036893      -0.028092       0.007165       0.110522      -0.097805      -0.220500      -0.133197      -0.012095       0.145292             32.084948      36.122859       4.065725      -0.393810      24.494406      -1.433906      35.637578           0.000123
            5              H      15.437142       7.165385       7.366038       0.115027       1.154945 0.87758040E+01  0.88377435E+02                                 1.822768                            1.734138      -1.321440       2.245787                    0.995094       3.723744      10.639417       0.473304       1.285025      -0.706541      -0.025287       0.008614      -0.021287       0.034159       0.000395       0.009210       0.006583       0.011390      -0.016640      -0.013373      -0.000364       0.013737              1.855653       1.878256      -0.318211       0.309930       1.842914      -0.186695       1.845789           0.000002
            6              H       4.641683       2.630113      10.458315       0.117458       0.941376 0.69270744E+01  0.66870763E+02                                 1.693414                            1.621737      -1.289815       2.268388                    0.994060       3.824190      11.302946       0.445633       1.423777      -0.677156       0.013813      -0.001706      -0.032118       0.035004      -0.001553      -0.000086       0.001835       0.010200       0.025290      -0.009725       0.001099       0.008626              1.719747       1.646489       0.021262      -0.335080       1.405306      -0.127813       2.107447          -0.000000
            7              H      14.696308       2.720732       9.534522       0.115648       0.996186 0.72471242E+01  0.69596313E+02                                 1.663637                            1.588084      -0.850794       2.477942                    0.999112       3.439791       9.607959       0.488735       1.305006      -0.703584       0.010756       0.000733      -0.033750       0.035430       0.001772       0.001860       0.000407       0.027077       0.026510      -0.018075       0.007145       0.010930              1.680089       1.542940       0.073221      -0.296088       1.365430      -0.089471       2.131895           0.000001
            8              H      11.795623       0.806942       1.826518       0.125541       0.926983 0.64851721E+01  0.60883260E+02                                 1.615872                            1.524451      -0.876481       2.473255                    0.998899       3.418624       9.599970       0.485504       1.343806      -0.694893      -0.032690      -0.002744      -0.019232       0.038027       0.001107       0.001761       0.000462       0.026087       0.032219      -0.018465       0.006898       0.011567              1.656688       2.007424      -0.107044       0.362183       1.326367      -0.044146       1.636272           0.000000
            9              H      10.624117       0.841463       4.066312       0.126879       0.906373 0.65043072E+01  0.61731908E+02                                 1.650003                            1.570644      -1.235136       2.307697                    0.994277       3.653591      10.663935       0.453745       1.422283      -0.678178      -0.033880      -0.004791      -0.017785       0.038563       0.001047       0.005416       0.002456       0.016131       0.010617      -0.010272      -0.000501       0.010773              1.691066       2.103138      -0.122775       0.244082       1.341572      -0.069603       1.628488          -0.000000
           10              H      18.138254       7.950751      10.202246       0.117412       1.018599 0.72075163E+01  0.69412043E+02                                 1.709106                            1.595600      -1.084725       2.367738                    0.996650       3.583298      10.161396       0.480135       1.324627      -0.698027       0.017356       0.023899       0.026090       0.039409       0.000014       0.015051       0.004706      -0.003421       0.005066      -0.016201       0.000558       0.015643              1.769359       1.573868       0.275689       0.245833       1.955454       0.474985       1.778754           0.000001
           11              H      15.498144       4.953846       6.205624       0.122131       1.047608 0.77053567E+01  0.73809365E+02                                 1.617493                            1.559803      -0.784323       2.515719                    0.999660       3.150348       8.290173       0.540019       1.184072      -0.733894      -0.026597       0.010486      -0.024042       0.037354      -0.005973       0.014317       0.005964      -0.006918      -0.003318      -0.019393       0.007042       0.012351              1.611482       1.695466      -0.174306       0.327415       1.554161      -0.103609       1.584819           0.000004
           12              H       5.164517       2.522233      14.420903       0.113641       1.191516 0.88019763E+01  0.88223897E+02                                 1.834200                            1.718863      -1.084270       2.363811                    0.997039       3.543777       9.922770       0.485475       1.258733      -0.714092       0.020682      -0.003692       0.031404       0.037784       0.001476       0.002104       0.002786       0.009712       0.043198      -0.012503      -0.002479       0.014982              1.874236       2.017052      -0.093199       0.493899       1.450932      -0.082006       2.154723           0.000003
           13              H      12.744916       0.800469       7.417900       0.111981       0.949719 0.66495304E+01  0.62512236E+02                                 1.610806                            1.518029      -0.828273       2.483466                    0.999387       3.412582       9.437924       0.501339       1.299572      -0.704161       0.002035      -0.000779       0.038637       0.038698       0.001835       0.005760      -0.000822       0.015432       0.034862      -0.013836      -0.000462       0.014298              1.655573       1.417384       0.012458       0.017972       1.265795       0.015089       2.283539           0.000000
           14              H      16.338113       6.315291      12.485799       0.098310       1.108856 0.85681762E+01  0.84412144E+02                                 1.689315                            1.647667      -0.630515       2.561414                    0.999949       3.358288       9.007893       0.523248       1.188178      -0.732122       0.029746      -0.015842      -0.008699       0.034806      -0.000842       0.000531       0.006483       0.005990      -0.030236      -0.012925       0.004763       0.008162              1.684237       1.843740      -0.405083      -0.239555       1.760683       0.154343       1.448289           0.000001
           15              H      15.182146       6.444747      13.555455       0.088688       1.113300 0.86240771E+01  0.85826199E+02                                 1.741881                            1.688489      -0.746668       2.502580                    0.999313       3.573571       9.904643       0.496460       1.239695      -0.718274      -0.013061      -0.010509       0.028638       0.033184       0.008542      -0.001192      -0.001978      -0.004215       0.012515      -0.010889       0.002826       0.008064              1.752283       1.511405       0.160511      -0.390690       1.642344      -0.337995       2.103100           0.000001
           16              H      16.485846       8.507411      13.390144       0.310001       0.532703 0.32758084E+01  0.26281547E+02                                 1.183851                            1.137176      -1.025396       2.499486                    0.999993       2.574110       6.985829       0.515710       1.480363      -0.669119       0.025953       0.001488       0.019840       0.032701      -0.006580       0.015856      -0.009898      -0.005970      -0.023819      -0.020594      -0.001139       0.021733              1.208648       1.311245       0.231186       0.226848       1.144958       0.166802       1.169740           0.000000
           17              H      11.087710       7.165385       0.737414       0.115035       1.154912 0.87754876E+01  0.88373476E+02                                 1.822736                            1.734110      -1.321464       2.245784                    0.995094       3.723679      10.639194       0.473306       1.285030      -0.706541       0.025282       0.008611       0.021285       0.034152      -0.000396       0.009211      -0.006584       0.011394      -0.016643      -0.013374      -0.000365       0.013740              1.855620       1.878222       0.318201       0.309920       1.842883       0.186690       1.845756           0.000002
           18              H      12.984943       2.630113      13.852041       0.117455       0.941399 0.69272822E+01  0.66873268E+02                                 1.693440                            1.621759      -1.289846       2.268370                    0.994060       3.824248      11.303158       0.445631       1.423773      -0.677157      -0.013813      -0.001705       0.032119       0.035005       0.001554      -0.000087      -0.001835       0.010199       0.025292      -0.009725       0.001099       0.008626              1.719774       1.646513      -0.021262      -0.335090       1.405323       0.127816       2.107485          -0.000000
           19              H      15.319917       2.720732      14.775834       0.115648       0.996189 0.72471437E+01  0.69596423E+02                                 1.663628                            1.588076      -0.850807       2.477936                    0.999112       3.439781       9.607870       0.488741       1.304989      -0.703588      -0.010756       0.000732       0.033750       0.035430      -0.001772       0.001860      -0.000407       0.027080       0.026511      -0.018077       0.007146       0.010931              1.680078       1.542933      -0.073221      -0.296086       1.365423       0.089470       2.131879           0.000001
           20              H       2.339652       0.806942       6.276934       0.125542       0.926995 0.64852949E+01  0.60884885E+02                                 1.615904                            1.524479      -0.876519       2.473239                    0.998899       3.418690       9.600287       0.485492       1.343831      -0.694888       0.032690      -0.002744       0.019233       0.038027      -0.001107       0.001761      -0.000460       0.026085       0.032219      -0.018464       0.006897       0.011567              1.656722       2.007468       0.107048       0.362195       1.326391       0.044148       1.636306           0.000000
           21              H       3.511158       0.841463       4.037140       0.126878       0.906384 0.65044065E+01  0.61733079E+02                                 1.650013                            1.570654      -1.235144       2.307691                    0.994277       3.653623      10.664044       0.453744       1.422279      -0.678178       0.033881      -0.004791       0.017786       0.038564      -0.001048       0.005416      -0.002458       0.016133       0.010618      -0.010274      -0.000499       0.010773              1.691077       2.103151       0.122777       0.244084       1.341580       0.069604       1.628499          -0.000000
           22              H      11.877952       7.950751      14.108110       0.117413       1.018589 0.72074331E+01  0.69411038E+02                                 1.709096                            1.595592      -1.084660       2.367769                    0.996651       3.583271      10.161303       0.480136       1.324629      -0.698027      -0.017357       0.023900      -0.026089       0.039410      -0.000013       0.015051      -0.004707      -0.003422       0.005063      -0.016202       0.000559       0.015643              1.769349       1.573861      -0.275688       0.245832       1.955442      -0.474980       1.778743           0.000001
           23              H      11.026716       4.953846       1.897828       0.122130       1.047604 0.77053083E+01  0.73808791E+02                                 1.617493                            1.559802      -0.784295       2.515731                    0.999660       3.150318       8.290090       0.540017       1.184078      -0.733893       0.026594       0.010487       0.024041       0.037353       0.005970       0.014318      -0.005964      -0.006917      -0.003323      -0.019392       0.007041       0.012352              1.611482       1.695465       0.174307       0.327416       1.554161       0.103610       1.584819           0.000004
           24              H      12.462109       2.522233       9.889453       0.113655       1.191420 0.88011230E+01  0.88213332E+02                                 1.834118                            1.718792      -1.084083       2.363903                    0.997043       3.543630       9.922291       0.485479       1.258751      -0.714088      -0.020685      -0.003692      -0.031395       0.037777      -0.001473       0.002100      -0.002784       0.009715       0.043203      -0.012504      -0.002478       0.014982              1.874149       2.016955       0.093193       0.493861       1.450878       0.082000       2.154614           0.000003
           25              H       1.390360       0.800469       0.685552       0.111980       0.949716 0.66494885E+01  0.62511669E+02                                 1.610795                            1.518018      -0.828268       2.483469                    0.999387       3.412563       9.437822       0.501344       1.299562      -0.704163      -0.002036      -0.000780      -0.038637       0.038698      -0.001834       0.005760       0.000822       0.015433       0.034865      -0.013836      -0.000463       0.014299              1.655561       1.417374      -0.012458       0.017973       1.265787      -0.015089       2.283521           0.000000
           26              H      13.678099       6.315291      11.824557       0.098313       1.108823 0.85678397E+01  0.84407973E+02                                 1.689281                            1.647634      -0.630512       2.561416                    0.999949       3.358228       9.007677       0.523254       1.188178      -0.732122      -0.029742      -0.015841       0.008701       0.034803       0.000840       0.000534      -0.006485       0.005991      -0.030243      -0.012928       0.004766       0.008163              1.684203       1.843703       0.405069      -0.239552       1.760642      -0.154340       1.448264           0.000001
           27              H      14.834065       6.444747      10.754901       0.088691       1.113344 0.86245542E+01  0.85832632E+02                                 1.741968                            1.688569      -0.746619       2.502607                    0.999314       3.573681       9.905233       0.496430       1.239745      -0.718263       0.013060      -0.010508      -0.028636       0.033181      -0.008544      -0.001191       0.001979      -0.004219       0.012510      -0.010890       0.002825       0.008065              1.752372       1.511474      -0.160525      -0.390719       1.642427       0.338023       2.103216           0.000001
           28              H      13.530358       8.507411      10.920212       0.310015       0.532703 0.32758132E+01  0.26281633E+02                                 1.183856                            1.137180      -1.025468       2.499470                    0.999993       2.574124       6.985907       0.515706       1.480370      -0.669117      -0.025954       0.001489      -0.019841       0.032703       0.006583       0.015851       0.009899      -0.005972      -0.023816      -0.020589      -0.001143       0.021732              1.208653       1.311253      -0.231188       0.226851       1.144961      -0.166803       1.169745           0.000000
           29              H       6.638595       3.622608       8.840866       0.115027       1.154944 0.87757916E+01  0.88377281E+02                                 1.822767                            1.734137      -1.321438       2.245787                    0.995094       3.723742      10.639410       0.473304       1.285025      -0.706541       0.025288      -0.008614       0.021287       0.034159       0.000395       0.009210       0.006583       0.011390      -0.016640      -0.013373      -0.000364       0.013737              1.855652       1.878255      -0.318210       0.309930       1.842913      -0.186695       1.845788           0.000002
           30              H      17.434054       8.157880       5.748589       0.117458       0.941376 0.69270729E+01  0.66870743E+02                                 1.693414                            1.621736      -1.289815       2.268388                    0.994060       3.824189      11.302941       0.445633       1.423777      -0.677156      -0.013813       0.001706       0.032118       0.035004      -0.001553      -0.000086       0.001835       0.010199       0.025290      -0.009725       0.001099       0.008626              1.719747       1.646488       0.021262      -0.335080       1.405305      -0.127813       2.107447          -0.000000
           31              H       7.379429       8.067261       6.672382       0.115648       0.996187 0.72471312E+01  0.69596405E+02                                 1.663639                            1.588086      -0.850795       2.477941                    0.999112       3.439793       9.607970       0.488734       1.305007      -0.703584      -0.010756      -0.000733       0.033750       0.035430       0.001772       0.001860       0.000407       0.027077       0.026510      -0.018075       0.007145       0.010930              1.680090       1.542942       0.073222      -0.296089       1.365431      -0.089471       2.131898           0.000001
           32              H      10.280114       9.981051      14.380386       0.125541       0.926982 0.64851671E+01  0.60883198E+02                                 1.615871                            1.524450      -0.876479       2.473256                    0.998899       3.418622       9.599961       0.485505       1.343806      -0.694893       0.032690       0.002744       0.019232       0.038027       0.001107       0.001761       0.000462       0.026087       0.032219      -0.018465       0.006898       0.011567              1.656686       2.007422      -0.107044       0.362183       1.326366      -0.044146       1.636271           0.000000
           33              H      11.451620       9.946530      12.140592       0.126879       0.906373 0.65043102E+01  0.61731944E+02                                 1.650003                            1.570645      -1.235137       2.307696                    0.994277       3.653592      10.663938       0.453745       1.422283      -0.678178       0.033880       0.004791       0.017785       0.038563       0.001047       0.005416       0.002456       0.016131       0.010617      -0.010272      -0.000501       0.010773              1.691066       2.103138      -0.122775       0.244082       1.341572      -0.069603       1.628489          -0.000000
           34              H       3.937483       2.837242       6.004658       0.117411       1.018603 0.72075510E+01  0.69412444E+02                                 1.709109                            1.595602      -1.084728       2.367736                    0.996650       3.583304      10.161410       0.480135       1.324625      -0.698027      -0.017356      -0.023899      -0.026090       0.039409       0.000014       0.015051       0.004706      -0.003421       0.005065      -0.016201       0.000558       0.015643              1.769363       1.573871       0.275691       0.245835       1.955459       0.474987       1.778758           0.000001
           35              H       6.577593       5.834147      10.001280       0.122130       1.047613 0.77054021E+01  0.73809901E+02                                 1.617498                            1.559807      -0.784326       2.515717                    0.999660       3.150355       8.290194       0.540019       1.184071      -0.733894       0.026597      -0.010486       0.024042       0.037354      -0.005973       0.014317       0.005964      -0.006918      -0.003318      -0.019393       0.007042       0.012351              1.611487       1.695471      -0.174307       0.327417       1.554165      -0.103610       1.584824           0.000004
           36              H      16.911220       8.265760       1.786001       0.113641       1.191513 0.88019504E+01  0.88223568E+02                                 1.834197                            1.718860      -1.084267       2.363813                    0.997039       3.543772       9.922750       0.485475       1.258732      -0.714092      -0.020683       0.003692      -0.031404       0.037784       0.001476       0.002104       0.002786       0.009712       0.043198      -0.012503      -0.002479       0.014982              1.874232       2.017049      -0.093199       0.493898       1.450930      -0.082006       2.154719           0.000003
           37              H       9.330821       9.987524       8.789004       0.111981       0.949719 0.66495310E+01  0.62512241E+02                                 1.610806                            1.518029      -0.828272       2.483467                    0.999387       3.412582       9.437923       0.501339       1.299572      -0.704161      -0.002035       0.000779      -0.038637       0.038698       0.001835       0.005760      -0.000822       0.015432       0.034862      -0.013836      -0.000462       0.014298              1.655573       1.417384       0.012458       0.017972       1.265795       0.015089       2.283539           0.000000
           38              H       5.737624       4.472702       3.721105       0.098310       1.108856 0.85681785E+01  0.84412165E+02                                 1.689315                            1.647666      -0.630515       2.561414                    0.999949       3.358289       9.007893       0.523249       1.188177      -0.732122      -0.029746       0.015842       0.008699       0.034806      -0.000842       0.000531       0.006483       0.005990      -0.030236      -0.012925       0.004763       0.008162              1.684237       1.843739      -0.405083      -0.239555       1.760682       0.154343       1.448289           0.000001
           39              H       6.893591       4.343246       2.651449       0.088688       1.113299 0.86240677E+01  0.85826086E+02                                 1.741880                            1.688488      -0.746667       2.502580                    0.999313       3.573569       9.904638       0.496459       1.239696      -0.718274       0.013061       0.010509      -0.028638       0.033184       0.008542      -0.001192      -0.001978      -0.004215       0.012515      -0.010889       0.002826       0.008064              1.752283       1.511405       0.160511      -0.390690       1.642344      -0.337994       2.103099           0.000001
           40              H       5.589891       2.280582       2.816760       0.310001       0.532703 0.32758079E+01  0.26281542E+02                                 1.183851                            1.137176      -1.025396       2.499486                    0.999993       2.574110       6.985830       0.515710       1.480363      -0.669119      -0.025953      -0.001488      -0.019840       0.032702      -0.006580       0.015856      -0.009898      -0.005970      -0.023819      -0.020594      -0.001139       0.021733              1.208648       1.311245       0.231186       0.226848       1.144958       0.166802       1.169740           0.000000
           41              H      10.988027       3.622608      15.469490       0.115035       1.154911 0.87754877E+01  0.88373477E+02                                 1.822736                            1.734110      -1.321464       2.245784                    0.995094       3.723679      10.639194       0.473306       1.285030      -0.706541      -0.025282      -0.008611      -0.021285       0.034152      -0.000396       0.009211      -0.006584       0.011394      -0.016643      -0.013374      -0.000365       0.013740              1.855620       1.878222       0.318201       0.309920       1.842883       0.186690       1.845756           0.000002
           42              H       9.090794       8.157880       2.354863       0.117455       0.941399 0.69272772E+01  0.66873204E+02                                 1.693439                            1.621758      -1.289845       2.268370                    0.994060       3.824246      11.303149       0.445631       1.423773      -0.677157       0.013813       0.001705      -0.032119       0.035005       0.001554      -0.000087      -0.001835       0.010199       0.025292      -0.009725       0.001099       0.008626              1.719773       1.646512      -0.021262      -0.335090       1.405322       0.127815       2.107484          -0.000000
           43              H       6.755820       8.067261       1.431070       0.115648       0.996190 0.72471480E+01  0.69596478E+02                                 1.663628                            1.588077      -0.850808       2.477936                    0.999112       3.439782       9.607875       0.488741       1.304989      -0.703588       0.010756      -0.000732      -0.033750       0.035430      -0.001772       0.001860      -0.000407       0.027080       0.026511      -0.018077       0.007146       0.010931              1.680079       1.542933      -0.073221      -0.296086       1.365423       0.089470       2.131881           0.000001
           44              H      19.736085       9.981051       9.929970       0.125542       0.926994 0.64852856E+01  0.60884779E+02                                 1.615903                            1.524479      -0.876518       2.473239                    0.998899       3.418688       9.600281       0.485492       1.343831      -0.694888      -0.032690       0.002744      -0.019233       0.038027      -0.001107       0.001761      -0.000460       0.026085       0.032219      -0.018464       0.006897       0.011567              1.656721       2.007467       0.107048       0.362194       1.326390       0.044148       1.636305           0.000000
           45              H      18.564579       9.946530      12.169764       0.126878       0.906384 0.65044060E+01  0.61733076E+02                                 1.650014                            1.570654      -1.235144       2.307691                    0.994277       3.653623      10.664046       0.453744       1.422279      -0.678178      -0.033881       0.004791      -0.017786       0.038564      -0.001048       0.005416      -0.002458       0.016133       0.010618      -0.010274      -0.000499       0.010773              1.691077       2.103152       0.122777       0.244084       1.341580       0.069604       1.628500          -0.000000
           46              H      10.197785       2.837242       2.098794       0.117412       1.018593 0.72074666E+01  0.69411425E+02                                 1.709099                            1.595594      -1.084663       2.367767                    0.996651       3.583277      10.161317       0.480136       1.324626      -0.698027       0.017357      -0.023900       0.026089       0.039410      -0.000013       0.015051      -0.004707      -0.003422       0.005063      -0.016202       0.000559       0.015643              1.769352       1.573863      -0.275689       0.245834       1.955446      -0.474982       1.778747           0.000001
           47              H      11.049021       5.834147      14.309076       0.122130       1.047609 0.77053526E+01  0.73809323E+02                                 1.617498                            1.559807      -0.784298       2.515729                    0.999660       3.150324       8.290112       0.540017       1.184078      -0.733893      -0.026594      -0.010486      -0.024041       0.037353       0.005970       0.014318      -0.005964      -0.006917      -0.003323      -0.019392       0.007041       0.012352              1.611487       1.695471       0.174308       0.327418       1.554165       0.103611       1.584824           0.000004
           48              H       9.613628       8.265760       6.317451       0.113655       1.191419 0.88011146E+01  0.88213228E+02                                 1.834118                            1.718792      -1.084081       2.363904                    0.997043       3.543628       9.922285       0.485478       1.258752      -0.714088       0.020685       0.003692       0.031395       0.037777      -0.001473       0.002100      -0.002784       0.009715       0.043203      -0.012504      -0.002478       0.014982              1.874148       2.016954       0.093193       0.493860       1.450877       0.082000       2.154614           0.000003
           49              H      20.685377       9.987524      15.521352       0.111980       0.949716 0.66494891E+01  0.62511674E+02                                 1.610794                            1.518018      -0.828268       2.483469                    0.999387       3.412563       9.437821       0.501345       1.299562      -0.704163       0.002036       0.000780       0.038637       0.038698      -0.001834       0.005760       0.000822       0.015433       0.034865      -0.013836      -0.000463       0.014299              1.655560       1.417374      -0.012458       0.017973       1.265787      -0.015089       2.283521           0.000000
           50              H       8.397638       4.472702       4.382347       0.098313       1.108821 0.85678281E+01  0.84407825E+02                                 1.689280                            1.647633      -0.630512       2.561416                    0.999949       3.358226       9.007668       0.523254       1.188178      -0.732122       0.029742       0.015841      -0.008701       0.034803       0.000840       0.000534      -0.006485       0.005991      -0.030243      -0.012928       0.004766       0.008163              1.684202       1.843701       0.405069      -0.239552       1.760640      -0.154340       1.448263           0.000001
           51              H       7.241672       4.343246       5.452003       0.088691       1.113344 0.86245535E+01  0.85832619E+02                                 1.741967                            1.688569      -0.746619       2.502607                    0.999314       3.573681       9.905231       0.496430       1.239744      -0.718263      -0.013060       0.010508       0.028636       0.033181      -0.008544      -0.001191       0.001979      -0.004219       0.012510      -0.010890       0.002825       0.008065              1.752372       1.511473      -0.160525      -0.390719       1.642427       0.338023       2.103215           0.000001
           52              H       8.545379       2.280582       5.286692       0.310015       0.532703 0.32758096E+01  0.26281600E+02                                 1.183856                            1.137180      -1.025468       2.499470                    0.999993       2.574123       6.985907       0.515706       1.480372      -0.669117       0.025954      -0.001489       0.019841       0.032703       0.006583       0.015851       0.009899      -0.005972      -0.023816      -0.020589      -0.001143       0.021732              1.208653       1.311253      -0.231188       0.226851       1.144961      -0.166803       1.169745           0.000000
           53              C      16.067642       9.098593       9.004556       0.603839      22.296253 0.24799072E+03  0.51544955E+04                                 7.410851                            5.644177      -0.174288       1.998361                    0.999289      22.767375      65.089616       0.611728       0.481723      -1.008689      -0.026146       0.058273      -0.010188       0.064677       0.048086      -0.045531      -0.044369       0.064289       0.105156      -0.079132      -0.020537       0.099669              8.762422       7.394126      -3.073765       1.297747      11.521188       1.348095       7.371953          -0.000001
           54              C      16.667947       7.750094       8.789004      -0.019090      35.211940 0.43614502E+03  0.10214647E+05                                 9.374130                            6.976935       0.092443       2.041529                    0.999448      27.130989      76.682055       0.624862       0.418533      -1.067778       0.031074      -0.035944      -0.002232       0.047566       0.005744       0.003582      -0.012533       0.015647       0.035518      -0.020822       0.003772       0.017050             11.334147       8.447408      -4.101890       1.128612      16.927968       3.011464       8.627064           0.000000
           55              C      16.681630       5.592496       7.708004       0.086641      34.372346 0.40131087E+03  0.92257107E+04                                 9.343259                            6.766372      -0.024799       2.011834                    0.999357      26.175768      73.831122       0.622766       0.427821      -1.059581      -0.014666       0.009388      -0.013063       0.021768      -0.002071       0.007955       0.007219      -0.035234      -0.015867      -0.020175      -0.001985       0.022160             11.527347       6.984694      -2.772936       1.075374      19.324632       3.854124       8.272715          -0.000000
           56              C       5.116940       2.528706      12.399902      -0.033281      34.819498 0.44581326E+03  0.10492689E+05                                 9.260864                            7.036202       0.027545       2.013397                    0.999398      27.513683      77.815551       0.624910       0.416442      -1.069705      -0.053458      -0.010223       0.024340       0.059621       0.009818       0.004554      -0.004311      -0.016691       0.036083      -0.020007       0.006309       0.013698             10.758855      16.678427      -2.194664      -0.335462       5.338449      -0.170375      10.259690          -0.000000
           57              C       6.591790       2.284897      12.177868       0.669074      22.248095 0.23025948E+03  0.46953343E+04                                 7.414990                            5.479850      -0.275250       1.981503                    0.998915      21.767889      61.525693       0.614195       0.489048      -1.005463       0.075326      -0.018714      -0.006262       0.077869       0.041856       0.010277       0.013279      -0.169450      -0.110605      -0.077311      -0.037166       0.114477              8.677786      12.040440      -1.801024       0.109516       4.734188      -0.840412       9.258730           0.000000
           58              C      16.157894       6.893528       7.887900      -0.165900      36.880360 0.45794380E+03  0.10977352E+05                                 9.817969                            7.262574      -0.119801       1.926820                    0.999392      30.628898      90.798223       0.591589       0.431917      -1.047770       0.019062      -0.007611      -0.007678       0.021915       0.010677      -0.004210      -0.019021       0.052132       0.033555      -0.040094       0.012227       0.027867             11.937219       7.415342      -3.368615       0.806983      19.352334       3.481147       9.043983          -0.000002
           59              C       4.285299       2.617167      11.317281      -0.168249      34.546554 0.49835288E+03  0.12201897E+05                                 9.411945                            7.611131      -0.149110       1.914669                    0.999049      31.171522      93.408009       0.573883       0.435906      -1.045307      -0.010991      -0.018753       0.006369       0.022651       0.003412      -0.015850       0.002214      -0.047031       0.042052      -0.035883       0.016379       0.019503             10.410857      15.883642      -0.923779       0.460783       5.563005      -0.835174       9.785923          -0.000002
           60              C      14.368038       2.666792      10.403212      -0.145973      31.276297 0.44296563E+03  0.10480798E+05                                 8.609360                            7.036193       0.165706       2.022434                    0.999751      29.684001      86.087422       0.617654       0.419118      -1.060675      -0.000556      -0.018879       0.012811       0.022823       0.000227      -0.010408      -0.000952       0.012379       0.074749      -0.018668      -0.009423       0.028091              9.226681      13.188321       0.889344       0.470164       5.026668      -0.412194       9.465053          -0.000001
           61              C      12.604353       0.813415       2.285173      -0.147776      33.613326 0.45386298E+03  0.10799606E+05                                 9.063259                            7.145698       0.126897       2.012816                    0.999578      29.707635      86.283427       0.610137       0.421887      -1.059369       0.006075      -0.015239       0.007892       0.018205       0.002133       0.012217      -0.000333       0.034449      -0.008776      -0.016027      -0.008247       0.024273             10.107167      12.212086      -0.588391      -1.613948       4.958512      -0.294337      13.150902          -0.000001
           62              C      10.229118       0.815572       6.649693       0.626260      22.361841 0.23869503E+03  0.49020806E+04                                 7.375344                            5.521782      -0.052426       2.046767                    0.999512      22.123114      62.367350       0.622619       0.479012      -1.012594      -0.054633      -0.009757       0.039438       0.068083      -0.037473       0.038885      -0.045396      -0.150297      -0.106838      -0.086894      -0.033447       0.120341              8.658804      11.234245       0.221895      -1.942442       4.272933       0.575283      10.469233          -0.000000
           63              C      11.491395       0.822045       5.837727      -0.021676      35.672848 0.42566161E+03  0.98983128E+04                                 9.389378                            6.856142       0.031826       2.017589                    0.999367      27.112563      76.096963       0.636038       0.414120      -1.071732       0.047213      -0.013370      -0.011986       0.050512       0.006898       0.012341       0.011690      -0.016103      -0.001829      -0.017149      -0.004882       0.022031             11.292528      15.697181      -0.113431      -3.416441       4.731725      -0.114985      13.448679           0.000000
           64              C      11.450643       0.832833       4.492554      -0.168632      35.951058 0.47809884E+03  0.11572980E+05                                 9.631834                            7.427112      -0.082514       1.939039                    0.999270      30.734052      91.257433       0.584824       0.432667      -1.048363       0.015766      -0.019079      -0.002893       0.024919       0.007095       0.029407       0.004601      -0.021287      -0.071792      -0.043307       0.013144       0.030164             11.141802      13.627525      -0.546059      -3.817360       5.180544      -0.315432      14.617339          -0.000000
           65              C      12.640643       0.828518       3.701657       0.084623      33.132083 0.41945290E+03  0.97612638E+04                                 9.115477                            6.941297      -0.193811       1.954247                    0.999190      26.689841      76.029521       0.611018       0.430754      -1.056547      -0.012994      -0.013827      -0.011513       0.022194       0.004300      -0.017694      -0.000119       0.029451       0.043479      -0.022795      -0.006385       0.029180             10.603076      12.772153      -0.223805      -3.063204       4.719901      -0.124805      14.317174           0.000001
           66              C      15.265117       2.688368      11.502040       0.081113      30.729735 0.41816141E+03  0.97385350E+04                                 8.690029                            6.951660      -0.117403       1.979191                    0.999387      26.718598      76.519936       0.606865       0.433376      -1.053340       0.005257      -0.019067      -0.014550       0.024554      -0.000822       0.008969       0.000014       0.044573      -0.012862      -0.020160      -0.006854       0.027014              9.605447      14.705843      -0.204702       0.633301       4.846725      -0.100398       9.263772          -0.000001
           67              C      17.765923       7.359569       9.589625      -0.109711      32.770397 0.44365796E+03  0.10512926E+05                                 8.993499                            7.107805       0.094961       2.004867                    0.999692      29.457257      85.804047       0.605309       0.427026      -1.054561      -0.016250      -0.003878      -0.016105       0.023205       0.009093       0.009801       0.003081       0.009041       0.047268      -0.018255      -0.002912       0.021166             10.145095       8.139311      -2.387968       1.729750      14.530909       2.163387       7.765066          -0.000001
           68              C      16.193666       4.686304       6.759900      -0.145068      32.743296 0.41676156E+03  0.96861202E+04                                 8.831627                            6.768487       0.278287       2.059271                    0.999786      29.113819      82.967251       0.639318       0.412218      -1.067889       0.014482      -0.000059       0.008118       0.016603      -0.010734       0.021872      -0.011002       0.020509      -0.003199      -0.018954      -0.014001       0.032955             10.148318       6.714426      -1.775525       1.280119      15.909842       3.189725       7.820686          -0.000002
           69              C       4.588987       2.567542      13.693213      -0.112261      31.119422 0.42493515E+03  0.99930791E+04                                 8.688418                            6.970521      -0.034068       1.959473                    0.999710      29.766299      87.278574       0.607422       0.428784      -1.050129      -0.004378      -0.020516      -0.026841       0.034066       0.001478       0.016021       0.001166      -0.028972       0.043779      -0.027859       0.007026       0.020834              9.413075      13.419101      -1.188882      -0.750273       4.920801       0.111535       9.899323          -0.000001
           70              C      12.731595       0.811257       6.487624      -0.114941      32.734475 0.43543707E+03  0.10265077E+05                                 8.928819                            7.014183       0.116096       2.005673                    0.999699      29.504844      85.587577       0.613210       0.423702      -1.057129      -0.012866      -0.007144      -0.027113       0.030850      -0.000910       0.010216       0.001903      -0.019600       0.076584      -0.024719      -0.002982       0.027701              9.946994      14.022398       0.246279      -1.212479       4.648036       0.038007      11.170550          -0.000001
           71              C      15.547607       6.818012      12.738627      -0.028561      21.110251 0.34090754E+03  0.75668152E+04                                 6.672249                            6.170085       0.156682       2.078257                    0.999143      26.503107      74.830656       0.658950       0.418771      -1.059221      -0.007529       0.104962      -0.017442       0.106667       0.030629       0.057986       0.022140      -0.053613      -0.081703      -0.078753       0.001772       0.076981              6.810829       5.468004      -0.203285      -0.231477       8.696534      -0.362338       6.267949          -0.000001
           72              C      13.948560       9.098593      15.305800       0.603833      22.296368 0.24799209E+03  0.51545342E+04                                 7.410893                            5.644205      -0.174320       1.998350                    0.999289      22.767464      65.090065       0.611724       0.481725      -1.008687       0.026139       0.058275       0.010188       0.064676      -0.048087      -0.045524       0.044362       0.064285       0.105146      -0.079128      -0.020530       0.099658              8.762476       7.394158       3.073777       1.297758      11.521278      -1.348103       7.371993          -0.000001
           73              C      13.348260       7.750094      15.521352      -0.019061      35.211280 0.43613489E+03  0.10214356E+05                                 9.374048                            6.976877       0.092493       2.041549                    0.999448      27.130636      76.680971       0.624861       0.418536      -1.067776      -0.031042      -0.035976       0.002253       0.047570      -0.005772       0.003599       0.012516       0.015644       0.035478      -0.020823       0.003794       0.017029             11.334045       8.447318       4.101832       1.128607      16.927837      -3.011431       8.626980           0.000000
           74              C       9.843228       5.592496       0.395448       0.086641      34.372206 0.40130938E+03  0.92256634E+04                                 9.343219                            6.766349      -0.024848       2.011819                    0.999357      26.175700      73.830765       0.622769       0.427820      -1.059582       0.014665       0.009388       0.013059       0.021765       0.002072       0.007956      -0.007223      -0.035248      -0.015882      -0.020181      -0.001990       0.022170             11.527289       6.984654       2.772884       1.075384      19.324539      -3.854093       8.272673          -0.000000
           75              C      12.509687       2.528706      11.910454      -0.033282      34.819522 0.44581342E+03  0.10492700E+05                                 9.260893                            7.036223       0.027473       2.013376                    0.999398      27.513672      77.815676       0.624906       0.416445      -1.069703       0.053463      -0.010215      -0.024343       0.059626      -0.009815       0.004557       0.004314      -0.016677       0.036102      -0.020004       0.006300       0.013705             10.758893      16.678499       2.194679      -0.335452       5.338469       0.170376      10.259710          -0.000001
           76              C      11.034837       2.284897      12.132488       0.669091      22.247799 0.23025583E+03  0.46952389E+04                                 7.414915                            5.479800      -0.275204       1.981517                    0.998915      21.767679      61.524860       0.614199       0.489046      -1.005464      -0.075330      -0.018713       0.006242       0.077870      -0.041852       0.010253      -0.013280      -0.169457      -0.110545      -0.077313      -0.037154       0.114468              8.677695      12.040298       1.801001       0.109515       4.734146       0.840405       9.258642           0.000001
           77              C      10.366959       6.893528       0.215552      -0.165936      36.880394 0.45794431E+03  0.10977364E+05                                 9.817980                            7.262585      -0.119824       1.926815                    0.999392      30.628858      90.798015       0.591588       0.431918      -1.047770      -0.019068      -0.007626       0.007702       0.021933      -0.010671      -0.004212       0.019030       0.052133       0.033514      -0.040093       0.012224       0.027869             11.937236       7.415322       3.368583       0.806981      19.352403      -3.481162       9.043981          -0.000001
           78              C      13.341327       2.617167      12.993075      -0.168244      34.546138 0.49834514E+03  0.12201659E+05                                 9.411853                            7.611056      -0.149086       1.914675                    0.999050      31.171335      93.407216       0.573887       0.435904      -1.045308       0.010994      -0.018758      -0.006375       0.022658      -0.003413      -0.015862      -0.002207      -0.047020       0.042068      -0.035886       0.016378       0.019508             10.410752      15.883445       0.923764       0.460752       5.562949       0.835161       9.785862          -0.000002
           79              C      15.648188       2.666792      13.907144      -0.145964      31.276275 0.44296515E+03  0.10480773E+05                                 8.609317                            7.036158       0.165776       2.022456                    0.999752      29.683964      86.086979       0.617660       0.419115      -1.060678       0.000559      -0.018883      -0.012805       0.022822      -0.000227      -0.010406       0.000956       0.012370       0.074760      -0.018666      -0.009427       0.028093              9.226637      13.188294      -0.889338       0.470185       5.026640       0.412185       9.464978          -0.000001
           80              C      13.920523       0.813415       5.818279      -0.147771      33.613443 0.45386488E+03  0.10799665E+05                                 9.063273                            7.145702       0.126906       2.012818                    0.999578      29.707750      86.283883       0.610138       0.421885      -1.059370      -0.006076      -0.015240      -0.007895       0.018208      -0.002129       0.012214       0.000335       0.034451      -0.008782      -0.016026      -0.008246       0.024272             10.107186      12.212100       0.588400      -1.613939       4.958518       0.294339      13.150939          -0.000001
           81              C       3.906157       0.815572       1.453759       0.626264      22.361899 0.23869544E+03  0.49020952E+04                                 7.375380                            5.521801      -0.052484       2.046750                    0.999512      22.123156      62.367673       0.622615       0.479015      -1.012592       0.054634      -0.009758      -0.039439       0.068084       0.037472       0.038884       0.045401      -0.150285      -0.106820      -0.086888      -0.033448       0.120337              8.658854      11.234308      -0.221891      -1.942474       4.272950      -0.575285      10.469303           0.000000
           82              C       2.643881       0.822045       2.265725      -0.021693      35.673790 0.42567397E+03  0.98986818E+04                                 9.389558                            6.856253       0.031802       2.017576                    0.999367      27.113013      76.098780       0.636031       0.414122      -1.071730      -0.047218      -0.013364       0.011986       0.050516      -0.006884       0.012335      -0.011682      -0.016108      -0.001846      -0.017145      -0.004869       0.022015             11.292764      15.697513       0.113439      -3.416567       4.731805       0.114986      13.448976          -0.000000
           83              C       2.684632       0.832833       3.610898      -0.168623      35.950908 0.47809577E+03  0.11572897E+05                                 9.631843                            7.427114      -0.082557       1.939027                    0.999270      30.733982      91.257464       0.584820       0.432670      -1.048361      -0.015760      -0.019090       0.002886       0.024922      -0.007101       0.029401      -0.004591      -0.021308      -0.071808      -0.043308       0.013143       0.030165             11.141818      13.627521       0.546064      -3.817379       5.180548       0.315433      14.617385          -0.000000
           84              C       1.494632       0.828518       4.401795       0.084623      33.132126 0.41945326E+03  0.97612749E+04                                 9.115488                            6.941300      -0.193849       1.954236                    0.999190      26.689857      76.029596       0.611018       0.430754      -1.056547       0.012994      -0.013829       0.011514       0.022196      -0.004290      -0.017695       0.000118       0.029453       0.043477      -0.022793      -0.006389       0.029181             10.603094      12.772154       0.223810      -3.063213       4.719905       0.124807      14.317224           0.000001
           85              C      14.751108       2.688368      12.808316       0.081124      30.729813 0.41816245E+03  0.97385816E+04                                 8.690115                            6.951723      -0.117449       1.979175                    0.999388      26.718645      76.520575       0.606854       0.433382      -1.053334      -0.005244      -0.019058       0.014552       0.024545       0.000822       0.008962      -0.000026       0.044579      -0.012832      -0.020168      -0.006841       0.027009              9.605547      14.706024       0.204707       0.633305       4.846767       0.100397       9.263851          -0.000001
           86              C      12.250285       7.359569      14.720731      -0.109710      32.770331 0.44365718E+03  0.10512897E+05                                 8.993469                            7.107783       0.094987       2.004876                    0.999692      29.457194      85.803662       0.605312       0.427024      -1.054562       0.016252      -0.003879       0.016106       0.023207      -0.009091       0.009803      -0.003079       0.009032       0.047264      -0.018251      -0.002914       0.021165             10.145058       8.139278       2.387958       1.729748      14.530868      -2.163361       7.765029          -0.000001
           87              C      10.331196       4.686304       1.343552      -0.145068      32.742855 0.41675466E+03  0.96859262E+04                                 8.831589                            6.768462       0.278274       2.059269                    0.999786      29.113538      82.966483       0.639315       0.412222      -1.067886      -0.014477      -0.000058      -0.008120       0.016599       0.010739       0.021873       0.011003       0.020508      -0.003199      -0.018953      -0.014005       0.032959             10.148270       6.714398       1.775495       1.280129      15.909762      -3.189694       7.820650          -0.000002
           88              C      13.037639       2.567542      10.617143      -0.112264      31.119949 0.42494565E+03  0.99933806E+04                                 8.688488                            6.970588      -0.034116       1.959455                    0.999710      29.766596      87.279486       0.607422       0.428782      -1.050131       0.004396      -0.020521       0.026850       0.034079      -0.001480       0.016010      -0.001170      -0.028972       0.043815      -0.027856       0.007019       0.020837              9.413147      13.419216       1.188902      -0.750346       4.920851      -0.111545       9.899373          -0.000001
           89              C       1.403681       0.811257       1.615828      -0.114929      32.734262 0.43543365E+03  0.10264974E+05                                 8.928771                            7.014150       0.116014       2.005649                    0.999699      29.504733      85.587107       0.613212       0.423701      -1.057129       0.012873      -0.007144       0.027114       0.030853       0.000910       0.010207      -0.001907      -0.019585       0.076580      -0.024708      -0.002989       0.027697              9.946937      14.022309      -0.246270      -1.212457       4.648014      -0.038009      11.170487          -0.000000
           90              C      14.468604       6.818012      11.571729      -0.028560      21.110180 0.34090581E+03  0.75667711E+04                                 6.672247                            6.170077       0.156583       2.078229                    0.999142      26.503081      74.830686       0.658949       0.418772      -1.059220       0.007513       0.104968       0.017435       0.106671      -0.030640       0.057978      -0.022149      -0.053613      -0.081687      -0.078743       0.001753       0.076990              6.810829       5.468001       0.203251      -0.231494       8.696509       0.362381       6.267976          -0.000001
           91              C       6.008095       1.689400       7.202348       0.603839      22.296254 0.24799074E+03  0.51544961E+04                                 7.410851                            5.644177      -0.174289       1.998361                    0.999289      22.767378      65.089628       0.611728       0.481723      -1.008689       0.026146      -0.058273       0.010188       0.064677       0.048086      -0.045531      -0.044369       0.064289       0.105156      -0.079132      -0.020537       0.099669              8.762422       7.394126      -3.073764       1.297747      11.521187       1.348095       7.371954          -0.000001
           92              C       5.407790       3.037899       7.417900      -0.019091      35.211988 0.43614573E+03  0.10214668E+05                                 9.374139                            6.976941       0.092442       2.041529                    0.999448      27.131008      76.682123       0.624861       0.418533      -1.067778      -0.031074       0.035944       0.002232       0.047566       0.005744       0.003582      -0.012533       0.015647       0.035517      -0.020822       0.003771       0.017050             11.334159       8.447416      -4.101897       1.128612      16.927989       3.011467       8.627071          -0.000000
           93              C       5.394107       5.195497       8.498900       0.086640      34.372392 0.40131152E+03  0.92257290E+04                                 9.343267                            6.766377      -0.024799       2.011834                    0.999357      26.175786      73.831179       0.622766       0.427821      -1.059581       0.014666      -0.009388       0.013063       0.021768      -0.002071       0.007955       0.007220      -0.035234      -0.015868      -0.020175      -0.001985       0.022160             11.527357       6.984699      -2.772938       1.075375      19.324650       3.854129       8.272722          -0.000000
           94              C      16.958797       8.259287       3.807002      -0.033280      34.819480 0.44581302E+03  0.10492682E+05                                 9.260858                            7.036198       0.027546       2.013397                    0.999398      27.513674      77.815502       0.624910       0.416442      -1.069705       0.053458       0.010223      -0.024340       0.059621       0.009818       0.004554      -0.004311      -0.016691       0.036083      -0.020007       0.006309       0.013698             10.758849      16.678416      -2.194662      -0.335462       5.338447      -0.170375      10.259684          -0.000000
           95              C      15.483947       8.503096       4.029036       0.669074      22.248096 0.23025950E+03  0.46953346E+04                                 7.414989                            5.479850      -0.275250       1.981503                    0.998915      21.767889      61.525686       0.614195       0.489047      -1.005463      -0.075327       0.018714       0.006262       0.077869       0.041856       0.010277       0.013279      -0.169451      -0.110605      -0.077311      -0.037166       0.114478              8.677785      12.040438      -1.801023       0.109517       4.734187      -0.840413       9.258729           0.000000
           96              C       5.917843       3.894465       8.319004      -0.165900      36.880367 0.45794397E+03  0.10977358E+05                                 9.817971                            7.262577      -0.119802       1.926820                    0.999392      30.628905      90.798259       0.591589       0.431917      -1.047770      -0.019062       0.007611       0.007678       0.021915       0.010677      -0.004210      -0.019021       0.052133       0.033555      -0.040094       0.012227       0.027867             11.937221       7.415343      -3.368617       0.806982      19.352338       3.481146       9.043983          -0.000001
           97              C      17.790438       8.170826       4.889623      -0.168249      34.546545 0.49835273E+03  0.12201892E+05                                 9.411943                            7.611129      -0.149108       1.914669                    0.999049      31.171515      93.407975       0.573883       0.435906      -1.045307       0.010991       0.018753      -0.006369       0.022651       0.003412      -0.015850       0.002214      -0.047031       0.042051      -0.035883       0.016379       0.019503             10.410854      15.883637      -0.923779       0.460783       5.563004      -0.835174       9.785920          -0.000002
           98              C       7.707699       8.121201       5.803692      -0.145973      31.276308 0.44296584E+03  0.10480804E+05                                 8.609362                            7.036194       0.165705       2.022433                    0.999751      29.684010      86.087461       0.617654       0.419118      -1.060675       0.000556       0.018879      -0.012812       0.022823       0.000227      -0.010408      -0.000951       0.012379       0.074749      -0.018669      -0.009423       0.028091              9.226683      13.188323       0.889344       0.470163       5.026670      -0.412194       9.465057          -0.000002
           99              C       9.471384       9.974578      13.921731      -0.147776      33.613313 0.45386281E+03  0.10799601E+05                                 9.063257                            7.145697       0.126898       2.012816                    0.999578      29.707627      86.283393       0.610137       0.421887      -1.059369      -0.006075       0.015239      -0.007892       0.018205       0.002133       0.012217      -0.000333       0.034449      -0.008776      -0.016026      -0.008247       0.024273             10.107163      12.212081      -0.588390      -1.613948       4.958510      -0.294337      13.150898          -0.000001
          100              C      11.846619       9.972421       9.557211       0.626260      22.361838 0.23869500E+03  0.49020799E+04                                 7.375343                            5.521782      -0.052425       2.046767                    0.999512      22.123112      62.367342       0.622619       0.479012      -1.012594       0.054633       0.009757      -0.039437       0.068083      -0.037473       0.038885      -0.045396      -0.150297      -0.106838      -0.086894      -0.033447       0.120341              8.658803      11.234244       0.221895      -1.942441       4.272933       0.575283      10.469232          -0.000000
          101              C      10.584342       9.965948      10.369177      -0.021676      35.672831 0.42566140E+03  0.98983066E+04                                 9.389375                            6.856140       0.031828       2.017589                    0.999368      27.112555      76.096931       0.636038       0.414120      -1.071732      -0.047213       0.013370       0.011986       0.050512       0.006898       0.012341       0.011690      -0.016104      -0.001829      -0.017149      -0.004882       0.022031             11.292524      15.697175      -0.113431      -3.416439       4.731724      -0.114985      13.448673           0.000000
          102              C      10.625094       9.955160      11.714350      -0.168632      35.951052 0.47809878E+03  0.11572978E+05                                 9.631833                            7.427112      -0.082513       1.939039                    0.999270      30.734050      91.257422       0.584824       0.432667      -1.048363      -0.015766       0.019079       0.002893       0.024919       0.007095       0.029407       0.004601      -0.021287      -0.071792      -0.043307       0.013144       0.030164             11.141800      13.627524      -0.546059      -3.817358       5.180543      -0.315432      14.617335          -0.000001
          103              C       9.435094       9.959475      12.505247       0.084623      33.132085 0.41945296E+03  0.97612656E+04                                 9.115477                            6.941297      -0.193811       1.954248                    0.999190      26.689843      76.029526       0.611018       0.430754      -1.056547       0.012994       0.013827       0.011513       0.022194       0.004300      -0.017694      -0.000119       0.029451       0.043479      -0.022795      -0.006385       0.029180             10.603076      12.772154      -0.223805      -3.063204       4.719901      -0.124805      14.317172           0.000001
          104              C       6.810620       8.099625       4.704864       0.081113      30.729733 0.41816139E+03  0.97385343E+04                                 8.690028                            6.951660      -0.117402       1.979191                    0.999387      26.718597      76.519930       0.606865       0.433375      -1.053340      -0.005257       0.019067       0.014550       0.024554      -0.000822       0.008969       0.000014       0.044573      -0.012862      -0.020160      -0.006854       0.027014              9.605445      14.705839      -0.204702       0.633301       4.846725      -0.100398       9.263772          -0.000002
          105              C       4.309814       3.428424       6.617279      -0.109702      32.770168 0.44365398E+03  0.10512806E+05                                 8.993448                            7.107764       0.094974       2.004872                    0.999692      29.457125      85.803484       0.605312       0.427025      -1.054561       0.016250       0.003878       0.016105       0.023205       0.009093       0.009801       0.003081       0.009041       0.047267      -0.018254      -0.002912       0.021166             10.145036       8.139264      -2.387945       1.729742      14.530819       2.163379       7.765026          -0.000001
          106              C       5.882071       6.101689       9.447004      -0.145060      32.743099 0.41675846E+03  0.96860286E+04                                 8.831583                            6.768454       0.278297       2.059275                    0.999786      29.113720      82.966836       0.639321       0.412217      -1.067890      -0.014482       0.000060      -0.008118       0.016603      -0.010734       0.021872      -0.011002       0.020508      -0.003200      -0.018954      -0.014001       0.032955             10.148266       6.714400      -1.775518       1.280117      15.909747       3.189701       7.820649          -0.000002
          107              C      17.486750       8.220451       2.513691      -0.112261      31.119412 0.42493503E+03  0.99930748E+04                                 8.688414                            6.970519      -0.034066       1.959473                    0.999710      29.766290      87.278523       0.607422       0.428784      -1.050129       0.004378       0.020516       0.026841       0.034066       0.001478       0.016021       0.001166      -0.028972       0.043779      -0.027859       0.007025       0.020834              9.413071      13.419094      -1.188882      -0.750275       4.920800       0.111535       9.899318          -0.000002
          108              C       9.344142       9.976736       9.719280      -0.114941      32.734466 0.43543695E+03  0.10265073E+05                                 8.928818                            7.014182       0.116097       2.005673                    0.999699      29.504839      85.587557       0.613210       0.423702      -1.057129       0.012866       0.007144       0.027113       0.030850      -0.000910       0.010216       0.001903      -0.019600       0.076583      -0.024719      -0.002982       0.027701              9.946993      14.022394       0.246279      -1.212479       4.648036       0.038007      11.170548          -0.000000
          109              C       6.528130       3.969981       3.468277      -0.028561      21.110259 0.34090772E+03  0.75668203E+04                                 6.672251                            6.170087       0.156681       2.078257                    0.999143      26.503114      74.830685       0.658950       0.418771      -1.059221       0.007529      -0.104962       0.017442       0.106667       0.030629       0.057986       0.022140      -0.053614      -0.081702      -0.078753       0.001772       0.076981              6.810831       5.468006      -0.203285      -0.231477       8.696538      -0.362338       6.267951          -0.000001
          110              C       8.127177       1.689400       0.901104       0.603833      22.296368 0.24799210E+03  0.51545345E+04                                 7.410893                            5.644205      -0.174320       1.998350                    0.999289      22.767466      65.090074       0.611724       0.481725      -1.008687      -0.026139      -0.058274      -0.010188       0.064676      -0.048087      -0.045524       0.044362       0.064285       0.105146      -0.079128      -0.020530       0.099658              8.762476       7.394158       3.073776       1.297757      11.521277      -1.348104       7.371994          -0.000001
          111              C       8.727477       3.037899       0.685552      -0.019062      35.211337 0.43613573E+03  0.10214380E+05                                 9.374059                            6.976885       0.092492       2.041548                    0.999448      27.130660      76.681064       0.624860       0.418536      -1.067776       0.031042       0.035976      -0.002253       0.047570      -0.005772       0.003599       0.012516       0.015644       0.035477      -0.020822       0.003793       0.017029             11.334060       8.447328       4.101840       1.128607      16.927863      -3.011435       8.626989          -0.000000
          112              C      12.232509       5.195497      15.811456       0.086641      34.372253 0.40131004E+03  0.92256819E+04                                 9.343226                            6.766353      -0.024849       2.011818                    0.999357      26.175718      73.830820       0.622769       0.427820      -1.059582      -0.014665      -0.009388      -0.013059       0.021765       0.002072       0.007956      -0.007223      -0.035248      -0.015883      -0.020181      -0.001990       0.022171             11.527298       6.984659       2.772887       1.075385      19.324556      -3.854097       8.272679          -0.000001
          113              C       9.566050       8.259287       4.296450      -0.033282      34.819512 0.44581329E+03  0.10492695E+05                                 9.260891                            7.036221       0.027474       2.013377                    0.999398      27.513667      77.815649       0.624906       0.416445      -1.069703      -0.053463       0.010216       0.024343       0.059626      -0.009814       0.004557       0.004314      -0.016677       0.036102      -0.020004       0.006300       0.013705             10.758889      16.678493       2.194678      -0.335453       5.338467       0.170376      10.259707          -0.000000
          114              C      11.040900       8.503096       4.074416       0.669091      22.247803 0.23025588E+03  0.46952400E+04                                 7.414916                            5.479800      -0.275205       1.981517                    0.998915      21.767682      61.524872       0.614199       0.489046      -1.005464       0.075330       0.018713      -0.006242       0.077870      -0.041852       0.010253      -0.013280      -0.169457      -0.110545      -0.077313      -0.037154       0.114468              8.677696      12.040299       1.801001       0.109515       4.734146       0.840405       9.258643           0.000000
          115              C      11.708778       3.894465      15.991352      -0.165936      36.880405 0.45794454E+03  0.10977372E+05                                 9.817983                            7.262587      -0.119826       1.926814                    0.999392      30.628870      90.798070       0.591588       0.431918      -1.047769       0.019068       0.007626      -0.007702       0.021933      -0.010670      -0.004212       0.019030       0.052133       0.033514      -0.040093       0.012224       0.027869             11.937238       7.415324       3.368585       0.806980      19.352407      -3.481161       9.043982          -0.000001
          116              C       8.734410       8.170826       3.213829      -0.168243      34.546119 0.49834482E+03  0.12201648E+05                                 9.411849                            7.611053      -0.149085       1.914676                    0.999050      31.171321      93.407154       0.573887       0.435904      -1.045309      -0.010994       0.018758       0.006375       0.022658      -0.003413      -0.015862      -0.002207      -0.047020       0.042067      -0.035886       0.016378       0.019508             10.410746      15.883435       0.923764       0.460752       5.562946       0.835160       9.785857          -0.000002
          117              C       6.427549       8.121201       2.299760      -0.145964      31.276274 0.44296516E+03  0.10480773E+05                                 8.609317                            7.036158       0.165776       2.022456                    0.999752      29.683965      86.086980       0.617660       0.419115      -1.060678      -0.000559       0.018883       0.012805       0.022822      -0.000227      -0.010406       0.000956       0.012371       0.074759      -0.018666      -0.009427       0.028093              9.226636      13.188290      -0.889337       0.470184       5.026640       0.412185       9.464979          -0.000001
          118              C       8.155214       9.974578      10.388625      -0.147771      33.613441 0.45386489E+03  0.10799666E+05                                 9.063273                            7.145702       0.126907       2.012818                    0.999578      29.707748      86.283875       0.610138       0.421885      -1.059370       0.006076       0.015240       0.007895       0.018208      -0.002129       0.012214       0.000335       0.034451      -0.008782      -0.016026      -0.008246       0.024272             10.107185      12.212098       0.588399      -1.613940       4.958518       0.294339      13.150938          -0.000001
          119              C      18.169580       9.972421      14.753145       0.626264      22.361897 0.23869542E+03  0.49020947E+04                                 7.375379                            5.521801      -0.052483       2.046751                    0.999512      22.123154      62.367663       0.622615       0.479015      -1.012592      -0.054634       0.009758       0.039439       0.068084       0.037472       0.038884       0.045401      -0.150285      -0.106821      -0.086889      -0.033448       0.120337              8.658853      11.234306      -0.221891      -1.942474       4.272950      -0.575285      10.469302           0.000000
          120              C      19.431856       9.965948      13.941179      -0.021693      35.673782 0.42567389E+03  0.98986791E+04                                 9.389556                            6.856252       0.031802       2.017577                    0.999367      27.113010      76.098762       0.636031       0.414121      -1.071730       0.047218       0.013364      -0.011986       0.050515      -0.006884       0.012335      -0.011682      -0.016108      -0.001846      -0.017145      -0.004869       0.022015             11.292761      15.697508       0.113439      -3.416566       4.731803       0.114986      13.448972           0.000000
          121              C      19.391105       9.955160      12.596006      -0.168623      35.950907 0.47809578E+03  0.11572898E+05                                 9.631843                            7.427114      -0.082557       1.939027                    0.999270      30.733982      91.257465       0.584820       0.432670      -1.048361       0.015760       0.019090      -0.002886       0.024922      -0.007101       0.029401      -0.004591      -0.021308      -0.071808      -0.043308       0.013143       0.030164             11.141818      13.627521       0.546064      -3.817379       5.180548       0.315433      14.617384          -0.000000
          122              C      20.581105       9.959475      11.805109       0.084624      33.132126 0.41945329E+03  0.97612758E+04                                 9.115489                            6.941301      -0.193849       1.954236                    0.999190      26.689858      76.029603       0.611018       0.430754      -1.056547      -0.012994       0.013829      -0.011514       0.022196      -0.004290      -0.017695       0.000118       0.029453       0.043478      -0.022793      -0.006389       0.029181             10.603095      12.772155       0.223810      -3.063213       4.719905       0.124807      14.317224           0.000001
          123              C       7.324629       8.099625       3.398588       0.081124      30.729806 0.41816237E+03  0.97385791E+04                                 8.690113                            6.951722      -0.117448       1.979175                    0.999388      26.718641      76.520557       0.606854       0.433382      -1.053334       0.005244       0.019058      -0.014552       0.024545       0.000822       0.008962      -0.000026       0.044579      -0.012833      -0.020168      -0.006841       0.027009              9.605545      14.706017       0.204707       0.633305       4.846766       0.100397       9.263850          -0.000001
          124              C       9.825452       3.428424       1.486173      -0.109701      32.770105 0.44365324E+03  0.10512777E+05                                 8.993417                            7.107743       0.095000       2.004881                    0.999692      29.457064      85.803104       0.605315       0.427023      -1.054563      -0.016252       0.003879      -0.016106       0.023207      -0.009091       0.009803      -0.003079       0.009031       0.047264      -0.018250      -0.002915       0.021165             10.144999       8.139230       2.387934       1.729740      14.530778      -2.163353       7.764990          -0.000001
          125              C      11.744541       6.101689      14.863352      -0.145060      32.742650 0.41675143E+03  0.96858308E+04                                 8.831545                            6.768428       0.278283       2.059273                    0.999786      29.113433      82.966051       0.639317       0.412221      -1.067887       0.014478       0.000058       0.008120       0.016599       0.010739       0.021873       0.011003       0.020507      -0.003200      -0.018953      -0.014005       0.032959             10.148217       6.714372       1.775487       1.280127      15.909666      -3.189670       7.820613          -0.000002
          126              C       9.038098       8.220451       5.589761      -0.112264      31.119946 0.42494561E+03  0.99933793E+04                                 8.688486                            6.970587      -0.034116       1.959456                    0.999710      29.766594      87.279471       0.607422       0.428782      -1.050131      -0.004396       0.020521      -0.026850       0.034079      -0.001480       0.016010      -0.001170      -0.028972       0.043814      -0.027856       0.007019       0.020837              9.413145      13.419215       1.188902      -0.750347       4.920850      -0.111545       9.899371          -0.000001
          127              C      20.672056       9.976736      14.591076      -0.114929      32.734256 0.43543357E+03  0.10264972E+05                                 8.928770                            7.014149       0.116015       2.005649                    0.999699      29.504730      85.587091       0.613212       0.423701      -1.057129      -0.012873       0.007144      -0.027114       0.030853       0.000910       0.010207      -0.001907      -0.019585       0.076580      -0.024707      -0.002989       0.027697              9.946935      14.022306      -0.246269      -1.212456       4.648013      -0.038009      11.170485          -0.000001
          128              C       7.607133       3.969981       4.635175      -0.028560      21.110181 0.34090584E+03  0.75667720E+04                                 6.672246                            6.170077       0.156583       2.078229                    0.999142      26.503081      74.830681       0.658949       0.418772      -1.059220      -0.007513      -0.104968      -0.017435       0.106671      -0.030640       0.057978      -0.022149      -0.053613      -0.081687      -0.078743       0.001753       0.076990              6.810829       5.468000       0.203250      -0.231494       8.696509       0.362381       6.267976          -0.000001
          129              C      15.008101       9.072702      12.155178       0.604350      22.887733 0.32210397E+03  0.70975849E+04                                 7.465650                            6.406507       0.053498       2.054557                    0.999823      23.577563      67.841278       0.581720       0.477835      -1.017802      -0.000012       0.038242      -0.000009       0.038242       0.000004       0.006240       0.000001      -0.009639      -0.042403      -0.016240       0.004354       0.011887              7.931646       6.179156      -0.000015       1.610427      11.029828       0.000009       6.585953           0.000002
          130              C       7.067636       1.715291       4.051726       0.604350      22.887735 0.32210400E+03  0.70975859E+04                                 7.465651                            6.406507       0.053499       2.054557                    0.999823      23.577564      67.841281       0.581720       0.477835      -1.017802       0.000012      -0.038242       0.000009       0.038242       0.000004       0.006240       0.000001      -0.009639      -0.042403      -0.016240       0.004354       0.011887              7.931646       6.179157      -0.000015       1.610428      11.029828       0.000009       6.585953           0.000002
          131              N      15.848038       8.218293      12.890971      -0.406208      29.735474 0.47737560E+03  0.11357190E+05                                 8.086105                            7.126760      -0.148344       1.991811                    0.996657      28.277286      78.760975       0.645268       0.398984      -1.088088      -0.025081      -0.116454      -0.008922       0.119458       0.007488       0.086057      -0.011572      -0.132306      -0.190576      -0.137035       0.038273       0.098762              8.532263       7.554915       1.065379       2.285070      11.017443       0.452021       7.024430          -0.000003
          132              N      14.168167       8.218293      11.419385      -0.406256      29.736685 0.47739940E+03  0.11357816E+05                                 8.085996                            7.126663      -0.148159       1.991862                    0.996654      28.278201      78.761886       0.645314       0.398953      -1.088116       0.025080      -0.116465       0.008917       0.119468      -0.007502       0.086041       0.011567      -0.132308      -0.190601      -0.137023       0.038256       0.098767              8.532146       7.554840      -1.065396       2.285043      11.017272      -0.451982       7.024327          -0.000003
          133              N       6.227699       2.569700       3.315933      -0.406208      29.735474 0.47737559E+03  0.11357189E+05                                 8.086105                            7.126760      -0.148345       1.991810                    0.996657      28.277286      78.760977       0.645268       0.398984      -1.088088       0.025081       0.116454       0.008922       0.119458       0.007488       0.086057      -0.011572      -0.132306      -0.190576      -0.137035       0.038273       0.098762              8.532263       7.554915       1.065379       2.285070      11.017444       0.452021       7.024430          -0.000003
          134              N       7.907570       2.569700       4.787519      -0.406256      29.736682 0.47739937E+03  0.11357815E+05                                 8.085995                            7.126662      -0.148160       1.991861                    0.996654      28.278199      78.761879       0.645314       0.398953      -1.088116      -0.025080       0.116465      -0.008917       0.119468      -0.007502       0.086041       0.011567      -0.132308      -0.190601      -0.137023       0.038256       0.098767              8.532146       7.554840      -1.065396       2.285044      11.017270      -0.451982       7.024327          -0.000003
          135              O      15.073939       9.451576       8.314142      -0.697952      48.506655 0.78313942E+03  0.20737147E+05                                10.674353                            8.784399      -0.164215       1.951611                    0.995418      31.064710      86.441684       0.626008       0.369502      -1.127831       0.071579      -0.033371       0.026992       0.083461       0.016762      -0.020472      -0.047478       0.082788       0.012884      -0.072904       0.010083       0.062820             12.401234      13.982127      -5.328938       3.716771      11.418878      -2.891990      11.802697          -0.000005
          136              O      16.548377       9.851595       9.884591      -0.572994      36.429817 0.60120541E+03  0.14843103E+05                                 8.719000                            7.633844       0.282330       2.143620                    0.995067      27.883562      73.966288       0.682510       0.363492      -1.136916       0.026936      -0.020528      -0.001652       0.033907       0.063017      -0.019248       0.025147      -0.002241       0.141078      -0.093540       0.038319       0.055221              9.531763       7.636025       0.643839       1.447996      10.007442       3.286025      10.951823          -0.000005
          137              O       7.060687       2.360413      11.041764      -0.637850      37.992691 0.58451133E+03  0.14362302E+05                                 8.966336                            7.517467       0.258097       2.120502                    0.995437      28.654159      76.394362       0.687533       0.362561      -1.135063      -0.041555       0.022219       0.050079       0.068764       0.027075      -0.017457      -0.000291      -0.115920       0.064873      -0.077690       0.023976       0.053714              9.835963       9.649771      -1.046615      -3.365825       6.622625      -0.524979      13.235492          -0.000006
          138              O       7.261838       2.051876      13.200523      -0.654927      42.375947 0.58481215E+03  0.14380117E+05                                 9.682303                            7.507382       0.291401       2.125511                    0.996052      28.951776      77.366405       0.689236       0.361403      -1.135294      -0.053900       0.013358      -0.062860       0.083875       0.017822       0.034533      -0.002234      -0.121146      -0.019358      -0.076836       0.010354       0.066482             11.358251      14.015064      -2.955944       5.945619       7.260602      -2.484780      12.799088          -0.000003
          139              O      10.301668       1.160788       7.837659      -0.626828      36.479537 0.54344433E+03  0.13110578E+05                                 8.703123                            7.204755       0.314365       2.134780                    0.997203      28.449758      75.126084       0.708802       0.358191      -1.138654       0.034985      -0.027696      -0.050977       0.067747      -0.031850       0.016302      -0.005124      -0.124442       0.070350      -0.083638       0.023275       0.060363              9.791317       7.458521       0.012315      -1.689375       5.878784       1.078294      16.036647          -0.000004
          140              O       9.161122       0.487617       6.063003      -0.645823      45.006261 0.75059984E+03  0.19625955E+05                                10.139932                            8.625950      -0.128796       1.989476                    0.993937      29.685006      81.540796       0.630155       0.371738      -1.128415       0.048692       0.034478      -0.011858       0.060829      -0.011795       0.063631      -0.023104      -0.055181      -0.116398      -0.089828       0.021243       0.068585             11.323658      17.259074       0.046471       2.283034       7.437999      -0.587638       9.273901          -0.000006
          141              O      14.942262       9.451576      15.996214      -0.697947      48.506232 0.78313056E+03  0.20736859E+05                                10.674308                            8.784361      -0.164146       1.951640                    0.995419      31.064523      86.441118       0.626008       0.369503      -1.127830      -0.071573      -0.033375      -0.026989       0.083457      -0.016768      -0.020472       0.047479       0.082798       0.012866      -0.072908       0.010082       0.062826             12.401178      13.982050       5.328905       3.716744      11.418836       2.891980      11.802649          -0.000006
          142              O      13.467822       9.851595      14.425765      -0.572994      36.429928 0.60120776E+03  0.14843180E+05                                 8.719031                            7.633870       0.282296       2.143608                    0.995066      27.883589      73.966491       0.682508       0.363493      -1.136915      -0.026929      -0.020536       0.001659       0.033907      -0.063012      -0.019243      -0.025149      -0.002244       0.141069      -0.093534       0.038314       0.055220              9.531799       7.636058      -0.643852       1.448006      10.007484      -3.286035      10.951856          -0.000005
          143              O      10.565940       2.360413      13.268592      -0.637856      37.992428 0.58450640E+03  0.14362142E+05                                 8.966268                            7.517414       0.258076       2.120496                    0.995435      28.654123      76.393999       0.687539       0.362559      -1.135065       0.041562       0.022222      -0.050071       0.068763      -0.027082      -0.017456       0.000294      -0.115901       0.064838      -0.077679       0.023963       0.053715              9.835886       9.649687       1.046602      -3.365796       6.622581       0.524974      13.235391          -0.000006
          144              O      10.364790       2.051876      11.109833      -0.654937      42.376338 0.58481819E+03  0.14380306E+05                                 9.682372                            7.507429       0.291300       2.125482                    0.996052      28.951888      77.366867       0.689233       0.361404      -1.135293       0.053884       0.013357       0.062862       0.083866      -0.017836       0.034532       0.002238      -0.121162      -0.019300      -0.076849       0.010364       0.066485             11.358337      14.015181       2.955975       5.945669       7.260656       2.484801      12.799174          -0.000004
          145              O       3.833606       1.160788       0.265793      -0.626823      36.479377 0.54344063E+03  0.13110470E+05                                 8.703117                            7.204743       0.314403       2.134797                    0.997203      28.449610      75.125704       0.708800       0.358192      -1.138652      -0.034982      -0.027698       0.050978       0.067747       0.031851       0.016303       0.005124      -0.124450       0.070344      -0.083641       0.023274       0.060368              9.791320       7.458515      -0.012316      -1.689384       5.878775      -1.078294      16.036671          -0.000004
          146              O       4.974155       0.487617       2.040449      -0.645826      45.006445 0.75060401E+03  0.19626091E+05                                10.139961                            8.625973      -0.128856       1.989460                    0.993938      29.685057      81.540994       0.630154       0.371738      -1.128415      -0.048691       0.034476       0.011865       0.060829       0.011793       0.063628       0.023101      -0.055175      -0.116418      -0.089827       0.021246       0.068581             11.323693      17.259135      -0.046462       2.283021       7.438025       0.587651       9.273919          -0.000006
          147              O       7.001798       1.336417       7.892762      -0.697952      48.506644 0.78313919E+03  0.20737140E+05                                10.674352                            8.784398      -0.164216       1.951611                    0.995418      31.064705      86.441668       0.626008       0.369502      -1.127831      -0.071579       0.033371      -0.026992       0.083461       0.016762      -0.020472      -0.047478       0.082788       0.012884      -0.072904       0.010083       0.062820             12.401232      13.982126      -5.328937       3.716771      11.418876      -2.891990      11.802696          -0.000005
          148              O       5.527360       0.936398       6.322313      -0.572994      36.429841 0.60120591E+03  0.14843118E+05                                 8.719004                            7.633848       0.282329       2.143620                    0.995067      27.883572      73.966327       0.682510       0.363492      -1.136916      -0.026936       0.020528       0.001652       0.033907       0.063017      -0.019248       0.025147      -0.002241       0.141078      -0.093540       0.038319       0.055221              9.531768       7.636028       0.643840       1.447997      10.007446       3.286027      10.951829          -0.000005
          149              O      15.015050       8.427580       5.165140      -0.637850      37.992699 0.58451152E+03  0.14362308E+05                                 8.966338                            7.517469       0.258096       2.120502                    0.995437      28.654163      76.394377       0.687533       0.362561      -1.135063       0.041556      -0.022219      -0.050080       0.068764       0.027075      -0.017457      -0.000291      -0.115920       0.064873      -0.077691       0.023976       0.053714              9.835964       9.649772      -1.046615      -3.365824       6.622627      -0.524979      13.235494          -0.000006
          150              O      14.813899       8.736117       3.006381      -0.654927      42.375938 0.58481201E+03  0.14380112E+05                                 9.682301                            7.507380       0.291401       2.125511                    0.996052      28.951776      77.366398       0.689237       0.361403      -1.135294       0.053900      -0.013358       0.062860       0.083875       0.017822       0.034533      -0.002234      -0.121146      -0.019357      -0.076836       0.010353       0.066482             11.358248      14.015059      -2.955943       5.945617       7.260600      -2.484779      12.799086          -0.000004
          151              O      11.774069       9.627205       8.369245      -0.626828      36.479527 0.54344416E+03  0.13110573E+05                                 8.703122                            7.204754       0.314366       2.134780                    0.997203      28.449754      75.126070       0.708802       0.358191      -1.138654      -0.034985       0.027695       0.050977       0.067747      -0.031850       0.016302      -0.005124      -0.124442       0.070350      -0.083638       0.023275       0.060363              9.791315       7.458520       0.012315      -1.689374       5.878783       1.078294      16.036643          -0.000004
          152              O      12.914615      10.300376      10.143901      -0.645823      45.006265 0.75059994E+03  0.19625958E+05                                10.139932                            8.625951      -0.128796       1.989476                    0.993938      29.685008      81.540805       0.630155       0.371738      -1.128415      -0.048692      -0.034478       0.011858       0.060829      -0.011795       0.063631      -0.023104      -0.055181      -0.116398      -0.089828       0.021243       0.068585             11.323659      17.259075       0.046470       2.283034       7.437999      -0.587638       9.273902          -0.000006
          153              O       7.133475       1.336417       0.210690      -0.697947      48.506216 0.78313025E+03  0.20736849E+05                                10.674305                            8.784359      -0.164145       1.951640                    0.995419      31.064517      86.441097       0.626008       0.369503      -1.127830       0.071573       0.033375       0.026989       0.083457      -0.016768      -0.020472       0.047479       0.082798       0.012866      -0.072908       0.010082       0.062826             12.401176      13.982048       5.328904       3.716743      11.418834       2.891979      11.802646          -0.000006
          154              O       8.607915       0.936398       1.781139      -0.572994      36.429938 0.60120797E+03  0.14843187E+05                                 8.719033                            7.633871       0.282295       2.143608                    0.995066      27.883593      73.966508       0.682508       0.363493      -1.136915       0.026929       0.020536      -0.001659       0.033907      -0.063012      -0.019243      -0.025149      -0.002244       0.141069      -0.093534       0.038313       0.055220              9.531801       7.636059      -0.643853       1.448006      10.007486      -3.286037      10.951859          -0.000006
          155              O      11.509797       8.427580       2.938312      -0.637856      37.992438 0.58450658E+03  0.14362147E+05                                 8.966270                            7.517416       0.258075       2.120496                    0.995435      28.654126      76.394013       0.687539       0.362559      -1.135065      -0.041562      -0.022222       0.050071       0.068763      -0.027081      -0.017456       0.000294      -0.115901       0.064837      -0.077679       0.023963       0.053715              9.835888       9.649688       1.046602      -3.365796       6.622582       0.524974      13.235395          -0.000007
          156              O      11.710947       8.736117       5.097071      -0.654937      42.376349 0.58481838E+03  0.14380312E+05                                 9.682373                            7.507430       0.291299       2.125481                    0.996052      28.951895      77.366888       0.689233       0.361404      -1.135293      -0.053884      -0.013356      -0.062862       0.083866      -0.017836       0.034532       0.002238      -0.121162      -0.019299      -0.076849       0.010364       0.066484             11.358339      14.015182       2.955975       5.945670       7.260657       2.484802      12.799176          -0.000003
          157              O      18.242131       9.627205      15.941111      -0.626823      36.479354 0.54344025E+03  0.13110458E+05                                 8.703113                            7.204740       0.314404       2.134797                    0.997203      28.449602      75.125673       0.708800       0.358192      -1.138652       0.034982       0.027697      -0.050978       0.067747       0.031851       0.016303       0.005124      -0.124450       0.070344      -0.083641       0.023274       0.060368              9.791315       7.458511      -0.012315      -1.689383       5.878773      -1.078293      16.036662          -0.000004
          158              O      17.101582      10.300376      14.166455      -0.645826      45.006449 0.75060412E+03  0.19626095E+05                                10.139961                            8.625974      -0.128856       1.989460                    0.993938      29.685059      81.541001       0.630154       0.371738      -1.128415       0.048691      -0.034475      -0.011865       0.060829       0.011793       0.063628       0.023101      -0.055175      -0.116418      -0.089827       0.021246       0.068581             11.323694      17.259136      -0.046462       2.283020       7.438025       0.587651       9.273920          -0.000006
          159              O      15.008098      10.485929      12.155178      -0.638084      48.052267 0.84909385E+03  0.22769937E+05                                10.523496                            9.105381      -0.039982       2.015721                    0.990519      30.097004      82.224962       0.623775       0.366161      -1.138972      -0.000002       0.001177      -0.000001       0.001177       0.000008      -0.027191      -0.000000      -0.116215      -0.216072      -0.083972      -0.010147       0.094120             11.565762       8.299419      -0.000024       0.447083      16.173726      -0.000001      10.224142          -0.000008
          160              O       7.067639       0.302064       4.051726      -0.638084      48.052258 0.84909363E+03  0.22769930E+05                                10.523494                            9.105379      -0.039982       2.015721                    0.990519      30.097001      82.224947       0.623775       0.366161      -1.138972       0.000002      -0.001177       0.000000       0.001177       0.000008      -0.027191      -0.000000      -0.116215      -0.216072      -0.083972      -0.010147       0.094119             11.565760       8.299417      -0.000024       0.447083      16.173723      -0.000001      10.224140          -0.000008

******************************************************
Auxiliary information for the entire system
The total spin magnetic moment of the unit cell is   0.000305
The total net atomic charge of the unit cell is   0.000001
Accuracy of reproducing the electrostatic potential in the unit cell:
  The inner radius (bohr) =    5.0000
  The outer radius (bohr) =   12.0000
  Valid grid points have density less than (e/(bohr^3)) =    0.0001
  The number of valid grid points were=        48718
  The rms potential error without charges in kcal/mol is=      2.97220
  The rms potential error with partial charges in kcal/mol is=      0.74933
  The RRMSE value at monopole order=      0.25211
  The rms potential error with partial charges and cloud penetration in kcal/mol is=      0.74396
  The RRMSE value at monopole order with cloud penetration is=      0.25031
  The rms potential error with partial charges and atomic dipoles in kcal/mol is=      0.39681
  The RRMSE value at dipole order=      0.13351
  The rms potential error with partial charges, atomic dipoles and cloud penetration in kcal/mol is=      0.39165
  The RRMSE value at dipole order with cloud penetration=      0.13177

******************************************************
The electron densities and ab initio electrostatic potential were computed in VASP using the PBE functional and
projector augmented wave method. See the main text of the journal article for a description of computational details.
The atomic charges, dipoles, and quadrupoles were computed with the DDEC6 method as described in
(a) T. A. Manz and N. Gabaldon Limas, RSC Adv. 6 (2016) 47771-47801 DOI: 10.1039/c6ra04656h
(b) N. Gabaldon Limas and T. A. Manz, RSC Adv. 8 (2018) 2678-2707 DOI: 10.1039/c7ra11829e.
For each atom in the material, the electron cloud parameters were fit to the spherically averaged atom-in-material
electron density using radial positions for which this density was between 10^-4 and 10^-2 electrons per cubic bohr.
The polarizabilities, dispersion coefficients, and quantum Drude oscillator (QDO) parameters were fit using the MCLF method.
The magnetic structure of the system was optimized in VASP from the default ferromagnetic initial guess using spin polarization.
The atomic spin moments (ASMs) were computed on this optimized magnetic structure using the DDEC6 partition as inputs
to the method of T. A. Manz and D. S. Sholl, J. Chem. Theory Comput. 7 (2011) 4146-4164 DOI: 10.1021/ct200539n.
The RMSE and RRMSE were computed using a uniform grid with Ewald summation.
