# Supplementary material for: A collection of forcefield precursors for metal–organic frameworks
Source: RSC Adv. 2019 Nov 13;9(63):36492–507. doi: 10.1039/c9ra07327b (PMC9075174; doi:10.1039/c9ra07327b)
Supplement: RA-009-C9RA07327B-s6195 [file RA-009-C9RA07327B-s6195.xyz]

  136
jmolscript: load "" {1 1 1} spacegroup "x,y,z" unitcell [{      8.785000     0.000000     0.000000 }, {      0.000000    12.332000     0.000000 }, {      0.000000    -5.428242    18.301975 }]
La     4.740035     5.226725    14.413537     1.930149
La     0.347535     5.128912    13.039425     1.930147
La     4.044965     1.677033     3.888438     1.930147
La     8.437465     1.774846     5.262550     1.930145
H      0.976014     2.811166    17.011686     0.123928
H      7.787902    -3.026759    11.215450     0.120802
H      7.740463     1.561453    10.651749     0.112400
H      8.011041    -0.688999    10.318654     0.116565
H      2.460678     7.046219     0.329436     0.113763
H      5.191935     0.851711    13.664255     0.120830
H      5.963258     1.616497    16.544985     0.116513
H      5.411560    -3.715258    14.372541     0.100426
H      4.848441    -1.499798    14.449409     0.106048
H      5.368513     7.544471    10.441277     0.123928
H      3.395403     1.050396    16.237512     0.120802
H      3.347964    -3.537816    16.801213     0.112399
H      3.618541    -1.287364    17.134309     0.116565
H      6.853179     8.737660     8.821552     0.113764
H      0.799435    -2.828074    13.788708     0.120830
H      1.570758     8.739140    10.907977     0.116513
H      1.019060     1.738895    13.080422     0.100426
H      0.455941    -0.476565    13.003553     0.106047
H      7.808987     4.092592     1.290289     0.123928
H      0.997097     9.930517     7.086525     0.120802
H      1.044536     5.342305     7.650226     0.112399
H      0.773958     7.592757     7.983321     0.116565
H      6.324322    -0.142461    17.972539     0.113763
H      3.593065     6.052047     4.637720     0.120830
H      2.821742     5.287261     1.756990     0.116513
H      3.373440    10.619016     3.929434     0.100426
H      3.936558     8.403556     3.852566     0.106048
H      3.416487    -0.640713     7.860698     0.123928
H      5.389597     5.853362     2.064463     0.120801
H      5.437037    10.441574     1.500762     0.112399
H      5.166458     8.191122     1.167666     0.116565
H      1.931821    -1.833902     9.480423     0.113764
H      7.985565     9.731832     4.513267     0.120830
H      7.214242    -1.835382     7.393998     0.116512
H      7.765940     5.164863     5.221553     0.100426
H      8.329059     7.380323     5.298422     0.106047
C      0.283756     2.228463    17.230028    -0.157426
C      6.905889    -1.325707    11.916965     0.079119
C      0.524465     1.191119    18.162148     0.090935
C      7.109700     7.308282    12.750254     0.610668
C      7.851155     2.395281    16.646378    -0.028925
C      7.624502     3.515156    15.672164     0.653763
C      6.305873     2.904866    12.492562     0.659674
C      6.449947     1.427963    12.227366    -0.018400
C      7.214242    -2.708642    11.875053    -0.164228
C      7.303849     0.956424    11.206482    -0.115744
C      7.492726    -0.388163    11.029868    -0.138149
C      6.683628    -3.586536    12.787224    -0.018262
C      6.036174    -0.859538    12.923940     0.095774
C      1.771934     6.444768     0.498729    -0.143184
C      5.799857     0.538252    13.033019    -0.158418
C      6.797833     1.499844    16.938295    -0.117797
C      5.784923    -3.121267    13.762719    -0.111629
C      5.460756    -1.793619    13.814331    -0.131799
C      4.676256     8.127174    10.222934    -0.157426
C      2.513389    -0.650656    15.535998     0.079119
C      4.916964     9.164518     9.290815     0.090935
C      2.717201     3.047355    14.702709     0.610667
C      3.458655     7.960356    10.806584    -0.028925
C      3.232002     6.840481    11.780798     0.653763
C      1.913373     7.450771    14.960400     0.659674
C      2.057447    -3.404326    15.225596    -0.018400
C      2.821742     0.732279    15.577909    -0.164228
C      2.911349    -2.932787    16.246480    -0.115744
C      3.100227    -1.588200    16.423094    -0.138149
C      2.291128     1.610173    14.665739    -0.018261
C      1.643674    -1.116825    14.529023     0.095774
C      6.164435     9.339111     8.652259    -0.143185
C      1.407357    -2.514615    14.419943    -0.158418
C      2.405333     8.855793    10.514668    -0.117797
C      1.392423     1.144904    13.690243    -0.111629
C      1.068256    -0.182744    13.638632    -0.131799
C      8.501245     4.675295     1.071947    -0.157426
C      1.879112     8.229465     6.385010     0.079119
C      8.260536     5.712639     0.139827     0.090936
C      1.675300    -0.404524     5.551721     0.610668
C      0.933845     4.508477     1.655597    -0.028925
C      1.160499     3.388602     2.629811     0.653763
C      2.479127     3.998892     5.809413     0.659674
C      2.335053     5.475795     6.074609    -0.018400
C      1.570758     9.612400     6.426922    -0.164228
C      1.481151     5.947334     7.095493    -0.115745
C      1.292273     7.291921     7.272107    -0.138149
C      2.101372    10.490294     5.514751    -0.018262
C      2.748827     7.763296     5.378035     0.095774
C      7.013065     0.458990    17.803246    -0.143182
C      2.985143     6.365506     5.268956    -0.158418
C      1.987167     5.403914     1.363680    -0.117795
C      3.000078    10.025025     4.539256    -0.111629
C      3.324244     8.697377     4.487644    -0.131799
C      4.108744    -1.223416     8.079041    -0.157426
C      6.271612     7.554414     2.765977     0.079119
C      3.868035    -2.260760     9.011160     0.090936
C      6.067800     3.856403     3.599266     0.610667
C      5.326346    -1.056598     7.495391    -0.028925
C      5.552999     0.063277     6.521177     0.653763
C      6.871627    -0.547013     3.341575     0.659673
C      6.727553    10.308084     3.076379    -0.018400
C      5.963258     6.171479     2.724066    -0.164228
C      5.873651     9.836545     2.055495    -0.115744
C      5.684774     8.491958     1.878881    -0.138149
C      6.493872     5.293585     3.636236    -0.018261
C      7.141326     8.020583     3.772952     0.095774
C      2.620566    -2.435353     9.649716    -0.143183
C      7.377643     9.418373     3.882032    -0.158418
C      6.379667    -1.952035     7.787307    -0.117795
C      7.392578     5.758854     4.611732    -0.111629
C      7.716744     7.086502     4.663343    -0.131799
O      6.796164     6.534378    13.725932    -0.695672
O      7.834463     6.919654    11.809898    -0.592628
O      8.632141     4.077696    15.184600    -0.626091
O      5.184907     3.332538    12.844326    -0.597846
O      7.333718     3.608609    12.362984    -0.685266
O      6.453461     3.817880    15.400746    -0.649894
O      2.403664     3.821259    13.727030    -0.695671
O      3.441963     3.435983    15.643064    -0.592628
O      4.239641     6.277941    12.268363    -0.626092
O      0.792407     7.023099    14.608636    -0.597846
O      2.941218     6.747028    15.089978    -0.685266
O      2.060961     6.537757    12.052217    -0.649893
O      1.988836     0.369380     4.576043    -0.695671
O      0.950537    -0.015896     6.492077    -0.592628
O      0.152859     2.826062     3.117375    -0.626090
O      3.600093     3.571220     5.457649    -0.597846
O      1.451282     3.295149     5.938991    -0.685265
O      2.331539     3.085878     2.901229    -0.649893
O      6.381336     3.082499     4.574945    -0.695671
O      5.343037     3.467775     2.658911    -0.592627
O      4.545359     0.625817     6.033612    -0.626091
O      7.992593    -0.119341     3.693339    -0.597846
O      5.843782     0.156730     3.211997    -0.685265
O      6.724039     0.366001     6.249758    -0.649893

The following XYZ coordinates are in angstroms. Other properties are in atomic units.
The sperically averaged electron density of each atom fit to a function of the form exp(a - br)
eigen_1, eigen_2 and eigen_3 are the three eigenvalues of traceless quadrupole moment tensor
  atom number  atomic symbol              X              Y              Z     net charge C6 coefficient C8 coefficient C10 coefficient fluctuating dipole atomic polarizability isotropic forcefield polarizability              a              b squared Pearson coefficient          <r^3>          <r^4>         wp_QDO          m_QDO          q_QDO       dipole_x       dipole_y       dipole_z         dipole            Qxy            Qxz            Qyz     Q(x^2-y^2)  Q(3z^2 - R^2)        eigen_1        eigen_2        eigen_3 static polarizability      alpha(xx)      alpha(xy)      alpha(xz)      alpha(yy)      alpha(yz)      alpha(zz) atomic spin moment
            1             La       4.740035       5.226725      14.413537       1.930149     230.895750 0.57720854E+04  0.23527235E+06                                26.922349                           22.278759       1.235311       1.987671                    0.999718     103.975334     287.436449       0.466002       0.322463      -1.249031       0.020836      -0.006619       0.006710       0.022868       0.050195       0.036802       0.079405      -0.100682       0.380714      -0.134608      -0.038538       0.173146             31.994101      36.535675      -5.374789      -0.257609      38.861222      -6.444154      20.585406           0.000051
            2             La       0.347535       5.128912      13.039425       1.930147     230.895994 0.57720940E+04  0.23527279E+06                                26.922370                           22.278778       1.235308       1.987670                    0.999718     103.975391     287.436692       0.466001       0.322464      -1.249031       0.020834       0.006619      -0.006709       0.022866      -0.050195      -0.036803       0.079403      -0.100678       0.380710      -0.134606      -0.038538       0.173143             31.994124      36.535708       5.374798       0.257613      38.861248      -6.444145      20.585416           0.000064
            3             La       4.044965       1.677033       3.888438       1.930147     230.895861 0.57720898E+04  0.23527258E+06                                26.922361                           22.278771       1.235306       1.987669                    0.999718     103.975352     287.436554       0.466001       0.322464      -1.249031      -0.020836       0.006618      -0.006709       0.022868       0.050195       0.036801       0.079404      -0.100684       0.380714      -0.134608      -0.038537       0.173145             31.994112      36.535689      -5.374795      -0.257609      38.861231      -6.444154      20.585416           0.000068
            4             La       8.437465       1.774846       5.262550       1.930145     230.896216 0.57721020E+04  0.23527321E+06                                26.922395                           22.278801       1.235298       1.987667                    0.999718     103.975405     287.436844       0.466001       0.322464      -1.249031      -0.020834      -0.006617       0.006709       0.022866      -0.050195      -0.036803       0.079403      -0.100678       0.380708      -0.134605      -0.038538       0.173143             31.994151      36.535731       5.374801       0.257612      38.861284      -6.444154      20.585438           0.000096
            5              H       0.976014       2.811166      17.011686       0.123928       1.137297 0.87495766E+01  0.88076118E+02                                 1.814241                            1.742063      -1.313465       2.267010                    0.993491       3.628779      10.376943       0.467803       1.300684      -0.704176       0.028647       0.025632      -0.007504       0.039166       0.008613       0.004543      -0.003208       0.002794      -0.026491      -0.012464      -0.000770       0.013234              1.829747       2.020523       0.303183      -0.195777       1.790092      -0.238922       1.678626           0.000001
            6              H       7.787902      -3.026759      11.215450       0.120802       0.958396 0.70150178E+01  0.67514369E+02                                 1.681337                            1.606717      -1.119280       2.352951                    0.996304       3.641639      10.531905       0.461166       1.380007      -0.686701       0.021278      -0.012314      -0.025708       0.035571       0.000367      -0.012746      -0.000100       0.002271       0.006193      -0.011704      -0.002170       0.013874              1.717241       1.766331      -0.169832      -0.294391       1.557961       0.181653       1.827429          -0.000001
            7              H       7.740463       1.561453      10.651749       0.112400       1.102850 0.80523571E+01  0.77802311E+02                                 1.649819                            1.573819      -0.917075       2.440315                    0.998761       3.247278       8.515879       0.549564       1.153501      -0.740466       0.018497       0.022828      -0.024795       0.038446      -0.002046      -0.015551      -0.004620      -0.006714       0.004358      -0.018109       0.003203       0.014906              1.660431       1.478566       0.208443      -0.214953       1.791336      -0.282454       1.711392           0.000002
            8              H       8.011041      -0.688999      10.318654       0.116565       0.986658 0.69584179E+01  0.65762077E+02                                 1.618665                            1.528015      -0.816571       2.492819                    0.999470       3.310081       8.998239       0.515069       1.258276      -0.714195       0.019116      -0.009078      -0.030637       0.037235      -0.001958      -0.015127      -0.002997      -0.015747       0.004114      -0.019928       0.007281       0.012647              1.661884       1.574404      -0.152255      -0.326176       1.471529       0.271239       1.939719          -0.000000
            9              H       2.460678       7.046219       0.329436       0.113763       1.004510 0.72916330E+01  0.69709371E+02                                 1.637777                            1.565864      -0.796481       2.502967                    0.999487       3.333494       9.108922       0.508072       1.260999      -0.713936       0.026877       0.024317      -0.006510       0.036825       0.004755       0.005341      -0.011464       0.004580      -0.027049      -0.018160       0.007881       0.010279              1.655462       1.891530       0.353522      -0.056024       1.572325      -0.081909       1.502531          -0.000000
           10              H       5.191935       0.851711      13.664255       0.120830       0.935500 0.68450907E+01  0.65758507E+02                                 1.676850                            1.605037      -1.258953       2.288602                    0.994448       3.731136      10.933383       0.451763       1.411310      -0.679931      -0.024893       0.012334       0.022046       0.035465       0.000606      -0.007351       0.002394      -0.007694       0.003500      -0.009766       0.002778       0.006988              1.699113       1.786554      -0.191066      -0.418752       1.598246       0.201648       1.712540          -0.000001
           11              H       5.963258       1.616497      16.544985       0.116513       0.957816 0.66951984E+01  0.63599155E+02                                 1.671333                            1.561917      -1.050703       2.382539                    0.997176       3.589392      10.265690       0.471883       1.366419      -0.689375      -0.033942       0.004761      -0.015532       0.037629       0.006034       0.005387      -0.006674       0.015656      -0.016762      -0.014574       0.001341       0.013233              1.729535       2.171684      -0.052843       0.414041       1.370498      -0.081560       1.646422          -0.000001
           12              H       5.411560      -3.715258      14.372541       0.100426       1.258712 0.97991060E+01  0.10155084E+03                                 1.935179                            1.838259      -1.325270       2.238659                    0.993305       3.893010      11.323289       0.457036       1.293178      -0.704666      -0.012810      -0.017693       0.024724       0.032991      -0.001398      -0.007005      -0.004537      -0.003504       0.018251      -0.009599      -0.000974       0.010573              1.955547       1.835553       0.252518      -0.360284       2.112718      -0.362221       1.918368           0.000001
           13              H       4.848441      -1.499798      14.449409       0.106048       1.025020 0.73734314E+01  0.71754917E+02                                 1.736183                            1.628287      -1.251456       2.272750                    0.995084       3.822737      11.067414       0.466767       1.348416      -0.691636      -0.021297       0.010311       0.019299       0.030534      -0.001445      -0.005190      -0.000406      -0.015980      -0.008530      -0.010322       0.000780       0.009542              1.784061       1.969937      -0.224607      -0.574833       1.547046       0.228868       1.835201          -0.000001
           14              H       5.368513       7.544471      10.441277       0.123928       1.137299 0.87495921E+01  0.88076315E+02                                 1.814242                            1.742064      -1.313466       2.267010                    0.993491       3.628783      10.376958       0.467803       1.300684      -0.704176       0.028647      -0.025632       0.007504       0.039166      -0.008613      -0.004543      -0.003208       0.002794      -0.026491      -0.012464      -0.000770       0.013234              1.829749       2.020525      -0.303184       0.195777       1.790095      -0.238923       1.678628           0.000001
           15              H       3.395403       1.050396      16.237512       0.120802       0.958396 0.70150270E+01  0.67514476E+02                                 1.681338                            1.606718      -1.119280       2.352951                    0.996304       3.641640      10.531908       0.461166       1.380007      -0.686701       0.021278       0.012314       0.025708       0.035571      -0.000367       0.012746      -0.000100       0.002271       0.006193      -0.011704      -0.002170       0.013874              1.717241       1.766333       0.169832       0.294391       1.557962       0.181653       1.827430          -0.000001
           16              H       3.347964      -3.537816      16.801213       0.112399       1.102849 0.80523560E+01  0.77802307E+02                                 1.649820                            1.573820      -0.917073       2.440316                    0.998761       3.247277       8.515880       0.549564       1.153503      -0.740466       0.018497      -0.022828       0.024796       0.038446       0.002046       0.015551      -0.004620      -0.006715       0.004359      -0.018109       0.003203       0.014906              1.660432       1.478567      -0.208443       0.214953       1.791337      -0.282454       1.711393           0.000002
           17              H       3.618541      -1.287364      17.134309       0.116565       0.986658 0.69584158E+01  0.65762049E+02                                 1.618665                            1.528014      -0.816571       2.492819                    0.999470       3.310080       8.998234       0.515069       1.258275      -0.714195       0.019116       0.009078       0.030637       0.037235       0.001958       0.015127      -0.002997      -0.015747       0.004114      -0.019928       0.007281       0.012647              1.661884       1.574403       0.152255       0.326175       1.471528       0.271239       1.939719          -0.000000
           18              H       6.853179       8.737660       8.821552       0.113764       1.004510 0.72916268E+01  0.69709296E+02                                 1.637776                            1.565863      -0.796480       2.502968                    0.999487       3.333493       9.108918       0.508072       1.260998      -0.713936       0.026877      -0.024317       0.006510       0.036825      -0.004755      -0.005341      -0.011464       0.004580      -0.027049      -0.018160       0.007881       0.010279              1.655461       1.891529      -0.353521       0.056025       1.572324      -0.081909       1.502531          -0.000000
           19              H       0.799435      -2.828074      13.788708       0.120830       0.935500 0.68450869E+01  0.65758463E+02                                 1.676849                            1.605037      -1.258952       2.288602                    0.994448       3.731136      10.933383       0.451763       1.411310      -0.679931      -0.024893      -0.012334      -0.022046       0.035465      -0.000606       0.007351       0.002394      -0.007694       0.003500      -0.009766       0.002778       0.006988              1.699113       1.786554       0.191066       0.418752       1.598245       0.201648       1.712540          -0.000001
           20              H       1.570758       8.739140      10.907977       0.116513       0.957816 0.66952017E+01  0.63599197E+02                                 1.671334                            1.561918      -1.050703       2.382539                    0.997176       3.589394      10.265698       0.471883       1.366419      -0.689375      -0.033941      -0.004761       0.015532       0.037629      -0.006034      -0.005387      -0.006674       0.015656      -0.016762      -0.014574       0.001341       0.013233              1.729535       2.171686       0.052843      -0.414041       1.370498      -0.081560       1.646422          -0.000001
           21              H       1.019060       1.738895      13.080422       0.100426       1.258709 0.97990755E+01  0.10155042E+03                                 1.935173                            1.838254      -1.325269       2.238659                    0.993305       3.893004      11.323254       0.457038       1.293175      -0.704666      -0.012810       0.017693      -0.024724       0.032991       0.001398       0.007005      -0.004537      -0.003504       0.018251      -0.009599      -0.000974       0.010573              1.955541       1.835548      -0.252517       0.360283       2.112713      -0.362219       1.918362           0.000001
           22              H       0.455941      -0.476565      13.003553       0.106047       1.025021 0.73734439E+01  0.71755061E+02                                 1.736184                            1.628288      -1.251457       2.272750                    0.995084       3.822739      11.067418       0.466767       1.348415      -0.691636      -0.021297      -0.010311      -0.019299       0.030534       0.001445       0.005190      -0.000406      -0.015980      -0.008530      -0.010322       0.000780       0.009542              1.784062       1.969938       0.224607       0.574834       1.547047       0.228868       1.835202          -0.000001
           23              H       7.808987       4.092592       1.290289       0.123928       1.137296 0.87495699E+01  0.88076034E+02                                 1.814240                            1.742062      -1.313463       2.267011                    0.993491       3.628778      10.376940       0.467803       1.300684      -0.704176      -0.028647      -0.025632       0.007504       0.039166       0.008613       0.004543      -0.003208       0.002793      -0.026491      -0.012464      -0.000770       0.013234              1.829746       2.020523       0.303183      -0.195776       1.790092      -0.238922       1.678625           0.000001
           24              H       0.997097       9.930517       7.086525       0.120802       0.958397 0.70150334E+01  0.67514553E+02                                 1.681339                            1.606719      -1.119281       2.352951                    0.996304       3.641642      10.531915       0.461166       1.380007      -0.686701      -0.021278       0.012314       0.025708       0.035571       0.000367      -0.012746      -0.000100       0.002271       0.006193      -0.011704      -0.002170       0.013874              1.717242       1.766334      -0.169832      -0.294391       1.557962       0.181653       1.827431          -0.000001
           25              H       1.044536       5.342305       7.650226       0.112399       1.102851 0.80523676E+01  0.77802439E+02                                 1.649820                            1.573821      -0.917077       2.440315                    0.998761       3.247279       8.515884       0.549564       1.153502      -0.740466      -0.018497      -0.022828       0.024795       0.038446      -0.002046      -0.015551      -0.004620      -0.006714       0.004358      -0.018110       0.003203       0.014906              1.660433       1.478568       0.208443      -0.214953       1.791337      -0.282454       1.711393           0.000002
           26              H       0.773958       7.592757       7.983321       0.116565       0.986658 0.69584146E+01  0.65762040E+02                                 1.618665                            1.528015      -0.816571       2.492819                    0.999470       3.310080       8.998237       0.515069       1.258276      -0.714195      -0.019116       0.009078       0.030637       0.037235      -0.001958      -0.015127      -0.002997      -0.015747       0.004114      -0.019928       0.007281       0.012647              1.661884       1.574405      -0.152255      -0.326176       1.471529       0.271239       1.939718          -0.000000
           27              H       6.324322      -0.142461      17.972539       0.113763       1.004510 0.72916307E+01  0.69709343E+02                                 1.637777                            1.565864      -0.796481       2.502967                    0.999487       3.333494       9.108922       0.508072       1.260999      -0.713936      -0.026877      -0.024317       0.006510       0.036825       0.004755       0.005341      -0.011464       0.004580      -0.027049      -0.018160       0.007881       0.010279              1.655462       1.891530       0.353522      -0.056025       1.572325      -0.081910       1.502531          -0.000000
           28              H       3.593065       6.052047       4.637720       0.120830       0.935500 0.68450881E+01  0.65758474E+02                                 1.676849                            1.605037      -1.258953       2.288602                    0.994448       3.731135      10.933378       0.451763       1.411310      -0.679931       0.024893      -0.012334      -0.022046       0.035465       0.000606      -0.007351       0.002394      -0.007694       0.003501      -0.009766       0.002778       0.006988              1.699113       1.786554      -0.191066      -0.418752       1.598245       0.201648       1.712540          -0.000001
           29              H       2.821742       5.287261       1.756990       0.116513       0.957817 0.66952061E+01  0.63599246E+02                                 1.671334                            1.561918      -1.050703       2.382539                    0.997176       3.589394      10.265697       0.471883       1.366419      -0.689375       0.033942      -0.004761       0.015532       0.037629       0.006034       0.005387      -0.006674       0.015656      -0.016762      -0.014574       0.001341       0.013233              1.729536       2.171686      -0.052843       0.414042       1.370498      -0.081560       1.646423          -0.000001
           30              H       3.373440      10.619016       3.929434       0.100426       1.258710 0.97990840E+01  0.10155053E+03                                 1.935174                            1.838255      -1.325268       2.238660                    0.993305       3.893005      11.323260       0.457038       1.293176      -0.704666       0.012810       0.017693      -0.024724       0.032991      -0.001398      -0.007005      -0.004537      -0.003504       0.018251      -0.009599      -0.000974       0.010573              1.955542       1.835549       0.252517      -0.360283       2.112714      -0.362220       1.918364           0.000001
           31              H       3.936558       8.403556       3.852566       0.106048       1.025019 0.73734247E+01  0.71754834E+02                                 1.736182                            1.628287      -1.251456       2.272750                    0.995084       3.822736      11.067409       0.466767       1.348415      -0.691636       0.021297      -0.010311      -0.019299       0.030534      -0.001445      -0.005190      -0.000406      -0.015980      -0.008530      -0.010322       0.000780       0.009542              1.784060       1.969935      -0.224606      -0.574832       1.547046       0.228868       1.835200          -0.000001
           32              H       3.416487      -0.640713       7.860698       0.123928       1.137298 0.87495877E+01  0.88076258E+02                                 1.814242                            1.742064      -1.313466       2.267010                    0.993491       3.628782      10.376954       0.467803       1.300684      -0.704176      -0.028647       0.025632      -0.007504       0.039166      -0.008613      -0.004543      -0.003208       0.002794      -0.026491      -0.012464      -0.000770       0.013234              1.829748       2.020524      -0.303184       0.195777       1.790094      -0.238923       1.678627           0.000001
           33              H       5.389597       5.853362       2.064463       0.120801       0.958397 0.70150345E+01  0.67514564E+02                                 1.681339                            1.606719      -1.119281       2.352951                    0.996304       3.641642      10.531914       0.461166       1.380007      -0.686701      -0.021278      -0.012314      -0.025708       0.035571      -0.000367       0.012746      -0.000100       0.002271       0.006193      -0.011704      -0.002170       0.013874              1.717242       1.766334       0.169833       0.294392       1.557963       0.181653       1.827431          -0.000001
           34              H       5.437037      10.441574       1.500762       0.112399       1.102850 0.80523592E+01  0.77802344E+02                                 1.649820                            1.573821      -0.917074       2.440316                    0.998761       3.247278       8.515883       0.549564       1.153502      -0.740466      -0.018497       0.022828      -0.024796       0.038446       0.002046       0.015551      -0.004620      -0.006714       0.004359      -0.018109       0.003203       0.014906              1.660433       1.478567      -0.208443       0.214953       1.791338      -0.282454       1.711393           0.000002
           35              H       5.166458       8.191122       1.167666       0.116565       0.986658 0.69584154E+01  0.65762043E+02                                 1.618665                            1.528014      -0.816570       2.492820                    0.999470       3.310078       8.998228       0.515069       1.258276      -0.714195      -0.019116      -0.009078      -0.030637       0.037235       0.001958       0.015127      -0.002997      -0.015747       0.004114      -0.019928       0.007281       0.012647              1.661884       1.574404       0.152255       0.326176       1.471528       0.271239       1.939718          -0.000000
           36              H       1.931821      -1.833902       9.480423       0.113764       1.004512 0.72916459E+01  0.69709521E+02                                 1.637778                            1.565865      -0.796481       2.502967                    0.999487       3.333496       9.108928       0.508072       1.260998      -0.713936      -0.026877       0.024317      -0.006510       0.036825      -0.004755      -0.005341      -0.011464       0.004580      -0.027049      -0.018160       0.007881       0.010279              1.655463       1.891532      -0.353522       0.056025       1.572325      -0.081909       1.502532          -0.000000
           37              H       7.985565       9.731832       4.513267       0.120830       0.935500 0.68450825E+01  0.65758412E+02                                 1.676849                            1.605037      -1.258953       2.288602                    0.994448       3.731135      10.933380       0.451763       1.411310      -0.679931       0.024893       0.012334       0.022046       0.035465      -0.000606       0.007351       0.002394      -0.007694       0.003500      -0.009766       0.002778       0.006988              1.699113       1.786554       0.191066       0.418752       1.598245       0.201648       1.712539          -0.000001
           38              H       7.214242      -1.835382       7.393998       0.116512       0.957817 0.66952120E+01  0.63599320E+02                                 1.671336                            1.561919      -1.050705       2.382538                    0.997176       3.589397      10.265709       0.471883       1.366419      -0.689375       0.033941       0.004761      -0.015532       0.037629      -0.006034      -0.005387      -0.006674       0.015656      -0.016762      -0.014574       0.001341       0.013233              1.729537       2.171688       0.052843      -0.414042       1.370499      -0.081560       1.646423          -0.000001
           39              H       7.765940       5.164863       5.221553       0.100426       1.258709 0.97990789E+01  0.10155046E+03                                 1.935174                            1.838255      -1.325270       2.238659                    0.993305       3.893005      11.323258       0.457038       1.293175      -0.704666       0.012810      -0.017693       0.024724       0.032991       0.001398       0.007005      -0.004537      -0.003504       0.018252      -0.009599      -0.000974       0.010573              1.955542       1.835548      -0.252517       0.360283       2.112714      -0.362220       1.918363           0.000001
           40              H       8.329059       7.380323       5.298422       0.106047       1.025021 0.73734386E+01  0.71755000E+02                                 1.736184                            1.628288      -1.251457       2.272750                    0.995084       3.822738      11.067416       0.466767       1.348415      -0.691636       0.021297       0.010311       0.019299       0.030534       0.001445       0.005190      -0.000406      -0.015980      -0.008530      -0.010322       0.000780       0.009542              1.784062       1.969938       0.224607       0.574833       1.547047       0.228868       1.835202          -0.000001
           41              C       0.283756       2.228463      17.230028      -0.157426      34.114222 0.45874373E+03  0.10998497E+05                                 9.292871                            7.266430      -0.112107       1.930182                    0.999343      30.553711      90.507377       0.591888       0.431622      -1.048218      -0.005247      -0.011980       0.005900       0.014348       0.025992      -0.011113       0.031669      -0.024342      -0.029567      -0.046226       0.002610       0.043616             10.521460      10.891565      -1.527506       2.703443       9.421673      -5.068643      11.251141          -0.000002
           42              C       6.905889      -1.325707      11.916965       0.079119      31.149632 0.41502403E+03  0.96312987E+04                                 8.713980                            6.903009      -0.098413       1.987774                    0.999388      26.486834      75.312804       0.612999       0.430561      -1.056808       0.005832      -0.006238      -0.015476       0.017676       0.005185       0.000217      -0.011374      -0.032133      -0.033418      -0.015412      -0.010441       0.025853              9.566835       6.724707      -0.215397      -2.185501      14.042404      -0.567372       7.933395          -0.000000
           43              C       0.524465       1.191119      18.162148       0.090935      31.832765 0.40608919E+03  0.93728014E+04                                 8.880035                            6.832987      -0.100543       1.988640                    0.999275      26.287748      74.543218       0.615499       0.431153      -1.056447       0.013878       0.009163      -0.003750       0.017048      -0.007572       0.013417      -0.014656      -0.001538       0.006196      -0.015677      -0.008643       0.024320             10.153057      10.869095      -1.108888       3.006922       8.707878      -4.730451      10.882199          -0.000001
           44              C       7.109700       7.308282      12.750254       0.610668      23.324043 0.26769110E+03  0.56770533E+04                                 7.708649                            5.916614      -0.373677       1.925196                    0.998861      23.343500      67.634271       0.588943       0.490393      -1.003187       0.008348      -0.063233       0.003349       0.063869       0.049641       0.054073       0.017658       0.102972       0.080832      -0.085158      -0.016212       0.101370              8.899893       6.942547      -1.979319      -1.285068      12.832522      -1.333916       6.924610           0.000000
           45              C       7.851155       2.395281      16.646378      -0.028925      35.641231 0.44579842E+03  0.10484783E+05                                 9.400413                            7.030465       0.047248       2.021128                    0.999393      27.382061      77.235515       0.626360       0.415777      -1.070895      -0.003650      -0.044790       0.031018       0.054604       0.001576      -0.006644       0.006774       0.018512      -0.034038      -0.016636       0.000123       0.016514             11.063887      11.032760      -0.673574       2.405850      10.944044      -5.915365      11.214858          -0.000001
           46              C       7.624502       3.515156      15.672164       0.653763      22.422203 0.23262788E+03  0.47467145E+04                                 7.389790                            5.461951      -0.121331       2.027312                    0.999180      21.806214      61.270967       0.624180       0.480911      -1.011617      -0.012772       0.057820      -0.040903       0.071968       0.021962       0.011899       0.099125      -0.046864       0.052236      -0.084143      -0.034845       0.118988              8.660229       9.737612      -0.637582       0.695853       8.281049      -4.036380       7.962026          -0.000001
           47              C       6.305873       2.904866      12.492562       0.659674      22.575326 0.23811521E+03  0.48844628E+04                                 7.452252                            5.542379      -0.232488       1.992258                    0.998973      21.817256      61.356774       0.617220       0.483767      -1.010663      -0.004863       0.076398      -0.003312       0.076624      -0.004244       0.032717      -0.049697       0.020533       0.331246      -0.079159      -0.050462       0.129622              8.695258       8.985514      -0.277914      -0.951839      12.457436       1.454223       4.642823           0.000001
           48              C       6.449947       1.427963      12.227366      -0.018400      35.115026 0.43658334E+03  0.10201410E+05                                 9.283120                            6.941151       0.057708       2.026293                    0.999322      27.103248      75.880293       0.633411       0.413835      -1.073533       0.010706      -0.046560      -0.020798       0.052106      -0.001124       0.009038      -0.002910       0.048895      -0.016228      -0.022250      -0.007307       0.029557             10.863918       7.094287      -0.644392      -2.611374      17.320535       1.752124       8.176933          -0.000001
           49              C       7.214242      -2.708642      11.875053      -0.164228      34.310638 0.48643831E+03  0.11817899E+05                                 9.301779                            7.477982      -0.074989       1.942367                    0.999118      30.670175      91.033594       0.584819       0.431094      -1.050025      -0.016039       0.005509       0.007157       0.018407       0.002695       0.005107       0.022132       0.063087       0.024703      -0.044886       0.014831       0.030055             10.218739       7.255530      -0.336209      -1.651713      15.024580      -1.172424       8.376106          -0.000001
           50              C       7.303849       0.956424      11.206482      -0.115744      30.983581 0.42681896E+03  0.99962822E+04                                 8.565598                            6.924821       0.134739       2.013893                    0.999770      29.306013      84.306195       0.620736       0.421313      -1.060262      -0.016530      -0.008107       0.018237       0.025914       0.006025      -0.010050      -0.017710       0.026015       0.029568      -0.026584       0.000525       0.026059              9.261563       6.474488      -1.041319      -2.274356      12.811386       1.623494       8.498816           0.000001
           51              C       7.492726      -0.388163      11.029868      -0.138149      32.015720 0.44593464E+03  0.10548353E+05                                 8.731970                            7.062254       0.198784       2.036603                    0.999729      29.381476      84.665056       0.617371       0.419418      -1.062529      -0.014243       0.006139       0.007924       0.017417      -0.006596      -0.013580       0.004604       0.033564       0.016211      -0.020925      -0.004513       0.025438              9.415631       6.358230       0.018927      -1.899188      12.854620       0.381291       9.034042           0.000001
           52              C       6.683628      -3.586536      12.787224      -0.018262      35.587381 0.45778846E+03  0.10878569E+05                                 9.500570                            7.207291      -0.125986       1.971167                    0.998644      27.650099      79.347165       0.605743       0.425511      -1.060791      -0.019634       0.046137       0.007667       0.050724       0.001828       0.006747       0.000908       0.019136       0.057072      -0.019255      -0.001975       0.021230             10.998118       8.357443      -2.208672      -2.392525      16.430275      -0.791656       8.206636          -0.000000
           53              C       6.036174      -0.859538      12.923940       0.095774      30.719825 0.39822125E+03  0.91361418E+04                                 8.606774                            6.734201      -0.005789       2.019913                    0.999324      26.036515      73.341106       0.625156       0.427050      -1.060160      -0.011232       0.007240       0.008387       0.015777       0.000421      -0.003110      -0.009758      -0.024127      -0.033338      -0.015067      -0.005618       0.020685              9.520631       6.766392       0.062413      -2.607958      14.347827      -0.359229       7.447674          -0.000000
           54              C       1.771934       6.444768       0.498729      -0.143184      31.979485 0.43805204E+03  0.10322141E+05                                 8.727103                            6.981921       0.184941       2.029814                    0.999734      29.481367      84.960233       0.622883       0.417307      -1.063217      -0.013159      -0.006345       0.000680       0.014625       0.020632      -0.014657      -0.006770      -0.002234      -0.044618      -0.022957      -0.009928       0.032885              9.602311      10.618798      -0.479441       2.831322       7.955586      -3.495752      10.232551          -0.000000
           55              C       5.799857       0.538252      13.033019      -0.158418      33.773185 0.46761574E+03  0.11237679E+05                                 9.176742                            7.311162       0.042783       1.983753                    0.999438      30.232760      88.953338       0.594571       0.428662      -1.052578      -0.000889      -0.012415      -0.012535       0.017665      -0.002967       0.005808       0.012869       0.057399       0.043757      -0.039376       0.014350       0.025026             10.088806       7.310410       0.069705      -2.393449      15.744696      -0.126552       7.211313          -0.000001
           56              C       6.797833       1.499844      16.938295      -0.117797      32.340155 0.45582085E+03  0.10874074E+05                                 8.890391                            7.199427       0.115342       2.006450                    0.999741      29.754926      86.954264       0.602109       0.426415      -1.054971       0.028421       0.008352       0.003324       0.029808      -0.000882       0.006974       0.006510       0.034841      -0.015173      -0.018550      -0.003230       0.021780              9.676958      10.233025       0.657472       1.605941       8.909165      -3.888765       9.888682          -0.000001
           57              C       5.784923      -3.121267      13.762719      -0.111629      31.469555 0.44464279E+03  0.10603893E+05                                 8.840193                            7.180341      -0.144757       1.923562                    0.999272      30.349825      90.396454       0.590666       0.434821      -1.043685       0.018286       0.007228      -0.018766       0.027181       0.003209       0.010513      -0.012468       0.034069       0.048089      -0.029491       0.004409       0.025082              9.547816       8.023545      -1.654586      -2.916303      13.050662       0.637833       7.569240          -0.000000
           58              C       5.460756      -1.793619      13.814331      -0.131799      32.400680 0.44914779E+03  0.10690609E+05                                 8.922953                            7.159171      -0.011162       1.972310                    0.999221      29.770793      87.305826       0.601347       0.427925      -1.052545       0.008301      -0.005746      -0.017269       0.020004      -0.008851       0.004268       0.013159       0.021444       0.007926      -0.022754       0.010112       0.012643              9.620525       8.050394      -0.476382      -3.160952      13.139199      -0.355870       7.671981          -0.000001
           59              C       4.676256       8.127174      10.222934      -0.157426      34.114220 0.45874361E+03  0.10998495E+05                                 9.292871                            7.266429      -0.112109       1.930181                    0.999343      30.553729      90.507454       0.591888       0.431622      -1.048218      -0.005247       0.011981      -0.005900       0.014348      -0.025993       0.011113       0.031669      -0.024342      -0.029566      -0.046226       0.002610       0.043616             10.521459      10.891558       1.527501      -2.703435       9.421679      -5.068647      11.251141          -0.000002
           60              C       2.513389      -0.650656      15.535998       0.079119      31.149635 0.41502400E+03  0.96312979E+04                                 8.713980                            6.903008      -0.098413       1.987774                    0.999388      26.486835      75.312804       0.612999       0.430561      -1.056808       0.005832       0.006238       0.015476       0.017676      -0.005185      -0.000217      -0.011374      -0.032133      -0.033417      -0.015412      -0.010442       0.025854              9.566835       6.724707       0.215396       2.185501      14.042406      -0.567373       7.933393           0.000000
           61              C       4.916964       9.164518       9.290815       0.090935      31.832778 0.40608949E+03  0.93728099E+04                                 8.880038                            6.832990      -0.100543       1.988640                    0.999275      26.287749      74.543226       0.615498       0.431153      -1.056447       0.013878      -0.009163       0.003750       0.017048       0.007572      -0.013417      -0.014656      -0.001538       0.006196      -0.015677      -0.008643       0.024320             10.153060      10.869094       1.108884      -3.006912       8.707887      -4.730457      10.882200          -0.000001
           62              C       2.717201       3.047355      14.702709       0.610667      23.324044 0.26769117E+03  0.56770548E+04                                 7.708648                            5.916615      -0.373677       1.925196                    0.998861      23.343501      67.634263       0.588943       0.490392      -1.003187       0.008348       0.063233      -0.003349       0.063869      -0.049641      -0.054073       0.017659       0.102972       0.080832      -0.085158      -0.016212       0.101370              8.899892       6.942548       1.979320       1.285070      12.832516      -1.333914       6.924611           0.000000
           63              C       3.458655       7.960356      10.806584      -0.028925      35.641252 0.44579881E+03  0.10484795E+05                                 9.400418                            7.030469       0.047246       2.021127                    0.999393      27.382077      77.235586       0.626360       0.415777      -1.070895      -0.003650       0.044790      -0.031018       0.054604      -0.001576       0.006644       0.006774       0.018512      -0.034038      -0.016636       0.000122       0.016514             11.063893      11.032766       0.673575      -2.405852      10.944049      -5.915369      11.214865          -0.000001
           64              C       3.232002       6.840481      11.780798       0.653763      22.422220 0.23262809E+03  0.47467200E+04                                 7.389794                            5.461954      -0.121333       2.027312                    0.999180      21.806220      61.270994       0.624179       0.480911      -1.011617      -0.012773      -0.057820       0.040903       0.071968      -0.021962      -0.011899       0.099125      -0.046864       0.052236      -0.084143      -0.034845       0.118988              8.660235       9.737613       0.637584      -0.695856       8.281055      -4.036386       7.962036          -0.000001
           65              C       1.913373       7.450771      14.960400       0.659674      22.575329 0.23811525E+03  0.48844642E+04                                 7.452255                            5.542381      -0.232489       1.992258                    0.998973      21.817264      61.356819       0.617219       0.483768      -1.010663      -0.004863      -0.076398       0.003311       0.076624       0.004243      -0.032717      -0.049697       0.020533       0.331246      -0.079159      -0.050462       0.129622              8.695261       8.985518       0.277915       0.951839      12.457439       1.454224       4.642825           0.000001
           66              C       2.057447      -3.404326      15.225596      -0.018400      35.115035 0.43658345E+03  0.10201414E+05                                 9.283124                            6.941153       0.057709       2.026294                    0.999322      27.103250      75.880315       0.633411       0.413835      -1.073532       0.010706       0.046560       0.020798       0.052106       0.001124      -0.009038      -0.002910       0.048895      -0.016228      -0.022250      -0.007307       0.029557             10.863923       7.094291       0.644393       2.611375      17.320543       1.752126       8.176934          -0.000001
           67              C       2.821742       0.732279      15.577909      -0.164228      34.310642 0.48643825E+03  0.11817898E+05                                 9.301779                            7.477981      -0.074989       1.942367                    0.999118      30.670174      91.033589       0.584819       0.431094      -1.050025      -0.016039      -0.005509      -0.007157       0.018407      -0.002695      -0.005107       0.022132       0.063087       0.024703      -0.044886       0.014831       0.030055             10.218740       7.255532       0.336210       1.651713      15.024587      -1.172427       8.376101          -0.000001
           68              C       2.911349      -2.932787      16.246480      -0.115744      30.983575 0.42681887E+03  0.99962797E+04                                 8.565597                            6.924820       0.134740       2.013893                    0.999770      29.306000      84.306156       0.620736       0.421313      -1.060262      -0.016529       0.008107      -0.018237       0.025914      -0.006025       0.010050      -0.017711       0.026015       0.029569      -0.026584       0.000525       0.026059              9.261563       6.474491       1.041320       2.274358      12.811383       1.623495       8.498816           0.000000
           69              C       3.100227      -1.588200      16.423094      -0.138149      32.015722 0.44593466E+03  0.10548353E+05                                 8.731970                            7.062253       0.198785       2.036604                    0.999729      29.381474      84.665040       0.617371       0.419418      -1.062529      -0.014243      -0.006139      -0.007924       0.017417       0.006596       0.013581       0.004604       0.033564       0.016211      -0.020925      -0.004513       0.025438              9.415630       6.358230      -0.018927       1.899188      12.854617       0.381293       9.034043           0.000001
           70              C       2.291128       1.610173      14.665739      -0.018261      35.587364 0.45778832E+03  0.10878564E+05                                 9.500566                            7.207290      -0.125985       1.971168                    0.998644      27.650091      79.347128       0.605743       0.425511      -1.060791      -0.019634      -0.046137      -0.007667       0.050724      -0.001828      -0.006747       0.000908       0.019136       0.057073      -0.019255      -0.001975       0.021230             10.998113       8.357439       2.208670       2.392523      16.430267      -0.791655       8.206631          -0.000000
           71              C       1.643674      -1.116825      14.529023       0.095774      30.719823 0.39822121E+03  0.91361408E+04                                 8.606774                            6.734201      -0.005789       2.019913                    0.999324      26.036513      73.341103       0.625156       0.427050      -1.060160      -0.011232      -0.007240      -0.008387       0.015777      -0.000421       0.003110      -0.009758      -0.024127      -0.033338      -0.015067      -0.005618       0.020685              9.520631       6.766393      -0.062411       2.607958      14.347827      -0.359225       7.447674          -0.000001
           72              C       6.164435       9.339111       8.652259      -0.143185      31.979506 0.43805275E+03  0.10322162E+05                                 8.727109                            6.981929       0.184941       2.029814                    0.999734      29.481367      84.960241       0.622883       0.417307      -1.063217      -0.013159       0.006345      -0.000680       0.014625      -0.020632       0.014657      -0.006770      -0.002234      -0.044618      -0.022957      -0.009928       0.032885              9.602317      10.618802       0.479439      -2.831317       7.955591      -3.495754      10.232559          -0.000000
           73              C       1.407357      -2.514615      14.419943      -0.158418      33.773165 0.46761543E+03  0.11237670E+05                                 9.176740                            7.311160       0.042783       1.983753                    0.999438      30.232757      88.953334       0.594571       0.428662      -1.052578      -0.000889       0.012415       0.012535       0.017665       0.002967      -0.005808       0.012869       0.057399       0.043757      -0.039376       0.014350       0.025026             10.088804       7.310410      -0.069703       2.393448      15.744692      -0.126548       7.211309          -0.000001
           74              C       2.405333       8.855793      10.514668      -0.117797      32.340152 0.45582088E+03  0.10874075E+05                                 8.890392                            7.199427       0.115341       2.006450                    0.999741      29.754929      86.954282       0.602109       0.426415      -1.054971       0.028421      -0.008352      -0.003324       0.029808       0.000881      -0.006974       0.006510       0.034841      -0.015172      -0.018550      -0.003230       0.021780              9.676958      10.233032      -0.657470      -1.605946       8.909161      -3.888763       9.888682          -0.000001
           75              C       1.392423       1.144904      13.690243      -0.111629      31.469535 0.44464259E+03  0.10603887E+05                                 8.840188                            7.180339      -0.144756       1.923562                    0.999272      30.349817      90.396399       0.590666       0.434821      -1.043685       0.018286      -0.007228       0.018766       0.027181      -0.003208      -0.010513      -0.012468       0.034069       0.048089      -0.029491       0.004409       0.025083              9.547809       8.023539       1.654582       2.916299      13.050653       0.637830       7.569234          -0.000001
           76              C       1.068256      -0.182744      13.638632      -0.131799      32.400700 0.44914819E+03  0.10690621E+05                                 8.922956                            7.159174      -0.011163       1.972310                    0.999221      29.770800      87.305852       0.601347       0.427925      -1.052545       0.008301       0.005746       0.017269       0.020004       0.008851      -0.004268       0.013159       0.021444       0.007925      -0.022754       0.010112       0.012643              9.620527       8.050396       0.476380       3.160953      13.139202      -0.355872       7.671985          -0.000000
           77              C       8.501245       4.675295       1.071947      -0.157426      34.114202 0.45874343E+03  0.10998489E+05                                 9.292868                            7.266428      -0.112107       1.930182                    0.999343      30.553711      90.507383       0.591888       0.431622      -1.048218       0.005247       0.011980      -0.005900       0.014348       0.025993      -0.011113       0.031669      -0.024342      -0.029566      -0.046226       0.002610       0.043616             10.521455      10.891562      -1.527503       2.703440       9.421669      -5.068639      11.251134          -0.000002
           78              C       1.879112       8.229465       6.385010       0.079119      31.149633 0.41502431E+03  0.96313068E+04                                 8.713981                            6.903012      -0.098414       1.987774                    0.999388      26.486835      75.312812       0.612998       0.430561      -1.056808      -0.005832       0.006238       0.015476       0.017676       0.005185       0.000217      -0.011374      -0.032132      -0.033417      -0.015412      -0.010441       0.025853              9.566835       6.724711      -0.215399      -2.185504      14.042397      -0.567366       7.933397           0.000000
           79              C       8.260536       5.712639       0.139827       0.090936      31.832772 0.40608958E+03  0.93728122E+04                                 8.880037                            6.832991      -0.100542       1.988640                    0.999275      26.287743      74.543200       0.615498       0.431153      -1.056447      -0.013878      -0.009163       0.003750       0.017048      -0.007572       0.013417      -0.014656      -0.001539       0.006196      -0.015677      -0.008643       0.024320             10.153059      10.869099      -1.108885       3.006918       8.707880      -4.730450      10.882197          -0.000001
           80              C       1.675300      -0.404524       5.551721       0.610668      23.324037 0.26769105E+03  0.56770516E+04                                 7.708646                            5.916613      -0.373676       1.925196                    0.998861      23.343491      67.634226       0.588943       0.490392      -1.003187      -0.008348       0.063233      -0.003349       0.063869       0.049641       0.054073       0.017659       0.102972       0.080832      -0.085158      -0.016212       0.101370              8.899889       6.942543      -1.979317      -1.285068      12.832515      -1.333917       6.924609           0.000000
           81              C       0.933845       4.508477       1.655597      -0.028925      35.641237 0.44579851E+03  0.10484786E+05                                 9.400414                            7.030466       0.047247       2.021128                    0.999393      27.382072      77.235558       0.626360       0.415777      -1.070895       0.003650       0.044790      -0.031018       0.054604       0.001576      -0.006644       0.006774       0.018512      -0.034038      -0.016636       0.000123       0.016514             11.063889      11.032761      -0.673579       2.405855      10.944044      -5.915366      11.214861          -0.000001
           82              C       1.160499       3.388602       2.629811       0.653763      22.422211 0.23262797E+03  0.47467168E+04                                 7.389792                            5.461952      -0.121332       2.027312                    0.999180      21.806218      61.270980       0.624180       0.480911      -1.011617       0.012772      -0.057820       0.040903       0.071968       0.021962       0.011899       0.099125      -0.046864       0.052236      -0.084143      -0.034845       0.118988              8.660231       9.737617      -0.637588       0.695859       8.281048      -4.036379       7.962027          -0.000001
           83              C       2.479127       3.998892       5.809413       0.659674      22.575331 0.23811530E+03  0.48844646E+04                                 7.452252                            5.542379      -0.232487       1.992258                    0.998973      21.817256      61.356762       0.617220       0.483767      -1.010663       0.004863      -0.076398       0.003312       0.076624      -0.004243       0.032717      -0.049697       0.020533       0.331247      -0.079159      -0.050463       0.129622              8.695256       8.985513      -0.277914      -0.951839      12.457433       1.454223       4.642823           0.000001
           84              C       2.335053       5.475795       6.074609      -0.018400      35.115027 0.43658335E+03  0.10201410E+05                                 9.283119                            6.941151       0.057708       2.026293                    0.999322      27.103249      75.880292       0.633412       0.413835      -1.073533      -0.010706       0.046560       0.020798       0.052106      -0.001124       0.009038      -0.002910       0.048895      -0.016228      -0.022250      -0.007307       0.029557             10.863916       7.094288      -0.644391      -2.611375      17.320528       1.752122       8.176933          -0.000001
           85              C       1.570758       9.612400       6.426922      -0.164228      34.310639 0.48643854E+03  0.11817906E+05                                 9.301779                            7.477983      -0.074990       1.942366                    0.999118      30.670175      91.033594       0.584819       0.431094      -1.050025       0.016039      -0.005509      -0.007157       0.018407       0.002695       0.005107       0.022132       0.063087       0.024703      -0.044886       0.014831       0.030055             10.218737       7.255534      -0.336213      -1.651714      15.024573      -1.172422       8.376105          -0.000001
           86              C       1.481151       5.947334       7.095493      -0.115745      30.983600 0.42681939E+03  0.99962949E+04                                 8.565601                            6.924824       0.134737       2.013892                    0.999770      29.306023      84.306236       0.620735       0.421313      -1.060262       0.016530       0.008107      -0.018237       0.025914       0.006025      -0.010051      -0.017711       0.026015       0.029568      -0.026584       0.000525       0.026059              9.261567       6.474494      -1.041321      -2.274360      12.811384       1.623496       8.498822           0.000001
           87              C       1.292273       7.291921       7.272107      -0.138149      32.015715 0.44593482E+03  0.10548358E+05                                 8.731969                            7.062255       0.198784       2.036603                    0.999729      29.381473      84.665042       0.617371       0.419418      -1.062529       0.014243      -0.006139      -0.007924       0.017417      -0.006596      -0.013581       0.004604       0.033564       0.016210      -0.020925      -0.004513       0.025438              9.415628       6.358233       0.018925      -1.899190      12.854610       0.381295       9.034040           0.000001
           88              C       2.101372      10.490294       5.514751      -0.018262      35.587378 0.45778861E+03  0.10878573E+05                                 9.500569                            7.207292      -0.125985       1.971168                    0.998644      27.650096      79.347146       0.605743       0.425511      -1.060791       0.019634      -0.046137      -0.007667       0.050724       0.001828       0.006748       0.000908       0.019136       0.057073      -0.019255      -0.001975       0.021230             10.998115       8.357442      -2.208671      -2.392523      16.430269      -0.791656       8.206632          -0.000000
           89              C       2.748827       7.763296       5.378035       0.095774      30.719822 0.39822108E+03  0.91361369E+04                                 8.606773                            6.734200      -0.005789       2.019913                    0.999324      26.036513      73.341102       0.625156       0.427050      -1.060160       0.011232      -0.007240      -0.008387       0.015777       0.000421      -0.003110      -0.009758      -0.024127      -0.033339      -0.015067      -0.005618       0.020685              9.520630       6.766390       0.062416      -2.607957      14.347827      -0.359232       7.447674          -0.000001
           90              C       7.013065       0.458990      17.803246      -0.143182      31.979423 0.43805128E+03  0.10322118E+05                                 8.727090                            6.981914       0.184944       2.029816                    0.999734      29.481335      84.960099       0.622884       0.417307      -1.063217       0.013159       0.006345      -0.000680       0.014625       0.020632      -0.014657      -0.006770      -0.002234      -0.044619      -0.022957      -0.009928       0.032885              9.602295      10.618778      -0.479434       2.831308       7.955577      -3.495744      10.232531          -0.000000
           91              C       2.985143       6.365506       5.268956      -0.158418      33.773182 0.46761559E+03  0.11237674E+05                                 9.176742                            7.311161       0.042783       1.983753                    0.999438      30.232755      88.953321       0.594571       0.428662      -1.052578       0.000889       0.012415       0.012535       0.017665      -0.002967       0.005808       0.012869       0.057399       0.043757      -0.039376       0.014350       0.025026             10.088806       7.310409       0.069708      -2.393449      15.744697      -0.126553       7.211313          -0.000001
           92              C       1.987167       5.403914       1.363680      -0.117795      32.340114 0.45582011E+03  0.10874051E+05                                 8.890381                            7.199418       0.115345       2.006451                    0.999741      29.754901      86.954153       0.602110       0.426415      -1.054971      -0.028421      -0.008352      -0.003324       0.029808      -0.000881       0.006974       0.006510       0.034841      -0.015172      -0.018550      -0.003230       0.021780              9.676947      10.233017       0.657467       1.605945       8.909153      -3.888760       9.888672          -0.000001
           93              C       3.000078      10.025025       4.539256      -0.111629      31.469525 0.44464231E+03  0.10603878E+05                                 8.840186                            7.180337      -0.144755       1.923563                    0.999272      30.349805      90.396356       0.590666       0.434821      -1.043685      -0.018286      -0.007228       0.018766       0.027181       0.003208       0.010513      -0.012468       0.034069       0.048090      -0.029492       0.004409       0.025083              9.547807       8.023536      -1.654582      -2.916297      13.050654       0.637831       7.569232          -0.000000
           94              C       3.324244       8.697377       4.487644      -0.131799      32.400664 0.44914743E+03  0.10690599E+05                                 8.922949                            7.159167      -0.011162       1.972310                    0.999221      29.770795      87.305826       0.601348       0.427925      -1.052545      -0.008301       0.005746       0.017269       0.020004      -0.008851       0.004268       0.013159       0.021444       0.007926      -0.022754       0.010112       0.012643              9.620520       8.050385      -0.476378      -3.160949      13.139195      -0.355872       7.671979          -0.000001
           95              C       4.108744      -1.223416       8.079041      -0.157426      34.114250 0.45874409E+03  0.10998509E+05                                 9.292876                            7.266433      -0.112109       1.930181                    0.999343      30.553732      90.507465       0.591888       0.431622      -1.048218       0.005247      -0.011981       0.005900       0.014348      -0.025993       0.011113       0.031669      -0.024342      -0.029566      -0.046226       0.002610       0.043616             10.521466      10.891568       1.527506      -2.703441       9.421683      -5.068650      11.251148          -0.000002
           96              C       6.271612       7.554414       2.765977       0.079119      31.149632 0.41502389E+03  0.96312949E+04                                 8.713980                            6.903008      -0.098413       1.987774                    0.999388      26.486835      75.312806       0.612999       0.430561      -1.056808      -0.005832      -0.006238      -0.015476       0.017676      -0.005185      -0.000217      -0.011374      -0.032133      -0.033417      -0.015412      -0.010441       0.025854              9.566835       6.724707       0.215399       2.185502      14.042403      -0.567370       7.933396          -0.000000
           97              C       3.868035      -2.260760       9.011160       0.090936      31.832773 0.40608915E+03  0.93728006E+04                                 8.880037                            6.832987      -0.100543       1.988640                    0.999275      26.287751      74.543234       0.615499       0.431153      -1.056447      -0.013878       0.009163      -0.003750       0.017047       0.007572      -0.013417      -0.014656      -0.001538       0.006196      -0.015677      -0.008643       0.024320             10.153060      10.869095       1.108888      -3.006919       8.707884      -4.730456      10.882200          -0.000001
           98              C       6.067800       3.856403       3.599266       0.610667      23.324049 0.26769121E+03  0.56770557E+04                                 7.708648                            5.916614      -0.373676       1.925196                    0.998861      23.343496      67.634237       0.588943       0.490392      -1.003187      -0.008348      -0.063233       0.003349       0.063869      -0.049641      -0.054073       0.017659       0.102972       0.080832      -0.085158      -0.016212       0.101370              8.899892       6.942546       1.979319       1.285068      12.832519      -1.333917       6.924610           0.000000
           99              C       5.326346      -1.056598       7.495391      -0.028925      35.641266 0.44579898E+03  0.10484800E+05                                 9.400420                            7.030470       0.047246       2.021127                    0.999393      27.382079      77.235590       0.626360       0.415777      -1.070895       0.003650      -0.044790       0.031018       0.054604      -0.001576       0.006644       0.006774       0.018512      -0.034038      -0.016636       0.000122       0.016514             11.063895      11.032769       0.673572      -2.405850      10.944052      -5.915368      11.214864          -0.000001
          100              C       5.552999       0.063277       6.521177       0.653763      22.422217 0.23262805E+03  0.47467188E+04                                 7.389793                            5.461953      -0.121332       2.027312                    0.999180      21.806216      61.270970       0.624180       0.480911      -1.011617       0.012772       0.057820      -0.040903       0.071968      -0.021962      -0.011899       0.099125      -0.046864       0.052235      -0.084143      -0.034845       0.118988              8.660232       9.737613       0.637586      -0.695858       8.281052      -4.036383       7.962032          -0.000001
          101              C       6.871627      -0.547013       3.341575       0.659673      22.575338 0.23811537E+03  0.48844672E+04                                 7.452256                            5.542383      -0.232489       1.992257                    0.998973      21.817267      61.356828       0.617219       0.483768      -1.010663       0.004863       0.076398      -0.003311       0.076624       0.004243      -0.032717      -0.049697       0.020533       0.331246      -0.079159      -0.050462       0.129622              8.695263       8.985519       0.277914       0.951839      12.457443       1.454225       4.642826           0.000001
          102              C       6.727553      10.308084       3.076379      -0.018400      35.115023 0.43658333E+03  0.10201410E+05                                 9.283121                            6.941152       0.057708       2.026293                    0.999322      27.103246      75.880296       0.633411       0.413835      -1.073532      -0.010707      -0.046560      -0.020798       0.052106       0.001124      -0.009038      -0.002910       0.048895      -0.016228      -0.022250      -0.007307       0.029557             10.863919       7.094288       0.644392       2.611374      17.320536       1.752125       8.176933          -0.000001
          103              C       5.963258       6.171479       2.724066      -0.164228      34.310648 0.48643835E+03  0.11817901E+05                                 9.301780                            7.477982      -0.074990       1.942366                    0.999118      30.670177      91.033602       0.584819       0.431094      -1.050025       0.016039       0.005509       0.007157       0.018407      -0.002695      -0.005107       0.022132       0.063087       0.024703      -0.044886       0.014831       0.030055             10.218741       7.255535       0.336213       1.651714      15.024586      -1.172426       8.376102          -0.000001
          104              C       5.873651       9.836545       2.055495      -0.115744      30.983560 0.42681863E+03  0.99962728E+04                                 8.565594                            6.924818       0.134740       2.013893                    0.999770      29.306001      84.306152       0.620736       0.421313      -1.060262       0.016529      -0.008107       0.018237       0.025914      -0.006025       0.010050      -0.017711       0.026016       0.029569      -0.026584       0.000525       0.026059              9.261559       6.474486       1.041316       2.274356      12.811377       1.623491       8.498813           0.000001
          105              C       5.684774       8.491958       1.878881      -0.138149      32.015726 0.44593470E+03  0.10548354E+05                                 8.731970                            7.062253       0.198786       2.036604                    0.999729      29.381460      84.664984       0.617371       0.419418      -1.062530       0.014243       0.006139       0.007924       0.017417       0.006595       0.013580       0.004604       0.033564       0.016211      -0.020925      -0.004513       0.025438              9.415630       6.358232      -0.018930       1.899191      12.854618       0.381290       9.034040           0.000001
          106              C       6.493872       5.293585       3.636236      -0.018261      35.587375 0.45778855E+03  0.10878571E+05                                 9.500567                            7.207291      -0.125985       1.971168                    0.998644      27.650094      79.347134       0.605743       0.425511      -1.060791       0.019634       0.046137       0.007667       0.050724      -0.001828      -0.006747       0.000908       0.019135       0.057073      -0.019255      -0.001975       0.021230             10.998113       8.357439       2.208667       2.392522      16.430271      -0.791659       8.206630          -0.000000
          107              C       7.141326       8.020583       3.772952       0.095774      30.719826 0.39822115E+03  0.91361390E+04                                 8.606774                            6.734200      -0.005790       2.019913                    0.999324      26.036516      73.341111       0.625156       0.427050      -1.060160       0.011232       0.007240       0.008387       0.015777      -0.000421       0.003110      -0.009758      -0.024127      -0.033338      -0.015067      -0.005618       0.020685              9.520632       6.766392      -0.062412       2.607959      14.347826      -0.359225       7.447677          -0.000000
          108              C       2.620566      -2.435353       9.649716      -0.143183      31.979471 0.43805186E+03  0.10322135E+05                                 8.727100                            6.981920       0.184943       2.029815                    0.999734      29.481345      84.960150       0.622883       0.417307      -1.063217       0.013159      -0.006345       0.000680       0.014625      -0.020632       0.014657      -0.006770      -0.002234      -0.044618      -0.022957      -0.009928       0.032885              9.602309      10.618798       0.479441      -2.831321       7.955580      -3.495750      10.232547          -0.000000
          109              C       7.377643       9.418373       3.882032      -0.158418      33.773166 0.46761544E+03  0.11237670E+05                                 9.176740                            7.311160       0.042783       1.983753                    0.999438      30.232756      88.953328       0.594571       0.428662      -1.052578       0.000889      -0.012415      -0.012535       0.017665       0.002967      -0.005808       0.012869       0.057399       0.043757      -0.039376       0.014350       0.025026             10.088804       7.310409      -0.069703       2.393448      15.744692      -0.126548       7.211310          -0.000001
          110              C       6.379667      -1.952035       7.787307      -0.117795      32.340097 0.45581982E+03  0.10874043E+05                                 8.890380                            7.199417       0.115342       2.006450                    0.999741      29.754905      86.954186       0.602110       0.426415      -1.054971      -0.028421       0.008352       0.003324       0.029808       0.000881      -0.006974       0.006510       0.034841      -0.015173      -0.018550      -0.003230       0.021780              9.676945      10.233017      -0.657474      -1.605940       8.909152      -3.888757       9.888667          -0.000001
          111              C       7.392578       5.758854       4.611732      -0.111629      31.469521 0.44464243E+03  0.10603882E+05                                 8.840185                            7.180338      -0.144756       1.923562                    0.999272      30.349814      90.396388       0.590666       0.434821      -1.043685      -0.018286       0.007228      -0.018766       0.027181      -0.003208      -0.010513      -0.012468       0.034069       0.048090      -0.029492       0.004409       0.025083              9.547805       8.023534       1.654578       2.916295      13.050652       0.637827       7.569230          -0.000001
          112              C       7.716744       7.086502       4.663343      -0.131799      32.400696 0.44914807E+03  0.10690618E+05                                 8.922956                            7.159173      -0.011163       1.972310                    0.999221      29.770797      87.305843       0.601347       0.427925      -1.052545      -0.008301      -0.005746      -0.017269       0.020004       0.008851      -0.004268       0.013159       0.021444       0.007925      -0.022754       0.010112       0.012643              9.620527       8.050393       0.476376       3.160953      13.139202      -0.355875       7.671985          -0.000000
          113              O       6.796164       6.534378      13.725932      -0.695672      45.158823 0.72161400E+03  0.18726935E+05                                10.185320                            8.413942      -0.006319       2.004141                    0.994855      30.861914      85.103387       0.641533       0.367896      -1.128708       0.038342       0.065398      -0.013115       0.076935       0.044360       0.044307      -0.036363       0.022965       0.153244      -0.093217       0.017887       0.075330             11.579576       9.866076       1.496043      -1.067925      15.157908      -5.144747       9.714744          -0.000004
          114              O       7.834463       6.919654      11.809898      -0.592628      31.914365 0.50758521E+03  0.12031887E+05                                 7.931020                            6.942561       0.488697       2.204873                    0.996687      27.775908      72.578274       0.725637       0.356092      -1.140933      -0.039953       0.041225      -0.022906       0.061809       0.011456       0.005292       0.051418       0.115042       0.057799      -0.091586       0.035837       0.055749              8.500675       9.249792      -2.318329      -1.942685       8.119428       0.799230       8.132805          -0.000003
          115              O       8.632141       4.077696      15.184600      -0.626091      38.998885 0.60019804E+03  0.14850366E+05                                 9.183481                            7.657159       0.165699       2.095921                    0.994437      28.627416      76.666536       0.675759       0.366330      -1.131778      -0.014256      -0.010933       0.074001       0.076151       0.034177      -0.025998       0.054230       0.019984       0.009450      -0.079765       0.028920       0.050846             10.275968      11.826508       3.274274      -3.231295      10.130914      -3.752230       8.870484          -0.000004
          116              O       5.184907       3.332538      12.844326      -0.597846      36.066412 0.54559430E+03  0.13182809E+05                                 8.706989                            7.280853       0.227867       2.123442                    0.994807      28.044274      74.247991       0.695732       0.364356      -1.133173       0.005574      -0.031036      -0.045948       0.055727      -0.032612      -0.002154      -0.032177       0.102541       0.137971      -0.091019       0.035254       0.055765              9.654126      12.920215      -4.031199      -2.108074       9.877523       1.373577       6.164640          -0.000003
          117              O       7.333718       3.608609      12.362984      -0.685266      39.933111 0.60792259E+03  0.15070459E+05                                 9.214585                            7.592503       0.384938       2.133478                    0.997910      29.700654      79.286961       0.694824       0.355593      -1.141679      -0.089875      -0.036152      -0.022581       0.099470       0.039596       0.037023      -0.038799       0.044394       0.166254      -0.091784       0.015531       0.076253             10.350123      11.944528       5.190390       0.260660      13.053594       0.303442       6.052248          -0.000001
          118              O       6.453461       3.817880      15.400746      -0.649894      42.347450 0.60611764E+03  0.15019433E+05                                 9.662820                            7.644053       0.290633       2.124172                    0.996816      28.908241      77.237474       0.683735       0.361511      -1.136607       0.057684      -0.054098       0.013566       0.080238      -0.007551       0.018405       0.070161       0.005537      -0.019443      -0.077390       0.009274       0.068116             11.217066      16.213083      -3.963229       4.037499       8.790584      -2.574060       8.647532          -0.000001
          119              O       2.403664       3.821259      13.727030      -0.695671      45.158739 0.72161266E+03  0.18726889E+05                                10.185303                            8.413931      -0.006317       2.004142                    0.994855      30.861890      85.103260       0.641534       0.367896      -1.128708       0.038341      -0.065398       0.013115       0.076935      -0.044360      -0.044307      -0.036363       0.022965       0.153245      -0.093217       0.017887       0.075330             11.579555       9.866058      -1.496043       1.067927      15.157874      -5.144737       9.714732          -0.000004
          120              O       3.441963       3.435983      15.643064      -0.592628      31.914357 0.50758488E+03  0.12031878E+05                                 7.931018                            6.942559       0.488697       2.204873                    0.996687      27.775915      72.578297       0.725637       0.356092      -1.140933      -0.039953      -0.041225       0.022905       0.061809      -0.011456      -0.005292       0.051417       0.115042       0.057798      -0.091586       0.035836       0.055749              8.500673       9.249788       2.318330       1.942684       8.119429       0.799231       8.132802          -0.000003
          121              O       4.239641       6.277941      12.268363      -0.626092      38.998931 0.60019902E+03  0.14850396E+05                                 9.183487                            7.657164       0.165697       2.095920                    0.994437      28.627439      76.666610       0.675758       0.366329      -1.131778      -0.014257       0.010933      -0.074001       0.076151      -0.034177       0.025999       0.054230       0.019983       0.009449      -0.079765       0.028920       0.050846             10.275976      11.826514      -3.274275       3.231300      10.130920      -3.752235       8.870493          -0.000004
          122              O       0.792407       7.023099      14.608636      -0.597846      36.066503 0.54559594E+03  0.13182860E+05                                 8.707009                            7.280868       0.227867       2.123441                    0.994807      28.044292      74.248099       0.695731       0.364356      -1.133172       0.005574       0.031036       0.045948       0.055727       0.032612       0.002155      -0.032178       0.102541       0.137970      -0.091019       0.035254       0.055765              9.654150      12.920249       4.031210       2.108080       9.877547       1.373581       6.164654          -0.000004
          123              O       2.941218       6.747028      15.089978      -0.685266      39.933141 0.60792316E+03  0.15070477E+05                                 9.214590                            7.592507       0.384939       2.133478                    0.997910      29.700663      79.287001       0.694824       0.355593      -1.141679      -0.089875       0.036152       0.022581       0.099470      -0.039596      -0.037023      -0.038800       0.044394       0.166254      -0.091784       0.015531       0.076253             10.350129      11.944537      -5.190393      -0.260660      13.053599       0.303442       6.052251          -0.000000
          124              O       2.060961       6.537757      12.052217      -0.649893      42.347420 0.60611721E+03  0.15019419E+05                                 9.662814                            7.644049       0.290633       2.124172                    0.996816      28.908231      77.237434       0.683735       0.361511      -1.136607       0.057684       0.054098      -0.013566       0.080238       0.007551      -0.018405       0.070161       0.005536      -0.019443      -0.077390       0.009274       0.068116             11.217060      16.213071       3.963227      -4.037499       8.790578      -2.574058       8.647530          -0.000002
          125              O       1.988836       0.369380       4.576043      -0.695671      45.158729 0.72161217E+03  0.18726874E+05                                10.185303                            8.413929      -0.006318       2.004142                    0.994855      30.861886      85.103261       0.641534       0.367896      -1.128708      -0.038342      -0.065397       0.013115       0.076935       0.044360       0.044307      -0.036363       0.022965       0.153245      -0.093217       0.017887       0.075330             11.579555       9.866057       1.496040      -1.067924      15.157878      -5.144738       9.714731          -0.000005
          126              O       0.950537      -0.015896       6.492077      -0.592628      31.914350 0.50758497E+03  0.12031880E+05                                 7.931017                            6.942559       0.488697       2.204873                    0.996687      27.775904      72.578255       0.725637       0.356092      -1.140933       0.039953      -0.041224       0.022906       0.061809       0.011456       0.005292       0.051418       0.115042       0.057799      -0.091586       0.035837       0.055749              8.500671       9.249787      -2.318327      -1.942683       8.119424       0.799229       8.132802          -0.000004
          127              O       0.152859       2.826062       3.117375      -0.626090      38.998868 0.60019798E+03  0.14850363E+05                                 9.183479                            7.657158       0.165698       2.095921                    0.994437      28.627406      76.666501       0.675759       0.366330      -1.131778       0.014256       0.010933      -0.074001       0.076151       0.034177      -0.025998       0.054229       0.019984       0.009449      -0.079765       0.028920       0.050845             10.275964      11.826505       3.274271      -3.231294      10.130908      -3.752226       8.870480          -0.000004
          128              O       3.600093       3.571220       5.457649      -0.597846      36.066355 0.54559326E+03  0.13182777E+05                                 8.706979                            7.280845       0.227868       2.123442                    0.994807      28.044254      74.247911       0.695733       0.364356      -1.133173      -0.005574       0.031036       0.045948       0.055727      -0.032612      -0.002154      -0.032177       0.102541       0.137971      -0.091019       0.035254       0.055765              9.654114      12.920198      -4.031193      -2.108071       9.877510       1.373575       6.164635          -0.000005
          129              O       1.451282       3.295149       5.938991      -0.685265      39.933051 0.60792152E+03  0.15070425E+05                                 9.214574                            7.592495       0.384939       2.133479                    0.997910      29.700634      79.286879       0.694825       0.355593      -1.141679       0.089875       0.036152       0.022582       0.099470       0.039596       0.037023      -0.038799       0.044394       0.166254      -0.091784       0.015531       0.076253             10.350110      11.944512       5.190382       0.260659      13.053576       0.303441       6.052242          -0.000002
          130              O       2.331539       3.085878       2.901229      -0.649893      42.347389 0.60611631E+03  0.15019392E+05                                 9.662809                            7.644044       0.290634       2.124173                    0.996816      28.908225      77.237410       0.683735       0.361511      -1.136607      -0.057684       0.054098      -0.013567       0.080238      -0.007551       0.018405       0.070161       0.005537      -0.019443      -0.077390       0.009274       0.068116             11.217054      16.213064      -3.963226       4.037495       8.790574      -2.574057       8.647523          -0.000002
          131              O       6.381336       3.082499       4.574945      -0.695671      45.158688 0.72161158E+03  0.18726854E+05                                10.185295                            8.413924      -0.006317       2.004142                    0.994855      30.861873      85.103192       0.641534       0.367896      -1.128708      -0.038342       0.065397      -0.013115       0.076934      -0.044360      -0.044307      -0.036363       0.022965       0.153246      -0.093217       0.017887       0.075331             11.579545       9.866046      -1.496038       1.067924      15.157863      -5.144734       9.714726          -0.000006
          132              O       5.343037       3.467775       2.658911      -0.592627      31.914324 0.50758431E+03  0.12031860E+05                                 7.931013                            6.942554       0.488699       2.204874                    0.996687      27.775896      72.578227       0.725638       0.356092      -1.140933       0.039953       0.041224      -0.022905       0.061809      -0.011456      -0.005292       0.051418       0.115042       0.057797      -0.091586       0.035836       0.055749              8.500667       9.249783       2.318327       1.942683       8.119422       0.799230       8.132795          -0.000003
          133              O       4.545359       0.625817       6.033612      -0.626091      38.998879 0.60019821E+03  0.14850370E+05                                 9.183479                            7.657159       0.165698       2.095921                    0.994437      28.627414      76.666515       0.675759       0.366329      -1.131778       0.014257      -0.010933       0.074001       0.076151      -0.034177       0.025999       0.054229       0.019983       0.009449      -0.079765       0.028920       0.050846             10.275965      11.826505      -3.274270       3.231295      10.130907      -3.752228       8.870483          -0.000004
          134              O       7.992593      -0.119341       3.693339      -0.597846      36.066440 0.54559481E+03  0.13182825E+05                                 8.706996                            7.280858       0.227869       2.123442                    0.994807      28.044276      74.248019       0.695732       0.364356      -1.133173      -0.005574      -0.031036      -0.045948       0.055727       0.032612       0.002154      -0.032177       0.102541       0.137969      -0.091019       0.035254       0.055765              9.654134      12.920226       4.031202       2.108076       9.877530       1.373578       6.164646          -0.000005
          135              O       5.843782       0.156730       3.211997      -0.685265      39.933111 0.60792261E+03  0.15070459E+05                                 9.214585                            7.592503       0.384938       2.133478                    0.997910      29.700651      79.286957       0.694824       0.355593      -1.141679       0.089875      -0.036151      -0.022581       0.099470      -0.039596      -0.037023      -0.038800       0.044394       0.166253      -0.091784       0.015531       0.076253             10.350123      11.944529      -5.190390      -0.260660      13.053591       0.303441       6.052248          -0.000001
          136              O       6.724039       0.366001       6.249758      -0.649893      42.347361 0.60611601E+03  0.15019382E+05                                 9.662804                            7.644041       0.290634       2.124173                    0.996816      28.908217      77.237377       0.683736       0.361511      -1.136608      -0.057684      -0.054098       0.013566       0.080238       0.007551      -0.018405       0.070161       0.005536      -0.019443      -0.077390       0.009274       0.068116             11.217047      16.213050       3.963224      -4.037496       8.790570      -2.574057       8.647522          -0.000003

******************************************************
Auxiliary information for the entire system
The total spin magnetic moment of the unit cell is   0.000171
The total net atomic charge of the unit cell is   -0.000002
Accuracy of reproducing the electrostatic potential in the unit cell:
  The inner radius (bohr) =    5.0000
  The outer radius (bohr) =   12.0000
  Valid grid points have density less than (e/(bohr^3)) =    0.0001
  The number of valid grid points were=        38942
  The rms potential error without charges in kcal/mol is=      7.87052
  The rms potential error with partial charges in kcal/mol is=      1.26880
  The RRMSE value at monopole order=      0.16121
  The rms potential error with partial charges and cloud penetration in kcal/mol is=      1.28059
  The RRMSE value at monopole order with cloud penetration is=      0.16271
  The rms potential error with partial charges and atomic dipoles in kcal/mol is=      0.76026
  The RRMSE value at dipole order=      0.09660
  The rms potential error with partial charges, atomic dipoles and cloud penetration in kcal/mol is=      0.76055
  The RRMSE value at dipole order with cloud penetration=      0.09663

******************************************************
The electron densities and ab initio electrostatic potential were computed in VASP using the PBE functional and
projector augmented wave method. See the main text of the journal article for a description of computational details.
The atomic charges, dipoles, and quadrupoles were computed with the DDEC6 method as described in
(a) T. A. Manz and N. Gabaldon Limas, RSC Adv. 6 (2016) 47771-47801 DOI: 10.1039/c6ra04656h
(b) N. Gabaldon Limas and T. A. Manz, RSC Adv. 8 (2018) 2678-2707 DOI: 10.1039/c7ra11829e.
For each atom in the material, the electron cloud parameters were fit to the spherically averaged atom-in-material
electron density using radial positions for which this density was between 10^-4 and 10^-2 electrons per cubic bohr.
The polarizabilities, dispersion coefficients, and quantum Drude oscillator (QDO) parameters were fit using the MCLF method.
The magnetic structure of the system was optimized in VASP from the default ferromagnetic initial guess using spin polarization.
The atomic spin moments (ASMs) were computed on this optimized magnetic structure using the DDEC6 partition as inputs
to the method of T. A. Manz and D. S. Sholl, J. Chem. Theory Comput. 7 (2011) 4146-4164 DOI: 10.1021/ct200539n.
The RMSE and RRMSE were computed using a uniform grid with Ewald summation.
