# Supplementary material for: A collection of forcefield precursors for metal–organic frameworks
Source: RSC Adv. 2019 Nov 13;9(63):36492–507. doi: 10.1039/c9ra07327b (PMC9075174; doi:10.1039/c9ra07327b)
Supplement: RA-009-C9RA07327B-s6196 [file RA-009-C9RA07327B-s6196.xyz]

  120
jmolscript: load "" {1 1 1} spacegroup "x,y,z" unitcell [{     14.792800     0.000000     0.000000 }, {     -5.574021    13.702453     0.000000 }, {     -5.574021    -6.202284    12.218384 }]
Co     0.577056     9.371811     6.025740     0.518232
Co     9.531234     3.732156     4.160482     0.518410
Co     3.542173     4.112365     5.211141     0.521064
Co     6.566117    -0.960766    11.084274     0.521796
Co     3.067702    -1.871642     6.192644     0.521506
Co    -5.886476     3.768013     8.057902     0.521501
Co     0.102585     3.387804     7.007243     0.518960
Co    -2.921359     8.460935     1.134110     0.518106
H     -1.738849     6.711310     6.575934     0.114834
H     -1.055025     6.356734     7.949281     0.101574
H      2.975230     7.468954     3.671624     0.102696
H      3.629623     7.910463     5.031531     0.118156
H     -0.077919     8.292936     7.795329     0.374368
H     -3.796480     6.965071     4.542795     0.114813
H     -4.919537     7.615153     3.650853     0.101560
H     11.849574     2.461841     1.345244     0.102657
H     10.341241     2.594846     0.921266     0.118116
H      8.777988     5.758453     3.934320     0.374369
H      5.133925     3.178195     8.266959     0.114855
H      5.720030     4.629038     8.442903     0.101544
H      6.208429     2.694163     2.804119     0.102695
H      6.046038     4.256460     2.730809     0.118170
H      4.294722     5.231672     6.915605     0.374351
H      4.123547     0.545817     8.960963     0.114854
H      3.098209    -0.609519     9.266422     0.101535
H      8.616374    -2.715736     8.321941     0.102674
H      7.924825    -3.703519     9.331180     0.118161
H      4.405347    -1.132652    10.923235     0.374353
H      5.383607     0.788859     5.642450     0.114844
H      4.699783     1.143435     4.269103     0.101544
H      0.669528     0.031215     8.546760     0.102673
H      0.015135    -0.410294     7.186853     0.118147
H      3.722677    -0.792767     4.423055     0.374341
H      7.441238     0.535098     7.675589     0.114851
H      8.564295    -0.114984     8.567531     0.101532
H     -8.204816     5.038328    10.873140     0.102695
H     -6.696483     4.905323    11.297118     0.118146
H     -5.133230     1.741716     8.284064     0.374345
H     -1.489167     4.321974     3.951425     0.114823
H     -2.075272     2.871131     3.775481     0.101574
H     -2.563671     4.806006     9.414265     0.102658
H     -2.401280     3.243709     9.487575     0.118125
H     -0.649964     2.268497     5.302779     0.374360
H     -0.478789     6.954352     3.257421     0.114825
H      0.546549     8.109688     2.951962     0.101560
H     -4.971616    10.215905     3.896443     0.102680
H     -4.280067    11.203688     2.887204     0.118155
H     -0.760589     8.632821     1.295149     0.374374
C      0.279958     6.441878     6.404877     0.276401
C      2.061024     6.634949     5.293004     0.325870
C     -0.957075     6.866084     7.129427    -0.039502
C      3.243929     7.160785     4.551348    -0.083763
C     -4.015993     6.023975     2.741805     0.276338
C     11.158462     4.375871     1.483312     0.325805
C     -4.524743     6.774295     3.930654    -0.039477
C     11.212989     3.017517     0.868727    -0.083731
C      6.144197     3.826150     6.612589     0.276564
C      6.636477     3.614388     4.573341     0.325998
C      5.285134     4.025920     7.819766    -0.039504
C      6.595129     3.538707     3.083920    -0.083832
C      4.912568    -1.312665     8.643285     0.276575
C      6.583008    -2.555936     8.312167     0.326021
C      4.025848    -0.337909     9.349507    -0.039483
C      7.861789    -3.312774     8.445347    -0.083845
C      3.364800     1.058291     5.813507     0.276533
C      1.583734     0.865220     6.925380     0.326065
C      4.601833     0.634085     5.088957    -0.039492
C      0.400829     0.339384     7.667036    -0.083824
C      7.660751     1.476194     9.476579     0.276562
C     -7.513704     3.124298    10.735072     0.326011
C      8.169501     0.725874     8.287730    -0.039481
C     -7.568231     4.482652    11.349657    -0.083834
C     -2.499439     3.674019     5.605795     0.276362
C     -2.991719     3.885781     7.645043     0.325825
C     -1.640376     3.474249     4.398618    -0.039491
C     -2.950371     3.961462     9.134464    -0.083731
C     -1.267810     8.812834     3.575099     0.276340
C     -2.938250    10.056105     3.906217     0.325787
C     -0.381090     7.838078     2.868877    -0.039487
C     -4.217031    10.812943     3.773037    -0.083751
N      1.037671     7.377185     5.787849    -0.401090
N      0.776688     5.223918     6.318126    -0.239248
N      1.954254     5.349281     5.582580    -0.216229
N     10.625548     4.680659     2.694154    -0.401151
N     -3.449200     6.526419     1.662922    -0.238960
N     11.597444     5.438034     0.829628    -0.216441
N      5.563343     3.753164     5.393195    -0.401942
N      7.459555     3.749330     6.572269    -0.239990
N      7.787149     3.608554     5.224581    -0.215269
N      6.099876    -1.647689     9.197999    -0.402135
N      4.660734    -1.951361     7.517972    -0.240011
N      5.764548    -2.773607     7.296819    -0.215214
N      2.607087     0.122984     6.430535    -0.402069
N      2.868070     2.276251     5.900258    -0.239869
N      1.690504     2.150888     6.635804    -0.215471
N     -6.980790     2.819510     9.524230    -0.402063
N      7.093958     0.973750    10.555462    -0.240076
N     -7.952686     2.062135    11.388756    -0.215165
N     -1.918585     3.747005     6.825189    -0.401294
N     -3.814797     3.750839     5.646115    -0.239024
N     -4.142391     3.891615     6.993803    -0.216333
N     -2.455118     9.147858     3.020385    -0.401044
N     -1.015976     9.451530     4.700412    -0.238988
N     -2.119790    10.273776     4.921565    -0.216364
O     -0.832720     8.235461     7.422668    -0.425712
O      4.192141     6.126741     4.431608    -0.528349
O      9.300909     5.971931     4.561123    -0.425745
O      6.028521    -3.050744    11.740645    -0.528663
O      4.063548     4.573099     7.389679    -0.425802
O      7.910248     3.653135     2.593963    -0.527319
O      4.404642    -0.318075    10.703304    -0.425836
O      2.310414     9.375231     7.469098    -0.527285
O      4.477478    -0.735292     4.795716    -0.425820
O     -0.547383     1.373428     7.786776    -0.527490
O     -5.656151     1.528238     7.657261    -0.425802
O     -2.383763    10.550913     0.477739    -0.527217
O     -0.418790     2.927070     4.828705    -0.425764
O     -4.265490     3.847034     9.624421    -0.528524
O     -0.759884     7.818244     1.515080    -0.425727
O      1.334344    -1.875062     4.749286    -0.528504

The following XYZ coordinates are in angstroms. Other properties are in atomic units.
The sperically averaged electron density of each atom fit to a function of the form exp(a - br)
eigen_1, eigen_2 and eigen_3 are the three eigenvalues of traceless quadrupole moment tensor
  atom number  atomic symbol              X              Y              Z     net charge C6 coefficient C8 coefficient C10 coefficient fluctuating dipole atomic polarizability isotropic forcefield polarizability              a              b squared Pearson coefficient          <r^3>          <r^4>         wp_QDO          m_QDO          q_QDO       dipole_x       dipole_y       dipole_z         dipole            Qxy            Qxz            Qyz     Q(x^2-y^2)  Q(3z^2 - R^2)        eigen_1        eigen_2        eigen_3 static polarizability      alpha(xx)      alpha(xy)      alpha(xz)      alpha(yy)      alpha(yz)      alpha(zz) atomic spin moment
            1             Co       0.577056       9.371811       6.025740       0.518232     164.901268 0.33376007E+04  0.12156182E+06                                22.549591                           17.448405       0.659865       1.982755                    0.997353      56.497591     159.891746       0.491626       0.342065      -1.201066       0.077810       0.025629      -0.003966       0.082018       0.077002      -0.090869      -0.099301       0.099000      -0.174139      -0.143134      -0.045304       0.188438             29.766075      19.727746      -4.245430       5.669983      42.783774      11.990287      26.786705           1.806182
            2             Co       9.531234       3.732156       4.160482       0.518410     164.879213 0.33370500E+04  0.12153597E+06                                22.547086                           17.446508       0.660003       1.982819                    0.997352      56.495147     159.877651       0.491675       0.342047      -1.201090      -0.028873      -0.058545      -0.049670       0.082025       0.010194       0.015721       0.064297      -0.310051      -0.083250      -0.143297      -0.045377       0.188675             29.762826      41.756758       7.425984      -8.066066      17.102583      -7.805397      30.429135           1.808143
            3             Co       3.542173       4.112365       5.211141       0.521064     164.579462 0.33293811E+04  0.12118798E+06                                22.523736                           17.428681       0.661233       1.983564                    0.997348      56.433243     159.661709       0.491828       0.342134      -1.201002       0.005046       0.033020      -0.074609       0.081745       0.044223       0.046638       0.001634       0.061431       0.541471      -0.145402      -0.044146       0.189548             29.731664      42.420220     -10.254044       0.404599      33.256268      -3.039090      13.518503           1.837452
            4             Co       6.566117      -0.960766      11.084274       0.521796     164.511491 0.33275872E+04  0.12110705E+06                                22.519304                           17.425248       0.661283       1.983689                    0.997349      56.414405     159.601052       0.491820       0.342184      -1.200952       0.043700      -0.065567       0.021280       0.081619      -0.097955       0.081405       0.003218       0.129903      -0.330037      -0.145965      -0.043417       0.189382             29.725660      15.401706       5.219633      -1.035177      24.659895       0.888675      49.115377           1.844917
            5             Co       3.067702      -1.871642       6.192644       0.521506     164.544614 0.33283368E+04  0.12113974E+06                                22.520828                           17.426100       0.661280       1.983648                    0.997348      56.422035     159.620108       0.491861       0.342140      -1.201004      -0.077304      -0.026085       0.004401       0.081705       0.077117      -0.090569      -0.102428       0.096346      -0.173764      -0.145481      -0.043898       0.189379             29.728173      19.704032      -4.237844       5.665073      42.725518      11.974011      26.754969           1.842581
            6             Co      -5.886476       3.768013       8.057902       0.521501     164.543251 0.33283094E+04  0.12113852E+06                                22.520878                           17.426170       0.661189       1.983618                    0.997349      56.421211     159.617738       0.491854       0.342146      -1.200999       0.028612       0.058830       0.048936       0.081697       0.009744       0.016568       0.061910      -0.314549      -0.083625      -0.145671      -0.043806       0.189478             29.728289      41.710216       7.416813      -8.052177      17.083306      -7.795325      30.391347           1.841607
            7             Co       0.102585       3.387804       7.007243       0.518960     164.821148 0.33356666E+04  0.12147263E+06                                22.541229                           17.442187       0.660449       1.983011                    0.997349      56.490589     159.854672       0.491767       0.342019      -1.201118      -0.005564      -0.033470       0.074628       0.081979       0.042255       0.044618       0.000737       0.060649       0.541645      -0.143543      -0.045238       0.188781             29.754841      42.456067     -10.263358       0.404006      33.280023      -3.040584      13.528432           1.813522
            8             Co      -2.921359       8.460935       1.134110       0.518106     164.911147 0.33379902E+04  0.12157989E+06                                22.550247                           17.449266       0.659938       1.982754                    0.997352      56.503149     159.911467       0.491619       0.342059      -1.201068      -0.043308       0.066417      -0.021035       0.082032      -0.100045       0.078662       0.002469       0.127029      -0.324740      -0.143148      -0.045287       0.188435             29.766420      15.421507       5.225592      -1.036109      24.691273       0.894433      49.186480           1.804373
            9              H      -1.738849       6.711310       6.575934       0.114834       1.012607 0.74838322E+01  0.71805232E+02                                 1.643229                            1.578379      -0.638537       2.579324                    0.999920       3.278201       8.889408       0.511381       1.248330      -0.717819      -0.032030      -0.000753      -0.018898       0.037197      -0.000186       0.006705       0.005491      -0.001515      -0.015738      -0.010938       0.002897       0.008042              1.685764       1.989818       0.195943       0.415703       1.469889       0.071826       1.597586          -0.000292
           10              H      -1.055025       6.356734       7.949281       0.101574       1.240788 0.95799155E+01  0.96992799E+02                                 1.817700                            1.736224      -0.957843       2.412437                    0.997233       3.480241       9.445079       0.512681       1.179998      -0.733822      -0.003315      -0.010020       0.034892       0.036454      -0.001130       0.002001       0.002395      -0.000239       0.028330      -0.006461      -0.003597       0.010058              1.848725       1.550153       0.205012      -0.193232       1.930668      -0.436249       2.065353           0.000764
           11              H       2.975230       7.468954       3.671624       0.102696       1.292380 0.98893794E+01  0.10056210E+03                                 1.857898                            1.757499      -0.727994       2.518637                    0.999577       3.383137       9.093890       0.514267       1.171257      -0.737840       0.007630      -0.001088      -0.033672       0.034543       0.001004      -0.001913       0.002500       0.005309       0.028539      -0.008050      -0.002076       0.010127              1.893812       1.725958      -0.151061       0.267646       1.615027      -0.370816       2.340450           0.001370
           12              H       3.629623       7.910463       5.031531       0.118156       1.409634 0.11335419E+02  0.12014083E+03                                 2.037040                            1.938346      -0.930719       2.441614                    0.997574       3.501690       9.841434       0.464940       1.242958      -0.721673       0.027727       0.017162       0.017447       0.036983       0.005147       0.000231      -0.000103       0.018750      -0.000456      -0.010621      -0.000153       0.010774              2.057346       1.945317       0.328127       0.149473       2.402544       0.397335       1.824177           0.000658
           13              H      -0.077919       8.292936       7.795329       0.374368       0.519402 0.33691936E+01  0.27194149E+02                                 1.157393                            1.145493      -1.264246       2.422939                    0.999472       2.415260       6.553044       0.519597       1.460462      -0.672059       0.023963      -0.000850       0.017407       0.029631      -0.001722       0.015317       0.001070      -0.013604       0.007297      -0.019142       0.005749       0.013393              1.167048       1.216408       0.146828       0.142230       1.200374       0.125903       1.084362          -0.000358
           14              H      -3.796480       6.965071       4.542795       0.114813       1.012593 0.74837148E+01  0.71803536E+02                                 1.643170                            1.578330      -0.638508       2.579321                    0.999920       3.278283       8.889479       0.511408       1.248273      -0.717830       0.023884       0.006234       0.027825       0.037196       0.007027       0.001443      -0.000945       0.012264       0.008754      -0.010940       0.002902       0.008038              1.685703       1.866769       0.224579       0.434745       1.487052       0.118304       1.703288          -0.000295
           15              H      -4.919537       7.615153       3.650853       0.101560       1.238513 0.95583487E+01  0.96722160E+02                                 1.815411                            1.734182      -0.957649       2.412527                    0.997235       3.479758       9.441927       0.513009       1.179879      -0.733823      -0.022918       0.027677      -0.006142       0.036455      -0.005760       0.001165      -0.001078       0.011453      -0.010575      -0.006467      -0.003582       0.010049              1.846338       1.604805      -0.192016       0.033821       2.436101      -0.194805       1.498108           0.000757
           16              H      11.849574       2.461841       1.345244       0.102657       1.292435 0.98899351E+01  0.10057096E+03                                 1.858070                            1.757634      -0.728096       2.518576                    0.999576       3.383564       9.095712       0.514200       1.171372      -0.737809       0.026490      -0.021857      -0.003726       0.034545      -0.006575       0.000317       0.003322       0.006904      -0.015350      -0.008063      -0.002064       0.010128              1.893996       1.877571      -0.404442       0.378105       1.887452      -0.279061       1.916964           0.001380
           17              H      10.341241       2.594846       0.921266       0.118116       1.411790 0.11357012E+02  0.12042948E+03                                 2.039559                            1.940579      -0.930700       2.441609                    0.997575       3.502477       9.846759       0.464523       1.243454      -0.721586      -0.029943      -0.015660      -0.015026       0.036981       0.000333       0.006195       0.008597      -0.002346      -0.003269      -0.010632      -0.000150       0.010783              2.059938       2.459109       0.493383      -0.103906       1.952882       0.011176       1.767823           0.000662
           18              H       8.777988       5.758453       3.934320       0.374369       0.519279 0.33680537E+01  0.27182208E+02                                 1.157104                            1.145209      -1.264226       2.422941                    0.999473       2.415160       6.552096       0.519731       1.460232      -0.672097      -0.019851      -0.001917      -0.021914       0.029631       0.003624       0.006870      -0.011878       0.018746       0.000438      -0.019138       0.005746       0.013391              1.166751       1.321868       0.189877       0.084179       1.094142       0.039641       1.084242          -0.000376
           19              H       5.133925       3.178195       8.266959       0.114855       1.012814 0.74858067E+01  0.71828110E+02                                 1.643403                            1.578559      -0.638537       2.579345                    0.999920       3.277961       8.888676       0.511371       1.248287      -0.717833      -0.011376      -0.030416       0.018159       0.037206      -0.002455      -0.000798      -0.007775       0.000408      -0.018597      -0.010919       0.002900       0.008019              1.685938       1.407102       0.098842       0.004130       2.023534      -0.427088       1.627180          -0.000323
           20              H       5.720030       4.629038       8.442903       0.101544       1.235146 0.95271073E+01  0.96335185E+02                                 1.812312                            1.731440      -0.958404       2.412147                    0.997227       3.480068       9.441870       0.513331       1.180008      -0.733742       0.008011       0.028027       0.021899       0.036459      -0.000961      -0.001302       0.004463      -0.012483      -0.014208      -0.006466      -0.003619       0.010086              1.843087       1.728419       0.168138       0.397295       1.718285       0.329498       2.082556           0.000706
           21              H       6.208429       2.694163       2.804119       0.102695       1.300191 0.99611849E+01  0.10146276E+03                                 1.865429                            1.764046      -0.727929       2.518690                    0.999577       3.383595       9.098998       0.513299       1.171494      -0.737896       0.003864      -0.027001      -0.021182       0.034535      -0.002173      -0.002413       0.005211      -0.013837       0.002743      -0.008076      -0.002068       0.010144              1.901710       1.743115       0.465857       0.070605       2.287480       0.234657       1.674536           0.001299
           22              H       6.046038       4.256460       2.730809       0.118170       1.412997 0.11367297E+02  0.12055346E+03                                 2.040012                            1.940904      -0.930847       2.441582                    0.997574       3.501860       9.842339       0.464731       1.242745      -0.721763      -0.005473       0.030093      -0.020772       0.036973       0.001467      -0.002461      -0.004331      -0.012336       0.024279      -0.010607      -0.000151       0.010758              2.060418       2.111480      -0.457776       0.211147       2.145577      -0.338559       1.924198           0.000530
           23              H       4.294722       5.231672       6.915605       0.374351       0.519379 0.33688829E+01  0.27190255E+02                                 1.157228                            1.145338      -1.263768       2.423140                    0.999476       2.414975       6.551506       0.519716       1.460201      -0.672108       0.009825       0.025437      -0.011606       0.029636       0.002682       0.005291      -0.004669      -0.007357      -0.051196      -0.019124       0.005738       0.013387              1.166869       1.099987      -0.101211       0.060191       1.276422      -0.199426       1.124199          -0.000422
           24              H       4.123547       0.545817       8.960963       0.114854       1.012900 0.74865284E+01  0.71836479E+02                                 1.643482                            1.578625      -0.638536       2.579347                    0.999920       3.277923       8.888546       0.511367       1.248270      -0.717838       0.003223       0.035898      -0.009227       0.037205       0.000932       0.001314      -0.002548      -0.015442       0.018141      -0.010930       0.002910       0.008021              1.686024       1.384421       0.035450       0.049829       2.119276      -0.371623       1.554374          -0.000323
           25              H       3.098209      -0.609519       9.266422       0.101535       1.235475 0.95301416E+01  0.96372448E+02                                 1.812580                            1.731677      -0.958354       2.412173                    0.997227       3.480103       9.441938       0.513318       1.179956      -0.733759      -0.034274      -0.010353       0.006879       0.036458       0.004968      -0.006603      -0.002576       0.003597       0.000584      -0.006470      -0.003604       0.010074              1.843365       2.447534       0.103077       0.222915       1.480745      -0.011762       1.601814           0.000697
           26              H       8.616374      -2.715736       8.321941       0.102674       1.299053 0.99505198E+01  0.10132531E+03                                 1.864050                            1.762856      -0.727958       2.518668                    0.999577       3.383305       9.096432       0.513588       1.171168      -0.737960       0.030235       0.004058      -0.016187       0.034535       0.000600      -0.007696      -0.003143       0.007387      -0.005835      -0.008057      -0.002076       0.010133              1.900258       2.176169       0.489588      -0.073934       2.056220      -0.015304       1.468386           0.001347
           27              H       7.924825      -3.703519       9.331180       0.118161       1.411590 0.11353218E+02  0.12036409E+03                                 2.038289                            1.939390      -0.930826       2.441596                    0.997574       3.501293       9.838369       0.465035       1.242346      -0.721837       0.003249      -0.028594       0.023216       0.036975      -0.005497      -0.001569      -0.005681      -0.005145      -0.022522      -0.010585      -0.000167       0.010752              2.058642       1.679243      -0.123810       0.134644       1.889975      -0.334749       2.606709           0.000609
           28              H       4.405347      -1.132652      10.923235       0.374353       0.519361 0.33686439E+01  0.27187234E+02                                 1.157083                            1.145197      -1.263683       2.423180                    0.999477       2.414879       6.550634       0.519828       1.459944      -0.672153      -0.005739      -0.028192       0.007119       0.029638       0.013909       0.002615      -0.004739      -0.012811       0.017368      -0.019124       0.005738       0.013386              1.166722       0.993927      -0.029995       0.048073       1.228404      -0.191171       1.277835          -0.000418
           29              H       5.383607       0.788859       5.642450       0.114844       1.012492 0.74827567E+01  0.71792210E+02                                 1.643101                            1.578264      -0.638514       2.579353                    0.999920       3.277962       8.888543       0.511401       1.248329      -0.717820       0.032037       0.000751       0.018899       0.037204      -0.000187       0.006704       0.005496      -0.001509      -0.015731      -0.010940       0.002896       0.008044              1.685623       1.989630       0.195919       0.415654       1.469777       0.071821       1.597463          -0.000335
           30              H       4.699783       1.143435       4.269103       0.101544       1.240866 0.95805107E+01  0.96998096E+02                                 1.817578                            1.736119      -0.958228       2.412234                    0.997229       3.480313       9.444528       0.512779       1.179782      -0.733872       0.003319       0.010000      -0.034897       0.036453      -0.001119       0.002003       0.002406      -0.000223       0.028372      -0.006459      -0.003615       0.010075              1.848590       1.550040       0.204977      -0.193194       1.930523      -0.436197       2.065207           0.000684
           31              H       0.669528       0.031215       8.546760       0.102673       1.292116 0.98868042E+01  0.10052801E+03                                 1.857545                            1.757191      -0.727853       2.518709                    0.999578       3.382784       9.092183       0.514353       1.171152      -0.737866      -0.007638       0.001063       0.033670       0.034541       0.001006      -0.001911       0.002498       0.005314       0.028542      -0.008053      -0.002073       0.010126              1.893434       1.725628      -0.150992       0.267575       1.614696      -0.370672       2.339979           0.001318
           32              H       0.015135      -0.410294       7.186853       0.118147       1.409985 0.11339134E+02  0.12019236E+03                                 2.037572                            1.938822      -0.930889       2.441547                    0.997572       3.502023       9.843485       0.464817       1.243160      -0.721630      -0.027721      -0.017177      -0.017435       0.036980       0.005149       0.000215      -0.000105       0.018760      -0.000455      -0.010626      -0.000153       0.010779              2.057892       1.945828       0.328266       0.149513       2.403239       0.397490       1.824610           0.000541
           33              H       3.722677      -0.792767       4.423055       0.374341       0.519335 0.33685391E+01  0.27186883E+02                                 1.157178                            1.145290      -1.263743       2.423145                    0.999475       2.414999       6.551575       0.519718       1.460227      -0.672103      -0.023952       0.000867      -0.017434       0.029638      -0.001731       0.015308       0.001071      -0.013578       0.007347      -0.019126       0.005729       0.013397              1.166824       1.216159       0.146777       0.142174       1.200143       0.125851       1.084170          -0.000433
           34              H       7.441238       0.535098       7.675589       0.114851       1.012387 0.74818166E+01  0.71780793E+02                                 1.642959                            1.578142      -0.638523       2.579352                    0.999920       3.277889       8.888139       0.511432       1.248293      -0.717827      -0.023887      -0.006239      -0.027837       0.037207       0.007025       0.001441      -0.000937       0.012274       0.008752      -0.010939       0.002899       0.008040              1.685471       1.866519       0.224518       0.434656       1.486851       0.118261       1.703044          -0.000320
           35              H       8.564295      -0.114984       8.567531       0.101532       1.238851 0.95615977E+01  0.96762142E+02                                 1.815622                            1.734380      -0.958414       2.412142                    0.997226       3.480265       9.443294       0.513029       1.179748      -0.733852       0.022938      -0.027667       0.006115       0.036456      -0.005768       0.001176      -0.001052       0.011480      -0.010655      -0.006459      -0.003617       0.010076              1.846549       1.604982      -0.192039       0.033821       2.436404      -0.194845       1.498260           0.000723
           36              H      -8.204816       5.038328      10.873140       0.102695       1.291617 0.98819587E+01  0.10046604E+03                                 1.857006                            1.756705      -0.727746       2.518776                    0.999579       3.382428       9.090534       0.514451       1.171078      -0.737881      -0.026461       0.021885       0.003703       0.034538      -0.006575       0.000317       0.003316       0.006901      -0.015331      -0.008055      -0.002067       0.010123              1.892872       1.876536      -0.404092       0.377777       1.886322      -0.278772       1.915758           0.001329
           37              H      -6.696483       4.905323      11.297118       0.118146       1.411844 0.11357637E+02  0.12043845E+03                                 2.039689                            1.940700      -0.930750       2.441621                    0.997576       3.502332       9.846631       0.464482       1.243541      -0.721569       0.029938       0.015681       0.014993       0.036972       0.000327       0.006183       0.008606      -0.002368      -0.003263      -0.010632      -0.000152       0.010784              2.060072       2.459248       0.493448      -0.103923       1.953045       0.011191       1.767921           0.000561
           38              H      -5.133230       1.741716       8.284064       0.374345       0.519180 0.33671798E+01  0.27173011E+02                                 1.156898                            1.145014      -1.263678       2.423180                    0.999477       2.414880       6.550777       0.519814       1.460113      -0.672120       0.019864       0.001885       0.021916       0.029639       0.003604       0.006868      -0.011867       0.018752       0.000455      -0.019121       0.005727       0.013394              1.166537       1.321599       0.189815       0.084152       1.093962       0.039624       1.084050          -0.000417
           39              H      -1.489167       4.321974       3.951425       0.114823       1.012994 0.74874525E+01  0.71847835E+02                                 1.643589                            1.578723      -0.638528       2.579317                    0.999920       3.278298       8.889827       0.511349       1.248271      -0.717836       0.011368       0.030410      -0.018152       0.037196      -0.002451      -0.000791      -0.007775       0.000415      -0.018604      -0.010919       0.002902       0.008017              1.686143       1.407247       0.098857       0.004129       2.023786      -0.427183       1.627395          -0.000288
           40              H      -2.075272       2.871131       3.775481       0.101574       1.234802 0.95238492E+01  0.96295679E+02                                 1.812145                            1.731281      -0.957664       2.412531                    0.997235       3.479563       9.440714       0.513284       1.180195      -0.733700      -0.008042      -0.028021      -0.021898       0.036461      -0.000950      -0.001297       0.004462      -0.012419      -0.014248      -0.006472      -0.003587       0.010059              1.842923       1.728257       0.168122       0.397248       1.718131       0.329460       2.082380           0.000753
           41              H      -2.563671       4.806006       9.414265       0.102658       1.301027 0.99693635E+01  0.10157077E+03                                 1.866539                            1.765015      -0.728198       2.518528                    0.999575       3.384732       9.104297       0.513032       1.171819      -0.737817      -0.003898       0.027014       0.021168       0.034540      -0.002176      -0.002413       0.005211      -0.013849       0.002752      -0.008083      -0.002065       0.010148              1.902882       1.744195       0.466327       0.070671       2.288967       0.234871       1.675483           0.001383
           42              H      -2.401280       3.243709       9.487575       0.118125       1.413155 0.11368931E+02  0.12057604E+03                                 2.040216                            1.941080      -0.930858       2.441543                    0.997573       3.502250       9.843892       0.464693       1.242793      -0.721751       0.005444      -0.030111       0.020768       0.036981       0.001471      -0.002457      -0.004337      -0.012351       0.024246      -0.010609      -0.000148       0.010757              2.060630       2.111703      -0.457850       0.211163       2.145833      -0.338603       1.924353           0.000671
           43              H      -0.649964       2.268497       5.302779       0.374360       0.519458 0.33696203E+01  0.27198226E+02                                 1.157436                            1.145535      -1.264125       2.422982                    0.999473       2.415278       6.552989       0.519613       1.460383      -0.672074      -0.009819      -0.025430       0.011619       0.029633       0.002678       0.005301      -0.004681      -0.007346      -0.051221      -0.019140       0.005754       0.013386              1.167084       1.100180      -0.101249       0.060206       1.276675      -0.199493       1.124398          -0.000384
           44              H      -0.478789       6.954352       3.257421       0.114825       1.013089 0.74882676E+01  0.71857311E+02                                 1.643675                            1.578795      -0.638530       2.579316                    0.999920       3.278280       8.889759       0.511346       1.248249      -0.717842      -0.003229      -0.035887       0.009227       0.037194       0.000936       0.001321      -0.002547      -0.015440       0.018141      -0.010931       0.002912       0.008019              1.686235       1.384570       0.035438       0.049844       2.119580      -0.371693       1.554556          -0.000284
           45              H       0.546549       8.109688       2.951962       0.101560       1.235255 0.95280764E+01  0.96347596E+02                                 1.812489                            1.731591      -0.957722       2.412487                    0.997234       3.479771       9.441244       0.513280       1.180094      -0.733728       0.034273       0.010366      -0.006853       0.036457       0.004979      -0.006585      -0.002551       0.003591       0.000593      -0.006478      -0.003575       0.010053              1.843276       2.447405       0.103063       0.222890       1.480687      -0.011762       1.601736           0.000772
           46              H      -4.971616      10.215905       3.896443       0.102680       1.299673 0.99565803E+01  0.10140496E+03                                 1.864825                            1.763535      -0.728227       2.518511                    0.999576       3.384179       9.100323       0.513414       1.171357      -0.737912      -0.030222      -0.004057       0.016224       0.034541       0.000595      -0.007699      -0.003146       0.007392      -0.005823      -0.008061      -0.002075       0.010136              1.901077       2.177156       0.489905      -0.073933       2.057153      -0.015255       1.468923           0.001357
           47              H      -4.280067      11.203688       2.887204       0.118155       1.411410 0.11351304E+02  0.12033713E+03                                 2.037963                            1.939099      -0.930687       2.441626                    0.997575       3.501280       9.837637       0.465122       1.242183      -0.721871      -0.003232       0.028617      -0.023201       0.036982      -0.005482      -0.001566      -0.005689      -0.005165      -0.022517      -0.010583      -0.000165       0.010748              2.058307       1.678991      -0.123751       0.134591       1.889690      -0.334665       2.606241           0.000655
           48              H      -0.760589       8.632821       1.295149       0.374374       0.519474 0.33696579E+01  0.27198030E+02                                 1.157344                            1.145443      -1.264307       2.422910                    0.999472       2.415228       6.552341       0.519711       1.460133      -0.672117       0.005703       0.028190      -0.007122       0.029630       0.013912       0.002638      -0.004747      -0.012820       0.017412      -0.019144       0.005761       0.013383              1.166992       0.994114      -0.030009       0.048085       1.228708      -0.191253       1.278153          -0.000363
           49              C       0.279958       6.441878       6.404877       0.276401      28.321035 0.33985230E+03  0.75596798E+04                                 8.438808                            6.389847       0.026843       2.034285                    0.999521      25.096884      71.619288       0.611183       0.450528      -1.036996       0.025780       0.020577      -0.007371       0.033798       0.003548       0.010299       0.020674       0.049141       0.040031      -0.039357       0.008652       0.030705             10.172343      11.896056      -3.261463      -3.406124      12.649871       0.795469       5.971101          -0.010819
           50              C       2.061024       6.634949       5.293004       0.325870      30.014755 0.33368772E+03  0.74083224E+04                                 8.882765                            6.406920      -0.072192       2.010394                    0.999564      24.771009      71.237137       0.598049       0.461306      -1.028150      -0.010836       0.013593       0.033254       0.037524       0.008152       0.016167       0.019101       0.046999       0.088946      -0.043621      -0.000031       0.043652             10.860591      14.513162      -1.866264      -4.264285      11.329238      -0.744213       6.739372          -0.012383
           51              C      -0.957075       6.866084       7.129427      -0.039502      23.643460 0.33317299E+03  0.73407264E+04                                 7.145631                            6.032327       0.141233       2.067463                    0.999136      26.498327      74.141307       0.678743       0.409573      -1.066875       0.001898       0.127537       0.018784       0.128926      -0.009921       0.004336       0.016086      -0.064583      -0.081513      -0.033425      -0.016971       0.050395              7.947913       8.082356       0.563664      -0.785755       9.622619       0.669389       6.138764           0.000634
           52              C       3.243929       7.160785       4.551348      -0.083763      25.756732 0.34991273E+03  0.78527863E+04                                 7.599317                            6.189214      -0.065249       1.975021                    0.998690      28.443046      81.949113       0.664813       0.410528      -1.059714       0.087996      -0.081725      -0.010978       0.120594       0.010268      -0.025335       0.001555       0.041239       0.036926      -0.030922      -0.008442       0.039364              8.427043      10.234181      -1.008252      -1.220188       8.281322      -0.641252       6.765625           0.000231
           53              C      -4.015993       6.023975       2.741805       0.276338      28.321004 0.33985578E+03  0.75597353E+04                                 8.438621                            6.389773       0.027130       2.034375                    0.999521      25.096758      71.617547       0.611205       0.450513      -1.037010      -0.010709      -0.030736      -0.009158       0.033812      -0.004505       0.013276       0.022645       0.047797      -0.003189      -0.039344       0.008700       0.030644             10.172116       6.512496       0.852482      -4.325148       9.550966       0.874314      14.452885          -0.010861
           54              C      11.158462       4.375871       1.483312       0.325805      30.015855 0.33370364E+03  0.74086472E+04                                 8.882329                            6.406612      -0.072435       2.010290                    0.999564      24.771569      71.234937       0.598137       0.461240      -1.028203      -0.031685       0.015024       0.013374       0.037530      -0.012332       0.020746       0.018722       0.058381      -0.037846      -0.043642       0.000004       0.043638             10.860054       5.565577       0.324822      -2.939549      12.431152       2.561359      14.583432          -0.012402
           55              C      -4.524743       6.774295       3.930654      -0.039477      23.646380 0.33323936E+03  0.73424205E+04                                 7.146116                            6.032973       0.141211       2.067457                    0.999137      26.497546      74.135874       0.678712       0.409579      -1.066891      -0.080658      -0.074546       0.067505       0.128917       0.026738      -0.025166      -0.021601       0.018873       0.027974      -0.033423      -0.016924       0.050346              7.948400       7.534837       1.597831      -1.257000       8.479539       0.258168       7.830823           0.000627
           56              C      11.212989       3.017517       0.868727      -0.083731      25.753075 0.34984199E+03  0.78509674E+04                                 7.598627                            6.188475      -0.065527       1.974934                    0.998688      28.443691      81.955405       0.664857       0.410513      -1.059701       0.028822       0.003168      -0.117067       0.120604      -0.015239      -0.004112       0.028939      -0.019991      -0.035360      -0.030951      -0.008446       0.039397              8.426255       6.080635       0.005243      -0.602645       8.797762       0.895883      10.400367           0.000274
           57              C       6.144197       3.826150       6.612589       0.276564      28.316837 0.33981123E+03  0.75585387E+04                                 8.437697                            6.389305       0.026427       2.034121                    0.999519      25.096407      71.616868       0.611231       0.450506      -1.037009      -0.009323       0.007708      -0.031531       0.033772      -0.006945      -0.019886      -0.010204      -0.054112      -0.001875      -0.039294       0.008596       0.030697             10.170626      14.818540      -0.863028      -2.760324       4.435135       0.169098      11.258203          -0.010871
           58              C       6.636477       3.614388       4.573341       0.325998      30.011696 0.33365939E+03  0.74074463E+04                                 8.882047                            6.406602      -0.071868       2.010548                    0.999565      24.768435      71.225728       0.598078       0.461300      -1.028166      -0.016832       0.027412       0.019441       0.037585      -0.005517      -0.014613      -0.004157      -0.080332      -0.016944      -0.043563      -0.000017       0.043581             10.859324      13.081692       0.289839      -2.594568       4.557186       0.068650      14.939096          -0.012336
           59              C       5.285134       4.025920       7.819766      -0.039504      23.650600 0.33333868E+03  0.73451571E+04                                 7.147399                            6.034351       0.140886       2.067341                    0.999137      26.498663      74.141802       0.678553       0.409644      -1.066848      -0.117465       0.039319      -0.035887       0.128965      -0.018757       0.007784      -0.010143       0.060564      -0.080201      -0.033284      -0.017083       0.050368              7.949710       9.013630      -1.244819       0.423230       6.279990      -0.752707       8.555512           0.000526
           60              C       6.595129       3.538707       3.083920      -0.083832      25.736243 0.34952916E+03  0.78420534E+04                                 7.593512                            6.184013      -0.064477       1.975313                    0.998692      28.438900      81.926945       0.665382       0.410288      -1.059865       0.108758       0.013153      -0.050260       0.120529      -0.006500      -0.011156       0.012293      -0.022068       0.101474      -0.030725      -0.008920       0.039645              8.420346       9.253862       0.755581      -1.186827       6.167880      -0.193164       9.839295           0.000070
           61              C       4.912568      -1.312665       8.643285       0.276575      28.315469 0.33979554E+03  0.75580481E+04                                 8.437162                            6.388975       0.026453       2.034131                    0.999519      25.095806      71.612804       0.611277       0.450481      -1.037031       0.024434      -0.017885       0.014975       0.033781      -0.005100      -0.024982      -0.018606      -0.032365      -0.016194      -0.039285       0.008572       0.030713             10.169898       8.522196      -2.929959       0.386604      10.065634       4.959389      11.921863          -0.010857
           62              C       6.583008      -2.555936       8.312167       0.326021      30.008491 0.33362942E+03  0.74064307E+04                                 8.880466                            6.405668      -0.071884       2.010549                    0.999565      24.766863      71.213744       0.598227       0.461207      -1.028243      -0.025810       0.001284       0.027304       0.037594       0.004780      -0.030311      -0.028048      -0.020873      -0.026960      -0.043540      -0.000047       0.043587             10.857175      11.228825      -4.290926       0.769585      11.557665       4.190456       9.785035          -0.012294
           63              C       4.025848      -0.337909       9.349507      -0.039483      23.648808 0.33330306E+03  0.73441422E+04                                 7.146846                            6.033872       0.140940       2.067365                    0.999137      26.497525      74.136336       0.678610       0.409623      -1.066867       0.038621       0.013697       0.122279       0.128962       0.003773       0.015939       0.014029      -0.016200       0.131688      -0.033381      -0.017075       0.050456              7.949069       7.228707      -1.303084       0.991357       7.165911       0.244787       9.452588           0.000535
           64              C       7.861789      -3.312774       8.445347      -0.083845      25.740322 0.34960953E+03  0.78442278E+04                                 7.594718                            6.185233      -0.064634       1.975271                    0.998693      28.438761      81.925764       0.665241       0.410355      -1.059832       0.008056      -0.091747      -0.077758       0.120535      -0.023616      -0.016109      -0.003836       0.030206      -0.052789      -0.030639      -0.008933       0.039572              8.421670       8.405315      -1.368985       0.370170       9.411710       1.714500       7.447985           0.000164
           65              C       3.364800       1.058291       5.813507       0.276533      28.318058 0.33982085E+03  0.75588395E+04                                 8.438161                            6.389510       0.026632       2.034188                    0.999519      25.096723      71.619213       0.611202       0.450522      -1.036995      -0.025775      -0.020552       0.007394       0.033785       0.003579       0.010400       0.020749       0.049235       0.040180      -0.039464       0.008596       0.030867             10.171347      11.894529      -3.260898      -3.405469      12.648945       0.795291       5.970568          -0.010917
           66              C       1.583734       0.865220       6.925380       0.326065      30.009908 0.33362810E+03  0.74067758E+04                                 8.882469                            6.406799      -0.072115       2.010481                    0.999564      24.768690      71.232791       0.597983       0.461372      -1.028098       0.010897      -0.013706      -0.033257       0.037585       0.008158       0.016214       0.019102       0.047054       0.089028      -0.043658      -0.000053       0.043711             10.860054      14.511800      -1.865748      -4.263671      11.329372      -0.744445       6.738990          -0.012350
           67              C       4.601833       0.634085       5.088957      -0.039492      23.643142 0.33316908E+03  0.73405927E+04                                 7.145467                            6.032247       0.141101       2.067410                    0.999137      26.498112      74.139605       0.678758       0.409567      -1.066883      -0.001864      -0.127570      -0.018823       0.128965      -0.009934       0.004353       0.016162      -0.064502      -0.081365      -0.033432      -0.016934       0.050367              7.947627       8.082043       0.563536      -0.785695       9.622227       0.669422       6.138610           0.000507
           68              C       0.400829       0.339384       7.667036      -0.083824      25.755615 0.34990315E+03  0.78524415E+04                                 7.598935                            6.189010      -0.064715       1.975218                    0.998692      28.441149      81.940373       0.664850       0.410512      -1.059734      -0.088034       0.081638       0.011017       0.120566       0.010277      -0.025516       0.001468       0.041305       0.036634      -0.030902      -0.008653       0.039555              8.426519      10.233419      -1.007949      -1.220124       8.280903      -0.640896       6.765236           0.000109
           69              C       7.660751       1.476194       9.476579       0.276562      28.317631 0.33981971E+03  0.75588238E+04                                 8.438059                            6.389510       0.026458       2.034122                    0.999519      25.096888      71.620232       0.611199       0.450524      -1.036992       0.010646       0.030710       0.009164       0.033770      -0.004472       0.013370       0.022675       0.048147      -0.003303      -0.039490       0.008619       0.030871             10.171172       6.512212       0.852753      -4.324566       9.550437       0.873602      14.450868          -0.010841
           70              C      -7.513704       3.124298      10.735072       0.326011      30.009918 0.33363792E+03  0.74068894E+04                                 8.881747                            6.406409      -0.071855       2.010560                    0.999565      24.768200      71.225889       0.598082       0.461302      -1.028159       0.031737      -0.014957      -0.013521       0.037600      -0.012333       0.020774       0.018726       0.058367      -0.037868      -0.043653       0.000002       0.043651             10.858997       5.565287       0.325377      -2.938994      12.430561       2.560023      14.581144          -0.012304
           71              C       8.169501       0.725874       8.287730      -0.039481      23.646307 0.33324143E+03  0.73424874E+04                                 7.146098                            6.033017       0.140956       2.067369                    0.999137      26.497815      74.137061       0.678704       0.409582      -1.066887       0.080703       0.074526      -0.067565       0.128966       0.026703      -0.025160      -0.021519       0.019061       0.027942      -0.033414      -0.016875       0.050288              7.948268       7.534768       1.597713      -1.257081       8.479356       0.257986       7.830681           0.000545
           72              C      -7.568231       4.482652      11.349657      -0.083834      25.750988 0.34982692E+03  0.78503039E+04                                 7.597770                            6.188080      -0.064430       1.975330                    0.998692      28.439067      81.932175       0.664941       0.410478      -1.059756      -0.028793      -0.003027       0.117010       0.120539      -0.015231      -0.004271       0.029034      -0.020542      -0.035117      -0.030871      -0.008787       0.039658              8.425108       6.080155       0.005500      -0.602785       8.796645       0.896030      10.398523           0.000110
           73              C      -2.499439       3.674019       5.605795       0.276362      28.319397 0.33983924E+03  0.75592488E+04                                 8.438138                            6.389523       0.027045       2.034349                    0.999521      25.096283      71.614804       0.611232       0.450500      -1.037022       0.009352      -0.007755       0.031549       0.033808      -0.006900      -0.019859      -0.010130      -0.053896      -0.001591      -0.039184       0.008663       0.030522             10.171359      14.819453      -0.863049      -2.761210       4.435245       0.169161      11.259380          -0.010884
           74              C      -2.991719       3.885781       7.645043       0.325825      30.016521 0.33371067E+03  0.74088358E+04                                 8.882599                            6.406793      -0.072387       2.010311                    0.999564      24.771281      71.234066       0.598114       0.461257      -1.028194       0.016700      -0.027423      -0.019437       0.037533      -0.005530      -0.014623      -0.004155      -0.080313      -0.016982      -0.043559      -0.000019       0.043578             10.860305      13.082515       0.289823      -2.595882       4.557390       0.068781      14.941011          -0.012423
           75              C      -1.640376       3.474249       4.398618      -0.039491      23.650119 0.33332730E+03  0.73448301E+04                                 7.147283                            6.034202       0.141156       2.067442                    0.999136      26.497943      74.138952       0.678571       0.409638      -1.066854       0.117417      -0.039307       0.035918       0.128926      -0.018724       0.007851      -0.010141       0.060709      -0.080222      -0.033301      -0.017128       0.050429              7.949681       9.013362      -1.244816       0.423247       6.279985      -0.752858       8.555694           0.000623
           76              C      -2.950371       3.961462       9.134464      -0.083731      25.738233 0.34954389E+03  0.78427180E+04                                 7.594361                            6.184396      -0.065448       1.974963                    0.998689      28.443469      81.950442       0.665299       0.410321      -1.059809      -0.108860      -0.013170       0.050174       0.120587      -0.006512      -0.011142       0.012243      -0.022457       0.100717      -0.030786      -0.008628       0.039414              8.421474       9.255259       0.756091      -1.187016       6.168798      -0.193093       9.840366           0.000261
           77              C      -1.267810       8.812834       3.575099       0.276340      28.319610 0.33984141E+03  0.75592420E+04                                 8.437906                            6.389352       0.026995       2.034333                    0.999521      25.096059      71.611829       0.611274       0.450473      -1.037047      -0.024429       0.017901      -0.015028       0.033809      -0.005144      -0.024906      -0.018462      -0.032171      -0.016302      -0.039146       0.008653       0.030493             10.171083       8.523053      -2.930746       0.386129      10.067198       4.960440      11.922999          -0.010847
           78              C      -2.938250      10.056105       3.906217       0.325787      30.014744 0.33370089E+03  0.74083385E+04                                 8.881092                            6.405925      -0.072314       2.010328                    0.999564      24.770240      71.222632       0.598281       0.461145      -1.028288       0.025838      -0.001188      -0.027175       0.037517       0.004772      -0.030307      -0.028019      -0.020852      -0.026877      -0.043514      -0.000042       0.043556             10.858249      11.229739      -4.292055       0.768701      11.559453       4.191418       9.785555          -0.012429
           79              C      -0.381090       7.838078       2.868877      -0.039487      23.649154 0.33330640E+03  0.73442378E+04                                 7.146959                            6.033907       0.141127       2.067430                    0.999136      26.497618      74.136837       0.678607       0.409624      -1.066866      -0.038662      -0.013664      -0.122226       0.128921       0.003798       0.016043       0.014072      -0.016130       0.131633      -0.033380      -0.017120       0.050500              7.949310       7.228848      -1.303238       0.991390       7.166217       0.244717       9.452864           0.000650
           80              C      -4.217031      10.812943       3.773037      -0.083751      25.743382 0.34964429E+03  0.78453891E+04                                 7.595674                            6.185767      -0.065504       1.974934                    0.998690      28.443475      81.947696       0.665160       0.410385      -1.059788      -0.007946       0.091752       0.077845       0.120588      -0.023412      -0.016195      -0.004001       0.030002      -0.052538      -0.030690      -0.008634       0.039325              8.422906       8.406609      -1.369023       0.370297       9.413415       1.715127       7.448694           0.000224
           81              N       1.037671       7.377185       5.787849      -0.401090      46.983805 0.63438633E+03  0.16144495E+05                                10.885440                            8.110792      -0.051172       1.974432                    0.997714      30.829779      87.741209       0.618916       0.388870      -1.099171       0.029100      -0.052493       0.030439       0.067297       0.016390      -0.012741       0.009539       0.084742      -0.018133      -0.045956      -0.004602       0.050558             14.005156      13.826699      -5.718110      -2.976835      20.552219       1.318695       7.636549           0.002493
           82              N       0.776688       5.223918       6.318126      -0.239248      40.289172 0.53114614E+03  0.12900427E+05                                 9.722271                            7.375942       0.317184       2.102576                    0.999717      28.768691      79.389064       0.656544       0.384107      -1.105093       0.112816       0.058301      -0.092551       0.157137      -0.018749      -0.023143       0.036659       0.088471      -0.060615      -0.064485      -0.004842       0.069327             11.863111      12.078232      -0.786287      -2.143937      17.703993      -0.920751       5.807108           0.002562
           83              N       1.954254       5.349281       5.582580      -0.216229      39.937671 0.51848679E+03  0.12536701E+05                                 9.804263                            7.331714       0.267490       2.097026                    0.999369      28.403869      78.604876       0.651562       0.388781      -1.100046      -0.113149       0.032940       0.086014       0.145898       0.049221      -0.025678      -0.032287       0.077587      -0.012410      -0.066718      -0.014640       0.081357             12.568551      15.908921      -4.960944      -2.162029      15.792847      -0.810938       6.003885          -0.003095
           84              N      10.625548       4.680659       2.694154      -0.401151      46.985804 0.63442473E+03  0.16145756E+05                                10.885847                            8.111175      -0.050790       1.974542                    0.997719      30.830819      87.745626       0.618884       0.388883      -1.099159      -0.005679       0.036755      -0.056103       0.067310       0.001082       0.011610       0.046858      -0.008541       0.002368      -0.045975      -0.004673       0.050648             14.005701       9.797031       2.196976      -6.633377      11.726477      -1.924597      20.493595           0.002490
           85              N      -3.449200       6.526419       1.662922      -0.238960      40.277387 0.53096234E+03  0.12894769E+05                                 9.720289                            7.374573       0.317608       2.102769                    0.999717      28.763475      79.369436       0.656621       0.384097      -1.105106       0.019081      -0.146955      -0.052053       0.157065      -0.000114      -0.017604       0.054557       0.030566       0.108230      -0.064451      -0.004933       0.069383             11.860568       7.404334       3.581100      -3.430725      13.938092      -1.396646      14.239279           0.002440
           86              N      11.597444       5.438034       0.829628      -0.216441      39.940818 0.51853727E+03  0.12538150E+05                                 9.804569                            7.331930       0.267688       2.097075                    0.999367      28.405396      78.608239       0.651575       0.388766      -1.100064      -0.059903       0.083427       0.103675       0.145935      -0.000243       0.027369       0.042294      -0.099368      -0.087958      -0.066729      -0.014714       0.081443             12.569012       6.323176       1.604913      -3.332908      11.298111      -0.151032      20.085748          -0.002834
           87              N       5.563343       3.753164       5.393195      -0.401942      47.012877 0.63490739E+03  0.16161247E+05                                10.890079                            8.114372      -0.052181       1.973974                    0.997708      30.842967      87.791317       0.618744       0.388893      -1.099142       0.059998       0.030411       0.007377       0.067668      -0.004002      -0.022121      -0.015579      -0.036875       0.123074      -0.046101      -0.004449       0.050551             14.011309      23.600796      -1.299937      -2.618326       6.460556       0.061509      11.972575           0.003048
           88              N       7.459555       3.749330       6.572269      -0.239990      40.305722 0.53136538E+03  0.12906999E+05                                 9.724968                            7.377426       0.315809       2.102127                    0.999715      28.774325      79.406749       0.656487       0.384103      -1.105103      -0.011705      -0.025272      -0.154914       0.157397      -0.017724      -0.058743      -0.015184       0.008041       0.074165      -0.064190      -0.005050       0.069239             11.867212      17.461470      -0.593805       1.272180       5.261239      -1.255461      12.878928           0.003062
           89              N       7.787149       3.608554       5.224581      -0.215269      39.898660 0.51791454E+03  0.12519041E+05                                 9.797061                            7.327049       0.267407       2.097200                    0.999372      28.387736      78.540709       0.651871       0.388715      -1.100125      -0.072891       0.034984       0.121191       0.145686       0.014606       0.016336      -0.006232      -0.040585       0.237947      -0.066748      -0.014664       0.081412             12.558168      19.255652       1.568243      -3.226895       5.453474      -1.229474      12.965379          -0.003759
           90              N       6.099876      -1.647689       9.197999      -0.402135      47.017451 0.63497862E+03  0.16163303E+05                                10.890259                            8.114457      -0.052486       1.973859                    0.997707      30.844567      87.792804       0.618791       0.388858      -1.099181      -0.036335      -0.046408      -0.033425       0.067758      -0.036374      -0.014479      -0.015438      -0.021063      -0.074802      -0.046086      -0.004439       0.050525             14.011573       9.922498      -1.655640       1.680702      13.130748       7.645556      18.981473           0.003262
           91              N       4.660734      -1.951361       7.517972      -0.240011      40.309273 0.53141731E+03  0.12908749E+05                                 9.726089                            7.378219       0.315727       2.102100                    0.999715      28.775439      79.414809       0.656385       0.384148      -1.105055       0.143655      -0.063494       0.010283       0.157398      -0.045838      -0.035332       0.015090      -0.059770      -0.005439      -0.064209      -0.005051       0.069261             11.868645      10.517786      -2.192757       4.325516      10.557086       3.563926      14.531064           0.003107
           92              N       5.764548      -2.773607       7.296819      -0.215214      39.897280 0.51789231E+03  0.12518416E+05                                 9.797045                            7.327060       0.267490       2.097241                    0.999372      28.386822      78.538877       0.651846       0.388733      -1.100108      -0.099896       0.081245       0.068162       0.145691      -0.041256       0.017670      -0.027330       0.044653      -0.168863      -0.066643      -0.014688       0.081331             12.558114       9.464666      -2.298361       2.066892      15.088006       6.665893      13.121670          -0.003755
           93              N       2.607087       0.122984       6.430535      -0.402069      47.020093 0.63496698E+03  0.16163160E+05                                10.891278                            8.114696      -0.052381       1.973896                    0.997706      30.844593      87.797314       0.618737       0.388888      -1.099145      -0.029278       0.052917      -0.030476       0.067722       0.016442      -0.012601       0.009660       0.085143      -0.017435      -0.046279      -0.004316       0.050595             14.013551      13.833474      -5.722149      -2.977910      20.567057       1.319771       7.640121           0.003152
           94              N       2.868070       2.276251       5.900258      -0.239869      40.304229 0.53136438E+03  0.12907176E+05                                 9.725209                            7.377821       0.316097       2.102228                    0.999715      28.774138      79.411022       0.656406       0.384145      -1.105055      -0.112922      -0.058533       0.092640       0.157352      -0.018829      -0.022968       0.036552       0.088511      -0.060594      -0.064390      -0.004860       0.069250             11.867203      12.081418      -0.786239      -2.144353      17.711678      -0.921396       5.808512           0.002985
           95              N       1.690504       2.150888       6.635804      -0.215471      39.913928 0.51812683E+03  0.12525780E+05                                 9.800458                            7.329188       0.267201       2.097070                    0.999372      28.393214      78.567568       0.651674       0.388783      -1.100049       0.112967      -0.032777      -0.086067       0.145751       0.049014      -0.025707      -0.032383       0.077870      -0.012460      -0.066737      -0.014594       0.081331             12.563166      15.901041      -4.958263      -2.160774      15.786705      -0.810682       6.001751          -0.003595
           96              N      -6.980790       2.819510       9.524230      -0.402063      47.018311 0.63495406E+03  0.16162782E+05                                10.891113                            8.114759      -0.052094       1.973996                    0.997711      30.844236      87.796767       0.618717       0.388902      -1.099132       0.005547      -0.036929       0.056480       0.067709       0.000981       0.011790       0.046999      -0.008093       0.002173      -0.046295      -0.004390       0.050685             14.013126       9.802678       2.199588      -6.637544      11.732787      -1.927850      20.503913           0.003165
           97              N       7.093958       0.973750      10.555462      -0.240076      40.311261 0.53146019E+03  0.12910165E+05                                 9.726684                            7.378725       0.315456       2.102015                    0.999715      28.776450      79.421052       0.656329       0.384170      -1.105030      -0.018999       0.147368       0.051955       0.157409      -0.000091      -0.017393       0.054388       0.030677       0.108930      -0.064358      -0.004946       0.069304             11.869359       7.409493       3.585166      -3.433747      13.949312      -1.399473      14.249273           0.003171
           98              N      -7.952686       2.062135      11.388756      -0.215165      39.898101 0.51790167E+03  0.12518830E+05                                 9.797528                            7.327355       0.267401       2.097218                    0.999372      28.386963      78.542551       0.651795       0.388757      -1.100079       0.059867      -0.083484      -0.103283       0.145675      -0.000445       0.027391       0.042347      -0.099533      -0.086818      -0.066742      -0.014666       0.081409             12.558837       6.319087       1.603782      -3.329801      11.289924      -0.151662      20.067501          -0.003801
           99              N      -1.918585       3.747005       6.825189      -0.401294      46.991274 0.63455085E+03  0.16149818E+05                                10.886684                            8.112044      -0.051440       1.974300                    0.997713      30.833990      87.757864       0.618842       0.388889      -1.099151      -0.059682      -0.030380      -0.007383       0.067375      -0.003985      -0.021999      -0.015550      -0.036383       0.123213      -0.045837      -0.004685       0.050522             14.006568      23.591327      -1.299211      -2.618982       6.458545       0.061752      11.969832           0.002615
          100              N      -3.814797       3.750839       5.646115      -0.239024      40.276052 0.53092817E+03  0.12893494E+05                                 9.719452                            7.373841       0.317558       2.102753                    0.999717      28.762789      79.361407       0.656732       0.384046      -1.105164       0.011462       0.025245       0.154631       0.157097      -0.017939      -0.058722      -0.015071       0.008024       0.074768      -0.064268      -0.005034       0.069301             11.859647      17.448857      -0.593276       1.269883       5.258621      -1.254372      12.871464           0.002480
          101              N      -4.142391       3.891615       6.993803      -0.216333      39.933889 0.51843864E+03  0.12534953E+05                                 9.802817                            7.330779       0.267759       2.097118                    0.999368      28.402922      78.594419       0.651698       0.388718      -1.100117       0.073189      -0.034900      -0.121296       0.145902       0.014391       0.016558      -0.006294      -0.040745       0.237843      -0.066726      -0.014707       0.081433             12.566512      19.269112       1.569581      -3.230282       5.456274      -1.230517      12.974149          -0.002955
          102              N      -2.455118       9.147858       3.020385      -0.401044      46.978073 0.63434220E+03  0.16142838E+05                                10.883895                            8.110158      -0.051042       1.974478                    0.997716      30.828403      87.731337       0.618990       0.388836      -1.099212       0.036170       0.046122       0.033026       0.067277      -0.036426      -0.014206      -0.015202      -0.020839      -0.074468      -0.045713      -0.004769       0.050483             14.002532       9.917235      -1.655877       1.677955      13.123512       7.640279      18.966848           0.002415
          103              N      -1.015976       9.451530       4.700412      -0.238988      40.277851 0.53095429E+03  0.12894476E+05                                 9.720321                            7.374482       0.317370       2.102704                    0.999717      28.763226      79.367483       0.656632       0.384094      -1.105113      -0.143320       0.063484      -0.010052       0.157072      -0.046017      -0.035382       0.015071      -0.059363      -0.005153      -0.064258      -0.005060       0.069317             11.860703      10.510906      -2.191935       4.320742      10.551154       3.561490      14.520048           0.002445
          104              N      -2.119790      10.273776       4.921565      -0.216364      39.936879 0.51848250E+03  0.12536360E+05                                 9.803565                            7.331314       0.267590       2.097049                    0.999368      28.403972      78.600070       0.651640       0.388741      -1.100093       0.099845      -0.081525      -0.068362       0.145906      -0.041267       0.017762      -0.027568       0.044872      -0.168205      -0.066634      -0.014741       0.081375             12.567494       9.470953      -2.300824       2.067923      15.100499       6.672065      13.131029          -0.002961
          105              O      -0.832720       8.235461       7.422668      -0.425712      22.618870 0.34459794E+03  0.74705586E+04                                 6.409133                            5.726518       0.158647       2.144973                    0.998126      24.696435      63.247655       0.791709       0.356862      -1.131778      -0.015626      -0.133869      -0.060066       0.147557       0.076945       0.072206       0.029759      -0.123356      -0.176174      -0.122946      -0.022633       0.145578              7.168198       5.253982       0.642734       0.421806      11.270662       1.619422       4.979948           0.025388
          106              O       4.192141       6.126741       4.431608      -0.528349      35.741401 0.54949520E+03  0.13218043E+05                                 8.535950                            7.122528       0.605964       2.199880                    0.999666      28.521079      73.823081       0.735474       0.346207      -1.154920      -0.125661       0.124582       0.021670       0.178272      -0.111551      -0.041797      -0.051379      -0.123472      -0.446108      -0.180395      -0.023025       0.203420              9.852989      12.739961      -5.254142      -1.061881      11.112687      -0.535351       5.706320           0.003309
          107              O       9.300909       5.971931       4.561123      -0.425745      22.616405 0.34455661E+03  0.74693777E+04                                 6.408371                            5.725974       0.158572       2.144940                    0.998126      24.696629      63.245259       0.791795       0.356837      -1.131807       0.121348       0.062751      -0.055802       0.147570       0.113757       0.023602      -0.042165       0.052784      -0.170617      -0.122908      -0.022618       0.145527              7.167193       8.301548       2.948491      -1.902991       6.785875      -1.591399       6.414155           0.025330
          108              O       6.028521      -3.050744      11.740645      -0.528663      35.757389 0.54978372E+03  0.13226877E+05                                 8.538955                            7.124768       0.605481       2.199649                    0.999666      28.525919      73.843770       0.735292       0.346243      -1.154877      -0.050153      -0.006414       0.170978       0.178297       0.043175      -0.087087      -0.067846      -0.156065       0.451856      -0.180069      -0.023263       0.203331              9.856681       5.331572       0.041486      -2.103389       7.344046      -0.175851      16.894425           0.004208
          109              O       4.063548       4.573099       7.389679      -0.425802      22.619108 0.34461657E+03  0.74711542E+04                                 6.409521                            5.727058       0.158017       2.144761                    0.998118      24.697299      63.253190       0.791583       0.356910      -1.131726       0.118098      -0.082854       0.030893       0.147534      -0.044682       0.087349      -0.085409      -0.004413      -0.132322      -0.122884      -0.022580       0.145464              7.168393       9.967461      -2.355339       1.675002       6.112068      -1.227068       5.425650           0.025287
          110              O       7.910248       3.653135       2.593963      -0.527319      35.695047 0.54860531E+03  0.13191277E+05                                 8.529186                            7.117066       0.606719       2.200448                    0.999667      28.501822      73.757988       0.735709       0.346237      -1.154897      -0.162633      -0.012172       0.071887       0.178229       0.045221      -0.017589      -0.006187       0.373139      -0.060583      -0.181977      -0.021572       0.203549              9.845072      15.001239       2.045014      -3.813613       5.388186      -0.565526       9.145790          -0.000623
          111              O       4.404642      -0.318075      10.703304      -0.425836      22.620852 0.34464607E+03  0.74718831E+04                                 6.409643                            5.727151       0.157947       2.144727                    0.998117      24.698273      63.254112       0.791615       0.356891      -1.131752      -0.012656       0.011886      -0.146507       0.147532       0.014326       0.077875      -0.077540      -0.055406       0.253114      -0.122919      -0.022545       0.145464              7.168554       4.943504      -0.041132       1.753273       5.272255      -0.111448      11.289903           0.025319
          112              O       2.310414       9.375231       7.469098      -0.527285      35.693039 0.54858330E+03  0.13190624E+05                                 8.528754                            7.116916       0.606707       2.200452                    0.999667      28.501340      73.756562       0.735717       0.346236      -1.154897      -0.013155       0.130445       0.120764       0.178250      -0.012744       0.091101       0.164870      -0.060588       0.107701      -0.182043      -0.021555       0.203598              9.844323       7.020323      -0.889612       0.368257      12.948091       5.721029       9.564557          -0.000893
          113              O       4.477478      -0.735292       4.795716      -0.425820      22.622227 0.34465979E+03  0.74722450E+04                                 6.409951                            5.727229       0.158015       2.144751                    0.998118      24.698070      63.253595       0.791618       0.356886      -1.131757       0.015775       0.133911       0.059870       0.147531       0.076886       0.072233       0.029811      -0.123252      -0.176035      -0.122914      -0.022609       0.145523              7.169144       5.254448       0.642707       0.421691      11.272447       1.619641       4.980538           0.025282
          114              O      -0.547383       1.373428       7.786776      -0.527490      35.702963 0.54878636E+03  0.13196569E+05                                 8.529660                            7.117742       0.606808       2.200402                    0.999666      28.506052      73.768826       0.735760       0.346188      -1.154950       0.125738      -0.124426      -0.021692       0.178220      -0.111124      -0.042720      -0.052197      -0.124021      -0.448254      -0.181809      -0.021776       0.203584              9.845284      12.729088      -5.249641      -1.061000      11.104279      -0.534454       5.702484           0.000178
          115              O      -5.656151       1.528238       7.657261      -0.425802      22.618404 0.34459154E+03  0.74703260E+04                                 6.408897                            5.726418       0.158031       2.144774                    0.998117      24.697261      63.247739       0.791732       0.356856      -1.131791      -0.121231      -0.062965       0.055708       0.147529       0.113716       0.023605      -0.042139       0.052942      -0.170479      -0.122877      -0.022602       0.145478              7.167829       8.302203       2.948824      -1.903399       6.786575      -1.591742       6.414707           0.025287
          116              O      -2.383763      10.550913       0.477739      -0.527217      35.688379 0.54852001E+03  0.13188601E+05                                 8.527610                            7.116235       0.606744       2.200482                    0.999667      28.499553      73.748327       0.735801       0.346210      -1.154929       0.050006       0.006139      -0.170972       0.178241       0.043558      -0.087670      -0.067830      -0.160123       0.450714      -0.182110      -0.021416       0.203525              9.842669       5.325732       0.041388      -2.100568       7.333853      -0.175872      16.868421          -0.001066
          117              O      -0.418790       2.927070       4.828705      -0.425764      22.617815 0.34459469E+03  0.74705591E+04                                 6.409146                            5.726739       0.158517       2.144914                    0.998125      24.696950      63.251723       0.791633       0.356893      -1.131740      -0.118118       0.082922      -0.030747       0.147558      -0.044672       0.087408      -0.085405      -0.004359      -0.132280      -0.122915      -0.022576       0.145491              7.167953       9.966539      -2.355169       1.674805       6.111909      -1.227117       5.425411           0.025322
          118              O      -4.265490       3.847034       9.624421      -0.528524      35.754974 0.54970163E+03  0.13224446E+05                                 8.538892                            7.124332       0.605803       2.199778                    0.999666      28.525261      73.841489       0.735297       0.346252      -1.154866       0.162787       0.012097      -0.071694       0.178286       0.045057      -0.018450      -0.006460       0.371165      -0.064965      -0.180259      -0.023161       0.203420              9.857099      15.020409       2.048504      -3.819088       5.393697      -0.566626       9.157192           0.003956
          119              O      -0.759884       7.818244       1.515080      -0.425727      22.617332 0.34458223E+03  0.74701472E+04                                 6.408795                            5.726424       0.158635       2.144959                    0.998127      24.696728      63.248503       0.791707       0.356866      -1.131772       0.012385      -0.011816       0.146568       0.147564       0.014304       0.077973      -0.077546      -0.055291       0.253116      -0.122952      -0.022567       0.145519              7.167548       4.942745      -0.041148       1.752835       5.271851      -0.111660      11.288048           0.025409
          120              O       1.334344      -1.875062       4.749286      -0.528504      35.753557 0.54969330E+03  0.13224187E+05                                 8.538443                            7.124202       0.605723       2.199752                    0.999666      28.525550      73.841919       0.735316       0.346245      -1.154872       0.012992      -0.130348      -0.120927       0.178278      -0.011893       0.089858       0.164441      -0.062697       0.108925      -0.180287      -0.023215       0.203503              9.856288       7.028446      -0.891159       0.368991      12.965126       5.729036       9.575291           0.003980

******************************************************
Auxiliary information for the entire system
The total spin magnetic moment of the unit cell is   14.668756
The total net atomic charge of the unit cell is   -0.000008
Accuracy of reproducing the electrostatic potential in the unit cell:
  The inner radius (bohr) =    5.0000
  The outer radius (bohr) =   12.0000
  Valid grid points have density less than (e/(bohr^3)) =    0.0001
  The number of valid grid points were=       240949
  The rms potential error without charges in kcal/mol is=      2.82082
  The rms potential error with partial charges in kcal/mol is=      0.90193
  The RRMSE value at monopole order=      0.31974
  The rms potential error with partial charges and cloud penetration in kcal/mol is=      0.91061
  The RRMSE value at monopole order with cloud penetration is=      0.32282
  The rms potential error with partial charges and atomic dipoles in kcal/mol is=      0.29507
  The RRMSE value at dipole order=      0.10461
  The rms potential error with partial charges, atomic dipoles and cloud penetration in kcal/mol is=      0.29553
  The RRMSE value at dipole order with cloud penetration=      0.10477

******************************************************
The electron densities and ab initio electrostatic potential were computed in VASP using the PBE functional and
projector augmented wave method. See the main text of the journal article for a description of computational details.
The atomic charges, dipoles, and quadrupoles were computed with the DDEC6 method as described in
(a) T. A. Manz and N. Gabaldon Limas, RSC Adv. 6 (2016) 47771-47801 DOI: 10.1039/c6ra04656h
(b) N. Gabaldon Limas and T. A. Manz, RSC Adv. 8 (2018) 2678-2707 DOI: 10.1039/c7ra11829e.
For each atom in the material, the electron cloud parameters were fit to the spherically averaged atom-in-material
electron density using radial positions for which this density was between 10^-4 and 10^-2 electrons per cubic bohr.
The polarizabilities, dispersion coefficients, and quantum Drude oscillator (QDO) parameters were fit using the MCLF method.
The magnetic structure of the system was optimized in VASP from the default ferromagnetic initial guess using spin polarization.
The atomic spin moments (ASMs) were computed on this optimized magnetic structure using the DDEC6 partition as inputs
to the method of T. A. Manz and D. S. Sholl, J. Chem. Theory Comput. 7 (2011) 4146-4164 DOI: 10.1021/ct200539n.
The RMSE and RRMSE were computed using a uniform grid with Ewald summation.
