# Supplementary material for: A collection of forcefield precursors for metal–organic frameworks
Source: RSC Adv. 2019 Nov 13;9(63):36492–507. doi: 10.1039/c9ra07327b (PMC9075174; doi:10.1039/c9ra07327b)
Supplement: RA-009-C9RA07327B-s6197 [file RA-009-C9RA07327B-s6197.xyz]

  190
jmolscript: load "" {1 1 1} spacegroup "x,y,z" unitcell [{     15.276400     0.000000     0.000000 }, {      0.000000    15.431800     0.000000 }, {      0.000000    -7.715900    13.364331 }]
Nd    11.457300     0.000000     8.909465     1.867617
Nd    11.457300     7.715900     4.454866     1.867617
Nd     3.819100     7.715900     4.454866     1.867617
Nd     3.819100     0.000000     8.909465     1.867617
Co     0.000000     3.857950     6.682165     1.062907
Co     0.000000    -3.857950     6.682165     1.062998
Co     0.000000     7.715900     0.000000     1.062977
Co     7.638200    -3.857950     6.682165     1.062969
Co     7.638200     3.857950     6.682165     1.062916
Co     7.638200     7.715900     0.000000     1.062984
H     12.899392     5.091722    10.235741     0.127834
H     12.899392    -1.397349     3.836899     0.127820
H     12.899392    -3.694373    12.656021     0.127832
H     12.899392     2.624178     3.128590     0.127834
H     12.899392     9.113249     9.527432     0.127820
H     12.899392    11.410273     0.708310     0.127832
H     10.015208    12.807622     3.128590     0.127833
H     10.015208     6.318551     9.527432     0.127819
H     10.015208     4.021527     0.708310     0.127847
H     10.015208    -5.091722    10.235741     0.127833
H     10.015208     1.397349     3.836899     0.127819
H     10.015208     3.694373    12.656021     0.127847
H      2.377008     2.624178     3.128590     0.127834
H      2.377008     9.113249     9.527432     0.127820
H      2.377008    11.410273     0.708310     0.127833
H      2.377008     5.091722    10.235741     0.127834
H      2.377008    -1.397349     3.836899     0.127820
H      2.377008    -3.694373    12.656021     0.127833
H      5.261192    -5.091722    10.235741     0.127834
H      5.261192     1.397349     3.836899     0.127820
H      5.261192     3.694373    12.656021     0.127846
H      5.261192    12.807622     3.128590     0.127834
H      5.261192     6.318551     9.527432     0.127820
H      5.261192     4.021527     0.708310     0.127846
H     11.457300     5.401130    12.027898     0.097208
H     11.457300    -0.000000     2.672866     0.097204
H     11.457300    -5.401130    12.027898     0.097210
H     11.457300     2.314770     1.336433     0.097209
H     11.457300     7.715900    10.691465     0.097204
H     11.457300    13.117030     1.336433     0.097211
H      3.819100     2.314770     1.336433     0.097208
H      3.819100     7.715900    10.691465     0.097204
H      3.819100    13.117030     1.336433     0.097210
H      3.819100     5.401130    12.027898     0.097209
H      3.819100    -0.000000     2.672866     0.097204
H      3.819100    -5.401130    12.027898     0.097211
C     13.156036     2.905036     8.640040     0.591474
C     12.273060     3.208271     9.822783     0.142704
C     12.312778     4.418124    10.496346    -0.135133
C     13.156036    -1.685924     6.528476     0.591503
C     12.273060    -0.813256     5.674495     0.142700
C     12.312778    -0.834860     4.289950    -0.135121
C     13.156036    -1.219112    11.560146     0.591493
C     12.273060    -2.395015    11.231384     0.142701
C     12.312778    -3.583264    11.942366    -0.135122
C     13.156036     4.810864     4.724291     0.591474
C     12.273060     4.507629     3.541548     0.142704
C     12.312778     3.297776     2.867985    -0.135133
C     13.156036     9.401824     6.835855     0.591503
C     12.273060     8.529156     7.689836     0.142700
C     12.312778     8.550760     9.074381    -0.135121
C     13.156036     8.935012     1.804185     0.591492
C     12.273060    10.110915     2.132947     0.142701
C     12.312778    11.299164     1.421965    -0.135122
C      9.758564    10.620936     4.724291     0.591493
C     10.641540    10.924171     3.541548     0.142695
C     10.601822    12.134024     2.867985    -0.135119
C      9.758564     6.029976     6.835855     0.591467
C     10.641540     6.902644     7.689836     0.142719
C     10.601822     6.881040     9.074381    -0.135116
C      9.758564     6.496788     1.804185     0.591482
C     10.641540     5.320885     2.132947     0.142704
C     10.601822     4.132636     1.421965    -0.135140
C      9.758564    -2.905036     8.640040     0.591493
C     10.641540    -3.208271     9.822783     0.142695
C     10.601822    -4.418124    10.496346    -0.135119
C      9.758564     1.685924     6.528476     0.591467
C     10.641540     0.813256     5.674495     0.142719
C     10.601822     0.834860     4.289950    -0.135116
C      9.758564     1.219112    11.560146     0.591482
C     10.641540     2.395015    11.231384     0.142704
C     10.601822     3.583264    11.942366    -0.135140
C      2.120364     4.810864     4.724291     0.591474
C      3.003340     4.507629     3.541548     0.142704
C      2.963622     3.297776     2.867985    -0.135133
C      2.120364     9.401824     6.835855     0.591502
C      3.003340     8.529156     7.689836     0.142700
C      2.963622     8.550760     9.074381    -0.135121
C      2.120364     8.935012     1.804185     0.591492
C      3.003340    10.110915     2.132947     0.142701
C      2.963622    11.299164     1.421965    -0.135122
C      2.120364     2.905036     8.640040     0.591474
C      3.003340     3.208271     9.822783     0.142704
C      2.963622     4.418124    10.496346    -0.135133
C      2.120364    -1.685924     6.528476     0.591502
C      3.003340    -0.813256     5.674495     0.142700
C      2.963622    -0.834860     4.289950    -0.135121
C      2.120364    -1.219112    11.560146     0.591492
C      3.003340    -2.395015    11.231384     0.142701
C      2.963622    -3.583264    11.942366    -0.135122
C      5.517836    -2.905036     8.640040     0.591493
C      4.634860    -3.208271     9.822783     0.142695
C      4.674578    -4.418124    10.496346    -0.135120
C      5.517836     1.685924     6.528476     0.591467
C      4.634860     0.813256     5.674495     0.142719
C      4.674578     0.834860     4.289950    -0.135116
C      5.517836     1.219112    11.560146     0.591483
C      4.634860     2.395015    11.231384     0.142704
C      4.674578     3.583264    11.942366    -0.135140
C      5.517836    10.620936     4.724291     0.591493
C      4.634860    10.924171     3.541548     0.142695
C      4.674578    12.134024     2.867985    -0.135120
C      5.517836     6.029976     6.835855     0.591467
C      4.634860     6.902644     7.689836     0.142719
C      4.674578     6.881040     9.074381    -0.135116
C      5.517836     6.496788     1.804185     0.591483
C      4.634860     5.320885     2.132947     0.142704
C      4.674578     4.132636     1.421965    -0.135140
C     11.457300     4.595590    11.562819    -0.048681
C     11.457300     0.000000     3.603024    -0.048687
C     11.457300    -4.595590    11.562819    -0.048683
C     11.457300     3.120310     1.801512    -0.048681
C     11.457300     7.715900     9.761307    -0.048687
C     11.457300    12.311490     1.801512    -0.048683
C      3.819100     3.120310     1.801512    -0.048681
C      3.819100     7.715900     9.761307    -0.048686
C      3.819100    12.311490     1.801512    -0.048683
C      3.819100     4.595590    11.562819    -0.048681
C      3.819100     0.000000     3.603024    -0.048687
C      3.819100    -4.595590    11.562819    -0.048683
N     11.457300     2.217164    10.189634    -0.322867
N     11.457300     0.000000     6.349394    -0.322943
N     11.457300    -2.217164    10.189634    -0.322865
N     11.457300     5.498736     3.174697    -0.322867
N     11.457300     7.715900     7.014937    -0.322943
N     11.457300     9.933064     3.174697    -0.322865
N      3.819100     5.498736     3.174697    -0.322867
N      3.819100     7.715900     7.014937    -0.322943
N      3.819100     9.933064     3.174697    -0.322865
N      3.819100     2.217164    10.189634    -0.322867
N      3.819100     0.000000     6.349394    -0.322943
N      3.819100    -2.217164    10.189634    -0.322865
O     13.114789     1.708300     8.197681    -0.617539
O     13.840418     3.831716     8.186989    -0.549168
O     13.114789    -1.470651     7.786059    -0.617498
O     13.840418    -2.541617     5.952473    -0.549226
O     13.114789    -0.237650    10.744922    -0.617494
O     13.840418    -1.290098    12.589200    -0.549235
O     13.114789     6.007600     5.166650    -0.617539
O     13.840418     3.884184     5.177342    -0.549168
O     13.114789     9.186551     5.578272    -0.617498
O     13.840418    10.257517     7.411858    -0.549227
O     13.114789     7.953550     2.619409    -0.617494
O     13.840418     9.005998     0.775131    -0.549236
O      9.799811     9.424200     5.166650    -0.617504
O      9.074182    11.547616     5.177342    -0.549208
O      9.799811     6.245249     5.578272    -0.617517
O      9.074182     5.174283     7.411858    -0.549218
O      9.799811     7.478250     2.619409    -0.617511
O      9.074182     6.425802     0.775131    -0.549201
O      9.799811    -1.708300     8.197681    -0.617504
O      9.074182    -3.831716     8.186989    -0.549207
O      9.799811     1.470651     7.786059    -0.617517
O      9.074182     2.541617     5.952473    -0.549218
O      9.799811     0.237650    10.744922    -0.617511
O      9.074182     1.290098    12.589200    -0.549201
O      2.161611     6.007600     5.166650    -0.617539
O      1.435982     3.884184     5.177342    -0.549169
O      2.161611     9.186551     5.578272    -0.617498
O      1.435982    10.257517     7.411858    -0.549226
O      2.161611     7.953550     2.619409    -0.617494
O      1.435982     9.005998     0.775131    -0.549236
O      2.161611     1.708300     8.197681    -0.617539
O      1.435982     3.831716     8.186989    -0.549169
O      2.161611    -1.470651     7.786059    -0.617498
O      1.435982    -2.541617     5.952473    -0.549226
O      2.161611    -0.237650    10.744922    -0.617494
O      1.435982    -1.290098    12.589200    -0.549236
O      5.476589    -1.708300     8.197681    -0.617504
O      6.202218    -3.831716     8.186989    -0.549208
O      5.476589     1.470651     7.786059    -0.617517
O      6.202218     2.541617     5.952473    -0.549218
O      5.476589     0.237650    10.744922    -0.617511
O      6.202218     1.290098    12.589200    -0.549202
O      5.476589     9.424200     5.166650    -0.617504
O      6.202218    11.547616     5.177342    -0.549208
O      5.476589     6.245249     5.578272    -0.617517
O      6.202218     5.174283     7.411858    -0.549218
O      5.476589     7.478250     2.619409    -0.617511
O      6.202218     6.425802     0.775131    -0.549202

The following XYZ coordinates are in angstroms. Other properties are in atomic units.
The sperically averaged electron density of each atom fit to a function of the form exp(a - br)
eigen_1, eigen_2 and eigen_3 are the three eigenvalues of traceless quadrupole moment tensor
  atom number  atomic symbol              X              Y              Z     net charge C6 coefficient C8 coefficient C10 coefficient fluctuating dipole atomic polarizability isotropic forcefield polarizability              a              b squared Pearson coefficient          <r^3>          <r^4>         wp_QDO          m_QDO          q_QDO       dipole_x       dipole_y       dipole_z         dipole            Qxy            Qxz            Qyz     Q(x^2-y^2)  Q(3z^2 - R^2)        eigen_1        eigen_2        eigen_3 static polarizability      alpha(xx)      alpha(xy)      alpha(xz)      alpha(yy)      alpha(yz)      alpha(zz) atomic spin moment
            1             Nd      11.457300       0.000000       8.909465       1.867617     209.467231 0.56223999E+04  0.22339506E+06                                24.034877                           21.167942       2.692385       2.442105                    0.998616      93.434295     239.706622       0.515807       0.298859      -1.297359      -0.000001       0.000001      -0.000115       0.000115      -0.000006      -0.000000       0.000007       0.400979      -0.400486      -0.133742      -0.133495       0.267237             26.203659      19.266190       0.000971      -0.000573      29.672225      -0.000321      29.672564           0.001072
            2             Nd      11.457300       7.715900       4.454866       1.867617     209.467229 0.56223998E+04  0.22339506E+06                                24.034877                           21.167942       2.692385       2.442105                    0.998616      93.434295     239.706624       0.515807       0.298859      -1.297359      -0.000001      -0.000001       0.000115       0.000115       0.000006       0.000000       0.000007       0.400979      -0.400486      -0.133742      -0.133495       0.267237             26.203660      19.266190      -0.000971       0.000573      29.672225      -0.000321      29.672563           0.001072
            3             Nd       3.819100       7.715900       4.454866       1.867617     209.467226 0.56223998E+04  0.22339506E+06                                24.034879                           21.167944       2.692383       2.442105                    0.998616      93.434304     239.706664       0.515807       0.298859      -1.297359       0.000001      -0.000001       0.000115       0.000115      -0.000006      -0.000000       0.000007       0.400979      -0.400486      -0.133742      -0.133495       0.267237             26.203662      19.266192       0.000971      -0.000573      29.672228      -0.000321      29.672566           0.001072
            4             Nd       3.819100       0.000000       8.909465       1.867617     209.467222 0.56223997E+04  0.22339505E+06                                24.034879                           21.167943       2.692383       2.442105                    0.998616      93.434303     239.706661       0.515807       0.298859      -1.297359       0.000001       0.000001      -0.000115       0.000115       0.000006       0.000000       0.000007       0.400979      -0.400486      -0.133742      -0.133495       0.267237             26.203661      19.266191      -0.000970       0.000574      29.672227      -0.000321      29.672566           0.001072
            5             Co       0.000000       3.857950       6.682165       1.062907     110.442841 0.19342714E+04  0.61115762E+05                                17.630301                           13.492576       0.565969       2.075174                    0.996524      43.149253     111.621286       0.549246       0.352942      -1.198577       0.000000       0.000000       0.000000       0.000000       0.000000      -0.000000       0.091779      -0.068294       0.307762      -0.085441      -0.066859       0.152299             22.312698      30.989585      -0.000000       0.000000      12.072065      -7.012638      23.876445           2.838471
            6             Co       0.000000      -3.857950       6.682165       1.062998     110.277503 0.19311460E+04  0.60990151E+05                                17.611362                           13.480338       0.567484       2.075996                    0.996505      43.124558     111.519727       0.549596       0.352872      -1.198679      -0.000000      -0.000000      -0.000000       0.000000      -0.000000       0.000000      -0.098419      -0.071557       0.285898      -0.083428      -0.070347       0.153776             22.286241      30.950563      -0.000000       0.000000      26.966443      -1.603880       8.941717           2.837648
            7             Co       0.000000       7.715900       0.000000       1.062977     110.304433 0.19316659E+04  0.61011102E+05                                17.614528                           13.482458       0.567164       2.075851                    0.996507      43.128329     111.536149       0.549531       0.352888      -1.198657       0.000000      -0.000000       0.000000       0.000000       0.000001      -0.000000       0.003162      -0.237229      -0.209266      -0.083737      -0.069800       0.153537             22.290541      30.957042      -0.000000      -0.000000      14.839394       8.608460      21.075187           2.837703
            8             Co       7.638200      -3.857950       6.682165       1.062969     110.338348 0.19323074E+04  0.61036801E+05                                17.618281                           13.484855       0.566925       2.075692                    0.996512      43.133861     111.557648       0.549469       0.352897      -1.198643       0.000000       0.000000      -0.000000       0.000000      -0.000001       0.000001      -0.094230      -0.067353       0.303143      -0.084200      -0.069049       0.153249             22.295768      30.964574       0.000000      -0.000000      12.063712       7.006448      23.859018           2.837878
            9             Co       7.638200       3.857950       6.682165       1.062916     110.311461 0.19318051E+04  0.61016683E+05                                17.615336                           13.483000       0.567128       2.075815                    0.996509      43.129489     111.540735       0.549515       0.352891      -1.198653       0.000000       0.000000      -0.000000       0.000000      -0.000000      -0.000000       0.098301      -0.072928       0.284108      -0.083815      -0.069674       0.153489             22.291686      30.958939      -0.000000      -0.000000      26.972616       1.604100       8.943501           2.837823
           10             Co       7.638200       7.715900       0.000000       1.062984     110.382252 0.19331175E+04  0.61069401E+05                                17.623369                           13.488068       0.566437       2.075450                    0.996516      43.140117     111.583884       0.549374       0.352917      -1.198614      -0.000000       0.000000       0.000000       0.000000      -0.000000      -0.000000      -0.004770      -0.237479      -0.204149      -0.084715      -0.068153       0.152867             22.303063      30.975251       0.000000      -0.000000      14.846774      -8.613869      21.087164           2.838246
           11              H      12.899392       5.091722      10.235741       0.127834       1.169846 0.86429211E+01  0.85547350E+02                                 1.759400                            1.663385      -1.130989       2.349757                    0.996852       3.368843       9.131657       0.515470       1.200484      -0.728414       0.024963       0.025678      -0.009913       0.037159       0.012734      -0.005195       0.003168      -0.003716      -0.014582      -0.014278      -0.001075       0.015353              1.794726       1.775277       0.374919      -0.228020       2.035891      -0.240590       1.573010           0.000032
           12              H      12.899392      -1.397349       3.836899       0.127820       1.169943 0.86437620E+01  0.85557245E+02                                 1.759448                            1.663427      -1.131185       2.349655                    0.996850       3.368955       9.131867       0.515485       1.200428      -0.728427       0.024963      -0.021420      -0.017283       0.037157      -0.010861      -0.008432       0.002380       0.005889       0.014245      -0.014274      -0.001079       0.015353              1.794775       1.775319      -0.384942      -0.210696       1.897138       0.320750       1.711866           0.000031
           13              H      12.899392      -3.694373      12.656021       0.127832       1.169954 0.86438672E+01  0.85558738E+02                                 1.759474                            1.663449      -1.131169       2.349665                    0.996850       3.368975       9.132012       0.515475       1.200444      -0.728423       0.024962      -0.004257       0.027192       0.037156      -0.001871       0.013622      -0.005549       0.000398      -0.002222      -0.014274      -0.001077       0.015352              1.794803       1.775349       0.010006       0.438732       1.480426      -0.080149       2.128634           0.000034
           14              H      12.899392       2.624178       3.128590       0.127834       1.169846 0.86429195E+01  0.85547329E+02                                 1.759400                            1.663385      -1.130989       2.349757                    0.996852       3.368843       9.131656       0.515470       1.200484      -0.728414       0.024963      -0.025678       0.009913       0.037159      -0.012734       0.005195       0.003168      -0.003716      -0.014582      -0.014278      -0.001075       0.015353              1.794726       1.775277      -0.374919       0.228020       2.035891      -0.240590       1.573010           0.000032
           15              H      12.899392       9.113249       9.527432       0.127820       1.169943 0.86437604E+01  0.85557224E+02                                 1.759447                            1.663427      -1.131185       2.349655                    0.996850       3.368955       9.131866       0.515485       1.200427      -0.728427       0.024963       0.021420       0.017283       0.037157       0.010861       0.008432       0.002380       0.005889       0.014245      -0.014274      -0.001079       0.015353              1.794774       1.775319       0.384942       0.210696       1.897138       0.320750       1.711866           0.000031
           16              H      12.899392      11.410273       0.708310       0.127832       1.169953 0.86438637E+01  0.85558700E+02                                 1.759474                            1.663449      -1.131169       2.349665                    0.996850       3.368974       9.132011       0.515475       1.200445      -0.728423       0.024962       0.004257      -0.027192       0.037156       0.001871      -0.013622      -0.005549       0.000398      -0.002223      -0.014274      -0.001077       0.015352              1.794803       1.775349      -0.010006      -0.438732       1.480426      -0.080149       2.128635           0.000034
           17              H      10.015208      12.807622       3.128590       0.127833       1.169896 0.86433458E+01  0.85552274E+02                                 1.759418                            1.663401      -1.131103       2.349700                    0.996851       3.368889       9.131705       0.515482       1.200447      -0.728422      -0.024962       0.025679       0.009911       0.037158      -0.012733      -0.005192      -0.003169      -0.003721      -0.014586      -0.014276      -0.001077       0.015353              1.794744       1.775291      -0.374927      -0.228020       2.035919       0.240595       1.573021           0.000029
           18              H      10.015208       6.318551       9.527432       0.127819       1.169913 0.86434645E+01  0.85553510E+02                                 1.759416                            1.663398      -1.131161       2.349671                    0.996851       3.368893       9.131638       0.515490       1.200427      -0.728428      -0.024964      -0.021421       0.017283       0.037158       0.010861      -0.008433      -0.002381       0.005889       0.014244      -0.014274      -0.001080       0.015354              1.794741       1.775290       0.384934      -0.210690       1.897102      -0.320740       1.711831           0.000031
           19              H      10.015208       4.021527       0.708310       0.127847       1.169852 0.86429296E+01  0.85547039E+02                                 1.759362                            1.663350      -1.131045       2.349726                    0.996852       3.368838       9.131477       0.515495       1.200433      -0.728425      -0.024963      -0.004256      -0.027191       0.037157       0.001869       0.013623       0.005547       0.000401      -0.002226      -0.014275      -0.001076       0.015351              1.794688       1.775239      -0.010009       0.438686       1.480343       0.080138       2.128481           0.000028
           20              H      10.015208      -5.091722      10.235741       0.127833       1.169896 0.86433473E+01  0.85552295E+02                                 1.759418                            1.663401      -1.131103       2.349700                    0.996851       3.368889       9.131706       0.515482       1.200447      -0.728422      -0.024962      -0.025679      -0.009911       0.037158       0.012733       0.005192      -0.003169      -0.003721      -0.014586      -0.014276      -0.001077       0.015353              1.794744       1.775292       0.374927       0.228020       2.035920       0.240595       1.573021           0.000030
           21              H      10.015208       1.397349       3.836899       0.127819       1.169913 0.86434647E+01  0.85553516E+02                                 1.759416                            1.663398      -1.131162       2.349671                    0.996851       3.368893       9.131639       0.515490       1.200427      -0.728427      -0.024964       0.021421      -0.017283       0.037158      -0.010861       0.008433      -0.002381       0.005889       0.014244      -0.014274      -0.001080       0.015354              1.794741       1.775290      -0.384934       0.210690       1.897102      -0.320740       1.711832           0.000031
           22              H      10.015208       3.694373      12.656021       0.127847       1.169852 0.86429299E+01  0.85547044E+02                                 1.759362                            1.663351      -1.131045       2.349726                    0.996852       3.368838       9.131478       0.515495       1.200433      -0.728425      -0.024963       0.004256       0.027191       0.037157      -0.001869      -0.013623       0.005547       0.000401      -0.002226      -0.014275      -0.001076       0.015351              1.794688       1.775239       0.010009      -0.438686       1.480344       0.080138       2.128481           0.000028
           23              H       2.377008       2.624178       3.128590       0.127834       1.169846 0.86429164E+01  0.85547286E+02                                 1.759399                            1.663384      -1.130988       2.349757                    0.996852       3.368843       9.131654       0.515471       1.200484      -0.728414      -0.024963      -0.025678       0.009913       0.037159       0.012734      -0.005195       0.003168      -0.003716      -0.014582      -0.014278      -0.001075       0.015353              1.794725       1.775276       0.374918      -0.228020       2.035890      -0.240590       1.573009           0.000032
           24              H       2.377008       9.113249       9.527432       0.127820       1.169943 0.86437548E+01  0.85557153E+02                                 1.759447                            1.663426      -1.131184       2.349656                    0.996850       3.368954       9.131862       0.515485       1.200427      -0.728427      -0.024963       0.021420       0.017283       0.037157      -0.010861      -0.008432       0.002380       0.005889       0.014245      -0.014274      -0.001079       0.015353              1.794773       1.775318      -0.384941      -0.210695       1.897137       0.320750       1.711865           0.000031
           25              H       2.377008      11.410273       0.708310       0.127833       1.169953 0.86438636E+01  0.85558699E+02                                 1.759474                            1.663448      -1.131169       2.349665                    0.996850       3.368974       9.132011       0.515475       1.200444      -0.728423      -0.024962       0.004257      -0.027192       0.037156      -0.001871       0.013622      -0.005549       0.000398      -0.002222      -0.014274      -0.001077       0.015352              1.794803       1.775349       0.010006       0.438732       1.480426      -0.080149       2.128634           0.000034
           26              H       2.377008       5.091722      10.235741       0.127834       1.169846 0.86429161E+01  0.85547281E+02                                 1.759399                            1.663384      -1.130988       2.349757                    0.996852       3.368843       9.131653       0.515471       1.200483      -0.728414      -0.024963       0.025678      -0.009913       0.037159      -0.012734       0.005195       0.003168      -0.003716      -0.014582      -0.014278      -0.001075       0.015353              1.794725       1.775276      -0.374918       0.228020       2.035889      -0.240590       1.573009           0.000032
           27              H       2.377008      -1.397349       3.836899       0.127820       1.169943 0.86437533E+01  0.85557132E+02                                 1.759446                            1.663426      -1.131184       2.349656                    0.996850       3.368954       9.131861       0.515485       1.200427      -0.728427      -0.024963      -0.021420      -0.017283       0.037157       0.010861       0.008432       0.002380       0.005889       0.014245      -0.014274      -0.001079       0.015353              1.794773       1.775318       0.384941       0.210695       1.897137       0.320750       1.711865           0.000031
           28              H       2.377008      -3.694373      12.656021       0.127833       1.169953 0.86438620E+01  0.85558678E+02                                 1.759473                            1.663448      -1.131169       2.349665                    0.996850       3.368974       9.132010       0.515475       1.200444      -0.728423      -0.024962      -0.004257       0.027192       0.037156       0.001871      -0.013622      -0.005549       0.000398      -0.002223      -0.014274      -0.001077       0.015352              1.794803       1.775349      -0.010006      -0.438731       1.480426      -0.080149       2.128634           0.000034
           29              H       5.261192      -5.091722      10.235741       0.127834       1.169896 0.86433404E+01  0.85552208E+02                                 1.759417                            1.663400      -1.131102       2.349701                    0.996851       3.368888       9.131702       0.515482       1.200447      -0.728422       0.024962      -0.025679      -0.009911       0.037158      -0.012733      -0.005192      -0.003169      -0.003721      -0.014586      -0.014276      -0.001077       0.015353              1.794743       1.775291      -0.374927      -0.228019       2.035918       0.240595       1.573020           0.000029
           30              H       5.261192       1.397349       3.836899       0.127820       1.169912 0.86434560E+01  0.85553402E+02                                 1.759414                            1.663396      -1.131161       2.349672                    0.996851       3.368892       9.131633       0.515491       1.200426      -0.728428       0.024964       0.021421      -0.017283       0.037158       0.010861      -0.008433      -0.002381       0.005889       0.014244      -0.014274      -0.001080       0.015354              1.794739       1.775288       0.384934      -0.210690       1.897100      -0.320739       1.711830           0.000031
           31              H       5.261192       3.694373      12.656021       0.127846       1.169853 0.86429353E+01  0.85547110E+02                                 1.759363                            1.663351      -1.131045       2.349726                    0.996852       3.368839       9.131481       0.515495       1.200433      -0.728425       0.024963       0.004256       0.027191       0.037157       0.001869       0.013623       0.005547       0.000401      -0.002226      -0.014275      -0.001076       0.015351              1.794689       1.775240      -0.010009       0.438686       1.480344       0.080138       2.128482           0.000028
           32              H       5.261192      12.807622       3.128590       0.127834       1.169896 0.86433419E+01  0.85552229E+02                                 1.759418                            1.663400      -1.131102       2.349701                    0.996851       3.368888       9.131703       0.515482       1.200447      -0.728422       0.024962       0.025679       0.009911       0.037158       0.012733       0.005192      -0.003169      -0.003721      -0.014586      -0.014276      -0.001077       0.015353              1.794743       1.775291       0.374927       0.228020       2.035919       0.240595       1.573021           0.000030
           33              H       5.261192       6.318551       9.527432       0.127820       1.169912 0.86434575E+01  0.85553423E+02                                 1.759415                            1.663397      -1.131161       2.349672                    0.996851       3.368892       9.131634       0.515491       1.200426      -0.728428       0.024964      -0.021421       0.017283       0.037158      -0.010861       0.008433      -0.002381       0.005889       0.014244      -0.014274      -0.001080       0.015354              1.794740       1.775289      -0.384934       0.210690       1.897101      -0.320739       1.711830           0.000031
           34              H       5.261192       4.021527       0.708310       0.127846       1.169853 0.86429355E+01  0.85547116E+02                                 1.759363                            1.663352      -1.131045       2.349726                    0.996852       3.368839       9.131482       0.515494       1.200433      -0.728425       0.024963      -0.004256      -0.027191       0.037157      -0.001869      -0.013623       0.005547       0.000401      -0.002226      -0.014275      -0.001076       0.015351              1.794689       1.775240       0.010009      -0.438686       1.480344       0.080138       2.128482           0.000028
           35              H      11.457300       5.401130      12.027898       0.097208       1.092432 0.77053403E+01  0.73555709E+02                                 1.629352                            1.528662      -0.726215       2.521953                    0.999795       3.257433       8.461622       0.564182       1.137266      -0.743886      -0.000001       0.029629       0.017106       0.034213       0.004443      -0.007695       0.006879      -0.006389      -0.009496      -0.013679       0.004930       0.008749              1.668460       1.257469       0.010079      -0.017461       2.042389       0.291739       1.705523           0.000019
           36              H      11.457300      -0.000000       2.672866       0.097204       1.092434 0.77053602E+01  0.73555925E+02                                 1.629353                            1.528663      -0.726226       2.521948                    0.999795       3.257431       8.461610       0.564182       1.137266      -0.743886      -0.000000      -0.000000      -0.034212       0.034212      -0.008885       0.000000       0.000000       0.005525       0.026245      -0.013679       0.004931       0.008748              1.668461       1.257468      -0.020161       0.000000       1.537085       0.000001       2.210829           0.000019
           37              H      11.457300      -5.401130      12.027898       0.097210       1.092418 0.77052414E+01  0.73554726E+02                                 1.629361                            1.528671      -0.726217       2.521956                    0.999796       3.257399       8.461605       0.564168       1.137295      -0.743879       0.000001      -0.029629       0.017106       0.034213       0.004443       0.007695      -0.006879      -0.006389      -0.009497      -0.013679       0.004930       0.008749              1.668469       1.257475       0.010080       0.017461       2.042402      -0.291739       1.705531           0.000019
           38              H      11.457300       2.314770       1.336433       0.097209       1.092431 0.77053318E+01  0.73555613E+02                                 1.629351                            1.528661      -0.726215       2.521954                    0.999796       3.257431       8.461618       0.564182       1.137267      -0.743885      -0.000001      -0.029629      -0.017106       0.034212      -0.004443       0.007695       0.006879      -0.006389      -0.009496      -0.013679       0.004930       0.008749              1.668460       1.257469      -0.010079       0.017461       2.042388       0.291739       1.705523           0.000019
           39              H      11.457300       7.715900      10.691465       0.097204       1.092433 0.77053535E+01  0.73555841E+02                                 1.629352                            1.528662      -0.726225       2.521948                    0.999795       3.257430       8.461605       0.564183       1.137265      -0.743886      -0.000000       0.000000       0.034212       0.034212       0.008885      -0.000000       0.000000       0.005525       0.026245      -0.013679       0.004931       0.008748              1.668460       1.257467       0.020161      -0.000000       1.537084       0.000001       2.210828           0.000019
           40              H      11.457300      13.117030       1.336433       0.097211       1.092417 0.77052313E+01  0.73554606E+02                                 1.629360                            1.528670      -0.726217       2.521956                    0.999796       3.257397       8.461599       0.564169       1.137295      -0.743879       0.000001       0.029629      -0.017106       0.034213      -0.004443      -0.007695      -0.006879      -0.006389      -0.009497      -0.013679       0.004930       0.008749              1.668468       1.257474      -0.010080      -0.017461       2.042400      -0.291739       1.705530           0.000019
           41              H       3.819100       2.314770       1.336433       0.097208       1.092432 0.77053403E+01  0.73555709E+02                                 1.629352                            1.528662      -0.726215       2.521953                    0.999795       3.257433       8.461622       0.564182       1.137266      -0.743886       0.000001      -0.029629      -0.017106       0.034213       0.004443      -0.007695       0.006879      -0.006389      -0.009496      -0.013679       0.004930       0.008749              1.668460       1.257469       0.010079      -0.017461       2.042389       0.291739       1.705523           0.000019
           42              H       3.819100       7.715900      10.691465       0.097204       1.092434 0.77053633E+01  0.73555956E+02                                 1.629353                            1.528663      -0.726226       2.521948                    0.999795       3.257432       8.461610       0.564183       1.137265      -0.743886       0.000000       0.000000       0.034212       0.034212      -0.008885       0.000000       0.000000       0.005525       0.026245      -0.013679       0.004931       0.008748              1.668460       1.257468      -0.020161       0.000000       1.537085       0.000001       2.210829           0.000019
           43              H       3.819100      13.117030       1.336433       0.097210       1.092418 0.77052414E+01  0.73554726E+02                                 1.629361                            1.528671      -0.726217       2.521956                    0.999796       3.257399       8.461605       0.564168       1.137295      -0.743879      -0.000001       0.029629      -0.017106       0.034213       0.004443       0.007695      -0.006879      -0.006389      -0.009497      -0.013679       0.004930       0.008749              1.668469       1.257475       0.010080       0.017461       2.042402      -0.291739       1.705531           0.000019
           44              H       3.819100       5.401130      12.027898       0.097209       1.092431 0.77053318E+01  0.73555613E+02                                 1.629351                            1.528661      -0.726215       2.521954                    0.999796       3.257431       8.461618       0.564182       1.137267      -0.743885       0.000001       0.029629       0.017106       0.034212      -0.004443       0.007695       0.006879      -0.006389      -0.009496      -0.013679       0.004930       0.008749              1.668460       1.257469      -0.010079       0.017461       2.042388       0.291739       1.705523           0.000019
           45              H       3.819100      -0.000000       2.672866       0.097204       1.092433 0.77053535E+01  0.73555842E+02                                 1.629352                            1.528662      -0.726225       2.521948                    0.999795       3.257430       8.461605       0.564183       1.137265      -0.743886       0.000000      -0.000000      -0.034212       0.034212       0.008885      -0.000000       0.000000       0.005525       0.026245      -0.013679       0.004931       0.008748              1.668460       1.257467       0.020161      -0.000000       1.537084       0.000001       2.210828           0.000019
           46              H       3.819100      -5.401130      12.027898       0.097211       1.092417 0.77052313E+01  0.73554606E+02                                 1.629360                            1.528670      -0.726217       2.521956                    0.999796       3.257397       8.461599       0.564169       1.137295      -0.743879      -0.000001      -0.029629       0.017106       0.034213      -0.004443      -0.007695      -0.006879      -0.006389      -0.009497      -0.013679       0.004930       0.008749              1.668468       1.257474      -0.010080      -0.017461       2.042400      -0.291739       1.705530           0.000019
           47              C      13.156036       2.905036       8.640040       0.591474      23.035518 0.24812567E+03  0.51239554E+04                                 7.437786                            5.582821       0.039039       2.075605                    0.999459      22.114854      61.670769       0.629659       0.471050      -1.021094       0.055791      -0.012133      -0.062037       0.084312      -0.043627       0.099651      -0.031512       0.078475       0.007098      -0.081570      -0.056065       0.137636              8.616768       8.270867       2.099779      -3.936005       8.930894      -0.468074       8.648542           0.000170
           48              C      12.273060       3.208271       9.822783       0.142704      31.102570 0.37539408E+03  0.84956008E+04                                 8.756959                            6.592381       0.034151       2.043589                    0.999415      25.467184      71.505510       0.623406       0.434139      -1.054645      -0.052154      -0.019192       0.048949       0.074057      -0.019919       0.046811      -0.041970       0.046053      -0.014371      -0.059077      -0.018203       0.077280             10.159001       9.268879       1.475667      -4.960849      10.116508       0.984805      11.091615           0.003009
           49              C      12.312778       4.418124      10.496346      -0.135133      29.445256 0.41126148E+03  0.95397214E+04                                 8.265720                            6.775922       0.122162       2.020285                    0.999690      28.824848      82.433768       0.630723       0.418649      -1.062301      -0.014171      -0.007888       0.008883       0.018492       0.005761       0.021200      -0.020079       0.032584      -0.019716      -0.036370       0.004345       0.032025              8.892506       7.255724       1.020424      -3.158620      10.041639       0.903202       9.380153          -0.000393
           50              C      13.156036      -1.685924       6.528476       0.591503      23.038454 0.24817080E+03  0.51251239E+04                                 7.438518                            5.583454       0.037810       2.075166                    0.999457      22.116219      61.676139       0.629602       0.471071      -1.021082       0.055795      -0.047624       0.041491       0.084277       0.108200      -0.012081      -0.002753       0.019042      -0.171045      -0.081668      -0.056053       0.137722              8.617417       8.271298      -4.458718       0.149559       9.125148       0.356425       8.455804           0.000204
           51              C      12.273060      -0.813256       5.674495       0.142700      31.101656 0.37539340E+03  0.84956150E+04                                 8.756867                            6.592468       0.034177       2.043605                    0.999414      25.467238      71.506705       0.623386       0.434151      -1.054634      -0.052149       0.052001      -0.007863       0.074064       0.050502      -0.006158       0.014129      -0.002179      -0.159115      -0.059097      -0.018198       0.077294             10.158576       9.268129      -5.033330       1.202276       9.994285      -0.914398      11.213315           0.003004
           52              C      12.312778      -0.834860       4.289950      -0.135121      29.444908 0.41125794E+03  0.95396345E+04                                 8.265697                            6.775941       0.122088       2.020264                    0.999690      28.824796      82.434046       0.630714       0.418655      -1.062296      -0.014162       0.011648       0.002393       0.018492       0.015499      -0.015587       0.007252       0.010371      -0.086347      -0.036368       0.004328       0.032041              8.892398       7.255488      -3.245403       0.695398       8.763132      -0.164913      10.658574          -0.000370
           53              C      13.156036      -1.219112      11.560146       0.591493      23.037880 0.24816223E+03  0.51248841E+04                                 7.438280                            5.583269       0.037958       2.075216                    0.999458      22.115861      61.674035       0.629629       0.471056      -1.021094       0.055794       0.059748       0.020501       0.084280      -0.064558      -0.087656       0.034288       0.073664      -0.007204      -0.081658      -0.056057       0.137714              8.617171       8.271069       2.358839       3.786430       8.314288       0.111581       9.266155           0.000210
           54              C      12.273060      -2.395015      11.231384       0.142701      31.101202 0.37538465E+03  0.84953261E+04                                 8.756643                            6.592283       0.034229       2.043619                    0.999415      25.466853      71.504108       0.623413       0.434137      -1.054647      -0.052144      -0.032807      -0.041098       0.074056      -0.030587      -0.040664       0.027853       0.070545       0.059049      -0.059097      -0.018204       0.077301             10.158379       9.268044       3.557877       3.757842      11.700184      -0.070554       9.506910           0.003009
           55              C      12.312778      -3.583264      11.942366      -0.135122      29.444902 0.41125667E+03  0.95395870E+04                                 8.265655                            6.775890       0.122088       2.020262                    0.999690      28.824799      82.433675       0.630723       0.418650      -1.062300      -0.014162      -0.003751      -0.011283       0.018491      -0.021245      -0.005633       0.012826       0.045140       0.017961      -0.036365       0.004324       0.032041              8.892391       7.255544       2.224985       2.462980      10.327501      -0.738192       9.094127          -0.000369
           56              C      13.156036       4.810864       4.724291       0.591474      23.035520 0.24812569E+03  0.51239559E+04                                 7.437786                            5.582821       0.039039       2.075605                    0.999459      22.114855      61.670770       0.629659       0.471050      -1.021094       0.055791       0.012133       0.062037       0.084312       0.043627      -0.099651      -0.031512       0.078475       0.007098      -0.081570      -0.056065       0.137636              8.616768       8.270868      -2.099780       3.936005       8.930894      -0.468074       8.648542           0.000170
           57              C      12.273060       4.507629       3.541548       0.142704      31.102570 0.37539408E+03  0.84956006E+04                                 8.756959                            6.592381       0.034151       2.043589                    0.999415      25.467184      71.505508       0.623406       0.434139      -1.054645      -0.052154       0.019192      -0.048949       0.074057       0.019919      -0.046811      -0.041970       0.046053      -0.014371      -0.059077      -0.018203       0.077280             10.159000       9.268879      -1.475667       4.960850      10.116508       0.984804      11.091615           0.003009
           58              C      12.312778       3.297776       2.867985      -0.135133      29.445256 0.41126150E+03  0.95397219E+04                                 8.265721                            6.775922       0.122162       2.020285                    0.999690      28.824848      82.433771       0.630723       0.418649      -1.062301      -0.014171       0.007888      -0.008883       0.018492      -0.005760      -0.021200      -0.020079       0.032584      -0.019716      -0.036370       0.004345       0.032025              8.892506       7.255725      -1.020423       3.158620      10.041640       0.903202       9.380154          -0.000393
           59              C      13.156036       9.401824       6.835855       0.591503      23.038453 0.24817080E+03  0.51251238E+04                                 7.438518                            5.583454       0.037810       2.075166                    0.999457      22.116219      61.676139       0.629602       0.471071      -1.021082       0.055795       0.047624      -0.041491       0.084277      -0.108200       0.012081      -0.002753       0.019042      -0.171045      -0.081668      -0.056053       0.137722              8.617416       8.271298       4.458718      -0.149559       9.125148       0.356425       8.455804           0.000204
           60              C      12.273060       8.529156       7.689836       0.142700      31.101655 0.37539340E+03  0.84956149E+04                                 8.756867                            6.592468       0.034177       2.043605                    0.999414      25.467238      71.506703       0.623386       0.434151      -1.054634      -0.052149      -0.052001       0.007863       0.074064      -0.050502       0.006158       0.014129      -0.002179      -0.159115      -0.059097      -0.018198       0.077294             10.158575       9.268128       5.033329      -1.202276       9.994284      -0.914398      11.213314           0.003004
           61              C      12.312778       8.550760       9.074381      -0.135121      29.444909 0.41125795E+03  0.95396348E+04                                 8.265697                            6.775942       0.122088       2.020263                    0.999690      28.824796      82.434048       0.630714       0.418655      -1.062295      -0.014162      -0.011648      -0.002393       0.018492      -0.015499       0.015587       0.007252       0.010371      -0.086347      -0.036368       0.004328       0.032041              8.892398       7.255488       3.245403      -0.695398       8.763132      -0.164913      10.658574          -0.000370
           62              C      13.156036       8.935012       1.804185       0.591492      23.037878 0.24816221E+03  0.51248836E+04                                 7.438280                            5.583269       0.037958       2.075216                    0.999458      22.115860      61.674033       0.629629       0.471056      -1.021094       0.055794      -0.059748      -0.020501       0.084280       0.064558       0.087656       0.034288       0.073664      -0.007204      -0.081658      -0.056057       0.137714              8.617171       8.271069      -2.358839      -3.786430       8.314288       0.111581       9.266155           0.000210
           63              C      12.273060      10.110915       2.132947       0.142701      31.101200 0.37538462E+03  0.84953253E+04                                 8.756642                            6.592283       0.034229       2.043619                    0.999415      25.466852      71.504104       0.623413       0.434137      -1.054647      -0.052144       0.032807       0.041098       0.074056       0.030587       0.040664       0.027853       0.070545       0.059049      -0.059097      -0.018204       0.077301             10.158379       9.268044      -3.557877      -3.757842      11.700183      -0.070554       9.506909           0.003009
           64              C      12.312778      11.299164       1.421965      -0.135122      29.444902 0.41125668E+03  0.95395874E+04                                 8.265656                            6.775890       0.122088       2.020262                    0.999690      28.824799      82.433678       0.630723       0.418650      -1.062300      -0.014162       0.003751       0.011283       0.018491       0.021245       0.005633       0.012826       0.045140       0.017961      -0.036365       0.004324       0.032041              8.892391       7.255545      -2.224985      -2.462981      10.327501      -0.738192       9.094128          -0.000369
           65              C       9.758564      10.620936       4.724291       0.591493      23.037335 0.24815342E+03  0.51246638E+04                                 7.438187                            5.583176       0.038245       2.075321                    0.999458      22.115617      61.673403       0.629633       0.471057      -1.021092      -0.055796      -0.012126       0.062003       0.084289       0.043634       0.099713       0.031527       0.078445       0.007105      -0.081634      -0.056059       0.137693              8.617094       8.271013      -2.099781      -3.936006       8.931462       0.467994       8.648809           0.000197
           66              C      10.641540      10.924171       3.541548       0.142695      31.102015 0.37539481E+03  0.84956288E+04                                 8.756852                            6.592410       0.034152       2.043592                    0.999414      25.467225      71.505874       0.623401       0.434142      -1.054642       0.052145      -0.019190      -0.048959       0.074056       0.019919       0.046813       0.041977       0.046061      -0.014377      -0.059087      -0.018200       0.077287             10.158657       9.268316      -1.475495      -4.960348      10.116533      -0.984997      11.091120           0.003006
           67              C      10.601822      12.134024       2.867985      -0.135119      29.444917 0.41125726E+03  0.95396027E+04                                 8.265660                            6.775897       0.122109       2.020270                    0.999690      28.824749      82.433495       0.630722       0.418650      -1.062300       0.014166      -0.007892      -0.008886       0.018491      -0.005749       0.021209       0.020077       0.032580      -0.019717      -0.036366       0.004333       0.032033              8.892393       7.255540      -1.020424      -3.158425      10.041719      -0.903203       9.379919          -0.000377
           68              C       9.758564       6.029976       6.835855       0.591467      23.037562 0.24815906E+03  0.51248046E+04                                 7.438232                            5.583248       0.038082       2.075263                    0.999458      22.115713      61.673629       0.629628       0.471059      -1.021092      -0.055798      -0.047628      -0.041500       0.084286      -0.108189      -0.012068       0.002761       0.019052      -0.171060      -0.081649      -0.056064       0.137713              8.617097       8.271055       4.458552       0.149551       9.124766      -0.356394       8.455471           0.000198
           69              C      10.641540       6.902644       7.689836       0.142719      31.100699 0.37537983E+03  0.84952071E+04                                 8.756623                            6.592299       0.034194       2.043614                    0.999414      25.466681      71.504063       0.623403       0.434144      -1.054640       0.052148       0.051999       0.007861       0.074062      -0.050514      -0.006157      -0.014132      -0.002170      -0.159128      -0.059103      -0.018206       0.077309             10.158308       9.267965       5.033232       1.202258       9.994028       0.914427      11.212930           0.003005
           70              C      10.601822       6.881040       9.074381      -0.135116      29.444244 0.41124663E+03  0.95392903E+04                                 8.265535                            6.775820       0.122122       2.020279                    0.999690      28.824322      82.431879       0.630725       0.418651      -1.062300       0.014159       0.011645      -0.002394       0.018488      -0.015503      -0.015586      -0.007251       0.010375      -0.086363      -0.036371       0.004325       0.032047              8.892225       7.255399       3.245372       0.695393       8.762974       0.164985      10.658303          -0.000369
           71              C       9.758564       6.496788       1.804185       0.591482      23.036753 0.24814388E+03  0.51244163E+04                                 7.438028                            5.583027       0.038575       2.075434                    0.999459      22.115407      61.672465       0.629648       0.471050      -1.021096      -0.055797       0.059769      -0.020502       0.084297       0.064518      -0.087625      -0.034285       0.073667      -0.007256      -0.081607      -0.056060       0.137667              8.616999       8.271025      -2.358870       3.786500       8.314021      -0.111752       9.265951           0.000186
           72              C      10.641540       5.320885       2.132947       0.142704      31.102158 0.37539020E+03  0.84954878E+04                                 8.756860                            6.592339       0.034212       2.043610                    0.999415      25.467057      71.504959       0.623409       0.434138      -1.054646       0.052142      -0.032806       0.041105       0.074058       0.030584      -0.040659      -0.027849       0.070528       0.059040      -0.059086      -0.018203       0.077289             10.158832       9.268675      -3.558243       3.758284      11.700469       0.070248       9.507351           0.003007
           73              C      10.601822       4.132636       1.421965      -0.135140      29.445412 0.41126502E+03  0.95398191E+04                                 8.265734                            6.775948       0.122135       2.020273                    0.999690      28.825013      82.434166       0.630722       0.418649      -1.062302       0.014159      -0.003755       0.011285       0.018491       0.021243      -0.005623      -0.012825       0.045147       0.017971      -0.036369       0.004335       0.032034              8.892508       7.255703      -2.225152       2.463025      10.327653       0.738099       9.094169          -0.000399
           74              C       9.758564      -2.905036       8.640040       0.591493      23.037335 0.24815344E+03  0.51246642E+04                                 7.438186                            5.583176       0.038245       2.075321                    0.999458      22.115618      61.673404       0.629633       0.471057      -1.021092      -0.055796       0.012126      -0.062003       0.084289      -0.043634      -0.099713       0.031527       0.078445       0.007105      -0.081634      -0.056059       0.137693              8.617094       8.271011       2.099780       3.936006       8.931462       0.467994       8.648808           0.000197
           75              C      10.641540      -3.208271       9.822783       0.142695      31.102017 0.37539484E+03  0.84956294E+04                                 8.756852                            6.592410       0.034152       2.043592                    0.999414      25.467226      71.505877       0.623401       0.434142      -1.054642       0.052145       0.019190       0.048959       0.074056      -0.019919      -0.046813       0.041977       0.046061      -0.014377      -0.059087      -0.018200       0.077287             10.158657       9.268316       1.475495       4.960348      10.116534      -0.984997      11.091120           0.003006
           76              C      10.601822      -4.418124      10.496346      -0.135119      29.444916 0.41125726E+03  0.95396025E+04                                 8.265660                            6.775897       0.122109       2.020270                    0.999690      28.824749      82.433493       0.630722       0.418650      -1.062300       0.014166       0.007892       0.008886       0.018491       0.005749      -0.021209       0.020077       0.032580      -0.019717      -0.036366       0.004333       0.032033              8.892392       7.255540       1.020424       3.158425      10.041719      -0.903203       9.379919          -0.000377
           77              C       9.758564       1.685924       6.528476       0.591467      23.037563 0.24815906E+03  0.51248046E+04                                 7.438232                            5.583248       0.038082       2.075263                    0.999458      22.115713      61.673629       0.629628       0.471059      -1.021092      -0.055798       0.047628       0.041500       0.084286       0.108189       0.012068       0.002761       0.019052      -0.171060      -0.081649      -0.056064       0.137713              8.617098       8.271056      -4.458553      -0.149551       9.124766      -0.356395       8.455471           0.000199
           78              C      10.641540       0.813256       5.674495       0.142719      31.100701 0.37537985E+03  0.84952077E+04                                 8.756623                            6.592299       0.034194       2.043614                    0.999414      25.466682      71.504064       0.623403       0.434144      -1.054640       0.052148      -0.051999      -0.007861       0.074062       0.050514       0.006157      -0.014132      -0.002170      -0.159128      -0.059103      -0.018206       0.077309             10.158308       9.267966      -5.033232      -1.202258       9.994028       0.914427      11.212930           0.003005
           79              C      10.601822       0.834860       4.289950      -0.135116      29.444243 0.41124661E+03  0.95392898E+04                                 8.265535                            6.775820       0.122123       2.020279                    0.999690      28.824321      82.431876       0.630725       0.418651      -1.062300       0.014159      -0.011645       0.002394       0.018488       0.015503       0.015586      -0.007251       0.010375      -0.086363      -0.036371       0.004325       0.032047              8.892225       7.255399      -3.245373      -0.695394       8.762974       0.164985      10.658303          -0.000369
           80              C       9.758564       1.219112      11.560146       0.591482      23.036753 0.24814388E+03  0.51244163E+04                                 7.438027                            5.583026       0.038575       2.075435                    0.999459      22.115407      61.672463       0.629649       0.471050      -1.021096      -0.055797      -0.059769       0.020502       0.084297      -0.064518       0.087625      -0.034285       0.073667      -0.007256      -0.081607      -0.056060       0.137667              8.616998       8.271024       2.358870      -3.786500       8.314020      -0.111752       9.265950           0.000186
           81              C      10.641540       2.395015      11.231384       0.142704      31.102158 0.37539020E+03  0.84954879E+04                                 8.756861                            6.592340       0.034212       2.043610                    0.999415      25.467057      71.504961       0.623409       0.434138      -1.054646       0.052142       0.032806      -0.041105       0.074058      -0.030584       0.040659      -0.027849       0.070528       0.059040      -0.059086      -0.018203       0.077289             10.158832       9.268675       3.558243      -3.758285      11.700470       0.070248       9.507351           0.003007
           82              C      10.601822       3.583264      11.942366      -0.135140      29.445411 0.41126500E+03  0.95398186E+04                                 8.265734                            6.775948       0.122135       2.020274                    0.999690      28.825012      82.434164       0.630722       0.418649      -1.062302       0.014159       0.003755      -0.011285       0.018491      -0.021243       0.005623      -0.012825       0.045147       0.017971      -0.036369       0.004335       0.032034              8.892508       7.255703       2.225152      -2.463025      10.327653       0.738099       9.094169          -0.000399
           83              C       2.120364       4.810864       4.724291       0.591474      23.035512 0.24812559E+03  0.51239532E+04                                 7.437785                            5.582820       0.039039       2.075605                    0.999459      22.114850      61.670753       0.629659       0.471050      -1.021094      -0.055791       0.012133       0.062037       0.084312      -0.043627       0.099651      -0.031512       0.078475       0.007098      -0.081570      -0.056065       0.137636              8.616766       8.270867       2.099779      -3.936004       8.930893      -0.468074       8.648540           0.000170
           84              C       3.003340       4.507629       3.541548       0.142704      31.102570 0.37539408E+03  0.84956007E+04                                 8.756959                            6.592381       0.034151       2.043589                    0.999415      25.467184      71.505509       0.623406       0.434139      -1.054645       0.052154       0.019192      -0.048949       0.074057      -0.019919       0.046811      -0.041970       0.046053      -0.014371      -0.059077      -0.018203       0.077280             10.159001       9.268880       1.475667      -4.960850      10.116508       0.984804      11.091615           0.003009
           85              C       2.963622       3.297776       2.867985      -0.135133      29.445260 0.41126157E+03  0.95397240E+04                                 8.265722                            6.775923       0.122162       2.020285                    0.999690      28.824850      82.433778       0.630722       0.418649      -1.062301       0.014171       0.007888      -0.008883       0.018492       0.005760       0.021200      -0.020079       0.032584      -0.019716      -0.036370       0.004345       0.032025              8.892507       7.255726       1.020423      -3.158620      10.041641       0.903203       9.380156          -0.000393
           86              C       2.120364       9.401824       6.835855       0.591502      23.038464 0.24817094E+03  0.51251274E+04                                 7.438520                            5.583455       0.037809       2.075166                    0.999457      22.116226      61.676164       0.629602       0.471071      -1.021082      -0.055795       0.047624      -0.041491       0.084277       0.108200      -0.012081      -0.002753       0.019042      -0.171045      -0.081668      -0.056053       0.137722              8.617419       8.271300      -4.458720       0.149559       9.125151       0.356425       8.455806           0.000204
           87              C       3.003340       8.529156       7.689836       0.142700      31.101652 0.37539334E+03  0.84956133E+04                                 8.756866                            6.592468       0.034176       2.043605                    0.999414      25.467236      71.506699       0.623386       0.434151      -1.054634       0.052149      -0.052001       0.007863       0.074064       0.050502      -0.006158       0.014129      -0.002179      -0.159115      -0.059097      -0.018198       0.077294             10.158575       9.268128      -5.033329       1.202277       9.994284      -0.914398      11.213314           0.003004
           88              C       2.963622       8.550760       9.074381      -0.135121      29.444914 0.41125806E+03  0.95396380E+04                                 8.265698                            6.775943       0.122088       2.020263                    0.999690      28.824799      82.434059       0.630714       0.418655      -1.062295       0.014162      -0.011648      -0.002393       0.018492       0.015499      -0.015587       0.007252       0.010371      -0.086347      -0.036368       0.004328       0.032041              8.892399       7.255489      -3.245403       0.695398       8.763133      -0.164914      10.658576          -0.000370
           89              C       2.120364       8.935012       1.804185       0.591492      23.037880 0.24816223E+03  0.51248840E+04                                 7.438280                            5.583269       0.037959       2.075216                    0.999458      22.115861      61.674036       0.629629       0.471056      -1.021094      -0.055794      -0.059748      -0.020501       0.084280      -0.064558      -0.087656       0.034288       0.073664      -0.007204      -0.081658      -0.056057       0.137714              8.617171       8.271069       2.358839       3.786430       8.314288       0.111581       9.266156           0.000210
           90              C       3.003340      10.110915       2.132947       0.142701      31.101200 0.37538462E+03  0.84953254E+04                                 8.756643                            6.592283       0.034229       2.043619                    0.999415      25.466852      71.504107       0.623413       0.434137      -1.054647       0.052144       0.032807       0.041098       0.074056      -0.030587      -0.040664       0.027853       0.070545       0.059049      -0.059097      -0.018204       0.077301             10.158380       9.268044       3.557877       3.757842      11.700184      -0.070554       9.506910           0.003009
           91              C       2.963622      11.299164       1.421965      -0.135122      29.444904 0.41125671E+03  0.95395883E+04                                 8.265656                            6.775890       0.122088       2.020262                    0.999690      28.824800      82.433679       0.630723       0.418650      -1.062300       0.014162       0.003751       0.011283       0.018491      -0.021245      -0.005633       0.012826       0.045140       0.017961      -0.036365       0.004324       0.032041              8.892391       7.255545       2.224985       2.462980      10.327502      -0.738192       9.094127          -0.000369
           92              C       2.120364       2.905036       8.640040       0.591474      23.035511 0.24812559E+03  0.51239531E+04                                 7.437785                            5.582820       0.039039       2.075605                    0.999459      22.114850      61.670753       0.629659       0.471050      -1.021094      -0.055791      -0.012133      -0.062037       0.084312       0.043627      -0.099651      -0.031512       0.078475       0.007098      -0.081570      -0.056065       0.137636              8.616766       8.270866      -2.099779       3.936004       8.930892      -0.468074       8.648540           0.000170
           93              C       3.003340       3.208271       9.822783       0.142704      31.102570 0.37539408E+03  0.84956007E+04                                 8.756959                            6.592381       0.034151       2.043589                    0.999415      25.467184      71.505509       0.623406       0.434139      -1.054645       0.052154      -0.019192       0.048949       0.074057       0.019919      -0.046811      -0.041970       0.046053      -0.014371      -0.059077      -0.018203       0.077280             10.159001       9.268879      -1.475667       4.960850      10.116507       0.984804      11.091615           0.003009
           94              C       2.963622       4.418124      10.496346      -0.135133      29.445261 0.41126158E+03  0.95397244E+04                                 8.265722                            6.775923       0.122161       2.020284                    0.999690      28.824851      82.433780       0.630723       0.418649      -1.062301       0.014171      -0.007888       0.008883       0.018492      -0.005760      -0.021200      -0.020079       0.032584      -0.019716      -0.036370       0.004345       0.032025              8.892507       7.255725      -1.020423       3.158620      10.041640       0.903203       9.380156          -0.000393
           95              C       2.120364      -1.685924       6.528476       0.591502      23.038465 0.24817094E+03  0.51251274E+04                                 7.438521                            5.583455       0.037809       2.075166                    0.999457      22.116226      61.676164       0.629602       0.471071      -1.021082      -0.055795      -0.047624       0.041491       0.084277      -0.108200       0.012081      -0.002753       0.019042      -0.171045      -0.081668      -0.056053       0.137722              8.617420       8.271301       4.458720      -0.149559       9.125151       0.356425       8.455807           0.000204
           96              C       3.003340      -0.813256       5.674495       0.142700      31.101650 0.37539332E+03  0.84956126E+04                                 8.756866                            6.592467       0.034176       2.043605                    0.999414      25.467235      71.506696       0.623386       0.434151      -1.054634       0.052149       0.052001      -0.007863       0.074064      -0.050502       0.006158       0.014129      -0.002179      -0.159115      -0.059097      -0.018198       0.077294             10.158575       9.268128       5.033329      -1.202277       9.994284      -0.914398      11.213313           0.003004
           97              C       2.963622      -0.834860       4.289950      -0.135121      29.444914 0.41125806E+03  0.95396382E+04                                 8.265698                            6.775943       0.122088       2.020263                    0.999690      28.824799      82.434060       0.630714       0.418655      -1.062295       0.014162       0.011648       0.002393       0.018492      -0.015499       0.015587       0.007252       0.010371      -0.086347      -0.036368       0.004328       0.032041              8.892399       7.255489       3.245403      -0.695399       8.763133      -0.164914      10.658576          -0.000370
           98              C       2.120364      -1.219112      11.560146       0.591492      23.037880 0.24816223E+03  0.51248840E+04                                 7.438280                            5.583269       0.037958       2.075216                    0.999458      22.115861      61.674036       0.629629       0.471056      -1.021094      -0.055794       0.059748       0.020501       0.084280       0.064558       0.087656       0.034288       0.073664      -0.007204      -0.081658      -0.056057       0.137714              8.617171       8.271069      -2.358839      -3.786430       8.314288       0.111581       9.266156           0.000210
           99              C       3.003340      -2.395015      11.231384       0.142701      31.101200 0.37538462E+03  0.84953253E+04                                 8.756642                            6.592283       0.034229       2.043619                    0.999415      25.466852      71.504105       0.623413       0.434137      -1.054647       0.052144      -0.032807      -0.041098       0.074056       0.030587       0.040664       0.027853       0.070545       0.059049      -0.059097      -0.018204       0.077301             10.158379       9.268044      -3.557877      -3.757842      11.700184      -0.070554       9.506909           0.003009
          100              C       2.963622      -3.583264      11.942366      -0.135122      29.444904 0.41125671E+03  0.95395883E+04                                 8.265656                            6.775890       0.122088       2.020262                    0.999690      28.824800      82.433680       0.630723       0.418650      -1.062300       0.014162      -0.003751      -0.011283       0.018491       0.021245       0.005633       0.012826       0.045140       0.017961      -0.036365       0.004324       0.032041              8.892391       7.255545      -2.224985      -2.462980      10.327502      -0.738192       9.094127          -0.000369
          101              C       5.517836      -2.905036       8.640040       0.591493      23.037335 0.24815344E+03  0.51246643E+04                                 7.438187                            5.583176       0.038245       2.075321                    0.999458      22.115618      61.673406       0.629633       0.471057      -1.021092       0.055796       0.012126      -0.062003       0.084289       0.043634       0.099713       0.031527       0.078445       0.007105      -0.081634      -0.056059       0.137693              8.617094       8.271012      -2.099781      -3.936006       8.931462       0.467994       8.648809           0.000197
          102              C       4.634860      -3.208271       9.822783       0.142695      31.102013 0.37539478E+03  0.84956279E+04                                 8.756851                            6.592410       0.034152       2.043592                    0.999414      25.467224      71.505871       0.623401       0.434142      -1.054642      -0.052145       0.019190       0.048959       0.074056       0.019919       0.046813       0.041977       0.046061      -0.014377      -0.059087      -0.018200       0.077287             10.158656       9.268316      -1.475494      -4.960348      10.116533      -0.984997      11.091120           0.003006
          103              C       4.674578      -4.418124      10.496346      -0.135120      29.444922 0.41125737E+03  0.95396057E+04                                 8.265661                            6.775899       0.122109       2.020270                    0.999690      28.824752      82.433506       0.630722       0.418650      -1.062300      -0.014166       0.007892       0.008886       0.018491      -0.005749       0.021209       0.020077       0.032580      -0.019717      -0.036366       0.004333       0.032034              8.892394       7.255541      -1.020424      -3.158425      10.041720      -0.903204       9.379921          -0.000377
          104              C       5.517836       1.685924       6.528476       0.591467      23.037564 0.24815907E+03  0.51248047E+04                                 7.438232                            5.583248       0.038082       2.075263                    0.999458      22.115713      61.673626       0.629628       0.471059      -1.021092       0.055798       0.047628       0.041500       0.084286      -0.108189      -0.012068       0.002761       0.019052      -0.171060      -0.081649      -0.056064       0.137713              8.617097       8.271055       4.458553       0.149551       9.124766      -0.356395       8.455470           0.000199
          105              C       4.634860       0.813256       5.674495       0.142719      31.100700 0.37537985E+03  0.84952077E+04                                 8.756623                            6.592299       0.034194       2.043614                    0.999414      25.466682      71.504065       0.623403       0.434144      -1.054640      -0.052148      -0.051999      -0.007861       0.074062      -0.050514      -0.006157      -0.014132      -0.002171      -0.159128      -0.059103      -0.018206       0.077309             10.158308       9.267966       5.033232       1.202258       9.994028       0.914427      11.212930           0.003005
          106              C       4.674578       0.834860       4.289950      -0.135116      29.444248 0.41124672E+03  0.95392930E+04                                 8.265536                            6.775821       0.122122       2.020279                    0.999690      28.824324      82.431887       0.630724       0.418652      -1.062300      -0.014159      -0.011645       0.002394       0.018488      -0.015503      -0.015586      -0.007251       0.010375      -0.086363      -0.036371       0.004325       0.032047              8.892226       7.255399       3.245372       0.695394       8.762975       0.164986      10.658305          -0.000369
          107              C       5.517836       1.219112      11.560146       0.591483      23.036749 0.24814384E+03  0.51244152E+04                                 7.438027                            5.583026       0.038575       2.075435                    0.999459      22.115405      61.672457       0.629649       0.471050      -1.021096       0.055797      -0.059769       0.020502       0.084297       0.064518      -0.087625      -0.034285       0.073667      -0.007256      -0.081607      -0.056060       0.137667              8.616997       8.271023      -2.358869       3.786499       8.314019      -0.111752       9.265949           0.000186
          108              C       4.634860       2.395015      11.231384       0.142704      31.102158 0.37539021E+03  0.84954881E+04                                 8.756861                            6.592339       0.034212       2.043610                    0.999415      25.467057      71.504959       0.623409       0.434138      -1.054646      -0.052142       0.032806      -0.041105       0.074058       0.030584      -0.040659      -0.027849       0.070528       0.059040      -0.059086      -0.018203       0.077289             10.158832       9.268675      -3.558243       3.758285      11.700469       0.070248       9.507351           0.003007
          109              C       4.674578       3.583264      11.942366      -0.135140      29.445406 0.41126491E+03  0.95398159E+04                                 8.265733                            6.775947       0.122135       2.020274                    0.999690      28.825010      82.434154       0.630722       0.418649      -1.062302      -0.014159       0.003755      -0.011285       0.018491       0.021243      -0.005623      -0.012825       0.045147       0.017971      -0.036369       0.004335       0.032034              8.892507       7.255702      -2.225151       2.463025      10.327651       0.738099       9.094168          -0.000399
          110              C       5.517836      10.620936       4.724291       0.591493      23.037336 0.24815344E+03  0.51246643E+04                                 7.438187                            5.583176       0.038245       2.075321                    0.999458      22.115618      61.673407       0.629633       0.471057      -1.021092       0.055796      -0.012126       0.062003       0.084289      -0.043634      -0.099713       0.031527       0.078445       0.007105      -0.081634      -0.056059       0.137693              8.617095       8.271013       2.099781       3.936007       8.931463       0.467994       8.648809           0.000197
          111              C       4.634860      10.924171       3.541548       0.142695      31.102015 0.37539481E+03  0.84956286E+04                                 8.756852                            6.592410       0.034152       2.043592                    0.999414      25.467225      71.505874       0.623401       0.434142      -1.054642      -0.052145      -0.019190      -0.048959       0.074056      -0.019919      -0.046813       0.041977       0.046061      -0.014377      -0.059087      -0.018200       0.077287             10.158657       9.268317       1.475495       4.960348      10.116533      -0.984997      11.091121           0.003006
          112              C       4.674578      12.134024       2.867985      -0.135120      29.444922 0.41125736E+03  0.95396055E+04                                 8.265661                            6.775898       0.122109       2.020270                    0.999690      28.824752      82.433505       0.630722       0.418650      -1.062300      -0.014166      -0.007892      -0.008886       0.018491       0.005749      -0.021209       0.020077       0.032580      -0.019717      -0.036366       0.004333       0.032034              8.892394       7.255541       1.020423       3.158425      10.041720      -0.903204       9.379921          -0.000377
          113              C       5.517836       6.029976       6.835855       0.591467      23.037561 0.24815905E+03  0.51248042E+04                                 7.438232                            5.583248       0.038082       2.075263                    0.999458      22.115712      61.673626       0.629628       0.471059      -1.021092       0.055798      -0.047628      -0.041500       0.084286       0.108189       0.012068       0.002761       0.019052      -0.171060      -0.081649      -0.056064       0.137713              8.617097       8.271055      -4.458552      -0.149551       9.124766      -0.356394       8.455471           0.000198
          114              C       4.634860       6.902644       7.689836       0.142719      31.100700 0.37537985E+03  0.84952078E+04                                 8.756623                            6.592299       0.034194       2.043614                    0.999414      25.466682      71.504067       0.623403       0.434144      -1.054640      -0.052148       0.051999       0.007861       0.074062       0.050514       0.006157      -0.014132      -0.002170      -0.159128      -0.059103      -0.018206       0.077309             10.158308       9.267966      -5.033232      -1.202258       9.994028       0.914427      11.212930           0.003005
          115              C       4.674578       6.881040       9.074381      -0.135116      29.444248 0.41124672E+03  0.95392931E+04                                 8.265536                            6.775821       0.122122       2.020279                    0.999690      28.824324      82.431888       0.630724       0.418652      -1.062300      -0.014159       0.011645      -0.002394       0.018488       0.015503       0.015586      -0.007251       0.010375      -0.086363      -0.036371       0.004325       0.032047              8.892227       7.255399      -3.245373      -0.695394       8.762975       0.164986      10.658305          -0.000369
          116              C       5.517836       6.496788       1.804185       0.591483      23.036748 0.24814382E+03  0.51244147E+04                                 7.438027                            5.583026       0.038575       2.075435                    0.999459      22.115404      61.672456       0.629649       0.471050      -1.021096       0.055797       0.059769      -0.020502       0.084297      -0.064518       0.087625      -0.034285       0.073667      -0.007256      -0.081607      -0.056060       0.137667              8.616997       8.271023       2.358870      -3.786499       8.314019      -0.111752       9.265950           0.000186
          117              C       4.634860       5.320885       2.132947       0.142704      31.102158 0.37539021E+03  0.84954881E+04                                 8.756861                            6.592340       0.034212       2.043610                    0.999415      25.467057      71.504960       0.623409       0.434138      -1.054646      -0.052142      -0.032806       0.041105       0.074058      -0.030584       0.040659      -0.027849       0.070528       0.059040      -0.059086      -0.018203       0.077289             10.158832       9.268675       3.558243      -3.758285      11.700470       0.070248       9.507351           0.003007
          118              C       4.674578       4.132636       1.421965      -0.135140      29.445406 0.41126491E+03  0.95398159E+04                                 8.265733                            6.775947       0.122135       2.020274                    0.999690      28.825010      82.434153       0.630722       0.418649      -1.062302      -0.014159      -0.003755       0.011285       0.018491      -0.021243       0.005623      -0.012825       0.045147       0.017971      -0.036369       0.004335       0.032034              8.892507       7.255702       2.225151      -2.463025      10.327650       0.738099       9.094168          -0.000399
          119              C      11.457300       4.595590      11.562819      -0.048681      28.586982 0.38753034E+03  0.88364080E+04                                 8.093849                            6.563124       0.268113       2.075474                    0.999781      27.625692      77.746151       0.644450       0.416818      -1.065904      -0.000006      -0.024522      -0.014163       0.028319      -0.008021       0.013893       0.007169      -0.010401      -0.006149      -0.021256       0.010365       0.010892              8.824778       6.979732       1.723839      -2.985855       9.783392       0.062618       9.711209           0.000019
          120              C      11.457300       0.000000       3.603024      -0.048687      28.586384 0.38752525E+03  0.88362550E+04                                 8.093695                            6.563061       0.268176       2.075496                    0.999781      27.625467      77.745130       0.644457       0.416816      -1.065906       0.000001      -0.000001       0.028315       0.028315       0.016045       0.000001       0.000001       0.002020       0.031083      -0.021257       0.010361       0.010896              8.824528       6.979476      -3.447518       0.000008       9.674709       0.000017       9.819400           0.000019
          121              C      11.457300      -4.595590      11.562819      -0.048683      28.586538 0.38752575E+03  0.88362910E+04                                 8.093828                            6.563138       0.268133       2.075483                    0.999781      27.625445      77.745801       0.644440       0.416825      -1.065898       0.000004       0.024520      -0.014160       0.028315      -0.008023      -0.013894      -0.007165      -0.010397      -0.006156      -0.021256       0.010361       0.010895              8.824712       6.979645       1.723803       2.985781       9.783373      -0.062605       9.711118           0.000020
          122              C      11.457300       3.120310       1.801512      -0.048681      28.586987 0.38753045E+03  0.88364110E+04                                 8.093850                            6.563125       0.268113       2.075474                    0.999781      27.625695      77.746161       0.644450       0.416818      -1.065904      -0.000006       0.024522       0.014163       0.028319       0.008021      -0.013893       0.007169      -0.010401      -0.006149      -0.021256       0.010365       0.010892              8.824778       6.979733      -1.723839       2.985855       9.783393       0.062618       9.711210           0.000019
          123              C      11.457300       7.715900       9.761307      -0.048687      28.586390 0.38752536E+03  0.88362583E+04                                 8.093697                            6.563063       0.268176       2.075496                    0.999781      27.625470      77.745145       0.644456       0.416816      -1.065906       0.000001       0.000001      -0.028315       0.028315      -0.016045      -0.000001       0.000001       0.002020       0.031083      -0.021257       0.010361       0.010896              8.824530       6.979477       3.447519      -0.000008       9.674712       0.000017       9.819401           0.000019
          124              C      11.457300      12.311490       1.801512      -0.048683      28.586547 0.38752592E+03  0.88362958E+04                                 8.093829                            6.563140       0.268133       2.075483                    0.999781      27.625450      77.745819       0.644440       0.416825      -1.065898       0.000004      -0.024520       0.014160       0.028315       0.008023       0.013894      -0.007165      -0.010397      -0.006156      -0.021256       0.010361       0.010895              8.824714       6.979647      -1.723803      -2.985782       9.783374      -0.062605       9.711120           0.000020
          125              C       3.819100       3.120310       1.801512      -0.048681      28.586982 0.38753034E+03  0.88364080E+04                                 8.093849                            6.563124       0.268113       2.075474                    0.999781      27.625692      77.746151       0.644450       0.416818      -1.065904       0.000006       0.024522       0.014163       0.028319      -0.008021       0.013893       0.007169      -0.010401      -0.006148      -0.021256       0.010365       0.010892              8.824778       6.979732       1.723839      -2.985855       9.783392       0.062618       9.711209           0.000019
          126              C       3.819100       7.715900       9.761307      -0.048686      28.586382 0.38752521E+03  0.88362542E+04                                 8.093695                            6.563061       0.268176       2.075496                    0.999781      27.625466      77.745130       0.644457       0.416816      -1.065906      -0.000001       0.000001      -0.028315       0.028315       0.016045       0.000001       0.000001       0.002020       0.031083      -0.021257       0.010361       0.010896              8.824528       6.979476      -3.447517       0.000008       9.674708       0.000017       9.819400           0.000019
          127              C       3.819100      12.311490       1.801512      -0.048683      28.586537 0.38752574E+03  0.88362906E+04                                 8.093827                            6.563138       0.268133       2.075483                    0.999781      27.625445      77.745799       0.644441       0.416825      -1.065898      -0.000004      -0.024520       0.014160       0.028315      -0.008023      -0.013894      -0.007165      -0.010397      -0.006156      -0.021256       0.010361       0.010895              8.824712       6.979645       1.723802       2.985781       9.783372      -0.062606       9.711117           0.000020
          128              C       3.819100       4.595590      11.562819      -0.048681      28.586987 0.38753045E+03  0.88364111E+04                                 8.093850                            6.563125       0.268113       2.075474                    0.999781      27.625695      77.746163       0.644450       0.416818      -1.065904       0.000006      -0.024522      -0.014163       0.028319       0.008021      -0.013893       0.007169      -0.010401      -0.006149      -0.021256       0.010365       0.010892              8.824779       6.979733      -1.723839       2.985855       9.783393       0.062617       9.711210           0.000019
          129              C       3.819100       0.000000       3.603024      -0.048687      28.586389 0.38752535E+03  0.88362581E+04                                 8.093697                            6.563063       0.268176       2.075496                    0.999781      27.625470      77.745147       0.644456       0.416816      -1.065906      -0.000001      -0.000001       0.028315       0.028315      -0.016045      -0.000001       0.000001       0.002020       0.031083      -0.021257       0.010361       0.010896              8.824530       6.979477       3.447518      -0.000008       9.674711       0.000017       9.819401           0.000019
          130              C       3.819100      -4.595590      11.562819      -0.048683      28.586546 0.38752591E+03  0.88362956E+04                                 8.093829                            6.563140       0.268133       2.075483                    0.999781      27.625450      77.745819       0.644440       0.416825      -1.065898      -0.000004       0.024520      -0.014160       0.028315       0.008023       0.013894      -0.007165      -0.010397      -0.006156      -0.021256       0.010361       0.010895              8.824714       6.979647      -1.723803      -2.985782       9.783374      -0.062605       9.711120           0.000020
          131              N      11.457300       2.217164      10.189634      -0.322867      43.113981 0.59864349E+03  0.15014843E+05                                10.283268                            7.990879      -0.123377       1.955368                    0.998927      29.914324      84.504983       0.610522       0.399993      -1.091503      -0.000010       0.156980       0.090626       0.181262      -0.016143       0.027962      -0.082405       0.154371       0.035904      -0.130750       0.032566       0.098184             11.905043      12.021265       3.470462      -6.011077      11.042559      -1.393009      12.651307           0.000403
          132              N      11.457300       0.000000       6.349394      -0.322943      43.116198 0.59869761E+03  0.15016552E+05                                10.283513                            7.991191      -0.123415       1.955328                    0.998927      29.915926      84.510727       0.610515       0.399988      -1.091505       0.000000       0.000001      -0.181303       0.181303       0.032308      -0.000002      -0.000002       0.011664      -0.392444      -0.130815       0.032578       0.098237             11.905030      12.020890      -6.940459      -0.000039      13.455207       0.000064      10.238992           0.000417
          133              N      11.457300      -2.217164      10.189634      -0.322865      43.113237 0.59864325E+03  0.15014829E+05                                10.283097                            7.990862      -0.123338       1.955377                    0.998928      29.914317      84.504821       0.610525       0.399991      -1.091504       0.000004      -0.156976       0.090631       0.181261      -0.016142      -0.027967       0.082404       0.154378       0.035909      -0.130752       0.032563       0.098189             11.904604      12.020600       3.470192       6.010529      11.042442       1.392748      12.650770           0.000416
          134              N      11.457300       5.498736       3.174697      -0.322867      43.113981 0.59864348E+03  0.15014843E+05                                10.283268                            7.990879      -0.123377       1.955368                    0.998927      29.914324      84.504980       0.610522       0.399993      -1.091503      -0.000010      -0.156980      -0.090626       0.181262       0.016143      -0.027962      -0.082405       0.154371       0.035904      -0.130750       0.032566       0.098184             11.905043      12.021265      -3.470462       6.011077      11.042558      -1.393009      12.651306           0.000403
          135              N      11.457300       7.715900       7.014937      -0.322943      43.116197 0.59869761E+03  0.15016552E+05                                10.283513                            7.991191      -0.123415       1.955328                    0.998927      29.915926      84.510724       0.610515       0.399988      -1.091505       0.000000      -0.000001       0.181303       0.181303      -0.032308       0.000002      -0.000002       0.011664      -0.392444      -0.130815       0.032578       0.098237             11.905029      12.020889       6.940458       0.000039      13.455205       0.000064      10.238992           0.000417
          136              N      11.457300       9.933064       3.174697      -0.322865      43.113235 0.59864322E+03  0.15014828E+05                                10.283096                            7.990862      -0.123338       1.955377                    0.998928      29.914316      84.504818       0.610525       0.399991      -1.091504       0.000004       0.156976      -0.090631       0.181261       0.016142       0.027967       0.082404       0.154378       0.035909      -0.130752       0.032563       0.098189             11.904604      12.020600      -3.470192      -6.010529      11.042442       1.392748      12.650769           0.000416
          137              N       3.819100       5.498736       3.174697      -0.322867      43.113982 0.59864348E+03  0.15014843E+05                                10.283268                            7.990879      -0.123377       1.955368                    0.998927      29.914324      84.504983       0.610522       0.399993      -1.091503       0.000010      -0.156980      -0.090626       0.181262      -0.016143       0.027962      -0.082405       0.154371       0.035904      -0.130750       0.032566       0.098184             11.905044      12.021265       3.470462      -6.011078      11.042559      -1.393009      12.651307           0.000403
          138              N       3.819100       7.715900       7.014937      -0.322943      43.116195 0.59869757E+03  0.15016551E+05                                10.283512                            7.991191      -0.123415       1.955328                    0.998927      29.915925      84.510721       0.610515       0.399988      -1.091505      -0.000000      -0.000001       0.181303       0.181303       0.032308      -0.000002      -0.000002       0.011664      -0.392444      -0.130815       0.032578       0.098237             11.905028      12.020889      -6.940458      -0.000039      13.455205       0.000064      10.238991           0.000417
          139              N       3.819100       9.933064       3.174697      -0.322865      43.113235 0.59864321E+03  0.15014828E+05                                10.283096                            7.990862      -0.123338       1.955377                    0.998928      29.914316      84.504818       0.610525       0.399991      -1.091504      -0.000004       0.156976      -0.090631       0.181261      -0.016142      -0.027967       0.082404       0.154378       0.035909      -0.130752       0.032563       0.098189             11.904604      12.020600       3.470192       6.010529      11.042442       1.392748      12.650770           0.000416
          140              N       3.819100       2.217164      10.189634      -0.322867      43.113981 0.59864348E+03  0.15014843E+05                                10.283268                            7.990879      -0.123377       1.955368                    0.998927      29.914324      84.504981       0.610522       0.399993      -1.091503       0.000010       0.156980       0.090626       0.181262       0.016143      -0.027962      -0.082405       0.154371       0.035904      -0.130750       0.032566       0.098184             11.905043      12.021264      -3.470462       6.011077      11.042558      -1.393009      12.651306           0.000403
          141              N       3.819100       0.000000       6.349394      -0.322943      43.116195 0.59869758E+03  0.15016551E+05                                10.283512                            7.991191      -0.123415       1.955328                    0.998927      29.915925      84.510719       0.610515       0.399988      -1.091505      -0.000000       0.000001      -0.181303       0.181303      -0.032308       0.000002      -0.000002       0.011664      -0.392444      -0.130815       0.032578       0.098237             11.905028      12.020888       6.940458       0.000039      13.455205       0.000064      10.238991           0.000417
          142              N       3.819100      -2.217164      10.189634      -0.322865      43.113235 0.59864321E+03  0.15014828E+05                                10.283096                            7.990862      -0.123338       1.955377                    0.998928      29.914316      84.504817       0.610525       0.399991      -1.091504      -0.000004      -0.156976       0.090631       0.181261       0.016142       0.027967       0.082404       0.154378       0.035909      -0.130752       0.032563       0.098189             11.904603      12.020599      -3.470192      -6.010529      11.042441       1.392748      12.650769           0.000416
          143              O      13.114789       1.708300       8.197681      -0.617539      37.609531 0.62538292E+03  0.15614349E+05                                 8.878038                            7.789791       0.256884       2.104377                    0.998062      29.134783      78.069214       0.674204       0.363862      -1.135070       0.043928       0.022394       0.000944       0.049316      -0.028257       0.099712       0.005713      -0.090638      -0.111494      -0.134623       0.050854       0.083769              9.323513       7.061013       1.688200      -0.450896      13.489160       1.848952       7.420365           0.003295
          144              O      13.840418       3.831716       8.186989      -0.549168      37.464354 0.51211218E+03  0.12153231E+05                                 8.882005                            6.966491       0.485448       2.201302                    0.999063      27.403697      71.398438       0.726248       0.355381      -1.142719      -0.027588      -0.037571       0.014396       0.048785       0.014999       0.039766      -0.050177       0.057808      -0.047860      -0.081392       0.021155       0.060237             10.499522      12.333167       4.153447      -5.048929       9.300585      -3.600754       9.864814           0.034036
          145              O      13.114789      -1.470651       7.786059      -0.617498      37.603989 0.62528006E+03  0.15611067E+05                                 8.876842                            7.788891       0.256089       2.104092                    0.998063      29.134261      78.064858       0.674280       0.363838      -1.135094       0.043941      -0.010375      -0.019847       0.049319       0.100537      -0.025358       0.040856      -0.009889       0.130727      -0.134645       0.050844       0.083801              9.322079       7.059870      -1.233960      -1.235816       7.335171       1.702653      13.571196           0.003389
          146              O      13.840418      -2.541617       5.952473      -0.549226      37.441010 0.51176819E+03  0.12142685E+05                                 8.877180                            6.963246       0.487438       2.201935                    0.999073      27.399634      71.374285       0.726579       0.355289      -1.142825      -0.027613       0.031149       0.025346       0.048736       0.026864      -0.033045       0.023023       0.010115      -0.190322      -0.081752       0.021503       0.060249             10.493150      12.324914      -6.444190      -1.072080      12.834288       1.555386       6.320249           0.033996
          147              O      13.114789      -0.237650      10.744922      -0.617494      37.603834 0.62527071E+03  0.15610763E+05                                 8.876854                            7.788862       0.256300       2.104181                    0.998061      29.133742      78.063091       0.674278       0.363841      -1.135093       0.043915      -0.012012       0.018917       0.049302      -0.072246      -0.074368      -0.046591      -0.019760       0.100894      -0.134638       0.050852       0.083786              9.322142       7.059805      -0.453252       1.686507      10.537771      -3.551802      10.368851           0.003380
          148              O      13.840418      -1.290098      12.589200      -0.549235      37.445047 0.51183049E+03  0.12144581E+05                                 8.877966                            6.963798       0.487183       2.201848                    0.999072      27.400545      71.378818       0.726528       0.355302      -1.142810      -0.027613       0.006369      -0.039664       0.048747      -0.042032      -0.006765       0.027472       0.097623       0.072113      -0.081706       0.021457       0.060249             10.494166      12.326247       2.293979       6.117567       6.602364       2.043194      12.553887           0.034008
          149              O      13.114789       6.007600       5.166650      -0.617539      37.609534 0.62538297E+03  0.15614350E+05                                 8.878038                            7.789791       0.256883       2.104377                    0.998062      29.134784      78.069218       0.674204       0.363862      -1.135070       0.043928      -0.022394      -0.000944       0.049316       0.028257      -0.099712       0.005713      -0.090638      -0.111494      -0.134623       0.050854       0.083769              9.323513       7.061014      -1.688200       0.450896      13.489161       1.848951       7.420365           0.003295
          150              O      13.840418       3.884184       5.177342      -0.549168      37.464357 0.51211216E+03  0.12153230E+05                                 8.882006                            6.966491       0.485449       2.201302                    0.999063      27.403698      71.398440       0.726248       0.355381      -1.142719      -0.027588       0.037571      -0.014396       0.048785      -0.014999      -0.039766      -0.050177       0.057808      -0.047860      -0.081392       0.021155       0.060237             10.499523      12.333170      -4.153447       5.048931       9.300584      -3.600754       9.864814           0.034036
          151              O      13.114789       9.186551       5.578272      -0.617498      37.603988 0.62528003E+03  0.15611066E+05                                 8.876842                            7.788891       0.256089       2.104092                    0.998063      29.134260      78.064856       0.674280       0.363838      -1.135094       0.043941       0.010375       0.019847       0.049319      -0.100537       0.025358       0.040856      -0.009889       0.130727      -0.134645       0.050844       0.083801              9.322079       7.059870       1.233960       1.235816       7.335171       1.702652      13.571196           0.003389
          152              O      13.840418      10.257517       7.411858      -0.549227      37.441007 0.51176823E+03  0.12142686E+05                                 8.877180                            6.963247       0.487438       2.201935                    0.999073      27.399635      71.374287       0.726579       0.355289      -1.142825      -0.027613      -0.031149      -0.025346       0.048736      -0.026864       0.033045       0.023023       0.010115      -0.190321      -0.081752       0.021503       0.060249             10.493149      12.324912       6.444189       1.072080      12.834286       1.555386       6.320249           0.033996
          153              O      13.114789       7.953550       2.619409      -0.617494      37.603830 0.62527065E+03  0.15610761E+05                                 8.876854                            7.788862       0.256300       2.104181                    0.998061      29.133741      78.063086       0.674278       0.363841      -1.135093       0.043915       0.012012      -0.018917       0.049302       0.072246       0.074368      -0.046591      -0.019760       0.100894      -0.134638       0.050852       0.083786              9.322142       7.059805       0.453252      -1.686507      10.537770      -3.551802      10.368850           0.003380
          154              O      13.840418       9.005998       0.775131      -0.549236      37.445051 0.51183056E+03  0.12144583E+05                                 8.877967                            6.963798       0.487184       2.201849                    0.999072      27.400548      71.378825       0.726528       0.355302      -1.142810      -0.027613      -0.006369       0.039664       0.048747       0.042032       0.006766       0.027472       0.097623       0.072113      -0.081706       0.021457       0.060249             10.494167      12.326248      -2.293979      -6.117567       6.602364       2.043194      12.553888           0.034008
          155              O       9.799811       9.424200       5.166650      -0.617504      37.604989 0.62529137E+03  0.15611424E+05                                 8.877069                            7.789011       0.256401       2.104206                    0.998063      29.134099      78.064678       0.674268       0.363843      -1.135090      -0.043938       0.022376      -0.000944       0.049316       0.028292       0.099734      -0.005732      -0.090602      -0.111420      -0.134639       0.050850       0.083789              9.322408       7.060084      -1.687579      -0.450703      13.487468      -1.849011       7.419671           0.003358
          156              O       9.074182      11.547616       5.177342      -0.549208      37.449744 0.51189834E+03  0.12146671E+05                                 8.878970                            6.964465       0.486724       2.201706                    0.999070      27.401238      71.383507       0.726456       0.355323      -1.142786       0.027605      -0.037539      -0.014339       0.048753      -0.015116       0.039778       0.050401       0.057767      -0.047586      -0.081620       0.021378       0.060242             10.495483      12.327911      -4.151599      -5.046284       9.297573       3.599217       9.860966           0.034001
          157              O       9.799811       6.245249       5.578272      -0.617517      37.604301 0.62528589E+03  0.15611248E+05                                 8.876921                            7.788956       0.256266       2.104156                    0.998063      29.134154      78.064652       0.674273       0.363841      -1.135092      -0.043952      -0.010384       0.019854       0.049333      -0.100528      -0.025366      -0.040861      -0.009893       0.130712      -0.134639       0.050845       0.083794              9.322179       7.060005       1.234026      -1.235865       7.335222      -1.702733      13.571310           0.003366
          158              O       9.074182       5.174283       7.411858      -0.549218      37.444569 0.51182103E+03  0.12144313E+05                                 8.877949                            6.963777       0.487062       2.201821                    0.999071      27.400128      71.377829       0.726521       0.355306      -1.142805       0.027603       0.031167      -0.025352       0.048745      -0.026881      -0.033011      -0.023010       0.010209      -0.190165      -0.081688       0.021439       0.060250             10.494147      12.326301       6.444961      -1.072147      12.835405      -1.555472       6.320734           0.034004
          159              O       9.799811       7.478250       2.619409      -0.617511      37.605898 0.62531131E+03  0.15612063E+05                                 8.877313                            7.789223       0.256707       2.104327                    0.998061      29.133943      78.064882       0.674247       0.363851      -1.135083      -0.043918      -0.012021      -0.018920       0.049308       0.072240      -0.074338       0.046607      -0.019743       0.100944      -0.134624       0.050856       0.083768              9.322680       7.060274       0.453375       1.686957      10.538096       3.551938      10.369669           0.003331
          160              O       9.074182       6.425802       0.775131      -0.549201      37.456904 0.51200413E+03  0.12149902E+05                                 8.880403                            6.965419       0.486132       2.201509                    0.999067      27.402712      71.391254       0.726364       0.355347      -1.142758       0.027593       0.006341       0.039709       0.048769       0.041979      -0.006835      -0.027345       0.097574       0.071663      -0.081531       0.021290       0.060242             10.497419      12.330417      -2.295096       6.119929       6.604226      -2.044153      12.557613           0.034021
          161              O       9.799811      -1.708300       8.197681      -0.617504      37.604991 0.62529142E+03  0.15611425E+05                                 8.877070                            7.789012       0.256400       2.104206                    0.998063      29.134100      78.064682       0.674268       0.363843      -1.135090      -0.043938      -0.022376       0.000944       0.049316      -0.028292      -0.099734      -0.005732      -0.090602      -0.111420      -0.134639       0.050850       0.083789              9.322408       7.060084       1.687579       0.450703      13.487469      -1.849011       7.419672           0.003358
          162              O       9.074182      -3.831716       8.186989      -0.549207      37.449740 0.51189835E+03  0.12146671E+05                                 8.878970                            6.964465       0.486723       2.201706                    0.999070      27.401236      71.383503       0.726456       0.355323      -1.142786       0.027605       0.037539       0.014339       0.048753       0.015116      -0.039778       0.050401       0.057767      -0.047586      -0.081620       0.021378       0.060242             10.495483      12.327908       4.151599       5.046283       9.297573       3.599217       9.860967           0.034001
          163              O       9.799811       1.470651       7.786059      -0.617517      37.604303 0.62528592E+03  0.15611249E+05                                 8.876921                            7.788956       0.256266       2.104156                    0.998063      29.134155      78.064654       0.674273       0.363841      -1.135092      -0.043952       0.010384      -0.019854       0.049333       0.100528       0.025366      -0.040861      -0.009893       0.130712      -0.134639       0.050845       0.083794              9.322179       7.060005      -1.234026       1.235865       7.335222      -1.702733      13.571310           0.003366
          164              O       9.074182       2.541617       5.952473      -0.549218      37.444572 0.51182099E+03  0.12144312E+05                                 8.877950                            6.963777       0.487062       2.201821                    0.999071      27.400127      71.377827       0.726521       0.355306      -1.142805       0.027603      -0.031167       0.025352       0.048745       0.026881       0.033011      -0.023010       0.010209      -0.190165      -0.081688       0.021439       0.060250             10.494148      12.326303      -6.444963       1.072148      12.835406      -1.555473       6.320734           0.034004
          165              O       9.799811       0.237650      10.744922      -0.617511      37.605895 0.62531126E+03  0.15612061E+05                                 8.877313                            7.789223       0.256707       2.104327                    0.998061      29.133942      78.064878       0.674247       0.363851      -1.135083      -0.043918       0.012021       0.018920       0.049308      -0.072240       0.074338       0.046607      -0.019743       0.100944      -0.134624       0.050856       0.083768              9.322679       7.060274      -0.453375      -1.686957      10.538095       3.551938      10.369669           0.003331
          166              O       9.074182       1.290098      12.589200      -0.549201      37.456905 0.51200415E+03  0.12149902E+05                                 8.880403                            6.965419       0.486133       2.201509                    0.999067      27.402712      71.391256       0.726364       0.355347      -1.142758       0.027593      -0.006341      -0.039709       0.048769      -0.041979       0.006835      -0.027345       0.097574       0.071663      -0.081531       0.021289       0.060242             10.497419      12.330418       2.295096      -6.119929       6.604226      -2.044153      12.557614           0.034021
          167              O       2.161611       6.007600       5.166650      -0.617539      37.609534 0.62538297E+03  0.15614350E+05                                 8.878038                            7.789791       0.256884       2.104377                    0.998062      29.134784      78.069217       0.674204       0.363862      -1.135070      -0.043928      -0.022394      -0.000944       0.049316      -0.028257       0.099712       0.005713      -0.090638      -0.111494      -0.134623       0.050854       0.083769              9.323513       7.061014       1.688200      -0.450896      13.489161       1.848951       7.420365           0.003295
          168              O       1.435982       3.884184       5.177342      -0.549169      37.464372 0.51211240E+03  0.12153237E+05                                 8.882009                            6.966493       0.485448       2.201301                    0.999063      27.403702      71.398458       0.726248       0.355381      -1.142719       0.027588       0.037571      -0.014396       0.048785       0.014999       0.039766      -0.050177       0.057808      -0.047860      -0.081392       0.021155       0.060237             10.499526      12.333174       4.153449      -5.048933       9.300587      -3.600756       9.864818           0.034036
          169              O       2.161611       9.186551       5.578272      -0.617498      37.603985 0.62527996E+03  0.15611064E+05                                 8.876842                            7.788891       0.256089       2.104092                    0.998063      29.134258      78.064851       0.674280       0.363838      -1.135094      -0.043941       0.010375       0.019847       0.049319       0.100537      -0.025358       0.040856      -0.009889       0.130727      -0.134645       0.050844       0.083801              9.322078       7.059870      -1.233960      -1.235816       7.335170       1.702652      13.571195           0.003389
          170              O       1.435982      10.257517       7.411858      -0.549226      37.440997 0.51176805E+03  0.12142681E+05                                 8.877178                            6.963246       0.487438       2.201935                    0.999073      27.399630      71.374273       0.726579       0.355289      -1.142825       0.027613      -0.031149      -0.025346       0.048736       0.026864      -0.033045       0.023023       0.010115      -0.190322      -0.081752       0.021503       0.060249             10.493148      12.324911      -6.444188      -1.072080      12.834285       1.555385       6.320248           0.033996
          171              O       2.161611       7.953550       2.619409      -0.617494      37.603832 0.62527067E+03  0.15610762E+05                                 8.876854                            7.788862       0.256300       2.104181                    0.998061      29.133741      78.063088       0.674278       0.363841      -1.135093      -0.043915       0.012012      -0.018917       0.049302      -0.072246      -0.074368      -0.046591      -0.019760       0.100894      -0.134638       0.050852       0.083786              9.322142       7.059805      -0.453252       1.686507      10.537771      -3.551802      10.368851           0.003380
          172              O       1.435982       9.005998       0.775131      -0.549236      37.445049 0.51183052E+03  0.12144582E+05                                 8.877967                            6.963798       0.487183       2.201848                    0.999072      27.400545      71.378820       0.726528       0.355302      -1.142810       0.027613      -0.006369       0.039664       0.048747      -0.042032      -0.006765       0.027472       0.097623       0.072113      -0.081706       0.021457       0.060249             10.494167      12.326249       2.293979       6.117567       6.602364       2.043194      12.553889           0.034008
          173              O       2.161611       1.708300       8.197681      -0.617539      37.609536 0.62538300E+03  0.15614351E+05                                 8.878038                            7.789791       0.256884       2.104377                    0.998062      29.134785      78.069220       0.674204       0.363862      -1.135070      -0.043928       0.022394       0.000944       0.049316       0.028257      -0.099712       0.005713      -0.090638      -0.111494      -0.134623       0.050854       0.083769              9.323514       7.061014      -1.688200       0.450896      13.489161       1.848951       7.420366           0.003295
          174              O       1.435982       3.831716       8.186989      -0.549169      37.464371 0.51211245E+03  0.12153239E+05                                 8.882009                            6.966493       0.485448       2.201301                    0.999063      27.403702      71.398459       0.726248       0.355381      -1.142719       0.027588      -0.037571       0.014396       0.048785      -0.014999      -0.039766      -0.050177       0.057808      -0.047860      -0.081392       0.021155       0.060237             10.499526      12.333172      -4.153448       5.048932       9.300588      -3.600756       9.864818           0.034036
          175              O       2.161611      -1.470651       7.786059      -0.617498      37.603985 0.62527995E+03  0.15611063E+05                                 8.876842                            7.788891       0.256089       2.104092                    0.998063      29.134259      78.064851       0.674280       0.363838      -1.135094      -0.043941      -0.010375      -0.019847       0.049319      -0.100537       0.025358       0.040856      -0.009889       0.130727      -0.134645       0.050844       0.083801              9.322078       7.059869       1.233959       1.235816       7.335170       1.702652      13.571195           0.003389
          176              O       1.435982      -2.541617       5.952473      -0.549226      37.441002 0.51176805E+03  0.12142681E+05                                 8.877179                            6.963246       0.487438       2.201936                    0.999073      27.399631      71.374275       0.726580       0.355289      -1.142825       0.027613       0.031149       0.025346       0.048736      -0.026864       0.033045       0.023023       0.010115      -0.190322      -0.081752       0.021503       0.060249             10.493149      12.324913       6.444189       1.072080      12.834286       1.555386       6.320248           0.033996
          177              O       2.161611      -0.237650      10.744922      -0.617494      37.603830 0.62527064E+03  0.15610760E+05                                 8.876854                            7.788861       0.256300       2.104181                    0.998061      29.133741      78.063086       0.674278       0.363841      -1.135093      -0.043915      -0.012012       0.018917       0.049302       0.072246       0.074368      -0.046591      -0.019760       0.100894      -0.134638       0.050852       0.083786              9.322142       7.059805       0.453252      -1.686507      10.537770      -3.551802      10.368850           0.003380
          178              O       1.435982      -1.290098      12.589200      -0.549236      37.445054 0.51183060E+03  0.12144585E+05                                 8.877967                            6.963799       0.487184       2.201848                    0.999072      27.400548      71.378828       0.726528       0.355302      -1.142810       0.027613       0.006369      -0.039664       0.048747       0.042032       0.006766       0.027472       0.097623       0.072113      -0.081706       0.021457       0.060249             10.494168      12.326249      -2.293979      -6.117568       6.602365       2.043194      12.553889           0.034008
          179              O       5.476589      -1.708300       8.197681      -0.617504      37.604985 0.62529130E+03  0.15611422E+05                                 8.877068                            7.789011       0.256401       2.104206                    0.998063      29.134098      78.064673       0.674268       0.363843      -1.135090       0.043938      -0.022376       0.000944       0.049316       0.028292       0.099734      -0.005732      -0.090602      -0.111420      -0.134639       0.050850       0.083789              9.322407       7.060083      -1.687578      -0.450703      13.487467      -1.849011       7.419670           0.003358
          180              O       6.202218      -3.831716       8.186989      -0.549208      37.449745 0.51189842E+03  0.12146673E+05                                 8.878971                            6.964466       0.486724       2.201706                    0.999070      27.401238      71.383510       0.726456       0.355323      -1.142786      -0.027605       0.037539       0.014339       0.048753      -0.015116       0.039778       0.050401       0.057767      -0.047586      -0.081620       0.021378       0.060242             10.495484      12.327910      -4.151599      -5.046283       9.297574       3.599218       9.860968           0.034001
          181              O       5.476589       1.470651       7.786059      -0.617517      37.604304 0.62528595E+03  0.15611250E+05                                 8.876921                            7.788956       0.256266       2.104156                    0.998063      29.134155      78.064656       0.674273       0.363841      -1.135092       0.043952       0.010384      -0.019854       0.049333      -0.100528      -0.025366      -0.040861      -0.009893       0.130712      -0.134639       0.050845       0.083794              9.322180       7.060005       1.234026      -1.235865       7.335223      -1.702733      13.571311           0.003366
          182              O       6.202218       2.541617       5.952473      -0.549218      37.444564 0.51182086E+03  0.12144308E+05                                 8.877948                            6.963775       0.487063       2.201821                    0.999071      27.400126      71.377818       0.726522       0.355306      -1.142805      -0.027603      -0.031167       0.025352       0.048745      -0.026881      -0.033011      -0.023010       0.010209      -0.190165      -0.081688       0.021439       0.060250             10.494145      12.326301       6.444961      -1.072148      12.835403      -1.555473       6.320733           0.034004
          183              O       5.476589       0.237650      10.744922      -0.617511      37.605897 0.62531129E+03  0.15612062E+05                                 8.877313                            7.789223       0.256707       2.104327                    0.998061      29.133942      78.064880       0.674247       0.363851      -1.135083       0.043918       0.012021       0.018920       0.049308       0.072240      -0.074338       0.046607      -0.019743       0.100944      -0.134624       0.050856       0.083768              9.322680       7.060274       0.453376       1.686957      10.538095       3.551938      10.369670           0.003331
          184              O       6.202218       1.290098      12.589200      -0.549202      37.456915 0.51200431E+03  0.12149907E+05                                 8.880405                            6.965421       0.486132       2.201509                    0.999067      27.402715      71.391268       0.726364       0.355347      -1.142758      -0.027593      -0.006341      -0.039709       0.048769       0.041980      -0.006835      -0.027345       0.097574       0.071663      -0.081531       0.021290       0.060242             10.497421      12.330420      -2.295097       6.119930       6.604228      -2.044154      12.557616           0.034021
          185              O       5.476589       9.424200       5.166650      -0.617504      37.604988 0.62529136E+03  0.15611423E+05                                 8.877069                            7.789011       0.256400       2.104206                    0.998063      29.134099      78.064677       0.674268       0.363843      -1.135090       0.043938       0.022376      -0.000944       0.049316      -0.028292      -0.099734      -0.005732      -0.090602      -0.111420      -0.134639       0.050850       0.083789              9.322407       7.060084       1.687579       0.450703      13.487468      -1.849011       7.419671           0.003358
          186              O       6.202218      11.547616       5.177342      -0.549208      37.449745 0.51189836E+03  0.12146671E+05                                 8.878971                            6.964465       0.486723       2.201706                    0.999070      27.401237      71.383507       0.726456       0.355323      -1.142786      -0.027605      -0.037539      -0.014339       0.048753       0.015116      -0.039778       0.050401       0.057767      -0.047586      -0.081620       0.021378       0.060242             10.495484      12.327912       4.151600       5.046285       9.297573       3.599217       9.860967           0.034001
          187              O       5.476589       6.245249       5.578272      -0.617517      37.604304 0.62528596E+03  0.15611250E+05                                 8.876921                            7.788956       0.256266       2.104156                    0.998063      29.134156      78.064657       0.674273       0.363841      -1.135092       0.043952      -0.010384       0.019854       0.049333       0.100528       0.025366      -0.040861      -0.009893       0.130712      -0.134639       0.050845       0.083794              9.322179       7.060005      -1.234026       1.235865       7.335222      -1.702733      13.571310           0.003366
          188              O       6.202218       5.174283       7.411858      -0.549218      37.444559 0.51182086E+03  0.12144308E+05                                 8.877947                            6.963776       0.487063       2.201821                    0.999071      27.400125      71.377816       0.726522       0.355306      -1.142805      -0.027603       0.031167      -0.025352       0.048745       0.026881       0.033011      -0.023010       0.010209      -0.190165      -0.081688       0.021439       0.060250             10.494144      12.326299      -6.444959       1.072147      12.835402      -1.555472       6.320733           0.034004
          189              O       5.476589       7.478250       2.619409      -0.617511      37.605894 0.62531124E+03  0.15612060E+05                                 8.877313                            7.789223       0.256708       2.104327                    0.998061      29.133941      78.064876       0.674247       0.363851      -1.135083       0.043918      -0.012021      -0.018920       0.049308      -0.072240       0.074338       0.046607      -0.019743       0.100944      -0.134624       0.050856       0.083768              9.322679       7.060274      -0.453375      -1.686957      10.538095       3.551938      10.369669           0.003331
          190              O       6.202218       6.425802       0.775131      -0.549202      37.456917 0.51200434E+03  0.12149908E+05                                 8.880405                            6.965421       0.486132       2.201509                    0.999067      27.402716      71.391271       0.726364       0.355347      -1.142758      -0.027593       0.006341       0.039709       0.048769      -0.041980       0.006835      -0.027345       0.097574       0.071663      -0.081531       0.021289       0.060242             10.497422      12.330421       2.295097      -6.119931       6.604228      -2.044154      12.557617           0.034021

******************************************************
Auxiliary information for the entire system
The total spin magnetic moment of the unit cell is   18.002651
The total net atomic charge of the unit cell is   0.000000
Accuracy of reproducing the electrostatic potential in the unit cell:
  The inner radius (bohr) =    5.0000
  The outer radius (bohr) =   12.0000
  Valid grid points have density less than (e/(bohr^3)) =    0.0001
  The number of valid grid points were=        70106
  The rms potential error without charges in kcal/mol is=     13.30368
  The rms potential error with partial charges in kcal/mol is=      0.50504
  The RRMSE value at monopole order=      0.03796
  The rms potential error with partial charges and cloud penetration in kcal/mol is=      0.49482
  The RRMSE value at monopole order with cloud penetration is=      0.03719
  The rms potential error with partial charges and atomic dipoles in kcal/mol is=      1.38465
  The RRMSE value at dipole order=      0.10408
  The rms potential error with partial charges, atomic dipoles and cloud penetration in kcal/mol is=      1.34062
  The RRMSE value at dipole order with cloud penetration=      0.10077

******************************************************
The electron densities and ab initio electrostatic potential were computed in VASP using the PBE functional and
projector augmented wave method. See the main text of the journal article for a description of computational details.
The atomic charges, dipoles, and quadrupoles were computed with the DDEC6 method as described in
(a) T. A. Manz and N. Gabaldon Limas, RSC Adv. 6 (2016) 47771-47801 DOI: 10.1039/c6ra04656h
(b) N. Gabaldon Limas and T. A. Manz, RSC Adv. 8 (2018) 2678-2707 DOI: 10.1039/c7ra11829e.
For each atom in the material, the electron cloud parameters were fit to the spherically averaged atom-in-material
electron density using radial positions for which this density was between 10^-4 and 10^-2 electrons per cubic bohr.
The polarizabilities, dispersion coefficients, and quantum Drude oscillator (QDO) parameters were fit using the MCLF method.
The magnetic structure of the system was optimized in VASP from the default ferromagnetic initial guess using spin polarization.
The atomic spin moments (ASMs) were computed on this optimized magnetic structure using the DDEC6 partition as inputs
to the method of T. A. Manz and D. S. Sholl, J. Chem. Theory Comput. 7 (2011) 4146-4164 DOI: 10.1021/ct200539n.
The RMSE and RRMSE were computed using a uniform grid with Ewald summation.
