# Supplementary material for: A collection of forcefield precursors for metal–organic frameworks
Source: RSC Adv. 2019 Nov 13;9(63):36492–507. doi: 10.1039/c9ra07327b (PMC9075174; doi:10.1039/c9ra07327b)
Supplement: RA-009-C9RA07327B-s6198 [file RA-009-C9RA07327B-s6198.xyz]

  190
jmolscript: load "" {1 1 1} spacegroup "x,y,z" unitcell [{     15.212000     0.000000     0.000000 }, {     -7.606000    13.173978     0.000000 }, {      0.000000     0.000000    15.451000 }]
Gd     7.606000     4.391414    11.588250     1.801624
Gd    -0.000000     8.782564    11.588250     1.801624
Gd    -0.000000     8.782564     3.862750     1.801625
Gd     7.606000     4.391414     3.862750     1.801625
Co     3.803000     6.586989     0.000000     1.056177
Co    -3.803000     6.586989     0.000000     1.050968
Co     7.606000     0.000000     0.000000     1.059167
Co    -3.803000     6.586989     7.725500     1.048990
Co     3.803000     6.586989     7.725500     1.056690
Co     7.606000     0.000000     7.725500     1.059586
H      6.237681     9.404903    13.059185     0.128739
H     12.632045     3.069537    13.059185     0.128877
H      3.948275     0.699538    13.059185     0.128876
H      1.368319     3.769075    13.059185     0.128738
H     -5.026045    10.104441    13.059185     0.128877
H      3.657725    12.474440    13.059185     0.128876
H     -1.368319     3.769075    10.117315     0.128848
H      5.026045    10.104441    10.117315     0.128894
H     -3.657725    12.474440    10.117315     0.128758
H      8.974319     9.404903    10.117315     0.128848
H      2.579955     3.069537    10.117315     0.128894
H     11.263725     0.699538    10.117315     0.128758
H      1.368319     3.769075     2.391815     0.128737
H     -5.026045    10.104441     2.391815     0.128877
H      3.657725    12.474440     2.391815     0.128876
H      6.237681     9.404903     2.391815     0.128737
H     12.632045     3.069537     2.391815     0.128877
H      3.948275     0.699538     2.391815     0.128876
H      8.974319     9.404903     5.333685     0.128847
H      2.579955     3.069537     5.333685     0.128895
H     11.263725     0.699538     5.333685     0.128758
H     -1.368319     3.769075     5.333685     0.128847
H      5.026045    10.104441     5.333685     0.128895
H     -3.657725    12.474440     5.333685     0.128758
H      7.606000    10.565530    11.588250     0.098616
H     12.953018     1.304224    11.588250     0.098686
H      2.258982     1.304224    11.588250     0.098802
H      0.000000     2.608448    11.588250     0.098615
H     -5.347018    11.869754    11.588250     0.098684
H      5.347018    11.869754    11.588250     0.098802
H      0.000000     2.608448     3.862750     0.098616
H     -5.347018    11.869754     3.862750     0.098685
H      5.347018    11.869754     3.862750     0.098803
H      7.606000    10.565530     3.862750     0.098615
H     12.953018     1.304224     3.862750     0.098684
H      2.258982     1.304224     3.862750     0.098802
C      5.948653     6.704237    13.304856     0.594805
C      6.810412     7.561863    12.422604     0.144231
C      6.787594     8.950401    12.461232    -0.135588
C     10.437714     4.670175    13.304856     0.594155
C     10.749560     3.495056    12.422604     0.144841
C     11.963477     2.820549    12.461232    -0.135069
C      6.431634     1.799565    13.304856     0.594675
C      5.258028     2.117058    12.422604     0.144255
C      4.066928     1.403029    12.461232    -0.135169
C      1.657347     6.469741    13.304856     0.594805
C      0.795588     5.612115    12.422604     0.144231
C      0.818406     4.223577    12.461232    -0.135588
C     -2.831714     8.503803    13.304856     0.594154
C     -3.143560     9.678922    12.422604     0.144841
C     -4.357477    10.353429    12.461232    -0.135069
C      1.174366    11.374413    13.304856     0.594675
C      2.347972    11.056920    12.422604     0.144255
C      3.539072    11.770949    12.461232    -0.135169
C     -1.657347     6.469741     9.871644     0.594028
C     -0.795588     5.612115    10.753896     0.144944
C     -0.818406     4.223577    10.715269    -0.135202
C      2.831714     8.503803     9.871644     0.594559
C      3.143560     9.678922    10.753896     0.144423
C      4.357477    10.353429    10.715269    -0.134998
C     -1.174366    11.374413     9.871644     0.594959
C     -2.347972    11.056920    10.753896     0.144193
C     -3.539072    11.770949    10.715269    -0.135436
C      9.263347     6.704237     9.871644     0.594029
C      8.401588     7.561863    10.753896     0.144944
C      8.424406     8.950401    10.715269    -0.135202
C      4.774286     4.670175     9.871644     0.594559
C      4.462440     3.495056    10.753896     0.144423
C      3.248523     2.820549    10.715269    -0.134998
C      8.780366     1.799565     9.871644     0.594959
C      9.953972     2.117058    10.753896     0.144193
C     11.145072     1.403029    10.715269    -0.135436
C      1.657347     6.469741     2.146144     0.594806
C      0.795588     5.612115     3.028396     0.144230
C      0.818406     4.223577     2.989769    -0.135587
C     -2.831714     8.503803     2.146144     0.594157
C     -3.143560     9.678922     3.028396     0.144841
C     -4.357477    10.353429     2.989769    -0.135068
C      1.174366    11.374413     2.146144     0.594674
C      2.347972    11.056920     3.028396     0.144255
C      3.539072    11.770949     2.989769    -0.135169
C      5.948653     6.704237     2.146144     0.594805
C      6.810412     7.561863     3.028396     0.144230
C      6.787594     8.950401     2.989769    -0.135587
C     10.437714     4.670175     2.146144     0.594156
C     10.749560     3.495056     3.028396     0.144841
C     11.963477     2.820549     2.989769    -0.135068
C      6.431634     1.799565     2.146144     0.594674
C      5.258028     2.117058     3.028396     0.144255
C      4.066928     1.403029     2.989769    -0.135169
C      9.263347     6.704237     5.579356     0.594027
C      8.401588     7.561863     4.697104     0.144945
C      8.424406     8.950401     4.735732    -0.135202
C      4.774286     4.670175     5.579356     0.594560
C      4.462440     3.495056     4.697104     0.144423
C      3.248523     2.820549     4.735732    -0.134997
C      8.780366     1.799565     5.579356     0.594958
C      9.953972     2.117058     4.697104     0.144193
C     11.145072     1.403029     4.735732    -0.135436
C     -1.657347     6.469741     5.579356     0.594028
C     -0.795588     5.612115     4.697104     0.144945
C     -0.818406     4.223577     4.735732    -0.135201
C      2.831714     8.503803     5.579356     0.594559
C      3.143560     9.678922     4.697104     0.144423
C      4.357477    10.353429     4.735732    -0.134997
C     -1.174366    11.374413     5.579356     0.594958
C     -2.347972    11.056920     4.697104     0.144193
C     -3.539072    11.770949     4.735732    -0.135436
C      7.606000     9.635448    11.588250    -0.051762
C     12.147543     1.769265    11.588250    -0.051580
C      3.064457     1.769265    11.588250    -0.051311
C      0.000000     3.538530    11.588250    -0.051762
C     -4.541543    11.404713    11.588250    -0.051579
C      4.541543    11.404713    11.588250    -0.051311
C      0.000000     3.538530     3.862750    -0.051762
C     -4.541543    11.404713     3.862750    -0.051580
C      4.541543    11.404713     3.862750    -0.051311
C      7.606000     9.635448     3.862750    -0.051762
C     12.147543     1.769265     3.862750    -0.051580
C      3.064457     1.769265     3.862750    -0.051311
N      7.606000     6.884194    11.588250    -0.325335
N      9.764887     3.144892    11.588250    -0.325198
N      5.447113     3.144892    11.588250    -0.325210
N     -0.000000     6.289784    11.588250    -0.325335
N     -2.158887    10.029086    11.588250    -0.325198
N      2.158887    10.029086    11.588250    -0.325210
N     -0.000000     6.289784     3.862750    -0.325335
N     -2.158887    10.029086     3.862750    -0.325198
N      2.158887    10.029086     3.862750    -0.325210
N      7.606000     6.884194     3.862750    -0.325335
N      9.764887     3.144892     3.862750    -0.325198
N      5.447113     3.144892     3.862750    -0.325210
O      6.154775     5.451919    13.242434    -0.606597
O      5.124162     7.289162    14.016838    -0.551126
O      9.250113     5.117827    13.242434    -0.607081
O     11.356519     5.091742    14.016838    -0.551073
O      7.413112     2.604232    13.242434    -0.605968
O      6.337319     0.793073    14.016838    -0.550831
O      1.451225     7.722059    13.242434    -0.606597
O      2.481838     5.884816    14.016838    -0.551126
O     -1.644113     8.056151    13.242434    -0.607082
O     -3.750519     8.082236    14.016838    -0.551071
O      0.192888    10.569746    13.242434    -0.605967
O      1.268681    12.380905    14.016838    -0.550832
O     -1.451225     7.722059     9.934066    -0.607441
O     -2.481838     5.884816     9.159662    -0.551447
O      1.644113     8.056151     9.934066    -0.605890
O      3.750519     8.082236     9.159662    -0.551127
O     -0.192888    10.569746     9.934066    -0.606140
O     -1.268681    12.380905     9.159662    -0.551106
O      9.057225     5.451919     9.934066    -0.607441
O     10.087838     7.289162     9.159662    -0.551447
O      5.961887     5.117827     9.934066    -0.605890
O      3.855481     5.091742     9.159662    -0.551126
O      7.798888     2.604232     9.934066    -0.606140
O      8.874681     0.793073     9.159662    -0.551107
O      1.451225     7.722059     2.208566    -0.606597
O      2.481838     5.884816     1.434162    -0.551128
O     -1.644113     8.056151     2.208566    -0.607081
O     -3.750519     8.082236     1.434162    -0.551070
O      0.192888    10.569746     2.208566    -0.605968
O      1.268681    12.380905     1.434162    -0.550832
O      6.154775     5.451919     2.208566    -0.606597
O      5.124162     7.289162     1.434162    -0.551128
O      9.250113     5.117827     2.208566    -0.607082
O     11.356519     5.091742     1.434162    -0.551069
O      7.413112     2.604232     2.208566    -0.605968
O      6.337319     0.793073     1.434162    -0.550833
O      9.057225     5.451919     5.516934    -0.607442
O     10.087838     7.289162     6.291338    -0.551444
O      5.961887     5.117827     5.516934    -0.605890
O      3.855481     5.091742     6.291338    -0.551125
O      7.798888     2.604232     5.516934    -0.606140
O      8.874681     0.793073     6.291338    -0.551106
O     -1.451225     7.722059     5.516934    -0.607441
O     -2.481838     5.884816     6.291338    -0.551445
O      1.644113     8.056151     5.516934    -0.605890
O      3.750519     8.082236     6.291338    -0.551124
O     -0.192888    10.569746     5.516934    -0.606140
O     -1.268681    12.380905     6.291338    -0.551108

The following XYZ coordinates are in angstroms. Other properties are in atomic units.
The sperically averaged electron density of each atom fit to a function of the form exp(a - br)
eigen_1, eigen_2 and eigen_3 are the three eigenvalues of traceless quadrupole moment tensor
  atom number  atomic symbol              X              Y              Z     net charge C6 coefficient C8 coefficient C10 coefficient fluctuating dipole atomic polarizability isotropic forcefield polarizability              a              b squared Pearson coefficient          <r^3>          <r^4>         wp_QDO          m_QDO          q_QDO       dipole_x       dipole_y       dipole_z         dipole            Qxy            Qxz            Qyz     Q(x^2-y^2)  Q(3z^2 - R^2)        eigen_1        eigen_2        eigen_3 static polarizability      alpha(xx)      alpha(xy)      alpha(xz)      alpha(yy)      alpha(yz)      alpha(zz) atomic spin moment
            1             Gd       7.606000       4.391414      11.588250       1.801624     170.276211 0.42480603E+04  0.15863348E+06                                22.113067                           19.340674       1.793393       2.230513                    0.995773      86.756585     221.506434       0.496727       0.330205      -1.255295       0.000199       0.000226       0.000003       0.000301      -0.000151      -0.000038       0.000179      -0.000115       0.727850      -0.121470      -0.121147       0.242617             24.253388      27.390219       0.003863      -0.003053      27.391575       0.001494      17.978369           0.001100
            2             Gd      -0.000000       8.782564      11.588250       1.801624     170.276196 0.42480597E+04  0.15863345E+06                                22.113067                           19.340674       1.793393       2.230512                    0.995773      86.756584     221.506437       0.496727       0.330205      -1.255295      -0.000199      -0.000226       0.000003       0.000301      -0.000151       0.000038      -0.000179      -0.000115       0.727850      -0.121470      -0.121147       0.242617             24.253388      27.390221       0.003867       0.003053      27.391574      -0.001499      17.978370           0.001100
            3             Gd      -0.000000       8.782564       3.862750       1.801625     170.276224 0.42480606E+04  0.15863348E+06                                22.113060                           19.340668       1.793398       2.230514                    0.995773      86.756549     221.506270       0.496728       0.330205      -1.255295      -0.000199      -0.000226      -0.000003       0.000301      -0.000151      -0.000038       0.000179      -0.000115       0.727850      -0.121470      -0.121147       0.242617             24.253380      27.390210       0.003863      -0.003053      27.391566       0.001494      17.978363           0.001100
            4             Gd       7.606000       4.391414       3.862750       1.801625     170.276212 0.42480600E+04  0.15863345E+06                                22.113060                           19.340667       1.793398       2.230514                    0.995773      86.756546     221.506262       0.496728       0.330205      -1.255295       0.000199       0.000226      -0.000003       0.000301      -0.000151       0.000038      -0.000179      -0.000115       0.727850      -0.121470      -0.121147       0.242617             24.253380      27.390211       0.003866       0.003053      27.391564      -0.001498      17.978365           0.001100
            5             Co       3.803000       6.586989       0.000000       1.056177     110.872806 0.19169536E+04  0.60418125E+05                                17.634271                           13.402937       0.606716       2.086905                    0.996457      43.144735     111.383940       0.553007       0.351414      -1.200164      -0.000000       0.000000       0.000000       0.000000       0.108222      -0.000000       0.000001      -0.127038      -0.236634      -0.086046      -0.078878       0.164925             22.406185      26.661197       1.284088       0.000001       8.861124      -0.000000      31.696233           2.836041
            6             Co      -3.803000       6.586989       0.000000       1.050968     111.330205 0.19257925E+04  0.60777786E+05                                17.695365                           13.445186       0.600905       2.084268                    0.996503      43.190148     111.643019       0.551335       0.352010      -1.199434       0.000000      -0.000000      -0.000000       0.000000      -0.103741       0.000006       0.000000      -0.128301      -0.244743      -0.081581      -0.081183       0.162764             22.488555      12.241795       7.094107      -0.000002      23.402103       0.000000      31.821768           2.828651
            7             Co       7.606000       0.000000       0.000000       1.059167     110.780062 0.19152475E+04  0.60346538E+05                                17.618034                           13.391489       0.609189       2.087649                    0.996467      43.147003     111.346982       0.553623       0.351127      -1.200497       0.000000      -0.000000       0.000000       0.000000      -0.001302       0.000002       0.000002       0.248583      -0.243264      -0.083754      -0.081088       0.164843             22.384011      14.410195      -8.340199      -0.000001      21.076034       0.000000      31.665803           2.841210
            8             Co      -3.803000       6.586989       7.725500       1.048990     111.227905 0.19237666E+04  0.60700210E+05                                17.690072                           13.442527       0.599127       2.084112                    0.996478      43.156320     111.557073       0.551096       0.352242      -1.199191       0.000000       0.000000       0.000000       0.000000      -0.105774      -0.000001      -0.000003      -0.123582      -0.240630      -0.082395      -0.080210       0.162605             22.481340      26.743704      -1.284482       0.000000       8.886223       0.000001      31.814093           2.821687
            9             Co       3.803000       6.586989       7.725500       1.056690     110.188414 0.19043820E+04  0.59915691E+05                                17.558273                           13.355276       0.610300       2.089551                    0.996380      43.038260     110.965015       0.554290       0.351223      -1.200479       0.000000      -0.000000       0.000000       0.000000       0.116307      -0.000003      -0.000001      -0.109046      -0.222898      -0.091303      -0.074299       0.165602             22.298936      12.144691      -7.024053       0.000000      23.212040       0.000001      31.540078           2.825122
           10             Co       7.606000       0.000000       7.725500       1.059586     110.652136 0.19127007E+04  0.60243821E+05                                17.602436                           13.380567       0.610631       2.088433                    0.996443      43.129775     111.267111       0.553997       0.351021      -1.200636      -0.000000       0.000000       0.000000       0.000000      -0.001459      -0.000003       0.000003       0.255690      -0.233926      -0.088865      -0.077975       0.166841             22.364819      14.399080       8.332749       0.000002      21.055470       0.000001      31.639907           2.843550
           11              H       6.237681       9.404903      13.059185       0.128739       1.157101 0.85370354E+01  0.84176733E+02                                 1.740924                            1.648739      -1.111109       2.359066                    0.997109       3.349916       9.041037       0.520227       1.194065      -0.729933      -0.021583       0.017389       0.025529       0.037683      -0.002282      -0.010657       0.008642      -0.010950       0.002275      -0.014364      -0.001133       0.015497              1.773687       1.857368      -0.309328      -0.375454       1.696994       0.210778       1.766701          -0.000061
           12              H      12.632045       3.069537      13.059185       0.128877       1.156869 0.85350913E+01  0.84155725E+02                                 1.740999                            1.648802      -1.111923       2.358869                    0.997103       3.349306       9.040328       0.520081       1.194428      -0.729852       0.025898       0.010064       0.025515       0.037723      -0.003572       0.012844       0.004850       0.009451       0.002327      -0.014326      -0.001210       0.015536              1.773758       2.005061       0.224134       0.370321       1.549421       0.219789       1.766791          -0.000073
           13              H       3.948275       0.699538      13.059185       0.128876       1.156114 0.85279264E+01  0.84065536E+02                                 1.740117                            1.648014      -1.110408       2.359607                    0.997115       3.348025       9.035156       0.520262       1.194290      -0.729890      -0.004278      -0.027437       0.025539       0.037727       0.005854      -0.002160      -0.013566       0.001548       0.002336      -0.014373      -0.001125       0.015498              1.772836       1.468550       0.085175       0.005163       2.084094      -0.430249       1.765864          -0.000017
           14              H       1.368319       3.769075      13.059185       0.128738       1.157102 0.85370439E+01  0.84176840E+02                                 1.740926                            1.648740      -1.111110       2.359066                    0.997109       3.349917       9.041042       0.520227       1.194066      -0.729933       0.021584      -0.017389       0.025529       0.037683      -0.002282       0.010657      -0.008642      -0.010950       0.002275      -0.014364      -0.001133       0.015497              1.773689       1.857369      -0.309328       0.375455       1.696996      -0.210778       1.766702          -0.000061
           15              H      -5.026045      10.104441      13.059185       0.128877       1.156870 0.85350981E+01  0.84155810E+02                                 1.741000                            1.648802      -1.111923       2.358869                    0.997103       3.349307       9.040332       0.520081       1.194428      -0.729852      -0.025898      -0.010064       0.025515       0.037723      -0.003572      -0.012844      -0.004850       0.009451       0.002327      -0.014326      -0.001210       0.015536              1.773758       2.005062       0.224134      -0.370321       1.549421      -0.219789       1.766792          -0.000073
           16              H       3.657725      12.474440      13.059185       0.128876       1.156115 0.85279330E+01  0.84065615E+02                                 1.740117                            1.648015      -1.110409       2.359607                    0.997115       3.348026       9.035159       0.520262       1.194289      -0.729890       0.004278       0.027437       0.025539       0.037727       0.005854       0.002160       0.013566       0.001548       0.002336      -0.014373      -0.001125       0.015498              1.772837       1.468551       0.085175      -0.005163       2.084095       0.430249       1.765864          -0.000016
           17              H      -1.368319       3.769075      10.117315       0.128848       1.157166 0.85376069E+01  0.84184660E+02                                 1.741079                            1.648866      -1.112487       2.358535                    0.997099       3.349749       9.041019       0.520168       1.194170      -0.729909      -0.021636      -0.017385      -0.025525       0.037708       0.002323       0.010606       0.008705      -0.010942       0.002305      -0.014316      -0.001229       0.015545              1.773850       1.857532       0.309380       0.375537       1.697117       0.210828       1.766901          -0.000118
           18              H       5.026045      10.104441      10.117315       0.128894       1.156493 0.85311915E+01  0.84105079E+02                                 1.740433                            1.648277      -1.111527       2.359105                    0.997106       3.348346       9.036175       0.520249       1.194213      -0.729907       0.025915      -0.010026      -0.025532       0.037736       0.003597      -0.012839       0.004876       0.009415       0.002316      -0.014355      -0.001165       0.015520              1.773184       2.004429      -0.224036      -0.370184       1.548911       0.219646       1.766213          -0.000109
           19              H      -3.657725      12.474440      10.117315       0.128758       1.156468 0.85308929E+01  0.84099200E+02                                 1.740176                            1.648060      -1.110374       2.359473                    0.997116       3.348657       9.036085       0.520386       1.193941      -0.729968      -0.004284       0.027386      -0.025546       0.037695      -0.005870       0.002142      -0.013555       0.001546       0.002290      -0.014373      -0.001112       0.015485              1.772912       1.468594      -0.085157      -0.005174       2.084170      -0.430289       1.765972          -0.000079
           20              H       8.974319       9.404903      10.117315       0.128848       1.157167 0.85376110E+01  0.84184709E+02                                 1.741080                            1.648867      -1.112488       2.358534                    0.997099       3.349750       9.041022       0.520168       1.194169      -0.729910       0.021636       0.017385      -0.025525       0.037708       0.002323      -0.010606      -0.008706      -0.010942       0.002305      -0.014316      -0.001229       0.015545              1.773851       1.857532       0.309380      -0.375538       1.697118      -0.210828       1.766902          -0.000118
           21              H       2.579955       3.069537      10.117315       0.128894       1.156492 0.85311878E+01  0.84105036E+02                                 1.740433                            1.648277      -1.111527       2.359105                    0.997106       3.348345       9.036173       0.520249       1.194214      -0.729907      -0.025915       0.010026      -0.025532       0.037736       0.003597       0.012839      -0.004876       0.009415       0.002316      -0.014355      -0.001165       0.015520              1.773184       2.004429      -0.224036       0.370184       1.548911      -0.219646       1.766213          -0.000109
           22              H      11.263725       0.699538      10.117315       0.128758       1.156468 0.85308966E+01  0.84099244E+02                                 1.740176                            1.648060      -1.110375       2.359473                    0.997116       3.348658       9.036087       0.520386       1.193941      -0.729968       0.004284      -0.027386      -0.025546       0.037695      -0.005870      -0.002142       0.013555       0.001546       0.002290      -0.014373      -0.001112       0.015485              1.772912       1.468594      -0.085157       0.005174       2.084170       0.430289       1.765972          -0.000079
           23              H       1.368319       3.769075       2.391815       0.128737       1.157104 0.85370614E+01  0.84177057E+02                                 1.740928                            1.648743      -1.111111       2.359065                    0.997109       3.349919       9.041050       0.520226       1.194067      -0.729933       0.021584      -0.017389      -0.025529       0.037683      -0.002282      -0.010657       0.008642      -0.010950       0.002275      -0.014364      -0.001133       0.015497              1.773691       1.857372      -0.309328      -0.375456       1.696997       0.210778       1.766705          -0.000061
           24              H      -5.026045      10.104441       2.391815       0.128877       1.156871 0.85351082E+01  0.84155929E+02                                 1.741001                            1.648803      -1.111924       2.358868                    0.997103       3.349308       9.040334       0.520081       1.194427      -0.729852      -0.025898      -0.010064      -0.025515       0.037723      -0.003572       0.012844       0.004850       0.009451       0.002327      -0.014326      -0.001210       0.015536              1.773759       2.005063       0.224134       0.370322       1.549422       0.219789       1.766793          -0.000073
           25              H       3.657725      12.474440       2.391815       0.128876       1.156114 0.85279274E+01  0.84065546E+02                                 1.740117                            1.648014      -1.110408       2.359607                    0.997115       3.348024       9.035153       0.520262       1.194290      -0.729890       0.004278       0.027437      -0.025539       0.037727       0.005854      -0.002160      -0.013566       0.001548       0.002336      -0.014373      -0.001125       0.015498              1.772836       1.468550       0.085175       0.005163       2.084093      -0.430249       1.765864          -0.000017
           26              H       6.237681       9.404903       2.391815       0.128737       1.157104 0.85370651E+01  0.84177100E+02                                 1.740928                            1.648743      -1.111112       2.359065                    0.997109       3.349920       9.041052       0.520226       1.194066      -0.729933      -0.021584       0.017389      -0.025529       0.037683      -0.002282       0.010657      -0.008642      -0.010950       0.002275      -0.014364      -0.001133       0.015497              1.773691       1.857372      -0.309328       0.375456       1.696997      -0.210778       1.766705          -0.000061
           27              H      12.632045       3.069537       2.391815       0.128877       1.156872 0.85351132E+01  0.84155988E+02                                 1.741001                            1.648803      -1.111924       2.358868                    0.997103       3.349309       9.040336       0.520081       1.194427      -0.729852       0.025898       0.010064      -0.025515       0.037723      -0.003572      -0.012844      -0.004850       0.009451       0.002327      -0.014326      -0.001210       0.015536              1.773759       2.005063       0.224134      -0.370322       1.549422      -0.219789       1.766793          -0.000073
           28              H       3.948275       0.699538       2.391815       0.128876       1.156115 0.85279380E+01  0.84065675E+02                                 1.740118                            1.648015      -1.110409       2.359607                    0.997115       3.348026       9.035159       0.520262       1.194289      -0.729890      -0.004278      -0.027437      -0.025539       0.037727       0.005854       0.002160       0.013566       0.001548       0.002336      -0.014373      -0.001125       0.015498              1.772837       1.468551       0.085175      -0.005163       2.084095       0.430249       1.765865          -0.000017
           29              H       8.974319       9.404903       5.333685       0.128847       1.157168 0.85376235E+01  0.84184865E+02                                 1.741081                            1.648868      -1.112490       2.358533                    0.997099       3.349753       9.041032       0.520167       1.194170      -0.729909       0.021636       0.017385       0.025525       0.037708       0.002323       0.010606       0.008706      -0.010942       0.002305      -0.014316      -0.001229       0.015545              1.773852       1.857534       0.309380       0.375538       1.697120       0.210829       1.766903          -0.000118
           30              H       2.579955       3.069537       5.333685       0.128895       1.156491 0.85311703E+01  0.84104820E+02                                 1.740431                            1.648275      -1.111526       2.359106                    0.997106       3.348343       9.036165       0.520250       1.194213      -0.729907      -0.025915       0.010026       0.025531       0.037736       0.003597      -0.012839       0.004876       0.009415       0.002316      -0.014355      -0.001165       0.015520              1.773182       2.004427      -0.224036      -0.370183       1.548909       0.219646       1.766210          -0.000109
           31              H      11.263725       0.699538       5.333685       0.128758       1.156468 0.85308988E+01  0.84099276E+02                                 1.740177                            1.648061      -1.110375       2.359473                    0.997116       3.348659       9.036092       0.520386       1.193941      -0.729968       0.004284      -0.027386       0.025546       0.037695      -0.005870       0.002142      -0.013555       0.001546       0.002290      -0.014373      -0.001112       0.015485              1.772913       1.468595      -0.085157      -0.005174       2.084172      -0.430290       1.765972          -0.000079
           32              H      -1.368319       3.769075       5.333685       0.128847       1.157169 0.85376254E+01  0.84184892E+02                                 1.741082                            1.648868      -1.112490       2.358533                    0.997099       3.349753       9.041034       0.520167       1.194170      -0.729909      -0.021636      -0.017385       0.025525       0.037708       0.002323      -0.010606      -0.008706      -0.010942       0.002305      -0.014316      -0.001229       0.015545              1.773853       1.857535       0.309381      -0.375538       1.697120      -0.210829       1.766904          -0.000118
           33              H       5.026045      10.104441       5.333685       0.128895       1.156490 0.85311682E+01  0.84104788E+02                                 1.740430                            1.648274      -1.111526       2.359106                    0.997106       3.348343       9.036162       0.520250       1.194212      -0.729907       0.025915      -0.010026       0.025531       0.037736       0.003597       0.012839      -0.004876       0.009415       0.002316      -0.014355      -0.001165       0.015520              1.773181       2.004426      -0.224035       0.370183       1.548908      -0.219645       1.766209          -0.000109
           34              H      -3.657725      12.474440       5.333685       0.128758       1.156468 0.85308970E+01  0.84099249E+02                                 1.740176                            1.648060      -1.110375       2.359473                    0.997116       3.348659       9.036090       0.520386       1.193941      -0.729968      -0.004284       0.027386       0.025546       0.037695      -0.005870      -0.002142       0.013555       0.001546       0.002290      -0.014373      -0.001112       0.015485              1.772912       1.468594      -0.085157       0.005174       2.084171       0.430289       1.765971          -0.000079
           35              H       7.606000      10.565530      11.588250       0.098616       1.081395 0.76095675E+01  0.72454518E+02                                 1.620696                            1.520560      -0.718932       2.524680                    0.999810       3.259651       8.471690       0.564576       1.139405      -0.743127       0.000025       0.033200       0.000001       0.033200      -0.000000      -0.008479      -0.000010      -0.017181      -0.003960      -0.013726       0.004475       0.009250              1.661497       1.538649      -0.000006      -0.019486       2.197120      -0.000000       1.248721          -0.000077
           36              H      12.953018       1.304224      11.588250       0.098686       1.081094 0.76069396E+01  0.72423678E+02                                 1.620459                            1.520350      -0.718896       2.524773                    0.999811       3.259050       8.469954       0.564582       1.139484      -0.743110       0.028794      -0.016577      -0.000016       0.033225      -0.007451       0.004243       0.007331       0.008597      -0.003957      -0.013726       0.004464       0.009262              1.661245       2.032162      -0.285076       0.009726       1.703015       0.016873       1.248558          -0.000071
           37              H       2.258982       1.304224      11.588250       0.098802       1.080587 0.76025446E+01  0.72372791E+02                                 1.620132                            1.520057      -0.718864       2.524932                    0.999812       3.258073       8.467426       0.564544       1.139703      -0.743060      -0.028815      -0.016620      -0.000001       0.033265       0.007464       0.004232      -0.007321       0.008618      -0.003936      -0.013724       0.004449       0.009275              1.660905       2.031746       0.284988       0.009743       1.702638      -0.016849       1.248331          -0.000070
           38              H       0.000000       2.608448      11.588250       0.098615       1.081397 0.76095816E+01  0.72454684E+02                                 1.620698                            1.520561      -0.718933       2.524679                    0.999810       3.259654       8.471699       0.564576       1.139405      -0.743127      -0.000025      -0.033201       0.000001       0.033201      -0.000000       0.008479       0.000010      -0.017181      -0.003960      -0.013726       0.004475       0.009250              1.661498       1.538650      -0.000006       0.019486       2.197123       0.000000       1.248722          -0.000077
           39              H      -5.347018      11.869754      11.588250       0.098684       1.081096 0.76069564E+01  0.72423883E+02                                 1.620462                            1.520352      -0.718897       2.524773                    0.999811       3.259053       8.469966       0.564581       1.139485      -0.743110      -0.028794       0.016577      -0.000016       0.033225      -0.007451      -0.004243      -0.007331       0.008597      -0.003957      -0.013726       0.004464       0.009262              1.661248       2.032166      -0.285077      -0.009726       1.703018      -0.016873       1.248560          -0.000071
           40              H       5.347018      11.869754      11.588250       0.098802       1.080588 0.76025512E+01  0.72372873E+02                                 1.620133                            1.520058      -0.718864       2.524932                    0.999812       3.258074       8.467431       0.564544       1.139704      -0.743060       0.028815       0.016620      -0.000001       0.033265       0.007464      -0.004232       0.007321       0.008618      -0.003936      -0.013724       0.004449       0.009275              1.660906       2.031747       0.284988      -0.009743       1.702639       0.016849       1.248332          -0.000070
           41              H       0.000000       2.608448       3.862750       0.098616       1.081395 0.76095672E+01  0.72454513E+02                                 1.620696                            1.520559      -0.718932       2.524680                    0.999810       3.259651       8.471689       0.564576       1.139405      -0.743127      -0.000025      -0.033200      -0.000001       0.033200      -0.000000      -0.008479      -0.000010      -0.017181      -0.003960      -0.013726       0.004475       0.009250              1.661496       1.538649      -0.000006      -0.019486       2.197120      -0.000000       1.248720          -0.000077
           42              H      -5.347018      11.869754       3.862750       0.098685       1.081095 0.76069408E+01  0.72423694E+02                                 1.620460                            1.520350      -0.718896       2.524773                    0.999811       3.259050       8.469955       0.564582       1.139485      -0.743110      -0.028794       0.016577       0.000016       0.033225      -0.007451       0.004243       0.007331       0.008597      -0.003957      -0.013726       0.004464       0.009262              1.661246       2.032163      -0.285076       0.009726       1.703016       0.016873       1.248558          -0.000071
           43              H       5.347018      11.869754       3.862750       0.098803       1.080587 0.76025432E+01  0.72372770E+02                                 1.620131                            1.520056      -0.718864       2.524932                    0.999812       3.258073       8.467424       0.564545       1.139702      -0.743060       0.028815       0.016620       0.000001       0.033265       0.007464       0.004232      -0.007321       0.008618      -0.003936      -0.013724       0.004449       0.009275              1.660904       2.031745       0.284988       0.009743       1.702637      -0.016849       1.248330          -0.000070
           44              H       7.606000      10.565530       3.862750       0.098615       1.081397 0.76095813E+01  0.72454679E+02                                 1.620698                            1.520561      -0.718933       2.524679                    0.999810       3.259654       8.471698       0.564576       1.139405      -0.743127       0.000025       0.033201      -0.000001       0.033201      -0.000000       0.008479       0.000010      -0.017181      -0.003960      -0.013726       0.004476       0.009250              1.661498       1.538650      -0.000006       0.019486       2.197122       0.000000       1.248721          -0.000077
           45              H      12.953018       1.304224       3.862750       0.098684       1.081096 0.76069526E+01  0.72423840E+02                                 1.620462                            1.520352      -0.718897       2.524773                    0.999811       3.259052       8.469964       0.564581       1.139486      -0.743110       0.028794      -0.016577       0.000016       0.033225      -0.007451      -0.004243      -0.007331       0.008597      -0.003957      -0.013726       0.004464       0.009262              1.661248       2.032165      -0.285077      -0.009726       1.703018      -0.016873       1.248559          -0.000071
           46              H       2.258982       1.304224       3.862750       0.098802       1.080588 0.76025510E+01  0.72372868E+02                                 1.620132                            1.520057      -0.718864       2.524932                    0.999812       3.258074       8.467430       0.564544       1.139703      -0.743060      -0.028815      -0.016620       0.000001       0.033265       0.007464      -0.004232       0.007321       0.008618      -0.003936      -0.013724       0.004449       0.009275              1.660906       2.031747       0.284988      -0.009743       1.702639       0.016849       1.248332          -0.000070
           47              C       5.948653       6.704237      13.304856       0.594805      22.875674 0.24479855E+03  0.50391867E+04                                 7.401018                            5.546143       0.046886       2.079705                    0.999460      22.028517      61.370961       0.631466       0.471199      -1.020817      -0.044876      -0.041853       0.058206       0.084579      -0.000091       0.108364       0.010387       0.081759       0.102998      -0.081704      -0.056097       0.137802              8.566560       8.875355      -0.436663      -4.426428       8.477622       0.020493       8.346704           0.000298
           48              C       6.810412       7.561863      12.422604       0.144231      30.974188 0.37539468E+03  0.84956425E+04                                 8.734283                            6.594499       0.028700       2.042848                    0.999396      25.434252      71.413845       0.623005       0.434417      -1.054473       0.053205       0.008425      -0.053477       0.075904      -0.015524       0.048038       0.006189       0.080735       0.076557      -0.059595      -0.015382       0.074977             10.102389       9.721738       0.864947      -4.927663      11.298196      -1.179475       9.287235           0.002993
           49              C       6.787594       8.950401      12.461232      -0.135588      29.476425 0.41306468E+03  0.95901952E+04                                 8.270272                            6.791918       0.122217       2.020283                    0.999654      28.833810      82.444935       0.629939       0.418792      -1.062414       0.012132      -0.003170      -0.013071       0.018113      -0.006748       0.016318       0.015805       0.036821       0.053649      -0.035407       0.003555       0.031852              8.886817       8.604533       0.155433      -3.199833      10.746238      -0.716025       7.309681          -0.000421
           50              C      10.437714       4.670175      13.304856       0.594155      22.877421 0.24481768E+03  0.50395585E+04                                 7.400476                            5.545661       0.049452       2.080530                    0.999463      22.030200      61.370723       0.631628       0.471081      -1.020905      -0.013939       0.060153       0.057864       0.084622       0.035231      -0.045377      -0.098654      -0.041141       0.103628      -0.081230      -0.056351       0.137580              8.566137       8.954053       0.390694       2.231099       8.397272       3.823345       8.347086           0.000297
           51              C      10.749560       3.495056      12.422604       0.144841      30.965840 0.37527578E+03  0.84924828E+04                                 8.734010                            6.594372       0.026872       2.042371                    0.999394      25.428740      71.401992       0.622866       0.434538      -1.054374      -0.019022      -0.049849      -0.053885       0.075831       0.042842      -0.018725      -0.045093      -0.013357       0.076814      -0.059864      -0.015544       0.075407             10.102141      10.153931      -1.114997       1.442275      10.864923       4.857417       9.287571           0.002998
           52              C      11.963477       2.820549      12.461232      -0.135069      29.460300 0.41279716E+03  0.95824720E+04                                 8.267792                            6.790071       0.121252       2.020186                    0.999652      28.821944      82.405631       0.629973       0.418835      -1.062382      -0.008553      -0.008426      -0.013329       0.017939       0.019317       0.005374      -0.022289      -0.007115       0.053952      -0.035481       0.003254       0.032227              8.884018      10.072577      -1.004886       0.979529       9.271749       3.128098       7.307729          -0.000368
           53              C       6.431634       1.799565      13.304856       0.594675      22.873117 0.24477438E+03  0.50384971E+04                                 7.400025                            5.545579       0.048643       2.080320                    0.999462      22.026998      61.362866       0.631556       0.471150      -1.020857       0.058603      -0.018165       0.058122       0.084513      -0.035283      -0.063166       0.088613      -0.041085       0.103027      -0.081714      -0.056024       0.137738              8.565081       8.197655       0.046646       2.194658       9.152468      -3.842576       8.345119           0.000325
           54              C       5.258028       2.117058      12.422604       0.144255      30.970809 0.37537422E+03  0.84950245E+04                                 8.733571                            6.594322       0.028775       2.042908                    0.999396      25.432958      71.408478       0.623015       0.434417      -1.054478      -0.033743       0.041731      -0.053546       0.075811      -0.027170      -0.029410       0.038478      -0.067289       0.076515      -0.059609      -0.015345       0.074955             10.101033      11.652075       0.250324       3.484559       9.365253      -3.676668       9.285773           0.003096
           55              C       4.066928       1.403029      12.461232      -0.135169      29.459657 0.41280263E+03  0.95824273E+04                                 8.267072                            6.789713       0.122516       2.020560                    0.999654      28.821574      82.398124       0.630059       0.418786      -1.062436      -0.003303       0.011901      -0.013116       0.018016      -0.012633      -0.021912       0.006328      -0.029919       0.053686      -0.035393       0.003403       0.031989              8.883085      10.341683       0.849522       2.218781       9.001146      -2.411459       7.306427          -0.000262
           56              C       1.657347       6.469741      13.304856       0.594805      22.875678 0.24479858E+03  0.50391877E+04                                 7.401019                            5.546144       0.046885       2.079705                    0.999460      22.028519      61.370971       0.631466       0.471199      -1.020817       0.044876       0.041853       0.058206       0.084579      -0.000092      -0.108365      -0.010387       0.081759       0.102998      -0.081704      -0.056097       0.137802              8.566562       8.875357      -0.436663       4.426429       8.477623      -0.020493       8.346705           0.000297
           57              C       0.795588       5.612115      12.422604       0.144231      30.974190 0.37539469E+03  0.84956431E+04                                 8.734284                            6.594500       0.028700       2.042848                    0.999396      25.434252      71.413850       0.623004       0.434417      -1.054473      -0.053205      -0.008425      -0.053477       0.075904      -0.015524      -0.048038      -0.006189       0.080735       0.076557      -0.059595      -0.015382       0.074977             10.102391       9.721739       0.864947       4.927664      11.298198       1.179474       9.287236           0.002994
           58              C       0.818406       4.223577      12.461232      -0.135588      29.476414 0.41306448E+03  0.95901890E+04                                 8.270269                            6.791915       0.122218       2.020283                    0.999654      28.833804      82.444906       0.629940       0.418792      -1.062414      -0.012132       0.003171      -0.013071       0.018113      -0.006748      -0.016318      -0.015805       0.036821       0.053649      -0.035407       0.003555       0.031852              8.886814       8.604529       0.155432       3.199832      10.746234       0.716024       7.309678          -0.000421
           59              C      -2.831714       8.503803      13.304856       0.594154      22.877444 0.24481796E+03  0.50395660E+04                                 7.400482                            5.545665       0.049446       2.080528                    0.999463      22.030218      61.370796       0.631627       0.471081      -1.020905       0.013938      -0.060153       0.057864       0.084622       0.035231       0.045377       0.098655      -0.041141       0.103627      -0.081230      -0.056351       0.137581              8.566144       8.954060       0.390694      -2.231101       8.397279      -3.823349       8.347093           0.000296
           60              C      -3.143560       9.678922      12.422604       0.144841      30.965840 0.37527576E+03  0.84924823E+04                                 8.734010                            6.594372       0.026872       2.042371                    0.999394      25.428740      71.401994       0.622866       0.434538      -1.054374       0.019022       0.049849      -0.053885       0.075831       0.042842       0.018725       0.045093      -0.013357       0.076814      -0.059864      -0.015544       0.075407             10.102142      10.153931      -1.114999      -1.442274      10.864924      -4.857418       9.287570           0.002998
           61              C      -4.357477      10.353429      12.461232      -0.135069      29.460309 0.41279731E+03  0.95824763E+04                                 8.267793                            6.790072       0.121252       2.020186                    0.999652      28.821950      82.405654       0.629973       0.418835      -1.062382       0.008553       0.008426      -0.013329       0.017939       0.019317      -0.005374       0.022289      -0.007115       0.053953      -0.035481       0.003254       0.032227              8.884020      10.072579      -1.004888      -0.979528       9.271752      -3.128099       7.307730          -0.000369
           62              C       1.174366      11.374413      13.304856       0.594675      22.873110 0.24477429E+03  0.50384947E+04                                 7.400023                            5.545578       0.048645       2.080321                    0.999462      22.026992      61.362842       0.631556       0.471150      -1.020857      -0.058603       0.018165       0.058122       0.084513      -0.035283       0.063166      -0.088613      -0.041085       0.103027      -0.081713      -0.056024       0.137738              8.565079       8.197653       0.046646      -2.194657       9.152466       3.842575       8.345116           0.000325
           63              C       2.347972      11.056920      12.422604       0.144255      30.970806 0.37537418E+03  0.84950233E+04                                 8.733570                            6.594322       0.028775       2.042908                    0.999396      25.432956      71.408471       0.623015       0.434417      -1.054478       0.033743      -0.041731      -0.053546       0.075811      -0.027170       0.029410      -0.038478      -0.067289       0.076515      -0.059609      -0.015345       0.074955             10.101033      11.652074       0.250325      -3.484558       9.365253       3.676668       9.285772           0.003096
           64              C       3.539072      11.770949      12.461232      -0.135169      29.459651 0.41280250E+03  0.95824236E+04                                 8.267071                            6.789712       0.122516       2.020561                    0.999654      28.821570      82.398107       0.630059       0.418786      -1.062436       0.003303      -0.011901      -0.013116       0.018016      -0.012633       0.021912      -0.006328      -0.029919       0.053686      -0.035393       0.003403       0.031989              8.883084      10.341681       0.849522      -2.218780       9.001144       2.411459       7.306426          -0.000262
           65              C      -1.657347       6.469741       9.871644       0.594028      22.883487 0.24489462E+03  0.50415071E+04                                 7.401691                            5.546509       0.048160       2.080015                    0.999461      22.033249      61.380196       0.631587       0.471076      -1.020914      -0.044981       0.042249      -0.057934       0.084644      -0.000278      -0.108144       0.009990       0.081658       0.103522      -0.081194      -0.056412       0.137606              8.567631       8.876050       0.436456       4.427643       8.477870       0.020555       8.348973           0.000302
           66              C      -0.795588       5.612115      10.753896       0.144944      30.964303 0.37525306E+03  0.84917520E+04                                 8.733260                            6.593835       0.026809       2.042323                    0.999394      25.428376      71.397636       0.622945       0.434493      -1.054412       0.052835      -0.008506       0.053790       0.075877       0.015641      -0.048445       0.006342       0.080919       0.076889      -0.059899      -0.015553       0.075452             10.101266       9.720286      -0.865433       4.927202      11.296617      -1.179475       9.286895           0.002920
           67              C      -0.818406       4.223577      10.715269      -0.135202      29.465547 0.41287483E+03  0.95847026E+04                                 8.268537                            6.790546       0.121103       2.020068                    0.999653      28.825915      82.418177       0.629975       0.418815      -1.062398       0.011712       0.003229       0.013204       0.017943       0.006607      -0.016606       0.015794       0.036989       0.053963      -0.035481       0.003271       0.032211              8.884945       8.602580      -0.155777       3.199336      10.743578      -0.715675       7.308676          -0.000469
           68              C       2.831714       8.503803       9.871644       0.594559      22.883784 0.24493703E+03  0.50425452E+04                                 7.402157                            5.547525       0.045413       2.079136                    0.999456      22.030106      61.370321       0.631445       0.471167      -1.020875      -0.013589      -0.059829      -0.058008       0.084434      -0.035401       0.045280      -0.099136      -0.040766       0.102884      -0.081811      -0.056096       0.137907              8.566971       8.956882      -0.389720      -2.230653       8.397387       3.822237       8.346646           0.000393
           69              C       3.143560       9.678922      10.753896       0.144423      30.966210 0.37534980E+03  0.84944465E+04                                 8.733116                            6.594512       0.027975       2.042685                    0.999395      25.432023      71.408852       0.622941       0.434471      -1.054431      -0.019141       0.049989       0.053672       0.075802      -0.042809       0.018631      -0.044829      -0.013376       0.076700      -0.059756      -0.015358       0.075114             10.099716      10.154177       1.115873      -1.441637      10.861112       4.853797       9.283858           0.002991
           70              C       4.357477      10.353429      10.715269      -0.134998      29.456124 0.41274773E+03  0.95809316E+04                                 8.266770                            6.789553       0.121653       2.020338                    0.999653      28.819647      82.394390       0.630020       0.418821      -1.062403      -0.008582       0.008654       0.013211       0.017974      -0.019241      -0.005401      -0.022243      -0.007018       0.053736      -0.035384       0.003267       0.032117              8.882633      10.072827       1.004630      -0.979883       9.269106       3.126127       7.305966          -0.000406
           71              C      -1.174366      11.374413       9.871644       0.594959      22.871009 0.24475227E+03  0.50379656E+04                                 7.400000                            5.545652       0.046449       2.079610                    0.999459      22.025311      61.359184       0.631492       0.471205      -1.020820       0.058486       0.018013      -0.058278       0.084507       0.035328       0.063354       0.088695      -0.041263       0.102822      -0.081913      -0.056012       0.137925              8.565130       8.197385      -0.046126      -2.194848       9.152244      -3.842823       8.345760           0.000318
           72              C      -2.347972      11.056920      10.753896       0.144193      30.968639 0.37533902E+03  0.84939089E+04                                 8.732722                            6.593681       0.029556       2.043167                    0.999396      25.431630      71.400125       0.623102       0.434374      -1.054519      -0.033902      -0.041957       0.053355       0.075872       0.027199       0.029342       0.038468      -0.067233       0.076550      -0.059573      -0.015349       0.074922             10.100310      11.650331      -0.249743      -3.484291       9.364764      -3.677007       9.285834           0.003061
           73              C      -3.539072      11.770949      10.715269      -0.135436      29.465910 0.41290266E+03  0.95852678E+04                                 8.267802                            6.790248       0.123203       2.020673                    0.999655      28.826716      82.413306       0.630078       0.418750      -1.062466      -0.003409      -0.012165       0.012973       0.018108       0.012579       0.021856       0.006247      -0.030069       0.053639      -0.035401       0.003529       0.031872              8.883925      10.341972      -0.849201      -2.219003       9.002152      -2.412175       7.307651          -0.000435
           74              C       9.263347       6.704237       9.871644       0.594029      22.883475 0.24489447E+03  0.50415032E+04                                 7.401688                            5.546507       0.048163       2.080016                    0.999461      22.033240      61.380161       0.631588       0.471076      -1.020914       0.044980      -0.042249      -0.057934       0.084644      -0.000278       0.108144      -0.009990       0.081658       0.103523      -0.081194      -0.056412       0.137606              8.567627       8.876046       0.436456      -4.427640       8.477866      -0.020555       8.348969           0.000303
           75              C       8.401588       7.561863      10.753896       0.144944      30.964307 0.37525313E+03  0.84917539E+04                                 8.733261                            6.593835       0.026809       2.042323                    0.999394      25.428378      71.397644       0.622945       0.434493      -1.054412      -0.052835       0.008506       0.053790       0.075877       0.015641       0.048445      -0.006342       0.080919       0.076888      -0.059899      -0.015553       0.075452             10.101267       9.720287      -0.865432      -4.927203      11.296617       1.179475       9.286896           0.002919
           76              C       8.424406       8.950401      10.715269      -0.135202      29.465540 0.41287469E+03  0.95846988E+04                                 8.268535                            6.790545       0.121103       2.020068                    0.999653      28.825911      82.418163       0.629975       0.418815      -1.062398      -0.011712      -0.003229       0.013205       0.017943       0.006607       0.016606      -0.015794       0.036989       0.053963      -0.035481       0.003271       0.032210              8.884943       8.602579      -0.155776      -3.199336      10.743576       0.715674       7.308675          -0.000469
           77              C       4.774286       4.670175       9.871644       0.594559      22.883793 0.24493715E+03  0.50425482E+04                                 7.402159                            5.547526       0.045410       2.079135                    0.999456      22.030113      61.370347       0.631445       0.471167      -1.020875       0.013589       0.059829      -0.058008       0.084434      -0.035401      -0.045280       0.099136      -0.040766       0.102883      -0.081811      -0.056096       0.137907              8.566973       8.956883      -0.389720       2.230653       8.397389      -3.822238       8.346648           0.000393
           78              C       4.462440       3.495056      10.753896       0.144423      30.966213 0.37534984E+03  0.84944478E+04                                 8.733116                            6.594512       0.027975       2.042685                    0.999395      25.432025      71.408857       0.622941       0.434471      -1.054431       0.019141      -0.049989       0.053672       0.075802      -0.042809      -0.018631       0.044829      -0.013376       0.076700      -0.059756      -0.015358       0.075114             10.099716      10.154177       1.115874       1.441637      10.861113      -4.853797       9.283858           0.002991
           79              C       3.248523       2.820549      10.715269      -0.134998      29.456120 0.41274766E+03  0.95809295E+04                                 8.266769                            6.789552       0.121653       2.020338                    0.999653      28.819644      82.394379       0.630020       0.418821      -1.062403       0.008582      -0.008654       0.013211       0.017974      -0.019241       0.005401       0.022243      -0.007018       0.053736      -0.035384       0.003267       0.032117              8.882632      10.072825       1.004629       0.979883       9.269105      -3.126126       7.305965          -0.000405
           80              C       8.780366       1.799565       9.871644       0.594959      22.870994 0.24475208E+03  0.50379605E+04                                 7.399996                            5.545650       0.046452       2.079611                    0.999459      22.025300      61.359141       0.631492       0.471205      -1.020820      -0.058486      -0.018013      -0.058278       0.084507       0.035328      -0.063354      -0.088695      -0.041262       0.102822      -0.081913      -0.056012       0.137925              8.565125       8.197381      -0.046127       2.194846       9.152240       3.842820       8.345755           0.000319
           81              C       9.953972       2.117058      10.753896       0.144193      30.968636 0.37533898E+03  0.84939077E+04                                 8.732721                            6.593680       0.029555       2.043167                    0.999396      25.431628      71.400115       0.623102       0.434374      -1.054519       0.033901       0.041957       0.053355       0.075872       0.027199      -0.029342      -0.038468      -0.067233       0.076550      -0.059573      -0.015349       0.074922             10.100309      11.650329      -0.249743       3.484290       9.364763       3.677007       9.285834           0.003061
           82              C      11.145072       1.403029      10.715269      -0.135436      29.465900 0.41290248E+03  0.95852623E+04                                 8.267800                            6.790246       0.123203       2.020673                    0.999655      28.826710      82.413282       0.630079       0.418750      -1.062466       0.003409       0.012165       0.012973       0.018108       0.012579      -0.021856      -0.006247      -0.030069       0.053639      -0.035401       0.003529       0.031872              8.883923      10.341968      -0.849200       2.219002       9.002150       2.412175       7.307649          -0.000435
           83              C       1.657347       6.469741       2.146144       0.594806      22.875668 0.24479845E+03  0.50391842E+04                                 7.401017                            5.546142       0.046886       2.079705                    0.999460      22.028512      61.370944       0.631466       0.471199      -1.020817       0.044876       0.041854      -0.058206       0.084579      -0.000091       0.108364       0.010387       0.081759       0.102998      -0.081704      -0.056097       0.137802              8.566559       8.875353      -0.436662      -4.426427       8.477621       0.020493       8.346703           0.000298
           84              C       0.795588       5.612115       3.028396       0.144230      30.974196 0.37539474E+03  0.84956441E+04                                 8.734285                            6.594500       0.028700       2.042848                    0.999396      25.434254      71.413851       0.623004       0.434417      -1.054473      -0.053205      -0.008425       0.053477       0.075904      -0.015524       0.048038       0.006189       0.080735       0.076557      -0.059595      -0.015382       0.074977             10.102392       9.721739       0.864948      -4.927664      11.298199      -1.179477       9.287236           0.002994
           85              C       0.818406       4.223577       2.989769      -0.135587      29.476410 0.41306425E+03  0.95901824E+04                                 8.270268                            6.791913       0.122218       2.020283                    0.999654      28.833796      82.444878       0.629940       0.418791      -1.062414      -0.012132       0.003170       0.013071       0.018113      -0.006748       0.016318       0.015805       0.036821       0.053649      -0.035407       0.003555       0.031852              8.886813       8.604529       0.155434      -3.199833      10.746232      -0.716026       7.309678          -0.000421
           86              C      -2.831714       8.503803       2.146144       0.594157      22.877417 0.24481761E+03  0.50395568E+04                                 7.400475                            5.545660       0.049451       2.080530                    0.999463      22.030195      61.370705       0.631628       0.471080      -1.020905       0.013939      -0.060153      -0.057864       0.084622       0.035231      -0.045377      -0.098654      -0.041141       0.103628      -0.081230      -0.056351       0.137580              8.566136       8.954052       0.390694       2.231099       8.397270       3.823345       8.347085           0.000297
           87              C      -3.143560       9.678922       3.028396       0.144841      30.965855 0.37527596E+03  0.84924880E+04                                 8.734013                            6.594374       0.026872       2.042371                    0.999394      25.428747      71.402019       0.622865       0.434538      -1.054374       0.019022       0.049849       0.053885       0.075831       0.042842      -0.018725      -0.045093      -0.013357       0.076814      -0.059864      -0.015544       0.075407             10.102145      10.153934      -1.114999       1.442273      10.864927       4.857420       9.287573           0.002998
           88              C      -4.357477      10.353429       2.989769      -0.135068      29.460300 0.41279702E+03  0.95824678E+04                                 8.267791                            6.790069       0.121252       2.020186                    0.999652      28.821939      82.405611       0.629973       0.418835      -1.062382       0.008553       0.008426       0.013329       0.017939       0.019317       0.005374      -0.022289      -0.007115       0.053952      -0.035481       0.003254       0.032227              8.884018      10.072575      -1.004888       0.979526       9.271751       3.128100       7.307728          -0.000368
           89              C       1.174366      11.374413       2.146144       0.594674      22.873120 0.24477439E+03  0.50384974E+04                                 7.400025                            5.545579       0.048644       2.080320                    0.999462      22.026999      61.362866       0.631556       0.471150      -1.020857      -0.058603       0.018165      -0.058122       0.084513      -0.035283      -0.063166       0.088613      -0.041085       0.103027      -0.081714      -0.056024       0.137738              8.565081       8.197655       0.046645       2.194658       9.152469      -3.842576       8.345119           0.000325
           90              C       2.347972      11.056920       3.028396       0.144255      30.970807 0.37537417E+03  0.84950228E+04                                 8.733570                            6.594322       0.028775       2.042908                    0.999396      25.432956      71.408469       0.623015       0.434417      -1.054478       0.033743      -0.041731       0.053546       0.075811      -0.027170      -0.029410       0.038478      -0.067289       0.076515      -0.059609      -0.015345       0.074955             10.101033      11.652076       0.250324       3.484561       9.365251      -3.676666       9.285773           0.003096
           91              C       3.539072      11.770949       2.989769      -0.135169      29.459655 0.41280249E+03  0.95824230E+04                                 8.267071                            6.789711       0.122517       2.020561                    0.999654      28.821567      82.398090       0.630059       0.418785      -1.062436       0.003303      -0.011901       0.013116       0.018016      -0.012633      -0.021912       0.006328      -0.029919       0.053686      -0.035393       0.003403       0.031989              8.883084      10.341684       0.849521       2.218783       9.001142      -2.411458       7.306425          -0.000261
           92              C       5.948653       6.704237       2.146144       0.594805      22.875674 0.24479852E+03  0.50391862E+04                                 7.401018                            5.546143       0.046885       2.079705                    0.999460      22.028517      61.370962       0.631466       0.471199      -1.020817      -0.044876      -0.041853      -0.058206       0.084579      -0.000092      -0.108365      -0.010387       0.081759       0.102998      -0.081704      -0.056097       0.137802              8.566561       8.875356      -0.436663       4.426428       8.477622      -0.020493       8.346704           0.000297
           93              C       6.810412       7.561863       3.028396       0.144230      30.974198 0.37539475E+03  0.84956445E+04                                 8.734286                            6.594500       0.028700       2.042848                    0.999396      25.434254      71.413855       0.623004       0.434417      -1.054473       0.053205       0.008425       0.053477       0.075904      -0.015524      -0.048038      -0.006189       0.080735       0.076557      -0.059595      -0.015382       0.074977             10.102393       9.721740       0.864948       4.927665      11.298201       1.179477       9.287237           0.002994
           94              C       6.787594       8.950401       2.989769      -0.135587      29.476412 0.41306428E+03  0.95901832E+04                                 8.270268                            6.791913       0.122218       2.020283                    0.999654      28.833797      82.444882       0.629940       0.418792      -1.062414       0.012132      -0.003170       0.013071       0.018113      -0.006748      -0.016318      -0.015805       0.036821       0.053649      -0.035407       0.003555       0.031852              8.886814       8.604529       0.155435       3.199833      10.746234       0.716027       7.309678          -0.000421
           95              C      10.437714       4.670175       2.146144       0.594156      22.877440 0.24481790E+03  0.50395643E+04                                 7.400480                            5.545664       0.049446       2.080528                    0.999463      22.030213      61.370777       0.631628       0.471081      -1.020905      -0.013938       0.060153      -0.057863       0.084622       0.035231       0.045377       0.098655      -0.041141       0.103627      -0.081230      -0.056351       0.137580              8.566143       8.954058       0.390694      -2.231101       8.397277      -3.823349       8.347092           0.000296
           96              C      10.749560       3.495056       3.028396       0.144841      30.965853 0.37527592E+03  0.84924868E+04                                 8.734012                            6.594373       0.026872       2.042371                    0.999394      25.428746      71.402017       0.622865       0.434538      -1.054374      -0.019022      -0.049849       0.053885       0.075831       0.042842       0.018725       0.045093      -0.013357       0.076814      -0.059864      -0.015544       0.075407             10.102145      10.153934      -1.115001      -1.442272      10.864928      -4.857420       9.287573           0.002998
           97              C      11.963477       2.820549       2.989769      -0.135068      29.460304 0.41279708E+03  0.95824695E+04                                 8.267792                            6.790070       0.121252       2.020186                    0.999652      28.821942      82.405621       0.629973       0.418835      -1.062382      -0.008553      -0.008426       0.013329       0.017939       0.019317      -0.005374       0.022289      -0.007115       0.053953      -0.035481       0.003254       0.032227              8.884019      10.072576      -1.004889      -0.979526       9.271752      -3.128100       7.307729          -0.000368
           98              C       6.431634       1.799565       2.146144       0.594674      22.873113 0.24477430E+03  0.50384952E+04                                 7.400024                            5.545579       0.048645       2.080321                    0.999462      22.026994      61.362851       0.631556       0.471150      -1.020857       0.058603      -0.018165      -0.058122       0.084513      -0.035283       0.063166      -0.088613      -0.041085       0.103027      -0.081713      -0.056024       0.137738              8.565080       8.197654       0.046646      -2.194658       9.152467       3.842576       8.345118           0.000325
           99              C       5.258028       2.117058       3.028396       0.144255      30.970805 0.37537413E+03  0.84950219E+04                                 8.733571                            6.594322       0.028775       2.042908                    0.999396      25.432954      71.408467       0.623015       0.434417      -1.054478      -0.033743       0.041731       0.053546       0.075811      -0.027170       0.029410      -0.038478      -0.067289       0.076515      -0.059609      -0.015345       0.074955             10.101034      11.652077       0.250324      -3.484561       9.365252       3.676666       9.285773           0.003097
          100              C       4.066928       1.403029       2.989769      -0.135169      29.459652 0.41280241E+03  0.95824208E+04                                 8.267071                            6.789711       0.122517       2.020561                    0.999654      28.821565      82.398086       0.630059       0.418785      -1.062436      -0.003303       0.011901       0.013116       0.018016      -0.012633       0.021912      -0.006328      -0.029919       0.053686      -0.035393       0.003403       0.031989              8.883084      10.341685       0.849521      -2.218783       9.001141       2.411458       7.306425          -0.000262
          101              C       9.263347       6.704237       5.579356       0.594027      22.883505 0.24489486E+03  0.50415135E+04                                 7.401695                            5.546512       0.048159       2.080014                    0.999461      22.033261      61.380241       0.631587       0.471077      -1.020914       0.044980      -0.042249       0.057933       0.084644      -0.000278      -0.108144       0.009990       0.081659       0.103523      -0.081194      -0.056412       0.137606              8.567635       8.876055       0.436457       4.427645       8.477874       0.020555       8.348977           0.000301
          102              C       8.401588       7.561863       4.697104       0.144945      30.964301 0.37525308E+03  0.84917525E+04                                 8.733260                            6.593835       0.026809       2.042323                    0.999394      25.428376      71.397639       0.622945       0.434493      -1.054412      -0.052835       0.008506      -0.053790       0.075877       0.015641      -0.048445       0.006342       0.080919       0.076889      -0.059899      -0.015553       0.075452             10.101265       9.720285      -0.865431       4.927201      11.296616      -1.179472       9.286894           0.002920
          103              C       8.424406       8.950401       4.735732      -0.135202      29.465525 0.41287451E+03  0.95846934E+04                                 8.268533                            6.790543       0.121103       2.020069                    0.999653      28.825908      82.418151       0.629976       0.418815      -1.062398      -0.011712      -0.003229      -0.013204       0.017943       0.006607      -0.016606       0.015794       0.036989       0.053963      -0.035481       0.003271       0.032210              8.884940       8.602576      -0.155772       3.199334      10.743571      -0.715670       7.308673          -0.000470
          104              C       4.774286       4.670175       5.579356       0.594560      22.883787 0.24493709E+03  0.50425467E+04                                 7.402158                            5.547525       0.045412       2.079135                    0.999456      22.030108      61.370329       0.631445       0.471167      -1.020875       0.013589       0.059829       0.058008       0.084434      -0.035401       0.045280      -0.099136      -0.040766       0.102884      -0.081811      -0.056096       0.137907              8.566972       8.956882      -0.389720      -2.230653       8.397387       3.822237       8.346646           0.000393
          105              C       4.462440       3.495056       4.697104       0.144423      30.966213 0.37534988E+03  0.84944489E+04                                 8.733117                            6.594513       0.027974       2.042685                    0.999395      25.432026      71.408866       0.622941       0.434471      -1.054431       0.019141      -0.049989      -0.053672       0.075802      -0.042809       0.018631      -0.044829      -0.013376       0.076700      -0.059756      -0.015358       0.075114             10.099716      10.154178       1.115872      -1.441639      10.861113       4.853796       9.283858           0.002991
          106              C       3.248523       2.820549       4.735732      -0.134997      29.456118 0.41274777E+03  0.95809327E+04                                 8.266768                            6.789553       0.121653       2.020338                    0.999653      28.819648      82.394391       0.630020       0.418821      -1.062403       0.008582      -0.008654      -0.013211       0.017974      -0.019241      -0.005401      -0.022243      -0.007018       0.053736      -0.035384       0.003267       0.032117              8.882631      10.072826       1.004628      -0.979884       9.269101       3.126124       7.305964          -0.000406
          107              C       8.780366       1.799565       5.579356       0.594958      22.871009 0.24475229E+03  0.50379661E+04                                 7.400000                            5.545653       0.046449       2.079610                    0.999459      22.025313      61.359194       0.631492       0.471205      -1.020820      -0.058486      -0.018013       0.058277       0.084507       0.035328       0.063354       0.088695      -0.041262       0.102822      -0.081913      -0.056012       0.137925              8.565130       8.197385      -0.046126      -2.194847       9.152245      -3.842823       8.345760           0.000318
          108              C       9.953972       2.117058       4.697104       0.144193      30.968636 0.37533900E+03  0.84939084E+04                                 8.732722                            6.593680       0.029556       2.043167                    0.999396      25.431629      71.400120       0.623102       0.434374      -1.054519       0.033902       0.041957      -0.053355       0.075872       0.027199       0.029342       0.038468      -0.067233       0.076550      -0.059573      -0.015349       0.074922             10.100309      11.650328      -0.249743      -3.484288       9.364765      -3.677009       9.285833           0.003061
          109              C      11.145072       1.403029       4.735732      -0.135436      29.465889 0.41290238E+03  0.95852596E+04                                 8.267797                            6.790245       0.123204       2.020674                    0.999655      28.826710      82.413276       0.630079       0.418750      -1.062466       0.003409       0.012165      -0.012973       0.018108       0.012579       0.021856       0.006247      -0.030069       0.053639      -0.035401       0.003529       0.031872              8.883920      10.341962      -0.849202      -2.218998       9.002150      -2.412176       7.307647          -0.000435
          110              C      -1.657347       6.469741       5.579356       0.594028      22.883496 0.24489476E+03  0.50415107E+04                                 7.401693                            5.546510       0.048162       2.080015                    0.999461      22.033254      61.380212       0.631587       0.471076      -1.020914      -0.044980       0.042249       0.057934       0.084644      -0.000278       0.108144      -0.009990       0.081659       0.103523      -0.081194      -0.056412       0.137606              8.567633       8.876052       0.436457      -4.427644       8.477872      -0.020555       8.348974           0.000301
          111              C      -0.795588       5.612115       4.697104       0.144945      30.964301 0.37525308E+03  0.84917527E+04                                 8.733260                            6.593835       0.026809       2.042323                    0.999394      25.428376      71.397640       0.622945       0.434493      -1.054412       0.052835      -0.008506      -0.053790       0.075877       0.015641       0.048445      -0.006342       0.080919       0.076888      -0.059899      -0.015553       0.075452             10.101265       9.720286      -0.865430      -4.927202      11.296616       1.179471       9.286894           0.002920
          112              C      -0.818406       4.223577       4.735732      -0.135201      29.465520 0.41287441E+03  0.95846908E+04                                 8.268532                            6.790543       0.121103       2.020068                    0.999653      28.825905      82.418143       0.629976       0.418815      -1.062398       0.011712       0.003229      -0.013204       0.017943       0.006607       0.016606      -0.015794       0.036989       0.053963      -0.035481       0.003271       0.032211              8.884939       8.602575      -0.155771      -3.199334      10.743569       0.715669       7.308673          -0.000469
          113              C       2.831714       8.503803       5.579356       0.594559      22.883800 0.24493725E+03  0.50425509E+04                                 7.402161                            5.547527       0.045410       2.079134                    0.999456      22.030118      61.370368       0.631445       0.471168      -1.020875      -0.013589      -0.059829       0.058008       0.084434      -0.035401      -0.045280       0.099136      -0.040766       0.102883      -0.081811      -0.056096       0.137907              8.566976       8.956886      -0.389721       2.230654       8.397391      -3.822239       8.346650           0.000393
          114              C       3.143560       9.678922       4.697104       0.144423      30.966209 0.37534983E+03  0.84944475E+04                                 8.733116                            6.594512       0.027974       2.042685                    0.999395      25.432025      71.408860       0.622941       0.434471      -1.054431      -0.019141       0.049989      -0.053672       0.075802      -0.042809      -0.018631       0.044829      -0.013376       0.076700      -0.059756      -0.015358       0.075114             10.099715      10.154176       1.115872       1.441639      10.861112      -4.853796       9.283857           0.002991
          115              C       4.357477      10.353429       4.735732      -0.134997      29.456120 0.41274782E+03  0.95809342E+04                                 8.266769                            6.789554       0.121653       2.020338                    0.999653      28.819649      82.394398       0.630020       0.418821      -1.062403      -0.008582       0.008654      -0.013211       0.017974      -0.019241       0.005401       0.022243      -0.007018       0.053736      -0.035384       0.003267       0.032117              8.882631      10.072827       1.004628       0.979884       9.269103      -3.126124       7.305964          -0.000405
          116              C      -1.174366      11.374413       5.579356       0.594958      22.870994 0.24475210E+03  0.50379610E+04                                 7.399996                            5.545650       0.046452       2.079611                    0.999459      22.025302      61.359148       0.631492       0.471205      -1.020820       0.058486       0.018013       0.058278       0.084507       0.035328      -0.063354      -0.088695      -0.041262       0.102822      -0.081913      -0.056012       0.137925              8.565125       8.197381      -0.046127       2.194846       9.152240       3.842820       8.345755           0.000319
          117              C      -2.347972      11.056920       4.697104       0.144193      30.968632 0.37533896E+03  0.84939071E+04                                 8.732721                            6.593680       0.029556       2.043167                    0.999396      25.431627      71.400110       0.623102       0.434373      -1.054519      -0.033902      -0.041957      -0.053355       0.075872       0.027199      -0.029342      -0.038468      -0.067233       0.076550      -0.059573      -0.015349       0.074922             10.100307      11.650326      -0.249743       3.484287       9.364764       3.677008       9.285833           0.003061
          118              C      -3.539072      11.770949       4.735732      -0.135436      29.465887 0.41290236E+03  0.95852589E+04                                 8.267797                            6.790245       0.123203       2.020673                    0.999655      28.826708      82.413272       0.630079       0.418750      -1.062466      -0.003409      -0.012165      -0.012973       0.018108       0.012579      -0.021856      -0.006247      -0.030069       0.053639      -0.035401       0.003529       0.031872              8.883920      10.341961      -0.849201       2.218998       9.002150       2.412176       7.307647          -0.000435
          119              C       7.606000       9.635448      11.588250      -0.051762      28.747959 0.39227752E+03  0.89748809E+04                                 8.134645                            6.613264       0.236564       2.064174                    0.999796      27.759010      78.337617       0.640326       0.418090      -1.064741       0.000092      -0.029211       0.000151       0.029212      -0.000015       0.016984      -0.000064      -0.012276      -0.011040      -0.020976       0.007977       0.012998              8.860104       9.615633      -0.000153      -3.428363       9.908197      -0.000045       7.056482          -0.000114
          120              C      12.147543       1.769265      11.588250      -0.051580      28.741133 0.39217779E+03  0.89720077E+04                                 8.133575                            6.612620       0.236225       2.064161                    0.999795      27.753901      78.320016       0.640330       0.418115      -1.064728      -0.025177       0.014769      -0.000269       0.029190      -0.005290      -0.008445      -0.014754       0.006049      -0.010921      -0.020960       0.007913       0.013047              8.858775       9.833433      -0.126861       1.713586       9.687492       2.968442       7.055400          -0.000085
          121              C       3.064457       1.769265      11.588250      -0.051311      28.731806 0.39204174E+03  0.89681436E+04                                 8.132250                            6.611823       0.235583       2.064099                    0.999794      27.747131      78.298385       0.640316       0.418159      -1.064696       0.025185       0.014610       0.000063       0.029116       0.005214      -0.008479       0.014751       0.006030      -0.010717      -0.020922       0.007809       0.013113              8.857119       9.832504       0.126723       1.713532       9.685092      -2.967111       7.053761          -0.000080
          122              C       0.000000       3.538530      11.588250      -0.051762      28.747949 0.39227732E+03  0.89748750E+04                                 8.134643                            6.613262       0.236564       2.064174                    0.999796      27.759004      78.337597       0.640326       0.418090      -1.064741      -0.000092       0.029211       0.000151       0.029212      -0.000015      -0.016984       0.000064      -0.012276      -0.011040      -0.020976       0.007978       0.012998              8.860103       9.615630      -0.000153       3.428362       9.908196       0.000045       7.056481          -0.000114
          123              C      -4.541543      11.404713      11.588250      -0.051579      28.741120 0.39217752E+03  0.89719999E+04                                 8.133572                            6.612617       0.236225       2.064162                    0.999795      27.753894      78.319991       0.640331       0.418115      -1.064728       0.025177      -0.014769      -0.000269       0.029190      -0.005290       0.008445       0.014754       0.006049      -0.010921      -0.020959       0.007913       0.013047              8.858772       9.833431      -0.126863      -1.713585       9.687488      -2.968440       7.055397          -0.000085
          124              C       4.541543      11.404713      11.588250      -0.051311      28.731801 0.39204163E+03  0.89681404E+04                                 8.132249                            6.611822       0.235584       2.064100                    0.999794      27.747128      78.298372       0.640316       0.418159      -1.064696      -0.025185      -0.014610       0.000063       0.029116       0.005214       0.008479      -0.014751       0.006030      -0.010717      -0.020922       0.007809       0.013113              8.857117       9.832503       0.126724      -1.713532       9.685090       2.967110       7.053759          -0.000080
          125              C       0.000000       3.538530       3.862750      -0.051762      28.747963 0.39227759E+03  0.89748825E+04                                 8.134645                            6.613264       0.236565       2.064174                    0.999796      27.759011      78.337617       0.640326       0.418090      -1.064741      -0.000092       0.029211      -0.000151       0.029212      -0.000015       0.016984      -0.000064      -0.012276      -0.011040      -0.020976       0.007977       0.012998              8.860105       9.615635      -0.000148      -3.428364       9.908196      -0.000047       7.056484          -0.000114
          126              C      -4.541543      11.404713       3.862750      -0.051580      28.741129 0.39217772E+03  0.89720055E+04                                 8.133574                            6.612619       0.236226       2.064162                    0.999795      27.753898      78.320003       0.640330       0.418115      -1.064728       0.025177      -0.014769       0.000269       0.029190      -0.005290      -0.008445      -0.014754       0.006049      -0.010921      -0.020960       0.007913       0.013047              8.858774       9.833428      -0.126863       1.713584       9.687494       2.968442       7.055399          -0.000085
          127              C       4.541543      11.404713       3.862750      -0.051311      28.731805 0.39204174E+03  0.89681436E+04                                 8.132250                            6.611824       0.235583       2.064099                    0.999794      27.747130      78.298385       0.640316       0.418159      -1.064696      -0.025185      -0.014610      -0.000063       0.029116       0.005214      -0.008479       0.014751       0.006030      -0.010717      -0.020922       0.007809       0.013113              8.857119       9.832508       0.126721       1.713534       9.685088      -2.967110       7.053761          -0.000080
          128              C       7.606000       9.635448       3.862750      -0.051762      28.747952 0.39227736E+03  0.89748761E+04                                 8.134643                            6.613262       0.236565       2.064175                    0.999796      27.759005      78.337594       0.640326       0.418090      -1.064741       0.000092      -0.029211      -0.000151       0.029212      -0.000015      -0.016984       0.000064      -0.012276      -0.011040      -0.020976       0.007978       0.012998              8.860103       9.615631      -0.000148       3.428363       9.908195       0.000047       7.056482          -0.000114
          129              C      12.147543       1.769265       3.862750      -0.051580      28.741130 0.39217771E+03  0.89720053E+04                                 8.133574                            6.612619       0.236225       2.064161                    0.999795      27.753900      78.320014       0.640330       0.418115      -1.064728      -0.025177       0.014769       0.000269       0.029190      -0.005290       0.008445       0.014754       0.006049      -0.010921      -0.020960       0.007913       0.013047              8.858774       9.833430      -0.126864      -1.713584       9.687495      -2.968442       7.055399          -0.000085
          130              C       3.064457       1.769265       3.862750      -0.051311      28.731803 0.39204169E+03  0.89681420E+04                                 8.132249                            6.611822       0.235584       2.064099                    0.999794      27.747130      78.298377       0.640316       0.418159      -1.064696       0.025185       0.014610      -0.000063       0.029116       0.005214       0.008479      -0.014751       0.006030      -0.010717      -0.020922       0.007809       0.013113              8.857117       9.832507       0.126721      -1.713534       9.685086       2.967109       7.053759          -0.000080
          131              N       7.606000       6.884194      11.588250      -0.325335      43.172466 0.60544507E+03  0.15232889E+05                                10.295438                            8.037779      -0.151333       1.945011                    0.998808      30.038403      85.070074       0.608373       0.400155      -1.091069       0.000250       0.178548       0.000179       0.178548      -0.000030       0.033946       0.000053       0.189694       0.215882      -0.130827       0.030842       0.099986             11.873520      13.042334      -0.000571      -6.759253      10.453085       0.000117      12.125140           0.000491
          132              N       9.764887       3.144892      11.588250      -0.325198      43.170003 0.60542574E+03  0.15232272E+05                                10.295053                            8.037698      -0.151555       1.944925                    0.998813      30.037540      85.067110       0.608371       0.400160      -1.091067       0.154834      -0.088956      -0.000309       0.178569       0.082158      -0.017027      -0.029364      -0.094949       0.215937      -0.130878       0.030871       0.100007             11.872853      11.099230       1.121496       3.379157      12.394654       5.853293      12.124676           0.000517
          133              N       5.447113       3.144892      11.588250      -0.325210      43.172139 0.60550540E+03  0.15234890E+05                                10.295452                            8.038377      -0.152012       1.944738                    0.998813      30.040033      85.077939       0.608324       0.400175      -1.091048      -0.154686      -0.089206       0.000070       0.178564      -0.082129      -0.016963       0.029349      -0.094849       0.215745      -0.130796       0.030879       0.099917             11.872364      11.100525      -1.120188       3.378615      12.393754      -5.851456      12.122811           0.000569
          134              N      -0.000000       6.289784      11.588250      -0.325335      43.172463 0.60544501E+03  0.15232887E+05                                10.295437                            8.037778      -0.151333       1.945011                    0.998808      30.038401      85.070067       0.608373       0.400155      -1.091069      -0.000250      -0.178548       0.000179       0.178548      -0.000030      -0.033946      -0.000053       0.189694       0.215882      -0.130827       0.030842       0.099986             11.873519      13.042334      -0.000572       6.759253      10.453084      -0.000118      12.125140           0.000491
          135              N      -2.158887      10.029086      11.588250      -0.325198      43.169993 0.60542555E+03  0.15232266E+05                                10.295052                            8.037697      -0.151555       1.944925                    0.998813      30.037535      85.067093       0.608371       0.400160      -1.091067      -0.154834       0.088956      -0.000309       0.178569       0.082158       0.017027       0.029364      -0.094949       0.215937      -0.130878       0.030871       0.100007             11.872852      11.099227       1.121496      -3.379156      12.394654      -5.853294      12.124675           0.000516
          136              N       2.158887      10.029086      11.588250      -0.325210      43.172144 0.60550549E+03  0.15234893E+05                                10.295453                            8.038378      -0.152012       1.944738                    0.998813      30.040035      85.077948       0.608324       0.400175      -1.091048       0.154686       0.089206       0.000070       0.178564      -0.082129       0.016963      -0.029349      -0.094850       0.215745      -0.130796       0.030879       0.099917             11.872365      11.100528      -1.120188      -3.378615      12.393755       5.851456      12.122812           0.000569
          137              N      -0.000000       6.289784       3.862750      -0.325335      43.172478 0.60544526E+03  0.15232895E+05                                10.295440                            8.037780      -0.151333       1.945011                    0.998808      30.038408      85.070092       0.608373       0.400155      -1.091069      -0.000250      -0.178548      -0.000179       0.178548      -0.000030       0.033946       0.000053       0.189694       0.215882      -0.130827       0.030842       0.099986             11.873522      13.042337      -0.000572      -6.759254      10.453087       0.000118      12.125142           0.000491
          138              N      -2.158887      10.029086       3.862750      -0.325198      43.170007 0.60542580E+03  0.15232275E+05                                10.295054                            8.037699      -0.151555       1.944925                    0.998813      30.037542      85.067120       0.608371       0.400160      -1.091067      -0.154834       0.088956       0.000309       0.178569       0.082158      -0.017027      -0.029364      -0.094949       0.215937      -0.130878       0.030871       0.100007             11.872854      11.099231       1.121496       3.379157      12.394655       5.853294      12.124677           0.000517
          139              N       2.158887      10.029086       3.862750      -0.325210      43.172148 0.60550556E+03  0.15234896E+05                                10.295454                            8.038378      -0.152012       1.944738                    0.998813      30.040037      85.077955       0.608324       0.400175      -1.091048       0.154686       0.089206      -0.000070       0.178564      -0.082129      -0.016963       0.029349      -0.094850       0.215745      -0.130796       0.030879       0.099917             11.872365      11.100527      -1.120188       3.378616      12.393757      -5.851458      12.122813           0.000569
          140              N       7.606000       6.884194       3.862750      -0.325335      43.172462 0.60544498E+03  0.15232886E+05                                10.295437                            8.037778      -0.151333       1.945012                    0.998808      30.038400      85.070063       0.608373       0.400155      -1.091069       0.000250       0.178548      -0.000179       0.178548      -0.000030      -0.033946      -0.000053       0.189694       0.215882      -0.130828       0.030842       0.099986             11.873520      13.042334      -0.000573       6.759253      10.453084      -0.000118      12.125140           0.000491
          141              N       9.764887       3.144892       3.862750      -0.325198      43.170004 0.60542573E+03  0.15232272E+05                                10.295054                            8.037698      -0.151556       1.944925                    0.998813      30.037540      85.067116       0.608371       0.400160      -1.091066       0.154834      -0.088956       0.000309       0.178569       0.082158       0.017027       0.029364      -0.094949       0.215937      -0.130878       0.030871       0.100007             11.872855      11.099230       1.121496      -3.379157      12.394656      -5.853295      12.124678           0.000517
          142              N       5.447113       3.144892       3.862750      -0.325210      43.172141 0.60550546E+03  0.15234892E+05                                10.295452                            8.038378      -0.152012       1.944738                    0.998813      30.040034      85.077942       0.608324       0.400175      -1.091048      -0.154686      -0.089206      -0.000070       0.178564      -0.082129       0.016963      -0.029349      -0.094850       0.215745      -0.130796       0.030879       0.099917             11.872364      11.100526      -1.120188      -3.378615      12.393755       5.851456      12.122811           0.000569
          143              O       6.154775       5.451919      13.242434      -0.606597      37.397254 0.61509597E+03  0.15295616E+05                                 8.847500                            7.726608       0.222901       2.097556                    0.997849      28.915914      77.353793       0.676731       0.363970      -1.134863      -0.007132       0.019109       0.044342       0.048808      -0.039507       0.101827       0.025287      -0.053095      -0.089141      -0.134643       0.048899       0.085744              9.320149       7.284790      -1.698337      -1.264876      13.634172       1.430215       7.041484           0.003729
          144              O       5.124162       7.289162      14.016838      -0.551126      37.732851 0.51111445E+03  0.12121314E+05                                 8.918465                            6.954428       0.484704       2.201338                    0.999110      27.378288      71.263308       0.727845       0.354843      -1.143371       0.029433      -0.024821      -0.025349       0.046097      -0.023321       0.028139       0.032823       0.089154       0.108820      -0.081464       0.020492       0.060972             10.571947      12.636533      -1.607266      -6.565667       6.352400       1.225634      12.726909           0.034054
          145              O       9.250113       5.117827      13.242434      -0.607081      37.406299 0.61528326E+03  0.15301404E+05                                 8.848864                            7.727784       0.224507       2.098053                    0.997848      28.919257      77.365040       0.676681       0.363970      -1.134865       0.020603      -0.002664       0.044468       0.049081      -0.003273      -0.028959      -0.100537       0.095021      -0.089002      -0.134351       0.048829       0.085522              9.321658      13.519664      -1.900071       1.872121       7.401998       0.380505       7.043312           0.003392
          146              O      11.356519       5.091742      14.016838      -0.551073      37.745176 0.51126035E+03  0.12125966E+05                                 8.921523                            6.956271       0.483082       2.200930                    0.999099      27.376826      71.269284       0.727595       0.354930      -1.143271      -0.036394      -0.012377      -0.025015       0.045864       0.050116       0.014211      -0.040719      -0.003577       0.110142      -0.081417       0.020358       0.061059             10.576121       9.317848       3.525862       4.346386       9.676892       5.076229      12.733622           0.033578
          147              O       7.413112       2.604232      13.242434      -0.605968      37.383266 0.61480285E+03  0.15286621E+05                                 8.845957                            7.725303       0.222121       2.097457                    0.997853      28.907749      77.329553       0.676712       0.364021      -1.134815      -0.012652      -0.015509       0.044218       0.048536       0.042799      -0.072735       0.075683      -0.041839      -0.089160      -0.134699       0.048850       0.085849              9.318512      10.574427       3.598500      -0.606280      10.341002      -1.809649       7.040108           0.003731
          148              O       6.337319       0.793073      14.016838      -0.550831      37.738918 0.51122265E+03  0.12124753E+05                                 8.920316                            6.955970       0.482830       2.200809                    0.999098      27.378360      71.270503       0.727623       0.354925      -1.143283       0.006446       0.037891      -0.025667       0.046218      -0.026542      -0.042351       0.008058      -0.084426       0.108745      -0.080980       0.020191       0.060789             10.573868       6.532544      -1.917507       2.221634      12.459397      -6.299863      12.729663           0.034479
          149              O       1.451225       7.722059      13.242434      -0.606597      37.397256 0.61509600E+03  0.15295617E+05                                 8.847501                            7.726608       0.222899       2.097556                    0.997849      28.915914      77.353795       0.676731       0.363970      -1.134863       0.007132      -0.019109       0.044343       0.048809      -0.039507      -0.101828      -0.025287      -0.053095      -0.089141      -0.134643       0.048899       0.085745              9.320149       7.284791      -1.698338       1.264876      13.634172      -1.430215       7.041484           0.003729
          150              O       2.481838       5.884816      14.016838      -0.551126      37.732844 0.51111432E+03  0.12121310E+05                                 8.918464                            6.954427       0.484704       2.201338                    0.999110      27.378284      71.263296       0.727845       0.354843      -1.143371      -0.029433       0.024820      -0.025348       0.046097      -0.023321      -0.028139      -0.032823       0.089154       0.108820      -0.081464       0.020492       0.060972             10.571947      12.636532      -1.607266       6.565666       6.352400      -1.225634      12.726908           0.034054
          151              O      -1.644113       8.056151      13.242434      -0.607082      37.406404 0.61528544E+03  0.15301473E+05                                 8.848883                            7.727800       0.224494       2.098048                    0.997848      28.919298      77.365210       0.676680       0.363971      -1.134865      -0.020603       0.002664       0.044467       0.049081      -0.003273       0.028959       0.100538       0.095022      -0.089004      -0.134353       0.048830       0.085523              9.321679      13.519694      -1.900075      -1.872127       7.402014      -0.380507       7.043328           0.003391
          152              O      -3.750519       8.082236      14.016838      -0.551071      37.745132 0.51125960E+03  0.12125944E+05                                 8.921517                            6.956266       0.483084       2.200931                    0.999099      27.376806      71.269220       0.727595       0.354930      -1.143271       0.036393       0.012378      -0.025015       0.045863       0.050116      -0.014213       0.040719      -0.003577       0.110141      -0.081418       0.020360       0.061058             10.576113       9.317843       3.525859      -4.346384       9.676884      -5.076224      12.733612           0.033579
          153              O       0.192888      10.569746      13.242434      -0.605967      37.383220 0.61480188E+03  0.15286590E+05                                 8.845949                            7.725296       0.222126       2.097459                    0.997853      28.907730      77.329477       0.676713       0.364021      -1.134815       0.012651       0.015509       0.044218       0.048536       0.042799       0.072735      -0.075683      -0.041839      -0.089159      -0.134699       0.048850       0.085849              9.318503      10.574417       3.598497       0.606279      10.340992       1.809647       7.040101           0.003732
          154              O       1.268681      12.380905      14.016838      -0.550832      37.738940 0.51122303E+03  0.12124764E+05                                 8.920319                            6.955972       0.482831       2.200809                    0.999098      27.378372      71.270537       0.727624       0.354925      -1.143283      -0.006447      -0.037892      -0.025667       0.046218      -0.026542       0.042351      -0.008058      -0.084425       0.108746      -0.080980       0.020190       0.060789             10.573871       6.532546      -1.917508      -2.221635      12.459400       6.299865      12.729667           0.034479
          155              O      -1.451225       7.722059       9.934066      -0.607441      37.406040 0.61527828E+03  0.15301044E+05                                 8.847979                            7.727061       0.224929       2.098081                    0.997851      28.922625      77.370065       0.676812       0.363905      -1.134931      -0.008051      -0.019382      -0.044665       0.049350       0.039454      -0.101398       0.025183      -0.053137      -0.088902      -0.134175       0.048797       0.085379              9.320671       7.284625       1.698297       1.265439      13.634143       1.430759       7.043245           0.003404
          156              O      -2.481838       5.884816       9.159662      -0.551447      37.720395 0.51088788E+03  0.12114438E+05                                 8.915867                            6.952289       0.486585       2.201968                    0.999116      27.374139      71.245022       0.728060       0.354782      -1.143436       0.028746       0.025539       0.024797       0.045754       0.023583      -0.028141       0.032865       0.089484       0.109814      -0.081859       0.020699       0.061160             10.569081      12.631322       1.606552       6.563990       6.350592       1.225440      12.725329           0.033107
          157              O       1.644113       8.056151       9.934066      -0.605890      37.344120 0.61402925E+03  0.15262009E+05                                 8.837933                            7.718963       0.222793       2.097687                    0.997858      28.899021      77.283125       0.677210       0.363882      -1.134966       0.019936       0.002920      -0.044366       0.048727       0.003284       0.029198      -0.100640       0.094715      -0.089022      -0.134423       0.048699       0.085724              9.309320      13.500487       1.900181      -1.865650       7.393942       0.378897       7.033532           0.003972
          158              O       3.750519       8.082236       9.159662      -0.551127      37.626715 0.50958223E+03  0.12074462E+05                                 8.897055                            6.940315       0.494246       2.204447                    0.999152      27.358535      71.153057       0.729251       0.354467      -1.143812      -0.036127       0.012785       0.025543       0.046055      -0.050925      -0.014753      -0.040897      -0.004639       0.107655      -0.082121       0.021140       0.060981             10.543567       9.293594      -3.513536      -4.330840       9.646499       5.054701      12.690608           0.033473
          159              O      -0.192888      10.569746       9.934066      -0.606140      37.384130 0.61485421E+03  0.15288172E+05                                 8.845690                            7.725345       0.221439       2.097157                    0.997851      28.910795      77.337651       0.676749       0.363995      -1.134839      -0.012961       0.015368      -0.044259       0.048610      -0.042738       0.072914       0.075746      -0.041858      -0.089274      -0.134858       0.048917       0.085941              9.317878      10.573327      -3.596928       0.606207      10.339587      -1.809731       7.040721           0.003861
          160              O      -1.268681      12.380905       9.159662      -0.551106      37.727685 0.51106058E+03  0.12119677E+05                                 8.917634                            6.954096       0.484335       2.201205                    0.999110      27.378101      71.261002       0.727859       0.354846      -1.143372       0.006412      -0.037997       0.025586       0.046255       0.026976       0.042531       0.007952      -0.084750       0.108358      -0.081355       0.020433       0.060922             10.570837       6.530744       1.917068      -2.220933      12.455254      -6.297717      12.726512           0.034516
          161              O       9.057225       5.451919       9.934066      -0.607441      37.406001 0.61527747E+03  0.15301018E+05                                 8.847971                            7.727055       0.224935       2.098083                    0.997851      28.922611      77.370003       0.676813       0.363905      -1.134931       0.008051       0.019382      -0.044665       0.049350       0.039454       0.101398      -0.025183      -0.053136      -0.088901      -0.134175       0.048796       0.085378              9.320663       7.284620       1.698295      -1.265438      13.634131      -1.430757       7.043239           0.003404
          162              O      10.087838       7.289162       9.159662      -0.551447      37.720413 0.51088821E+03  0.12114447E+05                                 8.915869                            6.952291       0.486585       2.201968                    0.999116      27.374148      71.245050       0.728060       0.354782      -1.143436      -0.028746      -0.025540       0.024797       0.045755       0.023583       0.028141      -0.032864       0.089484       0.109815      -0.081859       0.020698       0.061161             10.569084      12.631326       1.606552      -6.563992       6.350593      -1.225440      12.725333           0.033106
          163              O       5.961887       5.117827       9.934066      -0.605890      37.344173 0.61403038E+03  0.15262045E+05                                 8.837943                            7.718971       0.222787       2.097684                    0.997858      28.899042      77.283213       0.677209       0.363882      -1.134966      -0.019936      -0.002920      -0.044366       0.048727       0.003284      -0.029198       0.100641       0.094716      -0.089023      -0.134424       0.048699       0.085725              9.309331      13.500502       1.900183       1.865652       7.393950      -0.378899       7.033540           0.003971
          164              O       3.855481       5.091742       9.159662      -0.551126      37.626679 0.50958164E+03  0.12074445E+05                                 8.897049                            6.940311       0.494247       2.204448                    0.999152      27.358520      71.153006       0.729251       0.354467      -1.143812       0.036127      -0.012785       0.025543       0.046055      -0.050925       0.014754       0.040897      -0.004638       0.107655      -0.082122       0.021141       0.060981             10.543560       9.293589      -3.513533       4.330837       9.646492      -5.054697      12.690599           0.033474
          165              O       7.798888       2.604232       9.934066      -0.606140      37.384073 0.61485301E+03  0.15288134E+05                                 8.845680                            7.725336       0.221447       2.097160                    0.997851      28.910773      77.337557       0.676750       0.363994      -1.134839       0.012960      -0.015369      -0.044259       0.048611      -0.042738      -0.072913      -0.075746      -0.041858      -0.089273      -0.134857       0.048917       0.085940              9.317867      10.573314      -3.596923      -0.606207      10.339574       1.809728       7.040713           0.003861
          166              O       8.874681       0.793073       9.159662      -0.551107      37.727738 0.51106146E+03  0.12119703E+05                                 8.917642                            6.954102       0.484336       2.201204                    0.999110      27.378123      71.261078       0.727859       0.354846      -1.143372      -0.006413       0.037997       0.025587       0.046256       0.026976      -0.042530      -0.007953      -0.084749       0.108359      -0.081355       0.020432       0.060923             10.570847       6.530750       1.917070       2.220936      12.455265       6.297723      12.726526           0.034514
          167              O       1.451225       7.722059       2.208566      -0.606597      37.397245 0.61509577E+03  0.15295609E+05                                 8.847498                            7.726606       0.222901       2.097556                    0.997849      28.915911      77.353777       0.676731       0.363970      -1.134863       0.007133      -0.019109      -0.044343       0.048809      -0.039507       0.101827       0.025287      -0.053095      -0.089141      -0.134643       0.048899       0.085744              9.320147       7.284789      -1.698337      -1.264876      13.634169       1.430215       7.041483           0.003729
          168              O       2.481838       5.884816       1.434162      -0.551128      37.732872 0.51111478E+03  0.12121324E+05                                 8.918469                            6.954431       0.484703       2.201337                    0.999110      27.378293      71.263332       0.727844       0.354843      -1.143371      -0.029433       0.024821       0.025348       0.046097      -0.023321       0.028139       0.032823       0.089154       0.108820      -0.081464       0.020492       0.060972             10.571953      12.636540      -1.607266      -6.565671       6.352403       1.225635      12.726916           0.034054
          169              O      -1.644113       8.056151       2.208566      -0.607081      37.406314 0.61528358E+03  0.15301414E+05                                 8.848866                            7.727786       0.224507       2.098052                    0.997848      28.919264      77.365065       0.676681       0.363970      -1.134865      -0.020603       0.002664      -0.044468       0.049081      -0.003273      -0.028959      -0.100537       0.095021      -0.089002      -0.134351       0.048829       0.085522              9.321661      13.519666      -1.900072       1.872121       7.402001       0.380506       7.043315           0.003392
          170              O      -3.750519       8.082236       1.434162      -0.551070      37.745129 0.51125962E+03  0.12125944E+05                                 8.921514                            6.956264       0.483085       2.200931                    0.999099      27.376814      71.269226       0.727596       0.354929      -1.143271       0.036394       0.012377       0.025015       0.045864       0.050116       0.014211      -0.040719      -0.003577       0.110143      -0.081417       0.020358       0.061059             10.576109       9.317838       3.525857       4.346380       9.676880       5.076221      12.733608           0.033578
          171              O       0.192888      10.569746       2.208566      -0.605968      37.383252 0.61480256E+03  0.15286612E+05                                 8.845955                            7.725300       0.222122       2.097457                    0.997853      28.907744      77.329531       0.676712       0.364021      -1.134815       0.012651       0.015509      -0.044218       0.048536       0.042799      -0.072735       0.075683      -0.041839      -0.089160      -0.134699       0.048850       0.085849              9.318509      10.574423       3.598499      -0.606279      10.340999      -1.809649       7.040106           0.003731
          172              O       1.268681      12.380905       1.434162      -0.550832      37.738938 0.51122295E+03  0.12124762E+05                                 8.920320                            6.955973       0.482828       2.200809                    0.999098      27.378365      71.270527       0.727623       0.354925      -1.143283      -0.006447      -0.037891       0.025667       0.046218      -0.026542      -0.042351       0.008058      -0.084426       0.108745      -0.080980       0.020191       0.060789             10.573873       6.532547      -1.917509       2.221636      12.459403      -6.299867      12.729669           0.034479
          173              O       6.154775       5.451919       2.208566      -0.606597      37.397263 0.61509613E+03  0.15295621E+05                                 8.847502                            7.726609       0.222899       2.097556                    0.997849      28.915917      77.353804       0.676731       0.363970      -1.134863      -0.007132       0.019109      -0.044342       0.048809      -0.039507      -0.101828      -0.025287      -0.053095      -0.089142      -0.134643       0.048899       0.085745              9.320151       7.284792      -1.698338       1.264877      13.634174      -1.430216       7.041485           0.003729
          174              O       5.124162       7.289162       1.434162      -0.551128      37.732874 0.51111478E+03  0.12121324E+05                                 8.918469                            6.954431       0.484703       2.201338                    0.999110      27.378293      71.263332       0.727844       0.354843      -1.143371       0.029433      -0.024820       0.025348       0.046097      -0.023321      -0.028139      -0.032823       0.089154       0.108820      -0.081464       0.020492       0.060972             10.571953      12.636540      -1.607267       6.565671       6.352403      -1.225635      12.726917           0.034054
          175              O       9.250113       5.117827       2.208566      -0.607082      37.406419 0.61528576E+03  0.15301483E+05                                 8.848885                            7.727802       0.224494       2.098047                    0.997848      28.919304      77.365233       0.676680       0.363971      -1.134865       0.020603      -0.002664      -0.044467       0.049081      -0.003273       0.028960       0.100538       0.095022      -0.089004      -0.134353       0.048830       0.085523              9.321682      13.519697      -1.900076      -1.872127       7.402017      -0.380508       7.043331           0.003391
          176              O      11.356519       5.091742       1.434162      -0.551069      37.745085 0.51125885E+03  0.12125921E+05                                 8.921507                            6.956259       0.483087       2.200932                    0.999099      27.376794      71.269160       0.727596       0.354929      -1.143271      -0.036393      -0.012378       0.025015       0.045863       0.050116      -0.014213       0.040719      -0.003577       0.110141      -0.081418       0.020360       0.061058             10.576101       9.317833       3.525854      -4.346378       9.676872      -5.076216      12.733598           0.033579
          177              O       7.413112       2.604232       2.208566      -0.605968      37.383222 0.61480190E+03  0.15286591E+05                                 8.845949                            7.725296       0.222126       2.097459                    0.997853      28.907731      77.329478       0.676713       0.364021      -1.134815      -0.012651      -0.015509      -0.044218       0.048536       0.042799       0.072735      -0.075683      -0.041839      -0.089159      -0.134699       0.048850       0.085849              9.318504      10.574417       3.598497       0.606279      10.340992       1.809647       7.040101           0.003732
          178              O       6.337319       0.793073       1.434162      -0.550833      37.738966 0.51122342E+03  0.12124776E+05                                 8.920324                            6.955975       0.482829       2.200809                    0.999098      27.378379      71.270569       0.727623       0.354925      -1.143283       0.006447       0.037892       0.025667       0.046218      -0.026542       0.042351      -0.008058      -0.084425       0.108746      -0.080980       0.020190       0.060789             10.573877       6.532550      -1.917510      -2.221637      12.459407       6.299869      12.729675           0.034479
          179              O       9.057225       5.451919       5.516934      -0.607442      37.406055 0.61527860E+03  0.15301054E+05                                 8.847982                            7.727064       0.224929       2.098081                    0.997851      28.922631      77.370091       0.676812       0.363905      -1.134931       0.008051       0.019382       0.044665       0.049350       0.039454      -0.101398       0.025182      -0.053137      -0.088902      -0.134176       0.048797       0.085379              9.320674       7.284628       1.698297       1.265440      13.634148       1.430760       7.043247           0.003403
          180              O      10.087838       7.289162       6.291338      -0.551444      37.720334 0.51088692E+03  0.12114409E+05                                 8.915855                            6.952281       0.486588       2.201969                    0.999116      27.374122      71.244946       0.728061       0.354782      -1.143436      -0.028746      -0.025539      -0.024797       0.045754       0.023583      -0.028140       0.032865       0.089484       0.109814      -0.081859       0.020699       0.061160             10.569066      12.631303       1.606550       6.563979       6.350585       1.225439      12.725310           0.033107
          181              O       5.961887       5.117827       5.516934      -0.605890      37.344136 0.61402961E+03  0.15262020E+05                                 8.837936                            7.718965       0.222792       2.097686                    0.997858      28.899027      77.283151       0.677210       0.363882      -1.134966      -0.019936      -0.002920       0.044366       0.048727       0.003284       0.029198      -0.100640       0.094715      -0.089022      -0.134423       0.048699       0.085724              9.309323      13.500491       1.900182      -1.865650       7.393945       0.378898       7.033534           0.003972
          182              O       3.855481       5.091742       6.291338      -0.551125      37.626671 0.50958155E+03  0.12074442E+05                                 8.897046                            6.940310       0.494248       2.204448                    0.999152      27.358523      71.153004       0.729252       0.354467      -1.143812       0.036127      -0.012785      -0.025543       0.046055      -0.050925      -0.014753      -0.040897      -0.004639       0.107655      -0.082121       0.021140       0.060981             10.543556       9.293586      -3.513532      -4.330836       9.646489       5.054695      12.690595           0.033473
          183              O       7.798888       2.604232       5.516934      -0.606140      37.384127 0.61485414E+03  0.15288170E+05                                 8.845689                            7.725344       0.221439       2.097157                    0.997851      28.910794      77.337645       0.676749       0.363994      -1.134839       0.012961      -0.015368       0.044259       0.048610      -0.042738       0.072914       0.075746      -0.041858      -0.089274      -0.134858       0.048917       0.085941              9.317877      10.573325      -3.596927       0.606208      10.339586      -1.809731       7.040720           0.003860
          184              O       8.874681       0.793073       6.291338      -0.551106      37.727708 0.51106095E+03  0.12119688E+05                                 8.917639                            6.954099       0.484334       2.201204                    0.999110      27.378107      71.261032       0.727859       0.354846      -1.143372      -0.006413       0.037997      -0.025586       0.046255       0.026976       0.042531       0.007952      -0.084749       0.108358      -0.081355       0.020433       0.060922             10.570843       6.530748       1.917069      -2.220934      12.455261      -6.297721      12.726519           0.034516
          185              O      -1.451225       7.722059       5.516934      -0.607441      37.406013 0.61527773E+03  0.15301026E+05                                 8.847973                            7.727057       0.224935       2.098083                    0.997851      28.922616      77.370025       0.676813       0.363905      -1.134931      -0.008051      -0.019382       0.044665       0.049350       0.039453       0.101398      -0.025183      -0.053136      -0.088901      -0.134175       0.048796       0.085378              9.320666       7.284621       1.698295      -1.265438      13.634135      -1.430757       7.043241           0.003403
          186              O      -2.481838       5.884816       6.291338      -0.551445      37.720347 0.51088716E+03  0.12114416E+05                                 8.915857                            6.952283       0.486587       2.201969                    0.999116      27.374128      71.244966       0.728061       0.354782      -1.143436       0.028746       0.025540      -0.024797       0.045755       0.023583       0.028141      -0.032864       0.089484       0.109815      -0.081859       0.020698       0.061160             10.569069      12.631306       1.606550      -6.563981       6.350586      -1.225439      12.725313           0.033106
          187              O       1.644113       8.056151       5.516934      -0.605890      37.344181 0.61403056E+03  0.15262050E+05                                 8.837945                            7.718973       0.222786       2.097684                    0.997858      28.899045      77.283227       0.677209       0.363882      -1.134966       0.019936       0.002920       0.044366       0.048727       0.003284      -0.029198       0.100641       0.094715      -0.089023      -0.134424       0.048699       0.085725              9.309332      13.500504       1.900184       1.865653       7.393952      -0.378899       7.033541           0.003971
          188              O       3.750519       8.082236       6.291338      -0.551124      37.626654 0.50958126E+03  0.12074433E+05                                 8.897044                            6.940308       0.494248       2.204448                    0.999152      27.358514      71.152978       0.729252       0.354467      -1.143812      -0.036127       0.012785      -0.025543       0.046055      -0.050925       0.014754       0.040897      -0.004638       0.107655      -0.082122       0.021141       0.060981             10.543554       9.293584      -3.513531       4.330835       9.646486      -5.054693      12.690592           0.033474
          189              O      -0.192888      10.569746       5.516934      -0.606140      37.384075 0.61485307E+03  0.15288136E+05                                 8.845680                            7.725336       0.221447       2.097160                    0.997851      28.910774      77.337561       0.676750       0.363994      -1.134839      -0.012960       0.015369       0.044259       0.048611      -0.042738      -0.072913      -0.075746      -0.041858      -0.089273      -0.134857       0.048917       0.085940              9.317867      10.573314      -3.596924      -0.606207      10.339575       1.809728       7.040713           0.003861
          190              O      -1.268681      12.380905       6.291338      -0.551108      37.727750 0.51106166E+03  0.12119709E+05                                 8.917644                            6.954104       0.484335       2.201204                    0.999110      27.378127      71.261095       0.727858       0.354846      -1.143372       0.006413      -0.037997      -0.025587       0.046256       0.026976      -0.042530      -0.007953      -0.084749       0.108359      -0.081355       0.020432       0.060923             10.570850       6.530752       1.917071       2.220937      12.455269       6.297725      12.726528           0.034514

******************************************************
Auxiliary information for the entire system
The total spin magnetic moment of the unit cell is   17.974848
The total net atomic charge of the unit cell is   -0.000004
Accuracy of reproducing the electrostatic potential in the unit cell:
  The inner radius (bohr) =    5.0000
  The outer radius (bohr) =   12.0000
  Valid grid points have density less than (e/(bohr^3)) =    0.0001
  The number of valid grid points were=        62492
  The rms potential error without charges in kcal/mol is=     13.18407
  The rms potential error with partial charges in kcal/mol is=      0.54424
  The RRMSE value at monopole order=      0.04128
  The rms potential error with partial charges and cloud penetration in kcal/mol is=      0.52132
  The RRMSE value at monopole order with cloud penetration is=      0.03954
  The rms potential error with partial charges and atomic dipoles in kcal/mol is=      1.34795
  The RRMSE value at dipole order=      0.10224
  The rms potential error with partial charges, atomic dipoles and cloud penetration in kcal/mol is=      1.30236
  The RRMSE value at dipole order with cloud penetration=      0.09878

******************************************************
The electron densities and ab initio electrostatic potential were computed in VASP using the PBE functional and
projector augmented wave method. See the main text of the journal article for a description of computational details.
The atomic charges, dipoles, and quadrupoles were computed with the DDEC6 method as described in
(a) T. A. Manz and N. Gabaldon Limas, RSC Adv. 6 (2016) 47771-47801 DOI: 10.1039/c6ra04656h
(b) N. Gabaldon Limas and T. A. Manz, RSC Adv. 8 (2018) 2678-2707 DOI: 10.1039/c7ra11829e.
For each atom in the material, the electron cloud parameters were fit to the spherically averaged atom-in-material
electron density using radial positions for which this density was between 10^-4 and 10^-2 electrons per cubic bohr.
The polarizabilities, dispersion coefficients, and quantum Drude oscillator (QDO) parameters were fit using the MCLF method.
The magnetic structure of the system was optimized in VASP from the default ferromagnetic initial guess using spin polarization.
The atomic spin moments (ASMs) were computed on this optimized magnetic structure using the DDEC6 partition as inputs
to the method of T. A. Manz and D. S. Sholl, J. Chem. Theory Comput. 7 (2011) 4146-4164 DOI: 10.1021/ct200539n.
The RMSE and RRMSE were computed using a uniform grid with Ewald summation.
