# Supplementary material for: A collection of forcefield precursors for metal–organic frameworks
Source: RSC Adv. 2019 Nov 13;9(63):36492–507. doi: 10.1039/c9ra07327b (PMC9075174; doi:10.1039/c9ra07327b)
Supplement: RA-009-C9RA07327B-s6199 [file RA-009-C9RA07327B-s6199.xyz]

   76
jmolscript: load "" {1 1 1} spacegroup "x,y,z" unitcell [{      7.666800     0.000000     0.000000 }, {      0.000000     9.873400     0.000000 }, {     -2.168360     0.000000    14.746431 }]
Sm     6.240157     9.436107     2.060076     2.113108
Sm     4.175863     4.499407     5.313139     2.113108
Sm    -0.741717     0.437293    12.686355     2.113109
Sm     1.322577     5.373993     9.433292     2.113108
H      2.580215     6.894595    14.513437     0.098794
H      6.036315     3.824955     1.984870     0.128862
H      4.227110     3.844702    12.735018     0.100978
H      5.667445     1.957895     7.606209     0.098794
H      4.379705     8.761655     5.388346     0.128863
H      4.020550     8.781402     9.384629     0.100978
H      2.918225     2.978805     0.232994     0.098794
H     -0.537875     6.048445    12.761561     0.128862
H      1.271330     6.028698     2.011413     0.100978
H     -0.169005     7.915505     7.140222     0.098794
H      1.118735     1.111745     9.358085     0.128862
H      1.477890     1.091998     5.361802     0.100978
C      2.988717     6.060293    14.566525     0.080857
C      5.370472     5.515281     1.085337    -0.086674
C      5.932456     4.247537     1.163493    -0.069204
C      6.334628     3.627487    -0.007373    -0.077793
C      3.943735     4.262347    13.515104     0.060807
C      4.967378     6.287381     2.298969     0.680112
C      6.984037     2.275819     0.013272     0.710478
C      3.415545     0.309037     0.573636     0.514796
C      5.258943     1.123593     7.553122     0.080857
C      5.045548     0.578581     6.287878    -0.086674
C      4.483564     9.184237     6.209722    -0.069204
C      4.081392     8.564187     7.380589    -0.077793
C      4.303925     9.199047     8.604542     0.060807
C      5.448642     1.350681     5.074247     0.680112
C      3.431983     7.212519     7.359944     0.710477
C     -0.666325     5.245737     6.799579     0.514796
C      2.509723     3.813107     0.179906     0.080857
C      0.127968     4.358119    13.661094    -0.086674
C     -0.434016     5.625863    13.582938    -0.069204
C      1.332172     6.245913     0.007373    -0.077793
C      1.554705     5.611053     1.231327     0.060807
C      0.531062     3.586019    12.447462     0.680112
C      0.682763     7.597581    -0.013272     0.710478
C      2.082895     9.564363    14.172795     0.514796
C      0.239497     8.749807     7.193309     0.080857
C      0.452892     9.294819     8.458553    -0.086674
C      1.014876     0.689163     8.536709    -0.069204
C      1.417048     1.309213     7.365842    -0.077793
C      1.194515     0.674353     6.141889     0.060807
C      0.049798     8.522719     9.672184     0.680112
C      2.066457     2.660881     7.386487     0.710477
C      6.164765     4.627663     7.946852     0.514796
N      3.334967     5.455053    13.426625    -0.284406
N      4.912693     0.518354     8.693021    -0.284405
N      2.163473     4.418347     1.319806    -0.284405
N      0.585747     9.355047     6.053410    -0.284405
O      4.788286     7.537354     2.156076    -0.688785
O      4.839966     5.696952     3.384453    -0.689552
O      5.461901     1.924326    13.753996    -0.704868
O      6.828201     1.583693     1.046997    -0.687798
O      3.991432     0.496632     1.667821    -0.588474
O      2.231055     0.613138     0.302302    -0.611238
O      5.627734     2.600654     5.217140    -0.688785
O      5.576054     0.760252     3.988762    -0.689552
O      2.785759     6.861026     8.365650    -0.704868
O      3.587819     6.520393     6.326219    -0.687798
O      6.424588     5.433332     5.705394    -0.588474
O      0.518165     5.549838     7.070914    -0.611238
O      0.710154     2.336046    12.590355    -0.688785
O      0.658474     4.176448    11.361978    -0.689552
O      0.036539     7.949074     0.992435    -0.704868
O     -1.329761     8.289707    13.699434    -0.687798
O      1.507008     9.376768    13.078610    -0.588475
O      3.267385     9.260262    14.444129    -0.611238
O     -0.129294     7.272746     9.529291    -0.688785
O     -0.077614     9.113148    10.757669    -0.689552
O      2.712681     3.012374     6.380781    -0.704867
O      1.910621     3.353007     8.420212    -0.687798
O     -0.926148     4.440068     9.041037    -0.588474
O      4.980275     4.323562     7.675517    -0.611238

The following XYZ coordinates are in angstroms. Other properties are in atomic units.
The sperically averaged electron density of each atom fit to a function of the form exp(a - br)
eigen_1, eigen_2 and eigen_3 are the three eigenvalues of traceless quadrupole moment tensor
  atom number  atomic symbol              X              Y              Z     net charge C6 coefficient C8 coefficient C10 coefficient fluctuating dipole atomic polarizability isotropic forcefield polarizability              a              b squared Pearson coefficient          <r^3>          <r^4>         wp_QDO          m_QDO          q_QDO       dipole_x       dipole_y       dipole_z         dipole            Qxy            Qxz            Qyz     Q(x^2-y^2)  Q(3z^2 - R^2)        eigen_1        eigen_2        eigen_3 static polarizability      alpha(xx)      alpha(xy)      alpha(xz)      alpha(yy)      alpha(yz)      alpha(zz) atomic spin moment
            1             Sm       6.240157       9.436107       2.060076       2.113108     124.721672 0.27563589E+04  0.91577699E+05                                16.197218                           13.923241       2.342837       2.436861                    0.999751      79.058941     185.050958       0.698998       0.263740      -1.339474      -0.003198       0.018551      -0.000087       0.018825       0.020287       0.025954      -0.006314       0.031417      -0.186550      -0.069426       0.009083       0.060343             17.998532      15.271159      -1.374573      -1.512708      20.010036       2.248821      18.714402          -0.000006
            2             Sm       4.175863       4.499407       5.313139       2.113108     124.721693 0.27563594E+04  0.91577722E+05                                16.197220                           13.923243       2.342837       2.436861                    0.999751      79.058940     185.050961       0.698998       0.263740      -1.339474       0.003198       0.018551       0.000087       0.018824      -0.020287       0.025955       0.006314       0.031417      -0.186550      -0.069426       0.009084       0.060343             17.998534      15.271158       1.374572      -1.512707      20.010034      -2.248824      18.714411          -0.000007
            3             Sm      -0.741717       0.437293      12.686355       2.113109     124.721657 0.27563584E+04  0.91577677E+05                                16.197216                           13.923239       2.342837       2.436861                    0.999751      79.058941     185.050950       0.698998       0.263740      -1.339474       0.003198      -0.018551       0.000087       0.018825       0.020287       0.025954      -0.006314       0.031417      -0.186550      -0.069426       0.009084       0.060343             17.998530      15.271158      -1.374575      -1.512709      20.010035       2.248821      18.714398          -0.000006
            4             Sm       1.322577       5.373993       9.433292       2.113108     124.721677 0.27563589E+04  0.91577698E+05                                16.197218                           13.923241       2.342837       2.436861                    0.999751      79.058942     185.050956       0.698998       0.263740      -1.339474      -0.003198      -0.018551      -0.000087       0.018825      -0.020287       0.025954       0.006314       0.031417      -0.186550      -0.069426       0.009084       0.060343             17.998532      15.271158       1.374573      -1.512708      20.010033      -2.248825      18.714406          -0.000006
            5              H       2.580215       6.894595      14.513437       0.098794       0.979858 0.70112119E+01  0.67852828E+02                                 1.739135                            1.630602      -1.247811       2.288607                    0.993989       3.835086      11.330397       0.445038       1.422113      -0.677701      -0.018830       0.042399      -0.007620       0.047014      -0.013374      -0.000576      -0.007275      -0.005522      -0.004670      -0.014925      -0.001170       0.016095              1.792911       1.609764      -0.421283       0.041872       2.351264      -0.056766       1.417706           0.000005
            6              H       6.036315       3.824955       1.984870       0.128862       1.019367 0.77751968E+01  0.76881683E+02                                 1.763434                            1.704060      -1.290147       2.285004                    0.994115       3.678603      10.830238       0.442288       1.400521      -0.683270       0.006815      -0.019293       0.033529       0.039279       0.000318       0.009519      -0.005241      -0.001249       0.012106      -0.010666      -0.001409       0.012075              1.767479       1.449768      -0.097975       0.036446       1.715535      -0.311808       2.137134           0.000006
            7              H       4.227110       3.844702      12.735018       0.100978       1.116812 0.83265234E+01  0.82571497E+02                                 1.784818                            1.695184      -0.878563       2.463563                    0.998947       3.494610       9.835225       0.477242       1.294200      -0.706883       0.014130      -0.018346      -0.040781       0.046897       0.002354      -0.005217       0.003532      -0.003820       0.042249      -0.011591      -0.004046       0.015637              1.804699       1.600552      -0.188111      -0.238916       1.667703       0.354263       2.145841           0.000005
            8              H       5.667445       1.957895       7.606209       0.098794       0.979858 0.70112063E+01  0.67852764E+02                                 1.739134                            1.630602      -1.247812       2.288607                    0.993989       3.835085      11.330395       0.445038       1.422114      -0.677701       0.018830       0.042399       0.007620       0.047014       0.013374      -0.000576       0.007275      -0.005522      -0.004670      -0.014925      -0.001170       0.016095              1.792911       1.609763       0.421283       0.041872       2.351263       0.056765       1.417706           0.000005
            9              H       4.379705       8.761655       5.388346       0.128863       1.019367 0.77751946E+01  0.76881660E+02                                 1.763433                            1.704060      -1.290148       2.285004                    0.994115       3.678604      10.830243       0.442288       1.400521      -0.683270      -0.006815      -0.019293      -0.033529       0.039279      -0.000318       0.009519       0.005241      -0.001249       0.012106      -0.010666      -0.001409       0.012075              1.767479       1.449768       0.097975       0.036446       1.715535       0.311808       2.137133           0.000006
           10              H       4.020550       8.781402       9.384629       0.100978       1.116812 0.83265240E+01  0.82571492E+02                                 1.784817                            1.695183      -0.878562       2.463563                    0.998947       3.494609       9.835217       0.477242       1.294199      -0.706883      -0.014130      -0.018346       0.040781       0.046897      -0.002354      -0.005217      -0.003532      -0.003820       0.042249      -0.011591      -0.004046       0.015637              1.804698       1.600551       0.188110      -0.238916       1.667702      -0.354262       2.145840           0.000005
           11              H       2.918225       2.978805       0.232994       0.098794       0.979858 0.70112074E+01  0.67852776E+02                                 1.739134                            1.630602      -1.247811       2.288607                    0.993989       3.835085      11.330394       0.445038       1.422114      -0.677701       0.018830      -0.042399       0.007620       0.047014      -0.013374      -0.000576      -0.007275      -0.005522      -0.004670      -0.014925      -0.001170       0.016095              1.792911       1.609763      -0.421282       0.041872       2.351263      -0.056766       1.417706           0.000005
           12              H      -0.537875       6.048445      12.761561       0.128862       1.019367 0.77751955E+01  0.76881671E+02                                 1.763434                            1.704060      -1.290147       2.285004                    0.994115       3.678603      10.830240       0.442288       1.400521      -0.683270      -0.006815       0.019293      -0.033529       0.039279       0.000318       0.009519      -0.005241      -0.001249       0.012106      -0.010666      -0.001409       0.012075              1.767479       1.449768      -0.097975       0.036446       1.715535      -0.311808       2.137134           0.000006
           13              H       1.271330       6.028698       2.011413       0.100978       1.116811 0.83265150E+01  0.82571383E+02                                 1.784816                            1.695183      -0.878562       2.463563                    0.998947       3.494608       9.835214       0.477242       1.294199      -0.706883      -0.014130       0.018346       0.040781       0.046897       0.002354      -0.005217       0.003532      -0.003820       0.042249      -0.011591      -0.004046       0.015637              1.804697       1.600551      -0.188111      -0.238916       1.667702       0.354263       2.145838           0.000005
           14              H      -0.169005       7.915505       7.140222       0.098794       0.979859 0.70112148E+01  0.67852863E+02                                 1.739135                            1.630602      -1.247812       2.288606                    0.993989       3.835087      11.330400       0.445038       1.422113      -0.677701      -0.018830      -0.042399      -0.007620       0.047014       0.013374      -0.000576       0.007275      -0.005522      -0.004670      -0.014925      -0.001170       0.016095              1.792912       1.609764       0.421283       0.041872       2.351264       0.056765       1.417707           0.000005
           15              H       1.118735       1.111745       9.358085       0.128862       1.019367 0.77751930E+01  0.76881639E+02                                 1.763433                            1.704060      -1.290147       2.285004                    0.994115       3.678604      10.830242       0.442288       1.400521      -0.683270       0.006815       0.019293       0.033529       0.039279      -0.000318       0.009519       0.005241      -0.001249       0.012106      -0.010666      -0.001409       0.012075              1.767479       1.449768       0.097975       0.036446       1.715535       0.311808       2.137133           0.000006
           16              H       1.477890       1.091998       5.361802       0.100978       1.116812 0.83265217E+01  0.82571462E+02                                 1.784816                            1.695183      -0.878562       2.463563                    0.998947       3.494608       9.835213       0.477242       1.294198      -0.706883       0.014130       0.018346      -0.040781       0.046897      -0.002354      -0.005217      -0.003532      -0.003820       0.042249      -0.011591      -0.004046       0.015637              1.804697       1.600551       0.188110      -0.238916       1.667702      -0.354263       2.145840           0.000005
           17              C       2.988717       6.060293      14.566525       0.080857      25.213355 0.37674651E+03  0.86654809E+04                                 7.883103                            6.810784      -0.379074       1.893476                    0.997003      27.720326      82.486946       0.576748       0.461717      -1.022759       0.021628      -0.017187      -0.025354       0.037496       0.032541      -0.002086      -0.013309       0.039315      -0.256566      -0.087153       0.005952       0.081201              8.312849       6.142920      -2.376738      -0.328202       9.481981       0.702414       9.313647           0.000007
           18              C       5.370472       5.515281       1.085337      -0.086674      35.430669 0.49536719E+03  0.12013183E+05                                 9.474033                            7.499446      -0.127581       1.962375                    0.998435      28.585563      83.030421       0.593216       0.425758      -1.060007       0.019774      -0.031204      -0.022297       0.043149       0.006059       0.005441      -0.018126       0.004354      -0.046626      -0.027558       0.010432       0.017126             10.718069       6.983501      -3.368320      -1.382933      12.177446       2.542259      12.993259          -0.000001
           19              C       5.932456       4.247537       1.163493      -0.069204      29.822777 0.43518886E+03  0.10329887E+05                                 8.623763                            7.172424      -0.183660       1.926934                    0.998993      29.502142      87.861989       0.582107       0.443287      -1.037955      -0.000117       0.002124      -0.014862       0.015014       0.040215       0.027483      -0.007376       0.056186      -0.073026      -0.052276      -0.014000       0.066276              9.378926       6.793777      -3.503515      -1.367677      11.826804       1.564835       9.516198           0.000008
           20              C       6.334628       3.627487      -0.007373      -0.077793      34.389258 0.47004418E+03  0.11204089E+05                                 9.210024                            7.229478       0.103983       2.043900                    0.999141      27.692716      78.676221       0.616257       0.416972      -1.069962      -0.020266       0.037689       0.018904       0.046782       0.020267      -0.005873      -0.001860       0.030390       0.017011      -0.028193       0.003727       0.024467             10.584077       7.859277      -4.986998      -0.927310      14.520347       0.740213       9.372607           0.000001
           21              C       3.943735       4.262347      13.515104       0.060807      25.073718 0.36810423E+03  0.83713378E+04                                 7.650840                            6.589681      -0.052947       1.988831                    0.998973      27.408419      79.647553       0.608826       0.442374      -1.039488      -0.014845       0.024041       0.004162       0.028560       0.061341      -0.018126       0.041849       0.069466      -0.041650      -0.090408       0.012594       0.077814              8.024642       6.476238      -2.920370      -0.287950       9.288261       0.108991       8.309429           0.000005
           22              C       4.967378       6.287381       2.298969       0.680112      22.475461 0.23473287E+03  0.48330903E+04                                 7.523089                            5.590040      -0.458930       1.918367                    0.998210      22.272140      64.269495       0.595892       0.499215      -0.995449      -0.031891       0.041209       0.066283       0.084313      -0.022177       0.051974       0.000583       0.169849      -0.123233      -0.070724      -0.053631       0.124355              8.587963       4.675560      -0.761872      -1.405819       9.726538       0.011680      11.361790           0.000007
           23              C       6.984037       2.275819       0.013272       0.710478      20.214254 0.22155824E+03  0.45063389E+04                                 7.140126                            5.495654      -0.482503       1.928342                    0.997675      21.693995      62.668479       0.589099       0.511190      -0.987390       0.040018      -0.065356       0.004166       0.076747       0.053651       0.063627       0.030347       0.119037      -0.024099      -0.076908      -0.045227       0.122135              8.118489       6.927843      -2.476972      -2.013104      10.337853      -0.663031       7.089772           0.000011
           24              C       3.415545       0.309037       0.573636       0.514796      22.548908 0.26794903E+03  0.56491985E+04                                 7.279257                            5.797812       0.091489       2.082571                    0.999438      23.177561      65.630544       0.617539       0.470443      -1.019882      -0.081875       0.055935       0.109921       0.148036       0.069153      -0.035986      -0.058891      -0.196612      -0.188920      -0.101716      -0.069242       0.170957              8.045658      10.341358      -1.916183       1.929159       5.619839       0.668608       8.175776           0.000011
           25              C       5.258943       1.123593       7.553122       0.080857      25.213353 0.37674645E+03  0.86654792E+04                                 7.883102                            6.810783      -0.379074       1.893476                    0.997003      27.720330      82.486962       0.576748       0.461717      -1.022758      -0.021628      -0.017187       0.025354       0.037496      -0.032540      -0.002086       0.013309       0.039315      -0.256566      -0.087153       0.005952       0.081201              8.312849       6.142920       2.376738      -0.328206       9.481979      -0.702420       9.313647           0.000007
           26              C       5.045548       0.578581       6.287878      -0.086674      35.430672 0.49536718E+03  0.12013183E+05                                 9.474034                            7.499447      -0.127580       1.962375                    0.998435      28.585559      83.030407       0.593216       0.425758      -1.060007      -0.019774      -0.031204       0.022297       0.043149      -0.006059       0.005441       0.018126       0.004354      -0.046626      -0.027558       0.010433       0.017126             10.718070       6.983501       3.368320      -1.382936      12.177448      -2.542264      12.993261          -0.000001
           27              C       4.483564       9.184237       6.209722      -0.069204      29.822772 0.43518893E+03  0.10329889E+05                                 8.623762                            7.172425      -0.183660       1.926934                    0.998993      29.502148      87.862012       0.582107       0.443287      -1.037955       0.000117       0.002124       0.014862       0.015014      -0.040215       0.027483       0.007376       0.056186      -0.073026      -0.052276      -0.014000       0.066276              9.378924       6.793776       3.503513      -1.367676      11.826800      -1.564833       9.516197           0.000008
           28              C       4.081392       8.564187       7.380589      -0.077793      34.389259 0.47004421E+03  0.11204090E+05                                 9.210025                            7.229479       0.103982       2.043900                    0.999141      27.692718      78.676235       0.616257       0.416972      -1.069962       0.020266       0.037689      -0.018904       0.046782      -0.020266      -0.005873       0.001860       0.030390       0.017011      -0.028193       0.003727       0.024467             10.584078       7.859278       4.986998      -0.927308      14.520349      -0.740209       9.372607           0.000001
           29              C       4.303925       9.199047       8.604542       0.060807      25.073736 0.36810454E+03  0.83713462E+04                                 7.650843                            6.589683      -0.052947       1.988831                    0.998973      27.408417      79.647542       0.608825       0.442374      -1.039488       0.014845       0.024041      -0.004162       0.028560      -0.061341      -0.018126      -0.041849       0.069466      -0.041650      -0.090408       0.012594       0.077814              8.024646       6.476240       2.920371      -0.287949       9.288267      -0.108989       8.309432           0.000005
           30              C       5.448642       1.350681       5.074247       0.680112      22.475468 0.23473294E+03  0.48330918E+04                                 7.523089                            5.590040      -0.458928       1.918368                    0.998210      22.272135      64.269467       0.595893       0.499214      -0.995449       0.031891       0.041209      -0.066283       0.084313       0.022177       0.051974      -0.000583       0.169849      -0.123233      -0.070724      -0.053631       0.124355              8.587963       4.675560       0.761874      -1.405820       9.726540      -0.011685      11.361790           0.000007
           31              C       3.431983       7.212519       7.359944       0.710477      20.214248 0.22155812E+03  0.45063361E+04                                 7.140125                            5.495653      -0.482503       1.928342                    0.997675      21.693998      62.668490       0.589099       0.511190      -0.987390      -0.040018      -0.065356      -0.004166       0.076747      -0.053651       0.063628      -0.030347       0.119037      -0.024099      -0.076908      -0.045227       0.122135              8.118488       6.927843       2.476973      -2.013104      10.337850       0.663030       7.089770           0.000011
           32              C      -0.666325       5.245737       6.799579       0.514796      22.548915 0.26794917E+03  0.56492022E+04                                 7.279259                            5.797813       0.091489       2.082571                    0.999438      23.177561      65.630541       0.617539       0.470443      -1.019882       0.081875       0.055934      -0.109921       0.148036      -0.069153      -0.035986       0.058891      -0.196612      -0.188920      -0.101716      -0.069242       0.170957              8.045659      10.341358       1.916182       1.929165       5.619839      -0.668606       8.175780           0.000011
           33              C       2.509723       3.813107       0.179906       0.080857      25.213356 0.37674655E+03  0.86654819E+04                                 7.883103                            6.810784      -0.379074       1.893476                    0.997003      27.720325      82.486943       0.576748       0.461717      -1.022758      -0.021628       0.017187       0.025354       0.037496       0.032540      -0.002086      -0.013309       0.039315      -0.256566      -0.087153       0.005952       0.081201              8.312850       6.142920      -2.376738      -0.328202       9.481981       0.702413       9.313647           0.000007
           34              C       0.127968       4.358119      13.661094      -0.086674      35.430665 0.49536713E+03  0.12013181E+05                                 9.474032                            7.499446      -0.127580       1.962375                    0.998435      28.585561      83.030412       0.593216       0.425758      -1.060007      -0.019774       0.031204       0.022297       0.043149       0.006059       0.005441      -0.018126       0.004354      -0.046626      -0.027558       0.010433       0.017126             10.718068       6.983501      -3.368319      -1.382933      12.177445       2.542258      12.993257          -0.000001
           35              C      -0.434016       5.625863      13.582938      -0.069204      29.822784 0.43518899E+03  0.10329891E+05                                 8.623764                            7.172425      -0.183660       1.926934                    0.998993      29.502147      87.862007       0.582107       0.443287      -1.037955       0.000117      -0.002124       0.014862       0.015014       0.040215       0.027483      -0.007376       0.056186      -0.073026      -0.052276      -0.014000       0.066276              9.378927       6.793778      -3.503516      -1.367677      11.826805       1.564835       9.516199           0.000007
           36              C       1.332172       6.245913       0.007373      -0.077793      34.389264 0.47004428E+03  0.11204092E+05                                 9.210025                            7.229479       0.103982       2.043900                    0.999141      27.692720      78.676238       0.616257       0.416972      -1.069962       0.020266      -0.037689      -0.018904       0.046782       0.020266      -0.005873      -0.001860       0.030390       0.017011      -0.028193       0.003727       0.024467             10.584079       7.859279      -4.986998      -0.927310      14.520350       0.740213       9.372608           0.000001
           37              C       1.554705       5.611053       1.231327       0.060807      25.073718 0.36810425E+03  0.83713381E+04                                 7.650838                            6.589680      -0.052947       1.988831                    0.998973      27.408417      79.647534       0.608826       0.442373      -1.039488       0.014845      -0.024041      -0.004162       0.028560       0.061341      -0.018126       0.041849       0.069466      -0.041649      -0.090408       0.012594       0.077814              8.024641       6.476237      -2.920369      -0.287950       9.288259       0.108991       8.309427           0.000005
           38              C       0.531062       3.586019      12.447462       0.680112      22.475461 0.23473287E+03  0.48330903E+04                                 7.523089                            5.590040      -0.458929       1.918367                    0.998210      22.272140      64.269493       0.595893       0.499214      -0.995449       0.031891      -0.041209      -0.066283       0.084313      -0.022177       0.051974       0.000583       0.169849      -0.123233      -0.070724      -0.053631       0.124355              8.587962       4.675560      -0.761872      -1.405819       9.726538       0.011680      11.361788           0.000007
           39              C       0.682763       7.597581      -0.013272       0.710478      20.214255 0.22155826E+03  0.45063393E+04                                 7.140127                            5.495654      -0.482503       1.928342                    0.997675      21.693995      62.668478       0.589099       0.511190      -0.987390      -0.040018       0.065356      -0.004166       0.076747       0.053651       0.063627       0.030347       0.119037      -0.024099      -0.076908      -0.045227       0.122135              8.118489       6.927843      -2.476973      -2.013104      10.337853      -0.663031       7.089772           0.000011
           40              C       2.082895       9.564363      14.172795       0.514796      22.548908 0.26794903E+03  0.56491988E+04                                 7.279258                            5.797812       0.091488       2.082571                    0.999438      23.177563      65.630553       0.617539       0.470443      -1.019882       0.081875      -0.055935      -0.109921       0.148036       0.069153      -0.035986      -0.058891      -0.196612      -0.188920      -0.101715      -0.069242       0.170957              8.045658      10.341358      -1.916183       1.929160       5.619839       0.668608       8.175776           0.000012
           41              C       0.239497       8.749807       7.193309       0.080857      25.213370 0.37674675E+03  0.86654880E+04                                 7.883106                            6.810787      -0.379075       1.893476                    0.997003      27.720338      82.486995       0.576748       0.461717      -1.022758       0.021628       0.017187      -0.025354       0.037496      -0.032540      -0.002086       0.013309       0.039315      -0.256566      -0.087153       0.005952       0.081201              8.312853       6.142923       2.376740      -0.328206       9.481987      -0.702422       9.313649           0.000007
           42              C       0.452892       9.294819       8.458553      -0.086674      35.430679 0.49536735E+03  0.12013188E+05                                 9.474036                            7.499448      -0.127581       1.962375                    0.998435      28.585566      83.030438       0.593216       0.425758      -1.060007       0.019774       0.031204      -0.022297       0.043149      -0.006059       0.005441       0.018126       0.004354      -0.046626      -0.027558       0.010433       0.017126             10.718072       6.983503       3.368321      -1.382936      12.177451      -2.542265      12.993262          -0.000002
           43              C       1.014876       0.689163       8.536709      -0.069204      29.822768 0.43518887E+03  0.10329888E+05                                 8.623761                            7.172424      -0.183659       1.926934                    0.998993      29.502146      87.862003       0.582107       0.443287      -1.037955      -0.000117      -0.002124      -0.014862       0.015014      -0.040215       0.027483       0.007376       0.056186      -0.073026      -0.052276      -0.014000       0.066276              9.378923       6.793775       3.503512      -1.367676      11.826799      -1.564833       9.516196           0.000007
           44              C       1.417048       1.309213       7.365842      -0.077793      34.389261 0.47004425E+03  0.11204091E+05                                 9.210025                            7.229479       0.103983       2.043900                    0.999141      27.692718      78.676229       0.616257       0.416972      -1.069962      -0.020266      -0.037689       0.018904       0.046782      -0.020266      -0.005873       0.001860       0.030390       0.017011      -0.028193       0.003727       0.024467             10.584078       7.859278       4.986998      -0.927307      14.520349      -0.740208       9.372607           0.000001
           45              C       1.194515       0.674353       6.141889       0.060807      25.073723 0.36810418E+03  0.83713358E+04                                 7.650839                            6.589679      -0.052947       1.988831                    0.998973      27.408411      79.647512       0.608826       0.442373      -1.039488      -0.014846      -0.024041       0.004162       0.028560      -0.061341      -0.018126      -0.041849       0.069466      -0.041649      -0.090408       0.012594       0.077813              8.024643       6.476237       2.920371      -0.287949       9.288263      -0.108989       8.309428           0.000005
           46              C       0.049798       8.522719       9.672184       0.680112      22.475469 0.23473296E+03  0.48330924E+04                                 7.523090                            5.590040      -0.458928       1.918368                    0.998210      22.272138      64.269482       0.595893       0.499214      -0.995449      -0.031891      -0.041209       0.066283       0.084313       0.022177       0.051974      -0.000583       0.169849      -0.123233      -0.070724      -0.053631       0.124355              8.587964       4.675561       0.761874      -1.405820       9.726541      -0.011685      11.361791           0.000007
           47              C       2.066457       2.660881       7.386487       0.710477      20.214248 0.22155813E+03  0.45063359E+04                                 7.140124                            5.495652      -0.482502       1.928343                    0.997675      21.693995      62.668471       0.589099       0.511190      -0.987390       0.040018       0.065356       0.004166       0.076747      -0.053651       0.063628      -0.030347       0.119037      -0.024099      -0.076908      -0.045227       0.122135              8.118487       6.927842       2.476973      -2.013103      10.337849       0.663030       7.089769           0.000011
           48              C       6.164765       4.627663       7.946852       0.514796      22.548915 0.26794917E+03  0.56492022E+04                                 7.279259                            5.797813       0.091488       2.082571                    0.999438      23.177563      65.630551       0.617539       0.470443      -1.019882      -0.081875      -0.055935       0.109921       0.148036      -0.069153      -0.035986       0.058891      -0.196612      -0.188920      -0.101716      -0.069242       0.170957              8.045659      10.341358       1.916182       1.929165       5.619839      -0.668606       8.175780           0.000011
           49              N       3.334967       5.455053      13.426625      -0.284406      33.991818 0.55294684E+03  0.13573778E+05                                 8.679822                            7.590996       0.237564       2.058910                    0.999638      29.648781      82.415762       0.638474       0.390792      -1.099678       0.059458      -0.109633       0.256678       0.285374       0.000715      -0.081639       0.171873      -0.003802      -0.614829      -0.295722       0.101794       0.193928              9.066524       7.637365      -3.102236      -0.830520      10.744372       1.873124       8.817836          -0.000010
           50              N       4.912693       0.518354       8.693021      -0.284405      33.991815 0.55294666E+03  0.13573773E+05                                 8.679821                            7.590995       0.237564       2.058910                    0.999638      29.648781      82.415764       0.638474       0.390792      -1.099678      -0.059458      -0.109633      -0.256678       0.285374      -0.000715      -0.081639      -0.171873      -0.003801      -0.614829      -0.295722       0.101793       0.193928              9.066524       7.637363       3.102234      -0.830522      10.744371      -1.873124       8.817838          -0.000010
           51              N       2.163473       4.418347       1.319806      -0.284405      33.991792 0.55294631E+03  0.13573761E+05                                 8.679816                            7.590991       0.237565       2.058910                    0.999638      29.648770      82.415711       0.638474       0.390792      -1.099678      -0.059458       0.109633      -0.256678       0.285374       0.000715      -0.081639       0.171873      -0.003802      -0.614828      -0.295721       0.101793       0.193928              9.066518       7.637360      -3.102233      -0.830520      10.744365       1.873122       8.817830          -0.000010
           52              N       0.585747       9.355047       6.053410      -0.284405      33.991800 0.55294616E+03  0.13573757E+05                                 8.679817                            7.590990       0.237565       2.058910                    0.999638      29.648775      82.415732       0.638475       0.390792      -1.099678       0.059458       0.109633       0.256678       0.285374      -0.000715      -0.081639      -0.171873      -0.003801      -0.614828      -0.295721       0.101793       0.193928              9.066521       7.637361       3.102236      -0.830521      10.744370      -1.873125       8.817831          -0.000010
           53              O       4.788286       7.537354       2.156076      -0.688785      42.934907 0.67319011E+03  0.17122800E+05                                 9.719274                            8.064486       0.352474       2.124819                    0.997592      30.028602      81.251774       0.664694       0.362282      -1.136145      -0.102893      -0.073011      -0.006602       0.126338      -0.018639       0.032067      -0.040957       0.039885      -0.185640      -0.083949       0.009768       0.074180             10.673334       6.527498      -0.816731      -0.079341      17.977841      -1.050319       7.514663          -0.000003
           54              O       4.839966       5.696952       3.384453      -0.689552      53.960401 0.73338508E+03  0.19102594E+05                                11.444083                            8.511375       0.089276       2.035627                    0.996083      30.633738      84.529113       0.634815       0.370424      -1.127188       0.069566       0.091010      -0.055453       0.127268      -0.014770       0.035435      -0.029767       0.138023      -0.018000      -0.078272      -0.011407       0.089679             13.479286       7.074748       0.613703      -1.780702       9.805467      -5.575629      23.557643          -0.000002
           55              O       5.461901       1.924326      13.753996      -0.704868      44.734799 0.71064125E+03  0.18394727E+05                                10.150001                            8.397535       0.031729       2.017604                    0.995835      30.760774      85.063159       0.635885       0.372121      -1.124079      -0.043464       0.046796       0.078149       0.100927       0.027004       0.020869       0.020642       0.120903       0.000806      -0.070147      -0.004358       0.074505             11.378329      13.051115      -3.934663      -5.151005      10.285952       2.949322      10.797919           0.000002
           56              O       6.828201       1.583693       1.046997      -0.687798      43.006135 0.69246220E+03  0.17792070E+05                                 9.836379                            8.266702       0.086268       2.039093                    0.996428      30.376359      83.439281       0.644133       0.370084      -1.126658       0.032621       0.085636      -0.045745       0.102422       0.053882       0.032930      -0.004354       0.073961       0.055623      -0.078638       0.007792       0.070846             10.676158       7.617567       1.272246      -1.635492      13.494408      -5.107725      10.916499           0.000002
           57              O       3.991432       0.496632       1.667821      -0.588474      36.865077 0.56974275E+03  0.13899699E+05                                 8.765185                            7.418525       0.395338       2.157677                    0.998528      28.446373      75.384730       0.693094       0.362233      -1.136173      -0.099373       0.036443      -0.018118       0.107384       0.056115       0.056124      -0.036236      -0.089863       0.000808      -0.111471       0.038089       0.073382              9.511768       9.436496      -0.304101       4.329596       6.629945       0.477536      12.468863          -0.000003
           58              O       2.231055       0.613138       0.302302      -0.611238      42.711461 0.68136606E+03  0.17436062E+05                                 9.846284                            8.260667       0.044386       2.032967                    0.996364      29.772463      81.609416       0.637320       0.375561      -1.122549       0.043118       0.012603       0.099618       0.109278       0.011588       0.039397      -0.044219      -0.050152      -0.253555      -0.109737       0.030448       0.079289             10.994069      16.760555      -2.871473       2.914404       8.838582      -0.751594       7.383070          -0.000000
           59              O       5.627734       2.600654       5.217140      -0.688785      42.934870 0.67318936E+03  0.17122775E+05                                 9.719268                            8.064481       0.352476       2.124819                    0.997592      30.028590      81.251722       0.664695       0.362282      -1.136145       0.102893      -0.073011       0.006602       0.126338       0.018639       0.032067       0.040957       0.039885      -0.185640      -0.083949       0.009768       0.074180             10.673327       6.527494       0.816732      -0.079341      17.977830       1.050315       7.514658          -0.000004
           60              O       5.576054       0.760252       3.988762      -0.689552      53.960413 0.73338546E+03  0.19102606E+05                                11.444086                            8.511378       0.089276       2.035628                    0.996083      30.633733      84.529098       0.634815       0.370424      -1.127188      -0.069566       0.091010       0.055452       0.127268       0.014770       0.035435       0.029767       0.138023      -0.018000      -0.078272      -0.011407       0.089679             13.479290       7.074751      -0.613703      -1.780703       9.805465       5.575627      23.557655          -0.000002
           61              O       2.785759       6.861026       8.365650      -0.704868      44.734763 0.71064034E+03  0.18394698E+05                                10.149994                            8.397529       0.031730       2.017604                    0.995835      30.760769      85.063132       0.635885       0.372121      -1.124079       0.043464       0.046796      -0.078149       0.100927      -0.027004       0.020869      -0.020642       0.120903       0.000806      -0.070147      -0.004358       0.074505             11.378321      13.051108       3.934661      -5.151003      10.285944      -2.949319      10.797912           0.000002
           62              O       3.587819       6.520393       6.326219      -0.687798      43.006144 0.69246241E+03  0.17792077E+05                                 9.836380                            8.266703       0.086268       2.039093                    0.996428      30.376364      83.439296       0.644133       0.370084      -1.126658      -0.032621       0.085636       0.045745       0.102422      -0.053882       0.032930       0.004354       0.073961       0.055623      -0.078638       0.007792       0.070846             10.676158       7.617568      -1.272246      -1.635493      13.494406       5.107725      10.916500           0.000002
           63              O       6.424588       5.433332       5.705394      -0.588474      36.865066 0.56974250E+03  0.13899691E+05                                 8.765182                            7.418523       0.395339       2.157677                    0.998528      28.446371      75.384715       0.693094       0.362233      -1.136173       0.099373       0.036443       0.018118       0.107384      -0.056115       0.056124       0.036236      -0.089862       0.000808      -0.111471       0.038089       0.073382              9.511765       9.436492       0.304101       4.329594       6.629943      -0.477536      12.468860          -0.000003
           64              O       0.518165       5.549838       7.070914      -0.611238      42.711452 0.68136595E+03  0.17436059E+05                                 9.846282                            8.260665       0.044388       2.032967                    0.996364      29.772461      81.609401       0.637320       0.375561      -1.122549      -0.043118       0.012603      -0.099618       0.109278      -0.011588       0.039396       0.044219      -0.050152      -0.253554      -0.109737       0.030448       0.079289             10.994066      16.760546       2.871470       2.914407       8.838581       0.751595       7.383071          -0.000000
           65              O       0.710154       2.336046      12.590355      -0.688785      42.934903 0.67319001E+03  0.17122797E+05                                 9.719273                            8.064486       0.352475       2.124819                    0.997592      30.028600      81.251766       0.664695       0.362282      -1.136145       0.102893       0.073011       0.006603       0.126338      -0.018639       0.032067      -0.040957       0.039885      -0.185640      -0.083949       0.009768       0.074180             10.673333       6.527497      -0.816731      -0.079341      17.977840      -1.050319       7.514662          -0.000004
           66              O       0.658474       4.176448      11.361978      -0.689552      53.960415 0.73338530E+03  0.19102602E+05                                11.444086                            8.511377       0.089276       2.035627                    0.996083      30.633741      84.529129       0.634815       0.370424      -1.127188      -0.069566      -0.091010       0.055453       0.127268      -0.014770       0.035435      -0.029767       0.138023      -0.018000      -0.078272      -0.011407       0.089679             13.479289       7.074750       0.613703      -1.780702       9.805469      -5.575631      23.557648          -0.000002
           67              O       0.036539       7.949074       0.992435      -0.704868      44.734766 0.71064060E+03  0.18394706E+05                                10.149995                            8.397530       0.031730       2.017604                    0.995835      30.760765      85.063115       0.635885       0.372121      -1.124079       0.043464      -0.046796      -0.078149       0.100927       0.027004       0.020870       0.020642       0.120903       0.000806      -0.070147      -0.004358       0.074505             11.378321      13.051106      -3.934660      -5.151002      10.285945       2.949320      10.797913           0.000002
           68              O      -1.329761       8.289707      13.699434      -0.687798      43.006146 0.69246244E+03  0.17792078E+05                                 9.836380                            8.266704       0.086268       2.039093                    0.996428      30.376364      83.439298       0.644133       0.370084      -1.126658      -0.032621      -0.085636       0.045745       0.102422       0.053882       0.032930      -0.004354       0.073961       0.055623      -0.078638       0.007792       0.070846             10.676159       7.617568       1.272246      -1.635492      13.494410      -5.107726      10.916500           0.000002
           69              O       1.507008       9.376768      13.078610      -0.588475      36.865096 0.56974311E+03  0.13899710E+05                                 8.765188                            7.418527       0.395338       2.157676                    0.998528      28.446381      75.384759       0.693094       0.362233      -1.136173       0.099373      -0.036443       0.018118       0.107384       0.056115       0.056124      -0.036236      -0.089863       0.000808      -0.111471       0.038089       0.073382              9.511772       9.436501      -0.304102       4.329598       6.629947       0.477536      12.468868          -0.000003
           70              O       3.267385       9.260262      14.444129      -0.611238      42.711482 0.68136647E+03  0.17436076E+05                                 9.846288                            8.260669       0.044386       2.032966                    0.996364      29.772470      81.609446       0.637319       0.375561      -1.122549      -0.043118      -0.012603      -0.099618       0.109278       0.011588       0.039397      -0.044219      -0.050152      -0.253555      -0.109737       0.030448       0.079289             10.994073      16.760562      -2.871474       2.914406       8.838585      -0.751594       7.383073          -0.000000
           71              O      -0.129294       7.272746       9.529291      -0.688785      42.934892 0.67318977E+03  0.17122789E+05                                 9.719272                            8.064484       0.352475       2.124819                    0.997592      30.028596      81.251750       0.664695       0.362282      -1.136145      -0.102893       0.073011      -0.006602       0.126338       0.018640       0.032067       0.040957       0.039885      -0.185640      -0.083949       0.009768       0.074180             10.673332       6.527497       0.816733      -0.079341      17.977838       1.050316       7.514661          -0.000004
           72              O      -0.077614       9.113148      10.757669      -0.689552      53.960422 0.73338560E+03  0.19102610E+05                                11.444087                            8.511379       0.089277       2.035628                    0.996083      30.633736      84.529107       0.634815       0.370424      -1.127188       0.069566      -0.091010      -0.055452       0.127268       0.014770       0.035435       0.029767       0.138023      -0.018000      -0.078272      -0.011407       0.089679             13.479291       7.074751      -0.613703      -1.780703       9.805465       5.575627      23.557656          -0.000002
           73              O       2.712681       3.012374       6.380781      -0.704867      44.734712 0.71063934E+03  0.18394665E+05                                10.149986                            8.397522       0.031731       2.017605                    0.995835      30.760752      85.063061       0.635886       0.372121      -1.124079      -0.043464      -0.046796       0.078149       0.100926      -0.027004       0.020870      -0.020642       0.120903       0.000807      -0.070147      -0.004358       0.074505             11.378311      13.051095       3.934656      -5.150998      10.285935      -2.949316      10.797903           0.000002
           74              O       1.910621       3.353007       8.420212      -0.687798      43.006151 0.69246256E+03  0.17792082E+05                                 9.836381                            8.266705       0.086268       2.039093                    0.996428      30.376365      83.439304       0.644133       0.370084      -1.126658       0.032621      -0.085636      -0.045745       0.102422      -0.053882       0.032930       0.004354       0.073961       0.055623      -0.078638       0.007792       0.070846             10.676160       7.617569      -1.272246      -1.635493      13.494410       5.107726      10.916501           0.000002
           75              O      -0.926148       4.440068       9.041037      -0.588474      36.865090 0.56974296E+03  0.13899706E+05                                 8.765187                            7.418526       0.395338       2.157677                    0.998528      28.446378      75.384748       0.693094       0.362233      -1.136173      -0.099373      -0.036443      -0.018118       0.107384      -0.056115       0.056124       0.036236      -0.089863       0.000807      -0.111471       0.038089       0.073382              9.511770       9.436498       0.304101       4.329597       6.629946      -0.477536      12.468867          -0.000003
           76              O       4.980275       4.323562       7.675517      -0.611238      42.711479 0.68136649E+03  0.17436076E+05                                 9.846287                            8.260669       0.044386       2.032967                    0.996364      29.772469      81.609439       0.637319       0.375561      -1.122549       0.043118      -0.012603       0.099618       0.109278      -0.011588       0.039397       0.044219      -0.050152      -0.253555      -0.109737       0.030448       0.079289             10.994072      16.760555       2.871472       2.914410       8.838585       0.751595       7.383075          -0.000000

******************************************************
Auxiliary information for the entire system
The total spin magnetic moment of the unit cell is   0.000173
The total net atomic charge of the unit cell is   0.000003
Accuracy of reproducing the electrostatic potential in the unit cell:
  The inner radius (bohr) =    5.0000
  The outer radius (bohr) =   12.0000
  Valid grid points have density less than (e/(bohr^3)) =    0.0001
  The number of valid grid points were=         1640
  The rms potential error without charges in kcal/mol is=      4.45910
  The rms potential error with partial charges in kcal/mol is=      1.74576
  The RRMSE value at monopole order=      0.39150
  The rms potential error with partial charges and cloud penetration in kcal/mol is=      1.73671
  The RRMSE value at monopole order with cloud penetration is=      0.38948
  The rms potential error with partial charges and atomic dipoles in kcal/mol is=      0.80133
  The RRMSE value at dipole order=      0.17971
  The rms potential error with partial charges, atomic dipoles and cloud penetration in kcal/mol is=      0.79320
  The RRMSE value at dipole order with cloud penetration=      0.17788

******************************************************
The electron densities and ab initio electrostatic potential were computed in VASP using the PBE functional and
projector augmented wave method. See the main text of the journal article for a description of computational details.
The atomic charges, dipoles, and quadrupoles were computed with the DDEC6 method as described in
(a) T. A. Manz and N. Gabaldon Limas, RSC Adv. 6 (2016) 47771-47801 DOI: 10.1039/c6ra04656h
(b) N. Gabaldon Limas and T. A. Manz, RSC Adv. 8 (2018) 2678-2707 DOI: 10.1039/c7ra11829e.
For each atom in the material, the electron cloud parameters were fit to the spherically averaged atom-in-material
electron density using radial positions for which this density was between 10^-4 and 10^-2 electrons per cubic bohr.
The polarizabilities, dispersion coefficients, and quantum Drude oscillator (QDO) parameters were fit using the MCLF method.
The magnetic structure of the system was optimized in VASP from the default ferromagnetic initial guess using spin polarization.
The atomic spin moments (ASMs) were computed on this optimized magnetic structure using the DDEC6 partition as inputs
to the method of T. A. Manz and D. S. Sholl, J. Chem. Theory Comput. 7 (2011) 4146-4164 DOI: 10.1021/ct200539n.
The RMSE and RRMSE were computed using a uniform grid with Ewald summation.
