# Supplementary material for: A collection of forcefield precursors for metal–organic frameworks
Source: RSC Adv. 2019 Nov 13;9(63):36492–507. doi: 10.1039/c9ra07327b (PMC9075174; doi:10.1039/c9ra07327b)
Supplement: RA-009-C9RA07327B-s6200 [file RA-009-C9RA07327B-s6200.xyz]

   76
jmolscript: load "" {1 1 1} spacegroup "x,y,z" unitcell [{      7.600400     0.000000     0.000000 }, {      0.000000     9.807700     0.000000 }, {     -2.088545     0.000000    14.565524 }]
Ho     5.125062     4.460150     9.306933     2.106889
Ho     3.142720     9.364000    12.541353     2.106888
Ho     0.386793     5.347550     5.258591     2.106888
Ho     2.369135     0.443700     2.024171     2.106889
H      6.670717     6.885005     0.335007     0.099497
H      3.319674     3.903465    12.468089     0.126658
H      5.083175     3.805388     2.024608     0.101575
H      3.685610     1.981155     6.947755     0.099496
H      4.948108     8.807315     9.380197     0.126656
H      5.273152     8.709238     5.258154     0.101575
H     -1.158862     2.922695    14.230517     0.099497
H      2.192181     5.904235     2.097435     0.126658
H      0.428680     6.002312    12.540916     0.101575
H      1.826245     7.826545     7.617769     0.099496
H      0.563747     1.000385     5.185327     0.126656
H      0.238703     1.098462     9.307370     0.101574
C      6.285132     6.014082     0.177699     0.087828
C      3.983621     5.467793    13.477479    -0.096754
C      3.424318     4.201619    13.397369    -0.059856
C      5.112847     3.579810     0.010196    -0.076855
C      5.342168     4.223196     1.230787     0.066768
C      4.373790     6.249466    12.267084     0.685866
C      4.480720     2.225367    -0.007283     0.719273
C      3.170771     4.591965     6.705967     0.518983
C      4.071196     1.110232     7.105063     0.087828
C      4.284162     0.563943     8.370807    -0.096756
C      4.843465     9.105469     8.450917    -0.059855
C      5.243480     8.483660     7.272566    -0.076856
C      5.014159     9.127046     6.051975     0.066768
C      3.893992     1.345616     9.581202     0.685867
C      5.875607     7.129217     7.290045     0.719273
C      7.185556     9.495815     0.576795     0.518984
C     -0.773277     3.793618    14.387825     0.087828
C      1.528234     4.339907     1.088045    -0.096755
C      2.087537     5.606081     1.168155    -0.059856
C      2.487553     6.227889    -0.010196    -0.076855
C      0.169687     5.584504    13.334737     0.066769
C      1.138065     3.558234     2.298440     0.685867
C      3.119680     7.582333     0.007283     0.719273
C      2.341084     5.215735     7.859557     0.518983
C      1.440659     8.697468     7.460461     0.087829
C      1.227693     9.243757     6.194717    -0.096756
C      0.668390     0.702231     6.114607    -0.059855
C      0.268375     1.324040     7.292958    -0.076855
C      0.497696     0.680654     8.513549     0.066768
C      1.617863     8.462084     4.984322     0.685867
C     -0.363752     2.678483     7.275479     0.719272
C     -1.673701     0.311885    13.988729     0.518984
N      5.945478     5.415812     1.316723    -0.288075
N      4.410849     0.511962     5.966039    -0.288075
N     -0.433623     4.391888    13.248801    -0.288076
N      1.101006     9.295738     8.599485    -0.288075
O      4.511200     5.662966    11.176272    -0.688203
O      4.550419     7.505833    12.418711    -0.693169
O      2.570901     1.517251    13.534431    -0.691123
O      3.799484     1.884059     0.990893    -0.713591
O      4.352878     4.280080     6.985188    -0.614976
O      2.595778     4.450734     5.606270    -0.590732
O      3.756582     0.759116    10.672014    -0.688205
O      3.717364     2.601983     9.429575    -0.693169
O      5.696882     6.421101     8.313855    -0.691123
O      6.556844     6.787909     6.291869    -0.713591
O      6.003449     9.183930     0.297574    -0.614977
O      0.160150     9.354584     1.676492    -0.590731
O      1.000655     4.144734     3.389252    -0.688203
O      0.961436     2.301867     2.146813    -0.693169
O      2.940954     8.290449     1.031093    -0.691123
O      1.712371     7.923641    13.574631    -0.713591
O      1.158977     5.527620     7.580336    -0.614976
O      2.916077     5.356966     8.959254    -0.590732
O      1.755273     9.048584     3.893510    -0.688205
O      1.794491     7.205717     5.135949    -0.693170
O     -0.185027     3.386599     6.251669    -0.691123
O     -1.044989     3.019791     8.273655    -0.713591
O     -0.491594     0.623770    14.267950    -0.614977
O      5.351705     0.453116    12.889032    -0.590731

The following XYZ coordinates are in angstroms. Other properties are in atomic units.
The sperically averaged electron density of each atom fit to a function of the form exp(a - br)
eigen_1, eigen_2 and eigen_3 are the three eigenvalues of traceless quadrupole moment tensor
  atom number  atomic symbol              X              Y              Z     net charge C6 coefficient C8 coefficient C10 coefficient fluctuating dipole atomic polarizability isotropic forcefield polarizability              a              b squared Pearson coefficient          <r^3>          <r^4>         wp_QDO          m_QDO          q_QDO       dipole_x       dipole_y       dipole_z         dipole            Qxy            Qxz            Qyz     Q(x^2-y^2)  Q(3z^2 - R^2)        eigen_1        eigen_2        eigen_3 static polarizability      alpha(xx)      alpha(xy)      alpha(xz)      alpha(yy)      alpha(yz)      alpha(zz) atomic spin moment
            1             Ho       5.125062       4.460150       9.306933       2.106889      99.524775 0.20140373E+04  0.61699761E+05                                14.111885                           12.034066       2.151597       2.454973                    0.999842      68.637771     152.918367       0.741484       0.269643      -1.335679       0.017777       0.012241       0.017074       0.027520       0.018455       0.048510      -0.014365       0.042912      -0.154690      -0.076545       0.007285       0.069260             15.757412      13.369378      -1.211200      -1.447765      17.605169       2.022181      16.297689           0.000002
            2             Ho       3.142720       9.364000      12.541353       2.106888      99.524741 0.20140365E+04  0.61699727E+05                                14.111882                           12.034064       2.151597       2.454974                    0.999842      68.637755     152.918322       0.741484       0.269643      -1.335679      -0.017776       0.012241      -0.017075       0.027520      -0.018455       0.048510       0.014366       0.042911      -0.154690      -0.076546       0.007286       0.069260             15.757409      13.369374       1.211202      -1.447766      17.605162      -2.022182      16.297692           0.000003
            3             Ho       0.386793       5.347550       5.258591       2.106888      99.524772 0.20140372E+04  0.61699757E+05                                14.111885                           12.034066       2.151597       2.454973                    0.999842      68.637767     152.918358       0.741484       0.269643      -1.335679      -0.017777      -0.012241      -0.017074       0.027520       0.018455       0.048510      -0.014365       0.042912      -0.154689      -0.076545       0.007285       0.069260             15.757412      13.369380      -1.211200      -1.447765      17.605169       2.022178      16.297688           0.000001
            4             Ho       2.369135       0.443700       2.024171       2.106889      99.524689 0.20140352E+04  0.61699678E+05                                14.111876                           12.034059       2.151598       2.454974                    0.999842      68.637749     152.918291       0.741484       0.269643      -1.335679       0.017775      -0.012241       0.017075       0.027520      -0.018455       0.048510       0.014366       0.042911      -0.154691      -0.076546       0.007286       0.069260             15.757402      13.369370       1.211202      -1.447766      17.605154      -2.022181      16.297683           0.000004
            5              H       6.670717       6.885005       0.335007       0.099497       1.064497 0.77804377E+01  0.77217921E+02                                 1.830915                            1.710376      -1.297205       2.258262                    0.992639       3.966725      11.835437       0.437705       1.409971      -0.679724       0.015464       0.045347       0.020301       0.052034       0.013132       0.001750       0.010641      -0.007197      -0.003819      -0.015315      -0.003612       0.018927              1.891209       1.663097       0.432376       0.072660       2.532340       0.126096       1.478189           0.000003
            6              H       3.319674       3.903465      12.468089       0.126658       1.187076 0.94337762E+01  0.97763837E+02                                 1.934757                            1.860919      -1.394192       2.219598                    0.992407       3.944359      11.833735       0.429351       1.376577      -0.687190      -0.007191      -0.006126      -0.042136       0.043182       0.000221       0.011901       0.002328      -0.003235       0.018877      -0.012463      -0.001700       0.014164              1.942560       1.568493       0.097646       0.042460       1.780701       0.283495       2.478487           0.000005
            7              H       5.083175       3.805388       2.024608       0.101575       1.108171 0.82657624E+01  0.81839177E+02                                 1.777860                            1.690611      -0.862834       2.472423                    0.999064       3.487927       9.816546       0.477081       1.296688      -0.706369      -0.011422      -0.017860       0.043034       0.047972      -0.002340      -0.004549      -0.003744      -0.004721       0.041937      -0.011573      -0.003798       0.015371              1.796121       1.581011       0.174652      -0.220513       1.658830      -0.357401       2.148521           0.000012
            8              H       3.685610       1.981155       6.947755       0.099496       1.064498 0.77804497E+01  0.77218069E+02                                 1.830917                            1.710377      -1.297206       2.258261                    0.992639       3.966728      11.835447       0.437705       1.409971      -0.679724      -0.015464       0.045347      -0.020301       0.052034      -0.013132       0.001750      -0.010641      -0.007197      -0.003818      -0.015315      -0.003612       0.018927              1.891210       1.663099      -0.432377       0.072660       2.532342      -0.126097       1.478190           0.000002
            9              H       4.948108       8.807315       9.380197       0.126656       1.187079 0.94338057E+01  0.97764214E+02                                 1.934760                            1.860921      -1.394192       2.219597                    0.992407       3.944364      11.833752       0.429351       1.376577      -0.687190       0.007191      -0.006126       0.042136       0.043182      -0.000221       0.011901      -0.002328      -0.003235       0.018877      -0.012463      -0.001700       0.014164              1.942564       1.568495      -0.097646       0.042460       1.780703      -0.283496       2.478492           0.000005
           10              H       5.273152       8.709238       5.258154       0.101575       1.108169 0.82657399E+01  0.81838884E+02                                 1.777856                            1.690607      -0.862832       2.472423                    0.999064       3.487921       9.816519       0.477082       1.296687      -0.706370       0.011422      -0.017861      -0.043034       0.047972       0.002340      -0.004549       0.003744      -0.004721       0.041938      -0.011574      -0.003798       0.015371              1.796117       1.581008      -0.174651      -0.220512       1.658827       0.357400       2.148517           0.000012
           11              H      -1.158862       2.922695      14.230517       0.099497       1.064499 0.77804574E+01  0.77218164E+02                                 1.830917                            1.710377      -1.297207       2.258261                    0.992639       3.966730      11.835455       0.437705       1.409971      -0.679724      -0.015464      -0.045347      -0.020301       0.052034       0.013132       0.001750       0.010641      -0.007197      -0.003818      -0.015315      -0.003612       0.018927              1.891211       1.663099       0.432377       0.072660       2.532343       0.126097       1.478190           0.000003
           12              H       2.192181       5.904235       2.097435       0.126658       1.187075 0.94337608E+01  0.97763642E+02                                 1.934756                            1.860917      -1.394191       2.219599                    0.992407       3.944356      11.833725       0.429351       1.376577      -0.687190       0.007191       0.006126       0.042136       0.043182       0.000221       0.011901       0.002328      -0.003235       0.018877      -0.012463      -0.001700       0.014164              1.942559       1.568492       0.097645       0.042460       1.780700       0.283495       2.478485           0.000005
           13              H       0.428680       6.002312      12.540916       0.101575       1.108171 0.82657553E+01  0.81839093E+02                                 1.777860                            1.690610      -0.862836       2.472422                    0.999064       3.487925       9.816541       0.477081       1.296689      -0.706369       0.011422       0.017860      -0.043034       0.047973      -0.002340      -0.004549      -0.003744      -0.004721       0.041937      -0.011573      -0.003798       0.015371              1.796121       1.581011       0.174652      -0.220513       1.658830      -0.357401       2.148522           0.000012
           14              H       1.826245       7.826545       7.617769       0.099496       1.064496 0.77804355E+01  0.77217886E+02                                 1.830915                            1.710375      -1.297203       2.258263                    0.992639       3.966723      11.835426       0.437706       1.409971      -0.679724       0.015464      -0.045347       0.020301       0.052034      -0.013132       0.001750      -0.010641      -0.007197      -0.003818      -0.015315      -0.003612       0.018927              1.891208       1.663097      -0.432376       0.072660       2.532339      -0.126096       1.478188           0.000002
           15              H       0.563747       1.000385       5.185327       0.126656       1.187080 0.94338147E+01  0.97764330E+02                                 1.934761                            1.860922      -1.394192       2.219597                    0.992407       3.944366      11.833759       0.429351       1.376576      -0.687190      -0.007191       0.006126      -0.042136       0.043182      -0.000221       0.011901      -0.002328      -0.003235       0.018877      -0.012463      -0.001700       0.014164              1.942564       1.568496      -0.097646       0.042460       1.780704      -0.283496       2.478493           0.000005
           16              H       0.238703       1.098462       9.307370       0.101574       1.108174 0.82657842E+01  0.81839441E+02                                 1.777862                            1.690612      -0.862837       2.472421                    0.999064       3.487931       9.816558       0.477081       1.296688      -0.706369      -0.011422       0.017860       0.043034       0.047972       0.002340      -0.004549       0.003744      -0.004721       0.041938      -0.011574      -0.003798       0.015371              1.796123       1.581013      -0.174652      -0.220513       1.658832       0.357402       2.148524           0.000012
           17              C       6.285132       6.014082       0.177699       0.087828      25.446675 0.38212902E+03  0.88105916E+04                                 7.903357                            6.831880      -0.351250       1.902782                    0.997144      27.652167      82.081627       0.579975       0.458038      -1.025960      -0.023118      -0.023214       0.016432       0.036652      -0.037263      -0.002304       0.012359       0.041336      -0.245586      -0.083371      -0.000585       0.083956              8.329872       6.034990       2.271174      -0.135540       9.527508      -0.338395       9.427119           0.000018
           18              C       3.983621       5.467793      13.477479      -0.096754      35.710236 0.50274636E+03  0.12252173E+05                                 9.550004                            7.579463      -0.207890       1.933699                    0.998269      28.941499      84.606267       0.586520       0.428508      -1.057016      -0.018538      -0.027656       0.024844       0.041542      -0.012264       0.004562       0.015814       0.010870      -0.040919      -0.026552       0.005425       0.021126             10.779518       6.971254       3.300745      -1.297622      12.158703      -2.438586      13.208597          -0.000008
           19              C       3.424318       4.201619      13.397369      -0.059856      30.629555 0.44864882E+03  0.10708005E+05                                 8.705494                            7.226065      -0.129368       1.943009                    0.999059      29.472510      87.406115       0.587998       0.436444      -1.044217       0.001288      -0.007073       0.022066       0.023208      -0.040536       0.021258       0.006120       0.049270      -0.087476      -0.047878      -0.016778       0.064656              9.462031       6.734204       3.353809      -1.426978      11.442663      -1.899179      10.209228          -0.000000
           20              C       5.112847       3.579810       0.010196      -0.076855      35.030186 0.47332354E+03  0.11299819E+05                                 9.316193                            7.252665       0.082136       2.036106                    0.999043      27.748267      78.848301       0.615636       0.416743      -1.070304       0.020877       0.040640      -0.019537       0.049690      -0.018706      -0.008440       0.000116       0.031834       0.009431      -0.026548       0.000891       0.025657             10.742330       7.904583       5.063719      -0.926545      14.912816      -0.804712       9.409592          -0.000008
           21              C       5.342168       4.223196       1.230787       0.066768      25.016249 0.36781246E+03  0.83617130E+04                                 7.642791                            6.588832      -0.059166       1.988789                    0.998913      27.317162      79.326910       0.608717       0.442611      -1.039515       0.013824       0.026958      -0.005370       0.030768      -0.059639      -0.018924      -0.041072       0.070884      -0.037236      -0.089526       0.013742       0.075784              8.012478       6.409355       2.881784      -0.226189       9.309086      -0.108385       8.318994           0.000015
           22              C       4.373790       6.249466      12.267084       0.685866      22.706602 0.23654732E+03  0.48823068E+04                                 7.588888                            5.625100      -0.467795       1.915696                    0.998199      22.307971      64.557938       0.591596       0.501619      -0.993750       0.032779       0.043901      -0.065446       0.085352       0.025904       0.051109      -0.000802       0.172273      -0.118377      -0.073569      -0.051600       0.125168              8.672409       4.687394       0.744322      -1.396110       9.869828       0.034200      11.460006           0.000024
           23              C       4.480720       2.225367      -0.007283       0.719273      20.464420 0.22235294E+03  0.45287680E+04                                 7.219279                            5.521113      -0.493711       1.925985                    0.997394      21.668509      62.738395       0.584961       0.514093      -0.985511      -0.040935      -0.069009      -0.005281       0.080410      -0.052228       0.066030      -0.030628       0.117629      -0.009707      -0.077693      -0.044614       0.122307              8.238002       7.105048       2.439306      -2.122792      10.550452       0.703479       7.058505           0.000025
           24              C       3.170771       4.591965       6.705967       0.518983      22.637716 0.26754963E+03  0.56401583E+04                                 7.307867                            5.801600       0.090752       2.083257                    0.999477      23.153564      65.615351       0.615881       0.471761      -1.018901       0.083852      -0.056486      -0.113929       0.152321       0.072133      -0.035929      -0.056509      -0.190809      -0.196200      -0.100768      -0.069540       0.170307              8.103541      10.413941      -2.003627       2.081504       5.620382       0.519746       8.276299           0.000025
           25              C       4.071196       1.110232       7.105063       0.087828      25.446660 0.38212870E+03  0.88105824E+04                                 7.903354                            6.831878      -0.351251       1.902781                    0.997144      27.652155      82.081587       0.579975       0.458038      -1.025960       0.023118      -0.023213      -0.016432       0.036652       0.037264      -0.002304      -0.012359       0.041336      -0.245586      -0.083371      -0.000586       0.083956              8.329870       6.034988      -2.271174      -0.135538       9.527504       0.338396       9.427117           0.000019
           26              C       4.284162       0.563943       8.370807      -0.096756      35.710270 0.50274695E+03  0.12252192E+05                                 9.550015                            7.579471      -0.207894       1.933698                    0.998269      28.941520      84.606378       0.586519       0.428509      -1.057016       0.018538      -0.027656      -0.024845       0.041542       0.012264       0.004561      -0.015814       0.010870      -0.040920      -0.026552       0.005425       0.021127             10.779531       6.971263      -3.300751      -1.297626      12.158720       2.438590      13.208611          -0.000010
           27              C       4.843465       9.105469       8.450917      -0.059855      30.629506 0.44864785E+03  0.10707975E+05                                 8.705481                            7.226054      -0.129365       1.943011                    0.999059      29.472484      87.405988       0.587999       0.436444      -1.044217      -0.001289      -0.007073      -0.022067       0.023208       0.040536       0.021258      -0.006120       0.049269      -0.087475      -0.047878      -0.016778       0.064655              9.462016       6.734190      -3.353800      -1.426976      11.442642       1.899174      10.209217           0.000001
           28              C       5.243480       8.483660       7.272566      -0.076856      35.030195 0.47332365E+03  0.11299822E+05                                 9.316198                            7.252668       0.082132       2.036105                    0.999043      27.748270      78.848325       0.615636       0.416743      -1.070304      -0.020877       0.040640       0.019537       0.049690       0.018707      -0.008440      -0.000116       0.031834       0.009431      -0.026548       0.000891       0.025657             10.742336       7.904586      -5.063722      -0.926545      14.912825       0.804714       9.409596          -0.000009
           29              C       5.014159       9.127046       6.051975       0.066768      25.016225 0.36781202E+03  0.83616996E+04                                 7.642784                            6.588827      -0.059165       1.988790                    0.998913      27.317138      79.326796       0.608718       0.442610      -1.039515      -0.013824       0.026957       0.005370       0.030767       0.059638      -0.018924       0.041073       0.070884      -0.037238      -0.089526       0.013742       0.075784              8.012471       6.409349      -2.881780      -0.226188       9.309077       0.108385       8.318986           0.000016
           30              C       3.893992       1.345616       9.581202       0.685867      22.706596 0.23654726E+03  0.48823059E+04                                 7.588891                            5.625102      -0.467803       1.915693                    0.998199      22.307980      64.558004       0.591596       0.501619      -0.993750      -0.032779       0.043900       0.065446       0.085352      -0.025904       0.051109       0.000801       0.172273      -0.118378      -0.073568      -0.051600       0.125169              8.672413       4.687396      -0.744320      -1.396112       9.869832      -0.034202      11.460010           0.000026
           31              C       5.875607       7.129217       7.290045       0.719273      20.464398 0.22235268E+03  0.45287612E+04                                 7.219276                            5.521111      -0.493714       1.925985                    0.997394      21.668489      62.738333       0.584961       0.514093      -0.985511       0.040935      -0.069009       0.005281       0.080410       0.052228       0.066030       0.030628       0.117630      -0.009707      -0.077693      -0.044614       0.122307              8.237999       7.105047      -2.439307      -2.122790      10.550451      -0.703479       7.058499           0.000026
           32              C       7.185556       9.495815       0.576795       0.518984      22.637725 0.26754980E+03  0.56401620E+04                                 7.307867                            5.801600       0.090755       2.083258                    0.999477      23.153555      65.615297       0.615881       0.471761      -1.018901      -0.083852      -0.056485       0.113929       0.152321      -0.072133      -0.035929       0.056509      -0.190808      -0.196199      -0.100768      -0.069539       0.170307              8.103540      10.413946       2.003627       2.081507       5.620382      -0.519744       8.276294           0.000026
           33              C      -0.773277       3.793618      14.387825       0.087828      25.446684 0.38212917E+03  0.88105956E+04                                 7.903356                            6.831879      -0.351247       1.902782                    0.997144      27.652177      82.081650       0.579975       0.458038      -1.025960       0.023118       0.023214      -0.016433       0.036652      -0.037263      -0.002304       0.012359       0.041336      -0.245585      -0.083371      -0.000585       0.083956              8.329872       6.034989       2.271174      -0.135539       9.527507      -0.338394       9.427118           0.000019
           34              C       1.528234       4.339907       1.088045      -0.096755      35.710249 0.50274658E+03  0.12252180E+05                                 9.550007                            7.579465      -0.207890       1.933699                    0.998269      28.941508      84.606306       0.586520       0.428508      -1.057016       0.018538       0.027656      -0.024844       0.041542      -0.012264       0.004562       0.015814       0.010870      -0.040919      -0.026552       0.005425       0.021126             10.779522       6.971256       3.300746      -1.297623      12.158705      -2.438588      13.208604          -0.000008
           35              C       2.087537       5.606081       1.168155      -0.059856      30.629540 0.44864854E+03  0.10707997E+05                                 8.705494                            7.226065      -0.129370       1.943009                    0.999059      29.472503      87.406109       0.587997       0.436444      -1.044217      -0.001288       0.007073      -0.022066       0.023208      -0.040536       0.021258       0.006120       0.049271      -0.087477      -0.047878      -0.016779       0.064657              9.462031       6.734203       3.353807      -1.426979      11.442658      -1.899177      10.209231           0.000000
           36              C       2.487553       6.227889      -0.010196      -0.076855      35.030156 0.47332327E+03  0.11299810E+05                                 9.316187                            7.252663       0.082138       2.036107                    0.999043      27.748259      78.848264       0.615637       0.416743      -1.070304      -0.020877      -0.040640       0.019538       0.049690      -0.018706      -0.008440       0.000116       0.031834       0.009431      -0.026548       0.000891       0.025657             10.742321       7.904575       5.063709      -0.926545      14.912795      -0.804712       9.409594          -0.000009
           37              C       0.169687       5.584504      13.334737       0.066769      25.016224 0.36781198E+03  0.83616986E+04                                 7.642783                            6.588826      -0.059164       1.988790                    0.998913      27.317145      79.326827       0.608718       0.442610      -1.039515      -0.013824      -0.026958       0.005370       0.030768      -0.059638      -0.018924      -0.041072       0.070884      -0.037236      -0.089526       0.013742       0.075784              8.012470       6.409347       2.881779      -0.226189       9.309072      -0.108387       8.318990           0.000015
           38              C       1.138065       3.558234       2.298440       0.685867      22.706596 0.23654726E+03  0.48823051E+04                                 7.588886                            5.625099      -0.467793       1.915696                    0.998199      22.307970      64.557937       0.591596       0.501619      -0.993750      -0.032779      -0.043901       0.065446       0.085352       0.025904       0.051109      -0.000802       0.172272      -0.118378      -0.073568      -0.051600       0.125168              8.672408       4.687394       0.744322      -1.396110       9.869825       0.034200      11.460006           0.000025
           39              C       3.119680       7.582333       0.007283       0.719273      20.464413 0.22235295E+03  0.45287679E+04                                 7.219277                            5.521113      -0.493710       1.925986                    0.997394      21.668501      62.738362       0.584961       0.514093      -0.985511       0.040935       0.069009       0.005281       0.080410      -0.052228       0.066030      -0.030628       0.117629      -0.009706      -0.077693      -0.044614       0.122307              8.237999       7.105046       2.439302      -2.122792      10.550447       0.703479       7.058504           0.000026
           40              C       2.341084       5.215735       7.859557       0.518983      22.637703 0.26754946E+03  0.56401537E+04                                 7.307864                            5.801597       0.090754       2.083258                    0.999477      23.153550      65.615291       0.615881       0.471761      -1.018901      -0.083852       0.056485       0.113930       0.152321       0.072133      -0.035929      -0.056509      -0.190809      -0.196200      -0.100768      -0.069539       0.170307              8.103537      10.413935      -2.003626       2.081502       5.620380       0.519747       8.276296           0.000026
           41              C       1.440659       8.697468       7.460461       0.087829      25.446637 0.38212826E+03  0.88105698E+04                                 7.903351                            6.831875      -0.351252       1.902782                    0.997144      27.652134      82.081512       0.579975       0.458038      -1.025960      -0.023118       0.023213       0.016433       0.036652       0.037264      -0.002304      -0.012359       0.041337      -0.245586      -0.083371      -0.000586       0.083957              8.329866       6.034985      -2.271173      -0.135539       9.527500       0.338397       9.427112           0.000019
           42              C       1.227693       9.243757       6.194717      -0.096756      35.710255 0.50274672E+03  0.12252185E+05                                 9.550012                            7.579469      -0.207893       1.933698                    0.998269      28.941509      84.606329       0.586519       0.428509      -1.057016      -0.018538       0.027655       0.024845       0.041542       0.012264       0.004562      -0.015814       0.010871      -0.040920      -0.026552       0.005425       0.021127             10.779527       6.971260      -3.300750      -1.297625      12.158716       2.438590      13.208605          -0.000010
           43              C       0.668390       0.702231       6.114607      -0.059855      30.629521 0.44864809E+03  0.10707982E+05                                 8.705483                            7.226055      -0.129364       1.943011                    0.999059      29.472494      87.406020       0.587999       0.436443      -1.044217       0.001288       0.007073       0.022067       0.023208       0.040536       0.021258      -0.006120       0.049269      -0.087474      -0.047878      -0.016777       0.064655              9.462018       6.734191      -3.353801      -1.426976      11.442644       1.899175      10.209220           0.000000
           44              C       0.268375       1.324040       7.292958      -0.076855      35.030201 0.47332371E+03  0.11299824E+05                                 9.316197                            7.252667       0.082133       2.036105                    0.999043      27.748274      78.848332       0.615636       0.416743      -1.070304       0.020877      -0.040640      -0.019537       0.049690       0.018706      -0.008440      -0.000116       0.031833       0.009430      -0.026547       0.000890       0.025657             10.742335       7.904585      -5.063721      -0.926544      14.912822       0.804713       9.409598          -0.000009
           45              C       0.497696       0.680654       8.513549       0.066768      25.016255 0.36781252E+03  0.83617141E+04                                 7.642789                            6.588830      -0.059166       1.988789                    0.998913      27.317168      79.326910       0.608718       0.442610      -1.039515       0.013824      -0.026958      -0.005370       0.030768       0.059638      -0.018924       0.041073       0.070884      -0.037236      -0.089526       0.013743       0.075784              8.012477       6.409353      -2.881783      -0.226189       9.309083       0.108386       8.318994           0.000015
           46              C       1.617863       8.462084       4.984322       0.685867      22.706582 0.23654707E+03  0.48823008E+04                                 7.588886                            5.625099      -0.467801       1.915694                    0.998199      22.307964      64.557932       0.591596       0.501619      -0.993750       0.032780      -0.043900      -0.065446       0.085352      -0.025903       0.051109       0.000801       0.172274      -0.118378      -0.073568      -0.051600       0.125169              8.672407       4.687394      -0.744320      -1.396111       9.869827      -0.034202      11.460001           0.000026
           47              C      -0.363752       2.678483       7.275479       0.719272      20.464413 0.22235287E+03  0.45287666E+04                                 7.219281                            5.521115      -0.493717       1.925984                    0.997394      21.668507      62.738412       0.584961       0.514093      -0.985510      -0.040935       0.069009      -0.005281       0.080410       0.052229       0.066030       0.030628       0.117630      -0.009707      -0.077693      -0.044615       0.122308              8.238005       7.105052      -2.439309      -2.122791      10.550458      -0.703480       7.058504           0.000026
           48              C      -1.673701       0.311885      13.988729       0.518984      22.637724 0.26754978E+03  0.56401615E+04                                 7.307867                            5.801600       0.090754       2.083258                    0.999477      23.153554      65.615292       0.615881       0.471761      -1.018901       0.083852       0.056485      -0.113929       0.152321      -0.072133      -0.035929       0.056509      -0.190808      -0.196199      -0.100768      -0.069539       0.170307              8.103540      10.413945       2.003627       2.081507       5.620381      -0.519744       8.276293           0.000026
           49              N       5.945478       5.415812       1.316723      -0.288075      33.643331 0.54908984E+03  0.13459165E+05                                 8.627139                            7.565785       0.229578       2.057434                    0.999559      29.618730      82.343987       0.639198       0.390927      -1.099285      -0.058702      -0.108098      -0.247921       0.276760      -0.005239      -0.077121      -0.167759      -0.003663      -0.601851      -0.288860       0.102877       0.185983              9.000433       7.544414       3.078198      -0.808219      10.756968      -1.893743       8.699917          -0.000029
           50              N       4.410849       0.511962       5.966039      -0.288075      33.643311 0.54908948E+03  0.13459154E+05                                 8.627136                            7.565783       0.229579       2.057434                    0.999559      29.618721      82.343953       0.639198       0.390927      -1.099285       0.058702      -0.108098       0.247921       0.276759       0.005240      -0.077121       0.167758      -0.003663      -0.601850      -0.288860       0.102878       0.185982              9.000429       7.544409      -3.078194      -0.808216      10.756963       1.893743       8.699916          -0.000029
           51              N      -0.433623       4.391888      13.248801      -0.288076      33.643358 0.54909050E+03  0.13459186E+05                                 8.627145                            7.565791       0.229579       2.057434                    0.999559      29.618746      82.344051       0.639198       0.390927      -1.099285       0.058702       0.108098       0.247921       0.276760      -0.005240      -0.077121      -0.167758      -0.003663      -0.601852      -0.288860       0.102877       0.185983              9.000438       7.544418       3.078199      -0.808219      10.756973      -1.893744       8.699923          -0.000029
           52              N       1.101006       9.295738       8.599485      -0.288075      33.643317 0.54908956E+03  0.13459157E+05                                 8.627139                            7.565785       0.229575       2.057433                    0.999559      29.618719      82.343962       0.639198       0.390927      -1.099285      -0.058702       0.108097      -0.247921       0.276759       0.005240      -0.077120       0.167758      -0.003663      -0.601850      -0.288860       0.102877       0.185982              9.000432       7.544412      -3.078196      -0.808217      10.756968       1.893744       8.699918          -0.000028
           53              O       4.511200       5.662966      11.176272      -0.688203      54.926076 0.73811929E+03  0.19255110E+05                                11.576785                            8.540454       0.071507       2.031008                    0.995926      30.622683      84.537663       0.633607       0.370567      -1.127181      -0.070354       0.099996       0.054282       0.133774       0.017752       0.035857       0.026619       0.144187      -0.024742      -0.078220      -0.015379       0.093599             13.707020       7.129361      -0.584104      -1.802018       9.921634       5.669484      24.070065           0.000004
           54              O       4.550419       7.505833      12.418711      -0.693169      43.803862 0.68586375E+03  0.17518120E+05                                 9.839335                            8.132896       0.359713       2.125603                    0.997807      30.119883      81.538623       0.663090       0.361646      -1.137201       0.111202      -0.073933       0.006652       0.133702       0.024768       0.029317       0.043082       0.045103      -0.179322      -0.082754       0.004215       0.078540             10.827098       6.589149       0.763057      -0.095185      18.289503       1.212669       7.602641          -0.000001
           55              O       2.570901       1.517251      13.534431      -0.691123      43.898006 0.70319453E+03  0.18133258E+05                                 9.966080                            8.326925       0.058464       2.028858                    0.996564      30.473242      83.793843       0.642363       0.369764      -1.127160      -0.033318       0.086678       0.045312       0.103327      -0.052461       0.035970      -0.000885       0.084707       0.065753      -0.080667       0.003996       0.076672             10.847837       7.809620      -1.568161      -1.849549      13.773950       5.178040      10.959940          -0.000003
           56              O       3.799484       1.884059       0.990893      -0.713591      46.021012 0.72755724E+03  0.18937506E+05                                10.338599                            8.490727       0.023278       2.012351                    0.996011      30.960532      85.762357       0.633281       0.371581      -1.124854       0.042913       0.050112      -0.083941       0.106765      -0.029890       0.024078      -0.017431       0.123061       0.010199      -0.072024      -0.004988       0.077012             11.664301      13.695921       4.110924      -5.385366      10.437759      -2.940993      10.859224          -0.000002
           57              O       4.352878       4.280080       6.985188      -0.614976      43.240567 0.68883201E+03  0.17673507E+05                                 9.927117                            8.305598       0.037625       2.029922                    0.996407      29.846932      81.895435       0.635678       0.375543      -1.122670      -0.037324      -0.010981      -0.102240       0.109393       0.011771       0.036199      -0.042531      -0.049428      -0.270431      -0.111674       0.031145       0.080529             11.115294      16.887230      -2.952471       3.024204       8.992340      -0.780570       7.466311          -0.000002
           58              O       2.595778       4.450734       5.606270      -0.590732      37.233169 0.56916816E+03  0.13875740E+05                                 8.810299                            7.401551       0.408654       2.161480                    0.998714      28.413032      75.155444       0.696072       0.360941      -1.137716       0.102222      -0.035458       0.013831       0.109077       0.059124       0.054285      -0.035699      -0.095749      -0.000748      -0.112873       0.035137       0.077736              9.616478       9.571275      -0.456500       4.467332       6.599585       0.272546      12.678574          -0.000006
           59              O       3.756582       0.759116      10.672014      -0.688205      54.926213 0.73812142E+03  0.19255179E+05                                11.576804                            8.540466       0.071505       2.031007                    0.995926      30.622725      84.537817       0.633607       0.370567      -1.127181       0.070353       0.099996      -0.054283       0.133774      -0.017752       0.035857      -0.026619       0.144186      -0.024742      -0.078220      -0.015379       0.093599             13.707044       7.129372       0.584106      -1.802024       9.921650      -5.669496      24.070108           0.000005
           60              O       3.717364       2.601983       9.429575      -0.693169      43.803962 0.68586551E+03  0.17518177E+05                                 9.839351                            8.132907       0.359709       2.125601                    0.997807      30.119914      81.538752       0.663090       0.361646      -1.137201      -0.111203      -0.073933      -0.006653       0.133703      -0.024768       0.029317      -0.043082       0.045103      -0.179322      -0.082755       0.004215       0.078540             10.827116       6.589158      -0.763053      -0.095186      18.289538      -1.212674       7.602653          -0.000003
           61              O       5.696882       6.421101       8.313855      -0.691123      43.897985 0.70319429E+03  0.18133250E+05                                 9.966078                            8.326925       0.058466       2.028858                    0.996564      30.473235      83.793824       0.642363       0.369764      -1.127160       0.033318       0.086679      -0.045312       0.103327       0.052461       0.035969       0.000886       0.084707       0.065753      -0.080668       0.003996       0.076672             10.847834       7.809618       1.568158      -1.849545      13.773950      -5.178037      10.959933          -0.000003
           62              O       6.556844       6.787909       6.291869      -0.713591      46.020986 0.72755686E+03  0.18937493E+05                                10.338595                            8.490724       0.023280       2.012351                    0.996011      30.960517      85.762298       0.633281       0.371581      -1.124854      -0.042913       0.050112       0.083941       0.106765       0.029889       0.024078       0.017431       0.123062       0.010198      -0.072024      -0.004989       0.077013             11.664297      13.695920      -4.110922      -5.385364      10.437754       2.940990      10.859216          -0.000001
           63              O       6.003449       9.183930       0.297574      -0.614977      43.240525 0.68883125E+03  0.17673481E+05                                 9.927106                            8.305590       0.037628       2.029923                    0.996407      29.846929      81.895388       0.635678       0.375543      -1.122671       0.037325      -0.010981       0.102240       0.109393      -0.011772       0.036198       0.042531      -0.049428      -0.270427      -0.111673       0.031145       0.080528             11.115280      16.887208       2.952464       3.024198       8.992331       0.780567       7.466301          -0.000002
           64              O       0.160150       9.354584       1.676492      -0.590731      37.233050 0.56916606E+03  0.13875675E+05                                 8.810276                            7.401534       0.408657       2.161481                    0.998714      28.412996      75.155279       0.696074       0.360941      -1.137716      -0.102222      -0.035457      -0.013831       0.109078      -0.059123       0.054284       0.035699      -0.095747      -0.000748      -0.112871       0.035136       0.077735              9.616452       9.571252       0.456497       4.467318       6.599570      -0.272546      12.678534          -0.000006
           65              O       1.000655       4.144734       3.389252      -0.688203      54.926109 0.73811973E+03  0.19255124E+05                                11.576790                            8.540457       0.071505       2.031007                    0.995926      30.622690      84.537692       0.633607       0.370567      -1.127181       0.070354      -0.099996      -0.054282       0.133773       0.017752       0.035857       0.026619       0.144186      -0.024742      -0.078220      -0.015379       0.093599             13.707027       7.129364      -0.584104      -1.802018       9.921637       5.669487      24.070081           0.000004
           66              O       0.961436       2.301867       2.146813      -0.693169      43.803909 0.68586474E+03  0.17518151E+05                                 9.839341                            8.132901       0.359713       2.125603                    0.997807      30.119904      81.538695       0.663090       0.361646      -1.137201      -0.111202       0.073933      -0.006652       0.133702       0.024767       0.029317       0.043082       0.045103      -0.179322      -0.082754       0.004215       0.078539             10.827104       6.589153       0.763057      -0.095185      18.289512       1.212670       7.602646          -0.000002
           67              O       2.940954       8.290449       1.031093      -0.691123      43.897997 0.70319446E+03  0.18133256E+05                                 9.966080                            8.326926       0.058464       2.028858                    0.996564      30.473239      83.793838       0.642363       0.369764      -1.127160       0.033318      -0.086679      -0.045312       0.103327      -0.052461       0.035970      -0.000885       0.084707       0.065754      -0.080667       0.003996       0.076672             10.847835       7.809620      -1.568162      -1.849550      13.773948       5.178037      10.959939          -0.000003
           68              O       1.712371       7.923641      13.574631      -0.713591      46.020967 0.72755648E+03  0.18937481E+05                                10.338592                            8.490722       0.023279       2.012351                    0.996011      30.960518      85.762301       0.633282       0.371581      -1.124854      -0.042913      -0.050112       0.083940       0.106765      -0.029889       0.024078      -0.017431       0.123062       0.010200      -0.072024      -0.004988       0.077013             11.664292      13.695908       4.110918      -5.385360      10.437751      -2.940990      10.859217          -0.000002
           69              O       1.158977       5.527620       7.580336      -0.614976      43.240498 0.68883073E+03  0.17673465E+05                                 9.927106                            8.305589       0.037626       2.029922                    0.996407      29.846909      81.895340       0.635678       0.375543      -1.122670       0.037324       0.010981       0.102240       0.109393       0.011771       0.036198      -0.042531      -0.049428      -0.270430      -0.111673       0.031145       0.080528             11.115279      16.887207      -2.952466       3.024198       8.992330      -0.780568       7.466301          -0.000003
           70              O       2.916077       5.356966       8.959254      -0.590732      37.233099 0.56916689E+03  0.13875701E+05                                 8.810286                            7.401542       0.408657       2.161481                    0.998714      28.413009      75.155347       0.696073       0.360941      -1.137716      -0.102223       0.035458      -0.013831       0.109078       0.059124       0.054284      -0.035699      -0.095748      -0.000748      -0.112872       0.035137       0.077736              9.616463       9.571259      -0.456498       4.467322       6.599577       0.272546      12.678554          -0.000006
           71              O       1.755273       9.048584       3.893510      -0.688205      54.926168 0.73812080E+03  0.19255158E+05                                11.576796                            8.540462       0.071508       2.031008                    0.995926      30.622715      84.537770       0.633607       0.370567      -1.127181      -0.070353      -0.099996       0.054283       0.133774      -0.017752       0.035857      -0.026619       0.144187      -0.024742      -0.078221      -0.015379       0.093599             13.707034       7.129368       0.584106      -1.802023       9.921645      -5.669491      24.070089           0.000005
           72              O       1.794491       7.205717       5.135949      -0.693170      43.803922 0.68586471E+03  0.17518151E+05                                 9.839344                            8.132902       0.359711       2.125602                    0.997807      30.119901      81.538694       0.663090       0.361646      -1.137201       0.111203       0.073933       0.006654       0.133703      -0.024767       0.029317      -0.043082       0.045104      -0.179323      -0.082755       0.004215       0.078540             10.827109       6.589153      -0.763053      -0.095186      18.289526      -1.212673       7.602648          -0.000002
           73              O      -0.185027       3.386599       6.251669      -0.691123      43.898026 0.70319506E+03  0.18133276E+05                                 9.966085                            8.326930       0.058464       2.028858                    0.996564      30.473248      83.793881       0.642363       0.369765      -1.127160      -0.033318      -0.086679       0.045313       0.103327       0.052461       0.035969       0.000885       0.084707       0.065753      -0.080667       0.003996       0.076671             10.847842       7.809624       1.568160      -1.849548      13.773959      -5.178042      10.959942          -0.000003
           74              O      -1.044989       3.019791       8.273655      -0.713591      46.021041 0.72755789E+03  0.18937527E+05                                10.338605                            8.490731       0.023277       2.012350                    0.996011      30.960533      85.762372       0.633281       0.371581      -1.124854       0.042913      -0.050112      -0.083941       0.106766       0.029889       0.024078       0.017431       0.123062       0.010197      -0.072024      -0.004989       0.077013             11.664308      13.695936      -4.110927      -5.385370      10.437763       2.940993      10.859226          -0.000002
           75              O      -0.491594       0.623770      14.267950      -0.614977      43.240521 0.68883115E+03  0.17673478E+05                                 9.927105                            8.305589       0.037628       2.029923                    0.996407      29.846928      81.895380       0.635678       0.375543      -1.122671      -0.037325       0.010981      -0.102241       0.109393      -0.011771       0.036198       0.042530      -0.049428      -0.270427      -0.111672       0.031145       0.080528             11.115279      16.887207       2.952465       3.024197       8.992330       0.780568       7.466300          -0.000003
           76              O       5.351705       0.453116      12.889032      -0.590731      37.233054 0.56916613E+03  0.13875677E+05                                 8.810277                            7.401534       0.408657       2.161482                    0.998714      28.412998      75.155284       0.696074       0.360941      -1.137716       0.102223       0.035457       0.013831       0.109078      -0.059123       0.054284       0.035699      -0.095747      -0.000749      -0.112871       0.035136       0.077735              9.616452       9.571252       0.456497       4.467318       6.599570      -0.272545      12.678535          -0.000006

******************************************************
Auxiliary information for the entire system
The total spin magnetic moment of the unit cell is   0.000303
The total net atomic charge of the unit cell is   -0.000001
Accuracy of reproducing the electrostatic potential in the unit cell:
  The inner radius (bohr) =    5.0000
  The outer radius (bohr) =   12.0000
  Valid grid points have density less than (e/(bohr^3)) =    0.0001
  The number of valid grid points were=         1008
  The rms potential error without charges in kcal/mol is=      3.55992
  The rms potential error with partial charges in kcal/mol is=      1.56637
  The RRMSE value at monopole order=      0.44000
  The rms potential error with partial charges and cloud penetration in kcal/mol is=      1.55862
  The RRMSE value at monopole order with cloud penetration is=      0.43783
  The rms potential error with partial charges and atomic dipoles in kcal/mol is=      0.70541
  The RRMSE value at dipole order=      0.19815
  The rms potential error with partial charges, atomic dipoles and cloud penetration in kcal/mol is=      0.69711
  The RRMSE value at dipole order with cloud penetration=      0.19582

******************************************************
The electron densities and ab initio electrostatic potential were computed in VASP using the PBE functional and
projector augmented wave method. See the main text of the journal article for a description of computational details.
The atomic charges, dipoles, and quadrupoles were computed with the DDEC6 method as described in
(a) T. A. Manz and N. Gabaldon Limas, RSC Adv. 6 (2016) 47771-47801 DOI: 10.1039/c6ra04656h
(b) N. Gabaldon Limas and T. A. Manz, RSC Adv. 8 (2018) 2678-2707 DOI: 10.1039/c7ra11829e.
For each atom in the material, the electron cloud parameters were fit to the spherically averaged atom-in-material
electron density using radial positions for which this density was between 10^-4 and 10^-2 electrons per cubic bohr.
The polarizabilities, dispersion coefficients, and quantum Drude oscillator (QDO) parameters were fit using the MCLF method.
The magnetic structure of the system was optimized in VASP from the default ferromagnetic initial guess using spin polarization.
The atomic spin moments (ASMs) were computed on this optimized magnetic structure using the DDEC6 partition as inputs
to the method of T. A. Manz and D. S. Sholl, J. Chem. Theory Comput. 7 (2011) 4146-4164 DOI: 10.1021/ct200539n.
The RMSE and RRMSE were computed using a uniform grid with Ewald summation.
