# Supplementary material for: A collection of forcefield precursors for metal–organic frameworks
Source: RSC Adv. 2019 Nov 13;9(63):36492–507. doi: 10.1039/c9ra07327b (PMC9075174; doi:10.1039/c9ra07327b)
Supplement: RA-009-C9RA07327B-s6201 [file RA-009-C9RA07327B-s6201.xyz]

   76
jmolscript: load "" {1 1 1} spacegroup "x,y,z" unitcell [{      7.621600     0.000000     0.000000 }, {      0.000000     9.833000     0.000000 }, {     -2.103193     0.000000    14.611407 }]
Dy     4.190674     5.359673     5.273111     2.104538
Dy     6.190129     0.443173     2.032593     2.104538
Dy     1.327733     4.473327     9.338296     2.104538
Dy    -0.671722     9.389827    12.578814     2.104538
H      4.279334     6.001080    12.597955     0.101161
H      6.018422     6.038445     1.982768     0.128852
H      2.628885     2.960716    14.384930     0.099876
H      3.998276     1.084580     9.319155     0.101160
H      4.362381     1.121945     5.322936     0.128851
H      5.648725     7.877216     7.532180     0.099876
H      1.239073     3.831920     2.013452     0.101161
H     -0.500015     3.794555    12.628639     0.128852
H      2.889522     6.872284     0.226477     0.099876
H      1.520131     8.748420     5.292252     0.101160
H      1.156026     8.711055     9.288471     0.128851
H     -0.130318     1.955784     7.079227     0.099876
C      3.983684     5.595960    13.381127     0.062743
C      6.305298     6.249855    -0.010228    -0.077944
C      5.907422     5.619559     1.160146    -0.069554
C      5.334754     4.341270     1.082705    -0.087013
C      3.026362     3.799471    14.440454     0.076473
C      6.951713     7.601892     0.010228     0.720726
C      4.951830     3.563479     2.302758     0.686224
C      3.402571     9.530144     0.569845     0.517918
C      4.293926     0.679460     8.535984     0.062743
C      4.075506     1.333355     7.315931    -0.077944
C      4.473382     0.703059     6.145558    -0.069554
C      5.046049     9.257769     6.222998    -0.087013
C      5.251248     8.715971     7.476657     0.076472
C      3.429090     2.685392     7.295476     0.720726
C      5.428974     8.479979     5.002946     0.686224
C     -0.643367     4.613644     6.735859     0.517918
C      1.534723     4.237040     1.230280     0.062743
C      1.316302     3.583145     0.010228    -0.077944
C     -0.389015     4.213440    13.451261    -0.069554
C      0.183653     5.491730    13.528702    -0.087013
C      2.492045     6.033529     0.170953     0.076472
C      0.669887     2.231108    -0.010228     0.720726
C      0.566577     6.269521    12.308649     0.686224
C      2.115836     0.302856    14.041562     0.517918
C      1.224481     9.153540     6.075423     0.062743
C      1.442901     8.499645     7.295476    -0.077944
C      1.045025     9.129940     8.465849    -0.069554
C      0.472358     0.575230     8.388409    -0.087014
C      0.267159     1.117029     7.134750     0.076472
C      2.089317     7.147608     7.315931     0.720726
C      0.089433     1.353021     9.608461     0.686224
C      6.161774     5.219356     7.875548     0.517919
N      3.367784     4.414034    13.302225    -0.282910
N      4.909826     9.330534     8.614886    -0.282910
N      2.150623     5.418966     1.309182    -0.282910
N      0.608581     0.502466     5.996521    -0.282910
O      5.512382     7.948014    13.620754    -0.710215
O      6.761047     8.297085     1.033026    -0.688381
O      4.815379     4.148543     3.388385    -0.686887
O      4.772283     2.313705     2.152260    -0.693155
O      3.973640     9.369866     1.680312    -0.589363
O      2.210802     9.215488     0.298073    -0.613087
O      2.765228     3.031514     8.296357    -0.710215
O      3.619757     3.380585     6.272677    -0.688381
O      5.565425     9.065043     3.917318    -0.686888
O      5.608521     7.230205     5.153443    -0.693155
O      6.407164     4.453366     5.625392    -0.589363
O      0.548402     4.298988     7.007631    -0.613087
O      0.006025     1.884986     0.990653    -0.710215
O     -1.242640     1.535915    13.578381    -0.688381
O      0.703028     5.684457    11.223022    -0.686887
O      0.746124     7.519295    12.459147    -0.693154
O      1.544767     0.463134    12.931095    -0.589363
O      3.307605     0.617512    14.313334    -0.613087
O      2.753179     6.801486     6.315050    -0.710215
O      1.898650     6.452415     8.338730    -0.688382
O     -0.047018     0.767957    10.694089    -0.686888
O     -0.090114     2.602795     9.457964    -0.693155
O     -0.888757     5.379634     8.986015    -0.589363
O      4.970005     5.534012     7.603776    -0.613087

The following XYZ coordinates are in angstroms. Other properties are in atomic units.
The sperically averaged electron density of each atom fit to a function of the form exp(a - br)
eigen_1, eigen_2 and eigen_3 are the three eigenvalues of traceless quadrupole moment tensor
  atom number  atomic symbol              X              Y              Z     net charge C6 coefficient C8 coefficient C10 coefficient fluctuating dipole atomic polarizability isotropic forcefield polarizability              a              b squared Pearson coefficient          <r^3>          <r^4>         wp_QDO          m_QDO          q_QDO       dipole_x       dipole_y       dipole_z         dipole            Qxy            Qxz            Qyz     Q(x^2-y^2)  Q(3z^2 - R^2)        eigen_1        eigen_2        eigen_3 static polarizability      alpha(xx)      alpha(xy)      alpha(xz)      alpha(yy)      alpha(yz)      alpha(zz) atomic spin moment
            1             Dy       4.190674       5.359673       5.273111       2.104538     103.759243 0.21404115E+04  0.66615913E+05                                14.481022                           12.386840       2.170670       2.446543                    0.999809      70.618290     158.886329       0.732100       0.268816      -1.335913      -0.015705      -0.011897      -0.015507       0.025073       0.018584       0.048703      -0.014669       0.041406      -0.158412      -0.077755       0.008580       0.069175             16.145342      13.718669      -1.260067      -1.440489      18.063998       2.047752      16.653358           0.000026
            2             Dy       6.190129       0.443173       2.032593       2.104538     103.759206 0.21404104E+04  0.66615870E+05                                14.481019                           12.386836       2.170670       2.446544                    0.999809      70.618280     158.886292       0.732100       0.268816      -1.335913       0.015705      -0.011897       0.015507       0.025073      -0.018584       0.048703       0.014669       0.041407      -0.158413      -0.077755       0.008580       0.069176             16.145338      13.718664       1.260065      -1.440490      18.063992      -2.047756      16.653358           0.000025
            3             Dy       1.327733       4.473327       9.338296       2.104538     103.759259 0.21404119E+04  0.66615928E+05                                14.481024                           12.386841       2.170670       2.446543                    0.999809      70.618292     158.886339       0.732100       0.268816      -1.335913       0.015705       0.011897       0.015507       0.025073       0.018584       0.048703      -0.014669       0.041406      -0.158412      -0.077755       0.008580       0.069175             16.145344      13.718670      -1.260067      -1.440489      18.064001       2.047752      16.653361           0.000026
            4             Dy      -0.671722       9.389827      12.578814       2.104538     103.759215 0.21404108E+04  0.66615883E+05                                14.481020                           12.386837       2.170670       2.446544                    0.999809      70.618284     158.886306       0.732100       0.268816      -1.335913      -0.015706       0.011897      -0.015507       0.025073      -0.018584       0.048703       0.014669       0.041407      -0.158412      -0.077755       0.008579       0.069176             16.145339      13.718664       1.260065      -1.440490      18.063993      -2.047755      16.653360           0.000025
            5              H       4.279334       6.001080      12.597955       0.101161       1.111896 0.82888754E+01  0.82169844E+02                                 1.785590                            1.695995      -0.894453       2.458417                    0.998818       3.497435       9.866860       0.474793       1.301323      -0.705357       0.014519       0.017277      -0.041007       0.046807      -0.001986      -0.006101      -0.002916      -0.003214       0.040750      -0.011192      -0.004237       0.015429              1.805213       1.609263       0.189481      -0.252374       1.657684      -0.346806       2.148692           0.000006
            6              H       6.018422       6.038445       1.982768       0.128852       1.008800 0.76848606E+01  0.75783678E+02                                 1.752633                            1.695212      -1.288199       2.286651                    0.994054       3.671815      10.803562       0.442918       1.402307      -0.682900       0.007638       0.020107       0.033641       0.039930       0.000297       0.009671       0.005228      -0.001925       0.011263      -0.010650      -0.001558       0.012208              1.756155       1.441425       0.095930       0.040008       1.701082       0.305886       2.125958           0.000005
            7              H       2.628885       2.960716      14.384930       0.099876       0.975767 0.69693328E+01  0.67358113E+02                                 1.735592                            1.626814      -1.249290       2.288854                    0.994001       3.828555      11.309922       0.445032       1.424019      -0.677358      -0.017725      -0.042297      -0.006959       0.046386       0.013030      -0.000392       0.007424      -0.005219      -0.004132      -0.014653      -0.001173       0.015826              1.789256       1.596527       0.411668       0.043344       2.355876       0.058627       1.415367           0.000004
            8              H       3.998276       1.084580       9.319155       0.101160       1.111896 0.82888733E+01  0.82169826E+02                                 1.785591                            1.695996      -0.894455       2.458417                    0.998818       3.497436       9.866866       0.474792       1.301324      -0.705357      -0.014519       0.017277       0.041007       0.046807       0.001986      -0.006101       0.002916      -0.003214       0.040750      -0.011192      -0.004237       0.015429              1.805213       1.609264      -0.189482      -0.252374       1.657685       0.346806       2.148692           0.000006
            9              H       4.362381       1.121945       5.322936       0.128851       1.008799 0.76848575E+01  0.75783641E+02                                 1.752633                            1.695212      -1.288197       2.286652                    0.994054       3.671814      10.803559       0.442918       1.402308      -0.682899      -0.007638       0.020107      -0.033641       0.039930      -0.000297       0.009671      -0.005228      -0.001925       0.011263      -0.010650      -0.001558       0.012208              1.756155       1.441425      -0.095930       0.040009       1.701082      -0.305886       2.125957           0.000005
           10              H       5.648725       7.877216       7.532180       0.099876       0.975767 0.69693320E+01  0.67358102E+02                                 1.735592                            1.626813      -1.249289       2.288855                    0.994001       3.828555      11.309921       0.445033       1.424018      -0.677358       0.017725      -0.042297       0.006959       0.046386      -0.013030      -0.000392      -0.007424      -0.005219      -0.004132      -0.014653      -0.001173       0.015826              1.789256       1.596526      -0.411668       0.043343       2.355875      -0.058627       1.415366           0.000004
           11              H       1.239073       3.831920       2.013452       0.101161       1.111898 0.82888895E+01  0.82170024E+02                                 1.785592                            1.695997      -0.894455       2.458416                    0.998818       3.497438       9.866873       0.474792       1.301323      -0.705357      -0.014519      -0.017277       0.041007       0.046807      -0.001986      -0.006101      -0.002916      -0.003214       0.040750      -0.011192      -0.004237       0.015429              1.805215       1.609264       0.189482      -0.252374       1.657685      -0.346806       2.148694           0.000006
           12              H      -0.500015       3.794555      12.628639       0.128852       1.008799 0.76848582E+01  0.75783648E+02                                 1.752632                            1.695211      -1.288199       2.286651                    0.994054       3.671815      10.803561       0.442918       1.402307      -0.682900      -0.007638      -0.020107      -0.033641       0.039930       0.000297       0.009671       0.005228      -0.001925       0.011263      -0.010650      -0.001558       0.012208              1.756154       1.441424       0.095930       0.040008       1.701081       0.305886       2.125958           0.000005
           13              H       2.889522       6.872284       0.226477       0.099876       0.975768 0.69693378E+01  0.67358169E+02                                 1.735593                            1.626814      -1.249289       2.288854                    0.994001       3.828556      11.309923       0.445033       1.424018      -0.677358       0.017725       0.042297       0.006959       0.046386       0.013030      -0.000392       0.007424      -0.005219      -0.004132      -0.014653      -0.001173       0.015826              1.789257       1.596527       0.411668       0.043344       2.355876       0.058627       1.415367           0.000004
           14              H       1.520131       8.748420       5.292252       0.101160       1.111897 0.82888825E+01  0.82169931E+02                                 1.785591                            1.695996      -0.894454       2.458417                    0.998818       3.497438       9.866869       0.474793       1.301323      -0.705357       0.014519      -0.017277      -0.041007       0.046807       0.001986      -0.006101       0.002916      -0.003214       0.040750      -0.011192      -0.004237       0.015429              1.805214       1.609264      -0.189482      -0.252374       1.657685       0.346806       2.148692           0.000006
           15              H       1.156026       8.711055       9.288471       0.128851       1.008799 0.76848597E+01  0.75783666E+02                                 1.752633                            1.695212      -1.288197       2.286652                    0.994054       3.671815      10.803561       0.442918       1.402307      -0.682900       0.007638      -0.020107       0.033641       0.039930      -0.000297       0.009671      -0.005228      -0.001925       0.011263      -0.010650      -0.001558       0.012208              1.756155       1.441425      -0.095930       0.040009       1.701082      -0.305886       2.125958           0.000005
           16              H      -0.130318       1.955784       7.079227       0.099876       0.975767 0.69693310E+01  0.67358093E+02                                 1.735592                            1.626813      -1.249289       2.288855                    0.994001       3.828555      11.309922       0.445032       1.424019      -0.677358      -0.017725       0.042297      -0.006959       0.046386      -0.013030      -0.000392      -0.007424      -0.005219      -0.004132      -0.014653      -0.001173       0.015826              1.789256       1.596526      -0.411668       0.043343       2.355875      -0.058626       1.415366           0.000004
           17              C       3.983684       5.595960      13.381127       0.062743      25.050920 0.36738050E+03  0.83495451E+04                                 7.639243                            6.578159      -0.047677       1.990612                    0.999012      27.381830      79.506803       0.610148       0.441697      -1.040039      -0.015380      -0.023065       0.005378       0.028239      -0.061853      -0.019120      -0.042255       0.070608      -0.041297      -0.091701       0.013315       0.078386              8.013668       6.505608       2.938522      -0.352595       9.271995      -0.101880       8.263399           0.000006
           18              C       6.305298       6.249855      -0.010228      -0.077944      34.376298 0.47103670E+03  0.11227409E+05                                 9.193689                            7.227274       0.147281       2.057891                    0.999142      27.653985      78.422068       0.617954       0.415839      -1.071287      -0.021689      -0.035321       0.017680       0.045061      -0.022040      -0.006799       0.002719       0.029823       0.019919      -0.029948       0.003922       0.026026             10.561035       7.787043       4.947590      -0.895510      14.645228      -0.672545       9.250834          -0.000000
           19              C       5.907422       5.619559       1.160146      -0.069554      29.985918 0.44225849E+03  0.10533114E+05                                 8.649719                            7.226506      -0.172641       1.929775                    0.998940      29.545257      87.948778       0.580783       0.442804      -1.038924      -0.001247      -0.004175      -0.015098       0.015714      -0.039191       0.028289       0.009835       0.054622      -0.074066      -0.053994      -0.011075       0.065069              9.388869       6.789824       3.487636      -1.317838      11.862306      -1.546952       9.514476           0.000007
           20              C       5.334754       4.341270       1.082705      -0.087013      35.399564 0.49756567E+03  0.12081876E+05                                 9.475080                            7.520911      -0.139134       1.958727                    0.998297      28.634741      83.271540       0.591698       0.426306      -1.059489       0.018202       0.033112      -0.022565       0.044010      -0.004097       0.005991       0.017451       0.002261      -0.056659      -0.028724       0.011678       0.017046             10.700547       6.933843       3.282932      -1.310051      12.096160      -2.501253      13.071636          -0.000001
           21              C       3.026362       3.799471      14.440454       0.076473      25.242412 0.37602859E+03  0.86513792E+04                                 7.902200                            6.815052      -0.409422       1.882992                    0.996898      27.833997      83.041444       0.574768       0.463179      -1.021179       0.021031       0.016010      -0.026777       0.037625      -0.033499      -0.001950       0.012177       0.040692      -0.255844      -0.086665       0.004477       0.082188              8.338231       6.110437       2.344412      -0.322554       9.546573      -0.731559       9.357682           0.000012
           22              C       6.951713       7.601892       0.010228       0.720726      20.203698 0.21969862E+03  0.44609977E+04                                 7.153181                            5.485986      -0.491195       1.927861                    0.997345      21.592134      62.407992       0.587203       0.513704      -0.985762       0.040099       0.068561       0.005234       0.079599      -0.052224       0.064019      -0.030514       0.117417      -0.011296      -0.077480      -0.043185       0.120665              8.146099       7.028345       2.395530      -2.125378      10.347214       0.674729       7.062738           0.000013
           23              C       4.951830       3.563479       2.302758       0.686224      22.501439 0.23379541E+03  0.48100543E+04                                 7.537363                            5.586536      -0.460307       1.919356                    0.998173      22.218608      64.137163       0.594719       0.500588      -0.994542      -0.032077      -0.043949       0.066217       0.085704       0.026145       0.051612       0.000171       0.169728      -0.117725      -0.072224      -0.052160       0.124384              8.614855       4.649583       0.706366      -1.383281       9.703166       0.073901      11.491815           0.000012
           24              C       3.402571       9.530144       0.569845       0.517918      22.714024 0.26940956E+03  0.56864458E+04                                 7.319219                            5.813453       0.090417       2.082870                    0.999526      23.129119      65.482806       0.616867       0.470421      -1.020122      -0.080769      -0.056022       0.113085       0.149834      -0.070220      -0.036358       0.054945      -0.192401      -0.191863      -0.101422      -0.067099       0.168520              8.113512      10.406246       1.985728       1.946008       5.620121      -0.609713       8.314167           0.000012
           25              C       4.293926       0.679460       8.535984       0.062743      25.050902 0.36738024E+03  0.83495380E+04                                 7.639241                            6.578158      -0.047679       1.990612                    0.999012      27.381824      79.506790       0.610148       0.441697      -1.040039       0.015380      -0.023064      -0.005378       0.028239       0.061853      -0.019120       0.042255       0.070609      -0.041297      -0.091701       0.013315       0.078386              8.013665       6.505606      -2.938520      -0.352598       9.271992       0.101884       8.263397           0.000007
           26              C       4.075506       1.333355       7.315931      -0.077944      34.376285 0.47103655E+03  0.11227404E+05                                 9.193687                            7.227272       0.147282       2.057891                    0.999142      27.653978      78.422039       0.617954       0.415839      -1.071287       0.021689      -0.035321      -0.017680       0.045061       0.022040      -0.006799      -0.002719       0.029823       0.019919      -0.029948       0.003922       0.026026             10.561032       7.787040      -4.947586      -0.895516      14.645218       0.672554       9.250837          -0.000000
           27              C       4.473382       0.703059       6.145558      -0.069554      29.985920 0.44225833E+03  0.10533109E+05                                 8.649720                            7.226505      -0.172641       1.929775                    0.998940      29.545253      87.948766       0.580783       0.442804      -1.038924       0.001247      -0.004175       0.015098       0.015714       0.039191       0.028289      -0.009835       0.054622      -0.074067      -0.053994      -0.011075       0.065069              9.388871       6.789824      -3.487637      -1.317840      11.862313       1.546959       9.514476           0.000006
           28              C       5.046049       9.257769       6.222998      -0.087013      35.399581 0.49756563E+03  0.12081875E+05                                 9.475082                            7.520911      -0.139134       1.958727                    0.998297      28.634736      83.271516       0.591698       0.426306      -1.059489      -0.018202       0.033112       0.022565       0.044011       0.004097       0.005990      -0.017451       0.002261      -0.056659      -0.028724       0.011678       0.017046             10.700551       6.933843      -3.282932      -1.310060      12.096164       2.501266      13.071646          -0.000001
           29              C       5.251248       8.715971       7.476657       0.076472      25.242420 0.37602873E+03  0.86513833E+04                                 7.902202                            6.815054      -0.409422       1.882992                    0.996898      27.833998      83.041448       0.574768       0.463179      -1.021179      -0.021031       0.016010       0.026777       0.037625       0.033499      -0.001950      -0.012177       0.040692      -0.255844      -0.086665       0.004477       0.082188              8.338233       6.110438      -2.344412      -0.322557       9.546573       0.731566       9.357687           0.000011
           30              C       3.429090       2.685392       7.295476       0.720726      20.203707 0.21969880E+03  0.44610024E+04                                 7.153184                            5.485989      -0.491195       1.927861                    0.997345      21.592132      62.407989       0.587203       0.513705      -0.985762      -0.040099       0.068561      -0.005234       0.079599       0.052224       0.064019       0.030514       0.117417      -0.011296      -0.077480      -0.043185       0.120665              8.146102       7.028353      -2.395532      -2.125384      10.347212      -0.674723       7.062741           0.000013
           31              C       5.428974       8.479979       5.002946       0.686224      22.501440 0.23379534E+03  0.48100528E+04                                 7.537364                            5.586536      -0.460309       1.919355                    0.998173      22.218604      64.137155       0.594719       0.500588      -0.994542       0.032077      -0.043949      -0.066217       0.085704      -0.026145       0.051612      -0.000171       0.169728      -0.117725      -0.072224      -0.052161       0.124384              8.614858       4.649585      -0.706369      -1.383284       9.703166      -0.073893      11.491821           0.000012
           32              C      -0.643367       4.613644       6.735859       0.517918      22.714022 0.26940951E+03  0.56864447E+04                                 7.319220                            5.813453       0.090417       2.082870                    0.999526      23.129120      65.482817       0.616867       0.470421      -1.020122       0.080769      -0.056022      -0.113085       0.149834       0.070220      -0.036358      -0.054945      -0.192401      -0.191864      -0.101422      -0.067099       0.168520              8.113513      10.406252      -1.985730       1.946007       5.620122       0.609712       8.314164           0.000012
           33              C       1.534723       4.237040       1.230280       0.062743      25.050926 0.36738056E+03  0.83495468E+04                                 7.639244                            6.578159      -0.047678       1.990612                    0.999012      27.381835      79.506821       0.610148       0.441696      -1.040039       0.015380       0.023064      -0.005378       0.028239      -0.061853      -0.019120      -0.042256       0.070608      -0.041297      -0.091701       0.013315       0.078386              8.013669       6.505609       2.938522      -0.352596       9.271996      -0.101881       8.263401           0.000007
           34              C       1.316302       3.583145       0.010228      -0.077944      34.376293 0.47103662E+03  0.11227406E+05                                 9.193688                            7.227273       0.147281       2.057891                    0.999142      27.653987      78.422076       0.617954       0.415839      -1.071287       0.021689       0.035321      -0.017680       0.045061      -0.022040      -0.006799       0.002719       0.029823       0.019919      -0.029948       0.003922       0.026026             10.561033       7.787041       4.947587      -0.895510      14.645221      -0.672544       9.250837          -0.000001
           35              C      -0.389015       4.213440      13.451261      -0.069554      29.985903 0.44225833E+03  0.10533109E+05                                 8.649717                            7.226505      -0.172642       1.929775                    0.998940      29.545253      87.948764       0.580783       0.442804      -1.038924       0.001247       0.004175       0.015098       0.015714      -0.039191       0.028289       0.009835       0.054622      -0.074067      -0.053994      -0.011075       0.065069              9.388865       6.789821       3.487631      -1.317839      11.862295      -1.546953       9.514479           0.000007
           36              C       0.183653       5.491730      13.528702      -0.087013      35.399579 0.49756609E+03  0.12081889E+05                                 9.475083                            7.520915      -0.139135       1.958727                    0.998297      28.634745      83.271555       0.591698       0.426306      -1.059489      -0.018202      -0.033112       0.022565       0.044010      -0.004097       0.005990       0.017451       0.002261      -0.056659      -0.028724       0.011678       0.017046             10.700549       6.933844       3.282931      -1.310052      12.096161      -2.501255      13.071643          -0.000001
           37              C       2.492045       6.033529       0.170953       0.076472      25.242415 0.37602863E+03  0.86513806E+04                                 7.902201                            6.815053      -0.409422       1.882992                    0.996898      27.834001      83.041459       0.574768       0.463179      -1.021179      -0.021031      -0.016010       0.026777       0.037625      -0.033499      -0.001950       0.012177       0.040692      -0.255844      -0.086665       0.004477       0.082188              8.338231       6.110438       2.344412      -0.322555       9.546573      -0.731561       9.357683           0.000012
           38              C       0.669887       2.231108      -0.010228       0.720726      20.203697 0.21969861E+03  0.44609977E+04                                 7.153180                            5.485986      -0.491195       1.927861                    0.997345      21.592134      62.407992       0.587203       0.513704      -0.985762      -0.040099      -0.068561      -0.005234       0.079599      -0.052223       0.064018      -0.030514       0.117417      -0.011296      -0.077480      -0.043185       0.120665              8.146098       7.028345       2.395530      -2.125378      10.347213       0.674728       7.062737           0.000013
           39              C       0.566577       6.269521      12.308649       0.686224      22.501443 0.23379547E+03  0.48100558E+04                                 7.537364                            5.586537      -0.460307       1.919356                    0.998173      22.218611      64.137172       0.594719       0.500588      -0.994542       0.032077       0.043949      -0.066217       0.085704       0.026145       0.051612       0.000171       0.169727      -0.117725      -0.072224      -0.052160       0.124384              8.614855       4.649583       0.706365      -1.383281       9.703166       0.073902      11.491818           0.000012
           40              C       2.115836       0.302856      14.041562       0.517918      22.714018 0.26940948E+03  0.56864437E+04                                 7.319218                            5.813453       0.090418       2.082871                    0.999526      23.129113      65.482781       0.616867       0.470421      -1.020122       0.080769       0.056022      -0.113085       0.149834      -0.070220      -0.036358       0.054945      -0.192401      -0.191863      -0.101422      -0.067099       0.168520              8.113510      10.406244       1.985727       1.946008       5.620120      -0.609713       8.314166           0.000012
           41              C       1.224481       9.153540       6.075423       0.062743      25.050906 0.36738028E+03  0.83495392E+04                                 7.639241                            6.578158      -0.047678       1.990612                    0.999012      27.381827      79.506797       0.610148       0.441697      -1.040039      -0.015380       0.023064       0.005378       0.028239       0.061853      -0.019120       0.042255       0.070608      -0.041297      -0.091701       0.013315       0.078386              8.013665       6.505606      -2.938520      -0.352598       9.271992       0.101883       8.263398           0.000007
           42              C       1.442901       8.499645       7.295476      -0.077944      34.376285 0.47103652E+03  0.11227403E+05                                 9.193687                            7.227272       0.147282       2.057891                    0.999142      27.653981      78.422050       0.617954       0.415839      -1.071287      -0.021689       0.035321       0.017680       0.045061       0.022040      -0.006799      -0.002719       0.029823       0.019919      -0.029948       0.003922       0.026026             10.561031       7.787040      -4.947585      -0.895517      14.645214       0.672553       9.250840          -0.000000
           43              C       1.045025       9.129940       8.465849      -0.069554      29.985896 0.44225783E+03  0.10533095E+05                                 8.649715                            7.226501      -0.172641       1.929775                    0.998940      29.545248      87.948744       0.580783       0.442804      -1.038924      -0.001247       0.004175      -0.015098       0.015714       0.039191       0.028289      -0.009835       0.054622      -0.074067      -0.053994      -0.011075       0.065069              9.388865       6.789819      -3.487634      -1.317839      11.862300       1.546958       9.514476           0.000007
           44              C       0.472358       0.575230       8.388409      -0.087014      35.399590 0.49756601E+03  0.12081886E+05                                 9.475085                            7.520915      -0.139135       1.958727                    0.998297      28.634740      83.271539       0.591698       0.426306      -1.059489       0.018202      -0.033112      -0.022565       0.044010       0.004097       0.005990      -0.017451       0.002262      -0.056659      -0.028724       0.011679       0.017046             10.700554       6.933847      -3.282936      -1.310060      12.096174       2.501265      13.071641          -0.000001
           45              C       0.267159       1.117029       7.134750       0.076472      25.242415 0.37602873E+03  0.86513833E+04                                 7.902201                            6.815054      -0.409422       1.882992                    0.996898      27.833994      83.041435       0.574768       0.463179      -1.021179       0.021031      -0.016010      -0.026777       0.037625       0.033499      -0.001950      -0.012177       0.040692      -0.255844      -0.086665       0.004477       0.082188              8.338232       6.110438      -2.344412      -0.322557       9.546574       0.731565       9.357682           0.000012
           46              C       2.089317       7.147608       7.315931       0.720726      20.203702 0.21969874E+03  0.44610007E+04                                 7.153183                            5.485988      -0.491195       1.927861                    0.997345      21.592129      62.407980       0.587203       0.513705      -0.985762       0.040099      -0.068561       0.005234       0.079599       0.052224       0.064018       0.030514       0.117417      -0.011296      -0.077480      -0.043185       0.120665              8.146101       7.028352      -2.395532      -2.125384      10.347210      -0.674722       7.062740           0.000013
           47              C       0.089433       1.353021       9.608461       0.686224      22.501435 0.23379534E+03  0.48100527E+04                                 7.537363                            5.586536      -0.460309       1.919355                    0.998173      22.218600      64.137139       0.594719       0.500588      -0.994542      -0.032077       0.043948       0.066217       0.085703      -0.026145       0.051612      -0.000171       0.169728      -0.117725      -0.072224      -0.052161       0.124384              8.614856       4.649585      -0.706368      -1.383283       9.703167      -0.073894      11.491815           0.000012
           48              C       6.161774       5.219356       7.875548       0.517919      22.714013 0.26940938E+03  0.56864412E+04                                 7.319218                            5.813452       0.090417       2.082871                    0.999526      23.129113      65.482789       0.616867       0.470421      -1.020122      -0.080769       0.056022       0.113085       0.149834       0.070220      -0.036358      -0.054945      -0.192401      -0.191864      -0.101422      -0.067099       0.168520              8.113510      10.406248      -1.985729       1.946006       5.620120       0.609712       8.314161           0.000012
           49              N       3.367784       4.414034      13.302225      -0.282910      33.960049 0.54899938E+03  0.13453067E+05                                 8.670815                            7.560852       0.224485       2.055243                    0.999658      29.585973      82.174668       0.640112       0.390482      -1.099871       0.056541       0.107930       0.258417       0.285702      -0.002049      -0.081529      -0.173889      -0.001983      -0.599183      -0.293679       0.100770       0.192909              9.069458       7.653176       3.141841      -0.845131      10.752063      -1.958365       8.803135          -0.000010
           50              N       4.909826       9.330534       8.614886      -0.282910      33.960052 0.54899940E+03  0.13453067E+05                                 8.670815                            7.560851       0.224485       2.055243                    0.999658      29.585975      82.174669       0.640112       0.390482      -1.099871      -0.056541       0.107930      -0.258417       0.285702       0.002049      -0.081529       0.173889      -0.001983      -0.599184      -0.293679       0.100770       0.192910              9.069458       7.653175      -3.141841      -0.845131      10.752062       1.958366       8.803136          -0.000010
           51              N       2.150623       5.418966       1.309182      -0.282910      33.960051 0.54899938E+03  0.13453067E+05                                 8.670815                            7.560851       0.224486       2.055243                    0.999658      29.585974      82.174669       0.640112       0.390482      -1.099871      -0.056541      -0.107930      -0.258417       0.285701      -0.002050      -0.081529      -0.173889      -0.001983      -0.599184      -0.293679       0.100770       0.192909              9.069459       7.653177       3.141842      -0.845131      10.752064      -1.958366       8.803135          -0.000011
           52              N       0.608581       0.502466       5.996521      -0.282910      33.960045 0.54899934E+03  0.13453066E+05                                 8.670814                            7.560851       0.224486       2.055243                    0.999658      29.585973      82.174663       0.640112       0.390482      -1.099871       0.056541      -0.107930       0.258417       0.285702       0.002050      -0.081529       0.173889      -0.001983      -0.599184      -0.293679       0.100770       0.192909              9.069456       7.653175      -3.141840      -0.845131      10.752061       1.958365       8.803133          -0.000010
           53              O       5.512382       7.948014      13.620754      -0.710215      45.430097 0.71636304E+03  0.18575858E+05                                10.247873                            8.426315       0.024197       2.014889                    0.995943      30.821197      85.243303       0.635502       0.371684      -1.124663      -0.045189      -0.049904       0.080931       0.105272      -0.028152       0.024556      -0.017935       0.121916       0.008024      -0.070697      -0.005759       0.076457             11.538363      13.441587       4.042975      -5.299526      10.357744      -2.934215      10.815759           0.000004
           54              O       6.761047       8.297085       1.033026      -0.688381      43.342075 0.69191188E+03  0.17771697E+05                                 9.882263                            8.259620       0.074514       2.036095                    0.996518      30.335235      83.270381       0.644952       0.369744      -1.127088       0.030226      -0.086084      -0.043973       0.101281      -0.051726       0.033583      -0.003467       0.082949       0.060995      -0.077900       0.002974       0.074926             10.756767       7.725820      -1.507054      -1.839454      13.622499       5.118290      10.921983           0.000004
           55              O       4.815379       4.148543       3.388385      -0.686887      54.390098 0.72927551E+03  0.18967334E+05                                11.500768                            8.486828       0.085164       2.035712                    0.995961      30.547095      84.204922       0.635859       0.370365      -1.127324       0.070148      -0.097404      -0.054027       0.131633       0.017580       0.037912       0.027336       0.144456      -0.022724      -0.078976      -0.015971       0.094947             13.607165       7.081720      -0.610751      -1.756623       9.875990       5.713647      23.863785           0.000002
           56              O       4.772283       2.313705       2.152260      -0.693155      43.286609 0.67725113E+03  0.17247144E+05                                 9.762680                            8.082183       0.359283       2.126580                    0.997719      30.062170      81.317273       0.664967       0.361692      -1.136930      -0.110172       0.074615      -0.005540       0.133177       0.022860       0.030492       0.041933       0.046709      -0.169461      -0.080113       0.003511       0.076602             10.734928       6.537391       0.762517      -0.093198      18.085250       1.202481       7.582143           0.000003
           57              O       3.973640       9.369866       1.680312      -0.589363      37.058173 0.57070008E+03  0.13918202E+05                                 8.781958                            7.408525       0.414510       2.163606                    0.998664      28.408354      75.082180       0.696376       0.360651      -1.138291      -0.102176      -0.037508      -0.012672       0.109578      -0.059824       0.056008       0.034377      -0.097056       0.011510      -0.114971       0.038783       0.076189              9.564283       9.449435       0.371758       4.362965       6.596503      -0.386614      12.646910           0.000004
           58              O       2.210802       9.215488       0.298073      -0.613087      43.052321 0.68834076E+03  0.17650190E+05                                 9.893499                            8.293697       0.055503       2.036156                    0.996373      29.807134      81.647096       0.637435       0.374735      -1.123757       0.039551      -0.011951       0.103190       0.111154      -0.011372       0.036677       0.043616      -0.048457      -0.282532      -0.115585       0.033380       0.082205             11.073976      16.885234       2.957380       2.926204       8.931210       0.773187       7.405484           0.000004
           59              O       2.765228       3.031514       8.296357      -0.710215      45.430110 0.71636315E+03  0.18575862E+05                                10.247875                            8.426316       0.024197       2.014889                    0.995943      30.821198      85.243311       0.635502       0.371684      -1.124663       0.045189      -0.049904      -0.080931       0.105272       0.028152       0.024556       0.017934       0.121916       0.008023      -0.070697      -0.005759       0.076456             11.538366      13.441592      -4.042978      -5.299527      10.357748       2.934217      10.815759           0.000004
           60              O       3.619757       3.380585       6.272677      -0.688381      43.342095 0.69191261E+03  0.17771720E+05                                 9.882266                            8.259624       0.074515       2.036095                    0.996518      30.335239      83.270395       0.644952       0.369744      -1.127088      -0.030226      -0.086085       0.043973       0.101281       0.051726       0.033584       0.003467       0.082949       0.060994      -0.077900       0.002974       0.074926             10.756770       7.725824       1.507058      -1.839456      13.622503      -5.118287      10.921983           0.000004
           61              O       5.565425       9.065043       3.917318      -0.686888      54.390159 0.72927644E+03  0.18967364E+05                                11.500776                            8.486833       0.085165       2.035712                    0.995961      30.547104      84.204950       0.635859       0.370365      -1.127324      -0.070148      -0.097403       0.054027       0.131633      -0.017580       0.037912      -0.027336       0.144457      -0.022725      -0.078976      -0.015971       0.094947             13.607177       7.081725       0.610752      -1.756625       9.875995      -5.713653      23.863811           0.000002
           62              O       5.608521       7.230205       5.153443      -0.693155      43.286642 0.67725177E+03  0.17247165E+05                                 9.762686                            8.082187       0.359282       2.126580                    0.997719      30.062182      81.317322       0.664966       0.361692      -1.136929       0.110172       0.074615       0.005541       0.133177      -0.022860       0.030492      -0.041933       0.046709      -0.169463      -0.080114       0.003511       0.076603             10.734935       6.537396      -0.762520      -0.093200      18.085261      -1.202476       7.582148           0.000003
           63              O       6.407164       4.453366       5.625392      -0.589363      37.058208 0.57070084E+03  0.13918225E+05                                 8.781964                            7.408530       0.414508       2.163605                    0.998664      28.408369      75.082237       0.696376       0.360651      -1.138291       0.102175      -0.037508       0.012673       0.109578       0.059823       0.056009      -0.034377      -0.097056       0.011509      -0.114971       0.038783       0.076189              9.564289       9.449442      -0.371759       4.362967       6.596508       0.386615      12.646916           0.000005
           64              O       0.548402       4.298988       7.007631      -0.613087      43.052333 0.68834085E+03  0.17650194E+05                                 9.893503                            8.293698       0.055501       2.036156                    0.996373      29.807132      81.647101       0.637435       0.374735      -1.123756      -0.039551      -0.011951      -0.103190       0.111154       0.011372       0.036677      -0.043616      -0.048457      -0.282533      -0.115586       0.033380       0.082205             11.073981      16.885245      -2.957382       2.926208       8.931212      -0.773187       7.405487           0.000004
           65              O       0.006025       1.884986       0.990653      -0.710215      45.430107 0.71636323E+03  0.18575864E+05                                10.247874                            8.426316       0.024197       2.014889                    0.995943      30.821201      85.243316       0.635502       0.371684      -1.124663       0.045189       0.049904      -0.080931       0.105272      -0.028152       0.024556      -0.017935       0.121916       0.008024      -0.070697      -0.005759       0.076456             11.538364      13.441589       4.042975      -5.299527      10.357745      -2.934216      10.815760           0.000004
           66              O      -1.242640       1.535915      13.578381      -0.688381      43.342067 0.69191177E+03  0.17771694E+05                                 9.882262                            8.259619       0.074514       2.036095                    0.996518      30.335233      83.270373       0.644952       0.369744      -1.127088      -0.030226       0.086085       0.043973       0.101281      -0.051726       0.033584      -0.003467       0.082950       0.060994      -0.077900       0.002974       0.074926             10.756766       7.725819      -1.507054      -1.839454      13.622497       5.118289      10.921981           0.000005
           67              O       0.703028       5.684457      11.223022      -0.686887      54.390088 0.72927531E+03  0.18967328E+05                                11.500766                            8.486827       0.085164       2.035712                    0.995961      30.547092      84.204908       0.635859       0.370365      -1.127324      -0.070148       0.097403       0.054027       0.131633       0.017580       0.037912       0.027336       0.144456      -0.022724      -0.078976      -0.015971       0.094947             13.607163       7.081719      -0.610751      -1.756623       9.875989       5.713647      23.863782           0.000002
           68              O       0.746124       7.519295      12.459147      -0.693154      43.286600 0.67725100E+03  0.17247140E+05                                 9.762678                            8.082181       0.359284       2.126581                    0.997719      30.062170      81.317267       0.664967       0.361692      -1.136930       0.110172      -0.074615       0.005540       0.133177       0.022860       0.030491       0.041933       0.046709      -0.169462      -0.080113       0.003511       0.076602             10.734925       6.537390       0.762516      -0.093198      18.085244       1.202480       7.582142           0.000003
           69              O       1.544767       0.463134      12.931095      -0.589363      37.058137 0.57069942E+03  0.13918181E+05                                 8.781951                            7.408520       0.414512       2.163606                    0.998664      28.408343      75.082131       0.696377       0.360651      -1.138291       0.102176       0.037508       0.012672       0.109578      -0.059824       0.056008       0.034377      -0.097056       0.011510      -0.114971       0.038783       0.076188              9.564275       9.449427       0.371758       4.362961       6.596498      -0.386614      12.646900           0.000005
           70              O       3.307605       0.617512      14.313334      -0.613087      43.052306 0.68834050E+03  0.17650182E+05                                 9.893497                            8.293695       0.055503       2.036156                    0.996373      29.807129      81.647077       0.637435       0.374735      -1.123757      -0.039551       0.011951      -0.103190       0.111154      -0.011372       0.036677       0.043616      -0.048456      -0.282531      -0.115585       0.033380       0.082205             11.073973      16.885229       2.957379       2.926202       8.931208       0.773186       7.405482           0.000004
           71              O       2.753179       6.801486       6.315050      -0.710215      45.430104 0.71636304E+03  0.18575858E+05                                10.247874                            8.426315       0.024196       2.014889                    0.995943      30.821196      85.243302       0.635502       0.371684      -1.124663      -0.045189       0.049904       0.080931       0.105272       0.028152       0.024556       0.017934       0.121916       0.008024      -0.070697      -0.005759       0.076456             11.538365      13.441591      -4.042977      -5.299526      10.357746       2.934216      10.815758           0.000004
           72              O       1.898650       6.452415       8.338730      -0.688382      43.342120 0.69191313E+03  0.17771737E+05                                 9.882270                            8.259627       0.074514       2.036095                    0.996518      30.335248      83.270432       0.644952       0.369744      -1.127088       0.030226       0.086085      -0.043974       0.101281       0.051726       0.033583       0.003467       0.082949       0.060994      -0.077900       0.002974       0.074926             10.756775       7.725828       1.507058      -1.839457      13.622510      -5.118290      10.921987           0.000004
           73              O      -0.047018       0.767957      10.694089      -0.686888      54.390127 0.72927610E+03  0.18967352E+05                                11.500771                            8.486831       0.085166       2.035713                    0.995961      30.547099      84.204925       0.635859       0.370365      -1.127325       0.070148       0.097404      -0.054027       0.131633      -0.017580       0.037912      -0.027336       0.144457      -0.022725      -0.078977      -0.015971       0.094947             13.607170       7.081722       0.610751      -1.756624       9.875991      -5.713649      23.863796           0.000002
           74              O      -0.090114       2.602795       9.457964      -0.693155      43.286635 0.67725165E+03  0.17247161E+05                                 9.762685                            8.082186       0.359283       2.126580                    0.997719      30.062180      81.317314       0.664966       0.361692      -1.136929      -0.110172      -0.074615      -0.005541       0.133177      -0.022860       0.030492      -0.041933       0.046710      -0.169462      -0.080114       0.003511       0.076603             10.734933       6.537395      -0.762519      -0.093199      18.085258      -1.202478       7.582147           0.000003
           75              O      -0.888757       5.379634       8.986015      -0.589363      37.058195 0.57070060E+03  0.13918218E+05                                 8.781962                            7.408528       0.414510       2.163605                    0.998664      28.408364      75.082218       0.696376       0.360651      -1.138291      -0.102176       0.037508      -0.012673       0.109578       0.059824       0.056008      -0.034377      -0.097056       0.011509      -0.114971       0.038783       0.076189              9.564286       9.449440      -0.371759       4.362965       6.596506       0.386615      12.646913           0.000005
           76              O       4.970005       5.534012       7.603776      -0.613087      43.052344 0.68834112E+03  0.17650202E+05                                 9.893504                            8.293700       0.055501       2.036156                    0.996373      29.807138      81.647120       0.637435       0.374735      -1.123756       0.039551       0.011951       0.103190       0.111154       0.011372       0.036677      -0.043616      -0.048457      -0.282533      -0.115586       0.033380       0.082205             11.073983      16.885247      -2.957383       2.926208       8.931214      -0.773187       7.405487           0.000004

******************************************************
Auxiliary information for the entire system
The total spin magnetic moment of the unit cell is   0.000450
The total net atomic charge of the unit cell is   -0.000001
Accuracy of reproducing the electrostatic potential in the unit cell:
  The inner radius (bohr) =    5.0000
  The outer radius (bohr) =   12.0000
  Valid grid points have density less than (e/(bohr^3)) =    0.0001
  The number of valid grid points were=         1288
  The rms potential error without charges in kcal/mol is=      3.85016
  The rms potential error with partial charges in kcal/mol is=      1.65898
  The RRMSE value at monopole order=      0.43088
  The rms potential error with partial charges and cloud penetration in kcal/mol is=      1.64953
  The RRMSE value at monopole order with cloud penetration is=      0.42843
  The rms potential error with partial charges and atomic dipoles in kcal/mol is=      0.75547
  The RRMSE value at dipole order=      0.19622
  The rms potential error with partial charges, atomic dipoles and cloud penetration in kcal/mol is=      0.74681
  The RRMSE value at dipole order with cloud penetration=      0.19397

******************************************************
The electron densities and ab initio electrostatic potential were computed in VASP using the PBE functional and
projector augmented wave method. See the main text of the journal article for a description of computational details.
The atomic charges, dipoles, and quadrupoles were computed with the DDEC6 method as described in
(a) T. A. Manz and N. Gabaldon Limas, RSC Adv. 6 (2016) 47771-47801 DOI: 10.1039/c6ra04656h
(b) N. Gabaldon Limas and T. A. Manz, RSC Adv. 8 (2018) 2678-2707 DOI: 10.1039/c7ra11829e.
For each atom in the material, the electron cloud parameters were fit to the spherically averaged atom-in-material
electron density using radial positions for which this density was between 10^-4 and 10^-2 electrons per cubic bohr.
The polarizabilities, dispersion coefficients, and quantum Drude oscillator (QDO) parameters were fit using the MCLF method.
The magnetic structure of the system was optimized in VASP from the default ferromagnetic initial guess using spin polarization.
The atomic spin moments (ASMs) were computed on this optimized magnetic structure using the DDEC6 partition as inputs
to the method of T. A. Manz and D. S. Sholl, J. Chem. Theory Comput. 7 (2011) 4146-4164 DOI: 10.1021/ct200539n.
The RMSE and RRMSE were computed using a uniform grid with Ewald summation.
