# Supplementary material for: A collection of forcefield precursors for metal–organic frameworks
Source: RSC Adv. 2019 Nov 13;9(63):36492–507. doi: 10.1039/c9ra07327b (PMC9075174; doi:10.1039/c9ra07327b)
Supplement: RA-009-C9RA07327B-s6202 [file RA-009-C9RA07327B-s6202.xyz]

  216
jmolscript: load "" {1 1 1} spacegroup "x,y,z" unitcell [{     14.466900     0.000000     0.000000 }, {      0.000000    17.046000     0.000000 }, {      0.000000     0.000000    18.020000 }]
Zn    12.245363    16.103868    10.841913     0.937575
Zn     0.781068    15.961704     9.850993     1.039755
Zn     2.221537     7.580868    16.188087     0.937579
Zn    13.685832     7.438704    17.179007     1.039756
Zn     2.221537     0.942132     7.178087     0.937578
Zn    13.685832     1.084296     8.169007     1.039756
Zn    12.245363     9.465132     1.831913     0.937578
Zn     0.781068     9.607296     0.840993     1.039757
Zn     9.454987     0.942132     1.831913     0.937578
Zn     6.452382     1.084296     0.840993     1.039755
Zn     5.011913     9.465132     7.178087     0.937577
Zn     8.014518     9.607296     8.169007     1.039757
Zn     5.011913    16.103868    16.188087     0.937579
Zn     8.014518    15.961704    17.179007     1.039757
Zn     9.454987     7.580868    10.841913     0.937577
Zn     6.452382     7.438704     9.850993     1.039756
H      1.929884     2.065975    12.504078     0.123835
H      2.369678     3.927398    13.803320     0.121890
H     13.151859     3.753529    15.264742     0.114541
H     12.693258     1.893811    14.041184     0.123766
H      8.373442     1.101172    10.673246     0.113304
H      8.146311    15.205032     8.006286     0.109084
H     12.537016    10.588975    14.525922     0.123834
H     12.097222    12.450398    13.226680     0.121889
H      1.315041    12.276529    11.765258     0.114541
H      1.773642    10.416811    12.988816     0.123766
H      6.093458     9.624172    16.356754     0.113304
H      6.320589     6.682032     1.003714     0.109084
H     12.537016    14.980025     5.515922     0.123834
H     12.097222    13.118602     4.216680     0.121890
H      1.315041    13.292471     2.755258     0.114541
H      1.773642    15.152189     3.978816     0.123766
H      6.093458    15.944828     7.346754     0.113303
H      6.320589     1.840968    10.013714     0.109084
H      1.929884     6.457025     3.494078     0.123834
H      2.369678     4.595602     4.793320     0.121889
H     13.151859     4.769471     6.254742     0.114541
H     12.693258     6.629189     5.031184     0.123766
H      8.373442     7.421828     1.663246     0.113304
H      8.146311    10.363968    17.016286     0.109084
H      5.303566    14.980025     3.494078     0.123835
H      4.863772    13.118602     4.793320     0.121891
H      8.548491    13.292471     6.254742     0.114541
H      9.007092    15.152189     5.031184     0.123767
H     13.326908    15.944828     1.663246     0.113303
H     13.554039     1.840968    17.016286     0.109085
H      9.163334     6.457025     5.515922     0.123835
H      9.603128     4.595602     4.216680     0.121891
H      5.918409     4.769471     2.755258     0.114541
H      5.459808     6.629189     3.978816     0.123767
H      1.139992     7.421828     7.346754     0.113303
H      0.912861    10.363968    10.013714     0.109084
H      9.163334     2.065975    14.525922     0.123835
H      9.603128     3.927398    13.226680     0.121891
H      5.918409     3.753529    11.765258     0.114541
H      5.459808     1.893811    12.988816     0.123767
H      1.139992     1.101172    16.356754     0.113303
H      0.912861    15.205032     1.003714     0.109084
H      5.303566    10.588975    12.504078     0.123835
H      4.863772    12.450398    13.803320     0.121891
H      8.548491    12.276529    15.264742     0.114541
H      9.007092    10.416811    14.041184     0.123767
H     13.326908     9.624172    10.673246     0.113303
H     13.554039     6.682032     8.006286     0.109084
C     14.189136     0.603428    12.215758     0.599004
C      0.023147     1.774489    13.111352    -0.016798
C      1.267300     2.405191    13.060896    -0.096606
C      1.529151     3.531931    13.832152    -0.092949
C      0.555529     4.060357    14.632240    -0.019948
C     13.807209     3.414314    14.698914    -0.100216
C     13.526552     2.301210    13.969104    -0.100955
C      0.768192     5.303011    15.407100     0.625824
C      9.856299    16.086310     9.799276     0.556205
C      8.489177    16.590872     9.419054    -0.011328
C      7.919181     0.647748     9.999298    -0.094806
C      7.778852    15.953351     8.418944    -0.106028
C      0.277764     9.126428    14.814242     0.599004
C     -0.023147    10.297489    13.918648    -0.016798
C     13.199600    10.928191    13.969104    -0.096605
C     12.937749    12.054931    13.197848    -0.092949
C     13.911371    12.583357    12.397760    -0.019947
C      0.659691    11.937314    12.331086    -0.100216
C      0.940349    10.824210    13.060896    -0.100955
C     13.698708    13.826011    11.622900     0.625823
C      4.610601     7.563310    17.230724     0.556205
C      5.977723     8.067872    17.610946    -0.011328
C      6.547719     9.170748    17.030702    -0.094807
C      6.688048     7.430351     0.591056    -0.106028
C      0.277764    16.442572     5.804242     0.599004
C     -0.023147    15.271511     4.908648    -0.016798
C     13.199600    14.640809     4.959104    -0.096606
C     12.937749    13.514069     4.187848    -0.092949
C     13.911371    12.985643     3.387760    -0.019947
C      0.659691    13.631686     3.321086    -0.100216
C      0.940349    14.744790     4.050896    -0.100955
C     13.698708    11.742989     2.612900     0.625824
C      4.610601     0.959690     8.220724     0.556206
C      5.977723     0.455128     8.600946    -0.011329
C      6.547719    16.398252     8.020702    -0.094802
C      6.688048     1.092649     9.601056    -0.106024
C     14.189136     7.919572     3.205758     0.599004
C      0.023147     6.748511     4.101352    -0.016798
C      1.267300     6.117809     4.050896    -0.096606
C      1.529151     4.991069     4.822152    -0.092949
C      0.555529     4.462643     5.622240    -0.019948
C     13.807209     5.108686     5.688914    -0.100216
C     13.526552     6.221790     4.959104    -0.100955
C      0.768192     3.219989     6.397100     0.625824
C      9.856299     9.482690     0.789276     0.556201
C      8.489177     8.978128     0.409054    -0.011327
C      7.919181     7.875252     0.989298    -0.094802
C      7.778852     9.615649    17.428944    -0.106023
C      7.511214    16.442572     3.205758     0.599007
C      7.210303    15.271511     4.101352    -0.016798
C      5.966150    14.640809     4.050896    -0.096605
C      5.704299    13.514069     4.822152    -0.092950
C      6.677921    12.985643     5.622240    -0.019947
C      7.893141    13.631686     5.688914    -0.100216
C      8.173799    14.744790     4.959104    -0.100956
C      6.465258    11.742989     6.397100     0.625823
C     11.844051     0.959690     0.789276     0.556201
C     13.211173     0.455128     0.409054    -0.011327
C     13.781169    16.398252     0.989298    -0.094807
C     13.921498     1.092649    17.428944    -0.106029
C      6.955686     7.919572     5.804242     0.599003
C      7.256597     6.748511     4.908648    -0.016798
C      8.500750     6.117809     4.959104    -0.096606
C      8.762601     4.991069     4.187848    -0.092950
C      7.788979     4.462643     3.387760    -0.019947
C      6.573759     5.108686     3.321086    -0.100216
C      6.293102     6.221790     4.050896    -0.100956
C      8.001642     3.219989     2.612900     0.625824
C      2.622849     9.482690     8.220724     0.556206
C      1.255727     8.978128     8.600946    -0.011328
C      0.685731     7.875252     8.020702    -0.094806
C      0.545402     9.615649     9.601056    -0.106029
C      6.955686     0.603428    14.814242     0.599008
C      7.256597     1.774489    13.918648    -0.016798
C      8.500750     2.405191    13.969104    -0.096605
C      8.762601     3.531931    13.197848    -0.092950
C      7.788979     4.060357    12.397760    -0.019947
C      6.573759     3.414314    12.331086    -0.100216
C      6.293102     2.301210    13.060896    -0.100956
C      8.001642     5.303011    11.622900     0.625823
C      2.622849    16.086310    17.230724     0.556206
C      1.255727    16.590872    17.610946    -0.011329
C      0.685731     0.647748    17.030702    -0.094802
C      0.545402    15.953351     0.591056    -0.106024
C      7.511214     9.126428    12.215758     0.599003
C      7.210303    10.297489    13.111352    -0.016799
C      5.966150    10.928191    13.060896    -0.096605
C      5.704299    12.054931    13.832152    -0.092950
C      6.677921    12.583357    14.632240    -0.019948
C      7.893141    11.937314    14.698914    -0.100216
C      8.173799    10.824210    13.969104    -0.100956
C      6.465258    13.826011    15.407100     0.625824
C     11.844051     7.563310     9.799276     0.556206
C     13.211173     8.067872     9.419054    -0.011329
C     13.781169     9.170748     9.999298    -0.094802
C     13.921498     7.430351     8.418944    -0.106024
O     13.280614    16.389729     9.210022    -0.732915
O     12.991276     0.202847    12.259006    -0.515158
O      0.640884     0.168755    11.507572    -0.538287
O     14.291851     5.776889    16.043206    -0.569940
O      1.947245     5.805868    15.378268    -0.536927
O     10.414721    16.706785    10.766950    -0.515236
O     10.374214    15.165826     9.186596    -0.416684
O      1.186286     7.866729    17.819978    -0.732925
O      1.475624     8.725847    14.770994    -0.515159
O     13.826016     8.691755    15.522428    -0.538289
O      0.175049    14.299889    10.986794    -0.569940
O     12.519655    14.328868    11.651732    -0.536927
O      4.052179     8.183785    16.263050    -0.515237
O      4.092686     6.642826    17.843404    -0.416685
O      1.186286     0.656271     8.809978    -0.732928
O      1.475624    16.843153     5.760994    -0.515158
O     13.826016    16.877245     6.512428    -0.538288
O      0.175049    11.269111     1.976794    -0.569940
O     12.519655    11.240132     2.641732    -0.536927
O      4.052179     0.339215     7.253050    -0.515235
O      4.092686     1.880174     8.833404    -0.416685
O     13.280614     9.179271     0.200022    -0.732920
O     12.991276     8.320153     3.249006    -0.515158
O      0.640884     8.354245     2.497572    -0.538289
O     14.291851     2.746111     7.033206    -0.569940
O      1.947245     2.717132     6.368268    -0.536928
O     10.414721     8.862215     1.756950    -0.515238
O     10.374214    10.403174     0.176596    -0.416681
O      8.419736     0.656271     0.200022    -0.732923
O      8.709074    16.843153     3.249006    -0.515160
O      6.592566    16.877245     2.497572    -0.538291
O      7.408499    11.269111     7.033206    -0.569939
O      5.286205    11.240132     6.368268    -0.536926
O     11.285629     0.339215     1.756950    -0.515235
O     11.326136     1.880174     0.176596    -0.416676
O      6.047164     9.179271     8.809978    -0.732927
O      5.757826     8.320153     5.760994    -0.515155
O      7.874334     8.354245     6.512428    -0.538288
O      7.058401     2.746111     1.976794    -0.569940
O      9.180695     2.717132     2.641732    -0.536927
O      3.181271     8.862215     7.253050    -0.515235
O      3.140764    10.403174     8.833404    -0.416682
O      6.047164    16.389729    17.819978    -0.732926
O      5.757826     0.202847    14.770994    -0.515161
O      7.874334     0.168755    15.522428    -0.538292
O      7.058401     5.776889    10.986794    -0.569939
O      9.180695     5.805868    11.651732    -0.536927
O      3.181271    16.706785    16.263050    -0.515237
O      3.140764    15.165826    17.843404    -0.416686
O      8.419736     7.866729     9.210022    -0.732926
O      8.709074     8.725847    12.259006    -0.515155
O      6.592566     8.691755    11.507572    -0.538287
O      7.408499    14.299889    16.043206    -0.569940
O      5.286205    14.328868    15.378268    -0.536927
O     11.285629     8.183785    10.766950    -0.515234
O     11.326136     6.642826     9.186596    -0.416683

The following XYZ coordinates are in angstroms. Other properties are in atomic units.
The sperically averaged electron density of each atom fit to a function of the form exp(a - br)
eigen_1, eigen_2 and eigen_3 are the three eigenvalues of traceless quadrupole moment tensor
  atom number  atomic symbol              X              Y              Z     net charge C6 coefficient C8 coefficient C10 coefficient fluctuating dipole atomic polarizability isotropic forcefield polarizability              a              b squared Pearson coefficient          <r^3>          <r^4>         wp_QDO          m_QDO          q_QDO       dipole_x       dipole_y       dipole_z         dipole            Qxy            Qxz            Qyz     Q(x^2-y^2)  Q(3z^2 - R^2)        eigen_1        eigen_2        eigen_3 static polarizability      alpha(xx)      alpha(xy)      alpha(xz)      alpha(yy)      alpha(yz)      alpha(zz) atomic spin moment
            1             Zn      12.245363      16.103868      10.841913       0.937575      91.911606 0.18439346E+04  0.58706071E+05                                17.073280                           14.346443      -0.034754       1.858417                    0.998483      46.247944     128.016078       0.459615       0.418576      -1.126299      -0.025256      -0.014435       0.007251       0.029980      -0.001501      -0.057151       0.030530      -0.014257       0.218071      -0.069790      -0.032642       0.102432             20.242034      26.200137      -0.262234       4.855216      16.841346      -1.739099      17.684618           0.079543
            2             Zn       0.781068      15.961704       9.850993       1.039755      75.091444 0.15305859E+04  0.46524306E+05                                15.067889                           13.195469       0.248330       1.958809                    0.999489      43.603492     118.027722       0.472346       0.426602      -1.120688       0.083810      -0.051811       0.011489       0.099199      -0.071233       0.093534       0.052942       0.029808      -0.205930      -0.158121       0.038689       0.119433             16.997748      13.043712       2.020298      -2.815916      18.952853      -5.098313      18.996678           0.016220
            3             Zn       2.221537       7.580868      16.188087       0.937579      91.911459 0.18439305E+04  0.58705916E+05                                17.073274                           14.346437      -0.034764       1.858415                    0.998483      46.247884     128.015941       0.459615       0.418576      -1.126298       0.025256      -0.014435      -0.007250       0.029979       0.001501      -0.057150      -0.030530      -0.014257       0.218073      -0.069790      -0.032643       0.102433             20.242026      26.200120       0.262227       4.855207      16.841335       1.739099      17.684622           0.079536
            4             Zn      13.685832       7.438704      17.179007       1.039756      75.091406 0.15305860E+04  0.46524312E+05                                15.067891                           13.195476       0.248323       1.958807                    0.999489      43.603468     118.027690       0.472346       0.426603      -1.120688      -0.083812      -0.051812      -0.011488       0.099201       0.071233       0.093534      -0.052943       0.029812      -0.205932      -0.158122       0.038688       0.119434             16.997744      13.043716      -2.020286      -2.815907      18.952839       5.098295      18.996677           0.016221
            5             Zn       2.221537       0.942132       7.178087       0.937578      91.911603 0.18439334E+04  0.58706037E+05                                17.073296                           14.346451      -0.034764       1.858414                    0.998483      46.247918     128.016099       0.459614       0.418577      -1.126298       0.025256       0.014434      -0.007251       0.029980      -0.001502      -0.057152       0.030528      -0.014257       0.218073      -0.069790      -0.032643       0.102433             20.242057      26.200166      -0.262235       4.855214      16.841358      -1.739110      17.684648           0.079534
            6             Zn      13.685832       1.084296       8.169007       1.039756      75.091102 0.15305786E+04  0.46524026E+05                                15.067845                           13.195439       0.248330       1.958810                    0.999489      43.603401     118.027393       0.472347       0.426602      -1.120688      -0.083812       0.051811      -0.011488       0.099201      -0.071234       0.093533       0.052942       0.029813      -0.205929      -0.158121       0.038687       0.119434             16.997689      13.043683       2.020278      -2.815892      18.952779      -5.098275      18.996604           0.016218
            7             Zn      12.245363       9.465132       1.831913       0.937578      91.911200 0.18439249E+04  0.58705681E+05                                17.073231                           14.346406      -0.034758       1.858418                    0.998482      46.247827     128.015642       0.459616       0.418576      -1.126299      -0.025255       0.014436       0.007249       0.029979       0.001500      -0.057148      -0.030533      -0.014258       0.218073      -0.069790      -0.032642       0.102432             20.241969      26.200040       0.262227       4.855190      16.841294       1.739090      17.684572           0.079539
            8             Zn       0.781068       9.607296       0.840993       1.039757      75.091435 0.15305862E+04  0.46524318E+05                                15.067891                           13.195473       0.248325       1.958807                    0.999489      43.603486     118.027724       0.472346       0.426603      -1.120688       0.083811       0.051811       0.011488       0.099200       0.071233       0.093534      -0.052942       0.029810      -0.205934      -0.158122       0.038688       0.119434             16.997747      13.043711      -2.020290      -2.815910      18.952846       5.098303      18.996683           0.016222
            9             Zn       9.454987       0.942132       1.831913       0.937578      91.911503 0.18439323E+04  0.58705975E+05                                17.073261                           14.346429      -0.034755       1.858418                    0.998482      46.247929     128.015971       0.459616       0.418576      -1.126299       0.025254       0.014435       0.007249       0.029978      -0.001501       0.057148      -0.030531      -0.014259       0.218071      -0.069789      -0.032642       0.102431             20.242006      26.200087      -0.262228      -4.855207      16.841328       1.739093      17.684603           0.079542
           10             Zn       6.452382       1.084296       0.840993       1.039755      75.091644 0.15305912E+04  0.46524513E+05                                15.067928                           13.195502       0.248321       1.958806                    0.999489      43.603510     118.027885       0.472345       0.426603      -1.120687      -0.083810       0.051811       0.011487       0.099199      -0.071232      -0.093534      -0.052943       0.029809      -0.205930      -0.158122       0.038690       0.119432             16.997793      13.043741       2.020299       2.815924      18.952898       5.098321      18.996741           0.016227
           11             Zn       5.011913       9.465132       7.178087       0.937577      91.911842 0.18439400E+04  0.58706299E+05                                17.073326                           14.346479      -0.034766       1.858413                    0.998483      46.247991     128.016377       0.459614       0.418577      -1.126298      -0.025256       0.014434      -0.007250       0.029980       0.001504       0.057151       0.030529      -0.014258       0.218072      -0.069789      -0.032644       0.102433             20.242092      26.200216       0.262232      -4.855222      16.841388      -1.739116      17.684672           0.079539
           12             Zn       8.014518       9.607296       8.169007       1.039757      75.091511 0.15305883E+04  0.46524405E+05                                15.067917                           13.195497       0.248311       1.958804                    0.999489      43.603451     118.027722       0.472345       0.426603      -1.120687       0.083814       0.051811      -0.011486       0.099202       0.071235      -0.093533       0.052942       0.029816      -0.205939      -0.158122       0.038686       0.119437             16.997777      13.043742      -2.020292       2.815914      18.952877      -5.098308      18.996710           0.016220
           13             Zn       5.011913      16.103868      16.188087       0.937579      91.911373 0.18439283E+04  0.58705833E+05                                17.073274                           14.346436      -0.034768       1.858414                    0.998483      46.247844     128.015860       0.459614       0.418577      -1.126298      -0.025256      -0.014435      -0.007250       0.029980      -0.001502       0.057149      -0.030530      -0.014258       0.218072      -0.069789      -0.032643       0.102432             20.242026      26.200111      -0.262223      -4.855209      16.841338       1.739098      17.684628           0.079531
           14             Zn       8.014518      15.961704      17.179007       1.039757      75.091133 0.15305790E+04  0.46524048E+05                                15.067866                           13.195455       0.248318       1.958807                    0.999489      43.603343     118.027312       0.472346       0.426603      -1.120687       0.083816      -0.051812      -0.011485       0.099204      -0.071235      -0.093530      -0.052944       0.029816      -0.205934      -0.158121       0.038686       0.119434             16.997715      13.043692       2.020278       2.815899      18.952806       5.098279      18.996647           0.016227
           15             Zn       9.454987       7.580868      10.841913       0.937577      91.912053 0.18439453E+04  0.58706511E+05                                17.073351                           14.346499      -0.034766       1.858413                    0.998483      46.248056     128.016608       0.459613       0.418577      -1.126298       0.025256      -0.014433       0.007250       0.029979       0.001504       0.057152       0.030528      -0.014259       0.218070      -0.069789      -0.032643       0.102432             20.242122      26.200264       0.262235      -4.855237      16.841411      -1.739118      17.684691           0.079541
           16             Zn       6.452382       7.438704       9.850993       1.039756      75.091767 0.15305944E+04  0.46524639E+05                                15.067949                           13.195520       0.248313       1.958804                    0.999489      43.603534     118.028007       0.472345       0.426603      -1.120687      -0.083811      -0.051811       0.011487       0.099200       0.071233      -0.093535       0.052942       0.029812      -0.205935      -0.158123       0.038688       0.119435             16.997816      13.043768      -2.020304       2.815927      18.952924      -5.098332      18.996757           0.016221
           17              H       1.929884       2.065975      12.504078       0.123835       1.018577 0.71580670E+01  0.67638291E+02                                 1.610818                            1.517877      -0.862337       2.478039                    0.999381       3.193750       8.478730       0.537032       1.207004      -0.726897       0.030562      -0.013556      -0.023995       0.041153       0.001566      -0.009687       0.006247       0.017031      -0.012541      -0.014146      -0.001345       0.015491              1.650819       1.781758      -0.170195      -0.343532       1.494580       0.277652       1.676119           0.000098
           18              H       2.369678       3.927398      13.803320       0.121890       1.075715 0.76406314E+01  0.73033454E+02                                 1.637540                            1.542994      -0.901403       2.456317                    0.999099       3.213973       8.447938       0.548382       1.168505      -0.736343       0.036721       0.014815      -0.001451       0.039624       0.004118      -0.007964       0.004518       0.018890      -0.021032      -0.013882      -0.002133       0.016015              1.672706       2.064542       0.335553      -0.042467       1.592453       0.088691       1.361123           0.000297
           19              H      13.151859       3.753529      15.264742       0.114541       1.131075 0.82520600E+01  0.80520240E+02                                 1.703750                            1.611724      -0.949499       2.427094                    0.998639       3.310359       8.830632       0.531757       1.180457      -0.733472      -0.029142       0.010677       0.021905       0.037988       0.002257      -0.009458       0.005311       0.020204      -0.016316      -0.014281      -0.002556       0.016837              1.735406       1.793784      -0.158065      -0.317586       1.674334       0.237447       1.738101           0.000163
           20              H      12.693258       1.893811      14.041184       0.123766       1.026937 0.72699115E+01  0.68999853E+02                                 1.623740                            1.533299      -0.848297       2.483243                    0.999537       3.210197       8.556631       0.532147       1.212707      -0.725642      -0.036414      -0.015954       0.005502       0.040135       0.004762      -0.009038       0.004310       0.016882      -0.023622      -0.014644      -0.001615       0.016258              1.662078       2.023532       0.340516       0.000594       1.547653       0.071477       1.415050           0.000207
           21              H       8.373442       1.101172      10.673246       0.113304       1.168163 0.85632284E+01  0.85562175E+02                                 1.828084                            1.706482      -1.226391       2.299496                    0.994308       3.644597      10.314297       0.480689       1.275256      -0.709111       0.017677       0.018346       0.027225       0.037286       0.000465       0.006716       0.009512      -0.005059      -0.002024      -0.011443      -0.000937       0.012380              1.883702       1.812314       0.136161       0.379913       1.752573       0.466917       2.086221           0.000288
           22              H       8.146311      15.205032       8.006286       0.109084       1.113852 0.80646089E+01  0.79273611E+02                                 1.755676                            1.643174      -1.231744       2.289035                    0.995392       3.628758      10.141132       0.496302       1.255495      -0.712845       0.013913      -0.029393      -0.015203       0.035898      -0.004649      -0.000058       0.007720      -0.006245      -0.015255      -0.009656      -0.001530       0.011186              1.802384       1.626757      -0.299896      -0.079745       2.025551       0.471047       1.754845           0.001130
           23              H      12.537016      10.588975      14.525922       0.123834       1.018575 0.71580513E+01  0.67638104E+02                                 1.610816                            1.517876      -0.862338       2.478038                    0.999381       3.193746       8.478716       0.537033       1.207004      -0.726897      -0.030562      -0.013556       0.023995       0.041153      -0.001566      -0.009687      -0.006247       0.017031      -0.012541      -0.014146      -0.001345       0.015491              1.650817       1.781756       0.170195      -0.343532       1.494579      -0.277652       1.676117           0.000097
           24              H      12.097222      12.450398      13.226680       0.121889       1.075716 0.76406374E+01  0.73033535E+02                                 1.637542                            1.542996      -0.901404       2.456317                    0.999099       3.213973       8.447943       0.548381       1.168506      -0.736343      -0.036721       0.014815       0.001451       0.039624      -0.004118      -0.007964      -0.004518       0.018890      -0.021032      -0.013882      -0.002133       0.016015              1.672708       2.064545      -0.335554      -0.042467       1.592455      -0.088691       1.361125           0.000297
           25              H       1.315041      12.276529      11.765258       0.114541       1.131081 0.82521197E+01  0.80520990E+02                                 1.703758                            1.611731      -0.949504       2.427092                    0.998639       3.310370       8.830678       0.531755       1.180458      -0.733472       0.029142       0.010677      -0.021904       0.037988      -0.002257      -0.009458      -0.005311       0.020204      -0.016316      -0.014281      -0.002556       0.016837              1.735414       1.793792       0.158066      -0.317588       1.674343      -0.237448       1.738109           0.000162
           26              H       1.773642      10.416811      12.988816       0.123766       1.026939 0.72699277E+01  0.69000055E+02                                 1.623743                            1.533301      -0.848299       2.483242                    0.999537       3.210202       8.556651       0.532146       1.212707      -0.725642       0.036414      -0.015954      -0.005502       0.040135      -0.004762      -0.009038      -0.004310       0.016882      -0.023622      -0.014643      -0.001615       0.016258              1.662081       2.023535      -0.340517       0.000594       1.547656      -0.071477       1.415052           0.000207
           27              H       6.093458       9.624172      16.356754       0.113304       1.168165 0.85632498E+01  0.85562437E+02                                 1.828086                            1.706484      -1.226392       2.299495                    0.994308       3.644602      10.314312       0.480689       1.275255      -0.709111      -0.017677       0.018346      -0.027225       0.037286      -0.000465       0.006716      -0.009512      -0.005059      -0.002024      -0.011443      -0.000937       0.012380              1.883704       1.812315      -0.136161       0.379913       1.752574      -0.466918       2.086223           0.000288
           28              H       6.320589       6.682032       1.003714       0.109084       1.113849 0.80645839E+01  0.79273303E+02                                 1.755674                            1.643171      -1.231739       2.289038                    0.995392       3.628753      10.141114       0.496302       1.255495      -0.712845      -0.013914      -0.029393       0.015203       0.035898       0.004649      -0.000058      -0.007720      -0.006245      -0.015255      -0.009656      -0.001530       0.011186              1.802381       1.626754       0.299895      -0.079744       2.025548      -0.471045       1.754842           0.001131
           29              H      12.537016      14.980025       5.515922       0.123834       1.018577 0.71580602E+01  0.67638203E+02                                 1.610817                            1.517876      -0.862337       2.478039                    0.999381       3.193748       8.478720       0.537033       1.207003      -0.726898      -0.030562       0.013556       0.023995       0.041153       0.001566      -0.009687       0.006247       0.017031      -0.012541      -0.014146      -0.001345       0.015491              1.650818       1.781757      -0.170195      -0.343532       1.494579       0.277652       1.676118           0.000097
           30              H      12.097222      13.118602       4.216680       0.121890       1.075715 0.76406284E+01  0.73033416E+02                                 1.637540                            1.542993      -0.901403       2.456317                    0.999099       3.213972       8.447934       0.548382       1.168504      -0.736343      -0.036721      -0.014815       0.001451       0.039624       0.004118      -0.007964       0.004518       0.018890      -0.021032      -0.013882      -0.002133       0.016015              1.672706       2.064541       0.335553      -0.042467       1.592453       0.088691       1.361123           0.000297
           31              H       1.315041      13.292471       2.755258       0.114541       1.131077 0.82520859E+01  0.80520562E+02                                 1.703753                            1.611726      -0.949501       2.427093                    0.998639       3.310364       8.830651       0.531757       1.180457      -0.733472       0.029142      -0.010677      -0.021904       0.037988       0.002257      -0.009458       0.005311       0.020204      -0.016316      -0.014281      -0.002556       0.016837              1.735409       1.793787      -0.158065      -0.317587       1.674338       0.237447       1.738104           0.000163
           32              H       1.773642      15.152189       3.978816       0.123766       1.026938 0.72699137E+01  0.68999885E+02                                 1.623741                            1.533299      -0.848297       2.483243                    0.999537       3.210199       8.556639       0.532146       1.212707      -0.725642       0.036414       0.015954      -0.005502       0.040135       0.004762      -0.009038       0.004310       0.016882      -0.023622      -0.014643      -0.001615       0.016259              1.662079       2.023532       0.340516       0.000594       1.547654       0.071477       1.415051           0.000208
           33              H       6.093458      15.944828       7.346754       0.113303       1.168169 0.85632881E+01  0.85562928E+02                                 1.828092                            1.706489      -1.226399       2.299492                    0.994308       3.644609      10.314343       0.480688       1.275256      -0.709111      -0.017677      -0.018346      -0.027225       0.037286       0.000465       0.006716       0.009512      -0.005059      -0.002024      -0.011443      -0.000938       0.012380              1.883710       1.812321       0.136162       0.379916       1.752580       0.466921       2.086230           0.000288
           34              H       6.320589       1.840968      10.013714       0.109084       1.113865 0.80647223E+01  0.79274996E+02                                 1.755688                            1.643183      -1.231765       2.289024                    0.995392       3.628782      10.141213       0.496301       1.255492      -0.712845      -0.013913       0.029393       0.015204       0.035898      -0.004648      -0.000058       0.007720      -0.006246      -0.015254      -0.009656      -0.001531       0.011186              1.802397       1.626767      -0.299899      -0.079745       2.025566       0.471052       1.754857           0.001131
           35              H       1.929884       6.457025       3.494078       0.123834       1.018576 0.71580591E+01  0.67638197E+02                                 1.610817                            1.517876      -0.862338       2.478039                    0.999381       3.193748       8.478723       0.537032       1.207004      -0.726897       0.030562       0.013556      -0.023995       0.041153      -0.001566      -0.009687      -0.006247       0.017031      -0.012541      -0.014146      -0.001345       0.015491              1.650818       1.781757       0.170195      -0.343532       1.494579      -0.277652       1.676118           0.000097
           36              H       2.369678       4.595602       4.793320       0.121889       1.075716 0.76406385E+01  0.73033544E+02                                 1.637542                            1.542995      -0.901405       2.456316                    0.999099       3.213974       8.447944       0.548381       1.168506      -0.736343       0.036721      -0.014815      -0.001451       0.039624      -0.004118      -0.007964      -0.004518       0.018890      -0.021032      -0.013882      -0.002133       0.016015              1.672708       2.064544      -0.335554      -0.042467       1.592455      -0.088691       1.361125           0.000297
           37              H      13.151859       4.769471       6.254742       0.114541       1.131082 0.82521271E+01  0.80521086E+02                                 1.703759                            1.611732      -0.949504       2.427092                    0.998639       3.310371       8.830684       0.531755       1.180459      -0.733472      -0.029142      -0.010677       0.021904       0.037988      -0.002257      -0.009458      -0.005311       0.020204      -0.016316      -0.014281      -0.002556       0.016837              1.735416       1.793794       0.158066      -0.317589       1.674344      -0.237449       1.738110           0.000162
           38              H      12.693258       6.629189       5.031184       0.123766       1.026939 0.72699294E+01  0.69000074E+02                                 1.623743                            1.533301      -0.848297       2.483243                    0.999537       3.210201       8.556648       0.532146       1.212707      -0.725642      -0.036414       0.015954       0.005502       0.040135      -0.004762      -0.009038      -0.004310       0.016882      -0.023622      -0.014643      -0.001615       0.016258              1.662081       2.023535      -0.340517       0.000594       1.547656      -0.071477       1.415052           0.000207
           39              H       8.373442       7.421828       1.663246       0.113304       1.168163 0.85632293E+01  0.85562179E+02                                 1.828084                            1.706482      -1.226385       2.299498                    0.994308       3.644596      10.314291       0.480690       1.275255      -0.709111       0.017677      -0.018346       0.027225       0.037286      -0.000464       0.006716      -0.009512      -0.005058      -0.002025      -0.011443      -0.000937       0.012380              1.883702       1.812314      -0.136161       0.379914       1.752572      -0.466918       2.086221           0.000288
           40              H       8.146311      10.363968      17.016286       0.109084       1.113837 0.80644708E+01  0.79271918E+02                                 1.755663                            1.643162      -1.231712       2.289052                    0.995392       3.628726      10.141023       0.496303       1.255498      -0.712844       0.013914       0.029393      -0.015203       0.035899       0.004649      -0.000057      -0.007720      -0.006243      -0.015257      -0.009657      -0.001529       0.011186              1.802370       1.626745       0.299893      -0.079744       2.025535      -0.471041       1.754831           0.001131
           41              H       5.303566      14.980025       3.494078       0.123835       1.018577 0.71580620E+01  0.67638238E+02                                 1.610818                            1.517877      -0.862338       2.478038                    0.999381       3.193749       8.478729       0.537032       1.207005      -0.726897      -0.030562       0.013556      -0.023995       0.041153       0.001566       0.009687      -0.006247       0.017031      -0.012541      -0.014146      -0.001345       0.015491              1.650819       1.781758      -0.170195       0.343532       1.494580      -0.277652       1.676119           0.000099
           42              H       4.863772      13.118602       4.793320       0.121891       1.075715 0.76406268E+01  0.73033395E+02                                 1.637539                            1.542993      -0.901404       2.456317                    0.999099       3.213972       8.447933       0.548382       1.168504      -0.736344      -0.036721      -0.014815      -0.001451       0.039624       0.004118       0.007964      -0.004518       0.018890      -0.021032      -0.013882      -0.002133       0.016015              1.672705       2.064540       0.335552       0.042467       1.592452      -0.088691       1.361123           0.000297
           43              H       8.548491      13.292471       6.254742       0.114541       1.131077 0.82520846E+01  0.80520556E+02                                 1.703753                            1.611727      -0.949500       2.427094                    0.998639       3.310364       8.830655       0.531756       1.180458      -0.733472       0.029142      -0.010677       0.021904       0.037988       0.002257       0.009458      -0.005311       0.020204      -0.016316      -0.014281      -0.002556       0.016837              1.735410       1.793788      -0.158065       0.317587       1.674338      -0.237447       1.738104           0.000162
           44              H       9.007092      15.152189       5.031184       0.123767       1.026936 0.72699011E+01  0.68999732E+02                                 1.623739                            1.533298      -0.848295       2.483245                    0.999537       3.210196       8.556628       0.532147       1.212706      -0.725642       0.036414       0.015954       0.005502       0.040135       0.004762       0.009038      -0.004310       0.016882      -0.023621      -0.014644      -0.001615       0.016258              1.662077       2.023530       0.340516      -0.000594       1.547653      -0.071477       1.415049           0.000208
           45              H      13.326908      15.944828       1.663246       0.113303       1.168160 0.85632036E+01  0.85561869E+02                                 1.828082                            1.706481      -1.226384       2.299499                    0.994308       3.644592      10.314281       0.480689       1.275257      -0.709110      -0.017677      -0.018346       0.027225       0.037286       0.000464      -0.006716      -0.009512      -0.005058      -0.002024      -0.011443      -0.000937       0.012380              1.883700       1.812312       0.136161      -0.379913       1.752571      -0.466917       2.086218           0.000288
           46              H      13.554039       1.840968      17.016286       0.109085       1.113839 0.80644871E+01  0.79272120E+02                                 1.755664                            1.643163      -1.231717       2.289050                    0.995392       3.628731      10.141040       0.496303       1.255497      -0.712845      -0.013914       0.029393      -0.015203       0.035899      -0.004649       0.000058      -0.007720      -0.006244      -0.015257      -0.009657      -0.001530       0.011186              1.802371       1.626746      -0.299893       0.079744       2.025536      -0.471041       1.754832           0.001131
           47              H       9.163334       6.457025       5.515922       0.123835       1.018578 0.71580736E+01  0.67638380E+02                                 1.610820                            1.517879      -0.862336       2.478039                    0.999381       3.193752       8.478741       0.537032       1.207005      -0.726897       0.030562       0.013556       0.023995       0.041153      -0.001566       0.009687       0.006247       0.017031      -0.012541      -0.014146      -0.001345       0.015491              1.650821       1.781760       0.170196       0.343533       1.494582       0.277653       1.676121           0.000097
           48              H       9.603128       4.595602       4.216680       0.121891       1.075714 0.76406199E+01  0.73033307E+02                                 1.637538                            1.542992      -0.901402       2.456318                    0.999099       3.213971       8.447927       0.548383       1.168503      -0.736344       0.036721      -0.014815       0.001451       0.039624      -0.004118       0.007964       0.004518       0.018890      -0.021032      -0.013882      -0.002133       0.016015              1.672704       2.064538      -0.335552       0.042467       1.592451       0.088691       1.361122           0.000297
           49              H       5.918409       4.769471       2.755258       0.114541       1.131077 0.82520787E+01  0.80520487E+02                                 1.703753                            1.611727      -0.949499       2.427094                    0.998639       3.310363       8.830653       0.531756       1.180459      -0.733472      -0.029142      -0.010677      -0.021904       0.037988      -0.002257       0.009458       0.005311       0.020204      -0.016316      -0.014281      -0.002556       0.016837              1.735410       1.793788       0.158065       0.317587       1.674338       0.237447       1.738104           0.000163
           50              H       5.459808       6.629189       3.978816       0.123767       1.026937 0.72699117E+01  0.68999851E+02                                 1.623739                            1.533298      -0.848297       2.483243                    0.999537       3.210197       8.556629       0.532147       1.212706      -0.725642      -0.036415       0.015954      -0.005502       0.040135      -0.004762       0.009038       0.004310       0.016882      -0.023622      -0.014643      -0.001615       0.016259              1.662078       2.023530      -0.340516      -0.000594       1.547653       0.071477       1.415050           0.000207
           51              H       1.139992       7.421828       7.346754       0.113303       1.168165 0.85632484E+01  0.85562434E+02                                 1.828087                            1.706485      -1.226395       2.299494                    0.994308       3.644602      10.314318       0.480689       1.275257      -0.709110       0.017677      -0.018346      -0.027225       0.037286      -0.000465      -0.006716       0.009512      -0.005059      -0.002024      -0.011443      -0.000937       0.012380              1.883706       1.812317      -0.136161      -0.379914       1.752576       0.466919       2.086224           0.000288
           52              H       0.912861      10.363968      10.013714       0.109084       1.113858 0.80646632E+01  0.79274271E+02                                 1.755681                            1.643178      -1.231754       2.289030                    0.995392       3.628770      10.141171       0.496302       1.255493      -0.712845       0.013913       0.029393       0.015204       0.035898       0.004648       0.000058       0.007720      -0.006246      -0.015255      -0.009656      -0.001531       0.011186              1.802390       1.626762       0.299897       0.079745       2.025558       0.471049       1.754850           0.001130
           53              H       9.163334       2.065975      14.525922       0.123835       1.018577 0.71580671E+01  0.67638295E+02                                 1.610818                            1.517877      -0.862338       2.478038                    0.999381       3.193750       8.478731       0.537032       1.207004      -0.726897       0.030562      -0.013556       0.023995       0.041153       0.001566       0.009687      -0.006247       0.017031      -0.012541      -0.014146      -0.001345       0.015491              1.650819       1.781758      -0.170195       0.343532       1.494580      -0.277652       1.676119           0.000099
           54              H       9.603128       3.927398      13.226680       0.121891       1.075715 0.76406313E+01  0.73033452E+02                                 1.637540                            1.542994      -0.901404       2.456317                    0.999099       3.213973       8.447938       0.548382       1.168504      -0.736343       0.036721       0.014815       0.001451       0.039624       0.004118       0.007964      -0.004518       0.018890      -0.021032      -0.013882      -0.002133       0.016015              1.672706       2.064541       0.335553       0.042467       1.592453      -0.088691       1.361123           0.000297
           55              H       5.918409       3.753529      11.765258       0.114541       1.131081 0.82521229E+01  0.80521040E+02                                 1.703759                            1.611732      -0.949503       2.427092                    0.998639       3.310371       8.830686       0.531755       1.180460      -0.733471      -0.029142       0.010677      -0.021904       0.037988       0.002257       0.009457      -0.005311       0.020204      -0.016316      -0.014281      -0.002556       0.016837              1.735416       1.793794      -0.158066       0.317589       1.674344      -0.237449       1.738110           0.000162
           56              H       5.459808       1.893811      12.988816       0.123767       1.026938 0.72699172E+01  0.68999927E+02                                 1.623741                            1.533300      -0.848296       2.483244                    0.999537       3.210199       8.556640       0.532146       1.212707      -0.725642      -0.036414      -0.015954      -0.005502       0.040135       0.004762       0.009038      -0.004310       0.016882      -0.023622      -0.014643      -0.001615       0.016258              1.662079       2.023533       0.340516      -0.000594       1.547654      -0.071477       1.415051           0.000208
           57              H       1.139992       1.101172      16.356754       0.113303       1.168167 0.85632655E+01  0.85562641E+02                                 1.828089                            1.706486      -1.226393       2.299495                    0.994308       3.644604      10.314323       0.480689       1.275256      -0.709111       0.017677       0.018346      -0.027225       0.037286       0.000465      -0.006716      -0.009512      -0.005059      -0.002024      -0.011443      -0.000937       0.012380              1.883707       1.812318       0.136162      -0.379915       1.752577      -0.466920       2.086227           0.000289
           58              H       0.912861      15.205032       1.003714       0.109084       1.113851 0.80645981E+01  0.79273469E+02                                 1.755675                            1.643172      -1.231739       2.289038                    0.995392       3.628754      10.141115       0.496302       1.255494      -0.712845       0.013914      -0.029393       0.015203       0.035898      -0.004649       0.000058      -0.007720      -0.006245      -0.015255      -0.009656      -0.001530       0.011186              1.802383       1.626755      -0.299896       0.079745       2.025550      -0.471046       1.754843           0.001131
           59              H       5.303566      10.588975      12.504078       0.123835       1.018577 0.71580647E+01  0.67638271E+02                                 1.610818                            1.517877      -0.862336       2.478039                    0.999381       3.193750       8.478733       0.537032       1.207005      -0.726897      -0.030562      -0.013556      -0.023995       0.041153      -0.001565       0.009687       0.006247       0.017031      -0.012541      -0.014146      -0.001345       0.015491              1.650819       1.781758       0.170195       0.343532       1.494580       0.277652       1.676119           0.000098
           60              H       4.863772      12.450398      13.803320       0.121891       1.075715 0.76406250E+01  0.73033366E+02                                 1.637538                            1.542992      -0.901402       2.456317                    0.999099       3.213972       8.447930       0.548383       1.168503      -0.736344      -0.036721       0.014815      -0.001451       0.039623      -0.004118       0.007964       0.004518       0.018890      -0.021032      -0.013882      -0.002133       0.016015              1.672704       2.064538      -0.335552       0.042467       1.592451       0.088691       1.361122           0.000297
           61              H       8.548491      12.276529      15.264742       0.114541       1.131072 0.82520319E+01  0.80519894E+02                                 1.703746                            1.611721      -0.949496       2.427096                    0.998639       3.310355       8.830616       0.531758       1.180456      -0.733472       0.029142       0.010677       0.021904       0.037988      -0.002257       0.009458       0.005311       0.020204      -0.016316      -0.014281      -0.002556       0.016837              1.735403       1.793780       0.158064       0.317585       1.674331       0.237446       1.738097           0.000163
           62              H       9.007092      10.416811      14.041184       0.123767       1.026936 0.72699006E+01  0.68999711E+02                                 1.623737                            1.533296      -0.848297       2.483243                    0.999537       3.210195       8.556618       0.532148       1.212704      -0.725643       0.036415      -0.015954       0.005502       0.040135      -0.004762       0.009038       0.004310       0.016882      -0.023622      -0.014643      -0.001615       0.016259              1.662075       2.023528      -0.340515      -0.000594       1.547651       0.071477       1.415048           0.000207
           63              H      13.326908       9.624172      10.673246       0.113303       1.168168 0.85632772E+01  0.85562790E+02                                 1.828090                            1.706488      -1.226398       2.299492                    0.994308       3.644606      10.314332       0.480688       1.275256      -0.709111      -0.017677       0.018346       0.027225       0.037286      -0.000465      -0.006716       0.009512      -0.005059      -0.002024      -0.011443      -0.000938       0.012380              1.883709       1.812320      -0.136162      -0.379916       1.752579       0.466920       2.086229           0.000288
           64              H      13.554039       6.682032       8.006286       0.109084       1.113862 0.80646982E+01  0.79274705E+02                                 1.755686                            1.643182      -1.231760       2.289027                    0.995392       3.628777      10.141198       0.496301       1.255493      -0.712845      -0.013913      -0.029393      -0.015204       0.035898       0.004648       0.000058       0.007720      -0.006246      -0.015255      -0.009656      -0.001531       0.011186              1.802394       1.626765       0.299899       0.079745       2.025564       0.471051       1.754855           0.001130
           65              C      14.189136       0.603428      12.215758       0.599004      23.805045 0.25308908E+03  0.52457827E+04                                 7.645936                            5.643290      -0.002369       2.056870                    0.999635      22.183351      61.721545       0.626248       0.471870      -1.021937      -0.008966      -0.054708      -0.028714       0.062433      -0.023023       0.011199      -0.091428      -0.033571       0.060461      -0.079952      -0.029354       0.109306              9.209319       8.573201       1.714928       0.120223       9.837565       5.001001       9.217192           0.000815
           66              C       0.023147       1.774489      13.111352      -0.016798      37.326818 0.43486425E+03  0.10123673E+05                                 9.643978                            6.885947       0.093747       2.036475                    0.999347      26.908005      74.529705       0.643453       0.408889      -1.079695       0.006815       0.027743       0.028034       0.040026      -0.003358      -0.003956      -0.002137       0.004126      -0.016257      -0.007959       0.000775       0.007184             12.123761       9.842517       2.687097       0.329425      14.158601       7.594108      12.370164           0.016810
           67              C       1.267300       2.405191      13.060896      -0.096606      32.090928 0.41231751E+03  0.95559026E+04                                 8.771952                            6.785072       0.117854       2.016024                    0.999677      28.584934      81.309848       0.631187       0.418705      -1.063872      -0.008992       0.012927       0.016367       0.022712      -0.016552      -0.015103      -0.002330       0.028583       0.017074      -0.027125      -0.000008       0.027134             10.126868       9.617040       2.378704      -0.060926      11.762373       4.889776       9.001191           0.001991
           68              C       1.529151       3.531931      13.832152      -0.092949      31.783440 0.39991258E+03  0.92084787E+04                                 8.731118                            6.695838       0.086150       2.006998                    0.999699      28.497656      81.103271       0.632714       0.420413      -1.061568      -0.017086      -0.019440      -0.003699       0.026145       0.005734      -0.000197      -0.015554       0.030266      -0.026373      -0.025715       0.004740       0.020974             10.095854       9.115750       1.031679      -0.965203      12.118081       5.178152       9.053730           0.002297
           69              C       0.555529       4.060357      14.632240      -0.019948      36.920454 0.40875318E+03  0.93758143E+04                                 9.570155                            6.666224       0.116158       2.049887                    0.999382      26.495999      73.003914       0.654980       0.407690      -1.079775      -0.008060      -0.036563      -0.022951       0.043915      -0.000941       0.005355      -0.008132       0.009922       0.002452      -0.011330       0.000714       0.010617             12.305198       9.600096       2.561527      -0.422244      17.388691       7.018552       9.926806           0.002254
           70              C      13.807209       3.414314      14.698914      -0.100216      31.962729 0.40138273E+03  0.92705502E+04                                 8.821366                            6.740357       0.084946       2.008789                    0.999765      28.660181      82.260924       0.624771       0.424462      -1.056773       0.017148      -0.016007      -0.016455       0.028654      -0.017756      -0.010627      -0.017066       0.022370       0.016282      -0.033943       0.015362       0.018581             10.302816       9.233244       3.057393       0.094011      13.073128       4.495373       8.602076           0.001797
           71              C      13.526552       2.301210      13.969104      -0.100955      32.206938 0.41016812E+03  0.95129613E+04                                 8.836976                            6.800777       0.093974       2.010449                    0.999689      28.692412      82.188088       0.624548       0.422850      -1.059103       0.018098       0.011387       0.005054       0.021972       0.005195       0.000131      -0.018982       0.033085      -0.017441      -0.029453       0.008749       0.020704             10.237629       8.900592       1.539509      -0.566566      11.731750       5.212741      10.080545           0.000755
           72              C       0.768192       5.303011      15.407100       0.625824      23.922220 0.24402462E+03  0.50064721E+04                                 7.699356                            5.542236      -0.032441       2.055452                    0.999559      21.644945      59.701156       0.632471       0.472028      -1.022979       0.004713       0.053583       0.035872       0.064654      -0.023606       0.027560      -0.081437       0.003375       0.147048      -0.078809      -0.031977       0.110786              9.565411       7.989524       1.669003      -0.138414      13.348993       5.049661       7.357715          -0.000550
           73              C       9.856299      16.086310       9.799276       0.556205      24.418146 0.26383228E+03  0.55069792E+04                                 7.725213                            5.720544      -0.004902       2.049867                    0.999632      22.408351      61.881147       0.630874       0.465134      -1.029083       0.045635      -0.010847       0.033334       0.057545       0.046780      -0.040625      -0.057226      -0.062721       0.087714      -0.072282      -0.033283       0.105565              9.307347      13.923654      -2.397587       3.135336       6.745098       1.276601       7.253289          -0.003749
           74              C       8.489177      16.590872       9.419054      -0.011328      36.472401 0.41466567E+03  0.95447268E+04                                 9.461157                            6.706245       0.075995       2.034021                    0.999358      26.640859      73.508360       0.654257       0.406717      -1.080524      -0.033202       0.013026      -0.004033       0.035893       0.004255       0.002174      -0.004746       0.002147       0.028317      -0.010417      -0.000444       0.010860             11.691839      17.020252      -3.457012       3.967349       9.068715       2.111854       8.986549           0.018207
           75              C       7.919181       0.647748       9.999298      -0.094806      32.260800 0.41132610E+03  0.95892588E+04                                 8.927645                            6.862851      -0.087871       1.952528                    0.999446      29.163984      84.985407       0.611862       0.429392      -1.050346      -0.018975      -0.010620      -0.017881       0.028152       0.024855       0.002287      -0.008164      -0.015846       0.033468      -0.032690       0.009690       0.023001             10.145996      12.979166      -3.252778       2.118723       9.153748       2.502758       8.305075           0.004481
           76              C       7.778852      15.953351       8.418944      -0.106028      33.217670 0.42278748E+03  0.99130504E+04                                 9.093523                            6.949047      -0.075724       1.950911                    0.999541      29.377404      85.532057       0.609904       0.428311      -1.052213      -0.017842       0.022562       0.008514       0.029998       0.000772      -0.024499      -0.008057      -0.036908      -0.011160      -0.035824       0.010554       0.025270             10.423779      13.405594      -1.733381       3.819328       8.427727       2.569854       9.438015           0.005326
           77              C       0.277764       9.126428      14.814242       0.599004      23.805051 0.25308917E+03  0.52457855E+04                                 7.645938                            5.643292      -0.002373       2.056868                    0.999635      22.183361      61.721587       0.626248       0.471870      -1.021937       0.008967      -0.054708       0.028713       0.062433       0.023023       0.011199       0.091428      -0.033571       0.060460      -0.079952      -0.029354       0.109306              9.209322       8.573202      -1.714928       0.120223       9.837568      -5.001003       9.217196           0.000814
           78              C      -0.023147      10.297489      13.918648      -0.016798      37.326826 0.43486442E+03  0.10123678E+05                                 9.643980                            6.885949       0.093747       2.036474                    0.999347      26.908004      74.529704       0.643453       0.408889      -1.079695      -0.006815       0.027744      -0.028034       0.040026       0.003358      -0.003956       0.002138       0.004126      -0.016257      -0.007959       0.000775       0.007184             12.123764       9.842520      -2.687098       0.329426      14.158605      -7.594110      12.370169           0.016810
           79              C      13.199600      10.928191      13.969104      -0.096605      32.090915 0.41231731E+03  0.95558964E+04                                 8.771949                            6.785070       0.117854       2.016025                    0.999677      28.584924      81.309805       0.631187       0.418705      -1.063872       0.008992       0.012927      -0.016366       0.022711       0.016551      -0.015103       0.002330       0.028582       0.017073      -0.027125      -0.000008       0.027134             10.126865       9.617035      -2.378705      -0.060925      11.762371      -4.889775       9.001188           0.001991
           80              C      12.937749      12.054931      13.197848      -0.092949      31.783426 0.39991233E+03  0.92084715E+04                                 8.731114                            6.695835       0.086152       2.006999                    0.999699      28.497649      81.103236       0.632714       0.420413      -1.061568       0.017086      -0.019440       0.003699       0.026144      -0.005734      -0.000197       0.015554       0.030267      -0.026373      -0.025715       0.004740       0.020975             10.095850       9.115749      -1.031681      -0.965203      12.118074      -5.178148       9.053726           0.002297
           81              C      13.911371      12.583357      12.397760      -0.019947      36.920455 0.40875315E+03  0.93758135E+04                                 9.570153                            6.666223       0.116160       2.049887                    0.999382      26.495999      73.003906       0.654981       0.407690      -1.079775       0.008060      -0.036562       0.022951       0.043915       0.000941       0.005355       0.008132       0.009922       0.002452      -0.011330       0.000714       0.010616             12.305196       9.600099      -2.561528      -0.422246      17.388687      -7.018547       9.926803           0.002254
           82              C       0.659691      11.937314      12.331086      -0.100216      31.962761 0.40138314E+03  0.92705627E+04                                 8.821372                            6.740360       0.084947       2.008789                    0.999765      28.660205      82.261028       0.624771       0.424462      -1.056772      -0.017148      -0.016007       0.016456       0.028654       0.017756      -0.010627       0.017066       0.022370       0.016282      -0.033943       0.015362       0.018581             10.302825       9.233253      -3.057399       0.094012      13.073139      -4.495376       8.602083           0.001797
           83              C       0.940349      10.824210      13.060896      -0.100955      32.206938 0.41016821E+03  0.95129640E+04                                 8.836976                            6.800777       0.093976       2.010450                    0.999689      28.692424      82.188128       0.624548       0.422850      -1.059103      -0.018098       0.011388      -0.005054       0.021972      -0.005195       0.000131       0.018982       0.033084      -0.017441      -0.029453       0.008749       0.020704             10.237628       8.900593      -1.539514      -0.566563      11.731749      -5.212739      10.080543           0.000756
           84              C      13.698708      13.826011      11.622900       0.625823      23.922227 0.24402469E+03  0.50064739E+04                                 7.699357                            5.542237      -0.032442       2.055451                    0.999559      21.644952      59.701180       0.632471       0.472028      -1.022979      -0.004713       0.053583      -0.035871       0.064654       0.023606       0.027560       0.081437       0.003375       0.147048      -0.078809      -0.031977       0.110787              9.565412       7.989527      -1.669005      -0.138414      13.348996      -5.049661       7.357715          -0.000552
           85              C       4.610601       7.563310      17.230724       0.556205      24.418110 0.26383189E+03  0.55069690E+04                                 7.725205                            5.720540      -0.004902       2.049868                    0.999632      22.408337      61.881099       0.630874       0.465134      -1.029083      -0.045635      -0.010847      -0.033334       0.057545      -0.046779      -0.040624       0.057225      -0.062720       0.087714      -0.072281      -0.033282       0.105563              9.307335      13.923631       2.397581       3.135330       6.745091      -1.276601       7.253282          -0.003748
           86              C       5.977723       8.067872      17.610946      -0.011328      36.472411 0.41466596E+03  0.95447352E+04                                 9.461158                            6.706246       0.075994       2.034021                    0.999358      26.640872      73.508402       0.654257       0.406717      -1.080524       0.033202       0.013026       0.004034       0.035893      -0.004255       0.002174       0.004745       0.002147       0.028317      -0.010416      -0.000444       0.010860             11.691836      17.020242       3.457005       3.967349       9.068713      -2.111857       8.986552           0.018207
           87              C       6.547719       9.170748      17.030702      -0.094807      32.260861 0.41132732E+03  0.95892945E+04                                 8.927656                            6.862862      -0.087877       1.952526                    0.999446      29.164029      84.985578       0.611861       0.429392      -1.050346       0.018975      -0.010620       0.017881       0.028152      -0.024855       0.002287       0.008164      -0.015845       0.033468      -0.032690       0.009690       0.023000             10.146007      12.979171       3.252776       2.118724       9.153760      -2.502766       8.305090           0.004481
           88              C       6.688048       7.430351       0.591056      -0.106028      33.217670 0.42278758E+03  0.99130540E+04                                 9.093528                            6.949052      -0.075728       1.950910                    0.999541      29.377398      85.532071       0.609903       0.428312      -1.052213       0.017841       0.022563      -0.008514       0.029998      -0.000772      -0.024499       0.008058      -0.036908      -0.011160      -0.035824       0.010553       0.025271             10.423784      13.405600       1.733375       3.819335       8.427728      -2.569856       9.438025           0.005327
           89              C       0.277764      16.442572       5.804242       0.599004      23.805045 0.25308912E+03  0.52457839E+04                                 7.645936                            5.643291      -0.002369       2.056870                    0.999635      22.183352      61.721547       0.626248       0.471870      -1.021937       0.008967       0.054709       0.028714       0.062433      -0.023023       0.011199      -0.091428      -0.033571       0.060461      -0.079952      -0.029355       0.109307              9.209318       8.573200       1.714928       0.120224       9.837564       5.001000       9.217191           0.000815
           90              C      -0.023147      15.271511       4.908648      -0.016798      37.326817 0.43486444E+03  0.10123678E+05                                 9.643975                            6.885947       0.093748       2.036475                    0.999347      26.908006      74.529694       0.643453       0.408888      -1.079695      -0.006815      -0.027744      -0.028034       0.040026      -0.003358      -0.003956      -0.002137       0.004126      -0.016257      -0.007959       0.000775       0.007184             12.123757       9.842517       2.687097       0.329425      14.158595       7.594102      12.370157           0.016810
           91              C      13.199600      14.640809       4.959104      -0.096606      32.090913 0.41231728E+03  0.95558959E+04                                 8.771948                            6.785070       0.117853       2.016024                    0.999677      28.584925      81.309809       0.631187       0.418705      -1.063872       0.008992      -0.012927      -0.016367       0.022712      -0.016552      -0.015103      -0.002330       0.028583       0.017074      -0.027125      -0.000008       0.027134             10.126864       9.617036       2.378703      -0.060926      11.762368       4.889773       9.001187           0.001990
           92              C      12.937749      13.514069       4.187848      -0.092949      31.783429 0.39991241E+03  0.92084739E+04                                 8.731115                            6.695837       0.086150       2.006999                    0.999699      28.497649      81.103241       0.632714       0.420413      -1.061568       0.017086       0.019440       0.003699       0.026145       0.005734      -0.000197      -0.015554       0.030266      -0.026373      -0.025715       0.004740       0.020974             10.095851       9.115749       1.031678      -0.965204      12.118075       5.178149       9.053727           0.002296
           93              C      13.911371      12.985643       3.387760      -0.019947      36.920438 0.40875300E+03  0.93758093E+04                                 9.570152                            6.666222       0.116159       2.049887                    0.999382      26.495992      73.003890       0.654981       0.407690      -1.079775       0.008060       0.036562       0.022951       0.043915      -0.000941       0.005355      -0.008132       0.009922       0.002452      -0.011330       0.000713       0.010617             12.305192       9.600096       2.561525      -0.422246      17.388680       7.018546       9.926801           0.002254
           94              C       0.659691      13.631686       3.321086      -0.100216      31.962742 0.40138292E+03  0.92705563E+04                                 8.821370                            6.740360       0.084945       2.008789                    0.999765      28.660189      82.260971       0.624771       0.424462      -1.056772      -0.017148       0.016008       0.016455       0.028654      -0.017756      -0.010627      -0.017066       0.022370       0.016282      -0.033943       0.015362       0.018581             10.302821       9.233251       3.057399       0.094013      13.073133       4.495373       8.602079           0.001798
           95              C       0.940349      14.744790       4.050896      -0.100955      32.206928 0.41016813E+03  0.95129617E+04                                 8.836976                            6.800778       0.093974       2.010449                    0.999689      28.692416      82.188109       0.624548       0.422850      -1.059103      -0.018099      -0.011388      -0.005054       0.021972       0.005195       0.000131      -0.018983       0.033085      -0.017440      -0.029453       0.008749       0.020704             10.237627       8.900594       1.539513      -0.566563      11.731746       5.212737      10.080540           0.000756
           96              C      13.698708      11.742989       2.612900       0.625824      23.922212 0.24402454E+03  0.50064699E+04                                 7.699353                            5.542235      -0.032442       2.055451                    0.999559      21.644940      59.701133       0.632471       0.472028      -1.022979      -0.004713      -0.053583      -0.035872       0.064654      -0.023606       0.027560      -0.081437       0.003375       0.147047      -0.078809      -0.031977       0.110786              9.565407       7.989522       1.669002      -0.138415      13.348986       5.049658       7.357712          -0.000551
           97              C       4.610601       0.959690       8.220724       0.556206      24.418339 0.26383464E+03  0.55070415E+04                                 7.725254                            5.720571      -0.004897       2.049866                    0.999632      22.408471      61.881587       0.630872       0.465134      -1.029082      -0.045637       0.010849      -0.033334       0.057546       0.046782      -0.040628      -0.057229      -0.062723       0.087716      -0.072285      -0.033286       0.105571              9.307401      13.923749      -2.397602       3.135361       6.745128       1.276604       7.253325          -0.003748
           98              C       5.977723       0.455128       8.600946      -0.011329      36.472553 0.41466747E+03  0.95447792E+04                                 9.461182                            6.706259       0.075988       2.034018                    0.999358      26.640927      73.508605       0.654257       0.406717      -1.080524       0.033204      -0.013026       0.004033       0.035894       0.004256       0.002173      -0.004747       0.002145       0.028319      -0.010418      -0.000444       0.010862             11.691871      17.020302      -3.457019       3.967364       9.068737       2.111862       8.986575           0.018207
           99              C       6.547719      16.398252       8.020702      -0.094802      32.260737 0.41132503E+03  0.95892276E+04                                 8.927630                            6.862839      -0.087870       1.952529                    0.999446      29.163959      84.985302       0.611863       0.429392      -1.050347       0.018975       0.010620       0.017881       0.028153       0.024855       0.002286      -0.008164      -0.015847       0.033469      -0.032690       0.009690       0.023001             10.145978      12.979136      -3.252767       2.118720       9.153734       2.502758       8.305066           0.004481
          100              C       6.688048       1.092649       9.601056      -0.106024      33.217642 0.42278681E+03  0.99130313E+04                                 9.093516                            6.949039      -0.075729       1.950909                    0.999541      29.377405      85.532066       0.609904       0.428311      -1.052213       0.017842      -0.022563      -0.008514       0.029999       0.000774      -0.024499      -0.008058      -0.036910      -0.011157      -0.035824       0.010553       0.025271             10.423772      13.405580      -1.733380       3.819322       8.427726       2.569857       9.438011           0.005327
          101              C      14.189136       7.919572       3.205758       0.599004      23.805046 0.25308908E+03  0.52457831E+04                                 7.645938                            5.643292      -0.002374       2.056868                    0.999635      22.183354      61.721568       0.626248       0.471871      -1.021937      -0.008966       0.054708      -0.028713       0.062433       0.023023       0.011199       0.091428      -0.033572       0.060460      -0.079952      -0.029354       0.109306              9.209322       8.573201      -1.714927       0.120222       9.837568      -5.001004       9.217197           0.000814
          102              C       0.023147       6.748511       4.101352      -0.016798      37.326803 0.43486397E+03  0.10123665E+05                                 9.643977                            6.885946       0.093747       2.036475                    0.999347      26.907994      74.529674       0.643453       0.408889      -1.079695       0.006815      -0.027743       0.028034       0.040025       0.003358      -0.003956       0.002137       0.004126      -0.016257      -0.007959       0.000775       0.007183             12.123761       9.842515      -2.687094       0.329423      14.158600      -7.594109      12.370168           0.016811
          103              C       1.267300       6.117809       4.050896      -0.096606      32.090913 0.41231729E+03  0.95558962E+04                                 8.771949                            6.785070       0.117854       2.016025                    0.999677      28.584924      81.309808       0.631187       0.418705      -1.063872      -0.008992      -0.012927       0.016366       0.022712       0.016552      -0.015103       0.002330       0.028582       0.017073      -0.027125      -0.000008       0.027134             10.126865       9.617036      -2.378703      -0.060926      11.762369      -4.889774       9.001189           0.001991
          104              C       1.529151       4.991069       4.822152      -0.092949      31.783431 0.39991243E+03  0.92084743E+04                                 8.731115                            6.695836       0.086151       2.006999                    0.999699      28.497653      81.103250       0.632714       0.420413      -1.061568      -0.017086       0.019440      -0.003699       0.026144      -0.005734      -0.000197       0.015554       0.030267      -0.026373      -0.025715       0.004740       0.020975             10.095850       9.115749      -1.031681      -0.965203      12.118075      -5.178148       9.053727           0.002297
          105              C       0.555529       4.462643       5.622240      -0.019948      36.920458 0.40875322E+03  0.93758153E+04                                 9.570154                            6.666223       0.116161       2.049887                    0.999382      26.496002      73.003913       0.654981       0.407690      -1.079775      -0.008060       0.036562      -0.022952       0.043915       0.000941       0.005355       0.008132       0.009922       0.002452      -0.011330       0.000714       0.010616             12.305196       9.600099      -2.561530      -0.422244      17.388687      -7.018548       9.926803           0.002254
          106              C      13.807209       5.108686       5.688914      -0.100216      31.962760 0.40138309E+03  0.92705616E+04                                 8.821373                            6.740360       0.084947       2.008789                    0.999765      28.660206      82.261040       0.624771       0.424462      -1.056772       0.017148       0.016007      -0.016456       0.028654       0.017756      -0.010627       0.017066       0.022370       0.016282      -0.033943       0.015362       0.018581             10.302826       9.233252      -3.057395       0.094009      13.073139      -4.495378       8.602086           0.001797
          107              C      13.526552       6.221790       4.959104      -0.100955      32.206947 0.41016816E+03  0.95129625E+04                                 8.836977                            6.800776       0.093977       2.010450                    0.999689      28.692418      82.188108       0.624548       0.422850      -1.059103       0.018098      -0.011388       0.005054       0.021972      -0.005195       0.000131       0.018982       0.033084      -0.017440      -0.029453       0.008749       0.020704             10.237631       8.900592      -1.539509      -0.566567      11.731752      -5.212745      10.080550           0.000756
          108              C       0.768192       3.219989       6.397100       0.625824      23.922226 0.24402468E+03  0.50064739E+04                                 7.699357                            5.542237      -0.032441       2.055452                    0.999559      21.644951      59.701183       0.632470       0.472028      -1.022979       0.004714      -0.053584       0.035871       0.064654       0.023606       0.027560       0.081437       0.003375       0.147049      -0.078809      -0.031977       0.110787              9.565413       7.989527      -1.669007      -0.138412      13.348997      -5.049662       7.357716          -0.000551
          109              C       9.856299       9.482690       0.789276       0.556201      24.417864 0.26382892E+03  0.55068915E+04                                 7.725158                            5.720510      -0.004916       2.049867                    0.999632      22.408188      61.880595       0.630875       0.465134      -1.029082       0.045633       0.010844       0.033335       0.057543      -0.046776      -0.040619       0.057219      -0.062716       0.087711      -0.072276      -0.033277       0.105554              9.307272      13.923520       2.397565       3.135298       6.745058      -1.276598       7.253239          -0.003748
          110              C       8.489177       8.978128       0.409054      -0.011327      36.472316 0.41466494E+03  0.95447063E+04                                 9.461151                            6.706245       0.075999       2.034022                    0.999358      26.640815      73.508234       0.654257       0.406717      -1.080523      -0.033199      -0.013025      -0.004033       0.035890      -0.004253       0.002175       0.004743       0.002150       0.028314      -0.010415      -0.000444       0.010858             11.691826      17.020233       3.457010       3.967341       9.068706      -2.111850       8.986538           0.018207
          111              C       7.919181       7.875252       0.989298      -0.094802      32.260684 0.41132454E+03  0.95892123E+04                                 8.927621                            6.862835      -0.087867       1.952530                    0.999446      29.163923      84.985159       0.611863       0.429392      -1.050347      -0.018975       0.010620      -0.017880       0.028152      -0.024854       0.002288       0.008164      -0.015844       0.033466      -0.032689       0.009690       0.022999             10.145966      12.979123       3.252760       2.118721       9.153718      -2.502751       8.305057           0.004481
          112              C       7.778852       9.615649      17.428944      -0.106023      33.217394 0.42278361E+03  0.99129337E+04                                 9.093467                            6.949010      -0.075708       1.950918                    0.999541      29.377236      85.531370       0.609906       0.428311      -1.052214      -0.017841      -0.022562       0.008513       0.029997      -0.000769      -0.024499       0.008058      -0.036904      -0.011166      -0.035823       0.010555       0.025268             10.423710      13.405502       1.733369       3.819298       8.427673      -2.569833       9.437954           0.005327
          113              C       7.511214      16.442572       3.205758       0.599007      23.804999 0.25308851E+03  0.52457682E+04                                 7.645926                            5.643283      -0.002373       2.056869                    0.999635      22.183333      61.721484       0.626249       0.471870      -1.021937       0.008966       0.054708      -0.028714       0.062432      -0.023023      -0.011198       0.091427      -0.033571       0.060458      -0.079951      -0.029354       0.109305              9.209307       8.573189       1.714925      -0.120221       9.837552      -5.000993       9.217179           0.000815
          114              C       7.210303      15.271511       4.101352      -0.016798      37.326823 0.43486428E+03  0.10123675E+05                                 9.643985                            6.885952       0.093745       2.036474                    0.999347      26.907994      74.529708       0.643452       0.408889      -1.079694      -0.006815      -0.027744       0.028033       0.040025      -0.003358       0.003955       0.002138       0.004126      -0.016256      -0.007958       0.000775       0.007183             12.123773       9.842525       2.687101      -0.329428      14.158618      -7.594118      12.370177           0.016811
          115              C       5.966150      14.640809       4.050896      -0.096605      32.090939 0.41231759E+03  0.95559055E+04                                 8.771955                            6.785074       0.117851       2.016024                    0.999677      28.584936      81.309872       0.631186       0.418705      -1.063871       0.008992      -0.012927       0.016366       0.022712      -0.016551       0.015103       0.002330       0.028582       0.017073      -0.027125      -0.000009       0.027134             10.126873       9.617040       2.378705       0.060925      11.762382      -4.889782       9.001198           0.001993
          116              C       5.704299      13.514069       4.822152      -0.092950      31.783508 0.39991352E+03  0.92085063E+04                                 8.731130                            6.695846       0.086149       2.006998                    0.999699      28.497694      81.103410       0.632713       0.420413      -1.061568       0.017086       0.019440      -0.003700       0.026145       0.005734       0.000198       0.015554       0.030267      -0.026374      -0.025715       0.004740       0.020975             10.095870       9.115760       1.031680       0.965204      12.118104      -5.178164       9.053747           0.002297
          117              C       6.677921      12.985643       5.622240      -0.019947      36.920481 0.40875343E+03  0.93758213E+04                                 9.570155                            6.666223       0.116161       2.049888                    0.999382      26.496013      73.003945       0.654981       0.407689      -1.079775       0.008060       0.036562      -0.022952       0.043916      -0.000941      -0.005354       0.008131       0.009922       0.002450      -0.011330       0.000714       0.010616             12.305201       9.600098       2.561529       0.422244      17.388696      -7.018553       9.926808           0.002254
          118              C       7.893141      13.631686       5.688914      -0.100216      31.962759 0.40138316E+03  0.92705635E+04                                 8.821374                            6.740362       0.084947       2.008789                    0.999765      28.660198      82.261014       0.624771       0.424462      -1.056772      -0.017148       0.016007      -0.016456       0.028654      -0.017756       0.010627       0.017066       0.022371       0.016283      -0.033943       0.015362       0.018581             10.302827       9.233255       3.057400      -0.094013      13.073142      -4.495377       8.602084           0.001797
          119              C       8.173799      14.744790       4.959104      -0.100956      32.206924 0.41016802E+03  0.95129587E+04                                 8.836976                            6.800778       0.093976       2.010450                    0.999689      28.692409      82.188088       0.624548       0.422850      -1.059103      -0.018098      -0.011388       0.005053       0.021972       0.005195      -0.000131       0.018982       0.033084      -0.017440      -0.029452       0.008749       0.020703             10.237628       8.900592       1.539513       0.566563      11.731749      -5.212739      10.080543           0.000757
          120              C       6.465258      11.742989       6.397100       0.625823      23.922258 0.24402499E+03  0.50064818E+04                                 7.699365                            5.542241      -0.032442       2.055451                    0.999559      21.644964      59.701233       0.632470       0.472028      -1.022979      -0.004714      -0.053584       0.035871       0.064654      -0.023606      -0.027560       0.081437       0.003375       0.147049      -0.078810      -0.031977       0.110787              9.565425       7.989534       1.669008       0.138413      13.349017      -5.049671       7.357725          -0.000551
          121              C      11.844051       0.959690       0.789276       0.556201      24.417987 0.26383040E+03  0.55069299E+04                                 7.725182                            5.720525      -0.004912       2.049866                    0.999632      22.408254      61.880813       0.630875       0.465134      -1.029083      -0.045634       0.010844       0.033335       0.057543       0.046777       0.040621       0.057221      -0.062717       0.087712      -0.072278      -0.033279       0.105557              9.307305      13.923578      -2.397575      -3.135314       6.745075      -1.276599       7.253261          -0.003747
          122              C      13.211173       0.455128       0.409054      -0.011327      36.472279 0.41466434E+03  0.95446890E+04                                 9.461142                            6.706238       0.076000       2.034023                    0.999358      26.640803      73.508183       0.654257       0.406717      -1.080524       0.033200      -0.013026      -0.004034       0.035891       0.004254      -0.002174       0.004744       0.002150       0.028314      -0.010415      -0.000443       0.010859             11.691814      17.020213      -3.457005      -3.967337       9.068699      -2.111849       8.986532           0.018207
          123              C      13.781169      16.398252       0.989298      -0.094807      32.260795 0.41132627E+03  0.95892642E+04                                 8.927648                            6.862855      -0.087874       1.952527                    0.999446      29.163977      84.985407       0.611861       0.429393      -1.050346       0.018975       0.010620      -0.017881       0.028152       0.024855      -0.002287       0.008164      -0.015845       0.033467      -0.032690       0.009690       0.023000             10.145997      12.979164      -3.252775      -2.118724       9.153748      -2.502759       8.305079           0.004481
          124              C      13.921498       1.092649      17.428944      -0.106029      33.217569 0.42278624E+03  0.99130134E+04                                 9.093509                            6.949040      -0.075719       1.950914                    0.999541      29.377327      85.531786       0.609904       0.428312      -1.052213       0.017841      -0.022562       0.008513       0.029997       0.000771       0.024500       0.008058      -0.036906      -0.011164      -0.035824       0.010555       0.025269             10.423760      13.405572      -1.733374      -3.819324       8.427708      -2.569846       9.438001           0.005326
          125              C       6.955686       7.919572       5.804242       0.599003      23.805108 0.25308983E+03  0.52458021E+04                                 7.645948                            5.643298      -0.002366       2.056870                    0.999635      22.183389      61.721668       0.626248       0.471870      -1.021937      -0.008967       0.054709       0.028714       0.062434       0.023024      -0.011200      -0.091430      -0.033571       0.060461      -0.079953      -0.029355       0.109308              9.209335       8.573211      -1.714932      -0.120225       9.837584       5.001013       9.217210           0.000814
          126              C       7.256597       6.748511       4.908648      -0.016798      37.326844 0.43486454E+03  0.10123681E+05                                 9.643978                            6.885947       0.093748       2.036475                    0.999347      26.908020      74.529736       0.643453       0.408888      -1.079695       0.006816      -0.027745      -0.028035       0.040027       0.003358       0.003956      -0.002138       0.004127      -0.016257      -0.007959       0.000775       0.007184             12.123762       9.842515      -2.687094      -0.329423      14.158603       7.594111      12.370169           0.016811
          127              C       8.500750       6.117809       4.959104      -0.096606      32.090957 0.41231791E+03  0.95559149E+04                                 8.771959                            6.785077       0.117851       2.016023                    0.999677      28.584950      81.309925       0.631186       0.418705      -1.063871      -0.008992      -0.012927      -0.016367       0.022712       0.016552       0.015103      -0.002330       0.028582       0.017072      -0.027125      -0.000008       0.027134             10.126877       9.617047      -2.378704       0.060927      11.762384       4.889782       9.001200           0.001991
          128              C       8.762601       4.991069       4.187848      -0.092950      31.783473 0.39991303E+03  0.92084919E+04                                 8.731124                            6.695842       0.086150       2.006998                    0.999699      28.497673      81.103330       0.632713       0.420413      -1.061568      -0.017086       0.019440       0.003699       0.026144      -0.005734       0.000197      -0.015554       0.030266      -0.026373      -0.025714       0.004740       0.020975             10.095862       9.115754      -1.031677       0.965205      12.118092       5.178159       9.053739           0.002298
          129              C       7.788979       4.462643       3.387760      -0.019947      36.920443 0.40875293E+03  0.93758080E+04                                 9.570156                            6.666224       0.116157       2.049887                    0.999382      26.495988      73.003898       0.654980       0.407690      -1.079775      -0.008060       0.036562       0.022951       0.043915       0.000941      -0.005355      -0.008132       0.009922       0.002453      -0.011330       0.000713       0.010617             12.305202       9.600097      -2.561526       0.422245      17.388698       7.018556       9.926810           0.002254
          130              C       6.573759       5.108686       3.321086      -0.100216      31.962718 0.40138251E+03  0.92705449E+04                                 8.821368                            6.740358       0.084946       2.008789                    0.999765      28.660172      82.260930       0.624771       0.424462      -1.056772       0.017147       0.016007       0.016456       0.028654       0.017756       0.010627      -0.017066       0.022370       0.016283      -0.033943       0.015362       0.018580             10.302819       9.233245      -3.057392      -0.094009      13.073132       4.495376       8.602081           0.001798
          131              C       6.293102       6.221790       4.050896      -0.100956      32.206970 0.41016857E+03  0.95129745E+04                                 8.836984                            6.800782       0.093974       2.010449                    0.999689      28.692428      82.188158       0.624548       0.422850      -1.059103       0.018098      -0.011388      -0.005053       0.021972      -0.005194      -0.000131      -0.018983       0.033085      -0.017440      -0.029453       0.008750       0.020704             10.237638       8.900597      -1.539508       0.566569      11.731761       5.212749      10.080557           0.000755
          132              C       8.001642       3.219989       2.612900       0.625824      23.922219 0.24402458E+03  0.50064712E+04                                 7.699356                            5.542236      -0.032444       2.055451                    0.999559      21.644947      59.701170       0.632470       0.472028      -1.022979       0.004713      -0.053583      -0.035871       0.064654       0.023606      -0.027560      -0.081437       0.003375       0.147047      -0.078809      -0.031977       0.110786              9.565412       7.989525      -1.669002       0.138415      13.348995       5.049662       7.357716          -0.000550
          133              C       2.622849       9.482690       8.220724       0.556206      24.418261 0.26383366E+03  0.55070156E+04                                 7.725237                            5.720559      -0.004899       2.049867                    0.999632      22.408421      61.881398       0.630873       0.465134      -1.029083       0.045636       0.010847      -0.033334       0.057545      -0.046781       0.040626      -0.057227      -0.062721       0.087715      -0.072283      -0.033284       0.105567              9.307379      13.923712       2.397597      -3.135350       6.745116       1.276602       7.253309          -0.003749
          134              C       1.255727       8.978128       8.600946      -0.011328      36.472464 0.41466631E+03  0.95447459E+04                                 9.461168                            6.706250       0.075991       2.034019                    0.999358      26.640886      73.508468       0.654257       0.406717      -1.080524      -0.033203      -0.013026       0.004033       0.035893      -0.004255      -0.002174      -0.004747       0.002147       0.028318      -0.010417      -0.000444       0.010861             11.691854      17.020276       3.457018      -3.967354       9.068726       2.111858       8.986559           0.018208
          135              C       0.685731       7.875252       8.020702      -0.094806      32.260839 0.41132662E+03  0.95892744E+04                                 8.927652                            6.862855      -0.087873       1.952527                    0.999446      29.164009      84.985509       0.611861       0.429392      -1.050346      -0.018975       0.010620       0.017881       0.028152      -0.024855      -0.002287      -0.008164      -0.015847       0.033468      -0.032690       0.009690       0.023000             10.146005      12.979177       3.252782      -2.118724       9.153757       2.502762       8.305082           0.004481
          136              C       0.545402       9.615649       9.601056      -0.106029      33.217725 0.42278818E+03  0.99130717E+04                                 9.093534                            6.949053      -0.075729       1.950909                    0.999541      29.377441      85.532212       0.609903       0.428311      -1.052213      -0.017842      -0.022563      -0.008514       0.029998      -0.000773       0.024499      -0.008057      -0.036909      -0.011158      -0.035824       0.010554       0.025270             10.423793      13.405613       1.733384      -3.819333       8.427739       2.569859       9.438028           0.005326
          137              C       6.955686       0.603428      14.814242       0.599008      23.804996 0.25308844E+03  0.52457667E+04                                 7.645927                            5.643284      -0.002374       2.056869                    0.999635      22.183330      61.721485       0.626249       0.471870      -1.021937      -0.008966      -0.054708       0.028713       0.062432      -0.023023      -0.011198       0.091426      -0.033571       0.060458      -0.079951      -0.029354       0.109304              9.209309       8.573190       1.714926      -0.120223       9.837554      -5.000995       9.217182           0.000815
          138              C       7.256597       1.774489      13.918648      -0.016798      37.326821 0.43486405E+03  0.10123668E+05                                 9.643986                            6.885951       0.093744       2.036473                    0.999347      26.907992      74.529708       0.643452       0.408889      -1.079694       0.006815       0.027743      -0.028033       0.040025      -0.003358       0.003955       0.002138       0.004126      -0.016257      -0.007959       0.000775       0.007183             12.123776       9.842524       2.687100      -0.329427      14.158621      -7.594122      12.370184           0.016811
          139              C       8.500750       2.405191      13.969104      -0.096605      32.090929 0.41231745E+03  0.95559013E+04                                 8.771953                            6.785073       0.117851       2.016024                    0.999677      28.584931      81.309854       0.631186       0.418705      -1.063871      -0.008992       0.012927      -0.016366       0.022712      -0.016552       0.015102       0.002330       0.028582       0.017073      -0.027125      -0.000009       0.027133             10.126871       9.617041       2.378704       0.060926      11.762378      -4.889780       9.001195           0.001992
          140              C       8.762601       3.531931      13.197848      -0.092950      31.783508 0.39991354E+03  0.92085068E+04                                 8.731130                            6.695847       0.086149       2.006998                    0.999699      28.497695      81.103415       0.632713       0.420413      -1.061568      -0.017086      -0.019440       0.003700       0.026145       0.005734       0.000198       0.015554       0.030267      -0.026374      -0.025715       0.004740       0.020975             10.095870       9.115762       1.031681       0.965205      12.118103      -5.178164       9.053747           0.002297
          141              C       7.788979       4.060357      12.397760      -0.019947      36.920484 0.40875345E+03  0.93758218E+04                                 9.570156                            6.666223       0.116162       2.049888                    0.999382      26.496014      73.003946       0.654981       0.407689      -1.079775      -0.008060      -0.036562       0.022952       0.043916      -0.000941      -0.005354       0.008131       0.009922       0.002450      -0.011330       0.000714       0.010615             12.305202       9.600100       2.561531       0.422244      17.388697      -7.018554       9.926809           0.002254
          142              C       6.573759       3.414314      12.331086      -0.100216      31.962770 0.40138319E+03  0.92705652E+04                                 8.821377                            6.740363       0.084946       2.008789                    0.999765      28.660208      82.261067       0.624770       0.424462      -1.056772       0.017148      -0.016007       0.016456       0.028654      -0.017757       0.010627       0.017066       0.022370       0.016283      -0.033943       0.015362       0.018581             10.302832       9.233256       3.057397      -0.094009      13.073148      -4.495382       8.602092           0.001797
          143              C       6.293102       2.301210      13.060896      -0.100956      32.206953 0.41016823E+03  0.95129649E+04                                 8.836981                            6.800779       0.093976       2.010450                    0.999689      28.692416      82.188120       0.624548       0.422850      -1.059103       0.018098       0.011388      -0.005053       0.021972       0.005195      -0.000131       0.018982       0.033084      -0.017440      -0.029453       0.008749       0.020703             10.237637       8.900593       1.539510       0.566566      11.731761      -5.212750      10.080557           0.000757
          144              C       8.001642       5.303011      11.622900       0.625823      23.922259 0.24402499E+03  0.50064819E+04                                 7.699365                            5.542241      -0.032441       2.055451                    0.999559      21.644968      59.701246       0.632470       0.472028      -1.022979       0.004713       0.053584      -0.035871       0.064654      -0.023606      -0.027560       0.081437       0.003375       0.147049      -0.078810      -0.031977       0.110787              9.565425       7.989534       1.669009       0.138412      13.349016      -5.049671       7.357725          -0.000551
          145              C       2.622849      16.086310      17.230724       0.556206      24.418110 0.26383192E+03  0.55069698E+04                                 7.725206                            5.720541      -0.004903       2.049867                    0.999632      22.408337      61.881103       0.630874       0.465134      -1.029083       0.045635      -0.010846      -0.033334       0.057545       0.046780       0.040624       0.057225      -0.062720       0.087714      -0.072281      -0.033282       0.105563              9.307336      13.923632      -2.397582      -3.135329       6.745092      -1.276601       7.253283          -0.003746
          146              C       1.255727      16.590872      17.610946      -0.011329      36.472432 0.41466626E+03  0.95447440E+04                                 9.461164                            6.706251       0.075994       2.034021                    0.999358      26.640875      73.508424       0.654257       0.406717      -1.080524      -0.033201       0.013026       0.004034       0.035893       0.004255      -0.002174       0.004746       0.002148       0.028316      -0.010416      -0.000443       0.010860             11.691844      17.020256      -3.457010      -3.967351       9.068719      -2.111857       8.986556           0.018208
          147              C       0.685731       0.647748      17.030702      -0.094802      32.260720 0.41132505E+03  0.95892282E+04                                 8.927629                            6.862841      -0.087872       1.952528                    0.999446      29.163948      84.985272       0.611862       0.429392      -1.050346      -0.018975      -0.010620       0.017881       0.028153       0.024855      -0.002287       0.008164      -0.015845       0.033467      -0.032690       0.009690       0.023000             10.145975      12.979128      -3.252761      -2.118721       9.153730      -2.502758       8.305067           0.004481
          148              C       0.545402      15.953351       0.591056      -0.106024      33.217533 0.42278544E+03  0.99129908E+04                                 9.093501                            6.949032      -0.075724       1.950912                    0.999541      29.377323      85.531778       0.609904       0.428312      -1.052213      -0.017842       0.022563      -0.008514       0.029998       0.000772       0.024499       0.008058      -0.036908      -0.011160      -0.035824       0.010553       0.025271             10.423752      13.405555      -1.733374      -3.819317       8.427707      -2.569848       9.437994           0.005328
          149              C       7.511214       9.126428      12.215758       0.599003      23.805123 0.25309005E+03  0.52458073E+04                                 7.645947                            5.643298      -0.002362       2.056871                    0.999635      22.183399      61.721680       0.626248       0.471870      -1.021937       0.008967      -0.054710      -0.028715       0.062435       0.023024      -0.011200      -0.091430      -0.033571       0.060461      -0.079954      -0.029355       0.109309              9.209334       8.573212      -1.714933      -0.120225       9.837582       5.001012       9.217208           0.000813
          150              C       7.210303      10.297489      13.111352      -0.016799      37.326859 0.43486497E+03  0.10123692E+05                                 9.643977                            6.885948       0.093751       2.036476                    0.999347      26.908031      74.529752       0.643454       0.408888      -1.079696      -0.006816       0.027746       0.028035       0.040028       0.003358       0.003956      -0.002138       0.004128      -0.016256      -0.007959       0.000775       0.007184             12.123759       9.842516      -2.687097      -0.329426      14.158600       7.594105      12.370161           0.016811
          151              C       5.966150      10.928191      13.060896      -0.096605      32.090962 0.41231797E+03  0.95559166E+04                                 8.771960                            6.785077       0.117852       2.016024                    0.999677      28.584951      81.309930       0.631186       0.418705      -1.063871       0.008992       0.012927       0.016367       0.022712       0.016552       0.015103      -0.002331       0.028582       0.017072      -0.027125      -0.000008       0.027134             10.126878       9.617046      -2.378707       0.060924      11.762388       4.889784       9.001201           0.001991
          152              C       5.704299      12.054931      13.832152      -0.092950      31.783486 0.39991322E+03  0.92084976E+04                                 8.731126                            6.695844       0.086150       2.006998                    0.999699      28.497681      81.103365       0.632713       0.420413      -1.061568       0.017087      -0.019440      -0.003700       0.026145      -0.005734       0.000197      -0.015554       0.030266      -0.026373      -0.025715       0.004740       0.020975             10.095865       9.115756      -1.031678       0.965204      12.118098       5.178161       9.053742           0.002298
          153              C       6.677921      12.583357      14.632240      -0.019948      36.920450 0.40875304E+03  0.93758112E+04                                 9.570157                            6.666225       0.116157       2.049886                    0.999382      26.495993      73.003914       0.654980       0.407690      -1.079775       0.008060      -0.036562      -0.022952       0.043915       0.000941      -0.005355      -0.008132       0.009922       0.002453      -0.011330       0.000713       0.010617             12.305202       9.600097      -2.561526       0.422244      17.388699       7.018556       9.926810           0.002254
          154              C       7.893141      11.937314      14.698914      -0.100216      31.962705 0.40138243E+03  0.92705417E+04                                 8.821364                            6.740356       0.084946       2.008790                    0.999765      28.660160      82.260862       0.624771       0.424462      -1.056772      -0.017147      -0.016007      -0.016456       0.028654       0.017756       0.010627      -0.017066       0.022371       0.016282      -0.033943       0.015362       0.018581             10.302813       9.233245      -3.057397      -0.094014      13.073124       4.495369       8.602071           0.001798
          155              C       8.173799      10.824210      13.969104      -0.100956      32.206950 0.41016851E+03  0.95129727E+04                                 8.836980                            6.800782       0.093973       2.010449                    0.999689      28.692428      82.188151       0.624548       0.422850      -1.059103      -0.018099       0.011388       0.005053       0.021972      -0.005194      -0.000131      -0.018983       0.033086      -0.017441      -0.029453       0.008749       0.020704             10.237631       8.900598      -1.539512       0.566565      11.731752       5.212739      10.080544           0.000755
          156              C       6.465258      13.826011      15.407100       0.625824      23.922228 0.24402469E+03  0.50064740E+04                                 7.699359                            5.542238      -0.032445       2.055451                    0.999559      21.644947      59.701173       0.632470       0.472028      -1.022979      -0.004713       0.053584       0.035871       0.064654       0.023606      -0.027560      -0.081437       0.003375       0.147048      -0.078809      -0.031977       0.110786              9.565416       7.989526      -1.669003       0.138414      13.349002       5.049665       7.357719          -0.000550
          157              C      11.844051       7.563310       9.799276       0.556206      24.418318 0.26383435E+03  0.55070340E+04                                 7.725249                            5.720567      -0.004899       2.049866                    0.999632      22.408459      61.881538       0.630872       0.465134      -1.029082      -0.045636      -0.010848       0.033334       0.057545      -0.046781       0.040627      -0.057228      -0.062722       0.087715      -0.072284      -0.033285       0.105569              9.307394      13.923738       2.397602      -3.135357       6.745125       1.276603       7.253320          -0.003749
          158              C      13.211173       8.067872       9.419054      -0.011329      36.472535 0.41466720E+03  0.95447716E+04                                 9.461179                            6.706257       0.075989       2.034018                    0.999358      26.640916      73.508568       0.654257       0.406717      -1.080524       0.033203       0.013026      -0.004034       0.035894      -0.004255      -0.002173      -0.004747       0.002146       0.028318      -0.010417      -0.000444       0.010861             11.691869      17.020302       3.457024      -3.967361       9.068736       2.111859       8.986570           0.018208
          159              C      13.781169       9.170748       9.999298      -0.094802      32.260726 0.41132482E+03  0.95892209E+04                                 8.927626                            6.862836      -0.087868       1.952530                    0.999446      29.163951      84.985260       0.611863       0.429392      -1.050347       0.018975      -0.010620      -0.017881       0.028152      -0.024855      -0.002287      -0.008164      -0.015847       0.033468      -0.032690       0.009690       0.023000             10.145975      12.979134       3.252768      -2.118719       9.153730       2.502756       8.305061           0.004480
          160              C      13.921498       7.430351       8.418944      -0.106024      33.217629 0.42278662E+03  0.99130254E+04                                 9.093513                            6.949037      -0.075726       1.950910                    0.999541      29.377394      85.532022       0.609904       0.428311      -1.052213       0.017842       0.022563       0.008514       0.029998      -0.000773       0.024499      -0.008057      -0.036909      -0.011158      -0.035824       0.010553       0.025270             10.423769      13.405580       1.733382      -3.819321       8.427723       2.569854       9.438005           0.005325
          161              O      13.280614      16.389729       9.210022      -0.732915      46.718826 0.92506657E+03  0.25281825E+05                                10.142373                            9.251333       0.314004       2.063752                    0.998453      32.882840      89.960705       0.645957       0.346950      -1.157282      -0.053181      -0.086698      -0.071063       0.124075       0.094482       0.056699       0.048953       0.024183      -0.059337      -0.085377      -0.054834       0.140211             11.058864      10.695678       1.761830      -2.559063       8.877969      -3.169791      13.602945           0.458109
          162              O      12.991276       0.202847      12.259006      -0.515158      31.006799 0.45182950E+03  0.10388011E+05                                 7.764520                            6.496627       0.467437       2.217415                    0.998033      26.400635      67.616143       0.760529       0.350294      -1.147297       0.016645      -0.002437       0.020199       0.026287       0.031126       0.024320      -0.024324       0.058665      -0.078548      -0.060610       0.002532       0.058078              8.789436      10.838593       3.726951       2.195293       8.268568       2.603171       7.261147           0.054264
          163              O       0.640884       0.168755      11.507572      -0.538287      32.602112 0.48350052E+03  0.11322240E+05                                 8.073069                            6.777886       0.367752       2.172415                    0.998045      27.095075      70.363409       0.734088       0.356306      -1.140792      -0.006980       0.019924       0.014834       0.025802      -0.040764      -0.033887      -0.041753      -0.017616       0.097873      -0.082326       0.022561       0.059765              9.005612       7.615667      -1.378490      -2.549319       8.267957       4.040796      11.133213           0.029596
          164              O      14.291851       5.776889      16.043206      -0.569940      33.244509 0.46905433E+03  0.10859458E+05                                 8.091479                            6.562717       0.609395       2.242727                    0.999056      27.031087      68.933838       0.768326       0.344330      -1.154982       0.037958      -0.015154      -0.024007       0.047401      -0.055490      -0.007529      -0.028546       0.008781       0.112086      -0.080209       0.026257       0.053953              9.326046       7.650690      -2.474371      -2.426197      11.955052       4.511211       8.372395           0.004281
          165              O       1.947245       5.805868      15.378268      -0.536927      30.980467 0.45425947E+03  0.10440690E+05                                 7.725057                            6.469244       0.515003       2.225790                    0.998201      26.615593      67.790756       0.771341       0.345489      -1.153162      -0.013968      -0.010740       0.002099       0.017744       0.047336       0.015255      -0.029455       0.029571      -0.049903      -0.064031       0.005708       0.058323              8.802102       9.571206       3.955619       1.264753      10.995867       2.504298       5.839234           0.020279
          166              O      10.414721      16.706785      10.766950      -0.515236      31.220007 0.44246805E+03  0.10111651E+05                                 7.809589                            6.397935       0.568458       2.249884                    0.998173      26.327432      67.051796       0.772568       0.346920      -1.150989      -0.026824      -0.015868      -0.000606       0.031172       0.028933       0.044225       0.014863       0.022589       0.078399      -0.047832      -0.020104       0.067936              9.055176      12.922992       0.210398       4.029119       5.826305       1.478152       8.416231           0.056558
          167              O      10.374214      15.165826       9.186596      -0.416684      23.218302 0.34416179E+03  0.73850614E+04                                 6.288945                            5.623528       0.907941       2.367269                    0.999563      25.000246      61.666142       0.828377       0.344577      -1.153124      -0.012898       0.017108       0.008501       0.023050      -0.000875      -0.022577      -0.005448       0.004954       0.011874      -0.021536      -0.003730       0.025266              6.621130       7.322425      -1.869830      -0.287177       6.898350       1.630248       5.642614           0.203067
          168              O       1.186286       7.866729      17.819978      -0.732925      46.719332 0.92507885E+03  0.25282240E+05                                10.142427                            9.251378       0.314011       2.063751                    0.998453      32.883087      89.961465       0.645957       0.346949      -1.157284       0.053181      -0.086697       0.071062       0.124074      -0.094476       0.056691      -0.048941       0.024194      -0.059349      -0.085370      -0.054827       0.140197             11.058927      10.695733      -1.761842      -2.559083       8.878014       3.169817      13.603034           0.458091
          169              O       1.475624       8.725847      14.770994      -0.515159      31.006845 0.45183034E+03  0.10388035E+05                                 7.764525                            6.496631       0.467432       2.217413                    0.998033      26.400666      67.616228       0.760529       0.350294      -1.147298      -0.016645      -0.002437      -0.020199       0.026287      -0.031127       0.024319       0.024325       0.058666      -0.078551      -0.060611       0.002533       0.058079              8.789442      10.838598      -3.726953       2.195296       8.268573      -2.603174       7.261154           0.054261
          170              O      13.826016       8.691755      15.522428      -0.538289      32.602195 0.48350206E+03  0.11322285E+05                                 8.073082                            6.777896       0.367753       2.172414                    0.998045      27.095118      70.363556       0.734087       0.356306      -1.140792       0.006980       0.019924      -0.014834       0.025802       0.040765      -0.033887       0.041754      -0.017616       0.097874      -0.082327       0.022561       0.059765              9.005627       7.615678       1.378492      -2.549322       8.267971      -4.040806      11.133233           0.029594
          171              O       0.175049      14.299889      10.986794      -0.569940      33.244579 0.46905541E+03  0.10859490E+05                                 8.091493                            6.562726       0.609393       2.242726                    0.999056      27.031108      68.933926       0.768325       0.344331      -1.154982      -0.037959      -0.015154       0.024008       0.047401       0.055490      -0.007529       0.028546       0.008781       0.112087      -0.080210       0.026257       0.053953              9.326063       7.650702       2.474376      -2.426201      11.955079      -4.511222       8.372408           0.004279
          172              O      12.519655      14.328868      11.651732      -0.536927      30.980484 0.45425971E+03  0.10440697E+05                                 7.725061                            6.469246       0.515002       2.225789                    0.998201      26.615597      67.790778       0.771341       0.345489      -1.153162       0.013968      -0.010739      -0.002098       0.017744      -0.047336       0.015255       0.029455       0.029571      -0.049904      -0.064031       0.005708       0.058323              8.802107       9.571214      -3.955623       1.264754      10.995873      -2.504298       5.839235           0.020277
          173              O       4.052179       8.183785      16.263050      -0.515237      31.220056 0.44246889E+03  0.10111676E+05                                 7.809601                            6.397944       0.568456       2.249883                    0.998173      26.327442      67.051857       0.772567       0.346920      -1.150989       0.026825      -0.015867       0.000606       0.031172      -0.028932       0.044225      -0.014865       0.022588       0.078398      -0.047830      -0.020106       0.067935              9.055189      12.923012      -0.210399       4.029125       5.826313      -1.478155       8.416244           0.056558
          174              O       4.092686       6.642826      17.843404      -0.416685      23.218323 0.34416220E+03  0.73850737E+04                                 6.288958                            5.623539       0.907930       2.367266                    0.999563      25.000212      61.666112       0.828375       0.344578      -1.153123       0.012899       0.017108      -0.008500       0.023051       0.000874      -0.022572       0.005447       0.004959       0.011875      -0.021530      -0.003733       0.025262              6.621143       7.322440       1.869833      -0.287177       6.898364      -1.630253       5.642626           0.203060
          175              O       1.186286       0.656271       8.809978      -0.732928      46.719446 0.92508156E+03  0.25282342E+05                                10.142467                            9.251410       0.313998       2.063747                    0.998453      32.883059      89.961545       0.645954       0.346950      -1.157282       0.053182       0.086698       0.071063       0.124076       0.094477       0.056693       0.048949       0.024188      -0.059337      -0.085373      -0.054830       0.140202             11.058973      10.695778       1.761852      -2.559099       8.878050      -3.169835      13.603091           0.458083
          176              O       1.475624      16.843153       5.760994      -0.515158      31.006796 0.45182947E+03  0.10388010E+05                                 7.764515                            6.496623       0.467436       2.217415                    0.998033      26.400645      67.616147       0.760530       0.350294      -1.147298      -0.016645       0.002437      -0.020199       0.026287       0.031127       0.024320      -0.024327       0.058667      -0.078549      -0.060613       0.002534       0.058079              8.789430      10.838585       3.726947       2.195293       8.268562       2.603169       7.261145           0.054263
          177              O      13.826016      16.877245       6.512428      -0.538288      32.602085 0.48350016E+03  0.11322229E+05                                 8.073063                            6.777882       0.367755       2.172416                    0.998045      27.095072      70.363387       0.734088       0.356306      -1.140792       0.006980      -0.019924      -0.014834       0.025802      -0.040764      -0.033887      -0.041753      -0.017616       0.097873      -0.082326       0.022561       0.059765              9.005604       7.615662      -1.378489      -2.549314       8.267951       4.040792      11.133199           0.029595
          178              O       0.175049      11.269111       1.976794      -0.569940      33.244535 0.46905473E+03  0.10859470E+05                                 8.091484                            6.562720       0.609394       2.242726                    0.999056      27.031097      68.933874       0.768326       0.344331      -1.154982      -0.037958       0.015154       0.024007       0.047401      -0.055490      -0.007529      -0.028546       0.008782       0.112086      -0.080209       0.026257       0.053953              9.326052       7.650693      -2.474373      -2.426198      11.955062       4.511215       8.372399           0.004281
          179              O      12.519655      11.240132       2.641732      -0.536927      30.980414 0.45425855E+03  0.10440664E+05                                 7.725049                            6.469238       0.515011       2.225792                    0.998201      26.615567      67.790671       0.771341       0.345489      -1.153162       0.013968       0.010740      -0.002099       0.017744       0.047335       0.015255      -0.029454       0.029570      -0.049903      -0.064030       0.005708       0.058322              8.802092       9.571198       3.955613       1.264751      10.995853       2.504292       5.839227           0.020279
          180              O       4.052179       0.339215       7.253050      -0.515235      31.220074 0.44246918E+03  0.10111682E+05                                 7.809590                            6.397935       0.568463       2.249885                    0.998173      26.327497      67.051943       0.772570       0.346919      -1.150990       0.026822       0.015871       0.000607       0.031172       0.028938       0.044227       0.014857       0.022593       0.078402      -0.047840      -0.020097       0.067937              9.055177      12.922995       0.210400       4.029121       5.826304       1.478151       8.416232           0.056561
          181              O       4.092686       1.880174       8.833404      -0.416685      23.218437 0.34416434E+03  0.73851241E+04                                 6.288928                            5.623514       0.907963       2.367274                    0.999563      25.000528      61.666716       0.828387       0.344573      -1.153128       0.012893      -0.017106      -0.008501       0.023046      -0.000878      -0.022602      -0.005453       0.004925       0.011864      -0.021569      -0.003715       0.025284              6.621111       7.322404      -1.869824      -0.287177       6.898331       1.630242       5.642598           0.203073
          182              O      13.280614       9.179271       0.200022      -0.732920      46.719088 0.92507293E+03  0.25282038E+05                                10.142396                            9.251352       0.314014       2.063753                    0.998453      32.882984      89.961114       0.645958       0.346949      -1.157283      -0.053182       0.086697      -0.071062       0.124075      -0.094479       0.056693      -0.048944       0.024194      -0.059348      -0.085373      -0.054829       0.140202             11.058890      10.695699      -1.761835      -2.559071       8.877987       3.169802      13.602985           0.458102
          183              O      12.991276       8.320153       3.249006      -0.515158      31.006798 0.45182954E+03  0.10388013E+05                                 7.764521                            6.496628       0.467432       2.217413                    0.998033      26.400636      67.616149       0.760529       0.350294      -1.147297       0.016646       0.002437       0.020199       0.026287      -0.031126       0.024319       0.024322       0.058663      -0.078550      -0.060608       0.002531       0.058077              8.789436      10.838592      -3.726951       2.195293       8.268568      -2.603171       7.261149           0.054263
          184              O       0.640884       8.354245       2.497572      -0.538289      32.602199 0.48350209E+03  0.11322286E+05                                 8.073084                            6.777897       0.367753       2.172414                    0.998045      27.095116      70.363554       0.734087       0.356306      -1.140792      -0.006980      -0.019924       0.014834       0.025801       0.040765      -0.033887       0.041753      -0.017616       0.097874      -0.082327       0.022562       0.059765              9.005629       7.615679       1.378493      -2.549324       8.267973      -4.040807      11.133237           0.029594
          185              O      14.291851       2.746111       7.033206      -0.569940      33.244531 0.46905475E+03  0.10859471E+05                                 8.091484                            6.562721       0.609396       2.242727                    0.999056      27.031093      68.933868       0.768326       0.344331      -1.154982       0.037959       0.015153      -0.024007       0.047401       0.055490      -0.007529       0.028546       0.008781       0.112087      -0.080209       0.026256       0.053953              9.326051       7.650694       2.474370      -2.426197      11.955061      -4.511214       8.372398           0.004279
          186              O       1.947245       2.717132       6.368268      -0.536928      30.980521 0.45426035E+03  0.10440716E+05                                 7.725066                            6.469249       0.514997       2.225787                    0.998201      26.615617      67.790837       0.771341       0.345489      -1.153162      -0.013968       0.010739       0.002098       0.017744      -0.047336       0.015254       0.029456       0.029572      -0.049903      -0.064033       0.005709       0.058324              8.802114       9.571219      -3.955627       1.264756      10.995884      -2.504303       5.839240           0.020278
          187              O      10.414721       8.862215       1.756950      -0.515238      31.220012 0.44246817E+03  0.10111659E+05                                 7.809612                            6.397954       0.568450       2.249881                    0.998173      26.327357      67.051706       0.772564       0.346922      -1.150987      -0.026828       0.015863      -0.000604       0.031173      -0.028924       0.044222      -0.014876       0.022581       0.078394      -0.047817      -0.020116       0.067934              9.055202      12.923030      -0.210398       4.029128       5.826322      -1.478158       8.416254           0.056557
          188              O      10.374214      10.403174       0.176596      -0.416681      23.218120 0.34415836E+03  0.73849798E+04                                 6.288987                            5.623564       0.907895       2.367259                    0.999563      24.999768      61.665219       0.828360       0.344585      -1.153116      -0.012906      -0.017111       0.008500       0.023057       0.000868      -0.022532       0.005438       0.005006       0.011890      -0.021477      -0.003757       0.025234              6.621175       7.322476       1.869843      -0.287177       6.898396      -1.630263       5.642652           0.203051
          189              O       8.419736       0.656271       0.200022      -0.732923      46.719158 0.92507469E+03  0.25282086E+05                                10.142375                            9.251334       0.314027       2.063757                    0.998453      32.883105      89.961306       0.645962       0.346947      -1.157286       0.053180       0.086695      -0.071060       0.124071       0.094471      -0.056687      -0.048935       0.024195      -0.059356      -0.085364      -0.054825       0.140189             11.058866      10.695674       1.761828       2.559062       8.877968       3.169793      13.602956           0.458088
          190              O       8.709074      16.843153       3.249006      -0.515160      31.006889 0.45183109E+03  0.10388058E+05                                 7.764539                            6.496641       0.467434       2.217413                    0.998033      26.400668      67.616282       0.760528       0.350294      -1.147297      -0.016645       0.002436       0.020199       0.026287       0.031125      -0.024318       0.024322       0.058660      -0.078552      -0.060606       0.002531       0.058075              8.789459      10.838619       3.726962      -2.195300       8.268590      -2.603180       7.261167           0.054262
          191              O       6.592566      16.877245       2.497572      -0.538291      32.602306 0.48350403E+03  0.11322344E+05                                 8.073103                            6.777911       0.367753       2.172414                    0.998045      27.095158      70.363711       0.734086       0.356306      -1.140792       0.006980      -0.019924       0.014833       0.025801      -0.040765       0.033887       0.041754      -0.017616       0.097875      -0.082327       0.022562       0.059766              9.005652       7.615695      -1.378495       2.549329       8.267994      -4.040820      11.133267           0.029594
          192              O       7.408499      11.269111       7.033206      -0.569939      33.244472 0.46905361E+03  0.10859437E+05                                 8.091474                            6.562713       0.609400       2.242729                    0.999056      27.031060      68.933755       0.768326       0.344331      -1.154982      -0.037958       0.015154      -0.024008       0.047401      -0.055490       0.007529       0.028546       0.008782       0.112086      -0.080209       0.026256       0.053953              9.326040       7.650685      -2.474370       2.426195      11.955047      -4.511208       8.372388           0.004281
          193              O       5.286205      11.240132       6.368268      -0.536926      30.980495 0.45425989E+03  0.10440702E+05                                 7.725060                            6.469245       0.514996       2.225787                    0.998201      26.615610      67.790806       0.771341       0.345489      -1.153163       0.013969       0.010739       0.002098       0.017744       0.047337      -0.015254       0.029455       0.029573      -0.049903      -0.064032       0.005708       0.058324              8.802108       9.571212       3.955623      -1.264755      10.995875      -2.504301       5.839237           0.020279
          194              O      11.285629       0.339215       1.756950      -0.515235      31.219917 0.44246657E+03  0.10111611E+05                                 7.809586                            6.397934       0.568458       2.249884                    0.998173      26.327352      67.051609       0.772567       0.346921      -1.150988       0.026827       0.015864      -0.000605       0.031172       0.028927      -0.044222      -0.014873       0.022583       0.078396      -0.047822      -0.020113       0.067934              9.055171      12.922980       0.210398      -4.029114       5.826304      -1.478153       8.416228           0.056561
          195              O      11.326136       1.880174       0.176596      -0.416676      23.218139 0.34415875E+03  0.73849873E+04                                 6.288968                            5.623547       0.907902       2.367260                    0.999563      24.999897      61.665449       0.828365       0.344582      -1.153118       0.012905      -0.017112       0.008500       0.023056      -0.000870       0.022542       0.005440       0.004994       0.011884      -0.021490      -0.003751       0.025241              6.621154       7.322453      -1.869837       0.287177       6.898375      -1.630256       5.642635           0.203065
          196              O       6.047164       9.179271       8.809978      -0.732927      46.719497 0.92508272E+03  0.25282363E+05                                10.142425                            9.251374       0.314026       2.063755                    0.998452      32.883227      89.961775       0.645960       0.346947      -1.157286      -0.053182       0.086695       0.071058       0.124071      -0.094476      -0.056691       0.048930       0.024206      -0.059376      -0.085366      -0.054828       0.140194             11.058925      10.695733      -1.761843       2.559082       8.878015      -3.169818      13.603027           0.458090
          197              O       5.757826       8.320153       5.760994      -0.515155      31.006713 0.45182808E+03  0.10387967E+05                                 7.764490                            6.496604       0.467437       2.217416                    0.998033      26.400650      67.616072       0.760533       0.350292      -1.147299       0.016645       0.002437      -0.020198       0.026286      -0.031127      -0.024320      -0.024329       0.058670      -0.078557      -0.060616       0.002535       0.058081              8.789399      10.838549      -3.726932      -2.195281       8.268532       2.603155       7.261116           0.054268
          198              O       7.874334       8.354245       6.512428      -0.538288      32.602209 0.48350226E+03  0.11322291E+05                                 8.073082                            6.777896       0.367747       2.172413                    0.998045      27.095129      70.363580       0.734087       0.356306      -1.140792      -0.006980      -0.019923      -0.014835       0.025801       0.040767       0.033886      -0.041754      -0.017613       0.097875      -0.082328       0.022563       0.059765              9.005628       7.615676       1.378492       2.549320       8.267974       4.040808      11.133234           0.029595
          199              O       7.058401       2.746111       1.976794      -0.569940      33.244581 0.46905541E+03  0.10859490E+05                                 8.091495                            6.562728       0.609396       2.242727                    0.999056      27.031096      68.933905       0.768325       0.344331      -1.154982       0.037958       0.015153       0.024007       0.047401       0.055490       0.007530      -0.028546       0.008782       0.112087      -0.080209       0.026257       0.053953              9.326067       7.650704       2.474378       2.426203      11.955084       4.511225       8.372413           0.004282
          200              O       9.180695       2.717132       2.641732      -0.536927      30.980500 0.45426005E+03  0.10440708E+05                                 7.725065                            6.469250       0.515008       2.225791                    0.998201      26.615602      67.790808       0.771340       0.345489      -1.153162      -0.013969       0.010739      -0.002099       0.017745      -0.047334      -0.015254      -0.029453       0.029569      -0.049904      -0.064029       0.005707       0.058321              8.802112       9.571217      -3.955623      -1.264754      10.995880       2.504300       5.839238           0.020280
          201              O       3.181271       8.862215       7.253050      -0.515235      31.219997 0.44246791E+03  0.10111646E+05                                 7.809579                            6.397927       0.568465       2.249886                    0.998173      26.327456      67.051815       0.772570       0.346919      -1.150990      -0.026823       0.015869       0.000607       0.031172      -0.028936      -0.044227       0.014861       0.022592       0.078400      -0.047836      -0.020102       0.067938              9.055163      12.922971      -0.210399      -4.029112       5.826297       1.478150       8.416220           0.056558
          202              O       3.140764      10.403174       8.833404      -0.416682      23.218402 0.34416367E+03  0.73851090E+04                                 6.288942                            5.623525       0.907949       2.367270                    0.999563      25.000413      61.666508       0.828382       0.344575      -1.153126      -0.012895      -0.017108      -0.008501       0.023048       0.000876       0.022589      -0.005451       0.004941       0.011867      -0.021552      -0.003722       0.025275              6.621126       7.322422       1.869829       0.287177       6.898345       1.630246       5.642610           0.203073
          203              O       6.047164      16.389729      17.819978      -0.732926      46.719308 0.92507816E+03  0.25282218E+05                                10.142429                            9.251379       0.314011       2.063751                    0.998453      32.883058      89.961402       0.645957       0.346949      -1.157283      -0.053182      -0.086696       0.071063       0.124075       0.094476      -0.056693      -0.048942       0.024197      -0.059346      -0.085371      -0.054828       0.140199             11.058930      10.695732       1.761843       2.559084       8.878017       3.169820      13.603042           0.458083
          204              O       5.757826       0.202847      14.770994      -0.515161      31.006921 0.45183163E+03  0.10388074E+05                                 7.764545                            6.496645       0.467431       2.217412                    0.998033      26.400677      67.616319       0.760527       0.350294      -1.147297       0.016645      -0.002437      -0.020199       0.026287       0.031126      -0.024319       0.024323       0.058662      -0.078552      -0.060608       0.002531       0.058077              8.789466      10.838627       3.726966      -2.195304       8.268597      -2.603185       7.261175           0.054259
          205              O       7.874334       0.168755      15.522428      -0.538292      32.602301 0.48350396E+03  0.11322342E+05                                 8.073103                            6.777912       0.367757       2.172415                    0.998045      27.095155      70.363705       0.734086       0.356306      -1.140792      -0.006980       0.019923      -0.014834       0.025801      -0.040765       0.033886       0.041753      -0.017616       0.097874      -0.082326       0.022561       0.059765              9.005652       7.615696      -1.378495       2.549328       8.267995      -4.040821      11.133265           0.029594
          206              O       7.058401       5.776889      10.986794      -0.569939      33.244524 0.46905442E+03  0.10859461E+05                                 8.091485                            6.562720       0.609397       2.242728                    0.999056      27.031071      68.933812       0.768326       0.344331      -1.154982       0.037958      -0.015154       0.024008       0.047401      -0.055490       0.007530       0.028546       0.008782       0.112087      -0.080209       0.026257       0.053953              9.326054       7.650695      -2.474373       2.426199      11.955067      -4.511218       8.372401           0.004281
          207              O       9.180695       5.805868      11.651732      -0.536927      30.980538 0.45426063E+03  0.10440724E+05                                 7.725069                            6.469251       0.514996       2.225787                    0.998201      26.615624      67.790865       0.771341       0.345489      -1.153162      -0.013969      -0.010739      -0.002098       0.017744       0.047337      -0.015255       0.029455       0.029573      -0.049903      -0.064033       0.005708       0.058324              8.802118       9.571224       3.955629      -1.264757      10.995887      -2.504304       5.839243           0.020279
          208              O       3.181271      16.706785      16.263050      -0.515237      31.220023 0.44246837E+03  0.10111661E+05                                 7.809593                            6.397938       0.568456       2.249883                    0.998173      26.327433      67.051810       0.772568       0.346920      -1.150989      -0.026824      -0.015867       0.000607       0.031172       0.028933      -0.044226      -0.014865       0.022588       0.078399      -0.047831      -0.020105       0.067937              9.055180      12.922996       0.210400      -4.029120       5.826308      -1.478154       8.416236           0.056557
          209              O       3.140764      15.165826      17.843404      -0.416686      23.218329 0.34416232E+03  0.73850766E+04                                 6.288957                            5.623538       0.907933       2.367266                    0.999563      25.000230      61.666151       0.828375       0.344578      -1.153123      -0.012898       0.017109      -0.008500       0.023051      -0.000874       0.022572       0.005447       0.004960       0.011874      -0.021530      -0.003733       0.025263              6.621142       7.322439      -1.869833       0.287177       6.898363      -1.630252       5.642625           0.203052
          210              O       8.419736       7.866729       9.210022      -0.732926      46.719490 0.92508266E+03  0.25282349E+05                                10.142391                            9.251347       0.314039       2.063758                    0.998453      32.883324      89.961872       0.645964       0.346945      -1.157288       0.053180      -0.086693      -0.071055       0.124067      -0.094470      -0.056686       0.048922       0.024205      -0.059388      -0.085359      -0.054825       0.140184             11.058886      10.695699      -1.761835       2.559070       8.877985      -3.169802      13.602974           0.458098
          211              O       8.709074       8.725847      12.259006      -0.515155      31.006704 0.45182794E+03  0.10387962E+05                                 7.764484                            6.496599       0.467440       2.217417                    0.998033      26.400663      67.616079       0.760534       0.350292      -1.147299      -0.016644      -0.002437       0.020198       0.026285      -0.031127      -0.024320      -0.024332       0.058671      -0.078559      -0.060619       0.002537       0.058082              8.789392      10.838542      -3.726929      -2.195278       8.268525       2.603151       7.261109           0.054270
          212              O       6.592566       8.691755      11.507572      -0.538287      32.602179 0.48350174E+03  0.11322275E+05                                 8.073075                            6.777891       0.367747       2.172413                    0.998045      27.095122      70.363540       0.734088       0.356305      -1.140792       0.006980       0.019923       0.014834       0.025801       0.040767       0.033887      -0.041756      -0.017613       0.097875      -0.082330       0.022563       0.059766              9.005619       7.615670       1.378490       2.549318       8.267966       4.040802      11.133223           0.029595
          213              O       7.408499      14.299889      16.043206      -0.569940      33.244486 0.46905396E+03  0.10859448E+05                                 8.091476                            6.562715       0.609400       2.242728                    0.999056      27.031075      68.933801       0.768326       0.344331      -1.154982      -0.037958      -0.015154      -0.024008       0.047401       0.055490       0.007530      -0.028546       0.008782       0.112087      -0.080209       0.026257       0.053953              9.326042       7.650687       2.474370       2.426196      11.955048       4.511209       8.372391           0.004282
          214              O       5.286205      14.328868      15.378268      -0.536927      30.980458 0.45425933E+03  0.10440686E+05                                 7.725055                            6.469242       0.515002       2.225789                    0.998201      26.615595      67.790754       0.771342       0.345489      -1.153163       0.013969      -0.010739       0.002099       0.017745      -0.047335      -0.015254      -0.029454       0.029571      -0.049904      -0.064031       0.005708       0.058323              8.802100       9.571202      -3.955617      -1.264753      10.995865       2.504297       5.839232           0.020282
          215              O      11.285629       8.183785      10.766950      -0.515234      31.219988 0.44246774E+03  0.10111640E+05                                 7.809574                            6.397923       0.568467       2.249887                    0.998173      26.327465      67.051820       0.772571       0.346919      -1.150991       0.026822      -0.015870      -0.000608       0.031171      -0.028937      -0.044227       0.014860       0.022593       0.078400      -0.047838      -0.020100       0.067938              9.055156      12.922960      -0.210400      -4.029110       5.826294       1.478149       8.416216           0.056559
          216              O      11.326136       6.642826       9.186596      -0.416683      23.218487 0.34416527E+03  0.73851509E+04                                 6.288949                            5.623531       0.907943       2.367266                    0.999563      25.000501      61.666735       0.828383       0.344574      -1.153127       0.012895       0.017107       0.008501       0.023048       0.000877       0.022594      -0.005452       0.004934       0.011866      -0.021558      -0.003719       0.025278              6.621134       7.322433       1.869832       0.287177       6.898353       1.630248       5.642616           0.203079

******************************************************
Auxiliary information for the entire system
The total spin magnetic moment of the unit cell is   7.796120
The total net atomic charge of the unit cell is   -0.000001
Accuracy of reproducing the electrostatic potential in the unit cell:
  The inner radius (bohr) =    5.0000
  The outer radius (bohr) =   12.0000
  Valid grid points have density less than (e/(bohr^3)) =    0.0001
  The number of valid grid points were=       203304
  The rms potential error without charges in kcal/mol is=      5.09291
  The rms potential error with partial charges in kcal/mol is=      0.77667
  The RRMSE value at monopole order=      0.15250
  The rms potential error with partial charges and cloud penetration in kcal/mol is=      0.77367
  The RRMSE value at monopole order with cloud penetration is=      0.15191
  The rms potential error with partial charges and atomic dipoles in kcal/mol is=      0.45072
  The RRMSE value at dipole order=      0.08850
  The rms potential error with partial charges, atomic dipoles and cloud penetration in kcal/mol is=      0.43415
  The RRMSE value at dipole order with cloud penetration=      0.08525

******************************************************
The electron densities and ab initio electrostatic potential were computed in VASP using the PBE functional and
projector augmented wave method. See the main text of the journal article for a description of computational details.
The atomic charges, dipoles, and quadrupoles were computed with the DDEC6 method as described in
(a) T. A. Manz and N. Gabaldon Limas, RSC Adv. 6 (2016) 47771-47801 DOI: 10.1039/c6ra04656h
(b) N. Gabaldon Limas and T. A. Manz, RSC Adv. 8 (2018) 2678-2707 DOI: 10.1039/c7ra11829e.
For each atom in the material, the electron cloud parameters were fit to the spherically averaged atom-in-material
electron density using radial positions for which this density was between 10^-4 and 10^-2 electrons per cubic bohr.
The polarizabilities, dispersion coefficients, and quantum Drude oscillator (QDO) parameters were fit using the MCLF method.
The magnetic structure of the system was optimized in VASP from the default ferromagnetic initial guess using spin polarization.
The atomic spin moments (ASMs) were computed on this optimized magnetic structure using the DDEC6 partition as inputs
to the method of T. A. Manz and D. S. Sholl, J. Chem. Theory Comput. 7 (2011) 4146-4164 DOI: 10.1021/ct200539n.
The RMSE and RRMSE were computed using a uniform grid with Ewald summation.
