# Supplementary material for: A collection of forcefield precursors for metal–organic frameworks
Source: RSC Adv. 2019 Nov 13;9(63):36492–507. doi: 10.1039/c9ra07327b (PMC9075174; doi:10.1039/c9ra07327b)
Supplement: RA-009-C9RA07327B-s6203 [file RA-009-C9RA07327B-s6203.xyz]

  324
jmolscript: load "" {1 1 1} spacegroup "x,y,z" unitcell [{     18.453000     0.000000     0.000000 }, {      9.226500    15.980767     0.000000 }, {      9.226516     5.326932    25.658684 }]
Cu    18.622227    16.746466    20.328092     0.866820
Cu    23.644764     7.461002    20.328092     0.865894
Cu    13.092047     7.754089    20.328092     0.867434
Cu    14.418263     8.519780    18.159934     0.867438
Cu    22.318546     8.226693    18.159934     0.866862
Cu    18.622225    15.215082    18.159934     0.865844
Cu    18.283789     4.561233     5.330592     0.866752
Cu    13.261252    13.846697     5.330592     0.865806
Cu    23.813969    13.553610     5.330592     0.871917
Cu    22.487753    12.787919     7.498750     0.871785
Cu    14.587470    13.081006     7.498750     0.866343
Cu    18.283791     6.092617     7.498750     0.865523
H     13.583267    11.287757    22.633525     0.128969
H     15.767180    14.667689    22.718199     0.130489
H     15.669377    12.388831    19.369741     0.134583
H     30.598779    13.681676    22.710501     0.109624
H     16.803317    12.617357    24.134558     0.109439
H     28.449927    14.185070    23.264729     0.106518
H      9.108401     6.993184     0.138557     0.098831
H     21.436864    14.554226    22.633525     0.127516
H     23.272015    10.972936    22.718199     0.130749
H     21.347365    12.197061    19.369741     0.133294
H     24.228803    14.602168    22.710501     0.108865
H     20.978308    11.100783    24.134558     0.109272
H     25.739182    16.211432    23.264729     0.103817
H     10.728574     4.596069     0.138557     0.099202
H     20.338911     6.119577    22.633525     0.129056
H     16.319847     6.320935    22.718199     0.131252
H     18.342294     7.375664    19.369741     0.134837
H     28.210961    19.658483    22.710501     0.106901
H     17.577420     8.243421    24.134558     0.109026
H     28.849435    17.545826    23.264729     0.105251
H      7.842525     4.391515     0.138557     0.098984
H     21.436860    17.407323    15.854501     0.129067
H     14.045511     5.007846    15.769827     0.131266
H     21.347365    19.764487    19.118285     0.134851
H     24.228799    17.359380    15.777525     0.106909
H     11.751802     4.879999    14.353468     0.109031
H     25.739177    15.750117    15.223297     0.105262
H     10.728582     6.057781    12.690785     0.099001
H     11.112406     9.861205    15.854501     0.128960
H     25.546343     9.659847    15.769827     0.130473
H     27.568794     8.605118    19.118285     0.134573
H     28.210956    12.303066    15.777525     0.109621
H      8.350914     7.737360    14.353468     0.109438
H     28.849430    14.415723    15.223297     0.106508
H      7.842533     6.262335    12.690785     0.098802
H     22.809763     4.693025    15.854501     0.127512
H     15.767176    17.293859    15.769827     0.130752
H     34.122377    19.572718    19.118285     0.133298
H     30.598774    18.279873    15.777525     0.108861
H      7.576811     3.363424    14.353468     0.109270
H     28.449922    17.776478    15.223297     0.103813
H      9.108409     3.660666    12.690785     0.099215
H     23.322749    10.019942     3.025159     0.128568
H     21.138836     6.640010     2.940485     0.130094
H     21.236639     8.918868     6.288943     0.134332
H      6.307237     7.626023     2.948183     0.109997
H     20.102699     8.690342     1.524126     0.109778
H      8.456089     7.122629     2.393955     0.106681
H     27.797615    14.314515    25.520127     0.098894
H     15.469152     6.753473     3.025159     0.127438
H     13.634001    10.334763     2.940485     0.130671
H     15.558651     9.110638     6.288943     0.133355
H     12.677213     6.705531     2.948183     0.109062
H     15.927708    10.206916     1.524126     0.109498
H     11.166834     5.096267     2.393955     0.103984
H     26.177442    16.711630    25.520127     0.099269
H     16.567105    15.188122     3.025159     0.128636
H     20.586169    14.986764     2.940485     0.130832
H     18.563722    13.932035     6.288943     0.134574
H      8.695055     1.649216     2.948183     0.107258
H     19.328596    13.064278     1.524126     0.109447
H      8.056581     3.761873     2.393955     0.105411
H     29.063491    16.916184    25.520127     0.099089
H     15.469156     3.900376     9.804183     0.128660
H     22.860505    16.299853     9.888857     0.130859
H     15.558651     1.543212     6.540399     0.134597
H     12.677217     3.948319     9.881159     0.107261
H     25.154214    16.427700    11.305216     0.109443
H     11.166839     5.557582    10.435387     0.105422
H     26.177434    15.249918    12.967899     0.099104
H     25.793610    11.446494     9.804183     0.128565
H     11.359673    11.647852     9.888857     0.130087
H      9.337222    12.702581     6.540399     0.134325
H      8.695060     9.004633     9.881159     0.109990
H     28.555102    13.570339    11.305216     0.109773
H      8.056586     6.891976    10.435387     0.106671
H     29.063483    15.045364    12.967899     0.098865
H     14.096253    16.614674     9.804183     0.127440
H     21.138840     4.013840     9.888857     0.130672
H      2.783639     1.734981     6.540399     0.133352
H      6.307242     3.027826     9.881159     0.109061
H     29.329205    17.944275    11.305216     0.109493
H      8.456094     3.531221    10.435387     0.103982
H     27.797607    17.647033    12.967899     0.099280
C     14.200611    10.389797    20.236491     0.603813
C     14.610085    13.018954    22.891395     0.094176
C     16.863102    14.573402    20.301151     0.603792
C     14.167120    11.902057    22.204769    -0.146915
C     15.183975    13.015439    25.329996     0.037585
C     31.356552    13.502852    24.634133     0.034173
C     15.455693    13.899334    22.255573    -0.150733
C     15.860090    13.675443    20.941592    -0.013870
C     14.216575    13.208965    24.316991    -0.036741
C     15.401809    12.549278    20.270360    -0.119621
C     30.356122    13.737609    23.630365    -0.144249
C     14.559061    11.665542    20.907722    -0.009513
C     16.530028    12.699499    25.040566    -0.142498
C     29.088401    14.034851    23.953664    -0.092663
C      8.204204     7.184953     0.356399    -0.078454
C     20.350535    14.468568    20.236491     0.600979
C     22.422716    12.799378    22.891395     0.093572
C     22.642397    10.070980    20.301151     0.604057
C     21.676937    13.741444    22.204769    -0.145348
C     22.132729    12.304135    25.329996     0.037952
C     23.695051    14.035331    24.634133     0.034101
C     22.762343    11.626869    22.255573    -0.151353
C     22.366249    11.388595    20.941592    -0.013780
C     22.784027    13.045163    24.316991    -0.038060
C     21.620101    12.348559    20.270360    -0.116882
C     24.398571    14.784349    23.630365    -0.142467
C     21.276138    13.520269    20.907722    -0.009256
C     21.186089    11.296387    25.040566    -0.141557
C     25.289851    15.733607    23.953664    -0.089473
C     11.346750     5.283242     0.356399    -0.079335
C     20.807892     7.103192    20.236491     0.602000
C     18.326242     6.143229    22.891395     0.094299
C     15.853539     7.317175    20.301151     0.602580
C     19.514984     6.318058    22.204769    -0.147562
C     18.042344     6.641989    25.329996     0.038708
C     27.986942    20.404146    24.634133     0.032674
C     17.141006     6.435357    22.255573    -0.152975
C     17.132701     6.897520    20.941592    -0.012995
C     18.358444     5.707434    24.316991    -0.036658
C     18.337128     7.063720    20.270360    -0.119088
C     28.283850    19.420370    23.630365    -0.139957
C     19.523841     6.775747    20.907722    -0.008787
C     17.642929     7.965676    25.040566    -0.142137
C     28.660292    18.173870    23.953664    -0.092115
C      8.128547     3.512573     0.356399    -0.078749
C     20.350533    17.492981    18.251535     0.602002
C     22.422711    19.162171    15.596631     0.094292
C     13.415896     5.909801    18.186875     0.602582
C     21.676934    18.220105    16.283257    -0.147567
C     12.906221     3.676647    13.158030     0.038702
C     23.695045    17.926218    13.853893     0.032673
C     13.535839     4.353913    16.232453    -0.152972
C     13.139746     4.592187    17.546434    -0.012974
C     13.557520     2.935619    14.171035    -0.036633
C     21.620100    19.612989    18.217666    -0.119071
C     24.398566    17.177199    14.857661    -0.139939
C     21.276135    18.441279    17.580304    -0.008759
C     11.959582     4.684394    13.447460    -0.142122
C     25.289846    16.227942    14.534362    -0.092081
C     11.346757     5.370608    12.472943    -0.078706
C     11.581391     8.877589    18.251535     0.603810
C     27.552738     9.837553    15.596631     0.094183
C     25.080037     8.663607    18.186875     0.603787
C     10.288480     9.662724    16.283257    -0.146920
C      8.815837     9.338792    13.158030     0.037594
C     27.986936    11.557402    13.853893     0.034183
C     26.367502     9.545425    16.232453    -0.150733
C     26.359199     9.083261    17.546434    -0.013895
C     27.584937    10.273348    14.171035    -0.036778
C     27.563627     8.917062    18.217666    -0.119632
C     28.283845    12.541179    14.857661    -0.144269
C     10.297339     9.205035    17.580304    -0.009537
C      8.416422     8.015105    13.447460    -0.142517
C     28.660286    13.787679    14.534362    -0.092688
C      8.128554     7.141277    12.472943    -0.078483
C     23.427110     5.590985    18.251535     0.600980
C     33.063080    18.942595    15.596631     0.093573
C     16.863101    17.388147    18.186875     0.604060
C     23.393616     4.078724    16.283257    -0.145338
C      5.957467     2.965343    13.158030     0.037953
C     31.356546    18.458697    13.853893     0.034097
C     15.455689    18.062215    16.232453    -0.151359
C     15.860088    18.286106    17.546434    -0.013775
C     14.216569    18.752583    14.171035    -0.038055
C     33.854808    19.412271    18.217666    -0.116885
C     30.356117    18.223940    14.857661    -0.142461
C     23.785559     4.315240    17.580304    -0.009259
C      7.303521     3.281283    13.447460    -0.141554
C     29.088396    17.926697    14.534362    -0.089482
C      8.204212     3.468897    12.472943    -0.079353
C     22.705405    10.917902     5.422193     0.604582
C     22.295931     8.288745     2.767289     0.093102
C     20.042914     6.734297     5.357533     0.603808
C     22.738896     9.405642     3.453915    -0.146556
C     21.722041     8.292260     0.328688     0.037405
C      5.549464     7.804847     1.024551     0.034016
C     21.450323     7.408365     3.403111    -0.151796
C     21.045926     7.632256     4.717092    -0.014354
C     22.689441     8.098734     1.341693    -0.035441
C     21.504207     8.758421     5.388324    -0.118966
C      6.549894     7.570090     2.028319    -0.143336
C     22.346955     9.642157     4.750962    -0.012441
C     20.375988     8.608200     0.618118    -0.141607
C      7.817615     7.272848     1.705020    -0.092757
C     28.701812    14.122746    25.302285    -0.078779
C     16.555481     6.839131     5.422193     0.600987
C     14.483300     8.508321     2.767289     0.093204
C     14.263619    11.236719     5.357533     0.604070
C     15.229079     7.566255     3.453915    -0.145513
C     14.773287     9.003564     0.328688     0.037873
C     13.210965     7.272368     1.024551     0.034051
C     14.143673     9.680830     3.403111    -0.151490
C     14.539767     9.919104     4.717092    -0.013565
C     14.121989     8.262536     1.341693    -0.037553
C     15.285915     8.959140     5.388324    -0.116670
C     12.507445     6.523350     2.028319    -0.142008
C     15.629878     7.787430     4.750962    -0.009084
C     15.719927    10.011312     0.618118    -0.141083
C     11.616165     5.574092     1.705020    -0.089358
C     25.559266    16.024457    25.302285    -0.079430
C     16.098124    14.204507     5.422193     0.602035
C     18.579774    15.164470     2.767289     0.093184
C     21.052477    13.990524     5.357533     0.603411
C     17.391032    14.989641     3.453915    -0.148767
C     18.863672    14.665710     0.328688     0.038556
C      8.919074     0.903553     1.024551     0.032537
C     19.765010    14.872342     3.403111    -0.152636
C     19.773315    14.410179     4.717092    -0.015913
C     18.547572    15.600265     1.341693    -0.035332
C     18.568888    14.243979     5.388324    -0.118501
C      8.622166     1.887329     2.028319    -0.139025
C     17.382175    14.531952     4.750962    -0.009251
C     19.263087    13.342023     0.618118    -0.141154
C      8.245724     3.133829     1.705020    -0.092260
C     28.777469    17.795126    25.302285    -0.078973
C     16.555483     3.814718     7.407149     0.602017
C     14.483305     2.145528    10.062053     0.093199
C     23.490120    15.397898     7.471809     0.603405
C     15.229082     3.087594     9.375427    -0.148753
C     23.999795    17.631052    12.500654     0.038541
C     13.210971     3.381481    11.804791     0.032527
C     23.370177    16.953786     9.426231    -0.152625
C     23.766270    16.715512     8.112250    -0.015859
C     14.121996     2.391313    11.487649    -0.035308
C     15.285916     1.694710     7.441018    -0.118469
C     12.507450     4.130500    10.801023    -0.139019
C     15.629881     2.866420     8.078380    -0.009241
C     24.946434    16.623305    12.211224    -0.141152
C     11.616170     5.079757    11.124322    -0.092229
C     25.559259    15.937091    13.185741    -0.078930
C     25.324625    12.430110     7.407149     0.604575
C      9.353278    11.470146    10.062053     0.093132
C     11.825979    12.644092     7.471809     0.603771
C     26.617536    11.644975     9.375427    -0.146569
C     28.090179    11.968907    12.500654     0.037419
C      8.919080     9.750297    11.804791     0.034029
C     10.538514    11.762274     9.426231    -0.151780
C     10.546817    12.224438     8.112250    -0.014352
C      9.321079    11.034351    11.487649    -0.035504
C      9.342389    12.390637     7.441018    -0.118963
C      8.622171     8.766520    10.801023    -0.143370
C     26.608677    12.102664     8.078380    -0.012436
C     28.489594    13.292594    12.211224    -0.141637
C      8.245730     7.520020    11.124322    -0.092777
C     28.777462    14.166422    13.185741    -0.078798
C     13.478906    15.716714     7.407149     0.600975
C      3.842936     2.365104    10.062053     0.093202
C     20.042915     3.919552     7.471809     0.604084
C     13.512400    17.228975     9.375427    -0.145490
C     30.948549    18.342356    12.500654     0.037875
C      5.549470     2.849002    11.804791     0.034048
C     21.450327     3.245484     9.426231    -0.151495
C     21.045928     3.021593     8.112250    -0.013579
C      4.236447     2.555116    11.487649    -0.037547
C      3.051208     1.895428     7.441018    -0.116692
C      6.549899     3.083759    10.801023    -0.141998
C     13.120457    16.992459     8.078380    -0.009069
C     29.602495    18.026416    12.211224    -0.141081
C      7.817620     3.381002    11.124322    -0.089364
C     28.701804    17.838802    13.185741    -0.079451
O     17.274881    15.523139    20.999324    -0.527468
O     14.672823    10.193233    19.094936    -0.522926
O     17.212509    14.267689    19.138812    -0.529464
O     13.472179     9.590918    20.890787    -0.542651
O     23.259005     9.239501    20.999324    -0.527880
O     19.944199    14.157901    19.094936    -0.521421
O     22.202938     9.921240    19.138812    -0.529782
O     20.022902    15.498848    20.890787    -0.540952
O     14.825153     7.198917    20.999324    -0.527838
O     20.742014     7.610421    19.094936    -0.522282
O     15.943588     7.772626    19.138812    -0.528793
O     21.863958     6.871791    20.890787    -0.541726
O     14.032502     6.741280    17.488702    -0.527791
O     19.944199    17.803647    19.393090    -0.522284
O     12.976438     6.059541    19.349214    -0.528775
O     20.022900    16.462700    17.597239    -0.541678
O     24.051651     8.781864    17.488702    -0.527511
O     11.515514     8.370360    19.393090    -0.522937
O     25.170089     8.208155    19.349214    -0.529473
O     12.637456     9.108991    17.597239    -0.542709
O     17.274879    16.438409    17.488702    -0.527882
O     23.899323     5.787549    19.393090    -0.521411
O     17.212509    17.693859    19.349214    -0.529793
O     22.698677     6.389863    17.597239    -0.540941
O     19.631135     5.784560     4.659360    -0.527796
O     22.233193    11.114466     6.563748    -0.525404
O     19.693507     7.040010     6.519872    -0.529462
O     23.433837    11.716781     4.767897    -0.545175
O     13.647011    12.068198     4.659360    -0.527977
O     16.961817     7.149798     6.563748    -0.521304
O     14.703078    11.386459     6.519872    -0.529674
O     16.883114     5.808851     4.767897    -0.541007
O     22.080863    14.108782     4.659360    -0.530870
O     16.164002    13.697278     6.563748    -0.522287
O     20.962428    13.535073     6.519872    -0.531624
O     15.042058    14.435908     4.767897    -0.542032
O     22.873514    14.566419     8.169982    -0.530736
O     16.961817     3.504052     6.265594    -0.522216
O     23.929578    15.248158     6.309470    -0.531590
O     16.883116     4.844999     8.061445    -0.541886
O     12.854365    12.525835     8.169982    -0.527694
O     25.390502    12.937339     6.265594    -0.525399
O     11.735927    13.099544     6.309470    -0.529429
O     24.268560    12.198708     8.061445    -0.545053
O     19.631137     4.869290     8.169982    -0.527958
O     13.006693    15.520150     6.265594    -0.521335
O     19.693507     3.613840     6.309470    -0.529677
O     14.207339    14.917836     8.061445    -0.541011

The following XYZ coordinates are in angstroms. Other properties are in atomic units.
The sperically averaged electron density of each atom fit to a function of the form exp(a - br)
eigen_1, eigen_2 and eigen_3 are the three eigenvalues of traceless quadrupole moment tensor
  atom number  atomic symbol              X              Y              Z     net charge C6 coefficient C8 coefficient C10 coefficient fluctuating dipole atomic polarizability isotropic forcefield polarizability              a              b squared Pearson coefficient          <r^3>          <r^4>         wp_QDO          m_QDO          q_QDO       dipole_x       dipole_y       dipole_z         dipole            Qxy            Qxz            Qyz     Q(x^2-y^2)  Q(3z^2 - R^2)        eigen_1        eigen_2        eigen_3 static polarizability      alpha(xx)      alpha(xy)      alpha(xz)      alpha(yy)      alpha(yz)      alpha(zz) atomic spin moment
            1             Cu      18.622227      16.746466      20.328092       0.866820      49.424516 0.72633581E+03  0.18191626E+05                                11.733900                            9.295287       1.047938       2.271686                    0.996293      39.576465      94.959840       0.548217       0.446087      -1.116333       0.001022       0.084798       0.120681       0.147498      -0.003478       0.002547      -0.081949       0.058791      -0.178578      -0.116828       0.054040       0.062788             15.210871      17.357938       0.556271      -0.359763      16.073231      -6.879250      12.201446           0.644786
            2             Cu      23.644764       7.461002      20.328092       0.865894      49.477217 0.72727787E+03  0.18221240E+05                                11.741725                            9.301094       1.054001       2.273196                    0.996407      39.599170      95.031999       0.548062       0.446066      -1.116339       0.072909      -0.043443       0.121480       0.148191       0.027906      -0.071928       0.038628      -0.023269      -0.179559      -0.116865       0.053585       0.063280             15.221524      15.926496       0.279324      -5.783264      17.528691       3.752194      12.209385           0.644173
            3             Cu      13.092047       7.754089      20.328092       0.867434      49.361502 0.72519839E+03  0.18155729E+05                                11.724129                            9.287884       1.040689       2.270232                    0.996261      39.551476      94.875492       0.548455       0.446075      -1.116358      -0.074024      -0.041304       0.120378       0.147230      -0.023460       0.070430       0.043352      -0.034594      -0.179954      -0.117598       0.054798       0.062800             15.197891      16.861903      -0.834051       6.131500      16.541016       3.125465      12.190753           0.643995
            4             Cu      14.418263       8.519780      18.159934       0.867438      49.360115 0.72517686E+03  0.18155043E+05                                11.723878                            9.287720       1.040675       2.270230                    0.996261      39.551163      94.874148       0.548463       0.446073      -1.116361       0.072781       0.043457      -0.120382       0.147233      -0.026706       0.072762       0.039319      -0.023355      -0.179945      -0.117600       0.054806       0.062793             15.197510      15.898777      -0.278216       5.772422      17.503300       3.746971      12.190453          -0.651314
            5             Cu      22.318546       8.226693      18.159934       0.866862      49.421835 0.72628641E+03  0.18190045E+05                                11.733399                            9.294891       1.048122       2.271750                    0.996294      39.575735      94.956603       0.548237       0.446079      -1.116340      -0.073956       0.041518      -0.120694       0.147514       0.023710      -0.069695       0.043182      -0.035421      -0.178570      -0.116825       0.054035       0.062790             15.210239      16.875561       0.834472      -6.137290      16.554207       3.127830      12.200951          -0.652531
            6             Cu      18.622225      15.215082      18.159934       0.865844      49.480733 0.72734055E+03  0.18223238E+05                                11.742347                            9.301567       1.053840       2.273136                    0.996408      39.600228      95.036245       0.548041       0.446073      -1.116332       0.001166      -0.084856      -0.121468       0.148176       0.003882      -0.002508      -0.081600       0.059978      -0.179576      -0.116865       0.053580       0.063285             15.222348      17.370979      -0.554284       0.358007      16.086025      -6.884949      12.210039          -0.651143
            7             Cu      18.283789       4.561233       5.330592       0.866752      49.451229 0.72670621E+03  0.18203446E+05                                11.738684                            9.298070       1.047091       2.271366                    0.996291      39.581718      94.982878       0.548092       0.446126      -1.116294      -0.001027      -0.084707      -0.120506       0.147302      -0.003582       0.002653      -0.081957       0.058736      -0.178895      -0.116880       0.053923       0.062957             15.219123      17.367421       0.560882      -0.362681      16.083168      -6.884031      12.206779           0.645051
            8             Cu      13.261252      13.846697       5.330592       0.865806      49.508256 0.72772782E+03  0.18235628E+05                                11.747350                            9.304547       1.052893       2.272789                    0.996404      39.605279      95.059796       0.547900       0.446121      -1.116286      -0.072823       0.043365      -0.121264       0.147948       0.027827      -0.071900       0.038755      -0.023384      -0.179918      -0.116950       0.053771       0.063179             15.230705      15.940423       0.280886      -5.788835      17.536189       3.752929      12.215504           0.644413
            9             Cu      23.813969      13.553610       5.330592       0.871917      49.158400 0.72113677E+03  0.18025840E+05                                11.685208                            9.254639       1.135073       2.299748                    0.996663      39.490555      94.606096       0.550168       0.445382      -1.116970       0.074118       0.041422      -0.120506       0.147414      -0.023649       0.071116       0.043694      -0.035018      -0.182188      -0.118783       0.055342       0.063441             15.151572      16.812232      -0.832596       6.113529      16.491716       3.115904      12.150768           0.713019
           10             Cu      22.487753      12.787919       7.498750       0.871785      49.167816 0.72129978E+03  0.18031038E+05                                11.686955                            9.255925       1.134525       2.299553                    0.996661      39.493048      94.616810       0.550106       0.445405      -1.116949      -0.072956      -0.043475       0.120490       0.147413      -0.026973       0.073371       0.039758      -0.023450      -0.182220      -0.118771       0.055357       0.063414             15.153983      15.853545      -0.277727       5.756432      17.455605       3.737007      12.152798           0.712015
           11             Cu      14.587470      13.081006       7.498750       0.866343      49.485089 0.72727032E+03  0.18221461E+05                                11.744864                            9.302445       1.045836       2.270886                    0.996284      39.590308      95.019584       0.547885       0.446200      -1.116227       0.073901      -0.041460       0.120507       0.147317       0.023626      -0.069646       0.043312      -0.035627      -0.178955      -0.116904       0.053891       0.063013             15.227913      16.899966       0.837020      -6.147385      16.569987       3.129930      12.213786          -0.650977
           12             Cu      18.283791       6.092617       7.498750       0.865523      49.527353 0.72805258E+03  0.18245975E+05                                11.750746                            9.306987       1.052270       2.272534                    0.996402      39.610823      95.081822       0.547791       0.446156      -1.116254      -0.001121       0.084792       0.121288       0.147992       0.003773      -0.002353      -0.081630       0.059880      -0.179963      -0.116943       0.053796       0.063147             15.235447      17.385854      -0.550934       0.355910      16.101202      -6.892277      12.219285          -0.650425
           13              H      13.583267      11.287757      22.633525       0.128969       1.247349 0.97950767E+01  0.10005606E+03                                 1.847849                            1.781154      -1.166377       2.335058                    0.996201       3.441510       9.484146       0.493678       1.214581      -0.726119      -0.025267      -0.026814       0.017743       0.040893       0.009116      -0.007591      -0.007553       0.000253       0.006573      -0.010213      -0.005992       0.016204              1.856709       1.793862       0.293639      -0.235616       1.963587      -0.015232       1.812677           0.000241
           14              H      15.767180      14.667689      22.718199       0.130489       1.246406 0.97627504E+01  0.99510018E+02                                 1.840632                            1.774010      -1.127166       2.355179                    0.996677       3.397176       9.310983       0.497096       1.208847      -0.727954       0.012352       0.033995       0.019390       0.041039       0.003963       0.000692       0.011572      -0.015835       0.003824      -0.010350      -0.006386       0.016736              1.847311       1.641792       0.280425      -0.017912       2.054117       0.175590       1.846025           0.000249
           15              H      15.669377      12.388831      19.369741       0.134583       1.165215 0.87545964E+01  0.86796178E+02                                 1.742787                            1.663236      -1.206658       2.315860                    0.996176       3.372384       9.102460       0.521361       1.184958      -0.731926       0.011912      -0.007110      -0.041616       0.043868      -0.001924      -0.005269       0.002695       0.002358       0.044742      -0.009716      -0.006809       0.016526              1.762565       1.522419       0.134889      -0.201332       1.652005       0.116684       2.113272          -0.000500
           16              H      30.598779      13.681676      22.710501       0.109624       1.327889 0.99851544E+01  0.10205166E+03                                 1.885821                            1.763438      -1.106450       2.340687                    0.997189       3.521690       9.573027       0.513150       1.167876      -0.736415       0.002662      -0.000930      -0.039062       0.039163      -0.002589       0.006824      -0.002319       0.016131       0.057633      -0.018121      -0.003359       0.021479              1.952103       1.861801      -0.186615      -0.373125       1.501774       0.168986       2.492733          -0.000006
           17              H      16.803317      12.617357      24.134558       0.109439       1.183381 0.88009988E+01  0.87558702E+02                                 1.772601                            1.676203      -1.038752       2.372794                    0.998012       3.476122       9.464605       0.514264       1.197161      -0.728494       0.017498      -0.004507      -0.033780       0.038309      -0.005906      -0.010889       0.004327       0.022221       0.016399      -0.015473      -0.004032       0.019504              1.821397       1.668625      -0.100715      -0.159526       1.395806      -0.014040       2.399760          -0.000006
           18              H      28.449927      14.185070      23.264729       0.106518       1.298048 0.94511616E+01  0.94770028E+02                                 1.829097                            1.694892      -0.909319       2.436262                    0.998604       3.350110       8.864723       0.535908       1.139803      -0.744863      -0.022867       0.004159      -0.028011       0.036398      -0.005364       0.000637       0.000238       0.023767       0.051694      -0.021657       0.004397       0.017260              1.898027       2.251942      -0.205683       0.523922       1.484031      -0.079534       1.958108          -0.000007
           19              H       9.108401       6.993184       0.138557       0.098831       1.212662 0.83933963E+01  0.83012158E+02                                 1.838667                            1.658061      -1.032303       2.369176                    0.997540       3.615704      10.008364       0.504205       1.228272      -0.719540       0.033965      -0.003538      -0.009427       0.035426      -0.000512      -0.001512       0.001172       0.023787       0.038618      -0.018383       0.005164       0.013219              1.988046       2.973115      -0.342183      -0.194934       1.502047       0.031158       1.488975          -0.000008
           20              H      21.436864      14.554226      22.633525       0.127516       1.247515 0.97913729E+01  0.99954270E+02                                 1.842854                            1.776611      -1.143588       2.342931                    0.996366       3.445151       9.474258       0.496336       1.208850      -0.727375      -0.010912       0.035633       0.018122       0.041439      -0.004407      -0.002712       0.010484      -0.016120       0.006757      -0.010312      -0.006055       0.016368              1.851630       1.662659      -0.219262       0.104098       2.084407       0.210726       1.807824           0.000241
           21              H      23.272015      10.972936      22.718199       0.130749       1.245946 0.97588966E+01  0.99466575E+02                                 1.840696                            1.774072      -1.122974       2.356864                    0.996688       3.396380       9.310336       0.496886       1.209409      -0.727828       0.023174      -0.027594       0.019288       0.040872      -0.009021       0.009689      -0.006367       0.000721       0.003215      -0.010512      -0.006316       0.016828              1.847379       1.708251      -0.318742       0.161070       1.987752      -0.072279       1.846133           0.000248
           22              H      21.347365      12.197061      19.369741       0.133294       1.173431 0.88314033E+01  0.87750947E+02                                 1.751022                            1.670535      -1.218396       2.310158                    0.996081       3.384436       9.145701       0.520201       1.184985      -0.731906      -0.012242      -0.006920      -0.042124       0.044409       0.002046       0.005047       0.003236       0.001754       0.044819      -0.009696      -0.006890       0.016586              1.771027       1.509088      -0.124518       0.203441       1.679225       0.117012       2.124769          -0.000501
           23              H      24.228803      14.602168      22.710501       0.108865       1.322992 0.99382736E+01  0.10143158E+03                                 1.879526                            1.758022      -1.098497       2.343941                    0.997254       3.515949       9.544174       0.514606       1.166189      -0.736837      -0.002408      -0.001866      -0.038973       0.039092       0.008420      -0.005285      -0.004733      -0.003432       0.058384      -0.018359      -0.003289       0.021648              1.945310       1.747681       0.247759       0.331018       1.605230       0.237314       2.483020          -0.000009
           24              H      20.978308      11.100783      24.134558       0.109272       1.181215 0.87787315E+01  0.87257287E+02                                 1.768150                            1.672283      -1.027227       2.377567                    0.998084       3.472492       9.441703       0.515842       1.194590      -0.729091      -0.012972      -0.012961      -0.033803       0.038457       0.012418       0.009124       0.007275      -0.001289       0.017117      -0.015451      -0.003943       0.019395              1.816659       1.547608       0.167754       0.067306       1.509683       0.144599       2.392687          -0.000007
           25              H      25.739182      16.211432      23.264729       0.103817       1.298099 0.94478271E+01  0.94691957E+02                                 1.825944                            1.692108      -0.898153       2.439935                    0.998729       3.352800       8.858660       0.537737       1.136463      -0.745695       0.015257       0.018104      -0.028381       0.036960       0.013263      -0.000309      -0.000760      -0.002320       0.051944      -0.021973       0.004610       0.017363              1.894637       1.850803       0.434108      -0.330157       1.878362      -0.413044       1.954745          -0.000005
           26              H      10.728574       4.596069       0.138557       0.099202       1.211043 0.83810804E+01  0.82870027E+02                                 1.838109                            1.657662      -1.038984       2.367171                    0.997604       3.613734      10.005667       0.503832       1.229485      -0.719275      -0.019979      -0.027207      -0.009175       0.034980       0.010633       0.001674       0.000870      -0.010953       0.038908      -0.018475       0.005144       0.013331              1.987355       2.165367       0.807520       0.124306       2.308104       0.153095       1.488594          -0.000006
           27              H      20.338911       6.119577      22.633525       0.129056       1.241669 0.97364689E+01  0.99280583E+02                                 1.839708                            1.773769      -1.142809       2.344700                    0.996471       3.435197       9.449716       0.495700       1.211780      -0.726741       0.035881      -0.008523       0.017767       0.040936      -0.004658       0.010406      -0.002754       0.015304       0.006249      -0.010004      -0.006147       0.016152              1.848425       2.164667      -0.072788       0.130042       1.575840      -0.194941       1.804769           0.000243
           28              H      16.319847       6.320935      22.718199       0.131252       1.244390 0.97451106E+01  0.99303648E+02                                 1.840410                            1.773849      -1.128571       2.355095                    0.996626       3.393405       9.305012       0.496421       1.210814      -0.727524      -0.035335      -0.005834       0.019241       0.040654       0.004729      -0.010225      -0.005130       0.014975       0.003040      -0.010318      -0.006253       0.016571              1.847094       2.193448       0.038290      -0.142967       1.501952      -0.103305       1.845882           0.000249
           29              H      18.342294       7.375664      19.369741       0.134837       1.168609 0.87873606E+01  0.87215252E+02                                 1.747341                            1.667268      -1.218192       2.310840                    0.996065       3.376350       9.122478       0.520221       1.186271      -0.731616      -0.000027       0.013559      -0.041322       0.043490      -0.000450       0.000146      -0.005923      -0.004538       0.044684      -0.009771      -0.006743       0.016514              1.767227       1.740803      -0.011371      -0.000395       1.441176      -0.233828       2.119702          -0.000501
           30              H      28.210961      19.658483      22.710501       0.106901       1.320258 0.99094811E+01  0.10102929E+03                                 1.874012                            1.753201      -1.084783       2.349529                    0.997366       3.514553       9.524457       0.516495       1.163172      -0.737571      -0.000334       0.003104      -0.039698       0.039820      -0.005745      -0.001211       0.006957      -0.012810       0.058140      -0.018347      -0.003201       0.021548              1.939412       1.422794      -0.061905       0.039877       1.920705      -0.403462       2.474737          -0.000007
           31              H      17.577420       8.243421      24.134558       0.109026       1.182191 0.87885035E+01  0.87384429E+02                                 1.769634                            1.673616      -1.031865       2.375574                    0.998045       3.474551       9.450942       0.515417       1.195166      -0.728955      -0.004406       0.017546      -0.033779       0.038318      -0.006875       0.001937      -0.011564      -0.021050       0.017259      -0.015578      -0.003972       0.019550              1.818232       1.374860      -0.067580       0.091674       1.684837      -0.130726       2.395000          -0.000004
           32              H      28.849435      17.545826      23.264729       0.105251       1.292948 0.94040893E+01  0.94155694E+02                                 1.822150                            1.688996      -0.858385       2.459068                    0.998907       3.345838       8.839162       0.537780       1.137554      -0.745426       0.007633      -0.021799      -0.028050       0.036335      -0.007747      -0.000396       0.000621      -0.021859       0.050682      -0.021845       0.004908       0.016937              1.890506       1.492876      -0.228100      -0.191886       2.228204       0.490424       1.950438          -0.000007
           33              H       7.842525       4.391515       0.138557       0.098984       1.213202 0.83979267E+01  0.83078372E+02                                 1.840282                            1.659294      -1.034691       2.368206                    0.997589       3.616513      10.015910       0.503598       1.229436      -0.719282      -0.013633       0.031065      -0.009573       0.035250      -0.009971      -0.000102      -0.001747      -0.012890       0.038820      -0.018370       0.005122       0.013248              1.989981       1.574742      -0.466737       0.070575       2.905208      -0.184605       1.489993          -0.000007
           34              H      21.436860      17.407323      15.854501       0.129067       1.241618 0.97359292E+01  0.99273412E+02                                 1.839634                            1.773700      -1.142776       2.344719                    0.996473       3.435103       9.449287       0.495720       1.211754      -0.726747      -0.010560      -0.035336      -0.017768       0.040938       0.004298       0.002819       0.010389      -0.015722       0.006249      -0.010005      -0.006147       0.016152              1.848349       1.659944       0.218561      -0.103792       2.080409       0.210081       1.804693          -0.000247
           35              H      14.045511       5.007846      15.769827       0.131266       1.244320 0.97443865E+01  0.99294107E+02                                 1.840314                            1.773760      -1.128585       2.355095                    0.996625       3.393299       9.304523       0.496445       1.210783      -0.727531       0.022721       0.027686      -0.019241       0.040657       0.008850      -0.009555      -0.006292       0.000702       0.003034      -0.010317      -0.006254       0.016572              1.846995       1.707901       0.318546      -0.160937       1.987302      -0.072161       1.845781          -0.000255
           36              H      21.347365      19.764487      19.118285       0.134851       1.168624 0.87875075E+01  0.87217117E+02                                 1.747357                            1.667282      -1.218314       2.310787                    0.996063       3.376364       9.122552       0.520219       1.186271      -0.731615      -0.011728       0.006803       0.041319       0.043487      -0.002188      -0.005052       0.003086       0.001489       0.044663      -0.009766      -0.006740       0.016506              1.767243       1.506247       0.124059      -0.202703       1.675757       0.116574       2.119726           0.000493
           37              H      24.228799      17.359380      15.777525       0.106909       1.320156 0.99084736E+01  0.10101585E+03                                 1.873869                            1.753076      -1.084696       2.349573                    0.997368       3.514377       9.523646       0.516532       1.163123      -0.737583      -0.002519       0.001842       0.039698       0.039821      -0.008417       0.005419      -0.004526      -0.003544       0.058135      -0.018343      -0.003203       0.021546              1.939257       1.742478      -0.246520      -0.329430       1.600766       0.236240       2.474528           0.000006
           38              H      11.751802       4.879999      14.353468       0.109031       1.182141 0.87880131E+01  0.87378061E+02                                 1.769564                            1.673554      -1.031815       2.375601                    0.998046       3.474433       9.450444       0.515436       1.195143      -0.728961      -0.012993       0.012588       0.033779       0.038319      -0.012551      -0.009045       0.007461      -0.001382       0.017257      -0.015577      -0.003974       0.019550              1.818157       1.548755      -0.168002      -0.067376       1.510821       0.144748       2.394896           0.000006
           39              H      25.739177      15.750117      15.223297       0.105262       1.292836 0.94030524E+01  0.94142407E+02                                 1.822023                            1.688886      -0.858296       2.459122                    0.998908       3.345660       8.838460       0.537807       1.137531      -0.745432       0.015063      -0.017510       0.028050       0.036336      -0.013335       0.000340      -0.000654      -0.002489       0.050674      -0.021840       0.004905       0.016935              1.890368       1.846697      -0.432409       0.328747       1.874108      -0.411350       1.950299           0.000001
           40              H      10.728582       6.057781      12.690785       0.099001       1.213102 0.83971022E+01  0.83068414E+02                                 1.840211                            1.659236      -1.034566       2.368287                    0.997589       3.616335      10.015402       0.503595       1.229471      -0.719274      -0.020088       0.027337       0.009573       0.035249      -0.010558      -0.001564       0.000785      -0.010837       0.038802      -0.018362       0.005119       0.013242              1.989898       2.168295      -0.809433      -0.124579       2.311462       0.153414       1.489937           0.000004
           41              H      11.112406       9.861205      15.854501       0.128960       1.247421 0.97958246E+01  0.10006584E+03                                 1.847937                            1.781235      -1.166422       2.335030                    0.996201       3.441634       9.484658       0.493661       1.214598      -0.726115       0.035853       0.008476      -0.017742       0.040890       0.004667      -0.010336      -0.002798       0.015660       0.006573      -0.010212      -0.005991       0.016203              1.856798       2.175567       0.073330      -0.131003       1.582063      -0.196450       1.812765          -0.000247
           42              H      25.546343       9.659847      15.769827       0.130473       1.246501 0.97637354E+01  0.99522996E+02                                 1.840764                            1.774131      -1.127206       2.355154                    0.996676       3.397312       9.311624       0.497064       1.208889      -0.727944      -0.035615       0.006298      -0.019389       0.041037      -0.004874       0.010365      -0.005186       0.014781       0.003827      -0.010350      -0.006383       0.016733              1.847446       2.194067      -0.038331       0.143121       1.502111      -0.103320       1.846161          -0.000257
           43              H      27.568794       8.605118      19.118285       0.134573       1.165182 0.87542753E+01  0.86792115E+02                                 1.742750                            1.663203      -1.206530       2.315918                    0.996177       3.372338       9.102261       0.521368       1.184954      -0.731927       0.000201      -0.013872       0.041619       0.043871       0.000060      -0.000301      -0.005915      -0.004516       0.044762      -0.009722      -0.006812       0.016534              1.762527       1.736390       0.011332       0.000385       1.437972      -0.232691       2.113220           0.000494
           44              H      28.210956      12.303066      15.777525       0.109621       1.327921 0.99854838E+01  0.10205617E+03                                 1.885874                            1.763485      -1.106536       2.340648                    0.997187       3.521758       9.573358       0.513133       1.167900      -0.736409      -0.000525      -0.002772       0.039061       0.039163       0.005692       0.001403       0.007070      -0.012551       0.057635      -0.018122      -0.003358       0.021480              1.952161       1.430202       0.062595      -0.040220       1.933473      -0.407649       2.492807           0.000006
           45              H       8.350914       7.737360      14.353468       0.109438       1.183417 0.88013866E+01  0.87563913E+02                                 1.772669                            1.676265      -1.038830       2.372758                    0.998012       3.476220       9.465082       0.514241       1.197197      -0.728485      -0.004848      -0.017406       0.033780       0.038308       0.006671      -0.001697      -0.011594      -0.021340       0.016400      -0.015474      -0.004031       0.019505              1.821469       1.376835       0.067782      -0.091924       1.687707      -0.131130       2.399864           0.000006
           46              H      28.849430      14.415723      15.223297       0.106508       1.298233 0.94528782E+01  0.94792147E+02                                 1.829319                            1.695083      -0.909476       2.436181                    0.998603       3.350365       8.865811       0.535857       1.139854      -0.744850       0.007833       0.021881       0.028011       0.036397       0.007611       0.000523       0.000431      -0.021178       0.051705      -0.021661       0.004398       0.017264              1.898267       1.498044       0.229721       0.193118       2.238398       0.493587       1.958358           0.000000
           47              H       7.842533       6.262335      12.690785       0.098802       1.212971 0.83959854E+01  0.83044487E+02                                 1.838986                            1.658320      -1.032616       2.368989                    0.997538       3.616298      10.010539       0.504163       1.228277      -0.719537      -0.013926      -0.031180       0.009428       0.035426       0.010063       0.000260      -0.001895      -0.012795       0.038662      -0.018410       0.005177       0.013233              1.988417       1.573729       0.466036      -0.070501       2.902313      -0.184443       1.489209           0.000005
           48              H      22.809763       4.693025      15.854501       0.127512       1.247522 0.97914510E+01  0.99955427E+02                                 1.842877                            1.776632      -1.143587       2.342935                    0.996366       3.445153       9.474330       0.496327       1.208868      -0.727371      -0.025403       0.027267      -0.018122       0.041440      -0.009184       0.007724      -0.007591       0.000425       0.006757      -0.010313      -0.006056       0.016368              1.851653       1.789105      -0.292261       0.234549       1.958010      -0.015215       1.807845          -0.000248
           49              H      15.767176      17.293859      15.769827       0.130752       1.245924 0.97586705E+01  0.99463572E+02                                 1.840662                            1.774042      -1.122933       2.356883                    0.996690       3.396355       9.310197       0.496895       1.209396      -0.727831       0.012308      -0.033866      -0.019289       0.040871      -0.004197      -0.000668       0.011576      -0.015988       0.003217      -0.010513      -0.006316       0.016830              1.847345       1.641810      -0.280389       0.017939       2.054125       0.175624       1.846099          -0.000256
           50              H      34.122377      19.572718      19.118285       0.133298       1.173420 0.88312975E+01  0.87749540E+02                                 1.751002                            1.670518      -1.218386       2.310161                    0.996081       3.384418       9.145602       0.520208       1.184974      -0.731909       0.012113       0.007143       0.042124       0.044409       0.001782       0.005326       0.002753       0.002667       0.044819      -0.009696      -0.006890       0.016586              1.771007       1.528839      -0.135928       0.203051       1.659440       0.117677       2.124742           0.000494
           51              H      30.598774      18.279873      15.777525       0.108861       1.323051 0.99388478E+01  0.10143924E+03                                 1.879609                            1.758095      -1.098494       2.343943                    0.997254       3.516032       9.544586       0.514584       1.166218      -0.736830       0.002820       0.001154       0.038973       0.039092       0.002725      -0.006742      -0.002210       0.016302       0.058388      -0.018360      -0.003289       0.021649              1.945400       1.855491       0.185577       0.371050       1.497563       0.168026       2.483146           0.000005
           52              H       7.576811       3.363424      14.353468       0.109270       1.181220 0.87787697E+01  0.87257678E+02                                 1.768147                            1.672280      -1.027194       2.377580                    0.998084       3.472499       9.441693       0.515846       1.194581      -0.729093       0.017710       0.004755       0.033803       0.038456       0.005651       0.010862       0.004265       0.022153       0.017117      -0.015451      -0.003943       0.019394              1.816657       1.664444       0.100299       0.158884       1.392850      -0.014012       2.392679           0.000006
           53              H      28.449922      17.776478      15.223297       0.103813       1.298019 0.94470916E+01  0.94682420E+02                                 1.825842                            1.692020      -0.898058       2.439977                    0.998730       3.352711       8.858225       0.537763       1.136434      -0.745702      -0.023306      -0.004163       0.028382       0.036960       0.005628      -0.000814       0.000112       0.024135       0.051942      -0.021974       0.004611       0.017363              1.894528       2.247278       0.205102      -0.522737       1.481676      -0.079393       1.954628           0.000001
           54              H       9.108409       3.660666      12.690785       0.099215       1.210820 0.83792103E+01  0.82846519E+02                                 1.837863                            1.657463      -1.038787       2.367286                    0.997605       3.613307      10.004026       0.503870       1.229465      -0.719281       0.033553       0.003704       0.009174       0.034981       0.000586       0.001591       0.001014       0.023864       0.038883      -0.018457       0.005134       0.013323              1.987066       2.971236       0.341876       0.194698       1.501545       0.031099       1.488418           0.000005
           55              H      23.322749      10.019942       3.025159       0.128568       1.248635 0.98074786E+01  0.10021281E+03                                 1.848890                            1.782081      -1.164946       2.335360                    0.996208       3.444156       9.492355       0.493641       1.214308      -0.726172       0.025223       0.026842      -0.017552       0.040801       0.009120      -0.007581      -0.007446       0.000269       0.006703      -0.010238      -0.005892       0.016130              1.857777       1.794856       0.293967      -0.235847       1.964772      -0.015235       1.813703           0.000245
           56              H      21.138836       6.640010       2.940485       0.130094       1.249183 0.97906562E+01  0.99866699E+02                                 1.843275                            1.776443      -1.128874       2.353935                    0.996654       3.402184       9.328390       0.496793       1.208709      -0.727967      -0.012368      -0.033958      -0.019310       0.040975       0.004016       0.000637       0.011548      -0.015836       0.003974      -0.010428      -0.006290       0.016718              1.850028       1.644075       0.281061      -0.018092       2.057201       0.175857       1.848809           0.000231
           57              H      21.236639       8.918868       6.288943       0.134332       1.166023 0.87626459E+01  0.86900201E+02                                 1.743913                            1.664252      -1.205102       2.316421                    0.996178       3.374442       9.110741       0.521058       1.185317      -0.731835      -0.011846       0.007188       0.041554       0.043804      -0.001833      -0.005265       0.002679       0.002372       0.044631      -0.009623      -0.006859       0.016482              1.763713       1.523323       0.135081      -0.201516       1.653116       0.116811       2.114699           0.000043
           58              H       6.307237       7.626023       2.948183       0.109997       1.325572 0.99632480E+01  0.10177289E+03                                 1.883845                            1.761685      -1.105442       2.341543                    0.997196       3.517756       9.560069       0.513320       1.168119      -0.736369      -0.002675       0.000973       0.039143       0.039246      -0.002538       0.006822      -0.002329       0.016024       0.057676      -0.018063      -0.003422       0.021485              1.949994       1.859691      -0.186283      -0.372593       1.500368       0.168733       2.489923          -0.000013
           59              H      20.102699       8.690342       1.524126       0.109778       1.181414 0.87825965E+01  0.87331703E+02                                 1.770906                            1.674674      -1.037528       2.373713                    0.998024       3.472604       9.453283       0.514385       1.197482      -0.728430      -0.017497       0.004542       0.033871       0.038393      -0.005888      -0.010922       0.004365       0.022123       0.016389      -0.015426      -0.004089       0.019515              1.819614       1.666924      -0.100534      -0.159298       1.394621      -0.014011       2.397298          -0.000014
           60              H       8.456089       7.122629       2.393955       0.106681       1.296094 0.94333574E+01  0.94541694E+02                                 1.826858                            1.692984      -0.908491       2.436777                    0.998614       3.347341       8.853465       0.536387       1.139386      -0.744972       0.022856      -0.004123       0.028062       0.036426      -0.005358       0.000650       0.000249       0.023736       0.051742      -0.021649       0.004372       0.017277              1.895585       2.248661      -0.205249       0.522928       1.482419      -0.079384       1.955675          -0.000001
           61              H      27.797615      14.314515      25.520127       0.098894       1.212172 0.83894655E+01  0.82962770E+02                                 1.838121                            1.657642      -1.032022       2.369339                    0.997545       3.614801      10.004917       0.504288       1.228226      -0.719554      -0.033955       0.003548       0.009474       0.035430      -0.000516      -0.001526       0.001175       0.023807       0.038715      -0.018409       0.005154       0.013255              1.987379       2.971880      -0.341986      -0.194893       1.501634       0.031152       1.488622          -0.000002
           62              H      15.469152       6.753473       3.025159       0.127438       1.247955 0.97956457E+01  0.10000769E+03                                 1.843165                            1.776895      -1.143952       2.342669                    0.996363       3.445920       9.476493       0.496346       1.208708      -0.727404       0.010917      -0.035632      -0.018083       0.041423      -0.004394      -0.002700       0.010476      -0.016126       0.006763      -0.010310      -0.006046       0.016355              1.851947       1.662915      -0.219341       0.104138       2.084798       0.210754       1.808128           0.000242
           63              H      13.634001      10.334763       2.940485       0.130671       1.246416 0.97634842E+01  0.99524403E+02                                 1.841076                            1.774417      -1.123328       2.356606                    0.996686       3.397193       9.312892       0.496871       1.209311      -0.727847      -0.023172       0.027598      -0.019247       0.040854      -0.009016       0.009683      -0.006359       0.000732       0.003239      -0.010507      -0.006309       0.016816              1.847767       1.708584      -0.318858       0.161118       1.988207      -0.072272       1.846510           0.000247
           64              H      15.558651       9.110638       6.288943       0.133355       1.173076 0.88279882E+01  0.87708628E+02                                 1.750697                            1.670239      -1.218300       2.310262                    0.996084       3.383756       9.143459       0.520234       1.185023      -0.731900       0.012269       0.006934       0.042115       0.044410       0.002073       0.005044       0.003232       0.001791       0.044785      -0.009722      -0.006853       0.016576              1.770687       1.508820      -0.124469       0.203395       1.678892       0.116987       2.124350          -0.000500
           65              H      12.677213       6.705531       2.948183       0.109062       1.321282 0.99218856E+01  0.10122017E+03                                 1.877812                            1.756506      -1.097405       2.344660                    0.997266       3.513007       9.533378       0.514869       1.166102      -0.736868       0.002412       0.001860       0.039018       0.039137       0.008383      -0.005287      -0.004729      -0.003446       0.058396      -0.018326      -0.003321       0.021647              1.943467       1.746030       0.247330       0.330533       1.603804       0.236981       2.480567          -0.000008
           66              H      15.927708      10.206916       1.524126       0.109498       1.179655 0.87640314E+01  0.87074954E+02                                 1.766720                            1.670993      -1.025880       2.378439                    0.998095       3.469596       9.431963       0.515989       1.194749      -0.729064       0.012999       0.012978       0.033853       0.038515       0.012394       0.009150       0.007288      -0.001274       0.017111      -0.015428      -0.003980       0.019408              1.815158       1.546396       0.167505       0.067264       1.508511       0.144458       2.390567          -0.000007
           67              H      11.166834       5.096267       2.393955       0.103984       1.296011 0.94287477E+01  0.94447959E+02                                 1.823613                            1.690112      -0.897009       2.440620                    0.998741       3.349813       8.846758       0.538220       1.136078      -0.745798      -0.015238      -0.018129       0.028429       0.037001       0.013248      -0.000315      -0.000784      -0.002344       0.051953      -0.021961       0.004591       0.017369              1.892115       1.848300       0.433149      -0.329532       1.875801      -0.412262       1.952244          -0.000003
           68              H      26.177442      16.711630      25.520127       0.099269       1.210612 0.83775866E+01  0.82826972E+02                                 1.837713                            1.657354      -1.038638       2.367376                    0.997610       3.612935      10.002990       0.503861       1.229540      -0.719266       0.019980       0.027198       0.009225       0.034986       0.010631       0.001683       0.000885      -0.010953       0.038996      -0.018488       0.005123       0.013365              1.986885       2.164816       0.807198       0.124337       2.307480       0.153126       1.488358          -0.000004
           69              H      16.567105      15.188122       3.025159       0.128636       1.244466 0.97644890E+01  0.99637780E+02                                 1.842279                            1.776135      -1.144663       2.343367                    0.996444       3.440375       9.467333       0.495448       1.211528      -0.726780      -0.035855       0.008505      -0.017679       0.040871      -0.004654       0.010346      -0.002813       0.015380       0.006355      -0.010048      -0.006084       0.016132              1.851078       2.167941      -0.072877       0.130143       1.577877      -0.195410       1.807416           0.000222
           70              H      20.586169      14.986764       2.940485       0.130832       1.246232 0.97632402E+01  0.99535283E+02                                 1.842181                            1.775445      -1.127328       2.355283                    0.996628       3.396812       9.316749       0.496217       1.210742      -0.727530       0.035337       0.005765      -0.019044       0.040554       0.004709      -0.010140      -0.005141       0.015003       0.003276      -0.010359      -0.006139       0.016498              1.848906       2.195852       0.038328      -0.143162       1.503173      -0.103512       1.847693           0.000236
           71              H      18.563722      13.932035       6.288943       0.134574       1.169503 0.87962534E+01  0.87329639E+02                                 1.748511                            1.668330      -1.216942       2.311237                    0.996065       3.378657       9.131459       0.519930       1.186581      -0.731534       0.000134      -0.013563       0.041245       0.043418      -0.000436       0.000123      -0.005927      -0.004389       0.044502      -0.009667      -0.006790       0.016457              1.768418       1.742084      -0.011389      -0.000387       1.442002      -0.234055       2.121168          -0.000034
           72              H       8.695055       1.649216       2.948183       0.107258       1.318018 0.98882947E+01  0.10076048E+03                                 1.872118                            1.751514      -1.083609       2.350444                    0.997381       3.510731       9.511952       0.516655       1.163421      -0.737523       0.000357      -0.003139       0.039782       0.039907      -0.005716      -0.001186       0.006955      -0.012685       0.058192      -0.018292      -0.003261       0.021553              1.937397       1.421550      -0.061791       0.039851       1.918600      -0.402933       2.472040          -0.000011
           73              H      19.328596      13.064278       1.524126       0.109447       1.179674 0.87649819E+01  0.87094281E+02                                 1.767445                            1.671645      -1.030239       2.376759                    0.998059       3.470098       9.436525       0.515584       1.195552      -0.728879       0.004444      -0.017565       0.033882       0.038422      -0.006854       0.001935      -0.011617      -0.020949       0.017241      -0.015527      -0.004042       0.019569              1.815929       1.373377      -0.067403       0.091530       1.682639      -0.130524       2.391770          -0.000016
           74              H       8.056581       3.761873       2.393955       0.105411       1.291257 0.93887840E+01  0.93960296E+02                                 1.820265                            1.687396      -0.857758       2.459484                    0.998915       3.343444       8.829663       0.538165       1.137249      -0.745507      -0.007638       0.021784       0.028100       0.036366      -0.007748      -0.000404       0.000631      -0.021836       0.050753      -0.021848       0.004886       0.016962              1.888448       1.491485      -0.227683      -0.191582       2.225453       0.489629       1.948407          -0.000000
           75              H      29.063491      16.916184      25.520127       0.099089       1.212110 0.83888523E+01  0.82963879E+02                                 1.839032                            1.658299      -1.033731       2.368734                    0.997601       3.614356      10.007541       0.503808       1.229291      -0.719323       0.013651      -0.031056       0.009640       0.035267      -0.009972      -0.000080      -0.001767      -0.012897       0.038903      -0.018386       0.005102       0.013284              1.988491       1.573728      -0.466164       0.070537       2.902625      -0.184498       1.489119           0.000001
           76              H      15.469156       3.900376       9.804183       0.128660       1.244315 0.97629434E+01  0.99617683E+02                                 1.842104                            1.775975      -1.144538       2.343440                    0.996446       3.440099       9.466249       0.495480       1.211502      -0.726786       0.010562       0.035306       0.017682       0.040875       0.004334       0.002740       0.010366      -0.015752       0.006349      -0.010049      -0.006085       0.016133              1.850899       1.662128       0.219034      -0.104134       2.083333       0.210387       1.807237          -0.000266
           77              H      22.860505      16.299853       9.888857       0.130859       1.246056 0.97614510E+01  0.99512025E+02                                 1.841973                            1.775254      -1.127258       2.355333                    0.996629       3.396529       9.315598       0.496257       1.210704      -0.727539      -0.022664      -0.027722       0.019048       0.040558       0.008852      -0.009523      -0.006215       0.000656       0.003265      -0.010357      -0.006145       0.016502              1.848692       1.709353       0.319047      -0.161196       1.989250      -0.072221       1.847475           0.000241
           78              H      15.558651       1.543212       6.540399       0.134597       1.169254 0.87938152E+01  0.87298704E+02                                 1.748218                            1.668064      -1.216722       2.311363                    0.996067       3.378183       9.129594       0.519992       1.186532      -0.731547       0.011681      -0.006898      -0.041257       0.043430      -0.002119      -0.005076       0.003068       0.001446       0.044526      -0.009672      -0.006794       0.016466              1.768115       1.506923       0.124200      -0.202841       1.676631       0.116667       2.120790           0.000492
           79              H      12.677217       3.948319       9.881159       0.107261       1.317929 0.98874108E+01  0.10074851E+03                                 1.871976                            1.751391      -1.083515       2.350485                    0.997382       3.510585       9.511199       0.516696       1.163362      -0.737538       0.002536      -0.001879      -0.039781       0.039906      -0.008349       0.005430      -0.004504      -0.003556       0.058186      -0.018289      -0.003261       0.021550              1.937243       1.740688      -0.246090      -0.328983       1.599210       0.235951       2.471832           0.000003
           80              H      25.154214      16.427700      11.305216       0.109443       1.179678 0.87649871E+01  0.87094002E+02                                 1.767421                            1.671623      -1.030218       2.376764                    0.998060       3.470068       9.436304       0.515600       1.195519      -0.728887       0.012991      -0.012631      -0.033880       0.038421      -0.012498      -0.009092       0.007485      -0.001396       0.017239      -0.015526      -0.004042       0.019568              1.815902       1.546928      -0.167612      -0.067276       1.509044       0.144530       2.391734          -0.000010
           81              H      11.166839       5.557582      10.435387       0.105422       1.291178 0.93880534E+01  0.93951075E+02                                 1.820189                            1.687329      -0.857672       2.459536                    0.998915       3.343306       8.829184       0.538177       1.137248      -0.745508      -0.015048       0.017508      -0.028100       0.036367      -0.013327       0.000345      -0.000666      -0.002503       0.050745      -0.021844       0.004884       0.016960              1.888366       1.844701      -0.431632       0.328225       1.872073      -0.410708       1.948326           0.000002
           82              H      26.177434      15.249918      12.967899       0.099104       1.212039 0.83882626E+01  0.82956773E+02                                 1.838984                            1.658259      -1.033640       2.368797                    0.997600       3.614225      10.007174       0.503805       1.229317      -0.719317       0.020071      -0.027347      -0.009639       0.035265      -0.010562      -0.001569       0.000814      -0.010834       0.038884      -0.018377       0.005099       0.013278              1.988435       2.166633      -0.808485      -0.124507       2.309594       0.153330       1.489079           0.000006
           83              H      25.793610      11.446494       9.804183       0.128565       1.248644 0.98075917E+01  0.10021442E+03                                 1.848918                            1.782107      -1.164927       2.335371                    0.996208       3.444156       9.492430       0.493631       1.214329      -0.726168      -0.035855      -0.008426       0.017555       0.040801       0.004677      -0.010240      -0.002841       0.015662       0.006698      -0.010238      -0.005893       0.016131              1.857806       2.176914       0.073409      -0.131117       1.582773      -0.196637       1.813731           0.000250
           84              H      11.359673      11.647852       9.888857       0.130087       1.249229 0.97911591E+01  0.99873715E+02                                 1.843380                            1.776539      -1.128889       2.353936                    0.996653       3.402205       9.328720       0.496755       1.208778      -0.727953       0.035592      -0.006266       0.019313       0.040977      -0.004847       0.010321      -0.005219       0.014869       0.003971      -0.010423      -0.006293       0.016716              1.850137       2.197471      -0.038359       0.143259       1.504023      -0.103607       1.848916          -0.000274
           85              H       9.337222      12.702581       6.540399       0.134325       1.165925 0.87616844E+01  0.86888017E+02                                 1.743801                            1.664150      -1.204972       2.316489                    0.996180       3.374266       9.110036       0.521081       1.185301      -0.731839      -0.000301       0.013855      -0.041564       0.043813       0.000112      -0.000313      -0.005904      -0.004366       0.044652      -0.009629      -0.006862       0.016491              1.763598       1.737534       0.011337       0.000404       1.438706      -0.232902       2.114553           0.000511
           86              H       8.695060       9.004633       9.881159       0.109990       1.325606 0.99635897E+01  0.10177752E+03                                 1.883897                            1.761731      -1.105515       2.341507                    0.997194       3.517832       9.560411       0.513305       1.168140      -0.736364       0.000495       0.002804      -0.039141       0.039245       0.005672       0.001395       0.007073      -0.012412       0.057676      -0.018066      -0.003420       0.021486              1.950050       1.428908       0.062456      -0.040173       1.931251      -0.407060       2.489993          -0.000005
           87              H      28.555102      13.570339      11.305216       0.109773       1.181467 0.87831281E+01  0.87338632E+02                                 1.770984                            1.674745      -1.037605       2.373674                    0.998023       3.472725       9.453815       0.514363       1.197511      -0.728423       0.004819       0.017423      -0.033870       0.038392       0.006637      -0.001682      -0.011640      -0.021261       0.016391      -0.015427      -0.004088       0.019515              1.819697       1.375685       0.067650      -0.091788       1.685989      -0.130949       2.397417           0.000002
           88              H       8.056586       6.891976      10.435387       0.106671       1.296296 0.94352278E+01  0.94565886E+02                                 1.827111                            1.693202      -0.908640       2.436699                    0.998613       3.347613       8.854672       0.536325       1.139452      -0.744955      -0.007860      -0.021854      -0.028062       0.036426       0.007601       0.000539       0.000437      -0.021152       0.051752      -0.021653       0.004373       0.017281              1.895858       1.496414       0.229222       0.192757       2.235200       0.492664       1.955959           0.000002
           89              H      29.063483      15.045364      12.967899       0.098865       1.212477 0.83920113E+01  0.82994482E+02                                 1.838428                            1.657890      -1.032327       2.369155                    0.997543       3.615380      10.007009       0.504250       1.228222      -0.719552       0.013913       0.031176      -0.009474       0.035430       0.010069       0.000256      -0.001909      -0.012812       0.038757      -0.018436       0.005167       0.013268              1.987738       1.573273       0.465775      -0.070486       2.901094      -0.184403       1.488847           0.000005
           90              H      14.096253      16.614674       9.804183       0.127440       1.247938 0.97954753E+01  0.10000562E+03                                 1.843158                            1.776887      -1.143986       2.342658                    0.996362       3.445895       9.476443       0.496343       1.208720      -0.727402       0.025401      -0.027272       0.018083       0.041424      -0.009178       0.007724      -0.007579       0.000456       0.006764      -0.010309      -0.006049       0.016358              1.851940       1.789364      -0.292352       0.234585       1.958337      -0.015191       1.808119          -0.000248
           91              H      21.138840       4.013840       9.888857       0.130672       1.246397 0.97632787E+01  0.99521673E+02                                 1.841047                            1.774391      -1.123279       2.356628                    0.996687       3.397168       9.312759       0.496878       1.209300      -0.727850      -0.012312       0.033867       0.019248       0.040854      -0.004190      -0.000665       0.011566      -0.015985       0.003243      -0.010509      -0.006309       0.016818              1.847739       1.642138      -0.280503       0.017968       2.054598       0.175663       1.846481          -0.000255
           92              H       2.783639       1.734981       6.540399       0.133352       1.173096 0.88281867E+01  0.87711013E+02                                 1.750708                            1.670250      -1.218292       2.310261                    0.996084       3.383798       9.143567       0.520237       1.185012      -0.731902      -0.012135      -0.007158      -0.042114       0.044409       0.001808       0.005322       0.002750       0.002694       0.044784      -0.009719      -0.006856       0.016575              1.770698       1.528589      -0.135879       0.203010       1.659144       0.117653       2.124361           0.000494
           93              H       6.307242       3.027826       9.881159       0.109061       1.321309 0.99221657E+01  0.10122406E+03                                 1.877865                            1.756553      -1.097375       2.344677                    0.997267       3.513041       9.533615       0.514851       1.166131      -0.736861      -0.002816      -0.001163      -0.039019       0.039138       0.002699      -0.006738      -0.002213       0.016243       0.058399      -0.018327      -0.003321       0.021647              1.943525       1.853605       0.185260       0.370510       1.496319       0.167769       2.480649           0.000007
           94              H      29.329205      17.944275      11.305216       0.109493       1.179691 0.87643553E+01  0.87078916E+02                                 1.766749                            1.671017      -1.025876       2.378436                    0.998095       3.469657       9.432148       0.515988       1.194739      -0.729066      -0.017737      -0.004770      -0.033852       0.038514       0.005646       0.010886       0.004282       0.022103       0.017110      -0.015427      -0.003979       0.019407              1.815189       1.663075       0.100160       0.158743       1.391884      -0.013979       2.390608           0.000006
           95              H       8.456094       3.531221      10.435387       0.103982       1.295924 0.94279531E+01  0.94437711E+02                                 1.823507                            1.690020      -0.896904       2.440667                    0.998742       3.349714       8.846298       0.538245       1.136051      -0.745805       0.023319       0.004133      -0.028429       0.037001       0.005610      -0.000838       0.000119       0.024119       0.051950      -0.021961       0.004593       0.017368              1.892000       2.243894       0.204647      -0.521745       1.479986      -0.079243       1.952122           0.000001
           96              H      27.797607      17.647033      12.967899       0.099280       1.210406 0.83758672E+01  0.82805357E+02                                 1.837487                            1.657171      -1.038462       2.367479                    0.997611       3.612544      10.001484       0.503896       1.229522      -0.719272      -0.033545      -0.003710      -0.009224       0.034987       0.000585       0.001609       0.001014       0.023861       0.038971      -0.018470       0.005113       0.013357              1.986620       2.970395       0.341753       0.194742       1.501270       0.031109       1.488196           0.000005
           97              C      14.200611      10.389797      20.236491       0.603813      23.053256 0.25039277E+03  0.51754641E+04                                 7.565552                            5.620133      -0.007489       2.059802                    0.999668      21.971826      61.026617       0.626435       0.473045      -1.021411      -0.013978      -0.047201      -0.024296       0.054896      -0.056872       0.043952      -0.049347       0.127458      -0.040315      -0.093708      -0.025342       0.119050              9.552755       5.878398       2.999053       0.506663      13.752499       4.776931       9.027369           0.000687
           98              C      14.610085      13.018954      22.891395       0.094176      40.306412 0.41868094E+03  0.97213927E+04                                10.335860                            6.891175      -0.318271       1.911409                    0.998761      26.549984      75.105531       0.620192       0.425338      -1.061794      -0.004168       0.001456       0.018884       0.019394      -0.015748       0.001619       0.002302       0.030506       0.018285      -0.025213       0.006309       0.018904             13.996175      10.118043       2.007488      -5.444812      10.218636       2.695912      21.651845          -0.000977
           99              C      16.863102      14.573402      20.301151       0.603792      22.687618 0.24785595E+03  0.51131211E+04                                 7.493280                            5.597367      -0.018472       2.057437                    0.999664      21.968531      61.079964       0.626354       0.474023      -1.020262       0.036470       0.032070      -0.023935       0.054143      -0.089384       0.059182      -0.016003       0.013973      -0.051435      -0.094187      -0.026145       0.120332              9.429592       9.517399       4.943896      -3.738103       9.809967      -2.537070       8.961411          -0.000408
          100              C      14.167120      11.902057      22.204769      -0.146915      35.917319 0.43964670E+03  0.10396073E+05                                 9.562372                            7.049806      -0.024102       1.964672                    0.999424      29.802858      86.769603       0.611025       0.423918      -1.056302       0.008057      -0.003114      -0.016389       0.018526      -0.016306       0.006732      -0.035099       0.029284      -0.081050      -0.051675       0.008452       0.043223             11.782508       7.012469       1.520758      -1.615644      12.131275       6.172382      16.203781          -0.000724
          101              C      15.183975      13.015439      25.329996       0.037585      39.580212 0.42453050E+03  0.98838772E+04                                10.118089                            6.897524      -0.108299       1.966858                    0.999485      27.176679      76.789520       0.626006       0.420251      -1.065810       0.026518      -0.005194       0.013431       0.030176      -0.000773       0.013045      -0.003367       0.016605      -0.004097      -0.011667      -0.006428       0.018095             13.030128      17.518758      -3.587330       0.572541       5.859016       0.239336      15.712610          -0.000189
          102              C      31.356552      13.502852      24.634133       0.034173      40.133113 0.42320428E+03  0.98491605E+04                                10.214250                            6.889111      -0.130261       1.959857                    0.999464      27.233010      77.032374       0.625820       0.420540      -1.065209      -0.029425       0.005919      -0.003495       0.030217      -0.003892       0.002966       0.003265       0.013216      -0.027729      -0.011287      -0.001196       0.012484             13.354300      19.008776      -4.299014      -2.181590       6.209291       1.084791      14.844832          -0.000150
          103              C      15.455693      13.899334      22.255573      -0.150733      36.047152 0.44015933E+03  0.10409972E+05                                 9.583969                            7.051798       0.002154       1.972038                    0.999470      29.867298      86.930385       0.611287       0.423664      -1.056588       0.006702      -0.002755      -0.018432       0.019805      -0.022668       0.029293       0.011407      -0.006550      -0.071784      -0.048566       0.011124       0.037442             11.849341      10.005627       3.594448      -5.891910       9.344704      -1.966770      16.197693          -0.000842
          104              C      15.860090      13.675443      20.941592      -0.013870      40.550922 0.41852419E+03  0.96468161E+04                                10.162392                            6.716221       0.074241       2.029496                    0.999252      26.696537      73.487082       0.657479       0.404167      -1.083240      -0.025988      -0.022576       0.021889       0.040794      -0.001146       0.000654       0.008075      -0.012082       0.022066      -0.009988      -0.003324       0.013313             13.857556      12.826719       7.486835      -5.742633      14.511442      -2.646985      14.234508           0.000285
          105              C      14.216575      13.208965      24.316991      -0.036741      48.314126 0.46039285E+03  0.10904343E+05                                11.416318                            7.113520      -0.109352       1.957040                    0.999104      27.934976      78.806571       0.627427       0.412166      -1.074340       0.008888      -0.004299      -0.027052       0.028798       0.019411      -0.013001       0.000777      -0.040983       0.029006      -0.036399       0.011661       0.024738             15.923544      18.870262      -3.892118      -2.925286       6.840758       1.848201      22.059612          -0.000341
          106              C      15.401809      12.549278      20.270360      -0.119621      34.826041 0.43158950E+03  0.10138986E+05                                 9.320719                            6.973330      -0.090153       1.941036                    0.999472      29.465901      84.973895       0.617080       0.422514      -1.059210      -0.001660       0.000611       0.017559       0.017648      -0.041054       0.006398      -0.006027       0.035994       0.044297      -0.052244       0.011874       0.040370             11.126887       9.113441       5.985565      -1.304188      14.818807       0.789562       9.448413           0.001602
          107              C      30.356122      13.737609      23.630365      -0.144249      36.494355 0.44171348E+03  0.10433400E+05                                 9.527636                            6.999526       0.068558       1.982731                    0.999733      29.934117      86.457746       0.623438       0.415937      -1.063754       0.009861      -0.007256       0.033731       0.035884       0.006476       0.002611       0.001229      -0.027645       0.123258      -0.035875      -0.005346       0.041221             11.378407      17.320992      -3.862585      -0.849218       6.012262       0.634013      10.801968          -0.000016
          108              C      14.559061      11.665542      20.907722      -0.009513      39.525073 0.40416755E+03  0.92399439E+04                                 9.982754                            6.597126       0.072032       2.032138                    0.999229      26.466367      72.683826       0.663466       0.403812      -1.082894       0.009915       0.032560       0.022318       0.040701       0.002094      -0.003970      -0.005926       0.013602       0.011555      -0.011095       0.001039       0.010055             13.530641       8.165705       4.787016      -0.600091      18.326078       6.153083      14.100140           0.000430
          109              C      16.530028      12.699499      25.040566      -0.142498      35.399675 0.43233737E+03  0.10160546E+05                                 9.347521                            6.935218       0.120505       2.004901                    0.999763      29.619266      85.421798       0.624717       0.417185      -1.062619      -0.021204       0.007262       0.018703       0.029191       0.001478      -0.034096       0.007069      -0.014250       0.056279      -0.037948      -0.002224       0.040172             11.154336      16.237336      -3.171017       1.940355       5.687096      -0.601022      11.538577           0.000003
          110              C      29.088401      14.034851      23.953664      -0.092663      31.963029 0.39889700E+03  0.91792281E+04                                 8.707080                            6.636996       0.256628       2.057323                    0.999781      28.660578      81.540057       0.642757       0.414108      -1.065589       0.005157      -0.004158       0.040160       0.040703      -0.001596       0.015851      -0.001720       0.012853       0.062799      -0.017091      -0.011645       0.028736             10.085162      14.583846      -2.832761      -0.943766       5.514048       0.588747      10.157591          -0.000152
          111              C       8.204204       7.184953       0.356399      -0.078454      32.058548 0.40419885E+03  0.93484325E+04                                 8.820925                            6.742539       0.155999       2.031870                    0.999744      28.589822      82.015273       0.627884       0.421777      -1.058845      -0.022881       0.009525       0.029363       0.038425      -0.002095      -0.015469       0.003945       0.023871      -0.013279      -0.014494      -0.008841       0.023335             10.286524      14.820577      -2.496771       0.729677       5.476481      -0.093454      10.562513          -0.000178
          112              C      20.350535      14.468568      20.236491       0.600979      23.094173 0.25091840E+03  0.51887642E+04                                 7.572249                            5.624477      -0.011539       2.058412                    0.999710      21.996715      61.099165       0.626486       0.472784      -1.021608      -0.033223       0.035611      -0.024749       0.054630       0.084051      -0.064692      -0.013720       0.035551      -0.040038      -0.093853      -0.025745       0.119598              9.562111       9.195834      -4.915370       3.888149      10.455098      -2.831253       9.035401           0.000691
          113              C      22.422716      12.799378      22.891395       0.093572      40.291548 0.41844143E+03  0.97143422E+04                                10.333250                            6.888923      -0.320843       1.910957                    0.998695      26.542812      75.076973       0.620338       0.425304      -1.061826       0.003372       0.002397       0.019362       0.019799       0.021596       0.001074      -0.002889       0.013395       0.017293      -0.025772       0.005991       0.019781             13.993072       8.453045      -1.047175       5.056230      11.878084       3.367466      21.648086          -0.000977
          114              C      22.642397      10.070980      20.301151       0.604057      22.691506 0.24792474E+03  0.51150279E+04                                 7.494496                            5.598543      -0.013998       2.058667                    0.999670      21.972535      61.099198       0.626205       0.474091      -1.020199       0.010970      -0.048974      -0.023291       0.055329       0.050712      -0.043349      -0.043321       0.148556      -0.051182      -0.094546      -0.025931       0.120477              9.430527       5.456018      -2.598774      -0.327981      13.873410       4.505795       8.962153          -0.000413
          115              C      21.676937      13.741444      22.204769      -0.145348      35.921509 0.43958600E+03  0.10395534E+05                                 9.571634                            7.055887      -0.026972       1.964170                    0.999450      29.794249      86.782506       0.609835       0.424708      -1.055683      -0.006306      -0.004515      -0.014620       0.016549       0.019740      -0.033275       0.011981       0.011761      -0.081770      -0.051322       0.009637       0.041685             11.795636       9.546441      -2.980827       6.163616       9.616164      -1.692999      16.224303          -0.000753
          116              C      22.132729      12.304135      25.329996       0.037952      39.591270 0.42473033E+03  0.98890145E+04                                10.116187                            6.896649      -0.106535       1.967263                    0.999462      27.186041      76.800646       0.626429       0.419947      -1.066076      -0.017469      -0.018922       0.013129       0.028906       0.007260      -0.009340      -0.008638      -0.007465      -0.003463      -0.011563      -0.005585       0.017148             13.027009      11.878142       6.840534      -0.080010      11.494559      -0.615815      15.708325          -0.000145
          117              C      23.695051      14.035331      24.634133       0.034101      40.131831 0.42322936E+03  0.98497501E+04                                10.213170                            6.888816      -0.129842       1.959935                    0.999441      27.235219      77.035075       0.625910       0.420479      -1.065262       0.018107       0.022160      -0.004608       0.028985       0.008430       0.001075      -0.004213       0.000164      -0.029069      -0.011632      -0.001860       0.013492             13.352519      13.131569       7.690959       2.032383      12.084566       1.349459      14.841421          -0.000122
          118              C      22.762343      11.626869      22.255573      -0.151353      36.075066 0.44054274E+03  0.10420918E+05                                 9.586321                            7.053101       0.007784       1.973342                    0.999463      29.882525      86.971934       0.611483       0.423451      -1.056760      -0.005613      -0.004150      -0.018194       0.019487       0.008992      -0.004531      -0.031582       0.043517      -0.071952      -0.049301       0.011205       0.038095             11.852497       6.398514      -1.511603       1.242813      12.957303       6.088522      16.201674          -0.000869
          119              C      22.366249      11.388595      20.941592      -0.013780      40.570770 0.41876557E+03  0.96539935E+04                                10.166426                            6.718977       0.074784       2.029498                    0.999244      26.703499      73.517916       0.657209       0.404265      -1.083149      -0.006447       0.032522       0.021707       0.039628      -0.004623       0.006210      -0.003143       0.007420       0.021633      -0.009535      -0.002608       0.012143             13.862460       7.609401      -4.474585       0.580412      19.737685       6.297592      14.240294           0.000288
          120              C      22.784027      13.045163      24.316991      -0.038060      48.347413 0.46077031E+03  0.10914979E+05                                11.419023                            7.114639      -0.104453       1.958314                    0.999059      27.949916      78.842097       0.627647       0.411958      -1.074528      -0.007637      -0.005512      -0.028044       0.029584      -0.028557       0.008345       0.011760      -0.012678       0.028647      -0.038086       0.012400       0.025686             15.928107      13.221444       7.155818       3.066342      12.494239       1.612253      22.068639          -0.000847
          121              C      21.620101      12.348559      20.270360      -0.116882      34.717301 0.42997703E+03  0.10091515E+05                                 9.299538                            6.958534      -0.087085       1.942615                    0.999464      29.418578      84.793248       0.617979       0.422300      -1.059359       0.001197       0.001535       0.016365       0.016481       0.035322      -0.007949      -0.002702       0.053473       0.045189      -0.051850       0.012258       0.039592             11.099029       8.187210      -5.443803       1.334825      15.675609       0.734240       9.434268           0.001587
          122              C      24.398571      14.784349      23.630365      -0.142467      36.455108 0.44123738E+03  0.10419825E+05                                 9.526246                            7.000184       0.062086       1.981453                    0.999715      29.900329      86.363481       0.622788       0.416464      -1.063368      -0.010449      -0.004867       0.033676       0.035594      -0.014078       0.000670      -0.002419       0.001866       0.127373      -0.035359      -0.007213       0.042572             11.375872      12.184172       6.827046       0.972257      11.147494       0.417469      10.795952          -0.000138
          123              C      21.276138      13.520269      20.907722      -0.009256      39.530043 0.40424269E+03  0.92420649E+04                                 9.983423                            6.597581       0.073664       2.032586                    0.999225      26.467971      72.689139       0.663469       0.403793      -1.082910       0.022881      -0.024288       0.022997       0.040525       0.004842      -0.002012       0.005880      -0.009747       0.011711      -0.010156       0.000618       0.009539             13.531388      11.640728      -6.793891       5.628286      14.853240      -2.556479      14.100197           0.000432
          124              C      21.186089      11.296387      25.040566      -0.141557      35.368405 0.43188410E+03  0.10147173E+05                                 9.343743                            6.933298       0.117858       2.004406                    0.999747      29.598207      85.347986       0.624575       0.417392      -1.062494       0.016980       0.014808       0.018259       0.029000      -0.006695       0.022300       0.026300       0.005255       0.055333      -0.037553      -0.002157       0.039709             11.149501      11.068259       6.152442      -1.491426      10.850919      -1.380270      11.529324          -0.000104
          125              C      25.289851      15.733607      23.953664      -0.089473      31.853330 0.39724605E+03  0.91322125E+04                                 8.692665                            6.627783       0.245971       2.055541                    0.999787      28.585046      81.298046       0.642512       0.414675      -1.065172      -0.003853      -0.000396       0.037859       0.038057       0.007785      -0.010843      -0.014494      -0.003347       0.068143      -0.019341      -0.012633       0.031974             10.067106      10.216627       5.332097       0.978834       9.845193       0.521308      10.139497          -0.000103
          126              C      11.346750       5.283242       0.356399      -0.079335      32.084653 0.40469961E+03  0.93629092E+04                                 8.825572                            6.746718       0.159025       2.032584                    0.999746      28.603214      82.066296       0.627689       0.421778      -1.058845       0.020526       0.015045       0.029335       0.038836       0.012461       0.011773       0.011639      -0.008423      -0.012298      -0.014945      -0.009621       0.024565             10.291825       9.981694       5.298455      -0.446637      10.329378      -0.585642      10.564402          -0.000134
          127              C      20.807892       7.103192      20.236491       0.602000      23.054911 0.25038768E+03  0.51751055E+04                                 7.564576                            5.618915      -0.005556       2.060653                    0.999684      21.972617      61.018569       0.626724       0.472850      -1.021561       0.048550       0.011195      -0.025112       0.055795      -0.026777       0.021156       0.062395      -0.163085      -0.039091      -0.094299      -0.024718       0.119017              9.552184      14.381165       1.910054      -4.390500       5.248968      -1.949536       9.026419           0.000698
          128              C      18.326242       6.143229      22.891395       0.094299      40.285910 0.41826660E+03  0.97104713E+04                                10.337712                            6.890970      -0.327707       1.909245                    0.998647      26.541089      75.103195       0.619698       0.425734      -1.061426       0.000101      -0.004157       0.018781       0.019236      -0.005483      -0.002500       0.001196      -0.043042       0.016666      -0.025163       0.005571       0.019592             14.001225      11.932554      -0.959400       0.386954       8.407228      -6.068016      21.663892          -0.000978
          129              C      15.853539       7.317175      20.301151       0.602580      22.735774 0.24845199E+03  0.51289379E+04                                 7.505558                            5.605481      -0.019118       2.056463                    0.999663      21.998797      61.202354       0.625614       0.474258      -1.020047      -0.046925       0.015139      -0.022089       0.054029       0.039428      -0.015563       0.059712      -0.162299      -0.052235      -0.094702      -0.026464       0.121166              9.446684      14.045891      -2.350753       4.076560       5.317451      -1.972544       8.976711          -0.000403
          130              C      19.514984       6.318058      22.204769      -0.147562      35.986280 0.44057822E+03  0.10424198E+05                                 9.578766                            7.060563      -0.024603       1.964325                    0.999415      29.828420      86.885341       0.610098       0.424314      -1.055997      -0.001359       0.008578      -0.015050       0.017376      -0.003803       0.026513       0.023607      -0.042005      -0.081540      -0.051126       0.007970       0.043156             11.805745      12.188924       1.462951      -4.555568       6.988041      -4.496079      16.240272          -0.000713
          131              C      18.042344       6.641989      25.329996       0.038708      39.552481 0.42423981E+03  0.98749365E+04                                10.111655                            6.893937      -0.103984       1.968201                    0.999470      27.167099      76.741783       0.626367       0.420102      -1.065957      -0.007717       0.025819       0.014058       0.030394      -0.006545      -0.003382       0.012086      -0.009925      -0.000895      -0.010551      -0.006622       0.017173             13.021624       5.664374      -3.252985      -0.492564      17.698142       0.374055      15.702356          -0.000163
          132              C      27.986942      20.404146      24.634133       0.032674      40.159280 0.42354876E+03  0.98589447E+04                                10.217431                            6.891051      -0.128702       1.960160                    0.999482      27.244638      77.066097       0.625864       0.420435      -1.065301       0.010303      -0.028276      -0.004199       0.030387      -0.004268      -0.004385       0.001446      -0.014756      -0.027845      -0.011498      -0.001960       0.013458             13.359600       5.688289      -3.394452       0.153409      19.541840      -2.440048      14.848671          -0.000149
          133              C      17.141006       6.435357      22.255573      -0.152975      36.109283 0.44106631E+03  0.10436484E+05                                 9.592235                            7.057048       0.006181       1.972856                    0.999479      29.900621      87.040112       0.611339       0.423422      -1.056770      -0.000447       0.007098      -0.018269       0.019604       0.015365      -0.024638       0.019659      -0.036470      -0.074821      -0.049523       0.011005       0.038518             11.861017      12.635900      -2.086363       4.656212       6.733480      -4.123848      16.213672          -0.000822
          134              C      17.132701       6.897520      20.941592      -0.012995      40.534483 0.41829562E+03  0.96402938E+04                                10.160299                            6.714750       0.074761       2.029803                    0.999245      26.688935      73.462945       0.657494       0.404211      -1.083204       0.032156      -0.011935       0.022620       0.041086       0.005201      -0.006410      -0.004034       0.004173       0.023389      -0.009507      -0.003405       0.012913             13.854922      20.571674      -3.013206       5.161705       6.762529      -3.648546      14.230562           0.000296
          135              C      18.358444       5.707434      24.316991      -0.036658      48.321364 0.46043555E+03  0.10905284E+05                                11.416638                            7.112796      -0.103266       1.958897                    0.999061      27.937404      78.805543       0.627617       0.412044      -1.074451      -0.000945       0.008422      -0.027326       0.028610       0.008041       0.006110      -0.012648       0.054843       0.030903      -0.037500       0.012520       0.024980             15.926418       6.478019      -3.262364      -0.136387      19.232728      -3.465142      22.068507          -0.000274
          136              C      18.337128       7.063720      20.270360      -0.119088      34.758833 0.43063885E+03  0.10110397E+05                                 9.304552                            6.962123      -0.085623       1.942608                    0.999475      29.440536      84.855844       0.618087       0.422086      -1.059549       0.000294      -0.001401       0.018116       0.018172       0.005669       0.002051       0.008779      -0.087519       0.042740      -0.051283       0.011215       0.040067             11.105873      18.533802      -0.521088      -0.031883       5.347449      -1.522829       9.436367           0.001582
          137              C      28.283850      19.420370      23.630365      -0.139957      36.407863 0.44053144E+03  0.10399481E+05                                 9.522402                            6.998142       0.053356       1.979248                    0.999738      29.867993      86.268160       0.622374       0.416888      -1.063048       0.000609       0.011961       0.031023       0.033254       0.007097      -0.002066      -0.000900       0.020613       0.130257      -0.034224      -0.009291       0.043515             11.371014       5.492848      -2.963948      -0.124529      17.831555      -1.049649      10.788640           0.000019
          138              C      19.523841       6.775747      20.907722      -0.008787      39.581498 0.40470897E+03  0.92567352E+04                                 9.997226                            6.605118       0.066851       2.030135                    0.999289      26.482580      72.779500       0.662432       0.404250      -1.082447      -0.032501      -0.008049       0.022620       0.040407      -0.006631       0.006534      -0.000624      -0.003455       0.011368      -0.010511       0.001019       0.009492             13.552759      19.968131       2.011357      -5.042281       6.569011      -3.601597      14.121134           0.000439
          139              C      17.642929       7.965676      25.040566      -0.142137      35.387715 0.43217372E+03  0.10155405E+05                                 9.345574                            6.934394       0.118192       2.004286                    0.999744      29.609747      85.379733       0.624708       0.417244      -1.062616       0.003075      -0.021819       0.017512       0.028146       0.006043       0.011194      -0.032305       0.007858       0.056326      -0.037237      -0.002484       0.039721             11.152208       5.578085      -2.983403      -0.449872      16.345572       1.981622      11.532966           0.000019
          140              C      28.660292      18.173870      23.953664      -0.092115      31.930607 0.39852521E+03  0.91691002E+04                                 8.706876                            6.638922       0.238808       2.052891                    0.999829      28.629070      81.459833       0.641896       0.414735      -1.065120       0.001805       0.004520       0.038832       0.039136      -0.005181      -0.007367       0.015424      -0.012577       0.065686      -0.019222      -0.011389       0.030611             10.083881       5.329104      -2.510021      -0.037467      14.768038      -1.112667      10.154500          -0.000129
          141              C       8.128547       3.512573       0.356399      -0.078749      32.049561 0.40410566E+03  0.93452489E+04                                 8.816557                            6.739473       0.162650       2.033788                    0.999739      28.587834      81.991032       0.628379       0.421491      -1.059081       0.002821      -0.025012       0.030033       0.039186      -0.009799       0.003775      -0.016396      -0.016526      -0.012026      -0.015521      -0.008936       0.024457             10.281615       5.648342      -2.797997      -0.283322      14.644026       0.677617      10.552475          -0.000164
          142              C      20.350533      17.492981      18.251535       0.602002      23.054993 0.25038954E+03  0.51751496E+04                                 7.564578                            5.618930      -0.005520       2.060665                    0.999684      21.972623      61.018463       0.626725       0.472849      -1.021563      -0.033966      -0.036441       0.025105       0.055784      -0.083992       0.064607      -0.012888       0.035165      -0.039118      -0.094276      -0.024734       0.119010              9.552151       9.186134       4.909358      -3.883557      10.443942      -2.827475       9.026376          -0.000748
          143              C      22.422711      19.162171      15.596631       0.094292      40.285685 0.41826719E+03  0.97104713E+04                                10.337607                            6.890936      -0.327666       1.909257                    0.998647      26.541040      75.102574       0.619706       0.425730      -1.061431       0.003547      -0.002166      -0.018781       0.019235      -0.021370      -0.000212      -0.002761       0.012022       0.016644      -0.025151       0.005564       0.019587             14.000988       8.457581       1.046814      -5.061474      11.881888       3.369032      21.663496           0.000967
          144              C      13.415896       5.909801      18.186875       0.602582      22.735687 0.24845212E+03  0.51289365E+04                                 7.505520                            5.605476      -0.019088       2.056476                    0.999662      21.998708      61.201900       0.625616       0.474257      -1.020049       0.010349       0.048195       0.022083       0.054014      -0.050560       0.043934      -0.043326       0.149418      -0.052257      -0.094683      -0.026476       0.121159              9.446584       5.463717       2.604115       0.329990      13.899410       4.516566       8.976623           0.000355
          145              C      21.676934      18.220105      16.283257      -0.147567      35.986026 0.44057708E+03  0.10424141E+05                                 9.578649                            7.060512      -0.024577       1.964332                    0.999415      29.828326      86.884319       0.610107       0.424308      -1.056002      -0.006749       0.005467       0.015044       0.017371      -0.020090       0.033706       0.011157       0.014420      -0.081524      -0.051126       0.007968       0.043159             11.805533       9.555045       2.983462      -6.171351       9.621595      -1.697172      16.239960           0.000739
          146              C      12.906221       3.676647      13.158030       0.038702      39.551150 0.42422858E+03  0.98745863E+04                                10.111373                            6.893815      -0.103859       1.968247                    0.999470      27.166625      76.739501       0.626378       0.420098      -1.065962      -0.018519       0.019588      -0.014055       0.030400      -0.007563       0.008778      -0.008967      -0.006361      -0.000908      -0.010551      -0.006614       0.017165             13.021158      11.872073      -6.836963       0.077648      11.489600      -0.613567      15.701800           0.000141
          147              C      23.695045      17.926218      13.853893       0.032673      40.158143 0.42354003E+03  0.98586666E+04                                10.217174                            6.890945      -0.128590       1.960199                    0.999482      27.244244      77.064076       0.625876       0.420431      -1.065307       0.019339      -0.023048       0.004200       0.030378      -0.008524      -0.000945      -0.004520       0.000014      -0.027860      -0.011505      -0.001954       0.013459             13.359168      13.138323      -7.695686      -2.036423      12.090987       1.352901      14.848194           0.000118
          148              C      13.535839       4.353913      16.232453      -0.152972      36.108916 0.44106402E+03  0.10436398E+05                                 9.592128                            7.057010       0.006191       1.972860                    0.999479      29.900443      87.038955       0.611344       0.423420      -1.056773      -0.005921       0.003935       0.018265       0.019600      -0.008112       0.004709      -0.031166       0.044855      -0.074835      -0.049525       0.011001       0.038524             11.860813       6.402166       1.512599      -1.243225      12.966897       6.094189      16.213377           0.000856
          149              C      13.139746       4.592187      17.546434      -0.012974      40.533297 0.41828564E+03  0.96399926E+04                                10.160062                            6.714646       0.074787       2.029815                    0.999245      26.688583      73.461357       0.657503       0.404208      -1.083207      -0.005735      -0.033805      -0.022620       0.041077       0.004416      -0.006697      -0.003533       0.006913       0.023374      -0.009509      -0.003401       0.012909             13.854492       7.605112       4.472763      -0.578886      19.728221       6.294169      14.230142          -0.000318
          150              C      13.557520       2.935619      14.171035      -0.036633      48.319782 0.46042333E+03  0.10904914E+05                                11.416391                            7.112708      -0.103270       1.958900                    0.999060      27.936937      78.803730       0.627621       0.412044      -1.074451      -0.006818       0.005021       0.027320       0.028602       0.027776      -0.007891       0.011620      -0.013475       0.030860      -0.037498       0.012506       0.024992             15.925955      13.218353      -7.153868      -3.069027      12.491633       1.614433      22.067880           0.000880
          151              C      21.620100      19.612989      18.217666      -0.119071      34.757827 0.43062590E+03  0.10110005E+05                                 9.304336                            6.961992      -0.085670       1.942600                    0.999475      29.440067      84.853780       0.618097       0.422083      -1.059553       0.001064      -0.000952      -0.018106       0.018162      -0.035064       0.008642      -0.002617       0.053593       0.042684      -0.051279       0.011191       0.040088             11.105570       8.192546       5.449124      -1.334713      15.688010       0.733786       9.436155          -0.001614
          152              C      24.398566      17.177199      14.857661      -0.139939      36.405567 0.44050393E+03  0.10398620E+05                                 9.521894                            6.997856       0.053548       1.979318                    0.999737      29.866808      86.262519       0.622399       0.416880      -1.063058      -0.010646       0.005459      -0.031017       0.033245       0.012491      -0.001809      -0.001342       0.001987       0.130210      -0.034233      -0.009266       0.043499             11.370330      12.179261      -6.824304      -0.971198      11.143728       0.416943      10.787999           0.000141
          153              C      21.276135      18.441279      17.580304      -0.008759      39.580362 0.40469890E+03  0.92564343E+04                                 9.996998                            6.605014       0.066907       2.030157                    0.999289      26.482213      72.777874       0.662442       0.404247      -1.082450       0.023215       0.024110      -0.022620       0.040397      -0.004803       0.002724       0.005965      -0.009767       0.011348      -0.010501       0.001016       0.009486             13.552359      11.660328       6.807418      -5.639999      14.876021      -2.565815      14.120728          -0.000465
          154              C      11.959582       4.684394      13.447460      -0.142122      35.385592 0.43214689E+03  0.10154578E+05                                 9.345114                            6.934116       0.118452       2.004379                    0.999744      29.608602      85.374542       0.624732       0.417236      -1.062625       0.017352      -0.013584      -0.017509       0.028146       0.006423      -0.022372       0.025850       0.006536       0.056278      -0.037232      -0.002477       0.039709             11.151596      11.069361      -6.153777       1.491089      10.853102      -1.380327      11.532324           0.000105
          155              C      25.289846      16.227942      14.534362      -0.092081      31.927974 0.39848946E+03  0.91680287E+04                                 8.706309                            6.638567       0.239007       2.052974                    0.999829      28.627452      81.452868       0.641924       0.414728      -1.065130      -0.004808       0.000702      -0.038825       0.039128      -0.008024       0.009662      -0.014086      -0.002675       0.065641      -0.019203      -0.011386       0.030588             10.083167      10.233824      -5.341746      -0.982256       9.861887       0.523869      10.153790           0.000091
          156              C      11.346757       5.370608      12.472943      -0.078706      32.047075 0.40407099E+03  0.93442369E+04                                 8.816163                            6.739233       0.162618       2.033810                    0.999738      28.586145      81.984979       0.628384       0.421497      -1.059078       0.020216      -0.014950      -0.030030       0.039166      -0.012025      -0.012312       0.011464      -0.008666      -0.012069      -0.015516      -0.008913       0.024429             10.281101       9.971453      -5.293943       0.445173      10.319901      -0.584164      10.551948           0.000122
          157              C      11.581391       8.877589      18.251535       0.603810      23.053429 0.25039352E+03  0.51754891E+04                                 7.565608                            5.620148      -0.007562       2.059774                    0.999668      21.971984      61.027325       0.626432       0.473046      -1.021409       0.047878      -0.011497       0.024305       0.054911       0.026761      -0.020769       0.062737      -0.162252      -0.040298      -0.093725      -0.025331       0.119056              9.552879      14.381429      -1.910111       4.390399       5.249717      -1.949731       9.027492          -0.000762
          158              C      27.552738       9.837553      15.596631       0.094183      40.306631 0.41868023E+03  0.97213882E+04                                10.335955                            6.891203      -0.318335       1.911390                    0.998761      26.550047      75.106163       0.620185       0.425343      -1.061789       0.000824       0.004339      -0.018886       0.019395       0.005339       0.002804       0.000250      -0.042543       0.018315      -0.025225       0.006319       0.018906             13.996367      11.932231       0.960220      -0.387653       8.404748      -6.063379      21.652121           0.000969
          159              C      25.080037       8.663607      18.186875       0.603787      22.687555 0.24785467E+03  0.51130920E+04                                 7.493277                            5.597356      -0.018511       2.057423                    0.999664      21.968564      61.080188       0.626354       0.474024      -1.020260      -0.046017      -0.015552       0.023940       0.054153      -0.038650       0.015745       0.059256      -0.161821      -0.051405      -0.094209      -0.026129       0.120338              9.429614      14.018401       2.345275      -4.066258       5.309006      -1.968764       8.961436           0.000332
          160              C      10.288480       9.662724      16.283257      -0.146920      35.917923 0.43965200E+03  0.10396249E+05                                 9.562521                            7.049871      -0.024146       1.964655                    0.999424      29.803196      86.771343       0.611018       0.423921      -1.056299      -0.001332      -0.008532       0.016395       0.018530       0.004529      -0.027031       0.023376      -0.042880      -0.081053      -0.051674       0.008455       0.043219             11.782758      12.168873      -1.456164       4.537755       6.975267      -4.485498      16.204133           0.000725
          161              C       8.815837       9.338792      13.158030       0.037594      39.581038 0.42453578E+03  0.98840487E+04                                10.118284                            6.897594      -0.108393       1.966826                    0.999485      27.176919      76.790841       0.625998       0.420254      -1.065806      -0.008772      -0.025553      -0.013434       0.030172       0.006815       0.003605       0.012981      -0.009627      -0.004078      -0.011673      -0.006424       0.018097             13.030474       5.667368       3.255338       0.493587      17.711170       0.376294      15.712884           0.000136
          162              C      27.986936      11.557402      13.853893       0.034183      40.133904 0.42320923E+03  0.98493221E+04                                10.214441                            6.889181      -0.130357       1.959825                    0.999464      27.233241      77.033658       0.625811       0.420544      -1.065205       0.009599       0.028450       0.003493       0.030229       0.003780       0.004311       0.000937      -0.013344      -0.027701      -0.011281      -0.001198       0.012479             13.354647       5.686238       3.393015      -0.151349      19.532643      -2.431754      14.845059           0.000116
          163              C      26.367502       9.545425      16.232453      -0.150733      36.047255 0.44015872E+03  0.10409973E+05                                 9.584025                            7.051809       0.002096       1.972021                    0.999470      29.867393      86.931265       0.611284       0.423665      -1.056585      -0.000967      -0.007187       0.018437       0.019812      -0.014167       0.024525       0.019668      -0.035979      -0.071778      -0.048565       0.011127       0.037438             11.849451      12.623012       2.083432      -4.649240       6.727536      -4.119182      16.197805           0.000838
          164              C      26.359199       9.083261      17.546434      -0.013895      40.552012 0.41853408E+03  0.96471137E+04                                10.162611                            6.716324       0.074181       2.029474                    0.999252      26.696872      73.488581       0.657470       0.404170      -1.083237       0.032560       0.011217      -0.021888       0.040806      -0.005807       0.007326      -0.003471       0.004034       0.022091      -0.009993      -0.003327       0.013320             13.857934      20.574698       3.014013      -5.163857       6.764248      -3.649869      14.234856          -0.000330
          165              C      27.584937      10.273348      14.171035      -0.036778      48.316228 0.46041089E+03  0.10904881E+05                                11.416622                            7.113640      -0.109344       1.957034                    0.999104      27.935647      78.808975       0.627424       0.412163      -1.074341      -0.000723      -0.009858       0.027063       0.028811      -0.008024      -0.005825      -0.011648       0.054079       0.029070      -0.036388       0.011677       0.024712             15.924079       6.477657       3.263061       0.137964      19.234317      -3.457542      22.060261           0.000805
          166              C      27.563627       8.917062      18.217666      -0.119632      34.826770 0.43159853E+03  0.10139257E+05                                 9.320867                            6.973414      -0.090123       1.941040                    0.999472      29.466225      84.975241       0.617075       0.422515      -1.059209       0.000299       0.001747      -0.017568       0.017658      -0.004937      -0.002020       0.008541      -0.089098       0.044348      -0.052249       0.011897       0.040353             11.127106      18.576577       0.522296       0.031703       5.356206      -1.524257       9.448533          -0.001593
          167              C      28.283845      12.541179      14.857661      -0.144269      36.495761 0.44172842E+03  0.10433862E+05                                 9.527922                            6.999660       0.068492       1.982704                    0.999733      29.934775      86.460647       0.623428       0.415939      -1.063751       0.001362      -0.012181      -0.033734       0.035892      -0.008721       0.002368       0.001645       0.025032       0.123291      -0.035871      -0.005361       0.041231             11.378832       5.494512       2.965734       0.124440      17.839735      -1.052537      10.802249           0.000112
          168              C      10.297339       9.205035      17.580304      -0.009537      39.526457 0.40417956E+03  0.92402996E+04                                 9.983016                            6.597241       0.071949       2.032105                    0.999230      26.466818      72.685702       0.663457       0.403814      -1.082891      -0.033169       0.007694      -0.022317       0.040711       0.006936      -0.007121      -0.000477      -0.003192       0.011571      -0.011100       0.001041       0.010059             13.531101      19.932413      -2.006175       5.028973       6.560296      -3.596374      14.100593          -0.000471
          169              C       8.416422       8.015105      13.447460      -0.142517      35.401399 0.43235637E+03  0.10161138E+05                                 9.347908                            6.935416       0.120374       2.004853                    0.999763      29.620111      85.425774       0.624700       0.417191      -1.062612       0.004295       0.021996      -0.018705       0.029191      -0.005432      -0.010927      -0.033066       0.009692       0.056317      -0.037955      -0.002227       0.040182             11.154891       5.578703       2.983127       0.449761      16.346871       1.981173      11.539098           0.000080
          170              C      28.660286      13.787679      14.534362      -0.092688      31.965145 0.39892335E+03  0.91800284E+04                                 8.707539                            6.637252       0.256462       2.057255                    0.999781      28.661915      81.545946       0.642737       0.414113      -1.065581       0.001039      -0.006551      -0.040166       0.040710       0.004775       0.006435       0.014599      -0.009197       0.062845      -0.017106      -0.011650       0.028755             10.085763       5.328502       2.511182       0.037978      14.770574      -1.111751      10.158213           0.000074
          171              C       8.128554       7.141277      12.472943      -0.078483      32.061754 0.40423916E+03  0.93496496E+04                                 8.821579                            6.742905       0.155857       2.031793                    0.999743      28.591875      82.023893       0.627859       0.421781      -1.058837       0.003211       0.024602      -0.029366       0.038444       0.009280      -0.004309      -0.015373      -0.015609      -0.013205      -0.014481      -0.008858       0.023339             10.287405       5.650631       2.798104       0.283924      14.648265       0.678671      10.563320           0.000101
          172              C      23.427110       5.590985      18.251535       0.600980      23.093913 0.25091575E+03  0.51886944E+04                                 7.572188                            5.624447      -0.011507       2.058426                    0.999710      21.996562      61.098601       0.626488       0.472784      -1.021608      -0.014229       0.046573       0.024748       0.054626       0.057421      -0.044226      -0.049168       0.127809      -0.040030      -0.093859      -0.025740       0.119599              9.562013       5.883402      -3.002921      -0.507856      13.767315       4.782783       9.035322          -0.000756
          173              C      33.063080      18.942595      15.596631       0.093573      40.291559 0.41844170E+03  0.97143519E+04                                10.333263                            6.888934      -0.320828       1.910962                    0.998695      26.542810      75.077031       0.620336       0.425305      -1.061825      -0.003762      -0.001723      -0.019363       0.019800       0.016599      -0.001965       0.002377       0.030709       0.017289      -0.025772       0.005990       0.019782             13.993097      10.114960      -2.006666       5.444449      10.216193       2.695079      21.648137           0.000966
          174              C      16.863101      17.388147      18.186875       0.604060      22.691662 0.24792600E+03  0.51150608E+04                                 7.494533                            5.598557      -0.013991       2.058668                    0.999670      21.972603      61.099438       0.626204       0.474091      -1.020199       0.036931      -0.033991       0.023293       0.055333       0.089682      -0.059190      -0.015884       0.013559      -0.051191      -0.094542      -0.025936       0.120478              9.430597       9.518534      -4.944280       3.738196       9.811047      -2.536972       8.962210           0.000350
          175              C      23.393616       4.078724      16.283257      -0.145338      35.920707 0.43957540E+03  0.10395214E+05                                 9.571465                            7.055780      -0.026961       1.964178                    0.999450      29.793860      86.780898       0.609843       0.424706      -1.055686       0.007064       0.003205       0.014620       0.016551       0.014964      -0.006262      -0.034805       0.028312      -0.081781      -0.051322       0.009635       0.041687             11.795405       7.017154      -1.520587       1.615607      12.145115       6.184166      16.223946           0.000739
          176              C       5.957467       2.965343      13.158030       0.037953      39.591593 0.42473471E+03  0.98891509E+04                                10.116258                            6.896700      -0.106590       1.967243                    0.999462      27.186214      76.801491       0.626424       0.419949      -1.066074       0.025120       0.005665      -0.013130       0.028906       0.000407      -0.012154      -0.003763       0.016313      -0.003461      -0.011555      -0.005599       0.017154             13.027081      17.514512       3.586416      -0.573308       5.858241       0.238617      15.708492           0.000139
          177              C      31.356546      18.458697      13.853893       0.034097      40.132089 0.42323237E+03  0.98498453E+04                                10.213229                            6.888853      -0.129879       1.959924                    0.999442      27.235335      77.035693       0.625906       0.420481      -1.065261      -0.028243      -0.004598       0.004606       0.028983       0.004276      -0.003111       0.003033       0.014534      -0.029073      -0.011629      -0.001866       0.013494             13.352588      19.006889       4.298891       2.184827       6.209310       1.085374      14.841566           0.000117
          178              C      15.455689      18.062215      16.232453      -0.151359      36.075444 0.44054766E+03  0.10421063E+05                                 9.586393                            7.053145       0.007824       1.973352                    0.999463      29.882661      86.972418       0.611481       0.423452      -1.056760       0.006397       0.002786       0.018194       0.019486       0.023340      -0.029615       0.011871      -0.006187      -0.071940      -0.049300       0.011207       0.038093             11.852610      10.008616      -3.595865       5.894323       9.347352      -1.968008      16.201862           0.000849
          179              C      15.860088      18.286106      17.546434      -0.013775      40.570902 0.41876609E+03  0.96540098E+04                                10.166452                            6.718982       0.074803       2.029502                    0.999244      26.703528      73.518050       0.657208       0.404266      -1.083149      -0.024942       0.021841      -0.021706       0.039627       0.000899       0.000385       0.006947      -0.011714       0.021627      -0.009531      -0.002607       0.012139             13.862521      12.830581      -7.489040       5.744135      14.516632      -2.646189      14.240350          -0.000322
          180              C      14.216569      18.752583      14.171035      -0.038055      48.347016 0.46076640E+03  0.10914866E+05                                11.418971                            7.114616      -0.104441       1.958321                    0.999059      27.949785      78.841711       0.627647       0.411958      -1.074528       0.008592       0.003854       0.028043       0.029582      -0.019777       0.014358       0.001353      -0.043139       0.028633      -0.038096       0.012400       0.025695             15.928013      18.873007       3.892807       2.929370       6.842516       1.849373      22.068517           0.000847
          181              C      33.854808      19.412271      18.217666      -0.116885      34.717441 0.42997932E+03  0.10091581E+05                                 9.299559                            6.958551      -0.087054       1.942624                    0.999464      29.418651      84.793457       0.617978       0.422300      -1.059359      -0.001932      -0.000267      -0.016365       0.016481       0.040813      -0.006316      -0.005531       0.034442       0.045196      -0.051849       0.012260       0.039589             11.099056       9.089068      -5.964497       1.303280      14.773824       0.788870       9.434276          -0.001615
          182              C      30.356117      18.223940      14.857661      -0.142461      36.455716 0.44124629E+03  0.10420114E+05                                 9.526414                            7.000303       0.061963       1.981413                    0.999715      29.900696      86.365572       0.622775       0.416470      -1.063362       0.009438       0.006620      -0.033677       0.035595      -0.006220      -0.001759       0.001791      -0.025311       0.127388      -0.035355      -0.007222       0.042577             11.376066      17.319223       3.862501       0.847670       6.012738       0.633298      10.796237           0.000135
          183              C      23.785559       4.315240      17.580304      -0.009259      39.529848 0.40424120E+03  0.92420222E+04                                 9.983399                            6.597577       0.073684       2.032595                    0.999225      26.467887      72.688870       0.663468       0.403794      -1.082909       0.009594      -0.031960      -0.022997       0.040526      -0.001800       0.004086      -0.004685       0.013265       0.011720      -0.010160       0.000620       0.009541             13.531342       8.166412      -4.787985       0.600169      18.327463       6.152437      14.100152          -0.000463
          184              C       7.303521       3.281283      13.447460      -0.141554      35.368768 0.43189160E+03  0.10147400E+05                                 9.343821                            6.933382       0.117733       2.004363                    0.999748      29.598474      85.349169       0.624567       0.417395      -1.062491      -0.021315      -0.007298      -0.018259       0.029000      -0.001070       0.033925       0.006169      -0.014218       0.055344      -0.037550      -0.002162       0.039712             11.149556      16.233371       3.170376      -1.940970       5.685854      -0.601485      11.529443           0.000101
          185              C      29.088396      17.926697      14.534362      -0.089482      31.853672 0.39725268E+03  0.91324005E+04                                 8.692731                            6.627851       0.245947       2.055530                    0.999787      28.585223      81.298638       0.642507       0.414677      -1.065171       0.002271       0.003132      -0.037861       0.038059       0.002446      -0.017975      -0.002145       0.015170       0.068148      -0.019349      -0.012629       0.031978             10.067175      14.555837       2.826928       0.940899       5.506139       0.587076      10.139547           0.000095
          186              C       8.204212       3.468897      12.472943      -0.079353      32.084034 0.40469605E+03  0.93627716E+04                                 8.825357                            6.746629       0.159187       2.032634                    0.999746      28.602893      82.064142       0.627704       0.421770      -1.058854      -0.023277      -0.010291      -0.029336       0.038837       0.002556       0.015971       0.004365       0.025866      -0.012320      -0.014959      -0.009631       0.024589             10.291503      14.830344       2.498568      -0.730507       5.479966      -0.093984      10.564198           0.000127
          187              C      22.705405      10.917902       5.422193       0.604582      23.019306 0.24994855E+03  0.51644221E+04                                 7.559388                            5.615651      -0.009604       2.059516                    0.999661      21.961267      61.002991       0.626548       0.473130      -1.021279       0.013941       0.046894       0.024293       0.054621      -0.057048       0.043252      -0.050070       0.128416      -0.039075      -0.094879      -0.024189       0.119068              9.545320       5.874501       2.996814       0.506867      13.742251       4.772739       9.019208           0.002210
          188              C      22.295931       8.288745       2.767289       0.093102      40.342688 0.41902971E+03  0.97312917E+04                                10.340351                            6.892762      -0.316335       1.911809                    0.998769      26.563560      75.145221       0.620308       0.425180      -1.061917       0.004022      -0.001521      -0.018777       0.019263      -0.015704       0.001287       0.002399       0.030504       0.020025      -0.025458       0.006898       0.018560             14.004471      10.122228       2.008996      -5.447902      10.225373       2.699626      21.665811           0.000141
          189              C      20.042914       6.734297       5.357533       0.603808      22.692920 0.24788696E+03  0.51140966E+04                                 7.495111                            5.598028      -0.019128       2.057156                    0.999664      21.972872      61.100903       0.626243       0.474076      -1.020198      -0.036549      -0.032106       0.023954       0.054225      -0.089419       0.059201      -0.015926       0.013860      -0.051325      -0.094281      -0.026037       0.120318              9.433497       9.521860       4.947648      -3.740271       9.814958      -2.539437       8.963674          -0.000383
          190              C      22.738896       9.405642       3.453915      -0.146556      35.912173 0.43950148E+03  0.10391935E+05                                 9.561157                            7.048149      -0.023589       1.964771                    0.999427      29.803225      86.771952       0.611152       0.423859      -1.056324      -0.008099       0.003542       0.017001       0.019162      -0.015892       0.006887      -0.034392       0.028715      -0.081021      -0.050875       0.008268       0.042607             11.781904       7.011740       1.522223      -1.614359      12.132948       6.172892      16.201024           0.000403
          191              C      21.722041       8.292260       0.328688       0.037405      39.572558 0.42447157E+03  0.98821329E+04                                10.116984                            6.897211      -0.108588       1.966896                    0.999484      27.173162      76.777394       0.626000       0.420271      -1.065801      -0.026599       0.005333      -0.013363       0.030241      -0.000732       0.012941      -0.003382       0.016481      -0.003774      -0.011595      -0.006356       0.017951             13.028102      17.512713      -3.585541       0.574094       5.857921       0.238989      15.713670           0.000073
          192              C       5.549464       7.804847       1.024551       0.034016      40.126878 0.42315247E+03  0.98476150E+04                                10.213427                            6.888863      -0.130847       1.959794                    0.999462      27.229616      77.020468       0.625810       0.420561      -1.065199       0.029523      -0.005738       0.003605       0.030291      -0.003863       0.002892       0.003281       0.013032      -0.027485      -0.011201      -0.001136       0.012336             13.353189      19.006401      -4.298654      -2.185093       6.209018       1.085907      14.844149           0.000018
          193              C      21.450323       7.408365       3.403111      -0.151796      36.102945 0.44089531E+03  0.10432139E+05                                 9.593427                            7.057355       0.001634       1.971367                    0.999475      29.901785      87.061683       0.611067       0.423623      -1.056573      -0.006604       0.003001       0.018671       0.020031      -0.022037       0.029126       0.011646      -0.007050      -0.071463      -0.048330       0.011686       0.036644             11.862540      10.016393       3.599916      -5.898780       9.356290      -1.968669      16.214937          -0.001839
          194              C      21.045926       7.632256       4.717092      -0.014354      40.597709 0.41894465E+03  0.96592156E+04                                10.170422                            6.719631       0.073510       2.029030                    0.999254      26.712345      73.547965       0.657287       0.404171      -1.083205       0.026015       0.022558      -0.022113       0.040923      -0.000964       0.000428       0.007942      -0.012049       0.021972      -0.009855      -0.003311       0.013166             13.871783      12.840188       7.498274      -5.747977      14.530174      -2.650421      14.244988           0.000476
          195              C      22.689441       8.098734       1.341693      -0.035441      48.291137 0.46008718E+03  0.10895718E+05                                11.415184                            7.112665      -0.110970       1.956688                    0.999102      27.923408      78.778962       0.627241       0.412340      -1.074184      -0.008882       0.004389       0.027075       0.028831       0.019702      -0.012892       0.000616      -0.041867       0.026931      -0.036533       0.011025       0.025507             15.922717      18.865161      -3.890771      -2.927879       6.840134       1.849245      22.062857          -0.000632
          196              C      21.504207       8.758421       5.388324      -0.118966      34.821739 0.43143044E+03  0.10134778E+05                                 9.321113                            6.972554      -0.091259       1.940771                    0.999469      29.462617      84.975144       0.617019       0.422575      -1.059123       0.001882       0.000085      -0.017475       0.017576      -0.040583       0.006574      -0.005710       0.035338       0.043439      -0.051523       0.011576       0.039948             11.129106       9.114577       5.988240      -1.303189      14.824506       0.791180       9.448236           0.001296
          197              C       6.549894       7.570090       2.028319      -0.143336      36.450976 0.44115513E+03  0.10416610E+05                                 9.520268                            6.995255       0.069144       1.983246                    0.999733      29.908862      86.361538       0.623626       0.415956      -1.063774      -0.009850       0.007500      -0.033643       0.035849       0.006654       0.002744       0.001260      -0.028150       0.122318      -0.036030      -0.004891       0.040921             11.368649      17.304359      -3.858701      -0.849773       6.007965       0.633936      10.793623          -0.000172
          198              C      22.346955       9.642157       4.750962      -0.012441      39.637165 0.40525644E+03  0.92724149E+04                                10.006092                            6.609285       0.063031       2.029050                    0.999207      26.503164      72.849104       0.662267       0.404213      -1.082468      -0.010453      -0.033904      -0.023165       0.042372       0.001294      -0.004455      -0.007184       0.015833       0.012527      -0.013023       0.001856       0.011168             13.567707       8.184889       4.803618      -0.597700      18.383895       6.176226      14.134336           0.012854
          199              C      20.375988       8.608200       0.618118      -0.141607      35.364779 0.43187010E+03  0.10146687E+05                                 9.342022                            6.931926       0.120765       2.005299                    0.999763      29.597425      85.343042       0.624811       0.417240      -1.062598       0.021271      -0.007149      -0.018584       0.029136       0.001590      -0.034045       0.007083      -0.014679       0.055522      -0.038056      -0.001860       0.039916             11.146907      16.224105      -3.167800       1.940179       5.683504      -0.600816      11.533110          -0.000154
          200              C       7.817615       7.272848       1.705020      -0.092757      31.947563 0.39872088E+03  0.91737144E+04                                 8.703304                            6.634935       0.258313       2.057969                    0.999781      28.650836      81.492849       0.642975       0.414034      -1.065689      -0.005117       0.004339      -0.040079       0.040636      -0.001584       0.015766      -0.001608       0.012696       0.063164      -0.017076      -0.011655       0.028731             10.080153      14.575083      -2.830977      -0.944422       5.511988       0.588865      10.153387           0.000031
          201              C      28.701812      14.122746      25.302285      -0.078779      32.060316 0.40424846E+03  0.93497622E+04                                 8.820884                            6.742712       0.156699       2.032082                    0.999744      28.591017      82.016500       0.627916       0.421747      -1.058876       0.022891      -0.009435      -0.029310       0.038368      -0.002125      -0.015540       0.003950       0.024072      -0.012629      -0.014448      -0.008999       0.023447             10.286195      14.818825      -2.496196       0.729403       5.476119      -0.093379      10.563642           0.000022
          202              C      16.555481       6.839131       5.422193       0.600987      23.091071 0.25088717E+03  0.51879716E+04                                 7.571679                            5.624206      -0.011557       2.058455                    0.999709      21.995371      61.095126       0.626486       0.472798      -1.021598       0.033257      -0.035601       0.024733       0.054637       0.084058      -0.064668      -0.013791       0.035544      -0.040280      -0.093790      -0.025847       0.119637              9.561295       9.195055      -4.914877       3.887704      10.454381      -2.831130       9.034448           0.000696
          203              C      14.483300       8.508321       2.767289       0.093204      40.298356 0.41852290E+03  0.97165112E+04                                10.333479                            6.888966      -0.320042       1.911152                    0.998697      26.545534      75.080823       0.620433       0.425226      -1.061896      -0.003362      -0.002391      -0.019325       0.019760       0.021540       0.001185      -0.002822       0.013347       0.017813      -0.025797       0.006178       0.019619             13.993270       8.453072      -1.047935       5.056052      11.878581       3.367337      21.648156          -0.000968
          204              C      14.263619      11.236719       5.357533       0.604070      22.687858 0.24788779E+03  0.51140961E+04                                 7.493826                            5.598221      -0.013990       2.058724                    0.999669      21.971042      61.094857       0.626204       0.474107      -1.020186      -0.010947       0.049003       0.023270       0.055341       0.050718      -0.043393      -0.043254       0.148554      -0.051463      -0.094468      -0.026050       0.120519              9.429554       5.455636      -2.598440      -0.328056      13.871951       4.505323       8.961076          -0.000407
          205              C      15.229079       7.566255       3.453915      -0.145513      35.926027 0.43965077E+03  0.10397373E+05                                 9.571982                            7.056090      -0.026560       1.964226                    0.999452      29.797609      86.791512       0.609872       0.424670      -1.055715       0.006332       0.004560       0.014678       0.016623       0.019688      -0.033212       0.011961       0.011607      -0.081972      -0.051289       0.009695       0.041594             11.795949       9.546686      -2.981512       6.163628       9.617054      -1.693618      16.224106          -0.000751
          206              C      14.773287       9.003564       0.328688       0.037873      39.587244 0.42470584E+03  0.98882570E+04                                10.115461                            6.896456      -0.106546       1.967306                    0.999461      27.184460      76.794316       0.626440       0.419948      -1.066081       0.017494       0.018941      -0.013104       0.028923       0.007242      -0.009323      -0.008596      -0.007440      -0.003351      -0.011531      -0.005561       0.017092             13.025654      11.876057       6.838821      -0.080321      11.492555      -0.616090      15.708350          -0.000137
          207              C      13.210965       7.272368       1.024551       0.034051      40.125784 0.42318423E+03  0.98483507E+04                                10.212021                            6.888407      -0.129827       1.959994                    0.999441      27.232743      77.024486       0.625940       0.420474      -1.065275      -0.018094      -0.022195       0.004647       0.029010       0.008377       0.001099      -0.004190       0.000157      -0.028977      -0.011596      -0.001822       0.013418             13.350587      13.129319       7.689253       2.033252      12.082519       1.350308      14.839923          -0.000115
          208              C      14.143673       9.680830       3.403111      -0.151490      36.078114 0.44058538E+03  0.10422110E+05                                 9.586445                            7.053145       0.008225       1.973420                    0.999465      29.885109      86.978329       0.611524       0.423416      -1.056790       0.005611       0.004127       0.018267       0.019550       0.008930      -0.004532      -0.031543       0.043434      -0.072149      -0.049271       0.011221       0.038050             11.852565       6.398639      -1.512088       1.242509      12.958128       6.088720      16.200927          -0.000864
          209              C      14.539767       9.919104       4.717092      -0.013565      40.557392 0.41862006E+03  0.96497040E+04                                10.164198                            6.717767       0.075030       2.029651                    0.999244      26.698019      73.496867       0.657281       0.404260      -1.083164       0.006473      -0.032478      -0.021711       0.039599      -0.004541       0.006192      -0.003177       0.007666       0.021463      -0.009526      -0.002592       0.012117             13.859168       7.607893      -4.473675       0.580201      19.733216       6.295788      14.236396           0.000326
          210              C      14.121989       8.262536       1.341693      -0.037553      48.333056 0.46062043E+03  0.10910633E+05                                11.417504                            7.113952      -0.104950       1.958229                    0.999058      27.944281      78.825495       0.627609       0.412012      -1.074484       0.007636       0.005520       0.028067       0.029606      -0.028763       0.008287       0.011738      -0.012679       0.027909      -0.038147       0.012183       0.025964             15.925598      13.218278       7.153391       3.066572      12.491282       1.612596      22.067234          -0.000865
          211              C      15.285915       8.959140       5.388324      -0.116670      34.704542 0.42979740E+03  0.10086121E+05                                 9.297204                            6.957016      -0.086733       1.942830                    0.999464      29.410788      84.762407       0.618062       0.422293      -1.059377      -0.001067      -0.001463      -0.016353       0.016453       0.035425      -0.008005      -0.002731       0.053619       0.044688      -0.051893       0.012092       0.039801             11.096150       8.185245      -5.442386       1.334346      15.671741       0.734029       9.431464           0.001578
          212              C      12.507445       6.523350       2.028319      -0.142008      36.426103 0.44088260E+03  0.10409014E+05                                 9.520830                            6.997202       0.062901       1.981905                    0.999715      29.884220      86.297674       0.622963       0.416444      -1.063416       0.010491       0.004818      -0.033605       0.035532      -0.014221       0.000624      -0.002494       0.001772       0.126948      -0.035431      -0.007004       0.042436             11.368384      12.175361       6.821120       0.971502      11.139807       0.417070      10.789985          -0.000144
          213              C      15.629878       7.787430       4.750962      -0.009084      39.519503 0.40413080E+03  0.92387825E+04                                 9.981609                            6.596608       0.073804       2.032688                    0.999225      26.463656      72.672254       0.663533       0.403785      -1.082925      -0.022819       0.024289      -0.023010       0.040499       0.004960      -0.002047       0.005883      -0.009691       0.011579      -0.010234       0.000700       0.009533             13.528706      11.638415      -6.792636       5.626829      14.850773      -2.555986      14.096930           0.000449
          214              C      15.719927      10.011312       0.618118      -0.141083      35.346083 0.43159202E+03  0.10138433E+05                                 9.339980                            6.931092       0.118414       2.004778                    0.999747      29.584251      85.295381       0.624665       0.417408      -1.062500      -0.016937      -0.014794      -0.018203       0.028932      -0.006793       0.022316       0.026319       0.005291       0.054872      -0.037634      -0.001980       0.039615             11.144395      11.062798       6.148720      -1.490554      10.845447      -1.379383      11.524942          -0.000109
          215              C      11.616165       5.574092       1.705020      -0.089358      31.835979 0.39703772E+03  0.91258430E+04                                 8.688802                            6.625668       0.247141       2.056048                    0.999787      28.573954      81.248323       0.642697       0.414628      -1.065247       0.003931       0.000314      -0.037797       0.038003       0.007694      -0.010759      -0.014496      -0.003439       0.068273      -0.019284      -0.012665       0.031949             10.061873      10.210731       5.328107       0.978605       9.839712       0.521237      10.135176          -0.000094
          216              C      25.559266      16.024457      25.302285      -0.079430      32.083241 0.40469440E+03  0.93627245E+04                                 8.825256                            6.746644       0.159315       2.032699                    0.999746      28.602372      82.062630       0.627699       0.421774      -1.058852      -0.020494      -0.015085      -0.029258       0.038776       0.012488       0.011810       0.011726      -0.008394      -0.011868      -0.014930      -0.009713       0.024643             10.291269       9.980791       5.297643      -0.445783      10.328173      -0.584660      10.564841          -0.000124
          217              C      16.098124      14.204507       5.422193       0.602035      23.061147 0.25042343E+03  0.51762251E+04                                 7.566731                            5.619698      -0.006268       2.060356                    0.999684      21.977144      61.040934       0.626593       0.472914      -1.021488      -0.048625      -0.011238       0.025113       0.055868      -0.026834       0.021225       0.062366      -0.163090      -0.038987      -0.094379      -0.024613       0.118992              9.556736      14.390593       1.911645      -4.394252       5.250402      -1.950242       9.029211           0.000695
          218              C      18.579774      15.164470       2.767289       0.093184      40.323775 0.41862875E+03  0.97207042E+04                                10.342204                            6.892459      -0.325523       1.909700                    0.998656      26.555267      75.143356       0.619850       0.425550      -1.061571      -0.000238       0.004137      -0.018640       0.019095      -0.005497      -0.002573       0.000846      -0.042935       0.018480      -0.025430       0.006245       0.019185             14.009733      11.940553      -0.960691       0.389548       8.410952      -6.072867      21.677693           0.000171
          219              C      21.052477      13.990524       5.357533       0.603411      22.699652 0.24798078E+03  0.51172282E+04                                 7.498748                            5.600562      -0.020879       2.056289                    0.999654      21.988240      61.178588       0.625767       0.474325      -1.019922       0.046779      -0.014926       0.021963       0.053791       0.039847      -0.016478       0.059640      -0.162924      -0.050563      -0.095888      -0.025333       0.121221              9.438310      14.033831      -2.348409       4.072734       5.313377      -1.970015       8.967723           0.002044
          220              C      17.391032      14.989641       3.453915      -0.148767      36.046917 0.44138279E+03  0.10448385E+05                                 9.588939                            7.066560      -0.025017       1.963635                    0.999422      29.866009      87.026788       0.609874       0.424260      -1.055991       0.001637      -0.008665       0.015285       0.017647      -0.003958       0.026553       0.023195      -0.040656      -0.081431      -0.050874       0.008603       0.042272             11.819909      12.205717       1.464697      -4.561081       6.995097      -4.501908      16.258912          -0.001762
          221              C      18.863672      14.665710       0.328688       0.038556      39.543838 0.42417656E+03  0.98730697E+04                                10.110410                            6.893634      -0.104563       1.968154                    0.999469      27.163260      76.728730       0.626353       0.420127      -1.065943       0.007849      -0.025887      -0.013977       0.030449      -0.006499      -0.003305       0.012016      -0.009793      -0.000580      -0.010511      -0.006521       0.017032             13.019197       5.663397      -3.251344      -0.492896      17.690983       0.375520      15.703211           0.000022
          222              C       8.919074       0.903553       1.024551       0.032537      40.150929 0.42347020E+03  0.98566123E+04                                10.216301                            6.890597      -0.129012       1.960204                    0.999480      27.240167      77.050285       0.625863       0.420457      -1.065292      -0.010313       0.028335       0.004316       0.030460      -0.004207      -0.004376       0.001362      -0.014583      -0.027540      -0.011406      -0.001879       0.013285             13.358244       5.687752      -3.393861       0.154355      19.539259      -2.444019      14.847719           0.000077
          223              C      19.765010      14.872342       3.403111      -0.152636      36.106843 0.44094601E+03  0.10433192E+05                                 9.591711                            7.055713       0.006432       1.972869                    0.999481      29.902450      87.050836       0.611430       0.423377      -1.056771       0.000809      -0.007356       0.018896       0.020293       0.015035      -0.023994       0.019437      -0.035444      -0.074823      -0.048659       0.010750       0.037909             11.861484      12.639680      -2.087042       4.657391       6.732882      -4.123832      16.211890           0.000613
          224              C      19.773315      14.410179       4.717092      -0.015913      40.655381 0.41946743E+03  0.96755542E+04                                10.185333                            6.727698       0.065386       2.026602                    0.999223      26.726926      73.635970       0.656240       0.404637      -1.082751      -0.033686       0.012363      -0.023422       0.042851       0.005977      -0.007776      -0.003591       0.001682       0.024892      -0.010608      -0.003472       0.014080             13.895031      20.639548      -3.025220       5.184215       6.778710      -3.659266      14.266833           0.013632
          225              C      18.547572      15.600265       1.341693      -0.035332      48.296867 0.46011273E+03  0.10896158E+05                                11.415346                            7.111859      -0.104996       1.958520                    0.999059      27.925221      78.775998       0.627428       0.412224      -1.074291       0.001037      -0.008406       0.027338       0.028620       0.008315       0.006077      -0.012479       0.055831       0.028706      -0.037640       0.011950       0.025690             15.925441       6.477383      -3.261012      -0.135766      19.226964      -3.468122      22.071977          -0.000456
          226              C      18.568888      14.243979       5.388324      -0.118501      34.758011 0.43052090E+03  0.10107439E+05                                 9.305678                            6.961756      -0.087046       1.942230                    0.999472      29.438804      84.863862       0.617994       0.422158      -1.059452       0.000441       0.001225      -0.018024       0.018071       0.005504       0.002379       0.008705      -0.086339       0.041668      -0.050516       0.010901       0.039615             11.109127      18.542698      -0.521988      -0.030181       5.347899      -1.523035       9.436784           0.001059
          227              C       8.622166       1.887329       2.028319      -0.139025      36.364971 0.43997042E+03  0.10382657E+05                                 9.515238                            6.993898       0.053960       1.979776                    0.999737      29.842717      86.172914       0.622551       0.416914      -1.063059      -0.000565      -0.012037      -0.030921       0.033186       0.007223      -0.002071      -0.000827       0.021127       0.129345      -0.034355      -0.008856       0.043211             11.361697       5.489064      -2.961116      -0.123927      17.815502      -1.050702      10.780524          -0.000150
          228              C      17.382175      14.531952       4.750962      -0.009251      39.627815 0.40511676E+03  0.92686743E+04                                10.005214                            6.608442       0.066020       2.029623                    0.999291      26.498695      72.841205       0.662246       0.404249      -1.082415       0.032469       0.008098      -0.022858       0.040525      -0.006547       0.006273      -0.000732      -0.003090       0.011287      -0.010187       0.000860       0.009327             13.566929      19.995529       2.013530      -5.048115       6.573706      -3.604386      14.131553           0.000626
          229              C      19.263087      13.342023       0.618118      -0.141154      35.345673 0.43162150E+03  0.10138956E+05                                 9.338728                            6.930391       0.118693       2.004820                    0.999744      29.583516      85.283142       0.624845       0.417296      -1.062608      -0.002905       0.021862      -0.017390       0.028086       0.006137       0.011250      -0.032268       0.008350       0.055327      -0.037369      -0.002067       0.039436             11.142884       5.574022      -2.979888      -0.449436      16.329233       1.980538      11.525398          -0.000124
          230              C       8.245724       3.133829       1.705020      -0.092260      31.920123 0.39841365E+03  0.91655627E+04                                 8.704299                            6.637582       0.240075       2.053383                    0.999829      28.622233      81.426506       0.642043       0.414684      -1.065192      -0.001815      -0.004517      -0.038774       0.039078      -0.005200      -0.007381       0.015320      -0.012549       0.066131      -0.019298      -0.011344       0.030642             10.080435       5.327659      -2.508803      -0.037192      14.761690      -1.113546      10.151957           0.000037
          231              C      28.777469      17.795126      25.302285      -0.078973      32.041604 0.40402756E+03  0.93427026E+04                                 8.814323                            6.738321       0.164164       2.034318                    0.999740      28.583198      81.966212       0.628523       0.421428      -1.059153      -0.002719       0.025018      -0.029932       0.039106      -0.009807       0.003891      -0.016469      -0.016551      -0.011392      -0.015464      -0.009076       0.024540             10.278366       5.646707      -2.796296      -0.282955      14.637569       0.676914      10.550822           0.000048
          232              C      16.555483       3.814718       7.407149       0.602017      23.061706 0.25043279E+03  0.51764437E+04                                 7.566751                            5.619751      -0.006161       2.060387                    0.999684      21.977193      61.040320       0.626602       0.472905      -1.021497       0.034052       0.036460      -0.025148       0.055868      -0.084032       0.064642      -0.012808       0.035063      -0.039022      -0.094381      -0.024624       0.119006              9.556652       9.190884       4.913558      -3.885938      10.449986      -2.830267       9.029086          -0.000510
          233              C      14.483305       2.145528      10.062053       0.093199      40.322472 0.41861955E+03  0.97204189E+04                                10.341939                            6.892365      -0.325503       1.909712                    0.998656      26.554794      75.141282       0.619858       0.425548      -1.061575      -0.003465       0.002275       0.018633       0.019088      -0.021334      -0.000545      -0.002652       0.011963       0.018454      -0.025422       0.006235       0.019187             14.009201       8.461098       1.047998      -5.064205      11.889721       3.373630      21.676783           0.001134
          234              C      23.490120      15.397898       7.471809       0.603405      22.699937 0.24798617E+03  0.51173522E+04                                 7.498760                            5.600600      -0.020830       2.056305                    0.999654      21.988172      61.177880       0.625771       0.474322      -1.019927      -0.010470      -0.047952      -0.021971       0.053774      -0.050618       0.043424      -0.044077       0.150457      -0.050598      -0.095862      -0.025356       0.121219              9.438260       5.459728       2.601863       0.330289      13.887335       4.512027       8.967717           0.001818
          235              C      15.229082       3.087594       9.375427      -0.148753      36.045428 0.44136788E+03  0.10447907E+05                                 9.588597                            7.066404      -0.024973       1.963657                    0.999422      29.865208      87.022936       0.609888       0.424255      -1.055998       0.006687      -0.005749      -0.015276       0.017639      -0.019590       0.033378       0.011398       0.013487      -0.081431      -0.050886       0.008597       0.042289             11.819343       9.565794       2.988448      -6.178924       9.634171      -1.699000      16.258063          -0.000170
          236              C      23.999795      17.631052      12.500654       0.038541      39.542859 0.42416895E+03  0.98728206E+04                                10.110160                            6.893523      -0.104421       1.968201                    0.999469      27.162947      76.726862       0.626367       0.420121      -1.065950       0.018512      -0.019736       0.013977       0.030456      -0.007488       0.008757      -0.008867      -0.006349      -0.000599      -0.010511      -0.006518       0.017029             13.018793      11.867999      -6.833553       0.078705      11.485745      -0.614529      15.702635           0.000150
          237              C      13.210971       3.381481      11.804791       0.032527      40.149992 0.42346403E+03  0.98564050E+04                                10.216053                            6.890496      -0.128875       1.960247                    0.999480      27.239890      77.048546       0.625876       0.420451      -1.065299      -0.019389       0.023083      -0.004316       0.030453      -0.008421      -0.001011      -0.004471       0.000028      -0.027557      -0.011413      -0.001877       0.013290             13.357809      13.136750      -7.694508      -2.039297      12.089450       1.355623      14.847227           0.000138
          238              C      23.370177      16.953786       9.426231      -0.152625      36.105531 0.44093301E+03  0.10432775E+05                                 9.591447                            7.055604       0.006442       1.972882                    0.999481      29.901623      87.047079       0.611437       0.423377      -1.056775       0.005953      -0.004372      -0.018889       0.020282      -0.007843       0.004841      -0.030507       0.043800      -0.074854      -0.048679       0.010741       0.037938             11.861060       6.401955       1.514115      -1.242505      12.969944       6.095155      16.211280           0.000548
          239              C      23.766270      16.715512       8.112250      -0.015859      40.651960 0.41943704E+03  0.96746362E+04                                10.184653                            6.727386       0.065531       2.026658                    0.999223      26.725862      73.631174       0.656268       0.404629      -1.082762       0.006124       0.035350       0.023447       0.042859       0.003742      -0.006998      -0.004930       0.009453       0.024805      -0.010577      -0.003487       0.014063             13.893897       7.623462       4.488861      -0.576806      19.792495       6.318766      14.265733           0.012665
          240              C      14.121996       2.391313      11.487649      -0.035308      48.295134 0.46010098E+03  0.10895793E+05                                11.415036                            7.111750      -0.104946       1.958539                    0.999059      27.924783      78.774049       0.627436       0.412222      -1.074294       0.006759      -0.005095      -0.027340       0.028620       0.028332      -0.007766       0.011510      -0.013490       0.028713      -0.037639       0.011950       0.025689             15.924840      13.214982      -7.150962      -3.071183      12.488511       1.616406      22.071027           0.000869
          241              C      15.285916       1.694710       7.441018      -0.118469      34.755172 0.43048854E+03  0.10106413E+05                                 9.304970                            6.961367      -0.086737       1.942337                    0.999473      29.437392      84.856570       0.618033       0.422142      -1.059470      -0.001282       0.000241       0.018011       0.018058      -0.034626       0.008728      -0.002287       0.052713       0.041681      -0.050515       0.010906       0.039609             11.108126       8.193864       5.451936      -1.333856      15.694597       0.735363       9.435917          -0.000473
          242              C      12.507450       4.130500      10.801023      -0.139019      36.363236 0.43995047E+03  0.10382022E+05                                 9.514825                            6.993671       0.054166       1.979846                    0.999737      29.841860      86.168500       0.622573       0.416906      -1.063069       0.010686      -0.005536       0.030919       0.033179       0.012773      -0.001746      -0.001382       0.001947       0.129317      -0.034363      -0.008838       0.043201             11.361127      12.168839      -6.817658      -0.971753      11.134567       0.417936      10.779975           0.000131
          243              C      15.629881       2.866420       8.078380      -0.009241      39.626119 0.40510758E+03  0.92683756E+04                                10.004787                            6.608290       0.066202       2.029681                    0.999292      26.498408      72.839138       0.662268       0.404240      -1.082425      -0.023252      -0.024076       0.022864       0.040535      -0.004599       0.002503       0.005798      -0.009798       0.011257      -0.010176       0.000853       0.009323             13.566118      11.672257       6.818071      -5.645098      14.895393      -2.569370      14.130706           0.000578
          244              C      24.946434      16.623305      12.211224      -0.141152      35.344206 0.43160299E+03  0.10138376E+05                                 9.338362                            6.930165       0.118945       2.004903                    0.999744      29.582810      85.279480       0.624868       0.417286      -1.062617      -0.017475       0.013460       0.017391       0.028089       0.006680      -0.022313       0.025881       0.006456       0.055292      -0.037365      -0.002065       0.039429             11.142409      11.059315      -6.146818       1.490348      10.843070      -1.379373      11.524843           0.000091
          245              C      11.616170       5.079757      11.124322      -0.092229      31.917781 0.39838181E+03  0.91646158E+04                                 8.703818                            6.637281       0.240252       2.053459                    0.999829      28.620792      81.420548       0.642065       0.414679      -1.065198       0.004810      -0.000692       0.038768       0.039071      -0.008024       0.009568      -0.014045      -0.002724       0.066084      -0.019281      -0.011339       0.030620             10.079820      10.229840      -5.339073      -0.982841       9.858273       0.524500      10.151346           0.000097
          246              C      25.559259      15.937091      13.185741      -0.078930      32.039337 0.40399538E+03  0.93417615E+04                                 8.813955                            6.738091       0.164103       2.034329                    0.999740      28.581667      81.960645       0.628529       0.421433      -1.059151      -0.020272       0.014867       0.029932       0.039088      -0.012040      -0.012316       0.011598      -0.008667      -0.011444      -0.015459      -0.009053       0.024512             10.277901       9.967757      -5.291061       0.444738      10.315650      -0.583476      10.550295           0.000134
          247              C      25.324625      12.430110       7.407149       0.604575      23.019800 0.24995374E+03  0.51645515E+04                                 7.559492                            5.615707      -0.009623       2.059506                    0.999661      21.961365      61.003221       0.626545       0.473130      -1.021281      -0.047574       0.011368      -0.024311       0.054622       0.027087      -0.021731       0.062504      -0.163010      -0.039087      -0.094877      -0.024199       0.119076              9.545513      14.370994      -1.908453       4.386897       5.246169      -1.947438       9.019376           0.001947
          248              C       9.353278      11.470146      10.062053       0.093132      40.342042 0.41902011E+03  0.97310269E+04                                10.340315                            6.892731      -0.316383       1.911799                    0.998769      26.563253      75.144538       0.620302       0.425186      -1.061912      -0.000694      -0.004249       0.018780       0.019267       0.005360       0.002723      -0.000075      -0.042472       0.020008      -0.025465       0.006892       0.018573             14.004457      11.939507       0.959882      -0.386025       8.408155      -6.067793      21.665709           0.001118
          249              C      11.825979      12.644092       7.471809       0.603771      22.693577 0.24789451E+03  0.51142847E+04                                 7.495220                            5.598087      -0.019081       2.057166                    0.999664      21.973167      61.101652       0.626245       0.474071      -1.020202       0.046062       0.015611      -0.023996       0.054233      -0.038705       0.015806       0.059252      -0.161810      -0.051381      -0.094279      -0.026058       0.120337              9.433713      14.026959       2.347010      -4.069488       5.310417      -1.969483       8.963761           0.000571
          250              C      26.617536      11.644975       9.375427      -0.146569      35.912536 0.43950540E+03  0.10392055E+05                                 9.561228                            7.048182      -0.023575       1.964773                    0.999427      29.803390      86.772658       0.611150       0.423859      -1.056323       0.000987       0.008773      -0.017000       0.019156       0.004495      -0.026350       0.023163      -0.041903      -0.081014      -0.050887       0.008271       0.042616             11.782035      12.171082      -1.456445       4.538793       6.973806      -4.484569      16.201217           0.000373
          251              C      28.090179      11.968907      12.500654       0.037419      39.573392 0.42447682E+03  0.98823021E+04                                10.117171                            6.897276      -0.108672       1.966866                    0.999484      27.173417      76.778711       0.625993       0.420274      -1.065797       0.008695       0.025688       0.013366       0.030235       0.006783       0.003540       0.012900      -0.009496      -0.003760      -0.011602      -0.006353       0.017955             13.028439       5.666585       3.254092       0.494043      17.704836       0.377771      15.713897           0.000153
          252              C       8.919080       9.750297      11.804791       0.034029      40.127654 0.42315720E+03  0.98477699E+04                                10.213611                            6.888929      -0.130925       1.959766                    0.999462      27.229858      77.021770       0.625802       0.420565      -1.065196      -0.009800      -0.028445      -0.003602       0.030300       0.003716       0.004289       0.000865      -0.013204      -0.027461      -0.011196      -0.001138       0.012334             13.353520       5.685753       3.392294      -0.152124      19.530458      -2.435294      14.844348           0.000129
          253              C      10.538514      11.762274       9.426231      -0.151780      36.102047 0.44088124E+03  0.10431732E+05                                 9.593296                            7.057250       0.001641       1.971378                    0.999475      29.901257      87.060074       0.611070       0.423624      -1.056571       0.000709       0.007218      -0.018667       0.020026      -0.014070       0.024650       0.019415      -0.034686      -0.071470      -0.048343       0.011674       0.036669             11.862423      12.638922       2.085797      -4.654269       6.733653      -4.124092      16.214693           0.000023
          254              C      10.546817      12.224438       8.112250      -0.014352      40.597714 0.41894410E+03  0.96591926E+04                                10.170406                            6.719612       0.073637       2.029068                    0.999255      26.712331      73.547703       0.657291       0.404170      -1.083207      -0.032554      -0.011260       0.022123       0.040939      -0.005698       0.007100      -0.003591       0.004350       0.021934      -0.009849      -0.003311       0.013161             13.871842      20.601538       3.017421      -5.169408       6.768998      -3.652692      14.244989           0.000764
          255              C       9.321079      11.034351      11.487649      -0.035504      48.293479 0.46010939E+03  0.10896370E+05                                11.415475                            7.112787      -0.110926       1.956692                    0.999102      27.924236      78.781615       0.627243       0.412335      -1.074188       0.000646       0.009896      -0.027084       0.028843      -0.008256      -0.005909      -0.011476       0.055009       0.027030      -0.036519       0.011052       0.025467             15.923211       6.477078       3.261810       0.137555      19.229170      -3.460270      22.063384           0.000782
          256              C       9.342389      12.390637       7.441018      -0.118963      34.821386 0.43142619E+03  0.10134627E+05                                 9.320974                            6.972464      -0.090992       1.940852                    0.999470      29.462421      84.973626       0.617032       0.422569      -1.059130      -0.001003      -0.001594       0.017463       0.017564      -0.004990      -0.001659       0.008541      -0.087936       0.043462      -0.051515       0.011586       0.039929             11.128968      18.582846       0.521681       0.033590       5.356018      -1.524135       9.448041          -0.000392
          257              C       8.622171       8.766520      10.801023      -0.143370      36.452814 0.44117606E+03  0.10417249E+05                                 9.520627                            6.995436       0.069093       1.983221                    0.999733      29.909756      86.365309       0.623614       0.415957      -1.063770      -0.001576       0.012291       0.033647       0.035856      -0.008847       0.002461       0.001742       0.025585       0.122364      -0.036023      -0.004913       0.040936             11.369167       5.490540       2.962374       0.124106      17.822981      -1.052962      10.793980           0.000094
          258              C      26.608677      12.102664       8.078380      -0.012436      39.637214 0.40525699E+03  0.92724223E+04                                10.006064                            6.609263       0.063139       2.029079                    0.999208      26.503221      72.849023       0.662272       0.404210      -1.082472       0.034591      -0.007906       0.023191       0.042389       0.007493      -0.008440      -0.000274      -0.005609       0.012464      -0.012987       0.001827       0.011159             13.567724      19.994233      -2.014480       5.050004       6.574571      -3.605732      14.134369           0.011899
          259              C      28.489594      13.292594      12.211224      -0.141637      35.366761 0.43189282E+03  0.10147383E+05                                 9.342427                            6.932136       0.120645       2.005252                    0.999763      29.598453      85.347488       0.624797       0.417243      -1.062593      -0.004420      -0.021998       0.018587       0.029136      -0.005559      -0.010892      -0.033029       0.010099       0.055570      -0.038062      -0.001867       0.039929             11.147488       5.575505       2.980568       0.449829      16.333319       1.980884      11.533640           0.000071
          260              C       8.245730       7.520020      11.124322      -0.092777      31.949725 0.39874741E+03  0.91745291E+04                                 8.703801                            6.635212       0.258132       2.057898                    0.999781      28.652188      81.499098       0.642950       0.414041      -1.065678      -0.001214       0.006607       0.040085       0.040644       0.004714       0.006490       0.014470      -0.009096       0.063204      -0.017089      -0.011661       0.028750             10.080801       5.326332       2.509188       0.037764      14.762010      -1.112359      10.154062           0.000084
          261              C      28.777462      14.166422      13.185741      -0.078798      32.063239 0.40428447E+03  0.93508496E+04                                 8.821471                            6.743032       0.156558       2.032007                    0.999744      28.592911      82.024378       0.627896       0.421750      -1.058869      -0.003291      -0.024567       0.029314       0.038389       0.009350      -0.004342      -0.015435      -0.015758      -0.012567      -0.014436      -0.009014       0.023450             10.286996       5.650385       2.797762       0.283839      14.646246       0.678382      10.564357           0.000112
          262              C      13.478906      15.716714       7.407149       0.600975      23.091013 0.25088618E+03  0.51879482E+04                                 7.571667                            5.624191      -0.011514       2.058470                    0.999709      21.995429      61.095355       0.626488       0.472797      -1.021598       0.014205      -0.046588      -0.024756       0.054636       0.057419      -0.044285      -0.049103       0.127810      -0.040287      -0.093780      -0.025858       0.119638              9.561308       5.883184      -3.002857      -0.508034      13.766388       4.782382       9.034352          -0.000749
          263              C       3.842936       2.365104      10.062053       0.093202      40.298384 0.41852326E+03  0.97165222E+04                                10.333490                            6.888974      -0.320007       1.911164                    0.998697      26.545529      75.080831       0.620432       0.425227      -1.061895       0.003754       0.001718       0.019326       0.019762       0.016549      -0.001852       0.002437       0.030634       0.017812      -0.025797       0.006178       0.019619             13.993292      10.114628      -2.007254       5.444171      10.217030       2.695043      21.648217           0.000964
          264              C      20.042915       3.919552       7.471809       0.604084      22.687921 0.24788806E+03  0.51141020E+04                                 7.493847                            5.598231      -0.013995       2.058721                    0.999669      21.970968      61.094612       0.626203       0.474108      -1.020185      -0.036953       0.033983      -0.023297       0.055346       0.089688      -0.059162      -0.015948       0.013560      -0.051443      -0.094480      -0.026041       0.120520              9.429581       9.517535      -4.943660       3.737606       9.810216      -2.536744       8.960994           0.000355
          265              C      13.512400      17.228975       9.375427      -0.145490      35.925064 0.43963654E+03  0.10396945E+05                                 9.571805                            7.055968      -0.026578       1.964227                    0.999452      29.797015      86.789214       0.609879       0.424669      -1.055716      -0.007110      -0.003206      -0.014680       0.016623       0.014879      -0.006256      -0.034742       0.028311      -0.081979      -0.051292       0.009683       0.041608             11.795750       7.017264      -1.521240       1.615001      12.146202       6.184581      16.223783           0.000735
          266              C      30.948549      18.342356      12.500654       0.037875      39.587592 0.42471008E+03  0.98883906E+04                                10.115542                            6.896509      -0.106604       1.967286                    0.999461      27.184631      76.795194       0.626435       0.419950      -1.066078      -0.025149      -0.005680       0.013106       0.028922       0.000408      -0.012108      -0.003769       0.016270      -0.003350      -0.011523      -0.005574       0.017098             13.025753      17.511049       3.585524      -0.573711       5.857661       0.238490      15.708549           0.000136
          267              C       5.549470       2.849002      11.804791       0.034048      40.125887 0.42318589E+03  0.98484052E+04                                10.212054                            6.888433      -0.129862       1.959984                    0.999441      27.232800      77.024875       0.625937       0.420476      -1.065273       0.028267       0.004565      -0.004645       0.029008       0.004245      -0.003079       0.003043       0.014443      -0.028982      -0.011594      -0.001825       0.013419             13.350605      19.003217       4.297937       2.185985       6.208578       1.085701      14.840019           0.000113
          268              C      21.450327       3.245484       9.426231      -0.151495      36.078599 0.44059265E+03  0.10422325E+05                                 9.586528                            7.053205       0.008250       1.973423                    0.999465      29.885361      86.979253       0.611521       0.423416      -1.056789      -0.006370      -0.002796      -0.018272       0.019552       0.023271      -0.029582       0.011853      -0.006263      -0.072119      -0.049270       0.011229       0.038041             11.852664      10.008788      -3.596410       5.894258       9.348121      -1.968333      16.201085           0.000847
          269              C      21.045928       3.021593       8.112250      -0.013579      40.558151 0.41862897E+03  0.96499639E+04                                10.164310                            6.717831       0.075046       2.029650                    0.999244      26.698376      73.498136       0.657279       0.404259      -1.083164       0.024901      -0.021840       0.021711       0.039602       0.001039       0.000354       0.006946      -0.011701       0.021478      -0.009527      -0.002589       0.012116             13.859324      12.827650      -7.487378       5.742381      14.513843      -2.645415      14.236481          -0.000298
          270              C       4.236447       2.555116      11.487649      -0.037547      48.332577 0.46061572E+03  0.10910496E+05                                11.417441                            7.113924      -0.104937       1.958236                    0.999058      27.944119      78.825001       0.627609       0.412013      -1.074483      -0.008597      -0.003851      -0.028066       0.029605      -0.019881       0.014309       0.001311      -0.043496       0.027895      -0.038157       0.012182       0.025976             15.925484      18.867843       3.891493       2.929737       6.841502       1.849412      22.067106           0.000859
          271              C       3.051208       1.895428       7.441018      -0.116692      34.705346 0.42980821E+03  0.10086443E+05                                 9.297356                            6.957110      -0.086693       1.942838                    0.999464      29.411226      84.764097       0.618057       0.422293      -1.059376       0.001814       0.000195       0.016347       0.016449       0.040920      -0.006370      -0.005562       0.034538       0.044718      -0.051886       0.012099       0.039787             11.096365       9.087008      -5.963087       1.302812      14.770499       0.788652       9.431587          -0.001603
          272              C       6.549899       3.083759      10.801023      -0.141998      36.426367 0.44088745E+03  0.10409179E+05                                 9.520937                            6.997289       0.062800       1.981874                    0.999715      29.884380      86.298942       0.622951       0.416450      -1.063410      -0.009415      -0.006688       0.033605       0.035534      -0.006333      -0.001848       0.001792      -0.025516       0.126957      -0.035428      -0.007011       0.042439             11.368488      17.305959       3.859026       0.846928       6.009316       0.632839      10.790188           0.000139
          273              C      13.120457      16.992459       8.078380      -0.009069      39.519129 0.40412441E+03  0.92386029E+04                                 9.981584                            6.596575       0.073784       2.032687                    0.999225      26.463381      72.671447       0.663532       0.403788      -1.082923      -0.009618       0.031908       0.023008       0.040496      -0.001708       0.004066      -0.004722       0.013456       0.011592      -0.010248       0.000715       0.009533             13.528732       8.165089      -4.787388       0.599780      18.324231       6.151029      14.096874          -0.000425
          274              C      29.602495      18.026416      12.211224      -0.141081      35.346667 0.43160184E+03  0.10138733E+05                                 9.340104                            6.931197       0.118272       2.004727                    0.999747      29.584657      85.297176       0.624656       0.417412      -1.062497       0.021284       0.007265       0.018203       0.028933      -0.001104       0.033948       0.006174      -0.014408       0.054885      -0.037631      -0.001985       0.039616             11.144524      16.224790       3.168527      -1.939800       5.683632      -0.601174      11.525150           0.000106
          275              C       7.817620       3.381002      11.124322      -0.089364      31.836097 0.39704166E+03  0.91259514E+04                                 8.688822                            6.625711       0.247140       2.056046                    0.999787      28.574003      81.248396       0.642693       0.414629      -1.065247      -0.002239      -0.003246       0.037798       0.038004       0.002361      -0.017935      -0.002069       0.015054       0.068277      -0.019289      -0.012662       0.031951             10.061874      14.546671       2.824739       0.940712       5.503783       0.586909      10.135168           0.000091
          276              C      28.701804      17.838802      13.185741      -0.079451      32.082881 0.40469388E+03  0.93626787E+04                                 8.825096                            6.746583       0.159458       2.032742                    0.999746      28.602202      82.061114       0.627712       0.421767      -1.058860       0.023297       0.010241       0.029261       0.038779       0.002582       0.016063       0.004353       0.025902      -0.011893      -0.014943      -0.009723       0.024667             10.291030      14.828663       2.498309      -0.729253       5.479716      -0.093737      10.564712           0.000123
          277              O      17.274881      15.523139      20.999324      -0.527468      30.610577 0.46836205E+03  0.10884172E+05                                 7.778026                            6.655032       0.389049       2.169796                    0.999242      27.123305      70.237609       0.743263       0.354609      -1.141807      -0.013348      -0.014503      -0.004716       0.020267      -0.007571       0.044244       0.003323      -0.022275      -0.129365      -0.068496       0.029171       0.039326              8.899009       9.122863       4.334442      -1.372095      10.817958      -1.401933       6.756207           0.053516
          278              O      14.672823      10.193233      19.094936      -0.522926      30.714507 0.46179536E+03  0.10690630E+05                                 7.799927                            6.599705       0.395108       2.173416                    0.999285      26.997851      69.712673       0.748034       0.353696      -1.142876      -0.007079       0.011396       0.015516       0.020512      -0.042960       0.015114       0.018250       0.046256       0.071771      -0.066805       0.028498       0.038307              9.053363       5.818621       0.814046       0.335187      11.000771       4.632989      10.340697          -0.054260
          279              O      17.212509      14.267689      19.138812      -0.529464      31.071000 0.47336891E+03  0.11024891E+05                                 7.860467                            6.689890       0.400986       2.173753                    0.999068      27.141105      70.259105       0.741758       0.354544      -1.142369      -0.013541      -0.004067       0.014072       0.019948      -0.049437      -0.008091      -0.018401       0.035494       0.079454      -0.069807       0.029042       0.040765              9.074762       9.030457       2.516582      -3.823924       7.636608      -2.577437      10.557222          -0.053729
          280              O      13.472179       9.590918      20.890787      -0.542651      31.434346 0.48732527E+03  0.11430070E+05                                 7.907074                            6.783441       0.404779       2.169212                    0.999101      27.437573      71.223576       0.737503       0.354089      -1.142997       0.004359       0.019016      -0.006503       0.020564       0.009875       0.019307      -0.046428       0.022844      -0.134042      -0.075300       0.036648       0.038652              9.016027       7.255671       3.275888       0.600021      13.170957       2.019623       6.621455           0.053246
          281              O      23.259005       9.239501      20.999324      -0.527880      30.604802 0.46824819E+03  0.10880882E+05                                 7.777129                            6.654349       0.382039       2.167709                    0.999208      27.119326      70.225609       0.743279       0.354623      -1.141794      -0.005951       0.017728      -0.004184       0.019162      -0.005342      -0.019048      -0.039427       0.024363      -0.129444      -0.067931       0.028520       0.039410              8.897651       6.639662      -2.900676      -0.527705      13.298424       1.888186       6.754866           0.053329
          282              O      19.944199      14.157901      19.094936      -0.521421      30.666445 0.46090713E+03  0.10664691E+05                                 7.791136                            6.592890       0.392171       2.172813                    0.999231      26.976043      69.633656       0.748517       0.353647      -1.142943       0.012433       0.001101       0.015996       0.020290       0.041716       0.008360      -0.021730       0.051848       0.072743      -0.067066       0.028849       0.038217              9.042106       8.988888      -2.646604       3.839143       7.809359      -2.602169      10.328072          -0.054247
          283              O      22.202938       9.921240      19.138812      -0.529782      31.079061 0.47355245E+03  0.11030100E+05                                 7.861085                            6.690719       0.397934       2.172835                    0.999104      27.146480      70.273197       0.741799       0.354494      -1.142423       0.002583       0.014503       0.013701       0.020118       0.040460      -0.012443       0.016308       0.067620       0.079904      -0.070201       0.029026       0.041175              9.075011       5.806134      -0.654569      -0.320051      10.861724       4.599881      10.557176          -0.053799
          284              O      20.022902      15.498848      20.890787      -0.540952      31.400270 0.48665759E+03  0.11410567E+05                                 7.901884                            6.779160       0.403214       2.169176                    0.999111      27.420079      71.167583       0.737671       0.354127      -1.142959       0.014672      -0.014709      -0.006791       0.021857       0.004752      -0.049603       0.006303      -0.030013      -0.134668      -0.075352       0.036803       0.038550              9.009695       8.848475      -4.196027       1.447000      11.564050      -1.527438       6.616561           0.053330
          285              O      14.825153       7.198917      20.999324      -0.527838      30.605875 0.46827356E+03  0.10881622E+05                                 7.777028                            6.654294       0.382888       2.167950                    0.999240      27.121247      70.231120       0.743321       0.354597      -1.141814       0.018854      -0.004316      -0.004686       0.019901       0.013427      -0.024797       0.036470      -0.002295      -0.129059      -0.068188       0.028859       0.039329              8.897691      14.145872      -1.433152       1.899160       5.792495      -0.486820       6.754707           0.053330
          286              O      20.742014       7.610421      19.094936      -0.522282      30.710408 0.46169444E+03  0.10687804E+05                                 7.799875                            6.599412       0.398054       2.174208                    0.999227      26.993230      69.701170       0.747972       0.353742      -1.142829      -0.006216      -0.011771       0.016162       0.020938       0.001564      -0.023324       0.003664      -0.097937       0.072668      -0.067097       0.028931       0.038166              9.053744      10.411207       1.837537      -4.180703       6.409117      -2.026809      10.340910          -0.054136
          287              O      15.943588       7.772626      19.138812      -0.528793      31.045373 0.47292600E+03  0.11011772E+05                                 7.854938                            6.685898       0.400923       2.173936                    0.999072      27.133378      70.225458       0.742138       0.354452      -1.142466       0.010975      -0.010273       0.014852       0.021132       0.009012       0.020493       0.002144      -0.104152       0.081079      -0.070564       0.029715       0.040849              9.067302      10.154111      -1.859504       4.139105       6.498456      -2.020927      10.549340          -0.053721
          288              O      21.863958       6.871791      20.890787      -0.541726      31.430315 0.48718981E+03  0.11426335E+05                                 7.907600                            6.783254       0.398194       2.167439                    0.999083      27.431467      71.210804       0.737375       0.354168      -1.142909      -0.019903      -0.005361      -0.006892       0.021734      -0.015622       0.030741       0.039934       0.006414      -0.133678      -0.075565       0.036910       0.038655              9.017365      14.533289       0.923823      -2.049627       5.897472      -0.490220       6.621335           0.053423
          289              O      14.032502       6.741280      17.488702      -0.527791      30.603757 0.46823622E+03  0.10880521E+05                                 7.776615                            6.653992       0.382970       2.167988                    0.999240      27.120487      70.228074       0.743345       0.354594      -1.141819      -0.005688      -0.018471       0.004688       0.019887       0.005729       0.019181      -0.039700       0.024373      -0.129040      -0.068173       0.028867       0.039306              8.897126       6.639352       2.900301       0.527894      13.297711       1.887840       6.754315          -0.053945
          290              O      19.944199      17.803647      19.393090      -0.522284      30.710442 0.46169588E+03  0.10687847E+05                                 7.799873                            6.599421       0.398036       2.174203                    0.999227      26.993255      69.701275       0.747971       0.353742      -1.142829       0.013292      -0.000504      -0.016151       0.020924      -0.041625      -0.008491      -0.022039       0.051671       0.072667      -0.067098       0.028932       0.038166              9.053711       9.000960       2.651711      -3.845575       7.819326      -2.607164      10.340845           0.053465
          291              O      12.976438       6.059541      19.349214      -0.528775      31.045371 0.47292701E+03  0.11011810E+05                                 7.854974                            6.685941       0.400901       2.173936                    0.999072      27.133217      70.225268       0.742129       0.354456      -1.142462       0.003409      -0.014639      -0.014840       0.021122      -0.040595       0.012109       0.016679       0.067663       0.081074      -0.070561       0.029715       0.040847              9.067318       5.802034       0.653209       0.319407      10.850582       4.595005      10.549339           0.053102
          292              O      20.022900      16.462700      17.597239      -0.541678      31.428523 0.48715674E+03  0.11425350E+05                                 7.907243                            6.782981       0.398228       2.167461                    0.999082      27.430802      71.208096       0.737397       0.354163      -1.142914       0.014583       0.014544       0.006900       0.021721      -0.005020       0.049946       0.006652      -0.030285      -0.133671      -0.075556       0.036913       0.038644              9.016894       8.855990       4.201034      -1.449204      11.573683      -1.529738       6.621009          -0.054005
          293              O      24.051651       8.781864      17.488702      -0.527511      30.612577 0.46839840E+03  0.10885245E+05                                 7.778426                            6.655338       0.389005       2.169771                    0.999242      27.124046      70.240638       0.743237       0.354614      -1.141801       0.019251       0.004314       0.004712       0.020283      -0.013432       0.025004       0.036661      -0.002010      -0.129373      -0.068503       0.029160       0.039344              8.899541      14.148848       1.433364      -1.900410       5.793191      -0.487351       6.756584          -0.054186
          294              O      11.515514       8.370360      19.393090      -0.522937      30.714998 0.46180216E+03  0.10690826E+05                                 7.800009                            6.599745       0.395121       2.173415                    0.999285      26.998058      69.713334       0.748034       0.353696      -1.142877      -0.006332       0.011834      -0.015527       0.020524      -0.001441       0.023356       0.003959      -0.097536       0.071779      -0.066802       0.028499       0.038303              9.053507      10.410406      -1.836988       4.180006       6.409246      -2.026293      10.340869           0.053643
          295              O      25.170089       8.208155      19.349214      -0.529473      31.070990 0.47336847E+03  0.11024875E+05                                 7.860458                            6.689877       0.401009       2.173756                    0.999068      27.141180      70.259224       0.741760       0.354542      -1.142370       0.010296       0.009699      -0.014084       0.019961      -0.009346      -0.019971       0.002191      -0.103381       0.079452      -0.069806       0.029040       0.040765              9.074769      10.164485       1.861845      -4.144106       6.502567      -2.022907      10.557256           0.053149
          296              O      12.637456       9.108991      17.597239      -0.542709      31.436228 0.48735962E+03  0.11431088E+05                                 7.907416                            6.783698       0.404711       2.169176                    0.999102      27.438374      71.226534       0.737485       0.354091      -1.142994      -0.018656       0.005739       0.006503       0.020574       0.014835      -0.030566       0.039946       0.005647      -0.134073      -0.075321       0.036643       0.038678              9.016484      14.529966      -0.923533       2.049287       5.897720      -0.490233       6.621768          -0.053871
          297              O      17.274879      16.438409      17.488702      -0.527882      30.604858 0.46824810E+03  0.10880876E+05                                 7.777123                            6.654332       0.382002       2.167696                    0.999209      27.119362      70.225609       0.743283       0.354621      -1.141796      -0.012377       0.014013       0.004188       0.019159       0.007881      -0.043675       0.003218      -0.021450      -0.129459      -0.067941       0.028525       0.039416              8.897658       9.121667      -4.333693       1.371391      10.816441      -1.401113       6.754865          -0.053916
          298              O      23.899323       5.787549      19.393090      -0.521411      30.666003 0.46089997E+03  0.10664484E+05                                 7.791070                            6.592848       0.392175       2.172818                    0.999231      26.975849      69.633027       0.748518       0.353648      -1.142942      -0.007172      -0.010221      -0.015996       0.020292       0.043317      -0.014639       0.018101       0.046311       0.072735      -0.067066       0.028846       0.038219              9.042014       5.812186      -0.812539      -0.333986      10.985870       4.625799      10.327987           0.053657
          299              O      17.212509      17.693859      19.349214      -0.529793      31.079153 0.47355352E+03  0.11030127E+05                                 7.861078                            6.690706       0.397928       2.172830                    0.999105      27.146588      70.273392       0.741803       0.354492      -1.142425      -0.013846       0.005013      -0.013701       0.020114       0.049514       0.007905      -0.018932       0.036247       0.079908      -0.070202       0.029028       0.041175              9.075011       9.030977      -2.516437       3.823617       7.636888      -2.577099      10.557166           0.053144
          300              O      22.698677       6.389863      17.597239      -0.540941      31.400191 0.48665704E+03  0.11410556E+05                                 7.901898                            6.779181       0.403250       2.169191                    0.999111      27.419969      71.167415       0.737666       0.354130      -1.142956       0.005406      -0.020065       0.006784       0.021860      -0.010616      -0.019341      -0.046104       0.023226      -0.134651      -0.075342       0.036801       0.038541              9.009704       7.251307      -3.273867      -0.599308      13.161228       2.016842       6.616576          -0.053988
          301              O      19.631135       5.784560       4.659360      -0.527796      30.645173 0.46895236E+03  0.10901619E+05                                 7.784966                            6.659917       0.387616       2.169183                    0.999239      27.134377      70.284554       0.742854       0.354683      -1.141716       0.013459       0.014665       0.004796       0.020475      -0.007508       0.044112       0.003214      -0.022191      -0.129439      -0.068372       0.029107       0.039265              8.909040       9.133892       4.342065      -1.375385      10.830923      -1.405548       6.762306           0.053686
          302              O      22.233193      11.114466       6.563748      -0.525404      30.843350 0.46413098E+03  0.10759337E+05                                 7.825226                            6.619099       0.390275       2.171014                    0.999288      27.048208      69.913117       0.746402       0.353988      -1.142527       0.007182      -0.011941      -0.016904       0.021907      -0.043088       0.014756       0.016512       0.045335       0.068817      -0.065520       0.026779       0.038741              9.086487       5.837305       0.819857       0.339580      11.047085       4.654890      10.375071           0.061121
          303              O      19.693507       7.040010       6.519872      -0.529462      31.084627 0.47357940E+03  0.11031171E+05                                 7.863403                            6.691791       0.400372       2.173554                    0.999066      27.143248      70.272203       0.741573       0.354587      -1.142318       0.013603       0.004200      -0.014138       0.020064      -0.049404      -0.008100      -0.018418       0.035412       0.079244      -0.069740       0.028985       0.040755              9.079201       9.035298       2.519687      -3.826758       7.641076      -2.580165      10.561231          -0.053700
          304              O      23.433837      11.716781       4.767897      -0.545175      31.563644 0.48975918E+03  0.11502674E+05                                 7.932605                            6.803363       0.398750       2.166509                    0.999102      27.487202      71.424931       0.735858       0.354402      -1.142625      -0.005203      -0.020007       0.006846       0.021777       0.008343       0.018473      -0.045921       0.023949      -0.131135      -0.073863       0.034885       0.038978              9.048978       7.279648       3.289955       0.605225      13.223728       2.032890       6.643559           0.061426
          305              O      13.647011      12.068198       4.659360      -0.527977      30.618205 0.46850763E+03  0.10888557E+05                                 7.779806                            6.656552       0.381510       2.167473                    0.999208      27.123777      70.245355       0.743086       0.354661      -1.141749       0.005988      -0.017664       0.004370       0.019156      -0.005318      -0.019078      -0.039413       0.024432      -0.129748      -0.067995       0.028500       0.039495              8.900995       6.642025      -2.901568      -0.528271      13.303681       1.889796       6.757280           0.053331
          306              O      16.961817       7.149798       6.563748      -0.521304      30.665526 0.46089651E+03  0.10664409E+05                                 7.791075                            6.592921       0.392198       2.172855                    0.999232      26.974535      69.630177       0.748495       0.353658      -1.142931      -0.012281      -0.001147      -0.016019       0.020217       0.041816       0.008372      -0.021758       0.051772       0.072629      -0.067125       0.028823       0.038302              9.041902       8.988582      -2.646501       3.838639       7.809862      -2.602251      10.327263          -0.054152
          307              O      14.703078      11.386459       6.519872      -0.529674      31.078579 0.47355065E+03  0.11030077E+05                                 7.861117                            6.690831       0.398022       2.172904                    0.999104      27.144868      70.269710       0.741770       0.354507      -1.142409      -0.002540      -0.014323      -0.013703       0.019985       0.040481      -0.012470       0.016338       0.067881       0.079842      -0.070301       0.029014       0.041287              9.074908       5.806535      -0.654820      -0.320361      10.861722       4.599576      10.556466          -0.053598
          308              O      16.883114       5.808851       4.767897      -0.541007      31.410583 0.48686158E+03  0.11416655E+05                                 7.903920                            6.780854       0.402682       2.168955                    0.999111      27.423467      71.182670       0.737527       0.354156      -1.142925      -0.014608       0.014690       0.006960       0.021855       0.004798      -0.049614       0.006268      -0.030016      -0.134951      -0.075418       0.036773       0.038644              9.012254       8.851229      -4.197234       1.447795      11.567224      -1.528530       6.618310           0.053336
          309              O      22.080863      14.108782       4.659360      -0.530870      30.754555 0.47103122E+03  0.10963001E+05                                 7.805994                            6.676778       0.377692       2.165270                    0.999245      27.181707      70.468839       0.741500       0.354908      -1.141437      -0.020291       0.004358       0.005278       0.021414       0.013309      -0.024637       0.035795      -0.005202      -0.126356      -0.066963       0.027192       0.039771              8.935180      14.210646      -1.442014       1.914755       5.814011      -0.489725       6.780882           0.060857
          310              O      16.164002      13.697278       6.563748      -0.522287      30.725860 0.46192750E+03  0.10694710E+05                                 7.803171                            6.601505       0.397277       2.173956                    0.999225      26.995707      69.715915       0.747769       0.353788      -1.142775       0.006372       0.011742      -0.016215       0.021009       0.001546      -0.023354       0.003673      -0.097870       0.072421      -0.067046       0.028873       0.038173              9.058804      10.419617       1.839407      -4.185004       6.411392      -2.028001      10.345405          -0.054011
          311              O      20.962428      13.535073       6.519872      -0.531624      31.179168 0.47539677E+03  0.11084908E+05                                 7.881329                            6.706351       0.395619       2.171436                    0.999074      27.184831      70.432615       0.740428       0.354771      -1.142088      -0.011207       0.010789      -0.015989       0.022308       0.009214       0.019075       0.002834      -0.103625       0.078518      -0.069398       0.028143       0.041255              9.101504      10.198482      -1.868783       4.160973       6.520066      -2.028303      10.585963           0.060856
          312              O      15.042058      14.435908       4.767897      -0.542032      31.466449 0.48781326E+03  0.11444939E+05                                 7.914798                            6.788321       0.396705       2.166815                    0.999079      27.442642      71.258771       0.736960       0.354244      -1.142816       0.020114       0.005331       0.006978       0.021948      -0.015530       0.030552       0.039865       0.006526      -0.133771      -0.075409       0.036832       0.038577              9.027741      14.553348       0.926118      -2.054720       5.902382      -0.491130       6.627493           0.053568
          313              O      22.873514      14.566419       8.169982      -0.530736      30.749596 0.47093890E+03  0.10960281E+05                                 7.805060                            6.676050       0.377829       2.165348                    0.999244      27.179570      70.460757       0.741555       0.354900      -1.141447       0.006339       0.019723      -0.005285       0.021380       0.004417       0.018667      -0.039217       0.025609      -0.126331      -0.066939       0.027207       0.039732              8.933977       6.663608       2.914410       0.533154      13.358263       1.902628       6.780061           0.060591
          314              O      16.961817       3.504052       6.265594      -0.522216      30.721510 0.46185896E+03  0.10692707E+05                                 7.802360                            6.600989       0.397366       2.173996                    0.999225      26.994617      69.711346       0.747804       0.353785      -1.142779      -0.013376       0.000350       0.016242       0.021044      -0.041561      -0.008491      -0.022035       0.051546       0.072374      -0.066975       0.028852       0.038123              9.057615       9.005191       2.654620      -3.848033       7.823505      -2.609673      10.344148           0.053568
          315              O      23.929578      15.248158       6.309470      -0.531590      31.177061 0.47536249E+03  0.11083897E+05                                 7.880920                            6.706082       0.395648       2.171451                    0.999074      27.184299      70.430311       0.740448       0.354768      -1.142092      -0.003764       0.015101       0.015967       0.022296      -0.040258       0.011994       0.015096       0.067763       0.078512      -0.069388       0.028136       0.041252              9.100913       5.821045       0.658345       0.323904      10.896359       4.617167      10.585336           0.060879
          316              O      16.883116       4.844999       8.061445      -0.541886      31.460767 0.48770131E+03  0.11441607E+05                                 7.913714                            6.787426       0.396917       2.166920                    0.999078      27.440206      71.249265       0.737030       0.354232      -1.142830      -0.014660      -0.014705      -0.006944       0.021895      -0.004944       0.049788       0.006528      -0.030178      -0.133706      -0.075389       0.036817       0.038572              9.026405       8.865840       4.208305      -1.452307      11.586886      -1.533451       6.626490          -0.053906
          317              O      12.854365      12.525835       8.169982      -0.527694      30.643564 0.46891236E+03  0.10900447E+05                                 7.784705                            6.659616       0.387731       2.169246                    0.999239      27.132933      70.279837       0.742874       0.354681      -1.141719      -0.019383      -0.004319      -0.004774       0.020424      -0.013363       0.024842       0.036598      -0.001955      -0.129424      -0.068371       0.029087       0.039284              8.908855      14.166873       1.436258      -1.905047       5.797588      -0.488383       6.762103          -0.054014
          318              O      25.390502      12.937339       6.265594      -0.525399      30.842579 0.46411739E+03  0.10758938E+05                                 7.825082                            6.618992       0.390244       2.171003                    0.999289      27.048068      69.912381       0.746410       0.353987      -1.142528       0.006760      -0.012215       0.016892       0.021914      -0.001902       0.021665       0.004530      -0.097317       0.068833      -0.065525       0.026772       0.038752              9.086330      10.454486      -1.845892       4.200972       6.429597      -2.033301      10.374906           0.061185
          319              O      11.735927      13.099544       6.309470      -0.529429      31.083844 0.47357029E+03  0.11030914E+05                                 7.863298                            6.691763       0.400320       2.173536                    0.999066      27.143106      70.271864       0.741568       0.354591      -1.142314      -0.010426      -0.009699       0.014177       0.020093      -0.009361      -0.019979       0.002193      -0.103239       0.079213      -0.069708       0.028971       0.040737              9.079039      10.171556       1.863498      -4.147687       6.504556      -2.023914      10.561005           0.053227
          320              O      24.268560      12.198708       8.061445      -0.545053      31.560234 0.48969063E+03  0.11500645E+05                                 7.932023                            6.802867       0.398766       2.166541                    0.999102      27.485426      71.418681       0.735889       0.354400      -1.142628       0.019912      -0.005529      -0.006853       0.021772       0.014535      -0.030506       0.038941       0.002481      -0.131077      -0.073824       0.034865       0.038959              9.048324      14.585872      -0.928769       2.062972       5.916011      -0.492262       6.643088           0.061089
          321              O      19.631137       4.869290       8.169982      -0.527958      30.617025 0.46847795E+03  0.10887675E+05                                 7.779562                            6.656282       0.381514       2.167487                    0.999208      27.123057      70.242470       0.743112       0.354655      -1.141756       0.012305      -0.013973      -0.004361       0.019122       0.007930      -0.043697       0.003200      -0.021454      -0.129801      -0.068034       0.028520       0.039514              8.900780       9.125151      -4.335356       1.372426      10.820153      -1.402388       6.757037          -0.053804
          322              O      13.006693      15.520150       6.265594      -0.521335      30.667268 0.46093445E+03  0.10665525E+05                                 7.791414                            6.593246       0.392131       2.172816                    0.999231      26.975489      69.633821       0.748466       0.353664      -1.142924       0.007170       0.010079       0.016047       0.020261       0.043322      -0.014662       0.018125       0.046488       0.072574      -0.067102       0.028807       0.038295              9.042276       5.812908      -0.812957      -0.334372      10.986274       4.625625      10.327647           0.053665
          323              O      19.693507       3.613840       6.309470      -0.529677      31.077691 0.47354202E+03  0.11029824E+05                                 7.860948                            6.690775       0.397992       2.172886                    0.999105      27.145060      70.269999       0.741772       0.354508      -1.142409       0.013724      -0.004961       0.013730       0.020037       0.049594       0.007912      -0.018965       0.036153       0.079767      -0.070249       0.028991       0.041258              9.074614       9.030439      -2.516147       3.822890       7.637239      -2.577054      10.556163           0.053161
          324              O      14.207339      14.917836       8.061445      -0.541011      31.411544 0.48687095E+03  0.11416929E+05                                 7.904091                            6.780903       0.402739       2.168980                    0.999110      27.423330      71.182461       0.737527       0.354154      -1.142926      -0.005387       0.019956      -0.006967       0.021813      -0.010598      -0.019383      -0.046142       0.023342      -0.135009      -0.075467       0.036800       0.038667              9.012567       7.253466      -3.274928      -0.599960      13.165755       2.018338       6.618479          -0.053773

******************************************************
Auxiliary information for the entire system
The total spin magnetic moment of the unit cell is   1.936070
The total net atomic charge of the unit cell is   0.000010
Accuracy of reproducing the electrostatic potential in the unit cell:
  The inner radius (bohr) =    5.0000
  The outer radius (bohr) =   12.0000
  Valid grid points have density less than (e/(bohr^3)) =    0.0001
  The number of valid grid points were=       863910
  The rms potential error without charges in kcal/mol is=      2.83621
  The rms potential error with partial charges in kcal/mol is=      0.45027
  The RRMSE value at monopole order=      0.15876
  The rms potential error with partial charges and cloud penetration in kcal/mol is=      0.45792
  The RRMSE value at monopole order with cloud penetration is=      0.16146
  The rms potential error with partial charges and atomic dipoles in kcal/mol is=      0.76058
  The RRMSE value at dipole order=      0.26817
  The rms potential error with partial charges, atomic dipoles and cloud penetration in kcal/mol is=      0.74710
  The RRMSE value at dipole order with cloud penetration=      0.26341

******************************************************
The electron densities and ab initio electrostatic potential were computed in VASP using the PBE functional and
projector augmented wave method. See the main text of the journal article for a description of computational details.
The atomic charges, dipoles, and quadrupoles were computed with the DDEC6 method as described in
(a) T. A. Manz and N. Gabaldon Limas, RSC Adv. 6 (2016) 47771-47801 DOI: 10.1039/c6ra04656h
(b) N. Gabaldon Limas and T. A. Manz, RSC Adv. 8 (2018) 2678-2707 DOI: 10.1039/c7ra11829e.
For each atom in the material, the electron cloud parameters were fit to the spherically averaged atom-in-material
electron density using radial positions for which this density was between 10^-4 and 10^-2 electrons per cubic bohr.
The polarizabilities, dispersion coefficients, and quantum Drude oscillator (QDO) parameters were fit using the MCLF method.
The magnetic structure of the system was optimized in VASP from the default ferromagnetic initial guess using spin polarization.
The atomic spin moments (ASMs) were computed on this optimized magnetic structure using the DDEC6 partition as inputs
to the method of T. A. Manz and D. S. Sholl, J. Chem. Theory Comput. 7 (2011) 4146-4164 DOI: 10.1021/ct200539n.
The RMSE and RRMSE were computed using a uniform grid with Ewald summation.
