# Supplementary material for: A collection of forcefield precursors for metal–organic frameworks
Source: RSC Adv. 2019 Nov 13;9(63):36492–507. doi: 10.1039/c9ra07327b (PMC9075174; doi:10.1039/c9ra07327b)
Supplement: RA-009-C9RA07327B-s6204 [file RA-009-C9RA07327B-s6204.xyz]

  108
jmolscript: load "" {1 1 1} spacegroup "x,y,z" unitcell [{      9.776300     0.000000     0.000000 }, {      0.000000    11.148700     0.000000 }, {      0.000000    -0.348019    14.360083 }]
Ni     9.029488     2.597970     5.240138     0.928723
Ni     6.035008     2.579291     4.419172     0.898976
Ni     4.141338     2.802371     1.939904     0.918474
Ni     1.146858     2.821049     2.760870     0.898807
Ni     0.746812     8.202711     9.119945     0.928726
Ni     3.741292     8.221390     9.940911     0.898976
Ni     5.634962     7.998310    12.420179     0.918477
Ni     8.629442     7.979632    11.599213     0.898807
Ni     0.000000     5.400340     7.180041     0.925984
Ni     4.888150     0.000000     0.000000     0.920805
Ni     0.000000    -0.174009     7.180041     0.897140
Ni     4.888150     5.574350     0.000000     0.935540
H      6.912822    -0.058765     6.979000     0.041423
H      6.081836     4.792788     6.487885     0.038114
H      1.897580     0.098629     3.888710     0.035510
H      7.473004     1.577241     1.852451     0.039679
H      1.532924     3.181393     8.206787     0.036296
H      0.520099     5.742158     3.426316     0.042547
H      2.024672     5.459106     0.201041     0.041842
H      1.193686     0.607553     0.692156     0.039071
H      6.785730     5.301712     3.291331     0.035136
H      2.584854     3.823099     5.327591     0.039818
H      6.421074     1.870929    13.333337     0.035691
H      5.408249    10.806882     3.753726     0.043298
H      2.863478    10.859446     7.381083     0.041425
H      3.694464     6.007893     7.872198     0.038115
H      7.878720    10.702052    10.471373     0.035511
H      2.303296     9.223440    12.507632     0.039680
H      8.243376     7.619288     6.153296     0.036297
H      9.256201     5.058523    10.933767     0.042549
H      7.751628     5.341575    14.159042     0.041843
H      8.582614    10.193128    13.667927     0.039072
H      2.990570     5.498969    11.068752     0.035137
H      7.191446     6.977582     9.032492     0.039819
H      3.355226     8.929752     1.026746     0.035691
H      4.368051    -0.006201    10.606357     0.043299
C      7.087817     0.644354     6.395981     0.524960
C      6.989077     4.605209     6.407469     0.528728
C      1.300248     0.394487     4.538504     0.519943
C      8.158322     1.868206     2.409766     0.524846
C      0.998160     2.687469     7.628650     0.533496
C      0.248318     5.267400     4.178066     0.520930
C      2.199667     4.755986     0.784061     0.525466
C      2.100927     0.795132     0.772572     0.527168
C      6.188398     5.005853     2.641537     0.521379
C      3.270172     3.532135     4.770276     0.524016
C      5.886310     2.364852    13.911474     0.535097
C      5.136468     0.132940     3.001975     0.519759
C      2.688483    10.156327     7.964102     0.524963
C      2.787223     6.195472     7.952614     0.528730
C      8.476052    10.406194     9.821579     0.519944
C      1.617978     8.932475    11.950317     0.524849
C      8.778140     8.113212     6.731433     0.533497
C      9.527982     5.533281    10.182017     0.520930
C      7.576632     6.044695    13.576022     0.525467
C      7.675373    10.005549    13.587511     0.527169
C      3.587902     5.794828    11.718546     0.521379
C      6.506128     7.268546     9.589807     0.524018
C      3.889990     8.435829     0.448609     0.535097
C      4.639832    10.667741    11.358108     0.519758
O      8.305944     0.994946     6.282393    -0.528760
O      6.114196     1.134345     5.816121    -0.482572
O      7.872268     2.030633     3.638414    -0.539380
O      7.314725     3.726749     5.554049    -0.540398
O      0.840175     1.562933     4.388729    -0.541607
O      0.107148     4.019237     4.042794    -0.535961
O      0.245092     3.348549     6.834394    -0.548356
O      9.264608     2.060869     1.884761    -0.483323
O      0.061591     5.916975     5.201796    -0.486462
O      7.753681     5.237575     7.142992    -0.489084
O      1.048019    10.756144     5.442471    -0.466594
O      1.084680     1.462167     7.704759    -0.484599
O      3.417794     4.405394     0.897649    -0.532068
O      1.226046     4.265995     1.363921    -0.482078
O      2.984118     3.369708     3.541627    -0.537082
O      2.426575     1.673592     1.625992    -0.536536
O      5.728325     3.837407     2.791313    -0.538946
O      4.995298     1.381103     3.137247    -0.533480
O      5.133242     2.051791     0.345647    -0.545967
O      4.376458     3.339471     5.295281    -0.482971
O      4.949741    10.632066     1.978245    -0.485226
O      2.865531     0.162765     0.037049    -0.487417
O      5.936169     5.792896     1.737570    -0.476352
O      5.972830     3.590155    13.835366    -0.493728
O      1.470356     9.805735     8.077690    -0.528760
O      3.662104     9.666336     8.543962    -0.482571
O      1.904032     8.770048    10.721669    -0.539379
O      2.461575     7.073932     8.806034    -0.540398
O      8.936125     9.237748     9.971354    -0.541607
O      9.669152     6.781444    10.317289    -0.535961
O      9.531208     7.452132     7.525689    -0.548357
O      0.511692     8.739812    12.475322    -0.483320
O      9.714709     4.883706     9.158287    -0.486461
O      2.022619     5.563106     7.217091    -0.489081
O      8.728281     0.044537     8.917612    -0.466593
O      8.691620     9.338514     6.655324    -0.484598
O      6.358506     6.395287    13.462434    -0.532069
O      8.550254     6.534686    12.996162    -0.482078
O      6.792182     7.430973    10.818456    -0.537082
O      7.349725     9.127089    12.734091    -0.536537
O      4.047975     6.963274    11.568770    -0.538947
O      4.781002     9.419578    11.222836    -0.533481
O      4.643058     8.748890    14.014436    -0.545968
O      5.399842     7.461210     9.064802    -0.482970
O      4.826559     0.168615    12.381838    -0.485225
O      6.910769    10.985935    -0.037049    -0.487414
O      3.840131     5.007785    12.622513    -0.476351
O      3.803470     7.210526     0.524717    -0.493728

The following XYZ coordinates are in angstroms. Other properties are in atomic units.
The sperically averaged electron density of each atom fit to a function of the form exp(a - br)
eigen_1, eigen_2 and eigen_3 are the three eigenvalues of traceless quadrupole moment tensor
  atom number  atomic symbol              X              Y              Z     net charge C6 coefficient C8 coefficient C10 coefficient fluctuating dipole atomic polarizability isotropic forcefield polarizability              a              b squared Pearson coefficient          <r^3>          <r^4>         wp_QDO          m_QDO          q_QDO       dipole_x       dipole_y       dipole_z         dipole            Qxy            Qxz            Qyz     Q(x^2-y^2)  Q(3z^2 - R^2)        eigen_1        eigen_2        eigen_3 static polarizability      alpha(xx)      alpha(xy)      alpha(xz)      alpha(yy)      alpha(yz)      alpha(zz) atomic spin moment
            1             Ni       9.029488       2.597970       5.240138       0.928723      71.314765 0.14375034E+04  0.42566792E+05                                14.166892                           12.495613       0.618698       2.105935                    0.993629      43.044258     111.132783       0.507816       0.407322      -1.145656      -0.003963       0.001770      -0.011823       0.012595      -0.001754      -0.009731       0.003135       0.023990       0.006622      -0.013717      -0.003819       0.017536             15.629232      16.925321       0.596940       0.361179      14.307974      -0.228657      15.654401           1.798034
            2             Ni       6.035008       2.579291       4.419172       0.898976      85.965212 0.16319938E+04  0.49610749E+05                                15.661464                           13.059763       0.671893       2.120347                    0.993438      43.228592     111.074516       0.514121       0.391907      -1.163121      -0.000640      -0.005590      -0.002211       0.006045       0.012811       0.003159       0.003373       0.046532       0.063455      -0.037242       0.013917       0.023325             18.254378      21.912503      -0.418034       4.893213      14.258579      -0.099772      18.592053           1.776628
            3             Ni       4.141338       2.802371       1.939904       0.918474      71.437098 0.14412124E+04  0.42727781E+05                                14.210213                           12.533100       0.535401       2.078278                    0.993600      43.247155     111.925840       0.505479       0.408715      -1.144044      -0.004389      -0.001418       0.011831       0.012698       0.000281       0.008334       0.002328       0.025489       0.004184      -0.013844      -0.002830       0.016674             15.676834      16.978761      -0.602297      -0.361235      14.349178      -0.228655      15.702563          -1.826704
            4             Ni       1.146858       2.821049       2.760870       0.898807      85.973226 0.16323572E+04  0.49624229E+05                                15.661871                           13.060819       0.672525       2.120499                    0.993443      43.230877     111.080710       0.514127       0.391883      -1.163146      -0.000991       0.005677       0.002521       0.006290      -0.013719      -0.003289       0.001792       0.045716       0.059042      -0.036512       0.014335       0.022177             18.254164      21.912389       0.419309      -4.892808      14.257984      -0.100229      18.592120           1.777622
            5             Ni       0.746812       8.202711       9.119945       0.928726      71.314755 0.14375029E+04  0.42566766E+05                                14.166881                           12.495603       0.618703       2.105937                    0.993629      43.044228     111.132630       0.507817       0.407321      -1.145656       0.003963      -0.001770       0.011824       0.012595      -0.001754      -0.009731       0.003135       0.023991       0.006621      -0.013717      -0.003819       0.017537             15.629219      16.925309       0.596941       0.361179      14.307960      -0.228657      15.654388           1.798030
            6             Ni       3.741292       8.221390       9.940911       0.898976      85.965215 0.16319937E+04  0.49610747E+05                                15.661468                           13.059765       0.671893       2.120346                    0.993438      43.228615     111.074600       0.514121       0.391907      -1.163120       0.000640       0.005590       0.002211       0.006045       0.012811       0.003159       0.003373       0.046532       0.063454      -0.037242       0.013917       0.023325             18.254384      21.912510      -0.418032       4.893216      14.258584      -0.099771      18.592059           1.776626
            7             Ni       5.634962       7.998310      12.420179       0.918477      71.437041 0.14412107E+04  0.42727711E+05                                14.210198                           12.533087       0.535406       2.078281                    0.993600      43.247088     111.925584       0.505480       0.408714      -1.144045       0.004389       0.001418      -0.011830       0.012698       0.000281       0.008334       0.002328       0.025489       0.004184      -0.013844      -0.002830       0.016674             15.676818      16.978745      -0.602297      -0.361234      14.349164      -0.228655      15.702545          -1.826726
            8             Ni       8.629442       7.979632      11.599213       0.898807      85.973210 0.16323568E+04  0.49624220E+05                                15.661875                           13.060821       0.672523       2.120499                    0.993443      43.230894     111.080783       0.514127       0.391884      -1.163146       0.000990      -0.005678      -0.002521       0.006290      -0.013719      -0.003289       0.001792       0.045716       0.059042      -0.036512       0.014335       0.022177             18.254168      21.912394       0.419306      -4.892812      14.257986      -0.100227      18.592125           1.777622
            9             Ni       0.000000       5.400340       7.180041       0.925984      80.853518 0.15987646E+04  0.48294227E+05                                14.982816                           12.884521       0.697321       2.137092                    0.992432      42.543486     108.549326       0.520729       0.389389      -1.166374      -0.000000      -0.000000      -0.000000       0.000000      -0.013868      -0.025541      -0.030526      -0.027910      -0.060437      -0.052945       0.013308       0.039636             16.939548      15.029326       0.401902       0.833887      19.752663       3.897364      16.036654           1.800666
           10             Ni       4.888150       0.000000       0.000000       0.920805      80.972976 0.16019937E+04  0.48427071E+05                                15.008929                           12.906641       0.689293       2.133634                    0.992462      42.639412     108.913689       0.519615       0.389939      -1.165700      -0.000000      -0.000000       0.000000       0.000000       0.014768       0.025868      -0.032134      -0.024828      -0.058703      -0.054205       0.014553       0.039652             16.969556      15.050284      -0.401515      -0.835120      19.792864       3.908687      16.065518           1.769851
           11             Ni       0.000000      -0.174009       7.180041       0.897140      88.734560 0.17274620E+04  0.53133740E+05                                15.822403                           13.323119       0.659391       2.119423                    0.993230      43.001506     110.253169       0.516785       0.385332      -1.170927      -0.000000       0.000000      -0.000000       0.000000      -0.009424       0.012934       0.042607       0.031957      -0.035554      -0.056759       0.024385       0.032374             18.196323      15.758160      -0.566760       0.765626      21.457726      -5.325437      17.373083           0.026514
           12             Ni       4.888150       5.574350       0.000000       0.935540      87.645647 0.17000878E+04  0.51984615E+05                                15.567048                           13.117610       0.724661       2.147432                    0.992817      42.274140     107.401666       0.527756       0.379550      -1.177593       0.000000       0.000000      -0.000000       0.000000       0.015021      -0.015849       0.040628       0.036117      -0.040487      -0.058752       0.028205       0.030546             17.890361      15.513154       0.532245      -0.733923      21.066458      -5.185381      17.091472           1.780245
           13              H       6.912822      -0.058765       6.979000       0.041423       1.300173 0.92851770E+01  0.93733059E+02                                 1.890519                            1.720737      -1.039364       2.366649                    0.997405       3.701017      10.190536       0.507380       1.195832      -0.727823      -0.018060      -0.046755       0.038106       0.062962       0.008123      -0.004662      -0.009821      -0.002632      -0.003511      -0.010148      -0.005398       0.015547              1.976012       1.629407       0.063229      -0.063101       2.242769      -0.736679       2.055860           0.004738
           14              H       6.081836       4.792788       6.487885       0.038114       1.241087 0.88542593E+01  0.87913125E+02                                 1.802648                            1.657996      -0.891233       2.429659                    0.998953       3.569083       9.597610       0.529857       1.164249      -0.736162      -0.058171       0.013564       0.010191       0.060595      -0.008499      -0.004368       0.000441       0.003713      -0.004796      -0.008790      -0.001844       0.010634              1.860052       2.626012      -0.167512      -0.061867       1.473146       0.150423       1.480997           0.004372
           15              H       1.897580       0.098629       3.888710       0.035510       1.226847 0.88073696E+01  0.87367346E+02                                 1.797499                            1.661024      -0.726650       2.506906                    0.999724       3.531327       9.504436       0.525613       1.174726      -0.734214       0.040445      -0.024395      -0.038537       0.060959      -0.004651      -0.005545       0.005776       0.000679      -0.008080      -0.007480      -0.003284       0.010764              1.854732       1.928383      -0.202985      -0.631378       1.518524       0.156348       2.117289          -0.000241
           16              H       7.473004       1.577241       1.852451       0.039679       1.157308 0.80015021E+01  0.79245988E+02                                 1.867601                            1.682562      -1.216229       2.284715                    0.994759       3.956644      11.447795       0.466121       1.326789      -0.696442      -0.044463      -0.017577      -0.037471       0.060745       0.004141       0.004849      -0.004534       0.006818       0.002855      -0.009596       0.002688       0.006908              1.980398       2.345851       0.332503       0.638559       1.564588       0.315414       2.030756           0.004153
           17              H       1.532924       3.181393       8.206787       0.036296       1.355126 0.99516612E+01  0.10154907E+03                                 1.902306                            1.752679      -0.988190       2.386100                    0.998102       3.628485       9.831852       0.518544       1.157551      -0.738596       0.038739       0.026861       0.044842       0.065062       0.002369       0.015451       0.001253       0.011164       0.010930      -0.011893      -0.007505       0.019398              1.964601       1.808634       0.358394       0.367050       2.175124       0.469578       1.910045           0.003838
           18              H       0.520099       5.742158       3.426316       0.042547       1.230972 0.89198958E+01  0.87984991E+02                                 1.743724                            1.629726      -0.781625       2.486271                    0.999650       3.387537       8.833375       0.556105       1.116608      -0.750178       0.018491       0.037136      -0.046183       0.062080       0.005469      -0.002004      -0.008187      -0.011251      -0.008449      -0.007896      -0.005633       0.013529              1.775667       1.465179       0.113737      -0.300229       1.657037      -0.374978       2.204784           0.004411
           19              H       2.024672       5.459106       0.201041       0.041842       1.297756 0.92639454E+01  0.93464320E+02                                 1.888235                            1.718797      -1.037730       2.367651                    0.997420       3.696912      10.175951       0.507659       1.195871      -0.727824      -0.018242       0.046869      -0.038284       0.063207      -0.008176       0.004758      -0.009843      -0.003008      -0.003087      -0.010067      -0.005617       0.015684              1.973559       1.627488      -0.063117       0.063016       2.239905      -0.735381       2.053284           0.000461
           20              H       1.193686       0.607553       0.692156       0.039071       1.239144 0.88383591E+01  0.87720806E+02                                 1.801247                            1.656875      -0.892980       2.429304                    0.998947       3.565713       9.588442       0.529829       1.164768      -0.736038      -0.058219      -0.013656      -0.010287       0.060677       0.008621       0.004424       0.000396       0.003796      -0.005051      -0.008919      -0.001875       0.010794              1.858528       2.623402       0.167289       0.061786       1.472163       0.150238       1.480018           0.000012
           21              H       6.785730       5.301712       3.291331       0.035136       1.225048 0.87902927E+01  0.87150212E+02                                 1.795405                            1.659163      -0.722750       2.508724                    0.999736       3.528494       9.492277       0.526059       1.174374      -0.734315       0.040495       0.024793       0.038390       0.061060       0.004693       0.005518       0.005726       0.000535      -0.008307      -0.007460      -0.003294       0.010754              1.852561       1.926069       0.202593       0.630414       1.516802       0.156068       2.114812          -0.000092
           22              H       2.584854       3.823099       5.327591       0.039818       1.157351 0.80022441E+01  0.79257433E+02                                 1.867823                            1.682765      -1.216863       2.284424                    0.994749       3.957261      11.450942       0.466028       1.326985      -0.696396      -0.044387       0.017607       0.037531       0.060735      -0.004141      -0.004894      -0.004494       0.006812       0.002935      -0.009588       0.002634       0.006954              1.980642       2.346174      -0.332552      -0.638619       1.564762       0.315464       2.030990           0.000215
           23              H       6.421074       1.870929      13.333337       0.035691       1.354663 0.99463632E+01  0.10148023E+03                                 1.901850                            1.752209      -0.983682       2.388045                    0.998128       3.628228       9.830039       0.518621       1.157547      -0.738605       0.038826      -0.026536      -0.045014       0.065099      -0.002242      -0.015496       0.001210       0.011086       0.010806      -0.011943      -0.007448       0.019391              1.964166       1.808225      -0.358375      -0.367003       2.174689       0.469506       1.909585          -0.000235
           24              H       5.408249      10.806882       3.753726       0.043298       1.229871 0.89109748E+01  0.87882056E+02                                 1.743348                            1.629433      -0.782641       2.486188                    0.999648       3.385450       8.829495       0.555843       1.117324      -0.749998       0.018547      -0.037203       0.046232       0.062173      -0.005523       0.002053      -0.008327      -0.011186      -0.008466      -0.008009      -0.005650       0.013659              1.775262       1.464925      -0.113676       0.300096       1.656707      -0.374801       2.204155          -0.000303
           25              H       2.863478      10.859446       7.381083       0.041425       1.300170 0.92851507E+01  0.93732728E+02                                 1.890516                            1.720735      -1.039362       2.366650                    0.997405       3.701012      10.190519       0.507380       1.195832      -0.727823       0.018060       0.046755      -0.038106       0.062962       0.008123      -0.004662      -0.009821      -0.002632      -0.003511      -0.010149      -0.005398       0.015547              1.976009       1.629404       0.063229      -0.063101       2.242765      -0.736677       2.055857           0.004738
           26              H       3.694464       6.007893       7.872198       0.038115       1.241085 0.88542431E+01  0.87912915E+02                                 1.802645                            1.657993      -0.891231       2.429660                    0.998953       3.569080       9.597596       0.529858       1.164248      -0.736162       0.058171      -0.013565      -0.010191       0.060595      -0.008499      -0.004368       0.000441       0.003713      -0.004796      -0.008790      -0.001844       0.010634              1.860049       2.626007      -0.167512      -0.061867       1.473144       0.150423       1.480995           0.004371
           27              H       7.878720      10.702052      10.471373       0.035511       1.226846 0.88073600E+01  0.87367216E+02                                 1.797497                            1.661022      -0.726649       2.506907                    0.999724       3.531325       9.504425       0.525614       1.174725      -0.734214      -0.040445       0.024395       0.038537       0.060959      -0.004651      -0.005545       0.005776       0.000679      -0.008080      -0.007480      -0.003284       0.010764              1.854730       1.928381      -0.202985      -0.631377       1.518522       0.156348       2.117286          -0.000241
           28              H       2.303296       9.223440      12.507632       0.039680       1.157306 0.80014884E+01  0.79245824E+02                                 1.867600                            1.682561      -1.216229       2.284715                    0.994759       3.956641      11.447787       0.466121       1.326789      -0.696442       0.044463       0.017577       0.037471       0.060745       0.004141       0.004849      -0.004534       0.006818       0.002855      -0.009596       0.002688       0.006908              1.980397       2.345849       0.332502       0.638558       1.564587       0.315414       2.030755           0.004153
           29              H       8.243376       7.619288       6.153296       0.036297       1.355123 0.99516307E+01  0.10154868E+03                                 1.902303                            1.752676      -0.988187       2.386102                    0.998102       3.628480       9.831835       0.518544       1.157551      -0.738596      -0.038739      -0.026861      -0.044842       0.065062       0.002369       0.015451       0.001253       0.011164       0.010930      -0.011893      -0.007505       0.019398              1.964598       1.808631       0.358393       0.367049       2.175120       0.469577       1.910042           0.003838
           30              H       9.256201       5.058523      10.933767       0.042549       1.230968 0.89198606E+01  0.87984539E+02                                 1.743718                            1.629721      -0.781623       2.486272                    0.999650       3.387532       8.833351       0.556106       1.116606      -0.750178      -0.018491      -0.037136       0.046183       0.062080       0.005469      -0.002004      -0.008187      -0.011251      -0.008449      -0.007896      -0.005633       0.013529              1.775661       1.465175       0.113737      -0.300227       1.657032      -0.374976       2.204775           0.004410
           31              H       7.751628       5.341575      14.159042       0.041843       1.297754 0.92639275E+01  0.93464093E+02                                 1.888233                            1.718795      -1.037728       2.367653                    0.997420       3.696908      10.175937       0.507659       1.195871      -0.727824       0.018242      -0.046869       0.038284       0.063207      -0.008176       0.004758      -0.009844      -0.003008      -0.003087      -0.010067      -0.005617       0.015684              1.973557       1.627487      -0.063118       0.063017       2.239902      -0.735380       2.053281           0.000461
           32              H       8.582614      10.193128      13.667927       0.039072       1.239142 0.88383452E+01  0.87720628E+02                                 1.801245                            1.656874      -0.892977       2.429305                    0.998947       3.565710       9.588430       0.529830       1.164767      -0.736038       0.058219       0.013656       0.010287       0.060677       0.008621       0.004425       0.000396       0.003796      -0.005051      -0.008919      -0.001875       0.010794              1.858526       2.623398       0.167288       0.061786       1.472162       0.150238       1.480017           0.000012
           33              H       2.990570       5.498969      11.068752       0.035137       1.225049 0.87903026E+01  0.87150330E+02                                 1.795405                            1.659164      -0.722749       2.508724                    0.999736       3.528496       9.492282       0.526060       1.174373      -0.734315      -0.040494      -0.024793      -0.038390       0.061060       0.004693       0.005518       0.005726       0.000535      -0.008307      -0.007460      -0.003294       0.010754              1.852561       1.926069       0.202593       0.630414       1.516803       0.156068       2.114812          -0.000093
           34              H       7.191446       6.977582       9.032492       0.039819       1.157352 0.80022553E+01  0.79257564E+02                                 1.867823                            1.682765      -1.216863       2.284423                    0.994749       3.957263      11.450946       0.466028       1.326984      -0.696397       0.044387      -0.017608      -0.037531       0.060735      -0.004141      -0.004894      -0.004494       0.006813       0.002935      -0.009588       0.002634       0.006954              1.980642       2.346174      -0.332552      -0.638619       1.564762       0.315465       2.030990           0.000214
           35              H       3.355226       8.929752       1.026746       0.035691       1.354662 0.99463565E+01  0.10148015E+03                                 1.901850                            1.752209      -0.983681       2.388046                    0.998128       3.628227       9.830037       0.518621       1.157548      -0.738605      -0.038826       0.026536       0.045014       0.065099      -0.002242      -0.015496       0.001210       0.011086       0.010806      -0.011943      -0.007448       0.019391              1.964166       1.808224      -0.358375      -0.367003       2.174688       0.469506       1.909585          -0.000234
           36              H       4.368051      -0.006201      10.606357       0.043299       1.229871 0.89109768E+01  0.87882078E+02                                 1.743348                            1.629433      -0.782641       2.486188                    0.999648       3.385451       8.829497       0.555843       1.117323      -0.749998      -0.018547       0.037203      -0.046232       0.062172      -0.005523       0.002053      -0.008327      -0.011186      -0.008466      -0.008009      -0.005650       0.013659              1.775262       1.464925      -0.113676       0.300096       1.656707      -0.374801       2.204155          -0.000303
           37              C       7.087817       0.644354       6.395981       0.524960      19.988110 0.21282786E+03  0.42488036E+04                                 6.705567                            5.123623       0.176782       2.119196                    0.999664      22.214927      61.817609       0.663301       0.462548      -1.021123       0.023811       0.051473      -0.035257       0.066779      -0.000198      -0.037099       0.098517      -0.094772       0.147192      -0.094395      -0.044726       0.139121              7.530998       9.513032      -0.780801       1.707773       6.660570      -2.865804       6.419392           0.000724
           38              C       6.989077       4.605209       6.407469       0.528728      19.859513 0.20310877E+03  0.40000479E+04                                 6.619359                            4.966925       0.423726       2.207113                    0.999808      21.771381      59.800115       0.682797       0.455489      -1.027010       0.060862      -0.033776      -0.002731       0.069660      -0.003473      -0.025544      -0.108299      -0.084414       0.078243      -0.092455      -0.044734       0.137188              7.549364       7.994402       0.734106       1.178694       7.283268       3.772110       7.370421           0.001072
           39              C       1.300248       0.394487       4.538504       0.519943      18.935366 0.20230876E+03  0.39760486E+04                                 6.378742                            4.939804       0.539296       2.244850                    0.999811      21.710149      59.359537       0.689022       0.452310      -1.029926      -0.042119       0.031323       0.036143       0.063730       0.051689       0.074013       0.063266       0.116530      -0.067874      -0.099711      -0.042200       0.141911              7.105897       5.281427      -0.731371      -1.827076       8.167736      -2.564064       7.868527          -0.000981
           40              C       8.158322       1.868206       2.409766       0.524846      19.576883 0.21522790E+03  0.43125356E+04                                 6.655190                            5.169707       0.220938       2.140842                    0.999437      22.149822      61.925798       0.656459       0.465655      -1.018527       0.041493       0.017296       0.050470       0.067587      -0.042050       0.028720      -0.040351      -0.187947      -0.163870      -0.090322      -0.050608       0.140929              7.417601       9.824798       1.016661      -0.418736       4.074034       1.035785       8.353971           0.001561
           41              C       0.998160       2.687469       7.628650       0.533496      19.817137 0.21154840E+03  0.42260719E+04                                 6.712113                            5.139179       0.153326       2.112687                    0.999601      22.309452      62.543621       0.654892       0.468176      -1.015831      -0.051268      -0.022904      -0.034219       0.065757       0.007869      -0.082229       0.001238       0.155056       0.100567      -0.095028      -0.035587       0.130615              7.572743       5.236286      -0.351608       1.588005      11.721599      -0.360218       5.760344           0.002414
           42              C       0.248318       5.267400       4.178066       0.520930      18.900636 0.20430644E+03  0.40319965E+04                                 6.410812                            4.998820       0.314372       2.169809                    0.999735      21.899977      60.335134       0.676681       0.458653      -1.024613      -0.017297      -0.041605       0.041966       0.061573      -0.013418       0.049940      -0.028770       0.169508      -0.173914      -0.089804      -0.039696       0.129500              7.095094       4.147680      -0.099261      -1.197970       8.599195       1.881728       8.538408           0.002645
           43              C       2.199667       4.755986       0.784061       0.525466      19.974026 0.21267255E+03  0.42449516E+04                                 6.702934                            5.122304       0.177697       2.119720                    0.999666      22.204389      61.783929       0.663276       0.462648      -1.021062       0.023946      -0.052189       0.035530       0.067524      -0.000527       0.037564       0.098385      -0.096021       0.148324      -0.095494      -0.043850       0.139344              7.527713       9.507326       0.780091      -1.706550       6.658417      -2.864557       6.417397          -0.000790
           44              C       2.100927       0.795132       0.772572       0.527168      19.874820 0.20330622E+03  0.40046915E+04                                 6.622134                            4.968961       0.423910       2.207102                    0.999806      21.776758      59.809902       0.682772       0.455420      -1.027104       0.061073       0.033926       0.002462       0.069907       0.003722       0.025677      -0.108182      -0.084027       0.076912      -0.092667      -0.044188       0.136855              7.552733       7.995931      -0.734587      -1.179363       7.287488       3.775229       7.374782          -0.001120
           45              C       6.188398       5.005853       2.641537       0.521379      18.913785 0.20201166E+03  0.39688630E+04                                 6.374689                            4.936775       0.539173       2.244975                    0.999805      21.695694      59.315412       0.689088       0.452420      -1.029834      -0.042144      -0.030270      -0.036243       0.063293      -0.051438      -0.074551       0.063355       0.115884      -0.070169      -0.099848      -0.042314       0.142163              7.101301       5.278265       0.731628       1.824901       8.163266      -2.561934       7.862373          -0.000588
           46              C       3.270172       3.532135       4.770276       0.524016      19.585898 0.21534473E+03  0.43153968E+04                                 6.657016                            5.170956       0.220634       2.140652                    0.999443      22.154296      61.938985       0.656419       0.465628      -1.018558       0.041732      -0.017322      -0.050443       0.067721       0.042045      -0.028931      -0.040108      -0.187687      -0.163208      -0.090445      -0.050195       0.140640              7.419820       9.827922      -1.016945       0.419204       4.074853       1.036128       8.356686          -0.000247
           47              C       5.886310       2.364852      13.911474       0.535097      19.794860 0.21123382E+03  0.42185701E+04                                 6.709112                            5.136810       0.151111       2.112167                    0.999605      22.297195      62.517289       0.654711       0.468441      -1.015602      -0.050622       0.023683       0.033843       0.065336      -0.007084       0.082122       0.000985       0.155692       0.101984      -0.095422      -0.035313       0.130735              7.569170       5.235054       0.352097      -1.588248      11.713262      -0.360846       5.759194           0.000262
           48              C       5.136468       0.132940       3.001975       0.519759      18.911475 0.20444919E+03  0.40354198E+04                                 6.413111                            5.000466       0.314795       2.169908                    0.999738      21.904276      60.346709       0.676606       0.458635      -1.024648      -0.017190       0.041598      -0.042240       0.061726       0.013333      -0.049700      -0.029083       0.169455      -0.173614      -0.090008      -0.039306       0.129314              7.097832       4.148911       0.099483       1.198431       8.603576       1.883293       8.541010           0.000500
           49              C       2.688483      10.156327       7.964102       0.524963      19.988107 0.21282786E+03  0.42488035E+04                                 6.705566                            5.123623       0.176782       2.119196                    0.999664      22.214924      61.817599       0.663301       0.462548      -1.021123      -0.023811      -0.051473       0.035257       0.066779      -0.000198      -0.037098       0.098516      -0.094772       0.147192      -0.094395      -0.044726       0.139121              7.530997       9.513031      -0.780801       1.707773       6.660569      -2.865803       6.419391           0.000724
           50              C       2.787223       6.195472       7.952614       0.528730      19.859518 0.20310884E+03  0.40000493E+04                                 6.619359                            4.966925       0.423728       2.207114                    0.999808      21.771382      59.800111       0.682797       0.455489      -1.027010      -0.060862       0.033776       0.002731       0.069659      -0.003473      -0.025544      -0.108299      -0.084414       0.078244      -0.092455      -0.044734       0.137188              7.549364       7.994400       0.734107       1.178695       7.283269       3.772111       7.370423           0.001071
           51              C       8.476052      10.406194       9.821579       0.519944      18.935373 0.20230886E+03  0.39760510E+04                                 6.378743                            4.939805       0.539298       2.244850                    0.999811      21.710154      59.359547       0.689022       0.452310      -1.029926       0.042119      -0.031323      -0.036143       0.063730       0.051689       0.074013       0.063266       0.116530      -0.067874      -0.099710      -0.042200       0.141911              7.105898       5.281427      -0.731371      -1.827075       8.167738      -2.564065       7.868527          -0.000982
           52              C       1.617978       8.932475      11.950317       0.524849      19.576888 0.21522800E+03  0.43125379E+04                                 6.655190                            5.169707       0.220938       2.140842                    0.999437      22.149825      61.925806       0.656459       0.465655      -1.018527      -0.041493      -0.017297      -0.050470       0.067587      -0.042050       0.028720      -0.040351      -0.187947      -0.163870      -0.090321      -0.050608       0.140929              7.417601       9.824798       1.016661      -0.418737       4.074035       1.035785       8.353971           0.001560
           53              C       8.778140       8.113212       6.731433       0.533497      19.817137 0.21154845E+03  0.42260729E+04                                 6.712113                            5.139179       0.153327       2.112688                    0.999601      22.309451      62.543616       0.654892       0.468176      -1.015831       0.051269       0.022904       0.034219       0.065757       0.007869      -0.082229       0.001238       0.155056       0.100568      -0.095028      -0.035586       0.130615              7.572743       5.236285      -0.351608       1.588004      11.721599      -0.360219       5.760344           0.002413
           54              C       9.527982       5.533281      10.182017       0.520930      18.900660 0.20430679E+03  0.40320049E+04                                 6.410817                            4.998824       0.314373       2.169809                    0.999735      21.899994      60.335185       0.676681       0.458653      -1.024613       0.017296       0.041605      -0.041966       0.061573      -0.013418       0.049940      -0.028770       0.169508      -0.173915      -0.089805      -0.039696       0.129501              7.095099       4.147683      -0.099262      -1.197969       8.599203       1.881733       8.538412           0.002644
           55              C       7.576632       6.044695      13.576022       0.525467      19.974012 0.21267243E+03  0.42449485E+04                                 6.702931                            5.122303       0.177698       2.119721                    0.999666      22.204379      61.783892       0.663276       0.462648      -1.021062      -0.023946       0.052190      -0.035530       0.067524      -0.000527       0.037564       0.098385      -0.096021       0.148324      -0.095494      -0.043850       0.139344              7.527709       9.507326       0.780086      -1.706545       6.658412      -2.864552       6.417390          -0.000790
           56              C       7.675373      10.005549      13.587511       0.527169      19.874832 0.20330639E+03  0.40046955E+04                                 6.622136                            4.968962       0.423912       2.207103                    0.999806      21.776766      59.809922       0.682772       0.455420      -1.027105      -0.061073      -0.033927      -0.002461       0.069907       0.003722       0.025677      -0.108182      -0.084027       0.076912      -0.092667      -0.044188       0.136855              7.552735       7.995931      -0.734588      -1.179364       7.287490       3.775231       7.374784          -0.001120
           57              C       3.587902       5.794828      11.718546       0.521379      18.913806 0.20201191E+03  0.39688692E+04                                 6.374694                            4.936778       0.539173       2.244974                    0.999805      21.695713      59.315480       0.689088       0.452420      -1.029834       0.042145       0.030271       0.036243       0.063293      -0.051438      -0.074551       0.063355       0.115884      -0.070168      -0.099849      -0.042314       0.142163              7.101306       5.278268       0.731628       1.824902       8.163272      -2.561937       7.862379          -0.000589
           58              C       6.506128       7.268546       9.589807       0.524018      19.585902 0.21534478E+03  0.43153980E+04                                 6.657016                            5.170957       0.220634       2.140652                    0.999443      22.154300      61.938997       0.656419       0.465628      -1.018558      -0.041732       0.017322       0.050443       0.067721       0.042045      -0.028931      -0.040108      -0.187686      -0.163209      -0.090445      -0.050194       0.140640              7.419821       9.827923      -1.016945       0.419203       4.074853       1.036128       8.356686          -0.000247
           59              C       3.889990       8.435829       0.448609       0.535097      19.794857 0.21123379E+03  0.42185691E+04                                 6.709111                            5.136809       0.151112       2.112168                    0.999605      22.297192      62.517276       0.654711       0.468441      -1.015602       0.050622      -0.023683      -0.033843       0.065336      -0.007084       0.082122       0.000985       0.155692       0.101984      -0.095422      -0.035313       0.130735              7.569168       5.235053       0.352096      -1.588247      11.713260      -0.360846       5.759193           0.000262
           60              C       4.639832      10.667741      11.358108       0.519758      18.911492 0.20444941E+03  0.40354254E+04                                 6.413115                            5.000469       0.314795       2.169908                    0.999738      21.904293      60.346771       0.676606       0.458635      -1.024648       0.017190      -0.041598       0.042240       0.061726       0.013333      -0.049700      -0.029083       0.169455      -0.173614      -0.090008      -0.039306       0.129314              7.097837       4.148913       0.099484       1.198431       8.603582       1.883295       8.541015           0.000500
           61              O       8.305944       0.994946       6.282393      -0.528760      40.178718 0.62718018E+03  0.15691795E+05                                 9.362317                            7.805404      -0.015021       2.031164                    0.998542      28.298456      76.245125       0.672041       0.364275      -1.133205      -0.064622      -0.010975       0.004396       0.065694       0.011077      -0.009749       0.048272       0.042126      -0.000671      -0.062555       0.023746       0.038810             10.374529      14.082243       0.907877       0.823787       9.506620      -2.858591       7.534724           0.041939
           62              O       6.114196       1.134345       5.816121      -0.482572      32.592177 0.44540246E+03  0.10190214E+05                                 8.014329                            6.452383       0.652081       2.272547                    0.999529      26.100573      66.398029       0.763759       0.350525      -1.148619       0.054579       0.002244       0.020740       0.058430      -0.055210       0.042725       0.031294      -0.018533       0.066807      -0.091640       0.042323       0.049317              9.055170      10.775550      -2.812070       3.902106       7.449115      -3.230417       8.940843           0.040890
           63              O       7.872268       2.030633       3.638414      -0.539380      39.557479 0.62022573E+03  0.15487556E+05                                 9.270318                            7.771297       0.083986       2.060058                    0.999213      28.375597      76.587498       0.671745       0.365148      -1.131581       0.032721      -0.011220      -0.055973       0.065800      -0.026555      -0.025193      -0.002257      -0.089297       0.096804      -0.073927       0.032435       0.041492             10.233181      10.097477      -0.394967      -1.171522       5.860580       1.707089      14.741487           0.062609
           64              O       7.314725       3.726749       5.554049      -0.540398      44.436927 0.65560764E+03  0.16574670E+05                                10.011070                            7.979782      -0.054094       2.017077                    0.997861      28.468198      76.933356       0.665175       0.364225      -1.134008      -0.002524       0.040486       0.052120       0.066045      -0.005151      -0.024002       0.005969      -0.087471       0.124906      -0.069881       0.021205       0.048677             11.545519       9.804967      -0.761973       0.600037      12.465097       6.345184      12.366492           0.064164
           65              O       0.840175       1.562933       4.388729      -0.541607      41.526813 0.66590218E+03  0.16908469E+05                                 9.550617                            8.065747      -0.043917       2.018094                    0.998412      28.576281      77.511230       0.658419       0.366362      -1.131826       0.016505      -0.061075       0.025762       0.068310      -0.000973       0.047627      -0.000543      -0.042461      -0.154012      -0.078641       0.031660       0.046981             10.497394       8.653116      -2.679162      -0.888960      14.308674      -2.989688       8.530393           0.062954
           66              O       0.107148       4.019237       4.042794      -0.535961      42.144387 0.65574751E+03  0.16629692E+05                                 9.721761                            8.048343      -0.149426       1.986169                    0.998046      28.680903      78.405055       0.652005       0.370431      -1.125792      -0.001052       0.061834       0.017094       0.064162      -0.003822       0.030411       0.014024      -0.030226      -0.163443      -0.068168       0.023814       0.044354             10.814662       8.046756       0.064885      -1.650059      15.724728       2.245212       8.672503           0.065418
           67              O       0.245092       3.348549       6.834394      -0.548356      41.735625 0.67029961E+03  0.17083309E+05                                 9.674663                            8.123558      -0.092141       2.000270                    0.998153      28.944057      79.185363       0.650951       0.369194      -1.127324       0.022894      -0.042709       0.045703       0.066611      -0.022391      -0.014832      -0.037607       0.045126       0.043663      -0.060760       0.024486       0.036273             10.757533       8.493316      -1.883502       3.064881      13.195028      -0.656422      10.584254           0.067970
           68              O       9.264608       2.060869       1.884761      -0.483323      32.903116 0.46113110E+03  0.10649287E+05                                 8.105704                            6.593855       0.569899       2.245709                    0.999128      26.292144      67.349693       0.750109       0.353578      -1.145346      -0.040358       0.011721       0.043633       0.060580      -0.002544      -0.041572      -0.034361       0.003381      -0.220284      -0.095760       0.038685       0.057075              9.108889      15.281878       1.501769      -2.054728       5.257522       0.175239       6.787267           0.042697
           69              O       0.061591       5.916975       5.201796      -0.486462      33.986112 0.46368365E+03  0.10722085E+05                                 8.273189                            6.617799       0.507894       2.224080                    0.999002      26.311541      67.423679       0.747846       0.354190      -1.144952       0.009964      -0.042361      -0.031334       0.053624      -0.024545       0.014575       0.053760       0.090298       0.056968      -0.089482       0.041791       0.047691              9.396801       5.415787      -1.029796      -1.381513       9.380956       5.040611      13.393659           0.039653
           70              O       7.753681       5.237575       7.142992      -0.489084      35.352903 0.48487113E+03  0.11332670E+05                                 8.508773                            6.782062       0.537838       2.235815                    0.998650      26.387304      67.877103       0.736668       0.355736      -1.144239      -0.013464      -0.047552      -0.028391       0.056996       0.049117       0.041127      -0.027020      -0.052848       0.035608      -0.086330       0.036226       0.050104              9.727459      10.346115       3.395392       3.262979       9.490548       4.427059       9.345714           0.038935
           71              O       1.048019      10.756144       5.442471      -0.466594      31.312154 0.42207905E+03  0.95264701E+04                                 7.783869                            6.269572       0.575393       2.248332                    0.999464      25.850430      65.291156       0.777060       0.349231      -1.149821      -0.014855       0.046438      -0.030264       0.057385       0.058256       0.032839      -0.042227       0.029121       0.088767      -0.097379       0.045252       0.052127              8.822029       5.615057       1.070636      -2.051221       9.082001      -5.016210      11.769030          -0.034231
           72              O       1.084680       1.462167       7.704759      -0.484599      35.549476 0.47134799E+03  0.10946620E+05                                 8.558992                            6.678609       0.535067       2.235206                    0.999021      26.319846      67.642508       0.743201       0.354864      -1.144142      -0.028975       0.050190      -0.015203       0.059914      -0.007077      -0.070759      -0.002985      -0.052074      -0.093324      -0.092655       0.040783       0.051872              9.921612       5.794694      -0.043513       0.338158      18.341922      -1.321772       5.628219           0.031439
           73              O       3.417794       4.405394       0.897649      -0.532068      40.311653 0.62986042E+03  0.15776054E+05                                 9.383366                            7.823380      -0.051983       2.018250                    0.998514      28.353903      76.442381       0.671083       0.364398      -1.133082      -0.066799       0.008701      -0.002732       0.067419      -0.011269       0.010149       0.048240       0.040971       0.000460      -0.062316       0.023141       0.039175             10.397567      14.109281      -0.912296      -0.824336       9.530502      -2.867836       7.552919           0.000384
           74              O       1.226046       4.265995       1.363921      -0.482078      32.548378 0.44467608E+03  0.10169155E+05                                 8.006314                            6.446629       0.653709       2.273500                    0.999526      26.082674      66.331849       0.764209       0.350472      -1.148695       0.054638      -0.002155      -0.020398       0.058361       0.055138      -0.043022       0.031555      -0.018068       0.067072      -0.091869       0.042277       0.049592              9.045639      10.765257       2.808498      -3.897659       7.440289      -3.225462       8.931371           0.044147
           75              O       2.984118       3.369708       3.541627      -0.537082      39.477143 0.61868064E+03  0.15439273E+05                                 9.258244                            7.761742       0.084638       2.060845                    0.999205      28.340307      76.467105       0.672144       0.365160      -1.131576       0.033348       0.011649       0.056766       0.066859       0.026468       0.024805      -0.002385      -0.086908       0.096021      -0.072642       0.031799       0.040843             10.219351      10.082096       0.394476       1.169568       5.853293       1.704180      14.722663          -0.002731
           76              O       2.426575       1.673592       1.625992      -0.536536      44.281021 0.65282880E+03  0.16486229E+05                                 9.987457                            7.962325      -0.052367       2.018514                    0.997838      28.409458      76.722079       0.665997       0.364176      -1.134092      -0.001699      -0.041391      -0.052938       0.067220       0.005316       0.023472       0.006131      -0.085012       0.122486      -0.068153       0.020288       0.047866             11.517055       9.779385       0.762218      -0.595884      12.435523       6.327928      12.336257           0.001560
           77              O       5.728325       3.837407       2.791313      -0.538946      41.435444 0.66401428E+03  0.16847747E+05                                 9.535368                            8.052985      -0.042997       2.018887                    0.998409      28.536623      77.361974       0.659135       0.366242      -1.131974       0.016787       0.061956      -0.026343       0.069385       0.000848      -0.046258      -0.000506      -0.041626      -0.151875      -0.076910       0.030721       0.046189             10.480403       8.638506       2.674668       0.885907      14.286479      -2.985870       8.516224          -0.001531
           78              O       4.995298       1.381103       3.137247      -0.533480      42.053146 0.65394401E+03  0.16572366E+05                                 9.707937                            8.037165      -0.149467       1.986722                    0.998027      28.642949      78.271234       0.652478       0.370422      -1.125811      -0.001347      -0.062832      -0.017593       0.065262       0.003461      -0.029474       0.013949      -0.029770      -0.161025      -0.066843       0.023098       0.043745             10.799021       8.035106      -0.065790       1.646984      15.702720       2.240576       8.659238          -0.000251
           79              O       5.133242       2.051791       0.345647      -0.545967      41.648941 0.66844000E+03  0.17023643E+05                                 9.660542                            8.111151      -0.090658       2.001276                    0.998151      28.905665      79.045104       0.651602       0.369091      -1.127432       0.023538       0.043701      -0.045946       0.067638       0.021855       0.014561      -0.036402       0.043556       0.043199      -0.058994       0.023636       0.035358             10.741906       8.481740       1.883427      -3.060877      13.175571      -0.659445      10.568406          -0.000013
           80              O       4.376458       3.339471       5.295281      -0.482971      32.890863 0.46088905E+03  0.10642345E+05                                 8.104265                            6.592551       0.569870       2.245982                    0.999115      26.283600      67.324458       0.750107       0.353624      -1.145304      -0.040256      -0.011447      -0.043414       0.060302       0.002617       0.041902      -0.034429       0.003516      -0.220100      -0.095930       0.038683       0.057247              9.107562      15.280510      -1.501888       2.054592       5.256737       0.174854       6.785439           0.043954
           81              O       4.949741      10.632066       1.978245      -0.485226      33.945106 0.46301560E+03  0.10702663E+05                                 8.266336                            6.612777       0.507790       2.224354                    0.998999      26.294626      67.365455       0.748181       0.354163      -1.144986       0.009989       0.042823       0.031025       0.053815       0.024586      -0.014463       0.053810       0.089986       0.058475      -0.089500       0.041468       0.048032              9.388671       5.411735       1.028924       1.380199       9.372878       5.035440      13.381401           0.038707
           82              O       2.865531       0.162765       0.037049      -0.487417      35.293353 0.48392529E+03  0.11304898E+05                                 8.498945                            6.775217       0.536260       2.235704                    0.998647      26.364769      67.799308       0.737086       0.355713      -1.144273      -0.012926       0.047605       0.028743       0.057092      -0.049368      -0.041152      -0.026753      -0.052147       0.034809      -0.086233       0.036041       0.050192              9.715309      10.333057      -3.390252      -3.258331       9.478589       4.419986       9.334280           0.036670
           83              O       5.936169       5.792896       1.737570      -0.476352      31.574778 0.42641119E+03  0.96489803E+04                                 7.825993                            6.301484       0.578602       2.246940                    0.999488      25.976160      65.695881       0.775113       0.349211      -1.149822      -0.013180      -0.044459       0.032411       0.056575      -0.059751      -0.034770      -0.043012       0.029369       0.087250      -0.099801       0.046891       0.052910              8.871727       5.643661      -1.075765       2.064514       9.133807      -5.048272      11.837712           0.037342
           84              O       5.972830       3.590155      13.835366      -0.493728      35.838635 0.47601162E+03  0.11082412E+05                                 8.604100                            6.711748       0.538598       2.234073                    0.999044      26.442681      68.047429       0.741318       0.354883      -1.144102      -0.026432      -0.051538       0.013751       0.059531       0.008009       0.072718      -0.003578      -0.052274      -0.090982      -0.094477       0.040656       0.053821              9.975850       5.823797       0.043185      -0.341578      18.446203      -1.332410       5.657549           0.036374
           85              O       1.470356       9.805735       8.077690      -0.528760      40.178779 0.62718144E+03  0.15691835E+05                                 9.362326                            7.805411      -0.015021       2.031164                    0.998542      28.298484      76.245219       0.672041       0.364275      -1.133205       0.064622       0.010975      -0.004397       0.065694       0.011077      -0.009749       0.048272       0.042126      -0.000670      -0.062555       0.023746       0.038810             10.374539      14.082251       0.907877       0.823788       9.506632      -2.858597       7.534733           0.041939
           86              O       3.662104       9.666336       8.543962      -0.482571      32.592166 0.44540231E+03  0.10190209E+05                                 8.014326                            6.452381       0.652083       2.272547                    0.999529      26.100571      66.398018       0.763760       0.350525      -1.148619      -0.054579      -0.002244      -0.020740       0.058430      -0.055210       0.042725       0.031294      -0.018533       0.066807      -0.091640       0.042323       0.049317              9.055166      10.775547      -2.812069       3.902104       7.449113      -3.230415       8.940840           0.040889
           87              O       1.904032       8.770048      10.721669      -0.539379      39.557523 0.62022662E+03  0.15487584E+05                                 9.270325                            7.771303       0.083986       2.060058                    0.999213      28.375618      76.587571       0.671745       0.365148      -1.131581      -0.032721       0.011220       0.055973       0.065800      -0.026555      -0.025193      -0.002257      -0.089297       0.096804      -0.073927       0.032435       0.041492             10.233188      10.097486      -0.394967      -1.171521       5.860584       1.707090      14.741495           0.062608
           88              O       2.461575       7.073932       8.806034      -0.540398      44.436995 0.65560888E+03  0.16574709E+05                                10.011080                            7.979789      -0.054094       2.017076                    0.997861      28.468226      76.933453       0.665175       0.364225      -1.134008       0.002524      -0.040486      -0.052120       0.066045      -0.005151      -0.024002       0.005969      -0.087472       0.124907      -0.069881       0.021205       0.048677             11.545530       9.804977      -0.761973       0.600040      12.465107       6.345190      12.366505           0.064163
           89              O       8.936125       9.237748       9.971354      -0.541607      41.526858 0.66590308E+03  0.16908498E+05                                 9.550624                            8.065752      -0.043919       2.018093                    0.998412      28.576301      77.511300       0.658419       0.366362      -1.131826      -0.016506       0.061075      -0.025762       0.068310      -0.000973       0.047627      -0.000543      -0.042461      -0.154012      -0.078641       0.031660       0.046981             10.497401       8.653122      -2.679163      -0.888961      14.308683      -2.989690       8.530398           0.062954
           90              O       9.669152       6.781444      10.317289      -0.535961      42.144438 0.65574848E+03  0.16629724E+05                                 9.721769                            8.048349      -0.149428       1.986168                    0.998046      28.680925      78.405139       0.652005       0.370431      -1.125792       0.001052      -0.061834      -0.017094       0.064162      -0.003822       0.030411       0.014024      -0.030226      -0.163443      -0.068169       0.023814       0.044354             10.814671       8.046764       0.064884      -1.650062      15.724739       2.245216       8.672511           0.065417
           91              O       9.531208       7.452132       7.525689      -0.548357      41.735696 0.67030114E+03  0.17083358E+05                                 9.674674                            8.123567      -0.092140       2.000270                    0.998153      28.944089      79.185475       0.650950       0.369194      -1.127324      -0.022895       0.042709      -0.045703       0.066611      -0.022390      -0.014832      -0.037607       0.045126       0.043664      -0.060760       0.024486       0.036273             10.757545       8.493325      -1.883501       3.064884      13.195041      -0.656419      10.584268           0.067970
           92              O       0.511692       8.739812      12.475322      -0.483320      32.903080 0.46113050E+03  0.10649270E+05                                 8.105697                            6.593849       0.569900       2.245710                    0.999128      26.292132      67.349644       0.750110       0.353578      -1.145347       0.040358      -0.011721      -0.043632       0.060580      -0.002544      -0.041573      -0.034361       0.003381      -0.220283      -0.095760       0.038684       0.057075              9.108881      15.281862       1.501767      -2.054726       5.257518       0.175239       6.787262           0.042696
           93              O       9.714709       4.883706       9.158287      -0.486461      33.986079 0.46368306E+03  0.10722068E+05                                 8.273183                            6.617794       0.507893       2.224080                    0.999002      26.311528      67.423630       0.747846       0.354190      -1.144952      -0.009964       0.042360       0.031334       0.053624      -0.024545       0.014575       0.053761       0.090298       0.056968      -0.089482       0.041791       0.047691              9.396794       5.415784      -1.029795      -1.381511       9.380953       5.040609      13.393646           0.039652
           94              O       2.022619       5.563106       7.217091      -0.489081      35.352844 0.48487009E+03  0.11332639E+05                                 8.508763                            6.782053       0.537839       2.235816                    0.998650      26.387280      67.877013       0.736669       0.355736      -1.144239       0.013464       0.047552       0.028390       0.056995       0.049117       0.041127      -0.027019      -0.052848       0.035609      -0.086330       0.036226       0.050104              9.727447      10.346101       3.395389       3.262977       9.490537       4.427053       9.345704           0.038935
           95              O       8.728281       0.044537       8.917612      -0.466593      31.312124 0.42207852E+03  0.95264551E+04                                 7.783863                            6.269567       0.575392       2.248332                    0.999464      25.850419      65.291111       0.777061       0.349231      -1.149821       0.014854      -0.046438       0.030263       0.057384       0.058256       0.032839      -0.042227       0.029120       0.088766      -0.097380       0.045253       0.052127              8.822023       5.615052       1.070636      -2.051218       9.081996      -5.016207      11.769020          -0.034231
           96              O       8.691620       9.338514       6.655324      -0.484598      35.549432 0.47134730E+03  0.10946599E+05                                 8.558984                            6.678603       0.535069       2.235207                    0.999021      26.319829      67.642444       0.743201       0.354864      -1.144142       0.028975      -0.050190       0.015202       0.059914      -0.007077      -0.070758      -0.002985      -0.052075      -0.093323      -0.092655       0.040783       0.051872              9.921603       5.794689      -0.043514       0.338157      18.341904      -1.321773       5.628215           0.031439
           97              O       6.358506       6.395287      13.462434      -0.532069      40.311662 0.62986037E+03  0.15776053E+05                                 9.383367                            7.823379      -0.051983       2.018250                    0.998514      28.353912      76.442412       0.671083       0.364398      -1.133082       0.066799      -0.008701       0.002733       0.067419      -0.011269       0.010149       0.048240       0.040971       0.000460      -0.062317       0.023141       0.039175             10.397569      14.109284      -0.912298      -0.824335       9.530503      -2.867837       7.552920           0.000384
           98              O       8.550254       6.534686      12.996162      -0.482078      32.548394 0.44467659E+03  0.10169170E+05                                 8.006317                            6.446633       0.653710       2.273500                    0.999526      26.082681      66.331871       0.764209       0.350472      -1.148695      -0.054638       0.002155       0.020399       0.058362       0.055138      -0.043022       0.031555      -0.018068       0.067073      -0.091869       0.042276       0.049592              9.045641      10.765263       2.808497      -3.897658       7.440288      -3.225460       8.931371           0.044147
           99              O       6.792182       7.430973      10.818456      -0.537082      39.477167 0.61868111E+03  0.15439288E+05                                 9.258248                            7.761745       0.084639       2.060845                    0.999205      28.340317      76.467143       0.672144       0.365160      -1.131576      -0.033348      -0.011649      -0.056766       0.066859       0.026468       0.024806      -0.002385      -0.086908       0.096021      -0.072642       0.031799       0.040843             10.219355      10.082101       0.394476       1.169568       5.853295       1.704181      14.722668          -0.002731
          100              O       7.349725       9.127089      12.734091      -0.536537      44.281073 0.65282975E+03  0.16486259E+05                                 9.987465                            7.962331      -0.052367       2.018514                    0.997838      28.409479      76.722156       0.665997       0.364176      -1.134092       0.001699       0.041391       0.052938       0.067220       0.005315       0.023472       0.006131      -0.085013       0.122487      -0.068154       0.020288       0.047866             11.517064       9.779394       0.762217      -0.595886      12.435531       6.327933      12.336267           0.001561
          101              O       4.047975       6.963274      11.568770      -0.538947      41.435502 0.66401534E+03  0.16847781E+05                                 9.535377                            8.052992      -0.042997       2.018887                    0.998409      28.536646      77.362063       0.659134       0.366242      -1.131974      -0.016787      -0.061956       0.026343       0.069385       0.000848      -0.046259      -0.000506      -0.041626      -0.151875      -0.076910       0.030721       0.046189             10.480415       8.638515       2.674670       0.885908      14.286495      -2.985875       8.516234          -0.001531
          102              O       4.781002       9.419578      11.222836      -0.533481      42.053207 0.65394510E+03  0.16572401E+05                                 9.707948                            8.037173      -0.149467       1.986721                    0.998027      28.642973      78.271328       0.652477       0.370422      -1.125811       0.001347       0.062832       0.017593       0.065263       0.003461      -0.029474       0.013949      -0.029770      -0.161025      -0.066843       0.023098       0.043745             10.799033       8.035115      -0.065789       1.646986      15.702738       2.240580       8.659248          -0.000251
          103              O       4.643058       8.748890      14.014436      -0.545968      41.648969 0.66844058E+03  0.17023661E+05                                 9.660547                            8.111155      -0.090657       2.001276                    0.998151      28.905677      79.045149       0.651602       0.369091      -1.127432      -0.023538      -0.043701       0.045946       0.067638       0.021854       0.014561      -0.036403       0.043556       0.043199      -0.058994       0.023636       0.035358             10.741911       8.481744       1.883426      -3.060879      13.175579      -0.659444      10.568411          -0.000013
          104              O       5.399842       7.461210       9.064802      -0.482970      32.890851 0.46088885E+03  0.10642339E+05                                 8.104261                            6.592549       0.569871       2.245982                    0.999115      26.283599      67.324445       0.750107       0.353624      -1.145305       0.040256       0.011446       0.043414       0.060303       0.002617       0.041902      -0.034429       0.003516      -0.220100      -0.095930       0.038683       0.057247              9.107558      15.280503      -1.501887       2.054591       5.256736       0.174853       6.785436           0.043953
          105              O       4.826559       0.168615      12.381838      -0.485225      33.945127 0.46301590E+03  0.10702672E+05                                 8.266340                            6.612779       0.507787       2.224353                    0.998999      26.294632      67.365483       0.748180       0.354163      -1.144986      -0.009989      -0.042823      -0.031025       0.053816       0.024586      -0.014463       0.053810       0.089986       0.058475      -0.089500       0.041468       0.048032              9.388677       5.411737       1.028925       1.380199       9.372885       5.035444      13.381408           0.038707
          106              O       6.910769      10.985935      -0.037049      -0.487414      35.293295 0.48392430E+03  0.11304869E+05                                 8.498935                            6.775210       0.536260       2.235704                    0.998647      26.364745      67.799224       0.737087       0.355713      -1.144273       0.012926      -0.047605      -0.028743       0.057092      -0.049368      -0.041151      -0.026752      -0.052147       0.034810      -0.086233       0.036041       0.050192              9.715297      10.333044      -3.390247      -3.258327       9.478578       4.419980       9.334269           0.036670
          107              O       3.840131       5.007785      12.622513      -0.476351      31.574791 0.42641134E+03  0.96489848E+04                                 7.825995                            6.301485       0.578599       2.246939                    0.999488      25.976163      65.695896       0.775113       0.349211      -1.149822       0.013180       0.044459      -0.032411       0.056576      -0.059751      -0.034771      -0.043012       0.029369       0.087250      -0.099801       0.046891       0.052910              8.871730       5.643663      -1.075766       2.064515       9.133811      -5.048275      11.837717           0.037341
          108              O       3.803470       7.210526       0.524717      -0.493728      35.838618 0.47601136E+03  0.11082405E+05                                 8.604097                            6.711745       0.538599       2.234074                    0.999044      26.442675      68.047405       0.741318       0.354883      -1.144102       0.026433       0.051538      -0.013750       0.059531       0.008009       0.072717      -0.003578      -0.052274      -0.090982      -0.094477       0.040656       0.053821              9.975846       5.823795       0.043185      -0.341578      18.446195      -1.332410       5.657547           0.036374

******************************************************
Auxiliary information for the entire system
The total spin magnetic moment of the unit cell is   14.000048
The total net atomic charge of the unit cell is   0.000004
Accuracy of reproducing the electrostatic potential in the unit cell:
  The inner radius (bohr) =    5.0000
  The outer radius (bohr) =   12.0000
  Valid grid points have density less than (e/(bohr^3)) =    0.0001
  The number of valid grid points were=        26072
  The rms potential error without charges in kcal/mol is=      2.93500
  The rms potential error with partial charges in kcal/mol is=      0.82978
  The RRMSE value at monopole order=      0.28272
  The rms potential error with partial charges and cloud penetration in kcal/mol is=      0.81706
  The RRMSE value at monopole order with cloud penetration is=      0.27839
  The rms potential error with partial charges and atomic dipoles in kcal/mol is=      0.69879
  The RRMSE value at dipole order=      0.23809
  The rms potential error with partial charges, atomic dipoles and cloud penetration in kcal/mol is=      0.68280
  The RRMSE value at dipole order with cloud penetration=      0.23264

******************************************************
The electron densities and ab initio electrostatic potential were computed in VASP using the PBE functional and
projector augmented wave method. See the main text of the journal article for a description of computational details.
The atomic charges, dipoles, and quadrupoles were computed with the DDEC6 method as described in
(a) T. A. Manz and N. Gabaldon Limas, RSC Adv. 6 (2016) 47771-47801 DOI: 10.1039/c6ra04656h
(b) N. Gabaldon Limas and T. A. Manz, RSC Adv. 8 (2018) 2678-2707 DOI: 10.1039/c7ra11829e.
For each atom in the material, the electron cloud parameters were fit to the spherically averaged atom-in-material
electron density using radial positions for which this density was between 10^-4 and 10^-2 electrons per cubic bohr.
The polarizabilities, dispersion coefficients, and quantum Drude oscillator (QDO) parameters were fit using the MCLF method.
The magnetic structure of the system was optimized in VASP from the default ferromagnetic initial guess using spin polarization.
The atomic spin moments (ASMs) were computed on this optimized magnetic structure using the DDEC6 partition as inputs
to the method of T. A. Manz and D. S. Sholl, J. Chem. Theory Comput. 7 (2011) 4146-4164 DOI: 10.1021/ct200539n.
The RMSE and RRMSE were computed using a uniform grid with Ewald summation.
