# Supplementary material for: A collection of forcefield precursors for metal–organic frameworks
Source: RSC Adv. 2019 Nov 13;9(63):36492–507. doi: 10.1039/c9ra07327b (PMC9075174; doi:10.1039/c9ra07327b)
Supplement: RA-009-C9RA07327B-s6205 [file RA-009-C9RA07327B-s6205.xyz]

  212
jmolscript: load "" {1 1 1} spacegroup "x,y,z" unitcell [{      7.080700     0.000000     0.000000 }, {     -2.852033    17.962389     0.000000 }, {      0.000000     0.000000    24.823700 }]
Sm     2.732952    17.680918    14.829182     2.128582
Sm     1.495715     0.281471     2.417332     2.128532
Sm     1.495715     0.281471     9.994518     2.128573
Sm     2.732952    17.680918    22.406368     2.128520
Cu     0.187338     9.944338    16.967247     0.167142
Cu    -0.012255     7.886207    14.408420     0.198698
Cu     1.121923     9.786448    12.217232     0.172228
Cu     4.041329     8.018051     4.555397     0.167141
Cu     4.240922    10.076182     1.996570     0.198683
Cu     3.106744     8.175941    24.629082     0.172223
Cu     4.041329     8.018051     7.856453     0.167155
Cu     4.240922    10.076182    10.415280     0.198698
Cu     3.106744     8.175941    12.606468     0.172228
Cu     0.187338     9.944338    20.268303     0.167140
Cu    -0.012255     7.886207    22.827130     0.198683
Cu     1.121923     9.786448     0.194618     0.172224
Cu     0.395404     7.775020    18.617775     0.128303
Cu     3.833263    10.187369     6.205925     0.128308
H     -0.238276    14.883636    16.341442     0.131644
H      0.825185    12.877237    16.748550     0.088445
H      4.585626    10.924725    16.281865     0.084296
H      3.442812    12.846701    15.884686     0.127668
H      0.775722     3.899635    11.545503     0.124009
H      0.425217     6.098231    12.046942     0.082734
H     -0.041899     5.262980    15.795320     0.087723
H      0.229479     3.032051    15.415518     0.134149
H      4.386202     3.484703    11.726716     0.127446
H      3.917872     5.685096    11.262513     0.086220
H      3.141598     6.408980    15.000962     0.089818
H      3.661567     4.253494    15.579354     0.139219
H      4.466943     3.078753     3.929592     0.131647
H      3.403482     5.085152     4.336700     0.088446
H     -0.356959     7.037664     3.870015     0.084298
H      0.785855     5.115688     3.472836     0.127669
H      3.452945    14.062754    23.957353     0.124010
H      3.803450    11.864158    24.458792     0.082733
H      4.270566    12.699409     3.383470     0.087719
H      3.999188    14.930338     3.003668     0.134139
H     -0.157535    14.477686    24.138566     0.127442
H      0.310795    12.277293    23.674363     0.086216
H      1.087069    11.553409     2.589112     0.089811
H      0.567100    13.708895     3.167504     0.139209
H      4.466943     3.078753     8.482258     0.131646
H      3.403482     5.085152     8.075150     0.088447
H     -0.356959     7.037664     8.541835     0.084296
H      0.785855     5.115688     8.939014     0.127667
H      3.452945    14.062754    13.278197     0.124010
H      3.803450    11.864158    12.776758     0.082735
H      4.270566    12.699409     9.028380     0.087723
H      3.999188    14.930338     9.408182     0.134149
H     -0.157535    14.477686    13.096984     0.127447
H      0.310795    12.277293    13.561187     0.086222
H      1.087069    11.553409     9.822738     0.089820
H      0.567100    13.708895     9.244346     0.139220
H     -0.238276    14.883636    20.894108     0.131642
H      0.825185    12.877237    20.487000     0.088445
H      4.585626    10.924725    20.953685     0.084297
H      3.442812    12.846701    21.350864     0.127669
H      0.775722     3.899635     0.866347     0.124010
H      0.425217     6.098231     0.364908     0.082733
H     -0.041899     5.262980    21.440230     0.087719
H      0.229479     3.032051    21.820032     0.134141
H      4.386202     3.484703     0.685134     0.127443
H      3.917872     5.685096     1.149337     0.086216
H      3.141598     6.408980    22.234588     0.089811
H      3.661567     4.253494    21.656196     0.139211
H      4.628885     5.198315    18.617775     0.116395
H      3.254916     7.028683    18.617775     0.079615
H      0.102815     4.761829    18.617775     0.088740
H      1.391452     2.875778    18.617775     0.137238
H     -0.400218    12.764074     6.205925     0.116398
H      0.973751    10.933706     6.205925     0.079619
H      4.125852    13.200560     6.205925     0.088743
H      2.837215    15.086611     6.205925     0.137242
C      4.264220    15.379397    15.775461     0.593282
C     -2.064946    14.102272    16.080793     0.036052
C     -0.722573    14.089698    16.331512    -0.147895
C     -0.088786    12.871848    16.574784     0.075067
C      5.049802    11.729440    16.304206     0.085503
C      4.355052    12.880829    16.060934    -0.151095
C      0.719617     1.733371    13.094502     0.701082
C      0.523150     3.193713    13.417210    -0.006641
C      0.594464     4.149312    12.421779    -0.149214
C      0.397015     5.473140    12.734558     0.074763
C      0.115884     4.982767    14.924008     0.087813
C      0.280221     3.635588    14.708042    -0.144150
C      4.420185     2.200393    14.072556     0.579255
C      4.060912     3.615829    13.705165     0.027342
C      4.139299     4.063092    12.411850    -0.146446
C      3.846831     5.383328    12.138789     0.063709
C      3.400272     5.814425    14.335687     0.079591
C      3.700362     4.517541    14.690666    -0.134205
C     -0.035553     2.582992     3.363611     0.593273
C      6.293613     3.860117     3.668943     0.036054
C      4.951240     3.872691     3.919662    -0.147896
C      4.317453     5.090541     4.162934     0.075062
C     -0.821135     6.232949     3.892356     0.085504
C     -0.126385     5.081560     3.649084    -0.151094
C      3.509050    16.229018     0.682652     0.701077
C      3.705517    14.768676     1.005360    -0.006635
C      3.634203    13.813077     0.009929    -0.149213
C      3.831652    12.489249     0.322708     0.074766
C      4.112783    12.979622     2.512158     0.087802
C      3.948446    14.326801     2.296192    -0.144150
C     -0.191518    15.761996     1.660706     0.579252
C      0.167755    14.346560     1.293315     0.027342
C      0.089368    13.899297     0.000000    -0.146448
C      0.381836    12.579061    24.550639     0.063705
C      0.828395    12.147964     1.923837     0.079582
C      0.528305    13.444848     2.278816    -0.134215
C     -0.035553     2.582992     9.048239     0.593282
C      6.293613     3.860117     8.742907     0.036053
C      4.951240     3.872691     8.492188    -0.147896
C      4.317453     5.090541     8.248916     0.075069
C     -0.821135     6.232949     8.519494     0.085507
C     -0.126385     5.081560     8.762766    -0.151092
C      3.509050    16.229018    11.729198     0.701082
C      3.705517    14.768676    11.406490    -0.006638
C      3.634203    13.813077    12.401921    -0.149211
C      3.831652    12.489249    12.089142     0.074764
C      4.112783    12.979622     9.899692     0.087812
C      3.948446    14.326801    10.115658    -0.144150
C     -0.191518    15.761996    10.751144     0.579253
C      0.167755    14.346560    11.118535     0.027342
C      0.089368    13.899297    12.411850    -0.146445
C      0.381836    12.579061    12.684911     0.063711
C      0.828395    12.147964    10.488013     0.079588
C      0.528305    13.444848    10.133034    -0.134207
C      4.264220    15.379397    21.460089     0.593273
C     -2.064946    14.102272    21.154757     0.036052
C     -0.722573    14.089698    20.904038    -0.147895
C     -0.088786    12.871848    20.660766     0.075064
C      5.049802    11.729440    20.931344     0.085504
C      4.355052    12.880829    21.174616    -0.151093
C      0.719617     1.733371    24.141048     0.701076
C      0.523150     3.193713    23.818340    -0.006637
C      0.594464     4.149312    -0.009929    -0.149214
C      0.397015     5.473140    24.500992     0.074767
C      0.115884     4.982767    22.311542     0.087804
C      0.280221     3.635588    22.527508    -0.144148
C      4.420185     2.200393    23.162994     0.579253
C      4.060912     3.615829    23.530385     0.027339
C      4.139299     4.063092     0.000000    -0.146447
C      3.846831     5.383328     0.273061     0.063704
C      3.400272     5.814425    22.899863     0.079587
C      3.700362     4.517541    22.544884    -0.134214
C      4.096330     2.572214    18.617775     0.578837
C      3.174476     3.811619    18.617775     0.040983
C      3.706398     5.081560    18.617775    -0.168878
C      2.872640     6.180858    18.617775     0.050604
C      1.027731     4.858826    18.617775     0.067800
C      1.798805     3.712826    18.617775    -0.148350
C      0.132337    15.390175     6.205925     0.578896
C      1.054191    14.150770     6.205925     0.040970
C      0.522269    12.880829     6.205925    -0.168875
C      1.356027    11.781531     6.205925     0.050598
C      3.200936    13.103563     6.205925     0.067797
C      2.429862    14.249563     6.205925    -0.148346
I      5.679045     7.960392    16.636844    -0.252825
I      2.095860     9.515396    14.632826    -0.272263
I     -1.450378    10.001997     4.224994    -0.252818
I      2.132807     8.446993     2.220976    -0.272291
I     -1.450378    10.001997     8.186856    -0.252819
I      2.132807     8.446993    10.190874    -0.272261
I      5.679045     7.960392    20.598706    -0.252819
I      2.095860     9.515396    22.602724    -0.272285
I      2.133563    10.013313    18.617775    -0.257615
I      2.095104     7.949076     6.205925    -0.257614
I     -1.426017     8.981195    12.411850    -0.342412
I     -1.426017     8.981195     0.000000    -0.342449
N     -0.721077    11.698904    16.569820    -0.155343
N      0.166133     5.906034    13.983190    -0.164081
N      3.464370     6.249115    13.087055    -0.153864
N      4.949744     6.263485     4.157970    -0.155342
N      4.062534    12.056355     1.571340    -0.164075
N      0.764297    11.713274     0.675205    -0.153863
N      4.949744     6.263485     8.253880    -0.155343
N      4.062534    12.056355    10.840510    -0.164079
N      0.764297    11.713274    11.736645    -0.153865
N     -0.721077    11.698904    20.665730    -0.155344
N      0.166133     5.906034    23.252360    -0.164075
N      3.464370     6.249115    24.148495    -0.153865
N      1.522460     6.082065    18.617775    -0.172328
N      2.706207    11.880324     6.205925    -0.172325
O     -2.178661    16.419420    15.547083    -0.620152
O      3.010563    15.332695    15.728296    -0.693409
O      1.232694     1.467527    11.981904    -0.676983
O      0.387182     0.892731    13.956877    -0.656432
O      4.720873     1.390289    13.149362    -0.649442
O      4.469968     1.873477    15.265086    -0.634674
O      6.407328     1.542969     3.135233    -0.620146
O      1.218104     2.629694     3.316446    -0.693411
O      2.995973    16.494862    24.393754    -0.676977
O      3.841485    17.069658     1.545027    -0.656432
O     -0.492206    16.572100     0.737512    -0.649443
O     -0.241301    16.088912     2.853236    -0.634688
O      6.407328     1.542969     9.276617    -0.620149
O      1.218104     2.629694     9.095404    -0.693407
O      2.995973    16.494862    12.841796    -0.676982
O      3.841485    17.069658    10.866823    -0.656434
O     -0.492206    16.572100    11.674338    -0.649439
O     -0.241301    16.088912     9.558614    -0.634675
O     -2.178661    16.419420    21.688467    -0.620149
O      3.010563    15.332695    21.507254    -0.693411
O      1.232694     1.467527     0.429946    -0.676978
O      0.387182     0.892731    23.278673    -0.656428
O      4.720873     1.390289    24.086188    -0.649442
O      4.469968     1.873477    21.970464    -0.634683
O      5.298868     2.744653    18.617775    -0.638009
O      3.529958     1.465731    18.617775    -0.689499
O     -1.070201    15.217736     6.205925    -0.638033
O      0.698709    16.496658     6.205925    -0.689527

The following XYZ coordinates are in angstroms. Other properties are in atomic units.
The sperically averaged electron density of each atom fit to a function of the form exp(a - br)
eigen_1, eigen_2 and eigen_3 are the three eigenvalues of traceless quadrupole moment tensor
  atom number  atomic symbol              X              Y              Z     net charge C6 coefficient C8 coefficient C10 coefficient fluctuating dipole atomic polarizability isotropic forcefield polarizability              a              b squared Pearson coefficient          <r^3>          <r^4>         wp_QDO          m_QDO          q_QDO       dipole_x       dipole_y       dipole_z         dipole            Qxy            Qxz            Qyz     Q(x^2-y^2)  Q(3z^2 - R^2)        eigen_1        eigen_2        eigen_3 static polarizability      alpha(xx)      alpha(xy)      alpha(xz)      alpha(yy)      alpha(yz)      alpha(zz) atomic spin moment
            1             Sm       2.732952      17.680918      14.829182       2.128582      92.062664 0.20822904E+04  0.64437185E+05                                13.053810                           11.885871       3.406021       2.769743                    0.997933      76.342404     171.924327       0.777963       0.254420      -1.352852      -0.002084      -0.007178      -0.016187       0.017830       0.170161       0.011205       0.115225       0.290858       0.143483      -0.279006       0.056806       0.222201             14.100465      11.105610      -3.545295      -0.377724      20.598883      -0.609571      10.596901          -0.000284
            2             Sm       1.495715       0.281471       2.417332       2.128532      92.062790 0.20822943E+04  0.64437344E+05                                13.053832                           11.885892       3.405996       2.769735                    0.997933      76.342398     171.924412       0.777961       0.254421      -1.352851       0.002089       0.007175      -0.016184       0.017826       0.170163      -0.011209      -0.115224       0.290870       0.143472      -0.279009       0.056801       0.222208             14.100490      11.105621      -3.545301       0.377724      20.598931       0.609565      10.596918           0.000179
            3             Sm       1.495715       0.281471       9.994518       2.128573      92.063222 0.20823058E+04  0.64437785E+05                                13.053868                           11.885920       3.405998       2.769735                    0.997933      76.342523     171.924781       0.777961       0.254421      -1.352852       0.002085       0.007177       0.016186       0.017828       0.170160       0.011205       0.115223       0.290860       0.143473      -0.279004       0.056803       0.222201             14.100535      11.105658      -3.545324      -0.377730      20.599005      -0.609560      10.596942          -0.000240
            4             Sm       2.732952      17.680918      22.406368       2.128520      92.062575 0.20822892E+04  0.64437149E+05                                13.053811                           11.885878       3.405999       2.769735                    0.997932      76.342365     171.924308       0.777961       0.254421      -1.352851      -0.002090      -0.007177       0.016183       0.017826       0.170165      -0.011208      -0.115225       0.290871       0.143482      -0.279012       0.056804       0.222209             14.100459      11.105601      -3.545281       0.377721      20.598865       0.609573      10.596911           0.000130
            5             Cu       0.187338       9.944338      16.967247       0.167142     112.314867 0.26760588E+04  0.94197641E+05                                21.518450                           19.107256       0.397292       1.861084                    0.999541      62.047739     184.949864       0.340118       0.511602      -1.063395       0.028893      -0.013418      -0.041749       0.052515       0.009521      -0.043524       0.023467       0.123218       0.014427      -0.075352      -0.008044       0.083396             23.896764      19.408706      -4.032570       3.834544      25.942373      -3.742439      26.339213          -0.000047
            6             Cu      -0.012255       7.886207      14.408420       0.198698     100.050904 0.25757127E+04  0.89733526E+05                                20.055660                           18.811268       0.457424       1.887052                    0.999246      60.721667     179.608043       0.341255       0.515193      -1.062363      -0.014758       0.039170      -0.003584       0.042011      -0.001548       0.025926      -0.020005       0.062565       0.030471      -0.044718      -0.002759       0.047477             21.440834      18.605148       0.415640      -0.880179      25.570711       0.993852      20.146642          -0.000090
            7             Cu       1.121923       9.786448      12.217232       0.172228      94.507215 0.21223555E+04  0.70960611E+05                                20.542244                           18.037343       0.424668       1.874315                    0.999011      61.553807     182.656732       0.318675       0.574855      -1.026157      -0.054502      -0.007722      -0.012923       0.056543       0.023562      -0.003708       0.039004       0.061882       0.205786      -0.082854       0.003638       0.079216             23.276976      23.998352      -4.699054       0.760030      27.881688      -5.457618      17.950887          -0.000062
            8             Cu       4.041329       8.018051       4.555397       0.167141     112.315684 0.26760798E+04  0.94198541E+05                                21.518524                           19.107310       0.397330       1.861092                    0.999541      62.048143     184.951067       0.340118       0.511601      -1.063396      -0.028906       0.013417      -0.041772       0.052540       0.009524       0.043503      -0.023467       0.123222       0.014415      -0.075350      -0.008030       0.083380             23.896856      19.408779      -4.032600      -3.834559      25.942502       3.742470      26.339287           0.000061
            9             Cu       4.240922      10.076182       1.996570       0.198683     100.050056 0.25756896E+04  0.89732640E+05                                20.055747                           18.811356       0.457354       1.887033                    0.999246      60.721503     179.608258       0.341249       0.515203      -1.062356       0.014762      -0.039171      -0.003596       0.042014      -0.001544      -0.025907       0.020000       0.062581       0.030467      -0.044720      -0.002742       0.047462             21.440918      18.605256       0.415651       0.880178      25.570748      -0.993823      20.146751           0.000069
           10             Cu       3.106744       8.175941      24.629082       0.172223      94.505642 0.21223144E+04  0.70958968E+05                                20.542133                           18.037261       0.424627       1.874307                    0.999012      61.553298     182.655490       0.318673       0.574861      -1.026154       0.054506       0.007719      -0.012926       0.056547       0.023565       0.003706      -0.039003       0.061881       0.205797      -0.082856       0.003637       0.079219             23.276831      23.998208      -4.699007      -0.760010      27.881496       5.457554      17.950788           0.000050
           11             Cu       4.041329       8.018051       7.856453       0.167155     112.312941 0.26760036E+04  0.94195318E+05                                21.518361                           19.107187       0.397213       1.861066                    0.999541      62.046915     184.947712       0.340115       0.511609      -1.063391      -0.028892       0.013409       0.041748       0.052511       0.009528      -0.043533       0.023470       0.123228       0.014452      -0.075364      -0.008042       0.083405             23.896660      19.408616      -4.032543       3.834519      25.942282      -3.742424      26.339081          -0.000000
           12             Cu       4.240922      10.076182      10.415280       0.198698     100.049952 0.25756845E+04  0.89732357E+05                                20.055620                           18.811238       0.457371       1.887039                    0.999246      60.721215     179.606903       0.341253       0.515197      -1.062360       0.014753      -0.039165       0.003590       0.042005      -0.001548       0.025922      -0.020007       0.062576       0.030487      -0.044725      -0.002752       0.047477             21.440785      18.605118       0.415640      -0.880172      25.570638       0.993827      20.146600          -0.000081
           13             Cu       3.106744       8.175941      12.606468       0.172228      94.506168 0.21223273E+04  0.70959500E+05                                20.542194                           18.037304       0.424623       1.874304                    0.999012      61.553460     182.656051       0.318673       0.574860      -1.026154       0.054501       0.007717       0.012925       0.056541       0.023568      -0.003705       0.039003       0.061890       0.205792      -0.082859       0.003642       0.079217             23.276914      23.998296      -4.699039       0.760023      27.881617      -5.457585      17.950830          -0.000077
           14             Cu       0.187338       9.944338      20.268303       0.167140     112.314916 0.26760595E+04  0.94197664E+05                                21.518447                           19.107251       0.397305       1.861088                    0.999541      62.047719     184.949768       0.340118       0.511602      -1.063396       0.028903      -0.013418       0.041767       0.052534       0.009523       0.043507      -0.023464       0.123217       0.014418      -0.075347      -0.008034       0.083381             23.896762      19.408700      -4.032572      -3.834543      25.942361       3.742443      26.339224           0.000021
           15             Cu      -0.012255       7.886207      22.827130       0.198683     100.049742 0.25756798E+04  0.89732204E+05                                20.055677                           18.811295       0.457351       1.887034                    0.999246      60.721190     179.607186       0.341250       0.515201      -1.062357      -0.014759       0.039165       0.003594       0.042008      -0.001547      -0.025911       0.020002       0.062585       0.030469      -0.044723      -0.002745       0.047468             21.440839      18.605181       0.415644       0.880176      25.570640      -0.993836      20.146695           0.000040
           16             Cu       1.121923       9.786448       0.194618       0.172224      94.505273 0.21223045E+04  0.70958575E+05                                20.542113                           18.037245       0.424611       1.874303                    0.999012      61.553177     182.655237       0.318673       0.574863      -1.026153      -0.054505      -0.007717       0.012924       0.056545       0.023566       0.003707      -0.039005       0.061883       0.205798      -0.082858       0.003638       0.079220             23.276808      23.998192      -4.699006      -0.760015      27.881456       5.457559      17.950777           0.000051
           17             Cu       0.395404       7.775020      18.617775       0.128303     118.364664 0.28160529E+04  0.10025198E+06                                21.922186                           19.290603       0.469547       1.872279                    0.999532      63.001148     187.965147       0.347194       0.495544      -1.073460      -0.001429      -0.005720       0.000006       0.005896       0.061237       0.000014      -0.000002       0.145622      -0.086114      -0.080787      -0.028705       0.109491             24.526838      20.723505      -6.006866       0.000000      26.275374       0.000009      26.581635           0.000019
           18             Cu       3.833263      10.187369       6.205925       0.128308     118.366982 0.28161176E+04  0.10025470E+06                                21.922247                           19.290642       0.469646       1.872302                    0.999532      63.002130     187.967496       0.347199       0.495534      -1.073467       0.001437       0.005715      -0.000004       0.005893       0.061224       0.000012      -0.000006       0.145617      -0.086148      -0.080770      -0.028716       0.109486             24.526918      20.723583      -6.006917      -0.000005      26.275499       0.000023      26.581673           0.000059
           19              H      -0.238276      14.883636      16.341442       0.131644       1.103279 0.81545826E+01  0.80524930E+02                                 1.777287                            1.683458      -1.032665       2.403363                    0.997827       3.428008       9.658406       0.475930       1.303270      -0.704955       0.017104       0.032038       0.002410       0.036397       0.002983       0.003667       0.002643       0.002496      -0.032569      -0.011853       0.002196       0.009657              1.794123       1.810687       0.383135       0.019050       2.103386      -0.011370       1.468296          -0.000078
           20              H       0.825185      12.877237      16.748550       0.088445       1.238703 0.89936563E+01  0.91420944E+02                                 1.939639                            1.777669      -1.186457       2.307174                    0.994877       3.802467      11.030109       0.457299       1.317640      -0.699880       0.044096       0.004902       0.007487       0.044995       0.006878       0.002827       0.001472       0.005475      -0.048950      -0.016636       0.000764       0.015872              2.017058       2.879278      -0.009642       0.213653       1.537766      -0.039317       1.634130          -0.000052
           21              H       4.585626      10.924725      16.281865       0.084296       1.054413 0.76059495E+01  0.75267001E+02                                 1.825609                            1.696517      -1.445969       2.176693                    0.992193       4.126325      12.405181       0.436175       1.419039      -0.676763      -0.024859      -0.036677      -0.001755       0.044342       0.006246       0.004457      -0.000746       0.005673      -0.033850      -0.012545      -0.000429       0.012975              1.880441       1.784675       0.437697       0.025011       2.385661      -0.035547       1.470988          -0.000027
           22              H       3.442812      12.846701      15.884686       0.127668       0.978996 0.69820244E+01  0.67166741E+02                                 1.710950                            1.608077      -1.124511       2.356330                    0.996001       3.610784      10.465280       0.458426       1.388877      -0.685101      -0.035627       0.000878      -0.006864       0.036293       0.000646       0.005655      -0.000445       0.008867      -0.030276      -0.011638       0.000617       0.011021              1.756554       2.364428       0.012098       0.181624       1.444303      -0.040874       1.460930          -0.000050
           23              H       0.775722       3.899635      11.545503       0.124009       0.901660 0.66681085E+01  0.63729145E+02                                 1.643793                            1.591622      -1.263373       2.288253                    0.994146       3.726835      10.942516       0.449845       1.424650      -0.677386       0.008197      -0.009853      -0.033694       0.036049       0.003253      -0.004998      -0.001264      -0.010481       0.033370      -0.012587       0.000081       0.012506              1.642763       1.368428      -0.043255      -0.083553       1.461089       0.213640       2.098772          -0.000046
           24              H       0.425217       6.098231      12.046942       0.082734       1.060110 0.79754768E+01  0.79653527E+02                                 1.815436                            1.725919      -1.424023       2.189279                    0.991823       4.087613      12.238826       0.437867       1.400605      -0.680785       0.000678       0.027287      -0.034674       0.044128      -0.004299      -0.004991      -0.003043      -0.017201       0.039493      -0.017219       0.002759       0.014460              1.840846       1.501766       0.019197       0.000693       2.027531      -0.506432       1.993241          -0.000047
           25              H      -0.041899       5.262980      15.795320       0.087723       1.036735 0.74942902E+01  0.73482681E+02                                 1.777128                            1.663343      -1.236283       2.281849                    0.994394       3.891297      11.437359       0.451219       1.384409      -0.684716      -0.007475       0.007606       0.041442       0.042793       0.003060      -0.005190      -0.004248      -0.013578       0.029665      -0.013210       0.000056       0.013154              1.829671       1.467573      -0.060805      -0.134696       1.536057       0.347053       2.485381          -0.000020
           26              H       0.229479       3.032051      15.415518       0.134149       1.001031 0.76229281E+01  0.74612138E+02                                 1.711538                            1.664644      -1.092301       2.377914                    0.996828       3.521313      10.139391       0.459057       1.363177      -0.691517       0.000128      -0.021220       0.032947       0.039190      -0.008742      -0.003050      -0.006317      -0.004789       0.037401      -0.016666       0.002038       0.014628              1.702096       1.435720       0.045523      -0.020275       1.750687      -0.307220       1.919882          -0.000044
           27              H       4.386202       3.484703      11.726716       0.127446       0.957502 0.72041051E+01  0.69630160E+02                                 1.665537                            1.620681      -1.063753       2.384504                    0.996885       3.560272      10.238302       0.463492       1.367245      -0.689945       0.010368      -0.025626      -0.024470       0.036918      -0.005957      -0.004333       0.004832      -0.012777       0.020890      -0.012510       0.000139       0.012371              1.657257       1.469387      -0.155787      -0.173158       1.681362       0.308156       1.821022          -0.000068
           28              H       3.917872       5.685096      11.262513       0.086220       1.046533 0.76960000E+01  0.75975798E+02                                 1.786852                            1.685935      -1.255196       2.271642                    0.993768       3.934265      11.609361       0.447969       1.384993      -0.684530       0.006692       0.013300      -0.040246       0.042912      -0.001740      -0.006212      -0.000099      -0.012751       0.026992      -0.012852       0.002056       0.010796              1.813177       1.453724       0.004401      -0.117802       1.574772      -0.352234       2.411035          -0.000048
           29              H       3.141598       6.408980      15.000962       0.089818       1.027641 0.76002174E+01  0.74832783E+02                                 1.769505                            1.679162      -1.242738       2.280171                    0.993800       3.907974      11.535273       0.447146       1.391203      -0.683426      -0.011425       0.025993       0.035646       0.045572      -0.003246      -0.007576       0.001460      -0.014758       0.039156      -0.016339       0.000954       0.015385              1.798430       1.540178      -0.188480      -0.183773       1.899655       0.437485       1.955458          -0.000029
           30              H       3.661567       4.253494      15.579354       0.139219       0.833660 0.59573036E+01  0.55181619E+02                                 1.549718                            1.496946      -1.062559       2.397848                    0.997179       3.446995       9.862895       0.468779       1.410566      -0.681189       0.001274      -0.013596       0.036274       0.038760      -0.002953      -0.001224      -0.003178      -0.011673       0.020883      -0.010246       0.001659       0.008587              1.561846       1.293887      -0.025960      -0.050240       1.332471      -0.164583       2.059181          -0.000027
           31              H       4.466943       3.078753       3.929592       0.131647       1.103272 0.81545227E+01  0.80524189E+02                                 1.777280                            1.683452      -1.032668       2.403363                    0.997827       3.427998       9.658368       0.475931       1.303269      -0.704955      -0.017104      -0.032038       0.002408       0.036398       0.002984      -0.003666      -0.002643       0.002495      -0.032570      -0.011853       0.002196       0.009657              1.794115       1.810679       0.383132      -0.019050       2.103375       0.011370       1.468291           0.000044
           32              H       3.403482       5.085152       4.336700       0.088446       1.238702 0.89936467E+01  0.91420861E+02                                 1.939640                            1.777670      -1.186451       2.307177                    0.994877       3.802472      11.030140       0.457297       1.317643      -0.699880      -0.044097      -0.004902       0.007485       0.044995       0.006877      -0.002827      -0.001470       0.005476      -0.048952      -0.016636       0.000765       0.015872              2.017059       2.879279      -0.009642      -0.213652       1.537767       0.039317       1.634132           0.000026
           33              H      -0.356959       7.037664       3.870015       0.084298       1.054406 0.76058878E+01  0.75266244E+02                                 1.825602                            1.696511      -1.445966       2.176696                    0.992193       4.126309      12.405125       0.436175       1.419041      -0.676763       0.024859       0.036677      -0.001756       0.044343       0.006246      -0.004455       0.000746       0.005674      -0.033850      -0.012545      -0.000430       0.012974              1.880434       1.784668       0.437694      -0.025011       2.385650       0.035547       1.470983           0.000037
           34              H       0.785855       5.115688       3.472836       0.127669       0.978990 0.69819727E+01  0.67166161E+02                                 1.710948                            1.608076      -1.124520       2.356328                    0.996001       3.610776      10.465272       0.458424       1.388884      -0.685100       0.035627      -0.000878      -0.006865       0.036293       0.000646      -0.005654       0.000446       0.008868      -0.030275      -0.011637       0.000616       0.011021              1.756551       2.364425       0.012098      -0.181624       1.444301       0.040874       1.460929           0.000038
           35              H       3.452945      14.062754      23.957353       0.124010       0.901653 0.66680386E+01  0.63728299E+02                                 1.643784                            1.591613      -1.263359       2.288261                    0.994146       3.726810      10.942421       0.449846       1.424650      -0.677387      -0.008198       0.009852      -0.033694       0.036049       0.003253       0.004998       0.001264      -0.010480       0.033370      -0.012587       0.000080       0.012506              1.642754       1.368421      -0.043254       0.083553       1.461081      -0.213638       2.098761           0.000040
           36              H       3.803450      11.864158      24.458792       0.082733       1.060100 0.79753804E+01  0.79652331E+02                                 1.815427                            1.725911      -1.424020       2.189282                    0.991823       4.087588      12.238737       0.437867       1.400608      -0.680785      -0.000678      -0.027287      -0.034673       0.044128      -0.004298       0.004991       0.003043      -0.017201       0.039493      -0.017219       0.002759       0.014460              1.840836       1.501759       0.019197      -0.000693       2.027520       0.506429       1.993231           0.000051
           37              H       4.270566      12.699409       3.383470       0.087719       1.036741 0.74943470E+01  0.73483339E+02                                 1.777131                            1.663346      -1.236267       2.281854                    0.994394       3.891310      11.437385       0.451220       1.384404      -0.684717       0.007476      -0.007606       0.041441       0.042791       0.003060       0.005190       0.004248      -0.013579       0.029665      -0.013210       0.000056       0.013154              1.829673       1.467576      -0.060805       0.134696       1.536060      -0.347053       2.485385           0.000054
           38              H       3.999188      14.930338       3.003668       0.134139       1.001033 0.76229334E+01  0.74612151E+02                                 1.711537                            1.664643      -1.092302       2.377911                    0.996829       3.521310      10.139357       0.459058       1.363174      -0.691518      -0.000128       0.021221       0.032947       0.039190      -0.008742       0.003050       0.006317      -0.004788       0.037404      -0.016666       0.002037       0.014629              1.702095       1.435719       0.045523       0.020275       1.750686       0.307221       1.919881           0.000068
           39              H      -0.157535      14.477686      24.138566       0.127442       0.957500 0.72040795E+01  0.69629821E+02                                 1.665533                            1.620677      -1.063745       2.384508                    0.996885       3.560259      10.238243       0.463493       1.367244      -0.689945      -0.010367       0.025626      -0.024470       0.036918      -0.005957       0.004333      -0.004832      -0.012777       0.020890      -0.012510       0.000139       0.012371              1.657253       1.469383      -0.155787       0.173158       1.681358      -0.308156       1.821019           0.000051
           40              H       0.310795      12.277293      23.674363       0.086216       1.046532 0.76959872E+01  0.75975649E+02                                 1.786853                            1.685935      -1.255195       2.271642                    0.993768       3.934264      11.609360       0.447969       1.384996      -0.684529      -0.006692      -0.013300      -0.040246       0.042912      -0.001740       0.006212       0.000099      -0.012751       0.026992      -0.012853       0.002056       0.010797              1.813177       1.453724       0.004401       0.117802       1.574772       0.352234       2.411036           0.000048
           41              H       1.087069      11.553409       2.589112       0.089811       1.027664 0.76004362E+01  0.74835485E+02                                 1.769531                            1.679185      -1.242759       2.280156                    0.993800       3.908039      11.535512       0.447144       1.391202      -0.683426       0.011425      -0.025993       0.035644       0.045570      -0.003244       0.007575      -0.001459      -0.014758       0.039156      -0.016338       0.000954       0.015384              1.798457       1.540199      -0.188485       0.183777       1.899685      -0.437495       1.955488           0.000056
           42              H       0.567100      13.708895       3.167504       0.139209       0.833666 0.59573526E+01  0.55182151E+02                                 1.549722                            1.496950      -1.062544       2.397852                    0.997179       3.447008       9.862919       0.468779       1.410562      -0.681190      -0.001274       0.013597       0.036274       0.038759      -0.002953       0.001225       0.003178      -0.011674       0.020886      -0.010246       0.001659       0.008587              1.561850       1.293890      -0.025960       0.050240       1.332475       0.164584       2.059186           0.000052
           43              H       4.466943       3.078753       8.482258       0.131646       1.103276 0.81545618E+01  0.80524727E+02                                 1.777289                            1.683460      -1.032659       2.403366                    0.997827       3.428010       9.658433       0.475928       1.303276      -0.704954      -0.017104      -0.032038      -0.002410       0.036397       0.002983       0.003667       0.002643       0.002496      -0.032570      -0.011853       0.002196       0.009657              1.794125       1.810689       0.383136       0.019050       2.103388      -0.011370       1.468297          -0.000049
           44              H       3.403482       5.085152       8.075150       0.088447       1.238697 0.89935955E+01  0.91420171E+02                                 1.939632                            1.777663      -1.186445       2.307180                    0.994878       3.802455      11.030065       0.457299       1.317640      -0.699880      -0.044096      -0.004902      -0.007486       0.044995       0.006877       0.002826       0.001471       0.005475      -0.048950      -0.016636       0.000764       0.015872              2.017050       2.879266      -0.009642       0.213652       1.537761      -0.039317       1.634125          -0.000029
           45              H      -0.356959       7.037664       8.541835       0.084296       1.054414 0.76059549E+01  0.75267061E+02                                 1.825610                            1.696517      -1.445969       2.176693                    0.992193       4.126324      12.405175       0.436175       1.419038      -0.676764       0.024859       0.036677       0.001755       0.044342       0.006246       0.004457      -0.000746       0.005673      -0.033848      -0.012545      -0.000429       0.012974              1.880442       1.784675       0.437698       0.025011       2.385663      -0.035547       1.470988          -0.000014
           46              H       0.785855       5.115688       8.939014       0.127667       0.978995 0.69820207E+01  0.67166709E+02                                 1.710951                            1.608078      -1.124512       2.356330                    0.996001       3.610784      10.465287       0.458425       1.388880      -0.685101       0.035627      -0.000878       0.006864       0.036293       0.000646       0.005655      -0.000445       0.008868      -0.030276      -0.011638       0.000616       0.011021              1.756555       2.364429       0.012098       0.181624       1.444304      -0.040874       1.460931          -0.000036
           47              H       3.452945      14.062754      13.278197       0.124010       0.901656 0.66680676E+01  0.63728654E+02                                 1.643788                            1.591617      -1.263369       2.288256                    0.994146       3.726821      10.942465       0.449845       1.424650      -0.677386      -0.008197       0.009853       0.033694       0.036049       0.003253      -0.004999      -0.001264      -0.010481       0.033370      -0.012587       0.000081       0.012506              1.642758       1.368424      -0.043254      -0.083553       1.461084       0.213639       2.098766          -0.000050
           48              H       3.803450      11.864158      12.776758       0.082735       1.060104 0.79754226E+01  0.79652849E+02                                 1.815430                            1.725914      -1.424019       2.189281                    0.991823       4.087598      12.238770       0.437867       1.400606      -0.680785      -0.000678      -0.027287       0.034674       0.044128      -0.004299      -0.004991      -0.003043      -0.017201       0.039493      -0.017219       0.002759       0.014460              1.840840       1.501761       0.019197       0.000693       2.027524      -0.506430       1.993234          -0.000052
           49              H       4.270566      12.699409       9.028380       0.087723       1.036736 0.74942976E+01  0.73482765E+02                                 1.777128                            1.663343      -1.236276       2.281852                    0.994394       3.891300      11.437365       0.451219       1.384408      -0.684716       0.007476      -0.007606      -0.041442       0.042792       0.003060      -0.005191      -0.004248      -0.013578       0.029665      -0.013210       0.000056       0.013154              1.829670       1.467573      -0.060805      -0.134696       1.536057       0.347053       2.485380          -0.000005
           50              H       3.999188      14.930338       9.408182       0.134149       1.001037 0.76229873E+01  0.74612872E+02                                 1.711544                            1.664650      -1.092307       2.377910                    0.996828       3.521330      10.139455       0.459056       1.363177      -0.691517      -0.000128       0.021220      -0.032947       0.039190      -0.008742      -0.003050      -0.006317      -0.004789       0.037402      -0.016666       0.002038       0.014628              1.702103       1.435725       0.045523      -0.020275       1.750694      -0.307221       1.919890          -0.000024
           51              H      -0.157535      14.477686      13.096984       0.127447       0.957496 0.72040494E+01  0.69629499E+02                                 1.665532                            1.620677      -1.063752       2.384506                    0.996885       3.560258      10.238258       0.463492       1.367248      -0.689944      -0.010368       0.025626       0.024471       0.036919      -0.005957      -0.004333       0.004833      -0.012777       0.020889      -0.012510       0.000139       0.012371              1.657252       1.469382      -0.155786      -0.173157       1.681357       0.308155       1.821017          -0.000073
           52              H       0.310795      12.277293      13.561187       0.086222       1.046523 0.76959115E+01  0.75974718E+02                                 1.786843                            1.685927      -1.255190       2.271646                    0.993769       3.934242      11.609283       0.447970       1.384996      -0.684529      -0.006692      -0.013300       0.040247       0.042913      -0.001740      -0.006212      -0.000099      -0.012751       0.026992      -0.012852       0.002056       0.010796              1.813168       1.453717       0.004401      -0.117801       1.574764      -0.352232       2.411022          -0.000056
           53              H       1.087069      11.553409       9.822738       0.089820       1.027649 0.76002992E+01  0.74833790E+02                                 1.769513                            1.679170      -1.242745       2.280166                    0.993800       3.907997      11.535357       0.447146       1.391200      -0.683426       0.011425      -0.025993      -0.035645       0.045571      -0.003246      -0.007576       0.001460      -0.014758       0.039157      -0.016339       0.000954       0.015385              1.798439       1.540185      -0.188482      -0.183774       1.899665       0.437487       1.955467          -0.000017
           54              H       0.567100      13.708895       9.244346       0.139220       0.833665 0.59573508E+01  0.55182172E+02                                 1.549723                            1.496951      -1.062565       2.397844                    0.997179       3.447013       9.862961       0.468778       1.410566      -0.681189      -0.001274       0.013597      -0.036274       0.038760      -0.002953      -0.001225      -0.003178      -0.011674       0.020883      -0.010246       0.001659       0.008587              1.561852       1.293891      -0.025960      -0.050240       1.332476      -0.164584       2.059190          -0.000012
           55              H      -0.238276      14.883636      20.894108       0.131642       1.103274 0.81545315E+01  0.80524246E+02                                 1.777278                            1.683450      -1.032676       2.403360                    0.997827       3.427991       9.658326       0.475933       1.303265      -0.704956       0.017104       0.032038      -0.002409       0.036398       0.002984      -0.003666      -0.002643       0.002496      -0.032570      -0.011853       0.002196       0.009657              1.794114       1.810678       0.383132      -0.019050       2.103374       0.011370       1.468289           0.000014
           56              H       0.825185      12.877237      20.487000       0.088445       1.238698 0.89936064E+01  0.91420327E+02                                 1.939635                            1.777666      -1.186448       2.307179                    0.994878       3.802458      11.030083       0.457298       1.317643      -0.699880       0.044097       0.004902      -0.007485       0.044995       0.006877      -0.002827      -0.001470       0.005475      -0.048951      -0.016636       0.000764       0.015872              2.017054       2.879271      -0.009642      -0.213652       1.537763       0.039317       1.634127           0.000002
           57              H       4.585626      10.924725      20.953685       0.084297       1.054408 0.76059106E+01  0.75266528E+02                                 1.825605                            1.696514      -1.445968       2.176695                    0.992193       4.126314      12.405145       0.436175       1.419041      -0.676763      -0.024859      -0.036677       0.001756       0.044342       0.006246      -0.004455       0.000746       0.005674      -0.033850      -0.012545      -0.000430       0.012975              1.880437       1.784671       0.437695      -0.025011       2.385655       0.035547       1.470985           0.000022
           58              H       3.442812      12.846701      21.350864       0.127669       0.978990 0.69819709E+01  0.67166130E+02                                 1.710947                            1.608075      -1.124519       2.356328                    0.996001       3.610772      10.465254       0.458425       1.388883      -0.685100      -0.035627       0.000878       0.006865       0.036293       0.000646      -0.005655       0.000445       0.008868      -0.030275      -0.011637       0.000616       0.011021              1.756550       2.364423       0.012098      -0.181624       1.444300       0.040874       1.460928           0.000023
           59              H       0.775722       3.899635       0.866347       0.124010       0.901657 0.66680765E+01  0.63728758E+02                                 1.643789                            1.591618      -1.263366       2.288257                    0.994146       3.726824      10.942474       0.449845       1.424650      -0.677386       0.008197      -0.009852       0.033693       0.036049       0.003253       0.004998       0.001264      -0.010480       0.033371      -0.012587       0.000081       0.012506              1.642759       1.368425      -0.043254       0.083553       1.461085      -0.213639       2.098767           0.000044
           60              H       0.425217       6.098231       0.364908       0.082733       1.060103 0.79754122E+01  0.79652740E+02                                 1.815431                            1.725915      -1.424027       2.189278                    0.991823       4.087600      12.238786       0.437866       1.400609      -0.680785       0.000678       0.027287       0.034673       0.044128      -0.004298       0.004991       0.003043      -0.017202       0.039493      -0.017219       0.002759       0.014460              1.840841       1.501762       0.019198      -0.000693       2.027525       0.506431       1.993235           0.000055
           61              H      -0.041899       5.262980      21.440230       0.087719       1.036731 0.74942492E+01  0.73482144E+02                                 1.777122                            1.663337      -1.236266       2.281857                    0.994394       3.891280      11.437281       0.451220       1.384407      -0.684716      -0.007475       0.007606      -0.041441       0.042792       0.003060       0.005189       0.004248      -0.013578       0.029664      -0.013210       0.000056       0.013154              1.829663       1.467569      -0.060804       0.134695       1.536051      -0.347050       2.485370           0.000038
           62              H       0.229479       3.032051      21.820032       0.134141       1.001025 0.76228595E+01  0.74611246E+02                                 1.711529                            1.664635      -1.092299       2.377915                    0.996829       3.521288      10.139281       0.459059       1.363175      -0.691518       0.000128      -0.021221      -0.032948       0.039190      -0.008742       0.003050       0.006317      -0.004789       0.037403      -0.016666       0.002037       0.014629              1.702088       1.435713       0.045523       0.020275       1.750678       0.307219       1.919872           0.000046
           63              H       4.386202       3.484703       0.685134       0.127443       0.957506 0.72041368E+01  0.69630526E+02                                 1.665540                            1.620684      -1.063754       2.384502                    0.996885       3.560276      10.238310       0.463492       1.367244      -0.689945       0.010367      -0.025626       0.024470       0.036918      -0.005957       0.004333      -0.004832      -0.012778       0.020891      -0.012511       0.000139       0.012371              1.657260       1.469389      -0.155788       0.173159       1.681366      -0.308158       1.821026           0.000056
           64              H       3.917872       5.685096       1.149337       0.086216       1.046538 0.76960472E+01  0.75976405E+02                                 1.786860                            1.685942      -1.255208       2.271636                    0.993768       3.934285      11.609443       0.447967       1.384996      -0.684529       0.006692       0.013300       0.040246       0.042912      -0.001741       0.006212       0.000099      -0.012751       0.026993      -0.012853       0.002056       0.010797              1.813185       1.453730       0.004401       0.117803       1.574778       0.352236       2.411047           0.000056
           65              H       3.141598       6.408980      22.234588       0.089811       1.027653 0.76003281E+01  0.74834160E+02                                 1.769521                            1.679176      -1.242755       2.280161                    0.993800       3.908007      11.535400       0.447144       1.391205      -0.683425      -0.011425       0.025993      -0.035644       0.045571      -0.003245       0.007575      -0.001459      -0.014758       0.039156      -0.016338       0.000954       0.015384              1.798447       1.540190      -0.188483       0.183776       1.899673      -0.437492       1.955477           0.000042
           66              H       3.661567       4.253494      21.656196       0.139211       0.833659 0.59572865E+01  0.55181393E+02                                 1.549714                            1.496943      -1.062544       2.397854                    0.997179       3.446986       9.862847       0.468780       1.410565      -0.681189       0.001274      -0.013597      -0.036274       0.038760      -0.002953       0.001225       0.003178      -0.011673       0.020885      -0.010246       0.001659       0.008587              1.561843       1.293885      -0.025960       0.050240       1.332468       0.164582       2.059176           0.000036
           67              H       4.628885       5.198315      18.617775       0.116395       1.061226 0.76846364E+01  0.76087271E+02                                 1.823004                            1.697299      -1.520080       2.154028                    0.992137       3.991778      11.924782       0.440041       1.405804      -0.679727       0.033809       0.001512       0.000001       0.033843       0.004350      -0.000000      -0.000001       0.010673      -0.024887      -0.008296      -0.002737       0.011033              1.893341       2.639492       0.092049      -0.000000       1.500718       0.000000       1.539812           0.000008
           68              H       3.254916       7.028683      18.617775       0.079615       1.084606 0.79587088E+01  0.79702424E+02                                 1.859655                            1.734659      -1.505300       2.142835                    0.991724       4.247099      12.869313       0.431380       1.417806      -0.676512       0.020854       0.036961       0.000001       0.042438       0.003563      -0.000001      -0.000000       0.005310      -0.040016      -0.013339       0.002226       0.011113              1.903208       1.755075       0.365098       0.000000       2.425129       0.000000       1.529421           0.000007
           69              H       0.102815       4.761829      18.617775       0.088740       1.081648 0.74618976E+01  0.73001376E+02                                 1.822390                            1.653335      -1.237889       2.280017                    0.994741       3.869953      11.319039       0.455744       1.373737      -0.686836      -0.042331      -0.009808       0.000001       0.043453      -0.001626      -0.000000      -0.000001       0.001479      -0.033040      -0.011013       0.003720       0.007293              1.924255       2.794972       0.117009       0.000000       1.419076       0.000000       1.558716           0.000010
           70              H       1.391452       2.875778      18.617775       0.137238       1.151356 0.87758115E+01  0.88793042E+02                                 1.867426                            1.776553      -1.206817       2.323102                    0.995848       3.599591      10.468002       0.448863       1.348654      -0.694790      -0.014921      -0.034245       0.000002       0.037354       0.005744      -0.000000      -0.000001       0.000428      -0.018732      -0.006244      -0.002626       0.008870              1.875114       1.871044       0.341513       0.000000       2.172698       0.000000       1.581599           0.000001
           71              H      -0.400218      12.764074       6.205925       0.116398       1.061222 0.76846044E+01  0.76086920E+02                                 1.823004                            1.697299      -1.520081       2.154029                    0.992137       3.991779      11.924805       0.440039       1.405809      -0.679726      -0.033809      -0.001512      -0.000001       0.033843       0.004350      -0.000000      -0.000001       0.010673      -0.024885      -0.008295      -0.002738       0.011033              1.893341       2.639492       0.092049       0.000000       1.500718       0.000000       1.539812           0.000026
           72              H       0.973751      10.933706       6.205925       0.079619       1.084593 0.79585971E+01  0.79701055E+02                                 1.859644                            1.734649      -1.505297       2.142838                    0.991724       4.247073      12.869229       0.431380       1.417810      -0.676512      -0.020854      -0.036961      -0.000001       0.042438       0.003563      -0.000001      -0.000000       0.005309      -0.040015      -0.013338       0.002226       0.011113              1.903197       1.755065       0.365093       0.000000       2.425111       0.000000       1.529414           0.000023
           73              H       4.125852      13.200560       6.205925       0.088743       1.081648 0.74619061E+01  0.73001520E+02                                 1.822394                            1.653338      -1.237906       2.280009                    0.994740       3.869964      11.319096       0.455742       1.373741      -0.686835       0.042331       0.009808      -0.000002       0.043453      -0.001627      -0.000000      -0.000001       0.001479      -0.033038      -0.011013       0.003720       0.007293              1.924259       2.794978       0.117009       0.000000       1.419079       0.000000       1.558720           0.000029
           74              H       2.837215      15.086611       6.205925       0.137242       1.151352 0.87757837E+01  0.88792818E+02                                 1.867432                            1.776558      -1.206823       2.323101                    0.995848       3.599600      10.468081       0.448859       1.348666      -0.694787       0.014921       0.034245      -0.000002       0.037354       0.005745      -0.000000      -0.000001       0.000429      -0.018729      -0.006243      -0.002627       0.008870              1.875120       1.871051       0.341515       0.000000       2.172705       0.000000       1.581603           0.000035
           75              C       4.264220      15.379397      15.775461       0.593282      22.376899 0.25538242E+03  0.53284467E+04                                 7.362522                            5.709642      -0.141995       2.005893                    0.999446      22.736747      64.381162       0.613251       0.478694      -1.013846      -0.026502       0.027536      -0.001656       0.038253       0.044719      -0.011227       0.045446       0.039678       0.346131      -0.115174      -0.010382       0.125556              8.201720       8.769768      -1.313700       0.669489      10.957702      -1.833076       4.877691          -0.000074
           76              C      -2.064946      14.102272      16.080793       0.036052      31.706457 0.40395790E+03  0.92561135E+04                                 8.697790                            6.706026       0.164874       2.076790                    0.999382      25.960839      71.937426       0.640306       0.417470      -1.071355       0.014361      -0.029249       0.012287       0.034824       0.014595      -0.013705       0.005678       0.017893       0.047636      -0.028295       0.004061       0.024234              9.779929      10.979241      -2.213146       1.822917      12.847308      -1.857013       5.513239          -0.000074
           77              C      -0.722573      14.089698      16.331512      -0.147895      29.798279 0.41787871E+03  0.97284538E+04                                 8.303268                            6.805174       0.263367       2.065788                    0.999730      28.858345      82.581782       0.633072       0.415585      -1.064639      -0.009848      -0.003907       0.000979       0.010640       0.010422      -0.007112       0.009154      -0.016755       0.037040      -0.022694       0.004925       0.017769              8.843562      10.913189      -1.286767       1.507439      10.206580      -1.178686       5.410916          -0.000115
           78              C      -0.088786      12.871848      16.574784       0.075067      25.833509 0.34462810E+03  0.76881762E+04                                 7.722159                            6.293720       0.200286       2.080276                    0.999619      26.470104      75.502347       0.636998       0.431018      -1.049155      -0.036999      -0.025591      -0.000737       0.044993       0.016040      -0.008017       0.005317       0.036398       0.073605      -0.037519       0.009998       0.027521              8.255949       9.860067      -0.364550       1.085865       9.811268      -1.098783       5.096513          -0.000075
           79              C       5.049802      11.729440      16.304206       0.085503      26.910438 0.35520402E+03  0.80295086E+04                                 8.115216                            6.517558      -0.118066       1.978660                    0.998823      27.007161      78.990987       0.604188       0.448460      -1.032942       0.047360       0.011373       0.011093       0.049953       0.018492      -0.008481       0.008148       0.004316       0.123638      -0.040898      -0.002007       0.042905              8.827300      10.604771      -0.852255       1.552441      10.662592      -1.251035       5.214537          -0.000075
           80              C       4.355052      12.880829      16.060934      -0.151095      31.358832 0.44273683E+03  0.10495103E+05                                 8.737374                            7.107557       0.065011       2.002256                    0.999209      29.486614      86.159216       0.603863       0.427884      -1.053082       0.007281       0.013954       0.001667       0.015827      -0.004837       0.002978       0.008415       0.028689       0.063984      -0.027389       0.004347       0.023042              9.425660      10.360009      -0.820551       1.413014      12.263469      -1.567694       5.653502          -0.000097
           81              C       0.719617       1.733371      13.094502       0.701082      19.535194 0.22268772E+03  0.45222845E+04                                 6.929728                            5.475669      -0.310202       1.986255                    0.998256      21.468616      61.400290       0.597359       0.504905      -0.993250       0.030724      -0.090067      -0.021245       0.097506      -0.009971       0.079872      -0.009422       0.133404      -0.056010      -0.065619      -0.056907       0.122525              7.661271       4.958705      -0.179627      -1.671464      11.101803       0.811934       6.923305          -0.000102
           82              C       0.523150       3.193713      13.417210      -0.006641      31.973412 0.45640494E+03  0.10828629E+05                                 8.861451                            7.188797      -0.077003       1.988225                    0.998923      27.396822      78.348907       0.607980       0.424613      -1.062220      -0.007866       0.051073       0.006815       0.052122       0.003837       0.003267      -0.007180       0.058805       0.020445      -0.034384       0.007727       0.026657              9.932212       5.341264      -0.798593      -0.918802      15.495893       1.706212       8.959480          -0.000074
           83              C       0.594464       4.149312      12.421779      -0.149214      28.732603 0.45955286E+03  0.11029338E+05                                 8.319315                            7.305925      -0.136993       1.937862                    0.998046      30.021107      89.149626       0.585930       0.435558      -1.045217       0.003310      -0.009892       0.015276       0.018498       0.014827       0.001647       0.007144       0.044264       0.023276      -0.031553       0.007911       0.023642              8.621893       5.178288      -0.535724      -0.525845      12.172870       0.186020       8.514519          -0.000102
           84              C       0.397015       5.473140      12.734558       0.074763      24.481337 0.36829113E+03  0.84188863E+04                                 7.656020                            6.673486      -0.284245       1.921481                    0.997673      27.619172      81.800029       0.590877       0.453467      -1.027889      -0.005521       0.000577       0.048357       0.048674      -0.001268      -0.001501      -0.015115       0.056539       0.008614      -0.035685       0.008756       0.026930              7.966028       4.954533      -0.551223      -0.572609      10.489691       0.322333       8.453858          -0.000077
           85              C       0.115884       4.982767      14.924008       0.087813      23.739638 0.34233445E+03  0.76590379E+04                                 7.413532                            6.364880      -0.051983       2.005357                    0.998726      26.575663      77.049336       0.616909       0.443773      -1.036805       0.001810       0.012251      -0.039709       0.041595       0.011732       0.005792      -0.004104       0.068815       0.016838      -0.039714       0.005275       0.034439              7.767303       4.608359      -0.410310      -0.636571       9.787497       0.494876       8.906053          -0.000047
           86              C       0.280221       3.635588      14.708042      -0.144150      28.406841 0.45020955E+03  0.10740388E+05                                 8.227260                            7.215814      -0.099673       1.950394                    0.998499      29.776144      87.906413       0.591989       0.433698      -1.047249       0.003448       0.004443      -0.005624       0.007954      -0.008688       0.004231      -0.013838       0.062647       0.029558      -0.040873       0.011169       0.029704              8.542906       5.220348      -0.453881      -0.712836      11.243731       1.590291       9.164638          -0.000075
           87              C       4.420185       2.200393      14.072556       0.579255      20.721573 0.25618021E+03  0.53619884E+04                                 7.008789                            5.715847      -0.128021       2.005900                    0.999506      23.102636      66.031085       0.611898       0.478241      -1.011679      -0.011243      -0.036433       0.012554       0.040142       0.058949      -0.011750       0.030226       0.180314      -0.020463      -0.114053       0.002863       0.111190              7.630574       5.049335      -2.166503      -0.074092      10.711941      -0.158038       7.130445          -0.000081
           88              C       4.060912       3.615829      13.705165       0.027342      29.990823 0.43327238E+03  0.10155483E+05                                 8.510444                            7.041814      -0.107655       1.989541                    0.998745      26.757195      76.264035       0.608874       0.429180      -1.058496      -0.008913       0.032659      -0.009093       0.035053       0.018181      -0.002689       0.009644       0.019316       0.036756      -0.028981       0.011897       0.017084              9.258853       5.974048      -2.756107      -0.311454      13.287581      -0.843152       8.514929          -0.000067
           89              C       4.139299       4.063092      12.411850      -0.146446      28.084745 0.45015892E+03  0.10738975E+05                                 8.155693                            7.216411      -0.069776       1.959247                    0.998552      29.803079      87.987679       0.591836       0.433818      -1.047167      -0.003129      -0.004925       0.017354       0.018309       0.007289       0.004265       0.018053       0.015615      -0.029811      -0.024836       0.004075       0.020761              8.340283       5.605966      -1.680485      -0.328550      10.673915      -1.253267       8.740967          -0.000108
           90              C       3.846831       5.383328      12.138789       0.063709      24.746494 0.36196576E+03  0.82054240E+04                                 7.589887                            6.526601      -0.006983       2.011080                    0.998617      27.154070      79.040566       0.612258       0.441304      -1.039076      -0.004460       0.023133       0.043062       0.049085       0.021169       0.007342       0.002196       0.046691       0.018583      -0.034620       0.003829       0.030791              7.884493       5.165429      -1.591445      -0.749688       9.872476      -0.639166       8.615575          -0.000086
           91              C       3.400272       5.814425      14.335687       0.079591      24.187815 0.35721377E+03  0.80990885E+04                                 7.595035                            6.573794      -0.212599       1.951101                    0.997611      27.188410      80.050870       0.595474       0.453665      -1.028344       0.011530       0.001013      -0.039857       0.041504       0.017914      -0.003960       0.012847       0.050604      -0.006985      -0.035315       0.003149       0.032166              7.936298       5.296616      -1.529048      -0.435890       9.806260      -0.606416       8.706019          -0.000053
           92              C       3.700362       4.517541      14.690666      -0.134205      28.297171 0.44449176E+03  0.10551751E+05                                 8.202516                            7.166075      -0.037488       1.980511                    0.998127      29.129277      85.297802       0.595546       0.433242      -1.049351       0.008575      -0.007527      -0.007716       0.013773       0.012778       0.003758      -0.010749       0.031594      -0.004204      -0.025091       0.004072       0.021019              8.571116       5.799864      -2.147209      -0.605693      10.997915       0.121021       8.915569          -0.000064
           93              C      -0.035553       2.582992       3.363611       0.593273      22.377162 0.25538583E+03  0.53285367E+04                                 7.362582                            5.709682      -0.142012       2.005885                    0.999446      22.736920      64.381815       0.613249       0.478694      -1.013845       0.026502      -0.027534      -0.001660       0.038253       0.044717       0.011226      -0.045444       0.039675       0.346121      -0.115169      -0.010384       0.125553              8.201792       8.769840      -1.313725      -0.669499      10.957808       1.833093       4.877727           0.000048
           94              C       6.293613       3.860117       3.668943       0.036054      31.706626 0.40396010E+03  0.92561808E+04                                 8.697832                            6.706053       0.164843       2.076780                    0.999382      25.960923      71.937838       0.640304       0.417471      -1.071354      -0.014361       0.029249       0.012282       0.034823       0.014596       0.013706      -0.005679       0.017895       0.047633      -0.028297       0.004062       0.024235              9.779982      10.979303      -2.213181      -1.822930      12.847380       1.857024       5.513263           0.000028
           95              C       4.951240       3.872691       3.919662      -0.147896      29.798406 0.41788077E+03  0.97285158E+04                                 8.303296                            6.805195       0.263350       2.065782                    0.999730      28.858424      82.582124       0.633070       0.415585      -1.064639       0.009846       0.003907       0.000969       0.010637       0.010422       0.007115      -0.009153      -0.016756       0.037036      -0.022695       0.004928       0.017767              8.843594      10.913235      -1.286786      -1.507447      10.206614       1.178689       5.410933           0.000053
           96              C       4.317453       5.090541       4.162934       0.075062      25.833725 0.34463167E+03  0.76882779E+04                                 7.722204                            6.293754       0.200272       2.080270                    0.999619      26.470272      75.503004       0.636996       0.431018      -1.049154       0.036997       0.025592      -0.000746       0.044992       0.016041       0.008017      -0.005314       0.036400       0.073598      -0.037518       0.009998       0.027519              8.256000       9.860125      -0.364559      -1.085872       9.811333       1.098790       5.096541           0.000051
           97              C      -0.821135       6.232949       3.892356       0.085504      26.910459 0.35520441E+03  0.80295216E+04                                 8.115230                            6.517570      -0.118082       1.978656                    0.998823      27.007176      78.991115       0.604186       0.448461      -1.032941      -0.047361      -0.011372       0.011085       0.049953       0.018492       0.008482      -0.008147       0.004319       0.123633      -0.040898      -0.002006       0.042904              8.827316      10.604793      -0.852262      -1.552444      10.662611       1.251037       5.214544           0.000063
           98              C      -0.126385       5.081560       3.649084      -0.151094      31.358794 0.44273622E+03  0.10495087E+05                                 8.737372                            7.107555       0.065006       2.002255                    0.999209      29.486586      86.159167       0.603863       0.427885      -1.053081      -0.007281      -0.013953       0.001658       0.015825      -0.004837      -0.002977      -0.008414       0.028688       0.063985      -0.027388       0.004346       0.023042              9.425659      10.360010      -0.820554      -1.413014      12.263467       1.567690       5.653498           0.000060
           99              C       3.509050      16.229018       0.682652       0.701077      19.535148 0.22268716E+03  0.45222707E+04                                 6.929730                            5.475672      -0.310225       1.986249                    0.998256      21.468550      61.400099       0.597357       0.504906      -0.993249      -0.030727       0.090064      -0.021243       0.097504      -0.009971      -0.079875       0.009422       0.133411      -0.056017      -0.065621      -0.056909       0.122530              7.661270       4.958704      -0.179626       1.671467      11.101793      -0.811930       6.923313           0.000069
          100              C       3.705517      14.768676       1.005360      -0.006635      31.973170 0.45640124E+03  0.10828523E+05                                 8.861428                            7.188785      -0.077026       1.988219                    0.998923      27.396684      78.348519       0.607978       0.424615      -1.062218       0.007864      -0.051068       0.006815       0.052117       0.003837      -0.003269       0.007180       0.058816       0.020434      -0.034388       0.007723       0.026665              9.932176       5.341251      -0.798589       0.918798      15.495817      -1.706200       8.959461           0.000074
          101              C       3.634203      13.813077       0.009929      -0.149213      28.732407 0.45954938E+03  0.11029231E+05                                 8.319275                            7.305896      -0.136987       1.937867                    0.998046      30.020937      89.148941       0.585932       0.435558      -1.045218      -0.003312       0.009891       0.015273       0.018495       0.014827      -0.001648      -0.007142       0.044269       0.023265      -0.031553       0.007907       0.023646              8.621845       5.178266      -0.535718       0.525842      12.172780      -0.186011       8.514488           0.000089
          102              C       3.831652      12.489249       0.322708       0.074766      24.481139 0.36828771E+03  0.84187891E+04                                 7.655993                            6.673468      -0.284264       1.921478                    0.997673      27.618987      81.799408       0.590876       0.453469      -1.027888       0.005520      -0.000579       0.048355       0.048673      -0.001268       0.001500       0.015110       0.056543       0.008605      -0.035684       0.008750       0.026933              7.965995       4.954517      -0.551219       0.572607      10.489630      -0.322327       8.453837           0.000098
          103              C       4.112783      12.979622       2.512158       0.087802      23.739867 0.34233878E+03  0.76591574E+04                                 7.413571                            6.364914      -0.051969       2.005357                    0.998726      26.575842      77.049921       0.616909       0.443772      -1.036806      -0.001808      -0.012251      -0.039707       0.041593       0.011731      -0.005791       0.004104       0.068816       0.016838      -0.039714       0.005275       0.034439              7.767340       4.608383      -0.410311       0.636573       9.787544      -0.494870       8.906094           0.000112
          104              C       3.948446      14.326801       2.296192      -0.144150      28.406715 0.45020688E+03  0.10740304E+05                                 8.227220                            7.215781      -0.099668       1.950396                    0.998499      29.776045      87.905912       0.591992       0.433696      -1.047250      -0.003447      -0.004441      -0.005623       0.007951      -0.008689      -0.004230       0.013837       0.062648       0.029557      -0.040873       0.011169       0.029704              8.542861       5.220324      -0.453879       0.712833      11.243663      -1.590273       9.164597           0.000114
          105              C      -0.191518      15.761996       1.660706       0.579252      20.721488 0.25617883E+03  0.53619519E+04                                 7.008780                            5.715840      -0.128035       2.005897                    0.999506      23.102520      66.030685       0.611897       0.478243      -1.011678       0.011246       0.036434       0.012554       0.040143       0.058950       0.011750      -0.030225       0.180315      -0.020469      -0.114053       0.002861       0.111192              7.630563       5.049326      -2.166499       0.074093      10.711923       0.158035       7.130441           0.000072
          106              C       0.167755      14.346560       1.293315       0.027342      29.990737 0.43327097E+03  0.10155443E+05                                 8.510436                            7.041810      -0.107665       1.989539                    0.998745      26.757148      76.263906       0.608873       0.429181      -1.058495       0.008914      -0.032657      -0.009093       0.035051       0.018182       0.002689      -0.009644       0.019318       0.036751      -0.028982       0.011897       0.017085              9.258840       5.974041      -2.756099       0.311456      13.287550       0.843148       8.514929           0.000072
          107              C       0.089368      13.899297       0.000000      -0.146448      28.084637 0.45015665E+03  0.10738904E+05                                 8.155661                            7.216384      -0.069760       1.959253                    0.998552      29.802983      87.987217       0.591838       0.433817      -1.047168       0.003129       0.004926       0.017353       0.018308       0.007290      -0.004265      -0.018052       0.015615      -0.029811      -0.024835       0.004073       0.020762              8.340247       5.605942      -1.680473       0.328552      10.673853       1.253257       8.740948           0.000098
          108              C       0.381836      12.579061      24.550639       0.063705      24.746465 0.36196533E+03  0.82054130E+04                                 7.589890                            6.526605      -0.006997       2.011076                    0.998617      27.154041      79.040515       0.612257       0.441305      -1.039075       0.004459      -0.023134       0.043060       0.049084       0.021169      -0.007342      -0.002196       0.046692       0.018573      -0.034619       0.003826       0.030793              7.884494       5.165429      -1.591441       0.749691       9.872463       0.639165       8.615591           0.000105
          109              C       0.828395      12.147964       1.923837       0.079582      24.187946 0.35721579E+03  0.80991462E+04                                 7.595053                            6.573804      -0.212587       1.951103                    0.997611      27.188544      80.051331       0.595475       0.453664      -1.028345      -0.011529      -0.001015      -0.039858       0.041504       0.017914       0.003959      -0.012847       0.050601      -0.006992      -0.035314       0.003147       0.032167              7.936318       5.296625      -1.529055       0.435896       9.806281       0.606411       8.706048           0.000106
          110              C       0.528305      13.444848       2.278816      -0.134215      28.297421 0.44449669E+03  0.10551898E+05                                 8.202557                            7.166110      -0.037471       1.980512                    0.998127      29.129477      85.298507       0.595545       0.433241      -1.049351      -0.008574       0.007529      -0.007715       0.013774       0.012779      -0.003757       0.010751       0.031590      -0.004198      -0.025092       0.004075       0.021017              8.571158       5.799892      -2.147223       0.605696      10.997974      -0.121020       8.915608           0.000109
          111              C      -0.035553       2.582992       9.048239       0.593282      22.376916 0.25538269E+03  0.53284552E+04                                 7.362534                            5.709650      -0.142000       2.005892                    0.999446      22.736763      64.381281       0.613250       0.478695      -1.013845       0.026501      -0.027535       0.001657       0.038252       0.044719      -0.011227       0.045445       0.039677       0.346130      -0.115173      -0.010383       0.125556              8.201734       8.769782      -1.313704       0.669491      10.957723      -1.833078       4.877698          -0.000045
          112              C       6.293613       3.860117       8.742907       0.036053      31.706439 0.40395760E+03  0.92561085E+04                                 8.697803                            6.706035       0.164858       2.076786                    0.999382      25.960820      71.937472       0.640304       0.417472      -1.071353      -0.014360       0.029248      -0.012285       0.034823       0.014595      -0.013706       0.005679       0.017893       0.047647      -0.028298       0.004060       0.024237              9.779945      10.979263      -2.213150       1.822921      12.847326      -1.857015       5.513246          -0.000052
          113              C       4.951240       3.872691       8.492188      -0.147896      29.798280 0.41787887E+03  0.97284597E+04                                 8.303273                            6.805178       0.263360       2.065787                    0.999730      28.858338      82.581802       0.633071       0.415585      -1.064639       0.009847       0.003907      -0.000977       0.010639       0.010421      -0.007112       0.009153      -0.016755       0.037040      -0.022693       0.004925       0.017768              8.843568      10.913201      -1.286767       1.507441      10.206583      -1.178685       5.410919          -0.000073
          114              C       4.317453       5.090541       8.248916       0.075069      25.833420 0.34462673E+03  0.76881375E+04                                 7.722145                            6.293710       0.200295       2.080280                    0.999619      26.470021      75.502052       0.636998       0.431018      -1.049154       0.036998       0.025591       0.000738       0.044992       0.016040      -0.008018       0.005315       0.036397       0.073609      -0.037519       0.009996       0.027522              8.255935       9.860045      -0.364551       1.085862       9.811255      -1.098782       5.096505          -0.000042
          115              C      -0.821135       6.232949       8.519494       0.085507      26.910270 0.35520135E+03  0.80294308E+04                                 8.115178                            6.517530      -0.118052       1.978666                    0.998823      27.007022      78.990417       0.604190       0.448459      -1.032942      -0.047359      -0.011373      -0.011092       0.049953       0.018491      -0.008481       0.008147       0.004317       0.123642      -0.040898      -0.002008       0.042906              8.827258      10.604713      -0.852245       1.552430      10.662549      -1.251028       5.214512          -0.000045
          116              C      -0.126385       5.081560       8.762766      -0.151092      31.358730 0.44273522E+03  0.10495056E+05                                 8.737360                            7.107547       0.065005       2.002255                    0.999209      29.486541      86.158978       0.603863       0.427885      -1.053081      -0.007281      -0.013953      -0.001665       0.015826      -0.004837       0.002979       0.008415       0.028687       0.063986      -0.027388       0.004345       0.023043              9.425645      10.359989      -0.820543       1.413009      12.263453      -1.567689       5.653493          -0.000063
          117              C       3.509050      16.229018      11.729198       0.701082      19.535149 0.22268720E+03  0.45222718E+04                                 6.929723                            5.475666      -0.310207       1.986254                    0.998256      21.468586      61.400210       0.597358       0.504905      -0.993249      -0.030724       0.090067       0.021245       0.097506      -0.009971       0.079873      -0.009423       0.133405      -0.056013      -0.065620      -0.056907       0.122527              7.661264       4.958702      -0.179627      -1.671464      11.101788       0.811934       6.923302          -0.000099
          118              C       3.705517      14.768676      11.406490      -0.006638      31.973297 0.45640315E+03  0.10828579E+05                                 8.861445                            7.188795      -0.077013       1.988222                    0.998923      27.396761      78.348778       0.607979       0.424614      -1.062219       0.007866      -0.051072      -0.006815       0.052121       0.003837       0.003268      -0.007179       0.058812       0.020439      -0.034386       0.007725       0.026662              9.932202       5.341261      -0.798591      -0.918802      15.495868       1.706208       8.959478          -0.000072
          119              C       3.634203      13.813077      12.401921      -0.149211      28.732418 0.45954935E+03  0.11029232E+05                                 8.319283                            7.305900      -0.136998       1.937863                    0.998045      30.020959      89.149084       0.585931       0.435559      -1.045217      -0.003310       0.009892      -0.015275       0.018497       0.014827       0.001648       0.007143       0.044266       0.023269      -0.031553       0.007908       0.023644              8.621857       5.178270      -0.535720      -0.525843      12.172808       0.186012       8.514494          -0.000108
          120              C       3.831652      12.489249      12.089142       0.074764      24.481253 0.36828984E+03  0.84188503E+04                                 7.656013                            6.673484      -0.284250       1.921480                    0.997673      27.619093      81.799788       0.590876       0.453468      -1.027888       0.005521      -0.000576      -0.048356       0.048673      -0.001268      -0.001500      -0.015113       0.056543       0.008612      -0.035686       0.008754       0.026932              7.966018       4.954530      -0.551221      -0.572608      10.489672       0.322328       8.453852          -0.000079
          121              C       4.112783      12.979622       9.899692       0.087812      23.739714 0.34233589E+03  0.76590773E+04                                 7.413544                            6.364890      -0.051967       2.005360                    0.998726      26.575718      77.049505       0.616909       0.443773      -1.036805      -0.001809      -0.012251       0.039709       0.041595       0.011732       0.005791      -0.004103       0.068816       0.016839      -0.039714       0.005275       0.034439              7.767314       4.608367      -0.410310      -0.636571       9.787514       0.494871       8.906063          -0.000028
          122              C       3.948446      14.326801      10.115658      -0.144150      28.406890 0.45021063E+03  0.10740421E+05                                 8.227267                            7.215821      -0.099675       1.950392                    0.998499      29.776196      87.906611       0.591989       0.433698      -1.047249      -0.003448      -0.004443       0.005624       0.007954      -0.008689       0.004230      -0.013838       0.062646       0.029558      -0.040873       0.011170       0.029703              8.542913       5.220354      -0.453880      -0.712837      11.243739       1.590288       9.164647          -0.000053
          123              C      -0.191518      15.761996      10.751144       0.579253      20.721595 0.25618047E+03  0.53619948E+04                                 7.008789                            5.715847      -0.128013       2.005902                    0.999506      23.102656      66.031133       0.611898       0.478241      -1.011679       0.011243       0.036434      -0.012554       0.040143       0.058949      -0.011751       0.030225       0.180313      -0.020462      -0.114053       0.002863       0.111190              7.630575       5.049336      -2.166505      -0.074093      10.711946      -0.158035       7.130444          -0.000072
          124              C       0.167755      14.346560      11.118535       0.027342      29.990872 0.43327309E+03  0.10155502E+05                                 8.510445                            7.041814      -0.107650       1.989542                    0.998745      26.757219      76.264070       0.608875       0.429179      -1.058496       0.008913      -0.032660       0.009093       0.035054       0.018180      -0.002690       0.009645       0.019313       0.036759      -0.028980       0.011896       0.017083              9.258854       5.974048      -2.756109      -0.311453      13.287586      -0.843154       8.514930          -0.000061
          125              C       0.089368      13.899297      12.411850      -0.146445      28.084681 0.45015766E+03  0.10738937E+05                                 8.155682                            7.216402      -0.069774       1.959249                    0.998552      29.803017      87.987446       0.591836       0.433819      -1.047167       0.003128       0.004925      -0.017354       0.018308       0.007289       0.004265       0.018053       0.015617      -0.029812      -0.024836       0.004075       0.020762              8.340271       5.605958      -1.680481      -0.328550      10.673895      -1.253265       8.740960          -0.000113
          126              C       0.381836      12.579061      12.684911       0.063711      24.746407 0.36196428E+03  0.82053815E+04                                 7.589871                            6.526590      -0.006986       2.011081                    0.998617      27.153993      79.040283       0.612259       0.441304      -1.039075       0.004459      -0.023133      -0.043062       0.049085       0.021169       0.007341       0.002196       0.046691       0.018582      -0.034620       0.003829       0.030791              7.884475       5.165418      -1.591439      -0.749686       9.872449      -0.639164       8.615559          -0.000093
          127              C       0.828395      12.147964      10.488013       0.079588      24.187959 0.35721622E+03  0.80991588E+04                                 7.595060                            6.573813      -0.212600       1.951099                    0.997611      27.188549      80.051378       0.595474       0.453664      -1.028345      -0.011531      -0.001013       0.039858       0.041505       0.017913      -0.003960       0.012848       0.050602      -0.006984      -0.035315       0.003150       0.032165              7.936326       5.296632      -1.529056      -0.435890       9.806301      -0.606425       8.706047          -0.000038
          128              C       0.528305      13.444848      10.133034      -0.134207      28.297331 0.44449469E+03  0.10551839E+05                                 8.202542                            7.166095      -0.037481       1.980511                    0.998127      29.129406      85.298267       0.595545       0.433241      -1.049351      -0.008576       0.007527       0.007717       0.013775       0.012778       0.003758      -0.010751       0.031591      -0.004198      -0.025092       0.004075       0.021017              8.571145       5.799881      -2.147220      -0.605693      10.997961       0.121015       8.915594          -0.000043
          129              C       4.264220      15.379397      21.460089       0.593273      22.377077 0.25538480E+03  0.53285088E+04                                 7.362563                            5.709670      -0.142013       2.005886                    0.999446      22.736843      64.381508       0.613250       0.478694      -1.013846      -0.026502       0.027534       0.001659       0.038252       0.044717       0.011227      -0.045445       0.039675       0.346123      -0.115170      -0.010384       0.125554              8.201766       8.769815      -1.313713      -0.669495      10.957767       1.833087       4.877715           0.000020
          130              C      -2.064946      14.102272      21.154757       0.036052      31.706526 0.40395898E+03  0.92561477E+04                                 8.697814                            6.706044       0.164846       2.076781                    0.999382      25.960874      71.937643       0.640304       0.417471      -1.071354       0.014360      -0.029248      -0.012282       0.034821       0.014596       0.013706      -0.005680       0.017895       0.047641      -0.028299       0.004062       0.024237              9.779955      10.979272      -2.213162      -1.822923      12.847340       1.857017       5.513254           0.000007
          131              C      -0.722573      14.089698      20.904038      -0.147895      29.798234 0.41787797E+03  0.97284318E+04                                 8.303259                            6.805168       0.263356       2.065786                    0.999730      28.858313      82.581649       0.633072       0.415585      -1.064639      -0.009845      -0.003906      -0.000970       0.010636       0.010421       0.007114      -0.009153      -0.016754       0.037038      -0.022694       0.004926       0.017767              8.843551      10.913179      -1.286769      -1.507438      10.206561       1.178681       5.410912           0.000012
          132              C      -0.088786      12.871848      20.660766       0.075064      25.833563 0.34462916E+03  0.76882045E+04                                 7.722162                            6.293724       0.200290       2.080277                    0.999620      26.470146      75.502447       0.636999       0.431017      -1.049155      -0.036996      -0.025591       0.000745       0.044991       0.016041       0.008017      -0.005314       0.036398       0.073602      -0.037518       0.009998       0.027520              8.255951       9.860069      -0.364551      -1.085865       9.811268       1.098782       5.096516           0.000017
          133              C       5.049802      11.729440      20.931344       0.085504      26.910421 0.35520388E+03  0.80295047E+04                                 8.115214                            6.517558      -0.118073       1.978659                    0.998823      27.007147      78.990943       0.604187       0.448460      -1.032942       0.047360       0.011371      -0.011086       0.049952       0.018491       0.008482      -0.008148       0.004319       0.123635      -0.040898      -0.002007       0.042904              8.827296      10.604768      -0.852256      -1.552440      10.662584       1.251033       5.214536           0.000032
          134              C       4.355052      12.880829      21.174616      -0.151093      31.358726 0.44273516E+03  0.10495053E+05                                 8.737354                            7.107542       0.065011       2.002257                    0.999209      29.486543      86.158949       0.603864       0.427884      -1.053082       0.007280       0.013953      -0.001659       0.015825      -0.004837      -0.002977      -0.008414       0.028686       0.063986      -0.027388       0.004346       0.023043              9.425636      10.359984      -0.820549      -1.413010      12.263433       1.567686       5.653490           0.000027
          135              C       0.719617       1.733371      24.141048       0.701076      19.535157 0.22268730E+03  0.45222739E+04                                 6.929731                            5.475672      -0.310223       1.986250                    0.998256      21.468554      61.400104       0.597357       0.504906      -0.993249       0.030726      -0.090064       0.021243       0.097503      -0.009971      -0.079874       0.009422       0.133410      -0.056017      -0.065621      -0.056909       0.122530              7.661271       4.958704      -0.179625       1.671467      11.101795      -0.811927       6.923313           0.000066
          136              C       0.523150       3.193713      23.818340      -0.006637      31.973200 0.45640182E+03  0.10828541E+05                                 8.861436                            7.188792      -0.077028       1.988218                    0.998923      27.396706      78.348613       0.607978       0.424615      -1.062218      -0.007865       0.051066      -0.006815       0.052116       0.003837      -0.003270       0.007180       0.058818       0.020434      -0.034389       0.007723       0.026666              9.932185       5.341256      -0.798590       0.918799      15.495831      -1.706201       8.959468           0.000071
          137              C       0.594464       4.149312      -0.009929      -0.149214      28.732509 0.45955135E+03  0.11029288E+05                                 8.319285                            7.305904      -0.136981       1.937867                    0.998046      30.021018      89.149189       0.585932       0.435557      -1.045218       0.003312      -0.009891      -0.015272       0.018495       0.014827      -0.001648      -0.007142       0.044266       0.023266      -0.031552       0.007907       0.023644              8.621857       5.178273      -0.535720       0.525842      12.172802      -0.186014       8.514495           0.000094
          138              C       0.397015       5.473140      24.500992       0.074767      24.481189 0.36828856E+03  0.84188128E+04                                 7.655999                            6.673471      -0.284261       1.921478                    0.997673      27.619023      81.799510       0.590877       0.453468      -1.027889      -0.005520       0.000580      -0.048355       0.048672      -0.001268       0.001500       0.015110       0.056542       0.008603      -0.035682       0.008749       0.026933              7.966002       4.954521      -0.551220       0.572608      10.489644      -0.322331       8.453841           0.000099
          139              C       0.115884       4.982767      22.311542       0.087804      23.739712 0.34233605E+03  0.76590792E+04                                 7.413538                            6.364888      -0.051968       2.005360                    0.998726      26.575686      77.049312       0.616910       0.443772      -1.036806       0.001809       0.012252       0.039705       0.041592       0.011732      -0.005793       0.004105       0.068818       0.016830      -0.039714       0.005272       0.034442              7.767305       4.608364      -0.410309       0.636570       9.787492      -0.494869       8.906058           0.000090
          140              C       0.280221       3.635588      22.527508      -0.144148      28.406605 0.45020481E+03  0.10740240E+05                                 8.227195                            7.215762      -0.099665       1.950399                    0.998499      29.775942      87.905474       0.591993       0.433696      -1.047251       0.003448       0.004441       0.005622       0.007951      -0.008689      -0.004230       0.013836       0.062648       0.029555      -0.040872       0.011168       0.029704              8.542834       5.220309      -0.453877       0.712830      11.243616      -1.590268       9.164576           0.000090
          141              C       4.420185       2.200393      23.162994       0.579253      20.721518 0.25617927E+03  0.53619622E+04                                 7.008781                            5.715841      -0.128030       2.005899                    0.999506      23.102523      66.030651       0.611898       0.478242      -1.011679      -0.011245      -0.036433      -0.012555       0.040143       0.058949       0.011750      -0.030225       0.180314      -0.020469      -0.114052       0.002861       0.111191              7.630564       5.049325      -2.166498       0.074092      10.711921       0.158039       7.130445           0.000063
          142              C       4.060912       3.615829      23.530385       0.027339      29.990803 0.43327217E+03  0.10155478E+05                                 8.510447                            7.041818      -0.107665       1.989538                    0.998745      26.757190      76.264047       0.608873       0.429181      -1.058495      -0.008914       0.032656       0.009093       0.035051       0.018183       0.002689      -0.009644       0.019318       0.036754      -0.028982       0.011897       0.017085              9.258851       5.974047      -2.756101       0.311456      13.287566       0.843150       8.514939           0.000065
          143              C       4.139299       4.063092       0.000000      -0.146447      28.084738 0.45015850E+03  0.10738958E+05                                 8.155673                            7.216392      -0.069755       1.959253                    0.998552      29.803072      87.987512       0.591839       0.433816      -1.047168      -0.003129      -0.004927      -0.017353       0.018308       0.007290      -0.004265      -0.018052       0.015613      -0.029809      -0.024835       0.004074       0.020761              8.340261       5.605949      -1.680478       0.328552      10.673878       1.253259       8.740956           0.000103
          144              C       3.846831       5.383328       0.273061       0.063704      24.746571 0.36196717E+03  0.82054652E+04                                 7.589906                            6.526616      -0.006998       2.011074                    0.998617      27.154139      79.040854       0.612257       0.441304      -1.039075      -0.004459       0.023135      -0.043060       0.049084       0.021169      -0.007342      -0.002196       0.046689       0.018576      -0.034618       0.003827       0.030791              7.884512       5.165439      -1.591447       0.749692       9.872493       0.639166       8.615604           0.000112
          145              C       3.400272       5.814425      22.899863       0.079587      24.187770 0.35721254E+03  0.80990511E+04                                 7.595010                            6.573770      -0.212581       1.951107                    0.997611      27.188367      80.050604       0.595477       0.453663      -1.028346       0.011529       0.001016       0.039857       0.041503       0.017914       0.003959      -0.012845       0.050602      -0.006991      -0.035313       0.003147       0.032167              7.936272       5.296595      -1.529043       0.435895       9.806217       0.606401       8.706003           0.000088
          146              C       3.700362       4.517541      22.544884      -0.134214      28.297298 0.44449438E+03  0.10551827E+05                                 8.202534                            7.166092      -0.037473       1.980514                    0.998127      29.129367      85.298077       0.595545       0.433241      -1.049352       0.008574      -0.007528       0.007714       0.013773       0.012779      -0.003757       0.010750       0.031592      -0.004202      -0.025091       0.004073       0.021018              8.571132       5.799874      -2.147212       0.605695      10.997932      -0.121025       8.915590           0.000085
          147              C       4.096330       2.572214      18.617775       0.578837      21.692244 0.25676261E+03  0.54327482E+04                                 7.428253                            5.901365      -0.516337       1.883642                    0.996544      24.120838      71.681087       0.569133       0.508633      -0.986035       0.027970      -0.039598       0.000007       0.048480       0.008047       0.000001      -0.000002       0.008876       0.397218      -0.075393      -0.057013       0.132406              7.963989       9.990635      -0.498288      -0.000001       8.919911       0.000001       4.981422           0.000000
          148              C       3.174476       3.811619      18.617775       0.040983      31.716982 0.43130325E+03  0.10061155E+05                                 8.719445                            6.948005       0.101416       2.046501                    0.999366      26.573176      74.666301       0.625565       0.419729      -1.068284      -0.024568       0.027590       0.000006       0.036943       0.028576      -0.000001      -0.000000       0.008951       0.166363      -0.056652       0.001197       0.055454              9.475053      12.297488      -1.985168      -0.000001      10.864816       0.000002       5.262854          -0.000000
          149              C       3.706398       5.081560      18.617775      -0.168878      31.581830 0.46769481E+03  0.11257604E+05                                 8.774646                            7.300256      -0.033215       1.956454                    0.999564      30.466582      90.171523       0.595495       0.427312      -1.051766      -0.005408      -0.013392       0.000008       0.014442      -0.001020      -0.000000      -0.000001       0.028072       0.114943      -0.033230      -0.005084       0.038314              9.266611      11.415340      -0.825521      -0.000001      10.790128       0.000002       5.594366           0.000010
          150              C       2.872640       6.180858      18.617775       0.050604      27.603657 0.37628989E+03  0.86060671E+04                                 8.143509                            6.624391       0.036051       2.013124                    0.999523      27.608320      80.498314       0.612383       0.437321      -1.042309      -0.046289      -0.021822       0.000007       0.051175       0.023257      -0.000001      -0.000001      -0.005923       0.107394      -0.041344       0.005546       0.035798              8.761622      11.593862      -0.784367      -0.000000       9.718315       0.000001       4.972690           0.000012
          151              C       1.027731       4.858826      18.617775       0.067800      25.856291 0.34923567E+03  0.78196742E+04                                 7.754542                            6.354104       0.208799       2.082458                    0.999424      26.550567      75.960015       0.630979       0.433532      -1.047255       0.036026       0.026991       0.000007       0.045016       0.022841       0.000000      -0.000002       0.028885       0.080080      -0.040371       0.013678       0.026693              8.273373      10.813219      -0.358277       0.000000       8.954855       0.000002       5.052046           0.000026
          152              C       1.798805       3.712826      18.617775      -0.148350      29.815679 0.42430793E+03  0.99306717E+04                                 8.322014                            6.858165       0.222670       2.051318                    0.999685      29.097857      83.895078       0.629568       0.415687      -1.062991       0.010814       0.000720       0.000010       0.010838       0.009324      -0.000001      -0.000003      -0.012565       0.082586      -0.025008      -0.002521       0.027529              8.853175      12.327730      -1.241333      -0.000000       8.996317       0.000001       5.235477           0.000017
          153              C       0.132337      15.390175       6.205925       0.578896      21.691787 0.25675610E+03  0.54325844E+04                                 7.428181                            5.901309      -0.516335       1.883644                    0.996544      24.120679      71.680804       0.569132       0.508636      -0.986032      -0.027971       0.039599      -0.000008       0.048481       0.008045       0.000001      -0.000002       0.008876       0.397198      -0.075388      -0.057011       0.132399              7.963915       9.990547      -0.498295      -0.000001       8.919815       0.000001       4.981382           0.000009
          154              C       1.054191      14.150770       6.205925       0.040970      31.717382 0.43130939E+03  0.10061330E+05                                 8.719495                            6.948035       0.101416       2.046498                    0.999366      26.573383      74.666908       0.625566       0.419726      -1.068286       0.024572      -0.027595      -0.000007       0.036949       0.028579      -0.000001      -0.000000       0.008953       0.166357      -0.056654       0.001202       0.055452              9.475116      12.297576      -1.985203      -0.000001      10.864896       0.000003       5.262876           0.000025
          155              C       0.522269      12.880829       6.205925      -0.168875      31.581795 0.46769394E+03  0.11257579E+05                                 8.774644                            7.300251      -0.033215       1.956454                    0.999564      30.466570      90.171523       0.595494       0.427312      -1.051766       0.005407       0.013392      -0.000009       0.014443      -0.001019      -0.000000      -0.000002       0.028072       0.114951      -0.033232      -0.005086       0.038317              9.266613      11.415351      -0.825531      -0.000000      10.790125       0.000003       5.594362           0.000045
          156              C       1.356027      11.781531       6.205925       0.050598      27.603834 0.37629288E+03  0.86061566E+04                                 8.143558                            6.624428       0.036033       2.013118                    0.999523      27.608449      80.498904       0.612380       0.437323      -1.042308       0.046290       0.021822      -0.000007       0.051176       0.023259      -0.000001      -0.000001      -0.005923       0.107400      -0.041347       0.005547       0.035800              8.761678      11.593948      -0.784387      -0.000000       9.718367       0.000002       4.972719           0.000045
          157              C       3.200936      13.103563       6.205925       0.067797      25.856419 0.34923769E+03  0.78197351E+04                                 7.754582                            6.354132       0.208769       2.082448                    0.999424      26.550680      75.960553       0.630975       0.433534      -1.047254      -0.036027      -0.026992      -0.000008       0.045017       0.022842       0.000000      -0.000002       0.028886       0.080083      -0.040372       0.013678       0.026694              8.273420      10.813285      -0.358284      -0.000000       8.954906       0.000002       5.052069           0.000057
          158              C       2.429862      14.249563       6.205925      -0.148346      29.815630 0.42430676E+03  0.99306412E+04                                 8.322017                            6.858162       0.222663       2.051318                    0.999686      29.097819      83.895057       0.629567       0.415687      -1.062990      -0.010815      -0.000719      -0.000011       0.010839       0.009324      -0.000001      -0.000003      -0.012565       0.082599      -0.025010      -0.002523       0.027533              8.853183      12.327745      -1.241344      -0.000000       8.996329       0.000002       5.235474           0.000062
          159              I       5.679045       7.960392      16.636844      -0.252825     489.618526 0.20715498E+05  0.11599652E+07                                36.966363                           34.778791       1.601083       1.887537                    0.999663     159.003475     511.994363       0.499565       0.218960      -1.378578      -0.155323      -0.056663       0.034388       0.168874       0.074544       0.005082       0.009374       0.060568       0.145195      -0.104820       0.042209       0.062611             40.142038      39.133052       5.036474       1.973196      28.401741       2.719952      52.891321          -0.000187
          160              I       2.095860       9.515396      14.632826      -0.272263     498.133362 0.21559588E+05  0.12215569E+07                                37.587008                           35.525108       1.495065       1.851929                    0.999780     162.316357     528.877072       0.492460       0.219514      -1.375212       0.111622       0.037659       0.129929       0.175383       0.035136       0.043207       0.019813       0.100316       0.123157      -0.082097      -0.006055       0.088152             40.448249      43.415330       2.309247      -3.916744      27.814917       2.547223      50.114500          -0.000358
          161              I      -1.450378      10.001997       4.224994      -0.252818     489.619912 0.20715572E+05  0.11599703E+07                                36.966404                           34.778825       1.601098       1.887540                    0.999663     159.003881     511.995815       0.499565       0.218960      -1.378579       0.155320       0.056666       0.034330       0.168861       0.074559      -0.005131      -0.009386       0.060574       0.145215      -0.104836       0.042172       0.062664             40.142084      39.133144       5.036497      -1.973194      28.401773      -2.719897      52.891335           0.000268
          162              I       2.132807       8.446993       2.220976      -0.272291     498.139373 0.21559925E+05  0.12215809E+07                                37.587283                           35.525355       1.495102       1.851934                    0.999780     162.317536     528.882064       0.492459       0.219513      -1.375213      -0.111627      -0.037649       0.129899       0.175362       0.035137      -0.043194      -0.019811       0.100344       0.123120      -0.082104      -0.006038       0.088142             40.448562      43.415752       2.309268       3.916798      27.815079      -2.547245      50.114855           0.000288
          163              I      -1.450378      10.001997       8.186856      -0.252819     489.616779 0.20715401E+05  0.11599583E+07                                36.966277                           34.778712       1.601070       1.887536                    0.999663     159.003082     511.992671       0.499565       0.218960      -1.378578       0.155332       0.056674      -0.034392       0.168887       0.074548       0.005082       0.009387       0.060556       0.145196      -0.104822       0.042203       0.062619             40.141941      39.132959       5.036461       1.973218      28.401680       2.719927      52.891184          -0.000051
          164              I       2.132807       8.446993      10.190874      -0.272261     498.130627 0.21559441E+05  0.12215463E+07                                37.586865                           35.524984       1.495070       1.851932                    0.999780     162.315877     528.874861       0.492461       0.219514      -1.375212      -0.111626      -0.037659      -0.129918       0.175378       0.035143       0.043198       0.019814       0.100315       0.123149      -0.082100      -0.006045       0.088145             40.448079      43.415111       2.309230      -3.916723      27.814849       2.547209      50.114279          -0.000271
          165              I       5.679045       7.960392      20.598706      -0.252819     489.613197 0.20715204E+05  0.11599444E+07                                36.966077                           34.778525       1.601112       1.887546                    0.999663     159.002703     511.990644       0.499567       0.218960      -1.378579      -0.155323      -0.056667      -0.034332       0.168864       0.074557      -0.005132      -0.009379       0.060578       0.145214      -0.104835       0.042175       0.062660             40.141720      39.132709       5.036438      -1.973175      28.401530      -2.719896      52.890923           0.000144
          166              I       2.095860       9.515396      22.602724      -0.272285     498.134070 0.21559622E+05  0.12215592E+07                                37.587017                           35.525109       1.495111       1.851939                    0.999780     162.316655     528.878006       0.492461       0.219513      -1.375213       0.111628       0.037653      -0.129900       0.175365       0.035138      -0.043194      -0.019806       0.100331       0.123124      -0.082099      -0.006039       0.088138             40.448268      43.415342       2.309236       3.916767      27.814887      -2.547246      50.114574           0.000201
          167              I       2.133563      10.013313      18.617775      -0.257615     465.932702 0.18593263E+05  0.10175450E+07                                36.093155                           33.124892       1.655470       1.896201                    0.999728     159.967478     516.107274       0.505736       0.221302      -1.369282       0.187767      -0.055607       0.000027       0.195827       0.033745       0.000022       0.000007       0.282628       0.286216      -0.192990       0.095405       0.097585             39.628781      46.181357       3.501062      -0.000001      24.722099       0.000001      47.982886          -0.000103
          168              I       2.095104       7.949076       6.205925      -0.257614     465.933727 0.18593325E+05  0.10175493E+07                                36.093205                           33.124942       1.655456       1.896198                    0.999728     159.967692     516.108171       0.505735       0.221302      -1.369282      -0.187769       0.055611      -0.000038       0.195832       0.033737       0.000030       0.000003       0.282647       0.286227      -0.192999       0.095408       0.097591             39.628827      46.181425       3.501080      -0.000037      24.722163       0.000000      47.982894           0.000071
          169              I      -1.426017       8.981195      12.411850      -0.342412     552.660294 0.23118693E+05  0.13341122E+07                                40.680462                           36.619914       1.344836       1.805103                    0.999977     166.614005     549.423430       0.487949       0.217522      -1.377160       0.000001       0.000001       0.000004       0.000004       0.036431      -0.036680      -0.055993      -0.009495      -0.052114      -0.061217      -0.026366       0.087583             46.138146      69.982846       0.367923      11.193653      30.443563      -9.621469      37.988030          -0.000334
          170              I      -1.426017       8.981195       0.000000      -0.342449     552.662983 0.23118848E+05  0.13341236E+07                                40.680623                           36.620049       1.344853       1.805105                    0.999977     166.614354     549.425390       0.487948       0.217522      -1.377159      -0.000003       0.000003       0.000001       0.000004       0.036436       0.036673       0.056013      -0.009472      -0.052145      -0.061240      -0.026355       0.087595             46.138344      69.983171       0.367914     -11.193755      30.443607       9.621488      37.988254           0.000264
          171              N      -0.721077      11.698904      16.569820      -0.155343      33.804938 0.49944577E+03  0.12002820E+05                                 8.807581                            7.302585      -0.113880       1.998480                    0.998797      27.435868      76.502686       0.636524       0.400402      -1.088432      -0.056503       0.088381      -0.012466       0.105637       0.043817      -0.005248       0.010822       0.044432       0.028917      -0.056125       0.011775       0.044350              9.496809      11.335586      -0.132402       1.462105      11.234827      -1.290850       5.920012          -0.000049
          172              N       0.166133       5.906034      13.983190      -0.164081      31.325351 0.51899333E+03  0.12628481E+05                                 8.408963                            7.492363      -0.303901       1.933946                    0.997436      28.028903      79.371773       0.620597       0.405609      -1.081864       0.009179      -0.105619      -0.023901       0.108678       0.007882       0.001938      -0.021514       0.060347       0.144014      -0.059522       0.007170       0.052352              8.703535       5.486377      -0.452793      -0.834274      10.790404       0.027790       9.833825          -0.000064
          173              N       3.464370       6.249115      13.087055      -0.153864      31.844283 0.51532188E+03  0.12531683E+05                                 8.570097                            7.502544      -0.370014       1.914766                    0.997505      27.983319      79.524924       0.614901       0.409609      -1.077940       0.038359      -0.095842       0.027278       0.106777       0.017006      -0.014679       0.021574       0.044708       0.124046      -0.055348       0.006353       0.048995              9.011805       5.994230      -1.514840      -0.793785      11.074751      -0.717607       9.966436          -0.000061
          174              N       4.949744       6.263485       4.157970      -0.155342      33.805092 0.49944839E+03  0.12002900E+05                                 8.807604                            7.302601      -0.113892       1.998474                    0.998797      27.435967      76.503043       0.636524       0.400402      -1.088432       0.056502      -0.088380      -0.012473       0.105636       0.043817       0.005247      -0.010823       0.044431       0.028910      -0.056124       0.011773       0.044351              9.496835      11.335612      -0.132411      -1.462108      11.234869       1.290856       5.920025           0.000030
          175              N       4.062534      12.056355       1.571340      -0.164075      31.325001 0.51898611E+03  0.12628258E+05                                 8.408896                            7.492308      -0.303904       1.933949                    0.997435      28.028674      79.370897       0.620600       0.405608      -1.081864      -0.009180       0.105616      -0.023904       0.108676       0.007883      -0.001936       0.021517       0.060352       0.144010      -0.059525       0.007173       0.052352              8.703460       5.486337      -0.452785       0.834266      10.790284      -0.027770       9.833759           0.000053
          176              N       0.764297      11.713274       0.675205      -0.153863      31.844096 0.51531793E+03  0.12531563E+05                                 8.570069                            7.502519      -0.370008       1.914769                    0.997505      27.983197      79.524503       0.614902       0.409610      -1.077940      -0.038359       0.095839       0.027277       0.106773       0.017007       0.014680      -0.021574       0.044711       0.124047      -0.055350       0.006355       0.048995              9.011772       5.994206      -1.514827       0.793787      11.074683       0.717604       9.966427           0.000046
          177              N       4.949744       6.263485       8.253880      -0.155343      33.804596 0.49943974E+03  0.12002636E+05                                 8.807527                            7.302545      -0.113874       1.998487                    0.998796      27.435657      76.501923       0.636526       0.400402      -1.088432       0.056502      -0.088380       0.012467       0.105636       0.043817      -0.005248       0.010821       0.044433       0.028918      -0.056125       0.011775       0.044350              9.496749      11.335512      -0.132393       1.462092      11.234758      -1.290838       5.919978          -0.000027
          178              N       4.062534      12.056355      10.840510      -0.164079      31.325137 0.51898890E+03  0.12628342E+05                                 8.408918                            7.492326      -0.303898       1.933950                    0.997435      28.028754      79.371167       0.620599       0.405608      -1.081865      -0.009180       0.105618       0.023902       0.108677       0.007882       0.001937      -0.021514       0.060345       0.144014      -0.059521       0.007169       0.052352              8.703486       5.486351      -0.452788      -0.834268      10.790332       0.027776       9.833777          -0.000056
          179              N       0.764297      11.713274      11.736645      -0.153865      31.844451 0.51532515E+03  0.12531784E+05                                 8.570127                            7.502568      -0.370010       1.914764                    0.997505      27.983434      79.525348       0.614900       0.409609      -1.077940      -0.038360       0.095843      -0.027278       0.106778       0.017007      -0.014680       0.021574       0.044708       0.124048      -0.055349       0.006353       0.048995              9.011838       5.994248      -1.514845      -0.793785      11.074795      -0.717623       9.966470          -0.000059
          180              N      -0.721077      11.698904      20.665730      -0.155344      33.805020 0.49944735E+03  0.12002868E+05                                 8.807595                            7.302597      -0.113895       1.998474                    0.998797      27.435920      76.502880       0.636524       0.400402      -1.088432      -0.056501       0.088378       0.012473       0.105635       0.043817       0.005247      -0.010823       0.044431       0.028913      -0.056125       0.011774       0.044351              9.496822      11.335601      -0.132407      -1.462107      11.234843       1.290852       5.920023           0.000009
          181              N       0.166133       5.906034      23.252360      -0.164075      31.324880 0.51898356E+03  0.12628179E+05                                 8.408877                            7.492292      -0.303904       1.933951                    0.997435      28.028584      79.370561       0.620600       0.405609      -1.081864       0.009180      -0.105614       0.023903       0.108674       0.007883      -0.001937       0.021517       0.060354       0.144014      -0.059526       0.007173       0.052353              8.703439       5.486325      -0.452784       0.834265      10.790251      -0.027778       9.833741           0.000046
          182              N       3.464370       6.249115      24.148495      -0.153865      31.844205 0.51532016E+03  0.12531633E+05                                 8.570092                            7.502539      -0.370011       1.914767                    0.997505      27.983269      79.524790       0.614901       0.409610      -1.077939       0.038359      -0.095838      -0.027278       0.106773       0.017008       0.014680      -0.021575       0.044711       0.124047      -0.055351       0.006355       0.048995              9.011797       5.994222      -1.514835       0.793789      11.074724       0.717600       9.966446           0.000043
          183              N       1.522460       6.082065      18.617775      -0.172328      33.741014 0.50115496E+03  0.12024321E+05                                 8.701239                            7.241312       0.039761       2.039514                    0.999442      27.514101      76.039800       0.650615       0.392368      -1.096679       0.066350      -0.082934       0.000006       0.106208       0.042276       0.000001       0.000001       0.029851      -0.021233      -0.041295      -0.007078       0.048372              9.323248      12.054790      -0.124465       0.000001      10.407363       0.000002       5.507591          -0.000004
          184              N       2.706207      11.880324       6.205925      -0.172325      33.741405 0.50116189E+03  0.12024533E+05                                 8.701303                            7.241358       0.039746       2.039504                    0.999442      27.514341      76.040686       0.650613       0.392368      -1.096678      -0.066350       0.082935      -0.000006       0.106210       0.042276       0.000001       0.000000       0.029852      -0.021238      -0.041294      -0.007079       0.048373              9.323322      12.054887      -0.124486      -0.000000      10.407453       0.000003       5.507628           0.000014
          185              O      -2.178661      16.419420      15.547083      -0.620152      34.959065 0.54827363E+03  0.13261240E+05                                 8.460255                            7.250248       0.552358       2.198527                    0.998394      28.855955      76.388572       0.704336       0.359534      -1.137171       0.065359      -0.042081       0.004565       0.077869       0.083596      -0.011640      -0.006849      -0.081136       0.198806      -0.126257       0.050694       0.075562              9.079742       7.211060       1.798541      -0.125727      13.735145      -2.098613       6.293021          -0.000205
          186              O       3.010563      15.332695      15.728296      -0.693409      35.865492 0.59415729E+03  0.14642985E+05                                 8.505719                            7.495013       0.639010       2.209482                    0.999073      29.900423      79.548385       0.700976       0.354548      -1.142686       0.039223      -0.101360       0.022085       0.110905       0.035032       0.003886       0.012229       0.143784       0.114165      -0.099886       0.037155       0.062731              8.880434      12.806909      -0.537113       0.362063       7.483160      -0.674056       6.351231          -0.000183
          187              O       1.232694       1.467527      11.981904      -0.676983      41.346797 0.69879471E+03  0.17940627E+05                                 9.507630                            8.266371       0.164874       2.073719                    0.995808      29.797297      81.001584       0.650589       0.366700      -1.132713      -0.020096       0.019102       0.102355       0.106044      -0.011354       0.028576      -0.009966       0.104869       0.051145      -0.062830      -0.001011       0.063841             10.064961       7.382094      -1.494186      -2.602867      10.599596       4.245245      12.213194          -0.000125
          188              O       0.387182       0.892731      13.956877      -0.656432      39.088923 0.64798182E+03  0.16337948E+05                                 9.174212                            7.956691       0.321455       2.126545                    0.997209      29.440932      79.517578       0.663037       0.366381      -1.132064       0.113205       0.012636      -0.048881       0.123954       0.002757       0.050838      -0.039310       0.093474      -0.018766      -0.076489      -0.006063       0.082552              9.718651       7.409888       2.288148      -1.564804      13.918860      -3.225072       7.827205          -0.000123
          189              O       4.720873       1.390289      13.149362      -0.649442      37.755037 0.65401376E+03  0.16516494E+05                                 8.949706                            7.970711       0.427073       2.152226                    0.997151      29.699829      80.094369       0.665789       0.364283      -1.134500      -0.019557       0.062645      -0.059705       0.088722       0.007215      -0.042057       0.081033       0.088655      -0.029779      -0.113665       0.029697       0.083968              9.607797       7.677073      -2.477378      -0.977302      13.035856       3.585755       8.110463          -0.000165
          190              O       4.469968       1.873477      15.265086      -0.634674      35.064405 0.61960720E+03  0.15466329E+05                                 8.502093                            7.797716       0.366407       2.143327                    0.996196      29.278747      78.978312       0.666785       0.368002      -1.129521      -0.060976       0.107460       0.018968       0.125002       0.029200       0.002048       0.002401       0.123322       0.140707      -0.091703       0.043107       0.048595              8.592422       6.099705      -0.941826      -0.114879       8.103986      -1.323486      11.573574          -0.000116
          191              O       6.407328       1.542969       3.135233      -0.620146      34.958545 0.54826321E+03  0.13260920E+05                                 8.460158                            7.250167       0.552370       2.198533                    0.998394      28.855770      76.387801       0.704342       0.359533      -1.137173      -0.065357       0.042077       0.004557       0.077864       0.083597       0.011642       0.006848      -0.081137       0.198791      -0.126255       0.050694       0.075561              9.079635       7.210980       1.798527       0.125728      13.734978       2.098576       6.292948           0.000177
          192              O       1.218104       2.629694       3.316446      -0.693411      35.865666 0.59416074E+03  0.14643093E+05                                 8.505747                            7.495035       0.638999       2.209477                    0.999073      29.900496      79.548664       0.700975       0.354548      -1.142686      -0.039223       0.101354       0.022076       0.110899       0.035028      -0.003889      -0.012230       0.143787       0.114143      -0.099883       0.037147       0.062735              8.880465      12.806958      -0.537128      -0.362068       7.483188       0.674056       6.351249           0.000113
          193              O       2.995973      16.494862      24.393754      -0.676977      41.346115 0.69878044E+03  0.17940162E+05                                 9.507514                            8.266277       0.164892       2.073729                    0.995808      29.797042      81.000558       0.650594       0.366700      -1.132714       0.020090      -0.019101       0.102354       0.106042      -0.011355      -0.028576       0.009963       0.104875       0.051148      -0.062834      -0.001009       0.063843             10.064830       7.382009      -1.494160       2.602833      10.599429      -4.245168      12.213053           0.000125
          194              O       3.841485      17.069658       1.545027      -0.656432      39.088528 0.64797381E+03  0.16337690E+05                                 9.174140                            7.956633       0.321470       2.126551                    0.997209      29.440797      79.516998       0.663041       0.366381      -1.132065      -0.113208      -0.012636      -0.048878       0.123955       0.002758      -0.050839       0.039313       0.093480      -0.018776      -0.076494      -0.006061       0.082555              9.718571       7.409829       2.288126       1.564789      13.918734       3.225046       7.827151           0.000153
          195              O      -0.492206      16.572100       0.737512      -0.649443      37.754435 0.65400044E+03  0.16516066E+05                                 8.949598                            7.970618       0.427107       2.152240                    0.997152      29.699605      80.093435       0.665795       0.364282      -1.134501       0.019561      -0.062643      -0.059706       0.088722       0.007217       0.042056      -0.081033       0.088654      -0.029780      -0.113664       0.029699       0.083965              9.607676       7.676975      -2.477336       0.977290      13.035675      -3.585707       8.110377           0.000166
          196              O      -0.241301      16.088912       2.853236      -0.634688      35.064122 0.61960043E+03  0.15466109E+05                                 8.502025                            7.797654       0.366463       2.143345                    0.996196      29.278669      78.977823       0.666790       0.368000      -1.129523       0.060978      -0.107458       0.018967       0.125001       0.029202      -0.002049      -0.002399       0.123322       0.140712      -0.091704       0.043106       0.048598              8.592354       6.099658      -0.941815       0.114875       8.103919       1.323482      11.573486           0.000178
          197              O       6.407328       1.542969       9.276617      -0.620149      34.958927 0.54827099E+03  0.13261159E+05                                 8.460232                            7.250229       0.552369       2.198532                    0.998394      28.855884      76.388316       0.704337       0.359534      -1.137172      -0.065359       0.042081      -0.004562       0.077868       0.083597      -0.011640      -0.006849      -0.081136       0.198803      -0.126257       0.050695       0.075562              9.079716       7.211043       1.798539      -0.125726      13.735104      -2.098602       6.293002          -0.000140
          198              O       1.218104       2.629694       9.095404      -0.693407      35.865611 0.59415989E+03  0.14643067E+05                                 8.505743                            7.495034       0.639005       2.209480                    0.999073      29.900446      79.548525       0.700975       0.354548      -1.142685      -0.039222       0.101359      -0.022082       0.110903       0.035031       0.003887       0.012228       0.143786       0.114159      -0.099886       0.037153       0.062733              8.880460      12.806945      -0.537118       0.362065       7.483186      -0.674058       6.351248          -0.000120
          199              O       2.995973      16.494862      12.841796      -0.676982      41.346685 0.69879257E+03  0.17940558E+05                                 9.507613                            8.266359       0.164875       2.073720                    0.995808      29.797255      81.001432       0.650589       0.366700      -1.132713       0.020096      -0.019101      -0.102354       0.106043      -0.011353       0.028576      -0.009965       0.104870       0.051145      -0.062831      -0.001010       0.063841             10.064941       7.382083      -1.494181      -2.602861      10.599568       4.245230      12.213174          -0.000128
          200              O       3.841485      17.069658      10.866823      -0.656434      39.088934 0.64798236E+03  0.16337964E+05                                 9.174210                            7.956692       0.321461       2.126546                    0.997209      29.440947      79.517608       0.663038       0.366381      -1.132064      -0.113207      -0.012634       0.048883       0.123955       0.002757       0.050839      -0.039311       0.093475      -0.018771      -0.076490      -0.006063       0.082553              9.718648       7.409889       2.288148      -1.564804      13.918853      -3.225067       7.827202          -0.000105
          201              O      -0.492206      16.572100      11.674338      -0.649439      37.754893 0.65401030E+03  0.16516384E+05                                 8.949682                            7.970689       0.427075       2.152228                    0.997151      29.699762      80.094120       0.665790       0.364283      -1.134500       0.019557      -0.062645       0.059705       0.088722       0.007215      -0.042058       0.081033       0.088654      -0.029778      -0.113664       0.029696       0.083968              9.607772       7.677051      -2.477370      -0.977301      13.035816       3.585749       8.110449          -0.000169
          202              O      -0.241301      16.088912       9.558614      -0.634675      35.064678 0.61961341E+03  0.15466527E+05                                 8.502149                            7.797766       0.366385       2.143319                    0.996196      29.278832      78.978724       0.666781       0.368003      -1.129520       0.060978      -0.107458      -0.018969       0.125001       0.029201       0.002047       0.002400       0.123322       0.140708      -0.091703       0.043108       0.048595              8.592481       6.099744      -0.941838      -0.114881       8.104047      -1.323493      11.573651          -0.000068
          203              O      -2.178661      16.419420      21.688467      -0.620149      34.958432 0.54826131E+03  0.13260862E+05                                 8.460135                            7.250151       0.552370       2.198533                    0.998394      28.855754      76.387700       0.704343       0.359532      -1.137173       0.065357      -0.042078      -0.004560       0.077864       0.083596       0.011643       0.006848      -0.081138       0.198794      -0.126255       0.050694       0.075561              9.079608       7.210959       1.798522       0.125729      13.734928       2.098570       6.292937           0.000110
          204              O       3.010563      15.332695      21.507254      -0.693411      35.865321 0.59415367E+03  0.14642871E+05                                 8.505684                            7.494983       0.639013       2.209482                    0.999073      29.900385      79.548177       0.700979       0.354547      -1.142686       0.039222      -0.101355      -0.022079       0.110899       0.035028      -0.003889      -0.012231       0.143786       0.114148      -0.099883       0.037149       0.062734              8.880395      12.806855      -0.537119      -0.362064       7.483124       0.674049       6.351207           0.000048
          205              O       1.232694       1.467527       0.429946      -0.676978      41.346249 0.69878338E+03  0.17940257E+05                                 9.507537                            8.266296       0.164887       2.073727                    0.995808      29.797092      81.000764       0.650593       0.366700      -1.132714      -0.020091       0.019099      -0.102354       0.106041      -0.011356      -0.028576       0.009963       0.104875       0.051148      -0.062834      -0.001009       0.063843             10.064857       7.382025      -1.494165       2.602837      10.599466      -4.245185      12.213079           0.000130
          206              O       0.387182       0.892731      23.278673      -0.656428      39.088298 0.64796892E+03  0.16337536E+05                                 9.174105                            7.956604       0.321469       2.126553                    0.997209      29.440699      79.516647       0.663042       0.366381      -1.132065       0.113206       0.012635       0.048877       0.123952       0.002758      -0.050838       0.039313       0.093478      -0.018771      -0.076493      -0.006061       0.082554              9.718532       7.409800       2.288115       1.564783      13.918667       3.225037       7.827128           0.000133
          207              O       4.720873       1.390289      24.086188      -0.649442      37.754488 0.65400174E+03  0.16516108E+05                                 8.949606                            7.970626       0.427105       2.152239                    0.997152      29.699630      80.093526       0.665794       0.364282      -1.134501      -0.019561       0.062641       0.059705       0.088720       0.007217       0.042056      -0.081034       0.088652      -0.029784      -0.113665       0.029700       0.083965              9.607684       7.676983      -2.477338       0.977289      13.035692      -3.585706       8.110378           0.000171
          208              O       4.469968       1.873477      21.970464      -0.634683      35.063742 0.61959156E+03  0.15465827E+05                                 8.501950                            7.797587       0.366486       2.143354                    0.996196      29.278534      78.977218       0.666795       0.367999      -1.129524      -0.060977       0.107457      -0.018967       0.125000       0.029200      -0.002049      -0.002398       0.123320       0.140712      -0.091702       0.043105       0.048597              8.592277       6.099606      -0.941801       0.114871       8.103839       1.323474      11.573387           0.000125
          209              O       5.298868       2.744653      18.617775      -0.638009      38.873619 0.60772138E+03  0.15123094E+05                                 9.111107                            7.677675       0.551130       2.177578                    0.998418      30.026847      81.340626       0.676681       0.363736      -1.130815      -0.058278      -0.010131       0.000013       0.059152       0.072526       0.000006      -0.000004       0.197141       0.231963      -0.161038       0.077321       0.083717              9.794396      15.684606       1.015418       0.000000       6.303647       0.000001       7.394936          -0.000013
          210              O       3.529958       1.465731      18.617775      -0.689499      45.309869 0.79184691E+03  0.21172331E+05                                10.298590                            8.969986      -0.118216       1.931625                    0.997709      33.126477      94.753401       0.601181       0.381043      -1.111444       0.004448       0.076238       0.000015       0.076368       0.143641      -0.000001      -0.000010      -0.046614       0.270040      -0.190526       0.090013       0.100513             10.616611       8.554501       2.735965      -0.000001      14.934830       0.000000       8.360503          -0.000085
          211              O      -1.070201      15.217736       6.205925      -0.638033      38.875129 0.60775073E+03  0.15124012E+05                                 9.111343                            7.677861       0.551117       2.177564                    0.998419      30.027468      81.342907       0.676672       0.363736      -1.130815       0.058284       0.010137      -0.000015       0.059158       0.072525       0.000006      -0.000003       0.197140       0.231975      -0.161038       0.077325       0.083713              9.794659      15.685050       1.015460       0.000001       6.303808       0.000002       7.395118           0.000070
          212              O       0.698709      16.496658       6.205925      -0.689527      45.312417 0.79190410E+03  0.21174256E+05                                10.298987                            8.970322      -0.118237       1.931606                    0.997710      33.127464      94.757315       0.601168       0.381044      -1.111443      -0.004454      -0.076243      -0.000015       0.076373       0.143643       0.000000      -0.000009      -0.046612       0.270072      -0.190534       0.090024       0.100510             10.617024       8.554829       2.736067      -0.000001      14.935421       0.000001       8.360823           0.000064

******************************************************
Auxiliary information for the entire system
The total spin magnetic moment of the unit cell is   0.000102
The total net atomic charge of the unit cell is   -0.000001
Accuracy of reproducing the electrostatic potential in the unit cell:
  The inner radius (bohr) =    5.0000
  The outer radius (bohr) =   12.0000
  Valid grid points have density less than (e/(bohr^3)) =    0.0001
  The number of valid grid points were=        10812
  The rms potential error without charges in kcal/mol is=      8.77352
  The rms potential error with partial charges in kcal/mol is=      2.11287
  The RRMSE value at monopole order=      0.24082
  The rms potential error with partial charges and cloud penetration in kcal/mol is=      2.08661
  The RRMSE value at monopole order with cloud penetration is=      0.23783
  The rms potential error with partial charges and atomic dipoles in kcal/mol is=      1.21859
  The RRMSE value at dipole order=      0.13889
  The rms potential error with partial charges, atomic dipoles and cloud penetration in kcal/mol is=      1.19297
  The RRMSE value at dipole order with cloud penetration=      0.13597

******************************************************
The electron densities and ab initio electrostatic potential were computed in VASP using the PBE functional and
projector augmented wave method. See the main text of the journal article for a description of computational details.
The atomic charges, dipoles, and quadrupoles were computed with the DDEC6 method as described in
(a) T. A. Manz and N. Gabaldon Limas, RSC Adv. 6 (2016) 47771-47801 DOI: 10.1039/c6ra04656h
(b) N. Gabaldon Limas and T. A. Manz, RSC Adv. 8 (2018) 2678-2707 DOI: 10.1039/c7ra11829e.
For each atom in the material, the electron cloud parameters were fit to the spherically averaged atom-in-material
electron density using radial positions for which this density was between 10^-4 and 10^-2 electrons per cubic bohr.
The polarizabilities, dispersion coefficients, and quantum Drude oscillator (QDO) parameters were fit using the MCLF method.
The magnetic structure of the system was optimized in VASP from the default ferromagnetic initial guess using spin polarization.
The atomic spin moments (ASMs) were computed on this optimized magnetic structure using the DDEC6 partition as inputs
to the method of T. A. Manz and D. S. Sholl, J. Chem. Theory Comput. 7 (2011) 4146-4164 DOI: 10.1021/ct200539n.
The RMSE and RRMSE were computed using a uniform grid with Ewald summation.
