# Supplementary material for: A collection of forcefield precursors for metal–organic frameworks
Source: RSC Adv. 2019 Nov 13;9(63):36492–507. doi: 10.1039/c9ra07327b (PMC9075174; doi:10.1039/c9ra07327b)
Supplement: RA-009-C9RA07327B-s6206 [file RA-009-C9RA07327B-s6206.xyz]

  108
jmolscript: load "" {1 1 1} spacegroup "x,y,z" unitcell [{     10.172000     0.000000     0.000000 }, {      0.000000    11.719000     0.000000 }, {      0.000000    -0.404357    14.914520 }]
Mn     9.358647     8.353499    12.960270     0.992345
Mn     1.075384     8.631496    10.236283     0.980994
Mn     4.272647     8.618465     9.411510     0.992517
Mn     6.161384     8.340469    12.135497     0.981009
Mn     0.813353     2.961144     1.954250     0.992258
Mn     9.096616     2.683147     4.678237     0.980585
Mn     5.899353     2.696178     5.503010     0.992184
Mn     4.010616     2.974174     2.779023     0.980917
Mn     0.000000     0.000000     0.000000     1.003403
Mn     5.086000     5.657322     7.457260     1.003774
Mn     0.000000     5.859500     0.000000     1.012743
Mn     5.086000    -0.202179     7.457260     1.013064
H      0.310246    -0.059873    10.983053     0.033461
H      6.312743    10.590580    14.346277     0.031500
H      7.685963     7.235352     9.464754     0.028680
H      7.171260     5.507600    14.665448     0.032869
H      1.986592     5.859507    11.497603     0.028467
H      1.587849     9.351622     1.085777     0.030688
H      5.396246     5.312837    11.388727     0.033592
H      1.226743     6.381384     8.025503     0.031552
H      2.599963     9.736613    12.907026     0.028758
H      2.085260    11.464365     7.706332     0.032896
H      7.072592    11.112458    10.874177     0.028601
H      6.673849     8.024699     6.371483     0.030822
H      9.861754    11.374516     3.931467     0.033445
H      3.859257     0.724063     0.568243     0.031437
H      2.486037     4.079291     5.449766     0.028609
H      3.000740     5.807043     0.249072     0.032800
H      8.185408     5.455136     3.416917     0.028430
H      8.584151     1.963021    13.828743     0.030627
H      4.775754     6.001806     3.525793     0.033518
H      8.945257     4.933259     6.889017     0.031493
H      7.572037     1.578030     2.007494     0.028704
H      8.086740    -0.149722     7.208188     0.032836
H      3.099408     0.202185     4.040343     0.028552
H      3.498151     3.289944     8.543037     0.030737
C      0.115961    11.164330    11.770539     0.525168
C      7.237378    10.423150    14.211002     0.524822
C      8.389866     7.582956    10.000037     0.530765
C      7.339098     6.253003    14.100784     0.534781
C      1.351859     6.135983    12.149368     0.526094
C      1.035510     8.871154     0.480248     0.536938
C      5.201961     5.807635    10.601241     0.525340
C      2.151378     6.548814     8.160778     0.524951
C      3.303866     9.389008    12.371743     0.530836
C      2.253098    10.718962     8.270996     0.534837
C      6.437859    10.835981    10.222412     0.526299
C      6.121510     8.505168     6.977012     0.537095
C     10.056039     0.150313     3.143981     0.525141
C      2.934622     0.891493     0.703518     0.524801
C      1.782134     3.731687     4.914483     0.530679
C      2.832902     5.061640     0.813736     0.534692
C      8.820141     5.178660     2.765152     0.526093
C      9.136490     2.443489    14.434272     0.536903
C      4.970039     5.507008     4.313279     0.525367
C      8.020622     4.765829     6.753742     0.524895
C      6.868134     1.925635     2.542777     0.530757
C      7.918902     0.595681     6.643524     0.534721
C      3.734141     0.478662     4.692108     0.526298
C      4.050490     2.809475     7.937508     0.537118
O      0.052691     9.901508    11.657487    -0.554596
O      7.542233     9.551854    13.324483    -0.554698
O      8.118375     7.829196    11.218105    -0.556500
O      8.552618     6.645708    14.005629    -0.550375
O      0.823017     7.279481    11.986651    -0.551862
O      0.301091     9.152254    14.607579    -0.553065
O     10.120123     0.090047    12.810230    -0.508298
O      8.022656    11.471168    -0.009545    -0.496680
O      6.368994     6.748685    13.531347    -0.500041
O      1.117903     5.347945    13.071980    -0.504819
O      1.091456     7.639155     0.522754    -0.510562
O      9.483356     7.751683     9.443427    -0.504638
O      5.138691     7.070456    10.714293    -0.554531
O      2.456233     7.420111     9.047297    -0.554649
O      3.032375     9.142768    11.153675    -0.556595
O      3.466618    10.326257     8.366151    -0.550381
O      5.909017     9.692483    10.385129    -0.551791
O      5.387091     7.819710     7.764201    -0.553001
O      5.034123     5.162918     9.561550    -0.508356
O      2.936656     5.905154     7.466805    -0.496702
O      1.282994    10.223279     8.840433    -0.499870
O      6.203903    -0.094981     9.299800    -0.504783
O      6.177456     9.737167     6.934506    -0.510389
O      4.397356     9.220281    12.928353    -0.504526
O     10.119309     1.413135     3.257033    -0.554549
O      2.629767     1.762789     1.590037    -0.554659
O      2.053625     3.485447     3.696415    -0.556544
O      1.619382     4.668935     0.908891    -0.550399
O      9.348983     4.035162     2.927869    -0.551824
O      9.870909     2.162389     0.306941    -0.553040
O      0.051877    11.224596     2.104290    -0.508434
O      2.149344     0.247832     0.009545    -0.496839
O      3.803006     4.565958     1.383173    -0.500073
O      9.054097     5.966698     1.842540    -0.504957
O      9.080544     3.675488    14.391766    -0.510625
O      0.688644     3.562960     5.471093    -0.504744
O      5.033309     4.244187     4.200227    -0.554477
O      7.715767     3.894532     5.867223    -0.554548
O      7.139625     2.171875     3.760845    -0.556562
O      6.705382     0.988386     6.548369    -0.550380
O      4.262983     1.622160     4.529391    -0.551741
O      4.784909     3.494933     7.150319    -0.552959
O      5.137877     6.151725     5.352970    -0.508456
O      7.235344     5.409489     7.447715    -0.496873
O      8.889006     1.091364     6.074087    -0.499870
O      3.968097    11.409624     5.614720    -0.504902
O      3.994544     1.577476     7.980014    -0.510447
O      5.774644     2.094362     1.986167    -0.504653

The following XYZ coordinates are in angstroms. Other properties are in atomic units.
The sperically averaged electron density of each atom fit to a function of the form exp(a - br)
eigen_1, eigen_2 and eigen_3 are the three eigenvalues of traceless quadrupole moment tensor
  atom number  atomic symbol              X              Y              Z     net charge C6 coefficient C8 coefficient C10 coefficient fluctuating dipole atomic polarizability isotropic forcefield polarizability              a              b squared Pearson coefficient          <r^3>          <r^4>         wp_QDO          m_QDO          q_QDO       dipole_x       dipole_y       dipole_z         dipole            Qxy            Qxz            Qyz     Q(x^2-y^2)  Q(3z^2 - R^2)        eigen_1        eigen_2        eigen_3 static polarizability      alpha(xx)      alpha(xy)      alpha(xz)      alpha(yy)      alpha(yz)      alpha(zz) atomic spin moment
            1             Mn       9.358647       8.353499      12.960270       0.992345     104.211197 0.24589500E+04  0.84708967E+05                                19.379747                           17.252231       0.145447       1.834223                    0.999684      54.585197     160.745381       0.391701       0.453912      -1.096132      -0.002462      -0.001086      -0.005311       0.005954      -0.003404      -0.006759      -0.001821       0.016602       0.021352      -0.013061       0.000242       0.012819             21.364752      23.165777       0.663936       0.522377      19.811719      -0.397972      21.116760           4.703939
            2             Mn       1.075384       8.631496      10.236283       0.980994     136.661699 0.30832309E+04  0.11138599E+06                                22.188250                           18.696974       0.173896       1.845165                    0.999417      54.340675     159.114185       0.398762       0.425175      -1.124303      -0.008145       0.005103      -0.008866       0.013077      -0.031966       0.019809       0.003961       0.018685       0.064927      -0.047527       0.010558       0.036969             25.753005      31.693693       1.037094      -7.415943      19.838243      -0.170896      25.727078           4.689702
            3             Mn       4.272647       8.618465       9.411510       0.992517     104.214710 0.24590612E+04  0.84712993E+05                                19.379466                           17.252066       0.145611       1.834283                    0.999684      54.583523     160.735915       0.391725       0.453883      -1.096160      -0.002493       0.001096       0.005351       0.006004       0.003369       0.006750      -0.001846       0.016691       0.021376      -0.013093       0.000264       0.012829             21.364372      23.165637      -0.664089      -0.522443      19.810934      -0.397863      21.116544           4.703936
            4             Mn       6.161384       8.340469      12.135497       0.981009     136.663347 0.30832879E+04  0.11138832E+06                                22.188166                           18.696943       0.173927       1.845174                    0.999417      54.340527     159.112822       0.398770       0.425166      -1.124311      -0.008144      -0.005132       0.008921       0.013124       0.032003      -0.019824       0.003939       0.018704       0.064987      -0.047568       0.010554       0.037014             25.752864      31.693326      -1.037013       7.416248      19.838071      -0.170975      25.727195           4.689734
            5             Mn       0.813353       2.961144       1.954250       0.992258     104.211717 0.24589677E+04  0.84709919E+05                                19.380005                           17.252437       0.145445       1.834215                    0.999684      54.585877     160.748906       0.391693       0.453920      -1.096125       0.002461       0.001097       0.005323       0.005966      -0.003377      -0.006751      -0.001825       0.016663       0.021403      -0.013083       0.000254       0.012829             21.365086      23.166369       0.663942       0.522304      19.811918      -0.397992      21.116970           4.704062
            6             Mn       9.096616       2.683147       4.678237       0.980585     136.668067 0.30833942E+04  0.11139567E+06                                22.191276                           18.699310       0.173540       1.845007                    0.999419      54.347309     159.147093       0.398670       0.425259      -1.124224       0.008176      -0.005108       0.008860       0.013093      -0.031961       0.019775       0.003938       0.018709       0.064895      -0.047502       0.010556       0.036947             25.756777      31.699145       1.037556      -7.417273      19.840797      -0.171044      25.730390           4.690190
            7             Mn       5.899353       2.696178       5.503010       0.992184     104.217200 0.24591554E+04  0.84718463E+05                                19.380947                           17.253294       0.145391       1.834161                    0.999684      54.590821     160.768301       0.391674       0.453930      -1.096113       0.002516      -0.001116      -0.005365       0.006030       0.003337       0.006750      -0.001850       0.016754       0.021358      -0.013104       0.000265       0.012838             21.366088      23.167816      -0.664115      -0.522411      19.812482      -0.397943      21.117965           4.704022
            8             Mn       4.010616       2.974174       2.779023       0.980917     136.659409 0.30831551E+04  0.11138340E+06                                22.188919                           18.697461       0.173792       1.845118                    0.999418      54.342606     159.123868       0.398731       0.425208      -1.124273       0.008136       0.005126      -0.008942       0.013131       0.032004      -0.019798       0.003930       0.018710       0.065003      -0.047563       0.010565       0.036997             25.753890      31.695204      -1.037404       7.416307      19.838807      -0.171102      25.727658           4.689730
            9             Mn       0.000000       0.000000       0.000000       1.003403     121.394606 0.27721874E+04  0.97857951E+05                                20.910910                           18.012627       0.156998       1.844170                    0.999444      53.875950     157.701700       0.395339       0.438897      -1.111577       0.000016       0.000017       0.000029       0.000037      -0.023012      -0.043182      -0.030441      -0.023037      -0.046886      -0.069571       0.032207       0.037365             23.757286      20.112156       0.945052       1.576908      28.553469       6.387280      22.606233           4.688306
           10             Mn       5.086000       5.657322       7.457260       1.003774     121.394706 0.27721882E+04  0.97856519E+05                                20.909576                           18.011569       0.157283       1.844272                    0.999443      53.873711     157.686229       0.395392       0.438846      -1.111627       0.000020       0.000011      -0.000017       0.000028       0.023047       0.043230      -0.030432      -0.023082      -0.046980      -0.069635       0.032267       0.037368             23.755622      20.111076      -0.944995      -1.576702      28.551143       6.387034      22.604648           4.688518
           11             Mn       0.000000       5.859500       0.000000       1.012743     137.518532 0.31004252E+04  0.11211183E+06                                22.252798                           18.756000       0.143692       1.839550                    0.999606      53.790646     157.342604       0.398094       0.425491      -1.124607      -0.000002      -0.000020       0.000028       0.000034      -0.015235       0.018533       0.062207       0.054821      -0.028838      -0.083520       0.035917       0.047603             25.742654      21.854837      -0.797614       1.028249      31.140128      -8.860309      24.232995           4.686842
           12             Mn       5.086000      -0.202179       7.457260       1.013064     137.518506 0.31005121E+04  0.11211405E+06                                22.251168                           18.754989       0.143914       1.839633                    0.999605      53.788192     157.326957       0.398151       0.425433      -1.124662      -0.000015      -0.000009      -0.000006       0.000018       0.015233      -0.018575       0.062241       0.054802      -0.028833      -0.083559       0.035902       0.047657             25.740402      21.853467       0.798532      -1.028768      31.136599      -8.859742      24.231142           4.687448
           13              H       0.310246      -0.059873      10.983053       0.033461       1.386837 0.10342963E+02  0.10564317E+03                                 1.874655                            1.744245      -0.872834       2.433119                    0.998893       3.535460       9.316339       0.543636       1.103065      -0.754072       0.013157       0.038655      -0.049334       0.064040       0.004272      -0.000426      -0.008191      -0.012894      -0.006154      -0.008253      -0.004770       0.013023              1.914015       1.530827       0.085614      -0.243727       1.791824      -0.448358       2.419395           0.002305
           14              H       6.312743      10.590580      14.346277       0.031500       1.376892 0.10062747E+02  0.10292895E+03                                 1.917678                            1.756252      -0.945978       2.398389                    0.998158       3.687350       9.990957       0.520951       1.149445      -0.740175      -0.058228       0.013246       0.014722       0.061504      -0.006056      -0.004852       0.000765       0.003504      -0.002974      -0.006962      -0.001835       0.008797              1.984012       2.820491      -0.178814      -0.142598       1.553170       0.159721       1.578376           0.002323
           15              H       7.685963       7.235352       9.464754       0.028680       1.292335 0.92371306E+01  0.94510756E+02                                 1.983809                            1.787721      -1.222173       2.270661                    0.994322       4.092934      11.905637       0.461390       1.297459      -0.702692      -0.045120      -0.023262      -0.036584       0.062572       0.004945       0.005026      -0.003649       0.005128       0.000090      -0.009268       0.002360       0.006908              2.100967       2.491514       0.406987       0.646774       1.705481       0.361338       2.105905           0.001409
           16              H       7.171260       5.507600      14.665448       0.032869       1.456483 0.10679290E+02  0.11138231E+03                                 2.023194                            1.833522      -1.122711       2.321394                    0.995943       3.831818      10.642532       0.497475       1.180487      -0.731888      -0.017878      -0.050048       0.037794       0.065214       0.008351      -0.003121      -0.009676      -0.003728      -0.007318      -0.010715      -0.004386       0.015101              2.119343       1.727538       0.079239      -0.066457       2.475623      -0.798544       2.154869           0.002180
           17              H       1.986592       5.859507      11.497603       0.028467       1.364914 0.10042074E+02  0.10298475E+03                                 1.936166                            1.777930      -0.810967       2.460673                    0.998924       3.687220      10.105818       0.505964       1.180422      -0.732985       0.042621      -0.022881      -0.039184       0.062253      -0.004964      -0.005307       0.005111       0.001230      -0.008631      -0.006952      -0.003543       0.010495              2.006437       2.148522      -0.221856      -0.710038       1.612442       0.161495       2.258347           0.002443
           18              H       1.587849       9.351622       1.085777       0.030688       1.509948 0.11377289E+02  0.11963149E+03                                 2.022437                            1.857753      -1.007141       2.371417                    0.997418       3.721637      10.121076       0.512072       1.137545      -0.744405       0.039825       0.026710       0.045845       0.066342       0.002235       0.015104       0.000284       0.008456       0.007622      -0.012622      -0.005369       0.017991              2.088385       1.942106       0.379873       0.432751       2.242270       0.509689       2.080777           0.002097
           19              H       5.396246       5.312837      11.388727       0.033592       1.386071 0.10335929E+02  0.10555349E+03                                 1.874006                            1.743686      -0.872217       2.433498                    0.998899       3.534301       9.312533       0.543706       1.103109      -0.754064       0.013161      -0.038665       0.049368       0.064073      -0.004273       0.000424      -0.008198      -0.012894      -0.006143      -0.008260      -0.004769       0.013029              1.913336       1.530361      -0.085573       0.243595       1.791202      -0.448136       2.418443           0.002329
           20              H       1.226743       6.381384       8.025503       0.031552       1.376515 0.10059367E+02  0.10288559E+03                                 1.917339                            1.755969      -0.945719       2.398562                    0.998162       3.686706       9.988739       0.520988       1.149461      -0.740173      -0.058244      -0.013251      -0.014714       0.061518       0.006057       0.004848       0.000761       0.003506      -0.002947      -0.006964      -0.001828       0.008792              1.983649       2.819907       0.178769       0.142561       1.552918       0.159671       1.578122           0.002319
           21              H       2.599963       9.736613      12.907026       0.028758       1.291917 0.92335755E+01  0.94465422E+02                                 1.983418                            1.787408      -1.222055       2.270778                    0.994327       4.092121      11.902762       0.461418       1.297505      -0.702685      -0.045137       0.023258       0.036603       0.062594      -0.004950      -0.005022      -0.003649       0.005132       0.000104      -0.009271       0.002362       0.006909              2.100529       2.490954      -0.406864      -0.646575       1.705174       0.361223       2.105460           0.001401
           22              H       2.085260      11.464365       7.706332       0.032896       1.456373 0.10678285E+02  0.11136872E+03                                 2.023059                            1.833410      -1.122487       2.321496                    0.995946       3.831603      10.641638       0.497503       1.180454      -0.731897      -0.017894       0.050047      -0.037791       0.065215      -0.008358       0.003128      -0.009670      -0.003732      -0.007311      -0.010709      -0.004396       0.015105              2.119196       1.727426      -0.079239       0.066455       2.475436      -0.798466       2.154726           0.002169
           23              H       7.072592      11.112458      10.874177       0.028601       1.364318 0.10036771E+02  0.10291734E+03                                 1.935679                            1.777523      -0.810834       2.460836                    0.998927       3.686229      10.102647       0.505992       1.180505      -0.732968       0.042640       0.022885       0.039215       0.062287       0.004962       0.005311       0.005118       0.001227      -0.008632      -0.006959      -0.003540       0.010499              2.005913       2.147951       0.221780       0.709764       1.612067       0.161451       2.257722           0.002444
           24              H       6.673849       8.024699       6.371483       0.030822       1.509147 0.11369925E+02  0.11953411E+03                                 2.021699                            1.857135      -1.006592       2.371736                    0.997425       3.720502      10.116977       0.512167       1.137524      -0.744412       0.039842      -0.026715      -0.045862       0.066366      -0.002237      -0.015111       0.000284       0.008466       0.007641      -0.012626      -0.005377       0.018002              2.087594       1.941417      -0.379665      -0.432516       2.241350       0.509403       2.080016           0.002111
           25              H       9.861754      11.374516       3.931467       0.033445       1.386960 0.10344064E+02  0.10565657E+03                                 1.874698                            1.744284      -0.873010       2.433017                    0.998892       3.535669       9.316796       0.543659       1.102997      -0.754088      -0.013159      -0.038639       0.049330       0.064028       0.004270      -0.000427      -0.008187      -0.012891      -0.006159      -0.008249      -0.004770       0.013019              1.914059       1.530862       0.085616      -0.243737       1.791863      -0.448366       2.419451           0.002312
           26              H       3.859257       0.724063       0.568243       0.031437       1.377149 0.10065028E+02  0.10295835E+03                                 1.917927                            1.756460      -0.946230       2.398250                    0.998155       3.687764       9.992443       0.520915       1.149457      -0.740171       0.058225      -0.013236      -0.014706       0.061494      -0.006055      -0.004847       0.000765       0.003500      -0.002976      -0.006959      -0.001834       0.008793              1.984280       2.820927      -0.178843      -0.142618       1.553351       0.159756       1.578563           0.002328
           27              H       2.486037       4.079291       5.449766       0.028609       1.292598 0.92393806E+01  0.94539487E+02                                 1.984064                            1.787927      -1.222268       2.270580                    0.994318       4.093455      11.907493       0.461368       1.297442      -0.702695       0.045111       0.023255       0.036578       0.062560       0.004944       0.005028      -0.003644       0.005115       0.000101      -0.009265       0.002358       0.006906              2.101252       2.491897       0.407072       0.646901       1.705679       0.361405       2.106180           0.001414
           28              H       3.000740       5.807043       0.249072       0.032800       1.456898 0.10682920E+02  0.11142881E+03                                 2.023489                            1.833764      -1.122948       2.321223                    0.995940       3.832446      10.644433       0.497474       1.180397      -0.731908       0.017872       0.050032      -0.037774       0.065188       0.008350      -0.003120      -0.009668      -0.003724      -0.007317      -0.010708      -0.004385       0.015093              2.119667       1.727779       0.079250      -0.066464       2.476022      -0.798725       2.155201           0.002181
           29              H       8.185408       5.455136       3.416917       0.028430       1.365045 0.10043236E+02  0.10299958E+03                                 1.936281                            1.778028      -0.811109       2.460598                    0.998923       3.687424      10.106501       0.505952       1.180415      -0.732987      -0.042621       0.022868       0.039184       0.062249      -0.004960      -0.005306       0.005110       0.001235      -0.008627      -0.006951      -0.003539       0.010490              2.006561       2.148663      -0.221876      -0.710107       1.612528       0.161506       2.258493           0.002445
           30              H       8.584151       1.963021      13.828743       0.030627       1.510231 0.11379866E+02  0.11966519E+03                                 2.022670                            1.857948      -1.007197       2.371357                    0.997417       3.722034      10.122387       0.512052       1.137526      -0.744409      -0.039823      -0.026706      -0.045831       0.066329       0.002234       0.015097       0.000288       0.008458       0.007622      -0.012614      -0.005371       0.017985              2.088633       1.942326       0.379939       0.432828       2.242549       0.509778       2.081023           0.002095
           31              H       4.775754       6.001806       3.525793       0.033518       1.386488 0.10339798E+02  0.10560361E+03                                 1.874435                            1.744055      -0.872538       2.433324                    0.998896       3.534884       9.314745       0.543626       1.103163      -0.754049      -0.013162       0.038651      -0.049364       0.064062      -0.004272       0.000425      -0.008194      -0.012876      -0.006136      -0.008254      -0.004764       0.013019              1.913784       1.530671      -0.085601       0.243685       1.791611      -0.448285       2.419069           0.002345
           32              H       8.945257       4.933259       6.889017       0.031493       1.376874 0.10062621E+02  0.10292784E+03                                 1.917710                            1.756280      -0.946059       2.398373                    0.998158       3.687312       9.991019       0.520926       1.149497      -0.740163       0.058235       0.013234       0.014699       0.061502       0.006055       0.004842       0.000761       0.003502      -0.002952      -0.006958      -0.001827       0.008786              1.984045       2.820541       0.178810       0.142591       1.553190       0.159724       1.578404           0.002324
           33              H       7.572037       1.578030       2.007494       0.028704       1.292109 0.92352377E+01  0.94486738E+02                                 1.983613                            1.787566      -1.222113       2.270723                    0.994323       4.092531      11.904250       0.461398       1.297500      -0.702685       0.045131      -0.023250      -0.036593       0.062581      -0.004950      -0.005024      -0.003645       0.005126       0.000100      -0.009268       0.002359       0.006909              2.100747       2.491245      -0.406926      -0.646667       1.705327       0.361273       2.105670           0.001413
           34              H       8.086740      -0.149722       7.208188       0.032836       1.456875 0.10682703E+02  0.11142531E+03                                 2.023408                            1.833697      -1.122797       2.321278                    0.995942       3.832370      10.643953       0.497506       1.180335      -0.731922       0.017890      -0.050025       0.037770       0.065185      -0.008356       0.003127      -0.009662      -0.003729      -0.007306      -0.010701      -0.004395       0.015096              2.119577       1.727714      -0.079253       0.066465       2.475902      -0.798674       2.155114           0.002174
           35              H       3.099408       0.202185       4.040343       0.028552       1.364496 0.10038403E+02  0.10293904E+03                                 1.935911                            1.777717      -0.811004       2.460750                    0.998925       3.686546      10.104009       0.505939       1.180571      -0.732953      -0.042640      -0.022873      -0.039215       0.062283       0.004958       0.005313       0.005115       0.001237      -0.008617      -0.006956      -0.003539       0.010495              2.006163       2.148226       0.221818       0.709896       1.612245       0.161474       2.258016           0.002458
           36              H       3.498151       3.289944       8.543037       0.030737       1.509610 0.11374179E+02  0.11959049E+03                                 2.022141                            1.857505      -1.006760       2.371619                    0.997423       3.721139      10.119334       0.512104       1.137552      -0.744404      -0.039840       0.026712       0.045847       0.066353      -0.002239      -0.015099       0.000290       0.008461       0.007641      -0.012615      -0.005376       0.017991              2.088066       1.941834      -0.379790      -0.432664       2.241881       0.509572       2.080483           0.002113
           37              C       0.115961      11.164330      11.770539       0.525168      19.295501 0.21114325E+03  0.41932831E+04                                 6.447726                            5.037528       0.407264       2.191587                    0.999921      22.092561      60.675733       0.684290       0.450701      -1.031082      -0.009682      -0.043499       0.046233       0.064213      -0.004758       0.036510      -0.023713       0.175910      -0.189060      -0.086785      -0.040177       0.126962              7.127023       4.071983      -0.244213      -0.988891       8.667462       1.682197       8.641623           0.021716
           38              C       7.237378      10.423150      14.211002       0.524822      20.034509 0.20810563E+03  0.41113184E+04                                 6.575514                            4.963683       0.505483       2.224174                    0.999708      21.912319      59.704920       0.698318       0.443972      -1.036652       0.060736      -0.028706      -0.012113       0.068261      -0.010258      -0.018580      -0.106577      -0.090897       0.081672      -0.090457      -0.045841       0.136298              7.470528       8.001488       0.753846       0.931846       7.145912       3.652285       7.264182           0.018576
           39              C       8.389866       7.582956      10.000037       0.530765      19.716963 0.21889711E+03  0.43967117E+04                                 6.627208                            5.167681       0.276182       2.150364                    0.999699      22.279561      61.998625       0.666554       0.457491      -1.024884       0.043864       0.021439       0.048257       0.068647      -0.045196       0.030671      -0.047782      -0.178321      -0.149277      -0.088789      -0.051316       0.140105              7.357005       9.528109       1.019653      -0.551928       4.224271       1.207994       8.318636           0.018980
           40              C       7.339098       6.253003      14.100784       0.534781      20.029008 0.21427542E+03  0.42775752E+04                                 6.668841                            5.104113       0.230636       2.134361                    0.999740      22.167489      61.338231       0.672948       0.455931      -1.026576       0.023153       0.053311      -0.033327       0.066998      -0.002441      -0.037057       0.095304      -0.087944       0.164255      -0.091165      -0.046127       0.137292              7.471952       9.479545      -0.590465       1.610269       6.738752      -2.747953       6.197559           0.018575
           41              C       1.351859       6.135983      12.149368       0.526094      19.310313 0.20927792E+03  0.41394254E+04                                 6.409478                            4.975990       0.559929       2.242428                    0.999681      21.895828      59.655051       0.697947       0.443677      -1.037041      -0.046050       0.029154       0.037564       0.066193       0.054719       0.072125       0.064025       0.095790      -0.056519      -0.093768      -0.044007       0.137775              7.128209       5.545866      -0.929204      -1.783671       8.032074      -2.460224       7.806687           0.016923
           42              C       1.035510       8.871154       0.480248       0.536938      19.788489 0.21250152E+03  0.42380218E+04                                 6.629312                            5.092322       0.286279       2.153851                    0.999853      22.203931      61.630451       0.671126       0.457616      -1.024501      -0.048021      -0.020644      -0.037844       0.064532       0.006667      -0.086413       0.000507       0.143630       0.099775      -0.089040      -0.042387       0.131426              7.445484       5.241784      -0.346190       1.657861      11.302858      -0.291194       5.791811           0.020697
           43              C       5.201961       5.807635      10.601241       0.525340      19.292028 0.21110235E+03  0.41922550E+04                                 6.447117                            5.037178       0.407174       2.191639                    0.999920      22.089044      60.663907       0.684288       0.450726      -1.031071      -0.009695       0.043471      -0.046220       0.064187       0.004772      -0.036523      -0.023668       0.175943      -0.189112      -0.086756      -0.040234       0.126991              7.126293       4.071690       0.244220       0.988717       8.666573       1.682158       8.640615           0.021733
           44              C       2.151378       6.548814       8.160778       0.524951      20.031740 0.20807319E+03  0.41105059E+04                                 6.574989                            4.963357       0.505585       2.224267                    0.999709      21.909800      59.696269       0.698330       0.443983      -1.036649       0.060714       0.028661       0.012120       0.068224       0.010245       0.018554      -0.106577      -0.090934       0.081853      -0.090428      -0.045894       0.136322              7.469903       8.000703      -0.753797      -0.931805       7.145295       3.651968       7.263712           0.018572
           45              C       3.303866       9.389008      12.371743       0.530836      19.714873 0.21887276E+03  0.43960946E+04                                 6.626863                            5.167497       0.276035       2.150365                    0.999698      22.277469      61.991642       0.666547       0.457509      -1.024875       0.043823      -0.021495      -0.048253       0.068635       0.045209      -0.030634      -0.047795      -0.178332      -0.149214      -0.088757      -0.051351       0.140108              7.356581       9.527551      -1.019526       0.552082       4.224065       1.207859       8.318126           0.018975
           46              C       2.253098      10.718962       8.270996       0.534837      20.027992 0.21426353E+03  0.42772639E+04                                 6.668585                            5.103956       0.230875       2.134458                    0.999740      22.166487      61.334247       0.672963       0.455929      -1.026581       0.023189      -0.053302       0.033342       0.067012       0.002416       0.037074       0.095325      -0.087954       0.164332      -0.091207      -0.046116       0.137323              7.471646       9.479162       0.590403      -1.610208       6.738424      -2.747802       6.197353           0.018559
           47              C       6.437859      10.835981      10.222412       0.526299      19.307111 0.20924067E+03  0.41384891E+04                                 6.408886                            4.975644       0.560069       2.242554                    0.999682      21.892638      59.644199       0.697954       0.443694      -1.037034      -0.046050      -0.029123      -0.037546       0.066170      -0.054748      -0.072159       0.064004       0.095756      -0.056527      -0.093740      -0.044065       0.137805              7.127493       5.545291       0.929093       1.783372       8.031347      -2.459985       7.805842           0.016950
           48              C       6.121510       8.505168       6.977012       0.537095      19.786277 0.21247903E+03  0.42374324E+04                                 6.628844                            5.092103       0.286404       2.153945                    0.999853      22.201411      61.621072       0.671135       0.457625      -1.024503      -0.048002       0.020657       0.037851       0.064526      -0.006656       0.086422       0.000488       0.143665       0.099850      -0.089065      -0.042385       0.131450              7.444875       5.241386       0.346317      -1.657624      11.301877      -0.291363       5.791362           0.020729
           49              C      10.056039       0.150313       3.143981       0.525141      19.296294 0.21115294E+03  0.41935301E+04                                 6.447909                            5.037653       0.407122       2.191521                    0.999921      22.093348      60.678587       0.684278       0.450703      -1.031080       0.009679       0.043482      -0.046234       0.064202      -0.004770       0.036497      -0.023695       0.175938      -0.189011      -0.086762      -0.040202       0.126964              7.127227       4.072108      -0.244242      -0.988937       8.667745       1.682277       8.641829           0.021728
           50              C       2.934622       0.891493       0.703518       0.524801      20.035157 0.20811176E+03  0.41114871E+04                                 6.575706                            4.963784       0.505243       2.224081                    0.999709      21.913037      59.708049       0.698302       0.443977      -1.036645      -0.060738       0.028691       0.012118       0.068258      -0.010239      -0.018556      -0.106588      -0.090871       0.081634      -0.090438      -0.045861       0.136299              7.470760       8.001859       0.753861       0.931874       7.146075       3.652371       7.264347           0.018586
           51              C       1.782134       3.731687       4.914483       0.530679      19.718428 0.21891408E+03  0.43971362E+04                                 6.627403                            5.167768       0.276268       2.150349                    0.999699      22.281121      62.003498       0.666571       0.457471      -1.024895      -0.043848      -0.021460      -0.048268       0.068651      -0.045176       0.030691      -0.047776      -0.178297      -0.149303      -0.088799      -0.051290       0.140089              7.357262       9.528609       1.019740      -0.551897       4.224377       1.208030       8.318801           0.018996
           52              C       2.832902       5.061640       0.813736       0.534692      20.030721 0.21429418E+03  0.42780473E+04                                 6.669122                            5.104263       0.230682       2.134334                    0.999740      22.169196      61.343843       0.672952       0.455918      -1.026583      -0.023174      -0.053305       0.033343       0.067009      -0.002440      -0.037060       0.095294      -0.087988       0.164266      -0.091176      -0.046117       0.137292              7.472305       9.479931      -0.590495       1.610356       6.739112      -2.748161       6.197872           0.018583
           53              C       8.820141       5.178660       2.765152       0.526093      19.310407 0.20927829E+03  0.41394399E+04                                 6.409507                            4.975997       0.559829       2.242389                    0.999681      21.896026      59.655889       0.697945       0.443677      -1.037039       0.046040      -0.029140      -0.037570       0.066184       0.054738       0.072120       0.064007       0.095808      -0.056490      -0.093751      -0.044027       0.137778              7.128240       5.545931      -0.929218      -1.783722       8.032082      -2.460201       7.806707           0.016937
           54              C       9.136490       2.443489      14.434272       0.536903      19.788505 0.21250037E+03  0.42380040E+04                                 6.629349                            5.092327       0.286236       2.153834                    0.999853      22.204162      61.631646       0.671120       0.457619      -1.024496       0.047993       0.020659       0.037877       0.064536       0.006676      -0.086424       0.000530       0.143652       0.099779      -0.089056      -0.042388       0.131444              7.445521       5.241852      -0.346130       1.657925      11.302820      -0.291142       5.791892           0.020699
           55              C       4.970039       5.507008       4.313279       0.525367      19.293330 0.21111738E+03  0.41926467E+04                                 6.447383                            5.037324       0.406998       2.191549                    0.999920      22.090588      60.669704       0.684281       0.450720      -1.031070       0.009699      -0.043441       0.046222       0.064169       0.004773      -0.036507      -0.023661       0.175957      -0.189070      -0.086743      -0.040242       0.126986              7.126597       4.071839       0.244213       0.988817       8.666914       1.682077       8.641038           0.021753
           56              C       8.020622       4.765829       6.753742       0.524895      20.034248 0.20810184E+03  0.41112378E+04                                 6.575545                            4.963694       0.505257       2.224110                    0.999709      21.912130      59.704989       0.698303       0.443982      -1.036643      -0.060710      -0.028648      -0.012096       0.068211       0.010225       0.018529      -0.106580      -0.090896       0.081791      -0.090403      -0.045907       0.136310              7.470568       8.001519      -0.753855      -0.931882       7.145881       3.652314       7.264302           0.018581
           57              C       6.868134       1.925635       2.542777       0.530757      19.717316 0.21890356E+03  0.43968650E+04                                 6.627238                            5.167725       0.276161       2.150348                    0.999699      22.279833      61.999163       0.666559       0.457485      -1.024889      -0.043813       0.021505       0.048235       0.068620       0.045199      -0.030646      -0.047785      -0.178289      -0.149246      -0.088754      -0.051333       0.140087              7.357034       9.528255      -1.019613       0.552103       4.224278       1.207942       8.318570           0.019004
           58              C       7.918902       0.595681       6.643524       0.534721      20.031132 0.21430035E+03  0.42781857E+04                                 6.669113                            5.104272       0.230909       2.134403                    0.999740      22.169442      61.343903       0.672966       0.455907      -1.026593      -0.023206       0.053306      -0.033358       0.067028       0.002407       0.037085       0.095297      -0.088020       0.164344      -0.091229      -0.046082       0.137311              7.472284       9.479936       0.590458      -1.610357       6.739033      -2.748128       6.197881           0.018565
           59              C       3.734141       0.478662       4.692108       0.526298      19.308175 0.20925341E+03  0.41388160E+04                                 6.409109                            4.975774       0.559943       2.242492                    0.999682      21.893752      59.648327       0.697947       0.443690      -1.037034       0.046042       0.029096       0.037550       0.066155      -0.054758      -0.072147       0.063989       0.095781      -0.056517      -0.093728      -0.044071       0.137799              7.127752       5.545538       0.929153       1.783503       8.031604      -2.460032       7.806114           0.016978
           60              C       4.050490       2.809475       7.937508       0.537118      19.786958 0.21248587E+03  0.42376136E+04                                 6.628942                            5.092129       0.286339       2.153906                    0.999853      22.202403      61.624654       0.671143       0.457615      -1.024506       0.047962      -0.020680      -0.037880       0.064521      -0.006667       0.086419       0.000515       0.143680       0.099845      -0.089077      -0.042374       0.131451              7.444983       5.241528       0.346214      -1.657753      11.301888      -0.291267       5.791533           0.020739
           61              O       0.052691       9.901508      11.657487      -0.554596      41.336154 0.65008234E+03  0.16433408E+05                                 9.582550                            8.000502      -0.252534       1.972500                    0.993659      28.319605      77.034757       0.656220       0.369230      -1.127864      -0.000915       0.060182       0.016334       0.062366      -0.002207       0.024373       0.014876      -0.033490      -0.208706      -0.077625       0.024277       0.053348             10.608297       7.714344      -0.347763      -1.417450      15.719853       2.117633       8.390693           0.082800
           62              O       7.542233       9.551854      13.324483      -0.554698      42.524424 0.63431384E+03  0.15887014E+05                                 9.711821                            7.834813      -0.019007       2.051256                    0.993636      27.923433      74.839561       0.673882       0.362898      -1.136293      -0.001777       0.045096       0.048197       0.066029      -0.013360      -0.020345       0.016899      -0.101037       0.142057      -0.078577       0.017356       0.061221             11.128628       9.145410      -0.679784       0.373688      12.025009       6.148517      12.215464           0.084966
           63              O       8.118375       7.829196      11.218105      -0.556500      38.986102 0.61554947E+03  0.15328393E+05                                 9.164021                            7.733340      -0.078104       2.025763                    0.995344      28.079014      75.467694       0.675103       0.364336      -1.133195       0.027636      -0.012332      -0.056524       0.064115      -0.034997      -0.025178       0.001437      -0.096617       0.120790      -0.084248       0.032789       0.051458             10.070077       9.615692      -0.460454      -1.252783       5.993202       1.932018      14.601338           0.078896
           64              O       8.552618       6.645708      14.005629      -0.550375      38.768125 0.60823504E+03  0.15093643E+05                                 9.128476                            7.672922      -0.182174       1.999407                    0.993264      27.881959      74.687999       0.679989       0.362979      -1.134810      -0.063299      -0.013391       0.001789       0.064725       0.022691      -0.015387       0.051771       0.063427      -0.022038      -0.077118       0.034343       0.042775             10.041837      14.117052       1.237070       0.713739       8.939119      -2.362198       7.069339           0.086091
           65              O       0.823017       7.279481      11.986651      -0.551862      39.795426 0.64106553E+03  0.16113669E+05                                 9.276556                            7.903984      -0.132354       2.012565                    0.993989      28.030868      75.491279       0.666796       0.365444      -1.133252       0.020992      -0.056730       0.022303       0.064471      -0.008049       0.051908       0.004167      -0.050838      -0.164427      -0.086006       0.031692       0.054314             10.129614       8.597683      -3.008336      -0.531747      13.665899      -2.694396       8.125260           0.081470
           66              O       0.301091       9.152254      14.607579      -0.553065      39.580843 0.63240674E+03  0.15873838E+05                                 9.325781                            7.876573      -0.209002       1.990882                    0.992972      28.134672      76.214983       0.663302       0.367883      -1.129106       0.026793      -0.040803       0.043960       0.065691      -0.033857      -0.009569      -0.044641       0.048017       0.050266      -0.072071       0.024992       0.047079             10.308573       8.294242      -2.106307       2.865894      12.727741      -1.130443       9.903737           0.085570
           67              O      10.120123       0.090047      12.810230      -0.508298      33.897524 0.46935863E+03  0.10887947E+05                                 8.253197                            6.654241       0.414880       2.197559                    0.997491      26.486855      68.013352       0.746348       0.353772      -1.145124       0.008637      -0.036596      -0.033923       0.050643      -0.020381       0.010202       0.065859       0.107740       0.060370      -0.103551       0.047250       0.056301              9.336768       5.434286      -0.884201      -1.144351       9.254200       4.947087      13.321817           0.048200
           68              O       8.022656      11.471168      -0.009545      -0.496680      34.140771 0.47292715E+03  0.10990920E+05                                 8.311646                            6.702462       0.453303       2.216849                    0.997079      26.293074      67.565776       0.739879       0.356210      -1.143222      -0.020539      -0.039437      -0.028830       0.052994       0.054064       0.050793      -0.035596      -0.058067       0.039625      -0.101400       0.045019       0.056381              9.423083      10.147742       3.387970       3.089755       9.206409       4.109588       8.915097           0.046428
           69              O       6.368994       6.748685      13.531347      -0.500041      31.657580 0.43546000E+03  0.99054498E+04                                 7.838224                            6.363510       0.579002       2.256815                    0.998433      26.005265      65.938454       0.772154       0.348720      -1.150245       0.052345      -0.006573       0.020832       0.056720      -0.070013       0.044586       0.037181      -0.010619       0.092815      -0.109607       0.051989       0.057618              8.808857      10.643837      -2.751940       3.762009       7.286760      -2.987134       8.495974           0.050043
           70              O       1.117903       5.347945      13.071980      -0.504819      31.748470 0.43637617E+03  0.99341881E+04                                 7.850081                            6.371246       0.422176       2.197075                    0.998247      26.283174      66.728439       0.771287       0.348834      -1.149840      -0.008841       0.039845      -0.032945       0.052451       0.073342       0.039639      -0.045823       0.019553       0.115638      -0.116882       0.054702       0.062179              8.862091       5.682539       0.988549      -1.914164       9.136526      -5.012659      11.767208           0.045197
           71              O       1.091456       7.639155       0.522754      -0.510562      35.209709 0.47452910E+03  0.11037972E+05                                 8.487767                            6.692882       0.477312       2.220219                    0.997670      26.464520      68.046594       0.743849       0.353993      -1.144956      -0.014747       0.053558      -0.007552       0.056062      -0.005254      -0.083686      -0.002369      -0.064371      -0.107322      -0.109581       0.049661       0.059920              9.778639       5.735116      -0.008605       0.306788      17.977311      -1.019777       5.623488           0.048805
           72              O       9.483356       7.751683       9.443427      -0.504638      31.793822 0.45212530E+03  0.10387581E+05                                 7.887383                            6.506165       0.535319       2.240766                    0.997960      26.248850      67.015598       0.759325       0.351093      -1.147630      -0.043923       0.003559       0.042431       0.061175      -0.006962      -0.048344      -0.047772       0.012909      -0.236643      -0.111097       0.044637       0.066461              8.774393      14.349410       1.344061      -2.218973       5.184206       0.162586       6.789562           0.050745
           73              O       5.138691       7.070456      10.714293      -0.554531      41.332766 0.65003142E+03  0.16431792E+05                                 9.582085                            8.000251      -0.252692       1.972474                    0.993658      28.318255      77.030205       0.656223       0.369236      -1.127860      -0.000916      -0.060179      -0.016223       0.062334       0.002199      -0.024399       0.014858      -0.033475      -0.208733      -0.077640       0.024299       0.053341             10.607684       7.714198       0.347793       1.417409      15.718433       2.117570       8.390420           0.082793
           74              O       2.456233       7.420111       9.047297      -0.554649      42.522081 0.63427875E+03  0.15885914E+05                                 9.711530                            7.834650      -0.019320       2.051172                    0.993635      27.922496      74.836512       0.673882       0.362903      -1.136289      -0.001852      -0.045113      -0.048101       0.065973       0.013392       0.020356       0.016891      -0.101068       0.142125      -0.078612       0.017372       0.061240             11.128253       9.145191       0.679676      -0.373816      12.024415       6.148160      12.215154           0.084961
           75              O       3.032375       9.142768      11.153675      -0.556595      38.987225 0.61558095E+03  0.15329375E+05                                 9.164196                            7.733547      -0.078077       2.025761                    0.995345      28.079688      75.470038       0.675093       0.364337      -1.133194       0.027561       0.012308       0.056598       0.064144       0.034972       0.025159       0.001441      -0.096593       0.120818      -0.084221       0.032776       0.051446             10.070239       9.616108       0.460474       1.252785       5.993313       1.931950      14.601296           0.078919
           76              O       3.466618      10.326257       8.366151      -0.550381      38.768455 0.60824555E+03  0.15093940E+05                                 9.128442                            7.672930      -0.182392       1.999332                    0.993263      27.882427      74.688878       0.679998       0.362973      -1.134816      -0.063354       0.013404      -0.001760       0.064780      -0.022686       0.015380       0.051764       0.063429      -0.022011      -0.077107       0.034338       0.042769             10.041769      14.116893      -1.237011      -0.713767       8.939040      -2.362210       7.069374           0.086065
           77              O       5.909017       9.692483      10.385129      -0.551791      39.793571 0.64104290E+03  0.16112936E+05                                 9.276247                            7.903843      -0.132579       2.012498                    0.993991      28.030303      75.489045       0.666803       0.365444      -1.133254       0.021024       0.056719      -0.022210       0.064439       0.008057      -0.051910       0.004189      -0.050846      -0.164515      -0.086030       0.031696       0.054333             10.129187       8.597438       3.008018       0.531806      13.665071      -2.694224       8.125052           0.081424
           78              O       5.387091       7.819710       7.764201      -0.553001      39.581475 0.63243129E+03  0.15874649E+05                                 9.325998                            7.876846      -0.209436       1.990741                    0.992972      28.135012      76.217021       0.663274       0.367894      -1.129094       0.026818       0.040813      -0.043942       0.065695       0.033857       0.009585      -0.044649       0.048050       0.050278      -0.072092       0.025016       0.047075             10.308747       8.294359       2.106168      -2.865762      12.728002      -1.130185       9.903880           0.085606
           79              O       5.034123       5.162918       9.561550      -0.508356      33.895460 0.46933743E+03  0.10887283E+05                                 8.252668                            6.653942       0.415142       2.197631                    0.997492      26.487079      68.012383       0.746393       0.353756      -1.145142       0.008629       0.036569       0.034017       0.050684       0.020387      -0.010204       0.065823       0.107754       0.060401      -0.103530       0.047254       0.056275              9.336080       5.434047       0.884082       1.144146       9.253553       4.946581      13.320638           0.048288
           80              O       2.936656       5.905154       7.466805      -0.496702      34.139592 0.47291304E+03  0.10990480E+05                                 8.311370                            6.702292       0.453322       2.216854                    0.997079      26.293029      67.564713       0.739902       0.356202      -1.143231      -0.020627       0.039421       0.028797       0.052998      -0.054052      -0.050774      -0.035601      -0.058027       0.039694      -0.101376       0.045017       0.056360              9.422739      10.147240      -3.387698      -3.089572       9.206022       4.109471       8.914954           0.046500
           81              O       1.282994      10.223279       8.840433      -0.499870      31.653178 0.43538740E+03  0.99033834E+04                                 7.837563                            6.363031       0.578734       2.256779                    0.998432      26.003051      65.931414       0.772173       0.348725      -1.150240       0.052309       0.006579      -0.020758       0.056661       0.070018      -0.044589       0.037212      -0.010600       0.092846      -0.109630       0.052015       0.057615              8.808083      10.642860       2.751618      -3.761651       7.286081      -2.986761       8.495310           0.049970
           82              O       6.203903      -0.094981       9.299800      -0.504783      31.742998 0.43629727E+03  0.99318632E+04                                 7.848875                            6.370422       0.422630       2.197232                    0.998248      26.282293      66.722670       0.771388       0.348807      -1.149872      -0.008804      -0.039824       0.033014       0.052473      -0.073308      -0.039615      -0.045804       0.019555       0.115649      -0.116833       0.054667       0.062166              8.860612       5.681718      -0.988302       1.913686       9.135042      -5.011622      11.765077           0.045178
           83              O       6.177456       9.737167       6.934506      -0.510389      35.200671 0.47439560E+03  0.11034026E+05                                 8.486151                            6.691822       0.477448       2.220324                    0.997669      26.461674      68.035396       0.743932       0.353981      -1.144973      -0.014709      -0.053569       0.007521       0.056059       0.005248       0.083653      -0.002378      -0.064352      -0.107251      -0.109536       0.049644       0.059892              9.776567       5.734155       0.008781      -0.306711      17.972967      -1.019694       5.622579           0.048772
           84              O       4.397356       9.220281      12.928353      -0.504526      31.788398 0.45203391E+03  0.10384936E+05                                 7.886520                            6.505528       0.535516       2.240896                    0.997959      26.246157      67.006533       0.759360       0.351096      -1.147630      -0.043928      -0.003587      -0.042317       0.061101       0.006968       0.048341      -0.047778       0.012915      -0.236559      -0.111081       0.044630       0.066451              8.773391      14.347594      -1.343793       2.218830       5.183709       0.162549       6.788872           0.050757
           85              O      10.119309       1.413135       3.257033      -0.554549      41.333250 0.65002148E+03  0.16431466E+05                                 9.582072                            8.000091      -0.252475       1.972544                    0.993657      28.318286      77.029928       0.656242       0.369227      -1.127868       0.000896      -0.060142      -0.016285       0.062315      -0.002206       0.024377       0.014885      -0.033496      -0.208716      -0.077631       0.024277       0.053354             10.607776       7.713991      -0.347738      -1.417338      15.719135       2.117552       8.390201           0.082798
           86              O       2.629767       1.762789       1.590037      -0.554659      42.522648 0.63427687E+03  0.15885871E+05                                 9.711622                            7.834626      -0.018994       2.051285                    0.993634      27.922511      74.836809       0.673884       0.362902      -1.136288       0.001800      -0.045076      -0.048157       0.065986      -0.013356      -0.020342       0.016896      -0.101056       0.142044      -0.078583       0.017366       0.061217             11.128415       9.145214      -0.679826       0.373598      12.024819       6.148426      12.215212           0.084955
           87              O       2.053625       3.485447       3.696415      -0.556544      38.987796 0.61557727E+03  0.15329262E+05                                 9.164262                            7.733491      -0.078087       2.025762                    0.995343      28.079700      75.470050       0.675099       0.364334      -1.133197      -0.027637       0.012318       0.056535       0.064123      -0.034988      -0.025187       0.001433      -0.096577       0.120794      -0.084230       0.032777       0.051453             10.070375       9.616051      -0.460475      -1.252943       5.993319       1.932083      14.601755           0.078905
           88              O       1.619382       4.668935       0.908891      -0.550399      38.768574 0.60823823E+03  0.15093745E+05                                 9.128540                            7.672934      -0.182088       1.999435                    0.993263      27.882092      74.688458       0.679990       0.362978      -1.134810       0.063315       0.013372      -0.001742       0.064735       0.022681      -0.015378       0.051772       0.063429      -0.022050      -0.077113       0.034340       0.042772             10.041930      14.117373       1.237155       0.713731       8.939099      -2.362169       7.069319           0.086090
           89              O       9.348983       4.035162       2.927869      -0.551824      39.792884 0.64101285E+03  0.16112005E+05                                 9.276159                            7.903650      -0.132327       2.012598                    0.993988      28.029692      75.487175       0.666812       0.365443      -1.133254      -0.020994       0.056690      -0.022254       0.064419      -0.008052       0.051918       0.004159      -0.050839      -0.164424      -0.086014       0.031697       0.054317             10.129175       8.597355      -3.008238      -0.531672      13.665335      -2.694243       8.124835           0.081471
           90              O       9.870909       2.162389       0.306941      -0.553040      39.578613 0.63236111E+03  0.15872398E+05                                 9.325450                            7.876299      -0.209038       1.990891                    0.992970      28.133632      76.211341       0.663312       0.367884      -1.129106      -0.026789       0.040822      -0.043905       0.065663      -0.033871      -0.009584      -0.044644       0.048019       0.050235      -0.072085       0.025008       0.047077             10.308184       8.294065      -2.106326       2.865844      12.727105      -1.130553       9.903382           0.085564
           91              O       0.051877      11.224596       2.104290      -0.508434      33.902111 0.46943636E+03  0.10890208E+05                                 8.253875                            6.654751       0.414938       2.197534                    0.997491      26.489083      68.020637       0.746326       0.353768      -1.145127      -0.008615       0.036645       0.033951       0.050693      -0.020394       0.010191       0.065848       0.107763       0.060431      -0.103555       0.047251       0.056305              9.337550       5.434703      -0.884294      -1.144493       9.254998       4.947563      13.322948           0.048215
           92              O       2.149344       0.247832       0.009545      -0.496839      34.145899 0.47301248E+03  0.10993397E+05                                 8.312381                            6.702990       0.453480       2.216848                    0.997082      26.295589      67.573732       0.739862       0.356202      -1.143229       0.020525       0.039477       0.028896       0.053054       0.054063       0.050799      -0.035608      -0.058046       0.039576      -0.101402       0.045018       0.056385              9.423958      10.148810       3.388396       3.090128       9.207205       4.110005       8.915857           0.046427
           93              O       3.803006       4.565958       1.383173      -0.500073      31.660892 0.43550936E+03  0.99068792E+04                                 7.838829                            6.363922       0.578758       2.256715                    0.998432      26.006364      65.942825       0.772117       0.348725      -1.150237      -0.052366       0.006531      -0.020786       0.056718      -0.070030       0.044598       0.037195      -0.010621       0.092789      -0.109632       0.052003       0.057629              8.809603      10.644729      -2.752270       3.762452       7.287368      -2.987482       8.496710           0.050051
           94              O       9.054097       5.966698       1.842540      -0.504957      31.752154 0.43643919E+03  0.99359756E+04                                 7.850591                            6.371634       0.422308       2.197073                    0.998248      26.285251      66.734767       0.771277       0.348826      -1.149847       0.008859      -0.039899       0.032974       0.052514       0.073356       0.039626      -0.045817       0.019602       0.115685      -0.116892       0.054712       0.062180              8.862673       5.682908       0.988648      -1.914381       9.137104      -5.013021      11.768006           0.045210
           95              O       9.080544       3.675488      14.391766      -0.510625      35.211984 0.47456656E+03  0.11039078E+05                                 8.488169                            6.693180       0.477241       2.220183                    0.997670      26.465341      68.049774       0.743826       0.353997      -1.144952       0.014753      -0.053585       0.007631       0.056100      -0.005243      -0.083706      -0.002353      -0.064349      -0.107364      -0.109599       0.049656       0.059943              9.779099       5.735356      -0.008504       0.306806      17.978206      -1.019764       5.623734           0.048805
           96              O       0.688644       3.562960       5.471093      -0.504744      31.798494 0.45219927E+03  0.10389727E+05                                 7.888183                            6.506712       0.535285       2.240716                    0.997962      26.250632      67.022036       0.759289       0.351095      -1.147626       0.043889      -0.003613      -0.042490       0.061194      -0.006962      -0.048345      -0.047783       0.012926      -0.236753      -0.111132       0.044653       0.066479              8.775391      14.351363       1.344250      -2.219290       5.184650       0.162600       6.790159           0.050743
           97              O       5.033309       4.244187       4.200227      -0.554477      41.332782 0.65002547E+03  0.16431559E+05                                 9.581912                            8.000059      -0.252475       1.972542                    0.993657      28.318350      77.029589       0.656252       0.369222      -1.127874       0.000931       0.060136       0.016222       0.062293       0.002194      -0.024397       0.014857      -0.033476      -0.208773      -0.077651       0.024303       0.053348             10.607514       7.714024       0.347747       1.417343      15.718408       2.117442       8.390109           0.082751
           98              O       7.715767       3.894532       5.867223      -0.554548      42.520039 0.63423200E+03  0.15884438E+05                                 9.711156                            7.834284      -0.019070       2.051275                    0.993633      27.921579      74.833141       0.673908       0.362896      -1.136295       0.001854       0.045061       0.048067       0.065912       0.013397       0.020356       0.016900      -0.101086       0.142111      -0.078619       0.017372       0.061247             11.127858       9.144768       0.679747      -0.373645      12.024080       6.148027      12.214726           0.084908
           99              O       7.139625       2.171875       3.760845      -0.556562      38.987424 0.61557715E+03  0.15329224E+05                                 9.164062                            7.733380      -0.077842       2.025837                    0.995342      28.079909      75.469965       0.675120       0.364324      -1.133207      -0.027561      -0.012284      -0.056579       0.064122       0.034973       0.025157       0.001439      -0.096547       0.120884      -0.084213       0.032764       0.051449             10.070111       9.615958       0.460480       1.252946       5.993216       1.931942      14.601160           0.078882
          100              O       6.705382       0.988386       6.548369      -0.550380      38.769956 0.60826726E+03  0.15094607E+05                                 9.128585                            7.672987      -0.182165       1.999395                    0.993262      27.883142      74.691002       0.680006       0.362966      -1.134823       0.063387      -0.013336       0.001678       0.064797      -0.022679       0.015374       0.051753       0.063424      -0.022029      -0.077092       0.034327       0.042765             10.041956      14.117418      -1.237147      -0.713740       8.939074      -2.362182       7.069375           0.086033
          101              O       4.262983       1.622160       4.529391      -0.551741      39.793056 0.64102780E+03  0.16112424E+05                                 9.276027                            7.903623      -0.132348       2.012576                    0.993989      28.030150      75.487736       0.666830       0.365432      -1.133266      -0.020995      -0.056685       0.022198       0.064395       0.008064      -0.051912       0.004189      -0.050835      -0.164544      -0.086036       0.031700       0.054336             10.128965       8.597274       3.008049       0.531727      13.664871      -2.694138       8.124750           0.081387
          102              O       4.784909       3.494933       7.150319      -0.552959      39.581087 0.63242163E+03  0.15874305E+05                                 9.325790                            7.876658      -0.209241       1.990801                    0.992971      28.135018      76.216156       0.663299       0.367882      -1.129106      -0.026796      -0.040854       0.043867       0.065661       0.033874       0.009591      -0.044651       0.048066       0.050258      -0.072108       0.025030       0.047078             10.308493       8.294331       2.106262      -2.865813      12.727455      -1.130374       9.903693           0.085571
          103              O       5.137877       6.151725       5.352970      -0.508456      33.901010 0.46942914E+03  0.10889946E+05                                 8.253475                            6.654525       0.415326       2.197641                    0.997492      26.489697      68.020846       0.746372       0.353749      -1.145147      -0.008609      -0.036611      -0.034049       0.050733       0.020393      -0.010192       0.065826       0.107768       0.060475      -0.103542       0.047247       0.056294              9.337022       5.434521       0.884195       1.144371       9.254394       4.947131      13.322150           0.048285
          104              O       7.235344       5.409489       7.447715      -0.496873      34.147710 0.47304644E+03  0.10994371E+05                                 8.312593                            6.703169       0.453530       2.216838                    0.997082      26.296766      67.577073       0.739864       0.356195      -1.143235       0.020621      -0.039481      -0.028864       0.053076      -0.054064      -0.050785      -0.035607      -0.057996       0.039627      -0.101387       0.045021       0.056365              9.424193      10.148962      -3.388372      -3.090157       9.207378       4.110196       8.916238           0.046492
          105              O       8.889006       1.091364       6.074087      -0.499870      31.656935 0.43544230E+03  0.99049724E+04                                 7.838219                            6.363466       0.578513       2.256681                    0.998431      26.004319      65.936371       0.772139       0.348729      -1.150234      -0.052348      -0.006510       0.020700       0.056667       0.070050      -0.044616       0.037223      -0.010592       0.092845      -0.109676       0.052027       0.057649              8.808891      10.643858       2.751985      -3.762126       7.286738      -2.987138       8.496077           0.049951
          106              O       3.968097      11.409624       5.614720      -0.504902      31.748012 0.43638043E+03  0.99342303E+04                                 7.849611                            6.370962       0.422874       2.197261                    0.998249      26.284841      66.730749       0.771367       0.348800      -1.149878       0.008818       0.039866      -0.033059       0.052535      -0.073326      -0.039607      -0.045813       0.019596       0.115696      -0.116857       0.054680       0.062177              8.861469       5.682238      -0.988438       1.913992       9.135898      -5.012171      11.766272           0.045180
          107              O       3.994544       1.577476       7.980014      -0.510447      35.204446 0.47445676E+03  0.11035809E+05                                 8.486706                            6.692219       0.477509       2.220309                    0.997669      26.463386      68.041014       0.743915       0.353977      -1.144975       0.014706       0.053608      -0.007599       0.056105       0.005241       0.083678      -0.002370      -0.064342      -0.107313      -0.109565       0.049650       0.059916              9.777212       5.734481       0.008647      -0.306747      17.974246      -1.019662       5.622910           0.048759
          108              O       5.774644       2.094362       1.986167      -0.504653      31.795538 0.45215214E+03  0.10388352E+05                                 7.887659                            6.506349       0.535521       2.240825                    0.997960      26.249435      67.017591       0.759316       0.351092      -1.147630       0.043926       0.003612       0.042373       0.061139       0.006967       0.048345      -0.047784       0.012946      -0.236690      -0.111118       0.044643       0.066475              8.774763      14.350160      -1.344070       2.219186       5.184363       0.162594       6.789768           0.050759

******************************************************
Auxiliary information for the entire system
The total spin magnetic moment of the unit cell is   59.996327
The total net atomic charge of the unit cell is   -0.000005
Accuracy of reproducing the electrostatic potential in the unit cell:
  The inner radius (bohr) =    5.0000
  The outer radius (bohr) =   12.0000
  Valid grid points have density less than (e/(bohr^3)) =    0.0001
  The number of valid grid points were=        40087
  The rms potential error without charges in kcal/mol is=      2.88625
  The rms potential error with partial charges in kcal/mol is=      0.72099
  The RRMSE value at monopole order=      0.24980
  The rms potential error with partial charges and cloud penetration in kcal/mol is=      0.70884
  The RRMSE value at monopole order with cloud penetration is=      0.24559
  The rms potential error with partial charges and atomic dipoles in kcal/mol is=      0.68666
  The RRMSE value at dipole order=      0.23791
  The rms potential error with partial charges, atomic dipoles and cloud penetration in kcal/mol is=      0.66877
  The RRMSE value at dipole order with cloud penetration=      0.23171

******************************************************
The electron densities and ab initio electrostatic potential were computed in VASP using the PBE functional and
projector augmented wave method. See the main text of the journal article for a description of computational details.
The atomic charges, dipoles, and quadrupoles were computed with the DDEC6 method as described in
(a) T. A. Manz and N. Gabaldon Limas, RSC Adv. 6 (2016) 47771-47801 DOI: 10.1039/c6ra04656h
(b) N. Gabaldon Limas and T. A. Manz, RSC Adv. 8 (2018) 2678-2707 DOI: 10.1039/c7ra11829e.
For each atom in the material, the electron cloud parameters were fit to the spherically averaged atom-in-material
electron density using radial positions for which this density was between 10^-4 and 10^-2 electrons per cubic bohr.
The polarizabilities, dispersion coefficients, and quantum Drude oscillator (QDO) parameters were fit using the MCLF method.
The magnetic structure of the system was optimized in VASP from the default ferromagnetic initial guess using spin polarization.
The atomic spin moments (ASMs) were computed on this optimized magnetic structure using the DDEC6 partition as inputs
to the method of T. A. Manz and D. S. Sholl, J. Chem. Theory Comput. 7 (2011) 4146-4164 DOI: 10.1021/ct200539n.
The RMSE and RRMSE were computed using a uniform grid with Ewald summation.
