# Supplementary material for: A collection of forcefield precursors for metal–organic frameworks
Source: RSC Adv. 2019 Nov 13;9(63):36492–507. doi: 10.1039/c9ra07327b (PMC9075174; doi:10.1039/c9ra07327b)
Supplement: RA-009-C9RA07327B-s6207 [file RA-009-C9RA07327B-s6207.xyz]

  136
jmolscript: load "" {1 1 1} spacegroup "x,y,z" unitcell [{      9.155000     0.000000     0.000000 }, {     -4.226006     8.558945     0.000000 }, {      0.000000     0.000000    21.567900 }]
La    -0.401662     3.061107     0.202307     1.797932
La     0.753156     5.497838    10.986257     1.798018
La     5.330656     5.497838    21.365593     1.797927
La     4.175838     3.061107    10.581643     1.797887
Cu     2.824555     2.646340     3.143521     0.333894
Cu    -2.473061     5.912605    13.927471     0.333897
Cu     2.104439     5.912605    18.424379     0.333893
Cu     7.402055     2.646340     7.640429     0.333896
H      2.544372     0.183161     1.548575     0.105268
H      5.540834     1.710933     3.528508     0.080717
H      6.917023     0.021397     2.857747     0.134822
H      1.833389     6.868553     1.572300     0.120395
H      1.031967     5.031804     3.358122     0.094632
H      0.167850     6.349881     5.023164     0.128066
H      0.746407     5.914231     7.231717     0.129902
H      3.093823     2.962251     5.946270     0.097058
H     -2.192878     8.375784    12.332525     0.105267
H      3.965660     6.848012    14.312458     0.080716
H      6.815477    -0.021397    13.641697     0.134820
H      7.673105     1.690392    12.356250     0.120394
H     -0.680473     3.527141    14.142072     0.094632
H      0.183644     2.209064    15.807114     0.128067
H     -0.394913     2.644714    18.015667     0.129899
H     -2.742329     5.596694    16.730220     0.097056
H      2.384622     8.375784    20.019325     0.105267
H     -0.611840     6.848012    18.039392     0.080717
H      2.237977    -0.021397    18.710153     0.134821
H      3.095605     1.690392    19.995600     0.120394
H      3.897027     3.527141    18.209778     0.094631
H      4.761144     2.209064    16.544736     0.128064
H      4.182587     2.644714    14.336183     0.129901
H      1.835171     5.596694    15.621630     0.097056
H      7.121872     0.183161     9.235375     0.105268
H      0.963334     1.710933     7.255442     0.080715
H      2.339523     0.021397     7.926203     0.134819
H     -2.744111     6.868553     9.211650     0.120394
H      5.609467     5.031804     7.425828     0.094633
H      4.745350     6.349881     5.760786     0.128067
H      5.323907     5.914231     3.552233     0.129900
H     -1.483677     2.962251     4.837680     0.097057
C     -0.681745     6.505654     0.655664     0.616363
C     -0.041258     7.622596     1.445049    -0.065074
C      3.431283     0.144646     1.824644     0.041928
C      5.193344     1.051894     2.969900     0.070613
C      6.024692     0.028245     2.594618    -0.099628
C      1.292629     7.578090     1.831115    -0.055637
C      4.859209     8.498176     0.737622     0.479010
C      2.591977     4.084329     0.731152     0.484721
C      1.274164     4.854634     4.238092     0.103606
C      0.749947     5.654895     5.232373    -0.129689
C      1.103137     5.404974     6.539387    -0.043930
C      1.994627     4.385603     6.806829    -0.063070
C      2.480006     4.066355     8.197959     0.602068
C      2.481163     3.637552     5.758629     0.020603
C      1.033239     2.053291    11.439614     0.616366
C      0.392752     0.936349    12.228999    -0.065075
C     -3.079789     8.414299    12.608594     0.041927
C      4.313150     7.507051    13.753850     0.070611
C      7.707808    -0.028245    13.378568    -0.099627
C      8.213865     0.980855    12.615065    -0.055638
C      4.647285     0.060769    11.521572     0.479011
C     -2.240483     4.474616    11.515102     0.484721
C     -0.922670     3.704311    15.022042     0.103604
C     -0.398453     2.904050    16.016323    -0.129690
C     -0.751643     3.153971    17.323337    -0.043932
C     -1.643133     4.173342    17.590779    -0.063066
C     -2.128512     4.492590    18.981909     0.602063
C     -2.129669     4.921393    16.542579     0.020600
C      5.610739     2.053291    20.912236     0.616362
C      4.970252     0.936349    20.122851    -0.065074
C      1.497711     8.414299    19.743256     0.041927
C     -0.264350     7.507051    18.598000     0.070613
C      3.130308    -0.028245    18.973282    -0.099627
C      3.636365     0.980855    19.736785    -0.055638
C      0.069785     0.060769    20.830278     0.479010
C      2.337017     4.474616    20.836748     0.484720
C      3.654830     3.704311    17.329808     0.103604
C      4.179047     2.904050    16.335527    -0.129690
C      3.825857     3.153971    15.028513    -0.043932
C      2.934367     4.173342    14.761071    -0.063068
C      2.448988     4.492590    13.369941     0.602061
C      2.447831     4.921393    15.809271     0.020602
C      3.895755     6.505654    10.128286     0.616365
C      4.536242     7.622596     9.338901    -0.065074
C      8.008783     0.144646     8.959306     0.041927
C      0.615844     1.051894     7.814050     0.070612
C      1.447192     0.028245     8.189332    -0.099625
C     -3.284871     7.578090     8.952835    -0.055637
C      0.281709     8.498176    10.046328     0.479010
C     -1.985523     4.084329    10.052798     0.484721
C      5.851664     4.854634     6.545858     0.103604
C      5.327447     5.654895     5.551577    -0.129691
C      5.680637     5.404974     4.244563    -0.043932
C      6.572127     4.385603     3.977121    -0.063065
C      7.057506     4.066355     2.585991     0.602061
C      7.058663     3.637552     5.025321     0.020598
N      3.916284     1.164872     2.588148    -0.186696
N      2.114808     3.834407     4.471026    -0.182423
N     -3.564790     7.394073    13.372098    -0.186698
N     -1.763314     4.724538    15.254976    -0.182424
N      1.012710     7.394073    18.979752    -0.186697
N      2.814186     4.724538    17.096874    -0.182424
N      8.493784     1.164872     8.195802    -0.186697
N      6.692308     3.834407     6.312924    -0.182423
O     -0.054548     5.415245     0.670762    -0.613279
O     -1.776699     6.717060     0.084115    -0.607939
O     -0.033875     0.991982     1.427795    -0.552154
O      4.726124     7.330736     1.218586    -0.572446
O      1.801960     3.260958     1.253095    -0.526521
O      3.566875     4.616695     1.307015    -0.549930
O      3.475843     3.302897     8.301485    -0.577198
O      1.887713     4.546512     9.183612    -0.615974
O      0.406042     3.143700    11.454712    -0.613289
O      2.128193     1.841885    10.868065    -0.607941
O      0.385369     7.566963    12.211745    -0.552163
O      4.780370     1.228209    12.002536    -0.572440
O     -1.450466     5.297987    12.037045    -0.526527
O      5.939619     3.942250    12.090965    -0.549921
O      6.030651     5.256048    19.085435    -0.577203
O     -1.536219     4.012433    19.967562    -0.615968
O      4.983542     3.143700    20.897138    -0.613279
O      6.705693     1.841885    21.483785    -0.607942
O      4.962869     7.566963    20.140105    -0.552151
O      0.202870     1.228209    20.349314    -0.572444
O      3.127034     5.297987    20.314805    -0.526516
O      1.362119     3.942250    20.260885    -0.549926
O      1.453151     5.256048    13.266415    -0.577211
O      3.041281     4.012433    12.384288    -0.615967
O      4.522952     5.415245    10.113188    -0.613276
O      2.800801     6.717060    10.699835    -0.607948
O      4.543625     0.991982     9.356155    -0.552149
O      0.148624     7.330736     9.565364    -0.572458
O      6.379460     3.260958     9.530855    -0.526510
O     -1.010625     4.616695     9.476935    -0.549941
O     -1.101657     3.302897     2.482465    -0.577204
O      6.465213     4.546512     1.600338    -0.615967

The following XYZ coordinates are in angstroms. Other properties are in atomic units.
The sperically averaged electron density of each atom fit to a function of the form exp(a - br)
eigen_1, eigen_2 and eigen_3 are the three eigenvalues of traceless quadrupole moment tensor
  atom number  atomic symbol              X              Y              Z     net charge C6 coefficient C8 coefficient C10 coefficient fluctuating dipole atomic polarizability isotropic forcefield polarizability              a              b squared Pearson coefficient          <r^3>          <r^4>         wp_QDO          m_QDO          q_QDO       dipole_x       dipole_y       dipole_z         dipole            Qxy            Qxz            Qyz     Q(x^2-y^2)  Q(3z^2 - R^2)        eigen_1        eigen_2        eigen_3 static polarizability      alpha(xx)      alpha(xy)      alpha(xz)      alpha(yy)      alpha(yz)      alpha(zz) atomic spin moment
            1             La      -0.401662       3.061107       0.202307       1.797932     188.633918 0.46406779E+04  0.18192561E+06                                26.379275                           22.350076       0.902319       1.879730                    0.999309     109.289831     311.757322       0.387067       0.403653      -1.162597       0.005374      -0.012008      -0.003324       0.013570       0.038131       0.029304      -0.018132       0.000750       0.272716      -0.089824      -0.007892       0.097716             30.249741      33.565984       3.332100       0.964092      34.748078       1.209743      22.435160          -0.000326
            2             La       0.753156       5.497838      10.986257       1.798018     188.634440 0.46406797E+04  0.18192492E+06                                26.378846                           22.349706       0.902487       1.879783                    0.999309     109.287810     311.746540       0.387081       0.403639      -1.162612      -0.005366       0.012003      -0.003327       0.013562       0.038124      -0.029275       0.018125       0.000747       0.272684      -0.089803      -0.007891       0.097695             30.249278      33.565449       3.332066      -0.964091      34.747579      -1.209715      22.434807           0.000272
            3             La       5.330656       5.497838      21.365593       1.797927     188.633884 0.46406777E+04  0.18192565E+06                                26.379300                           22.350098       0.902306       1.879726                    0.999309     109.289932     311.757901       0.387066       0.403653      -1.162596      -0.005377       0.012008       0.003323       0.013570       0.038131       0.029304      -0.018130       0.000748       0.272721      -0.089823      -0.007893       0.097717             30.249768      33.566010       3.332098       0.964090      34.748114       1.209738      22.435179          -0.000359
            4             La       4.175838       3.061107      10.581643       1.797887     188.632328 0.46406373E+04  0.18192415E+06                                26.379469                           22.350247       0.902158       1.879685                    0.999309     109.290560     311.762474       0.387057       0.403662      -1.162587       0.005382      -0.012013       0.003324       0.013577       0.038131      -0.029307       0.018130       0.000731       0.272737      -0.089827      -0.007896       0.097723             30.249966      33.566262       3.332126      -0.964100      34.748390      -1.209730      22.435246          -0.000211
            5             Cu       2.824555       2.646340       3.143521       0.333894      91.619128 0.17513222E+04  0.55034307E+05                                17.955484                           14.868393       0.675872       2.017030                    0.998668      52.685592     144.804905       0.411761       0.473362      -1.092381      -0.066644       0.063796      -0.160259       0.184917       0.038757       0.011431       0.037580       0.083413      -0.073639      -0.068555      -0.007093       0.075647             20.586635      16.184672      -8.088180      -5.785726      21.964785       7.980499      23.610447          -0.000015
            6             Cu      -2.473061       5.912605      13.927471       0.333897      91.622205 0.17513879E+04  0.55036937E+05                                17.955930                           14.868712       0.675842       2.017014                    0.998669      52.686300     144.808047       0.411755       0.473364      -1.092378       0.066648      -0.063808      -0.160280       0.184941       0.038736      -0.011427      -0.037597       0.083400      -0.073632      -0.068562      -0.007067       0.075630             20.587192      16.185098      -8.088454       5.785915      21.965387      -7.980776      23.611091           0.000053
            7             Cu       2.104439       5.912605      18.424379       0.333893      91.619930 0.17513396E+04  0.55035007E+05                                17.955615                           14.868490       0.675858       2.017024                    0.998669      52.685731     144.805673       0.411759       0.473363      -1.092379       0.066644      -0.063800       0.160262       0.184921       0.038749       0.011432       0.037582       0.083406      -0.073634      -0.068553      -0.007088       0.075641             20.586794      16.184795      -8.088255      -5.785783      21.964959       7.980579      23.610629           0.000013
            8             Cu       7.402055       2.646340       7.640429       0.333896      91.622229 0.17513885E+04  0.55036954E+05                                17.955925                           14.868708       0.675857       2.017018                    0.998669      52.686329     144.808078       0.411755       0.473364      -1.092379      -0.066651       0.063805       0.160279       0.184940       0.038741      -0.011421      -0.037596       0.083400      -0.073646      -0.068564      -0.007067       0.075632             20.587189      16.185088      -8.088446       5.785945      21.965408      -7.980782      23.611070           0.000001
            9              H       2.544372       0.183161       1.548575       0.105268       0.996358 0.73157064E+01  0.71558005E+02                                 1.756299                            1.664221      -1.330678       2.250173                    0.993651       3.871496      11.500039       0.441069       1.419702      -0.677971      -0.042571       0.001339      -0.014447       0.044976       0.000235       0.004775      -0.001317       0.008018      -0.019645      -0.008270      -0.000504       0.008774              1.780506       2.363965      -0.050262       0.292955       1.506393       0.038420       1.471158          -0.000020
           10              H       5.540834       1.710933       3.528508       0.080717       1.189081 0.86765702E+01  0.87826013E+02                                 1.914785                            1.765017      -1.263142       2.265212                    0.993559       3.939832      11.582777       0.449417       1.346422      -0.692811       0.022667       0.026107       0.022674       0.041346      -0.000062       0.009642       0.007526       0.012712       0.000470      -0.013142      -0.001205       0.014347              1.975247       1.701245       0.366261       0.279348       2.292117       0.627611       1.932378          -0.000018
           11              H       6.917023       0.021397       2.857747       0.134822       1.021455 0.74226205E+01  0.71669978E+02                                 1.693337                            1.609721      -1.016157       2.414858                    0.997888       3.362039       9.399459       0.484563       1.309108      -0.703418       0.038893       0.000592       0.005359       0.039265      -0.003854       0.011438       0.009222       0.005488      -0.017242      -0.018179       0.005197       0.012983              1.711236       2.268906      -0.009308       0.200069       1.425081       0.013652       1.439720          -0.000027
           12              H       1.833389       6.868553       1.572300       0.120395       0.890783 0.63707326E+01  0.60145643E+02                                 1.628447                            1.553063      -1.210689       2.315582                    0.995011       3.654544      10.635308       0.456953       1.419777      -0.678540       0.026230      -0.027387      -0.011952       0.039761      -0.008132       0.001631       0.004383      -0.000193      -0.008816      -0.009495      -0.000437       0.009932              1.654325       1.650977      -0.348994      -0.123593       1.909844       0.176799       1.402154          -0.000018
           13              H       1.031967       5.031804       3.358122       0.094632       0.982507 0.68531361E+01  0.65839271E+02                                 1.729063                            1.601137      -1.263206       2.277704                    0.994185       3.822556      11.192757       0.454477       1.402810      -0.681122      -0.012027       0.008442      -0.044450       0.046816      -0.012115       0.001623      -0.001981       0.002777       0.025006      -0.016369       0.005650       0.010718              1.795263       1.469795      -0.082517       0.253563       1.451530      -0.240632       2.464462          -0.000017
           14              H       0.167850       6.349881       5.023164       0.128066       0.973310 0.70421003E+01  0.66639517E+02                                 1.599627                            1.537388      -0.748969       2.535936                    0.999827       3.201750       8.661504       0.514257       1.258625      -0.715353      -0.025217       0.029510      -0.004215       0.039045      -0.016665       0.001510       0.003061      -0.009777       0.018944      -0.020866       0.006355       0.014511              1.602193       1.627197      -0.378136       0.135279       1.748176      -0.183675       1.431208          -0.000020
           15              H       0.746407       5.914231       7.231717       0.129902       0.956618 0.67679582E+01  0.64344651E+02                                 1.662733                            1.566948      -1.073949       2.385318                    0.997357       3.468451       9.863960       0.473553       1.360451      -0.691412      -0.019544       0.021088       0.028908       0.040772      -0.009126      -0.000799       0.001305       0.002205       0.001907      -0.009530       0.000403       0.009127              1.696639       1.489820      -0.204517      -0.240674       1.607486       0.394874       1.992612           0.000003
           16              H       3.093823       2.962251       5.946270       0.097058       1.271890 0.10155430E+02  0.10662448E+03                                 1.985379                            1.900518      -1.370127       2.221851                    0.993805       3.956310      11.739081       0.437392       1.333758      -0.696378       0.032900      -0.034191       0.014333       0.049567      -0.013964      -0.000414      -0.009309      -0.003438      -0.037308      -0.017821      -0.003840       0.021661              1.987744       2.033589      -0.428491       0.103599       2.048907      -0.135320       1.880735          -0.000010
           17              H      -2.192878       8.375784      12.332525       0.105267       0.996362 0.73157487E+01  0.71558538E+02                                 1.756305                            1.664227      -1.330684       2.250170                    0.993651       3.871513      11.500107       0.441068       1.419703      -0.677971       0.042571      -0.001339      -0.014447       0.044975       0.000235      -0.004775       0.001317       0.008018      -0.019647      -0.008271      -0.000504       0.008775              1.780512       2.363974      -0.050263      -0.292957       1.506399      -0.038420       1.471163           0.000018
           18              H       3.965660       6.848012      14.312458       0.080716       1.189112 0.86768596E+01  0.87829715E+02                                 1.914819                            1.765047      -1.263174       2.265193                    0.993558       3.939904      11.583057       0.449413       1.346422      -0.692811      -0.022666      -0.026107       0.022673       0.041345      -0.000062      -0.009642      -0.007525       0.012711       0.000470      -0.013142      -0.001206       0.014348              1.975283       1.701274       0.366270      -0.279355       2.292162      -0.627627       1.932412           0.000017
           19              H       6.815477      -0.021397      13.641697       0.134820       1.021468 0.74227352E+01  0.71671334E+02                                 1.693347                            1.609730      -1.016165       2.414851                    0.997888       3.362064       9.399533       0.484564       1.309102      -0.703419      -0.038892      -0.000592       0.005359       0.039264      -0.003853      -0.011438      -0.009222       0.005488      -0.017243      -0.018179       0.005196       0.012983              1.711246       2.268922      -0.009309      -0.200070       1.425089      -0.013651       1.439728           0.000025
           20              H       7.673105       1.690392      12.356250       0.120394       0.890785 0.63707509E+01  0.60145857E+02                                 1.628449                            1.553065      -1.210690       2.315580                    0.995011       3.654549      10.635325       0.456952       1.419777      -0.678541      -0.026230       0.027388      -0.011952       0.039761      -0.008132      -0.001631      -0.004384      -0.000194      -0.008817      -0.009495      -0.000437       0.009932              1.654328       1.650979      -0.348995       0.123594       1.909849      -0.176800       1.402156           0.000017
           21              H      -0.680473       3.527141      14.142072       0.094632       0.982501 0.68530782E+01  0.65838582E+02                                 1.729056                            1.601132      -1.263202       2.277707                    0.994185       3.822541      11.192705       0.454477       1.402812      -0.681122       0.012026      -0.008442      -0.044450       0.046816      -0.012115      -0.001623       0.001981       0.002777       0.025006      -0.016369       0.005650       0.010718              1.795256       1.469791      -0.082517      -0.253562       1.451526       0.240630       2.464450           0.000016
           22              H       0.183644       2.209064      15.807114       0.128067       0.973319 0.70421834E+01  0.66640522E+02                                 1.599638                            1.537398      -0.748968       2.535935                    0.999827       3.201773       8.661590       0.514255       1.258625      -0.715352       0.025217      -0.029509      -0.004215       0.039044      -0.016665      -0.001511      -0.003061      -0.009777       0.018945      -0.020866       0.006356       0.014510              1.602204       1.627207      -0.378140      -0.135281       1.748188       0.183677       1.431217           0.000020
           23              H      -0.394913       2.644714      18.015667       0.129899       0.956631 0.67680650E+01  0.64345890E+02                                 1.662744                            1.566957      -1.073948       2.385315                    0.997357       3.468475       9.864030       0.473553       1.360445      -0.691413       0.019544      -0.021088       0.028908       0.040771      -0.009127       0.000799      -0.001305       0.002205       0.001910      -0.009531       0.000404       0.009127              1.696650       1.489829      -0.204519       0.240676       1.607496      -0.394878       1.992626          -0.000004
           24              H      -2.742329       5.596694      16.730220       0.097056       1.271932 0.10155865E+02  0.10663024E+03                                 1.985424                            1.900559      -1.370172       2.221827                    0.993804       3.956400      11.739436       0.437387       1.333758      -0.696378      -0.032900       0.034190       0.014333       0.049566      -0.013964       0.000413       0.009310      -0.003437      -0.037306      -0.017822      -0.003839       0.021661              1.987789       2.033634      -0.428505      -0.103603       2.048952       0.135324       1.880779           0.000009
           25              H       2.384622       8.375784      20.019325       0.105267       0.996362 0.73157424E+01  0.71558452E+02                                 1.756304                            1.664226      -1.330681       2.250171                    0.993651       3.871507      11.500083       0.441069       1.419702      -0.677971       0.042571      -0.001339       0.014447       0.044975       0.000235       0.004775      -0.001317       0.008018      -0.019646      -0.008271      -0.000504       0.008774              1.780511       2.363973      -0.050263       0.292957       1.506398       0.038420       1.471162          -0.000012
           26              H      -0.611840       6.848012      18.039392       0.080717       1.189084 0.86766040E+01  0.87826471E+02                                 1.914791                            1.765023      -1.263151       2.265207                    0.993559       3.939843      11.582830       0.449416       1.346425      -0.692811      -0.022667      -0.026107      -0.022674       0.041345      -0.000062       0.009642       0.007525       0.012712       0.000470      -0.013142      -0.001205       0.014347              1.975253       1.701250       0.366263       0.279349       2.292125       0.627614       1.932384           0.000005
           27              H       2.237977      -0.021397      18.710153       0.134821       1.021456 0.74226298E+01  0.71670079E+02                                 1.693337                            1.609721      -1.016151       2.414860                    0.997888       3.362041       9.399460       0.484564       1.309106      -0.703419      -0.038893      -0.000592      -0.005360       0.039265      -0.003854       0.011438       0.009222       0.005488      -0.017242      -0.018179       0.005197       0.012983              1.711236       2.268906      -0.009308       0.200068       1.425081       0.013652       1.439720          -0.000001
           28              H       3.095605       1.690392      19.995600       0.120394       0.890788 0.63707829E+01  0.60146234E+02                                 1.628453                            1.553069      -1.210692       2.315579                    0.995011       3.654559      10.635360       0.456952       1.419776      -0.678541      -0.026230       0.027388       0.011951       0.039761      -0.008132       0.001631       0.004383      -0.000193      -0.008816      -0.009495      -0.000437       0.009932              1.654331       1.650983      -0.348996      -0.123594       1.909852       0.176801       1.402159          -0.000012
           29              H       3.897027       3.527141      18.209778       0.094631       0.982506 0.68531236E+01  0.65839112E+02                                 1.729060                            1.601135      -1.263198       2.277708                    0.994185       3.822551      11.192734       0.454477       1.402810      -0.681123       0.012026      -0.008442       0.044450       0.046816      -0.012115       0.001623      -0.001981       0.002777       0.025006      -0.016369       0.005650       0.010718              1.795260       1.469794      -0.082517       0.253563       1.451529      -0.240631       2.464458          -0.000005
           30              H       4.761144       2.209064      16.544736       0.128064       0.973315 0.70421424E+01  0.66640023E+02                                 1.599633                            1.537393      -0.748968       2.535936                    0.999827       3.201761       8.661544       0.514256       1.258625      -0.715352       0.025217      -0.029509       0.004215       0.039044      -0.016665       0.001510       0.003061      -0.009777       0.018944      -0.020866       0.006355       0.014511              1.602199       1.627202      -0.378138       0.135280       1.748183      -0.183676       1.431213           0.000014
           31              H       4.182587       2.644714      14.336183       0.129901       0.956619 0.67679658E+01  0.64344739E+02                                 1.662734                            1.566949      -1.073951       2.385317                    0.997357       3.468451       9.863960       0.473553       1.360451      -0.691412       0.019544      -0.021087      -0.028908       0.040772      -0.009126      -0.000799       0.001305       0.002205       0.001910      -0.009531       0.000404       0.009127              1.696640       1.489821      -0.204517      -0.240674       1.607487       0.394874       1.992613           0.000022
           32              H       1.835171       5.596694      15.621630       0.097056       1.271892 0.10155456E+02  0.10662486E+03                                 1.985385                            1.900523      -1.370124       2.221853                    0.993804       3.956321      11.739134       0.437390       1.333761      -0.696377      -0.032900       0.034191      -0.014334       0.049567      -0.013964      -0.000413      -0.009309      -0.003438      -0.037304      -0.017821      -0.003840       0.021661              1.987749       2.033595      -0.428493       0.103600       2.048913      -0.135321       1.880741           0.000019
           33              H       7.121872       0.183161       9.235375       0.105268       0.996359 0.73157162E+01  0.71558141E+02                                 1.756301                            1.664223      -1.330680       2.250172                    0.993651       3.871504      11.500074       0.441069       1.419703      -0.677971      -0.042570       0.001340       0.014448       0.044975       0.000235      -0.004775       0.001316       0.008017      -0.019645      -0.008271      -0.000504       0.008774              1.780508       2.363968      -0.050262      -0.292956       1.506396      -0.038420       1.471160           0.000010
           34              H       0.963334       1.710933       7.255442       0.080715       1.189116 0.86768895E+01  0.87830075E+02                                 1.914821                            1.765048      -1.263174       2.265192                    0.993558       3.939909      11.583067       0.449414       1.346419      -0.692811       0.022667       0.026107      -0.022672       0.041344      -0.000062      -0.009642      -0.007525       0.012711       0.000471      -0.013142      -0.001206       0.014348              1.975285       1.701275       0.366271      -0.279355       2.292165      -0.627628       1.932414          -0.000005
           35              H       2.339523       0.021397       7.926203       0.134819       1.021470 0.74227553E+01  0.71671577E+02                                 1.693350                            1.609733      -1.016169       2.414849                    0.997888       3.362068       9.399548       0.484563       1.309103      -0.703419       0.038892       0.000592      -0.005358       0.039264      -0.003854      -0.011438      -0.009222       0.005488      -0.017242      -0.018180       0.005197       0.012982              1.711249       2.268926      -0.009309      -0.200070       1.425091      -0.013652       1.439730           0.000000
           36              H      -2.744111       6.868553       9.211650       0.120394       0.890791 0.63708027E+01  0.60146481E+02                                 1.628456                            1.553072      -1.210700       2.315575                    0.995011       3.654570      10.635406       0.456951       1.419777      -0.678540       0.026230      -0.027387       0.011952       0.039761      -0.008132      -0.001631      -0.004383      -0.000194      -0.008817      -0.009495      -0.000437       0.009932              1.654335       1.650987      -0.348997       0.123595       1.909858      -0.176801       1.402162           0.000010
           37              H       5.609467       5.031804       7.425828       0.094633       0.982499 0.68530670E+01  0.65838459E+02                                 1.729056                            1.601131      -1.263209       2.277705                    0.994185       3.822540      11.192707       0.454476       1.402814      -0.681122      -0.012026       0.008442       0.044450       0.046816      -0.012115      -0.001622       0.001981       0.002777       0.025006      -0.016368       0.005651       0.010718              1.795255       1.469790      -0.082517      -0.253561       1.451526       0.240630       2.464449           0.000005
           38              H       4.745350       6.349881       5.760786       0.128067       0.973319 0.70421830E+01  0.66640522E+02                                 1.599638                            1.537398      -0.748967       2.535935                    0.999827       3.201773       8.661592       0.514255       1.258626      -0.715352      -0.025216       0.029509       0.004215       0.039044      -0.016665      -0.001511      -0.003061      -0.009777       0.018945      -0.020866       0.006356       0.014510              1.602205       1.627208      -0.378140      -0.135281       1.748188       0.183677       1.431217          -0.000013
           39              H       5.323907       5.914231       3.552233       0.129900       0.956632 0.67680760E+01  0.64346028E+02                                 1.662746                            1.566959      -1.073957       2.385311                    0.997357       3.468479       9.864048       0.473553       1.360446      -0.691413      -0.019543       0.021088      -0.028908       0.040771      -0.009127       0.000799      -0.001305       0.002205       0.001910      -0.009531       0.000404       0.009127              1.696652       1.489831      -0.204519       0.240677       1.607497      -0.394878       1.992629          -0.000024
           40              H      -1.483677       2.962251       4.837680       0.097057       1.271934 0.10155884E+02  0.10663048E+03                                 1.985424                            1.900559      -1.370178       2.221824                    0.993804       3.956402      11.739438       0.437387       1.333756      -0.696378       0.032900      -0.034190      -0.014333       0.049566      -0.013964       0.000413       0.009310      -0.003436      -0.037306      -0.017822      -0.003839       0.021661              1.987789       2.033634      -0.428505      -0.103603       2.048953       0.135324       1.880780          -0.000020
           41              C      -0.681745       6.505654       0.655664       0.616363      21.017910 0.24231575E+03  0.50004243E+04                                 7.060041                            5.569299      -0.043331       2.048646                    0.999390      22.359373      63.401025       0.618344       0.480010      -1.011011      -0.022961      -0.046762      -0.041356       0.066515       0.009556      -0.069553      -0.030586       0.040283       0.173822      -0.062070      -0.045767       0.107836              7.838685       8.121619       0.059699       2.111484       9.702838       1.438344       5.691597          -0.000041
           42              C      -0.041258       7.622596       1.445049      -0.065074      33.382396 0.45313352E+03  0.10681978E+05                                 8.925233                            7.041548       0.168817       2.058875                    0.999410      27.402033      76.935979       0.633198       0.410338      -1.076326       0.030078       0.017913       0.012616       0.037212      -0.007676      -0.008109      -0.017868       0.003387      -0.000356      -0.023657       0.006625       0.017032              9.983346      10.342559       0.822465       1.995768      12.579512       3.706489       7.027966          -0.000038
           43              C       3.431283       0.144646       1.824644       0.041928      27.745949 0.37897612E+03  0.86895387E+04                                 8.254432                            6.717520      -0.043610       1.993163                    0.998906      27.624626      80.848819       0.598252       0.446516      -1.036113       0.032490       0.043926       0.023945       0.059653       0.027157      -0.000481      -0.048205       0.021760       0.038998      -0.060251       0.005959       0.054292              8.947845       8.884401      -0.549563       1.159528      11.369577       3.390601       6.589557          -0.000071
           44              C       5.193344       1.051894       2.969900       0.070613      25.513815 0.35112343E+03  0.78928574E+04                                 7.761897                            6.414385       0.032398       2.022337                    0.999024      26.929845      77.848941       0.620084       0.439422      -1.041042      -0.029376      -0.004406      -0.047218       0.055785       0.042805       0.005908      -0.025605      -0.001537       0.081910      -0.062093       0.017232       0.044861              8.222550       9.207989      -0.907547       0.945475       9.283455       2.722026       6.176204          -0.000058
           45              C       6.024692       0.028245       2.594618      -0.099628      27.748846 0.39823274E+03  0.91931806E+04                                 8.058167                            6.741014       0.078320       2.025236                    0.998855      28.163887      81.204556       0.620058       0.427902      -1.053095       0.001749       0.004056      -0.043169       0.043394       0.003835       0.001322      -0.001765       0.003701      -0.004840      -0.004916      -0.000154       0.005070              8.493121       9.420084      -0.579265       0.785697       9.890798       2.587931       6.168481          -0.000050
           46              C       1.292629       7.578090       1.831115      -0.055637      28.631102 0.42397112E+03  0.99731506E+04                                 8.372182                            7.074876      -0.115631       1.958697                    0.998486      28.657473      84.270595       0.588135       0.442724      -1.040886      -0.000924       0.023519      -0.010189       0.025648       0.001990      -0.022090      -0.031105      -0.007724       0.033598      -0.034585      -0.008618       0.043203              8.836006      10.010023       0.309528       1.551051      10.004077       2.474393       6.493918          -0.000056
           47              C       4.859209       8.498176       0.737622       0.479010      23.418308 0.28424573E+03  0.60853526E+04                                 7.445798                            5.954961      -0.061964       2.018890                    0.999404      23.909131      68.349682       0.611532       0.467838      -1.020719      -0.018910      -0.014705       0.124487       0.126771      -0.006524       0.017795       0.001015       0.198242      -0.233610      -0.079452      -0.060267       0.139719              8.165143       4.986993       0.092477      -0.501334      11.783033      -0.259032       7.725404          -0.000044
           48              C       2.591977       4.084329       0.731152       0.484721      22.803180 0.27873091E+03  0.59534993E+04                                 7.410434                            5.944762      -0.061106       2.021643                    0.999411      23.992224      69.088824       0.603120       0.475461      -1.013978       0.017878      -0.038375       0.118542       0.125875      -0.079535      -0.038860       0.050389      -0.060804      -0.177214      -0.080262      -0.055183       0.135445              8.217947       8.981211       2.369586       0.332163       6.721576      -1.557482       8.951055          -0.000014
           49              C       1.274164       4.854634       4.238092       0.103606      25.629997 0.35075397E+03  0.78790163E+04                                 7.851373                            6.471865      -0.012467       2.022315                    0.998377      26.315920      75.938474       0.608904       0.447804      -1.036591       0.027065      -0.042910       0.024609       0.056386       0.034020       0.004327      -0.020659       0.030240      -0.030082      -0.043887       0.000441       0.043446              8.424009       6.869282      -2.730871       0.468863       7.226575       0.075930      11.176170          -0.000044
           50              C       0.749947       5.654895       5.232373      -0.129689      28.653662 0.40933961E+03  0.94663847E+04                                 8.072606                            6.724858       0.376280       2.109120                    0.999736      28.316500      80.366938       0.639281       0.414299      -1.067064      -0.003076      -0.006532       0.024886       0.025912      -0.018082      -0.002317       0.009585       0.001468      -0.019336      -0.017810      -0.005859       0.023669              8.570559       6.619241      -2.313793       0.818679       7.048265      -0.065536      12.044170          -0.000039
           51              C       1.103137       5.404974       6.539387      -0.043930      28.869651 0.40285815E+03  0.93357243E+04                                 8.332552                            6.836738       0.002483       1.998354                    0.999355      28.112461      81.464806       0.607482       0.435088      -1.047722      -0.001859      -0.009977      -0.014697       0.017860       0.018478      -0.005419       0.011434       0.015029      -0.075094      -0.031572      -0.000958       0.032530              8.937263       7.095973      -2.526000       1.248386       7.168777      -0.193688      12.547041          -0.000016
           52              C       1.994627       4.385603       6.806829      -0.063070      36.095828 0.46290371E+03  0.11004470E+05                                 9.522978                            7.204634       0.048533       2.022084                    0.999407      27.725522      78.962282       0.612722       0.420498      -1.066477      -0.021349       0.018677      -0.021156       0.035386       0.003458      -0.010600       0.007575       0.006918      -0.041708      -0.020725       0.006304       0.014421             11.056299       7.887290      -2.690846       1.887399       7.803570      -0.279328      17.478037          -0.000002
           53              C       2.480006       4.066355       8.197959       0.602068      21.822916 0.24475209E+03  0.50659088E+04                                 7.266569                            5.601973      -0.040633       2.047815                    0.999288      22.514359      64.042204       0.615444       0.480825      -1.010072       0.012480      -0.009520       0.055791       0.057957       0.063101      -0.011885       0.001991      -0.054568      -0.198258      -0.069790      -0.032141       0.101932              8.270550       7.072002      -1.741226       0.736252       5.559585       0.157770      12.180064           0.000001
           54              C       2.481163       3.637552       5.758629       0.020603      29.889484 0.39215033E+03  0.90837813E+04                                 8.620167                            6.787836      -0.178220       1.928803                    0.999540      28.724605      84.956113       0.600137       0.440597      -1.037856      -0.022889       0.018598      -0.037930       0.048046       0.024073       0.015231      -0.042261       0.017470      -0.155767      -0.077224       0.023673       0.053550              9.679768       6.717085      -1.891061       0.479708       6.758733       0.669108      15.563486          -0.000042
           55              C       1.033239       2.053291      11.439614       0.616366      21.017910 0.24231562E+03  0.50004210E+04                                 7.060039                            5.569296      -0.043324       2.048648                    0.999390      22.359376      63.401031       0.618344       0.480010      -1.011011       0.022958       0.046765      -0.041354       0.066514       0.009554       0.069554       0.030587       0.040287       0.173817      -0.062073      -0.045764       0.107837              7.838687       8.121614       0.059700      -2.111483       9.702848      -1.438349       5.691598           0.000015
           56              C       0.392752       0.936349      12.228999      -0.065075      33.382488 0.45313448E+03  0.10682006E+05                                 8.925247                            7.041553       0.168825       2.058877                    0.999410      27.402073      76.936110       0.633198       0.410337      -1.076327      -0.030079      -0.017914       0.012616       0.037213      -0.007676       0.008108       0.017866       0.003385      -0.000358      -0.023655       0.006624       0.017031              9.983371      10.342560       0.822462      -1.995766      12.579573      -3.706512       7.027981           0.000013
           57              C      -3.079789       8.414299      12.608594       0.041927      27.746115 0.37897841E+03  0.86896079E+04                                 8.254469                            6.717542      -0.043616       1.993159                    0.998906      27.624761      80.849398       0.598250       0.446517      -1.036112      -0.032489      -0.043927       0.023943       0.059652       0.027155       0.000480       0.048205       0.021760       0.038988      -0.060250       0.005960       0.054290              8.947895       8.884440      -0.549567      -1.159534      11.369654      -3.390632       6.589591           0.000022
           58              C       4.313150       7.507051      13.753850       0.070611      25.514131 0.35112828E+03  0.78929994E+04                                 7.761966                            6.414429       0.032372       2.022324                    0.999024      26.930140      77.850147       0.620081       0.439422      -1.041042       0.029375       0.004405      -0.047220       0.055785       0.042805      -0.005909       0.025604      -0.001542       0.081906      -0.062092       0.017233       0.044859              8.222629       9.208080      -0.907560      -0.945481       9.283551      -2.722060       6.176255           0.000023
           59              C       7.707808      -0.028245      13.378568      -0.099627      27.749022 0.39823535E+03  0.91932568E+04                                 8.058194                            6.741030       0.078328       2.025235                    0.998856      28.164032      81.205066       0.620058       0.427902      -1.053095      -0.001748      -0.004055      -0.043170       0.043395       0.003835      -0.001324       0.001766       0.003704      -0.004846      -0.004918      -0.000154       0.005072              8.493155       9.420125      -0.579282      -0.785693       9.890844      -2.587943       6.168496           0.000029
           60              C       8.213865       0.980855      12.615065      -0.055638      28.631150 0.42397175E+03  0.99731675E+04                                 8.372182                            7.074873      -0.115610       1.958703                    0.998486      28.657508      84.270658       0.588137       0.442722      -1.040887       0.000925      -0.023520      -0.010187       0.025648       0.001989       0.022089       0.031103      -0.007726       0.033591      -0.034584      -0.008616       0.043200              8.836009      10.010014       0.309522      -1.551046      10.004098      -2.474400       6.493916           0.000019
           61              C       4.647285       0.060769      11.521572       0.479011      23.418259 0.28424508E+03  0.60853353E+04                                 7.445787                            5.954954      -0.061958       2.018893                    0.999404      23.909103      68.349582       0.611532       0.467838      -1.020719       0.018906       0.014705       0.124489       0.126772      -0.006524      -0.017795      -0.001021       0.198244      -0.233603      -0.079450      -0.060268       0.139719              8.165131       4.986989       0.092479       0.501334      11.783013       0.259040       7.725393           0.000012
           62              C      -2.240483       4.474616      11.515102       0.484721      22.803166 0.27873074E+03  0.59534947E+04                                 7.410429                            5.944760      -0.061104       2.021644                    0.999411      23.992217      69.088789       0.603120       0.475461      -1.013978      -0.017881       0.038377       0.118544       0.125878      -0.079536       0.038863      -0.050384      -0.060810      -0.177204      -0.080259      -0.055186       0.135445              8.217943       8.981203       2.369579      -0.332172       6.721572       1.557481       8.951055           0.000037
           63              C      -0.922670       3.704311      15.022042       0.103604      25.630012 0.35075402E+03  0.78790208E+04                                 7.851389                            6.471874      -0.012476       2.022313                    0.998377      26.315941      75.938657       0.608902       0.447805      -1.036590      -0.027066       0.042908       0.024607       0.056384       0.034021      -0.004326       0.020657       0.030241      -0.030081      -0.043886       0.000439       0.043447              8.424029       6.869303      -2.730890      -0.468861       7.226605      -0.075935      11.176177           0.000021
           64              C      -0.398453       2.904050      16.016323      -0.129690      28.653855 0.40934280E+03  0.94664800E+04                                 8.072646                            6.724887       0.376267       2.109113                    0.999736      28.316643      80.367518       0.639279       0.414299      -1.067063       0.003073       0.006531       0.024885       0.025910      -0.018083       0.002315      -0.009583       0.001469      -0.019334      -0.017810      -0.005858       0.023669              8.570603       6.619277      -2.313815      -0.818681       7.048309       0.065535      12.044221           0.000015
           65              C      -0.751643       3.153971      17.323337      -0.043932      28.869816 0.40286054E+03  0.93357898E+04                                 8.332559                            6.836739       0.002501       1.998356                    0.999356      28.112594      81.465132       0.607484       0.435085      -1.047724       0.001856       0.009978      -0.014698       0.017861       0.018474       0.005420      -0.011436       0.015027      -0.075082      -0.031570      -0.000954       0.032524              8.937274       7.095980      -2.526009      -1.248380       7.168788       0.193680      12.547053          -0.000007
           66              C      -1.643133       4.173342      17.590779      -0.063066      36.095767 0.46290219E+03  0.11004420E+05                                 9.522950                            7.204608       0.048564       2.022094                    0.999407      27.725485      78.962022       0.612725       0.420497      -1.066478       0.021348      -0.018679      -0.021156       0.035387       0.003456       0.010598      -0.007573       0.006919      -0.041695      -0.020720       0.006302       0.014418             11.056272       7.887270      -2.690848      -1.887384       7.803557       0.279312      17.477990          -0.000011
           67              C      -2.128512       4.492590      18.981909       0.602063      21.823023 0.24475345E+03  0.50659421E+04                                 7.266582                            5.601980      -0.040602       2.047823                    0.999288      22.514412      64.042307       0.615445       0.480823      -1.010073      -0.012484       0.009522       0.055787       0.057954       0.063099       0.011889      -0.001994      -0.054568      -0.198272      -0.069797      -0.032135       0.101932              8.270568       7.072005      -1.741225      -0.736251       5.559588      -0.157775      12.180113          -0.000016
           68              C      -2.129669       4.921393      16.542579       0.020600      29.889777 0.39215426E+03  0.90839039E+04                                 8.620240                            6.787879      -0.178251       1.928790                    0.999540      28.724874      84.957319       0.600134       0.440598      -1.037854       0.022888      -0.018599      -0.037931       0.048047       0.024073      -0.015231       0.042262       0.017472      -0.155768      -0.077224       0.023674       0.053550              9.679859       6.717140      -1.891088      -0.479717       6.758792      -0.669121      15.563645          -0.000008
           69              C       5.610739       2.053291      20.912236       0.616362      21.017943 0.24231616E+03  0.50004347E+04                                 7.060046                            5.569302      -0.043331       2.048645                    0.999390      22.359397      63.401100       0.618344       0.480010      -1.011011       0.022963       0.046763       0.041354       0.066515       0.009554      -0.069553      -0.030587       0.040284       0.173822      -0.062071      -0.045765       0.107836              7.838691       8.121625       0.059700       2.111486       9.702848       1.438347       5.691602          -0.000035
           70              C       4.970252       0.936349      20.122851      -0.065074      33.382423 0.45313378E+03  0.10681985E+05                                 8.925233                            7.041546       0.168828       2.058878                    0.999410      27.402047      76.935997       0.633198       0.410337      -1.076327      -0.030078      -0.017912      -0.012619       0.037212      -0.007676      -0.008108      -0.017867       0.003386      -0.000358      -0.023655       0.006624       0.017032              9.983348      10.342560       0.822462       1.995768      12.579517       3.706491       7.027967          -0.000028
           71              C       1.497711       8.414299      19.743256       0.041927      27.746018 0.37897709E+03  0.86895661E+04                                 8.254439                            6.717524      -0.043599       1.993165                    0.998906      27.624682      80.848996       0.598252       0.446516      -1.036113      -0.032489      -0.043925      -0.023946       0.059652       0.027156      -0.000480      -0.048205       0.021760       0.038993      -0.060250       0.005960       0.054290              8.947855       8.884411      -0.549563       1.159531      11.369591       3.390608       6.589564          -0.000044
           72              C      -0.264350       7.507051      18.598000       0.070613      25.513871 0.35112430E+03  0.78928834E+04                                 7.761913                            6.414395       0.032391       2.022334                    0.999024      26.929894      77.849175       0.620082       0.439422      -1.041042       0.029376       0.004407       0.047216       0.055783       0.042805       0.005907      -0.025605      -0.001539       0.081909      -0.062092       0.017231       0.044861              8.222568       9.208010      -0.907550       0.945476       9.283478       2.722034       6.176217          -0.000013
           73              C       3.130308      -0.028245      18.973282      -0.099627      27.748865 0.39823293E+03  0.91931857E+04                                 8.058168                            6.741014       0.078328       2.025238                    0.998856      28.163902      81.204594       0.620059       0.427902      -1.053095      -0.001749      -0.004054       0.043167       0.043392       0.003836       0.001323      -0.001766       0.003701      -0.004843      -0.004917      -0.000154       0.005071              8.493124       9.420085      -0.579269       0.785695       9.890804       2.587934       6.168482          -0.000014
           74              C       3.636365       0.980855      19.736785      -0.055638      28.631160 0.42397202E+03  0.99731762E+04                                 8.372187                            7.074878      -0.115621       1.958699                    0.998486      28.657518      84.270723       0.588136       0.442723      -1.040886       0.000925      -0.023518       0.010185       0.025645       0.001989      -0.022090      -0.031105      -0.007724       0.033592      -0.034585      -0.008616       0.043201              8.836013      10.010029       0.309522       1.551049      10.004089       2.474396       6.493921          -0.000040
           75              C       0.069785       0.060769      20.830278       0.479010      23.418288 0.28424549E+03  0.60853455E+04                                 7.445791                            5.954957      -0.061958       2.018893                    0.999404      23.909107      68.349573       0.611532       0.467837      -1.020719       0.018909       0.014706      -0.124487       0.126771      -0.006524       0.017795       0.001014       0.198242      -0.233607      -0.079451      -0.060268       0.139718              8.165135       4.986989       0.092477      -0.501334      11.783017      -0.259032       7.725399          -0.000038
           76              C       2.337017       4.474616      20.836748       0.484720      22.803160 0.27873064E+03  0.59534912E+04                                 7.410426                            5.944757      -0.061099       2.021646                    0.999411      23.992185      69.088652       0.603121       0.475461      -1.013979      -0.017878       0.038374      -0.118543       0.125875      -0.079536      -0.038859       0.050388      -0.060804      -0.177206      -0.080259      -0.055186       0.135444              8.217938       8.981197       2.369582       0.332164       6.721569      -1.557482       8.951048          -0.000009
           77              C       3.654830       3.704311      17.329808       0.103604      25.630022 0.35075435E+03  0.78790271E+04                                 7.851378                            6.471868      -0.012460       2.022317                    0.998377      26.315942      75.938557       0.608904       0.447804      -1.036591      -0.027064       0.042909      -0.024608       0.056385       0.034020       0.004327      -0.020659       0.030241      -0.030080      -0.043887       0.000441       0.043446              8.424015       6.869289      -2.730877       0.468862       7.226585       0.075931      11.176170          -0.000011
           78              C       4.179047       2.904050      16.335527      -0.129690      28.653738 0.40934093E+03  0.94664236E+04                                 8.072620                            6.724868       0.376278       2.109118                    0.999736      28.316561      80.367172       0.639281       0.414299      -1.067064       0.003076       0.006532      -0.024886       0.025912      -0.018082      -0.002316       0.009584       0.001468      -0.019335      -0.017810      -0.005859       0.023669              8.570574       6.619256      -2.313802       0.818681       7.048282      -0.065538      12.044183           0.000012
           79              C       3.825857       3.153971      15.028513      -0.043932      28.869671 0.40285837E+03  0.93357312E+04                                 8.332556                            6.836741       0.002471       1.998350                    0.999355      28.112471      81.464850       0.607481       0.435088      -1.047722       0.001858       0.009978       0.014696       0.017860       0.018478      -0.005418       0.011434       0.015029      -0.075087      -0.031570      -0.000959       0.032529              8.937269       7.095981      -2.526005       1.248390       7.168785      -0.193691      12.547041           0.000033
           80              C       2.934367       4.173342      14.761071      -0.063068      36.095712 0.46290171E+03  0.11004410E+05                                 9.522956                            7.204617       0.048541       2.022088                    0.999407      27.725456      78.962024       0.612722       0.420498      -1.066477       0.021350      -0.018678       0.021154       0.035386       0.003456      -0.010600       0.007575       0.006918      -0.041702      -0.020723       0.006303       0.014420             11.056274       7.887281      -2.690847       1.887406       7.803559      -0.279337      17.477980           0.000015
           81              C       2.448988       4.492590      13.369941       0.602061      21.823004 0.24475338E+03  0.50659394E+04                                 7.266572                            5.601975      -0.040570       2.047833                    0.999288      22.514415      64.042282       0.615446       0.480823      -1.010073      -0.012485       0.009524      -0.055781       0.057949       0.063098      -0.011889       0.001994      -0.054568      -0.198282      -0.069800      -0.032133       0.101933              8.270553       7.072001      -1.741223       0.736253       5.559584       0.157771      12.180074           0.000021
           82              C       2.447831       4.921393      15.809271       0.020602      29.889521 0.39215086E+03  0.90837976E+04                                 8.620176                            6.787841      -0.178216       1.928804                    0.999540      28.724634      84.956246       0.600137       0.440597      -1.037856       0.022888      -0.018597       0.037931       0.048046       0.024072       0.015232      -0.042261       0.017471      -0.155764      -0.077223       0.023675       0.053548              9.679779       6.717092      -1.891064       0.479716       6.758739       0.669105      15.563506          -0.000001
           83              C       3.895755       6.505654      10.128286       0.616365      21.017927 0.24231588E+03  0.50004282E+04                                 7.060046                            5.569302      -0.043334       2.048645                    0.999390      22.359392      63.401114       0.618344       0.480011      -1.011011      -0.022965      -0.046757       0.041361       0.066516       0.009553       0.069552       0.030588       0.040281       0.173824      -0.062072      -0.045764       0.107836              7.838695       8.121626       0.059704      -2.111484       9.702857      -1.438351       5.691602           0.000009
           84              C       4.536242       7.622596       9.338901      -0.065074      33.382513 0.45313489E+03  0.10682019E+05                                 8.925253                            7.041556       0.168817       2.058874                    0.999410      27.402090      76.936192       0.633197       0.410337      -1.076326       0.030080       0.017915      -0.012614       0.037214      -0.007676       0.008107       0.017866       0.003385      -0.000357      -0.023654       0.006623       0.017031              9.983378      10.342584       0.822471      -1.995775      12.579564      -3.706512       7.027987           0.000005
           85              C       8.008783       0.144646       8.959306       0.041927      27.746109 0.37897835E+03  0.86896065E+04                                 8.254471                            6.717544      -0.043620       1.993159                    0.998906      27.624754      80.849391       0.598250       0.446517      -1.036112       0.032490       0.043929      -0.023941       0.059653       0.027154       0.000479       0.048205       0.021760       0.038991      -0.060249       0.005961       0.054288              8.947897       8.884439      -0.549559      -1.159535      11.369658      -3.390636       6.589594          -0.000003
           86              C       0.615844       1.051894       7.814050       0.070612      25.514139 0.35112832E+03  0.78930005E+04                                 7.761965                            6.414428       0.032368       2.022322                    0.999024      26.930148      77.850165       0.620081       0.439422      -1.041042      -0.029374      -0.004404       0.047222       0.055786       0.042806      -0.005909       0.025604      -0.001540       0.081907      -0.062093       0.017234       0.044859              8.222629       9.208074      -0.907562      -0.945480       9.283557      -2.722062       6.176256          -0.000020
           87              C       1.447192       0.028245       8.189332      -0.099625      27.748997 0.39823477E+03  0.91932411E+04                                 8.058194                            6.741028       0.078315       2.025232                    0.998856      28.164014      81.205039       0.620058       0.427902      -1.053095       0.001750       0.004057       0.043173       0.043399       0.003835      -0.001322       0.001766       0.003704      -0.004845      -0.004917      -0.000155       0.005072              8.493156       9.420126      -0.579288      -0.785692       9.890846      -2.587945       6.168496          -0.000007
           88              C      -3.284871       7.578090       8.952835      -0.055637      28.631210 0.42397277E+03  0.99732011E+04                                 8.372204                            7.074889      -0.115637       1.958694                    0.998486      28.657565      84.270969       0.588135       0.442724      -1.040886      -0.000925       0.023521       0.010190       0.025650       0.001989       0.022089       0.031104      -0.007725       0.033590      -0.034585      -0.008616       0.043201              8.836034      10.010051       0.309515      -1.551049      10.004120      -2.474406       6.493933           0.000002
           89              C       0.281709       8.498176      10.046328       0.479010      23.418273 0.28424528E+03  0.60853422E+04                                 7.445796                            5.954960      -0.061967       2.018890                    0.999404      23.909139      68.349764       0.611531       0.467838      -1.020718      -0.018913      -0.014707      -0.124487       0.126772      -0.006522      -0.017794      -0.001008       0.198241      -0.233617      -0.079453      -0.060267       0.139719              8.165142       4.986995       0.092477       0.501334      11.783029       0.259025       7.725401           0.000005
           90              C      -1.985523       4.084329      10.052798       0.484721      22.803171 0.27873073E+03  0.59534939E+04                                 7.410428                            5.944758      -0.061097       2.021646                    0.999411      23.992215      69.088766       0.603121       0.475461      -1.013978       0.017879      -0.038373      -0.118546       0.125878      -0.079537       0.038855      -0.050390      -0.060803      -0.177206      -0.080257      -0.055188       0.135445              8.217943       8.981197       2.369584      -0.332155       6.721579       1.557492       8.951053           0.000033
           91              C       5.851664       4.854634       6.545858       0.103604      25.630042 0.35075449E+03  0.78790347E+04                                 7.851397                            6.471880      -0.012487       2.022309                    0.998377      26.315961      75.938748       0.608902       0.447805      -1.036590       0.027066      -0.042908      -0.024607       0.056384       0.034021      -0.004325       0.020657       0.030239      -0.030080      -0.043885       0.000438       0.043446              8.424038       6.869313      -2.730895      -0.468859       7.226614      -0.075934      11.176189          -0.000010
           92              C       5.327447       5.654895       5.551577      -0.129691      28.653910 0.40934374E+03  0.94665071E+04                                 8.072655                            6.724893       0.376269       2.109113                    0.999736      28.316682      80.367653       0.639279       0.414299      -1.067063      -0.003073      -0.006530      -0.024884       0.025910      -0.018083       0.002314      -0.009583       0.001467      -0.019333      -0.017811      -0.005857       0.023669              8.570613       6.619285      -2.313818      -0.818681       7.048315       0.065537      12.044238          -0.000035
           93              C       5.680637       5.404974       4.244563      -0.043932      28.869836 0.40286077E+03  0.93357963E+04                                 8.332560                            6.836739       0.002502       1.998356                    0.999356      28.112610      81.465171       0.607485       0.435085      -1.047724      -0.001855      -0.009977       0.014698       0.017861       0.018474       0.005420      -0.011436       0.015025      -0.075082      -0.031570      -0.000954       0.032523              8.937276       7.095981      -2.526011      -1.248380       7.168789       0.193681      12.547057          -0.000056
           94              C       6.572127       4.385603       3.977121      -0.063065      36.095796 0.46290247E+03  0.11004428E+05                                 9.522951                            7.204607       0.048569       2.022095                    0.999407      27.725499      78.962050       0.612725       0.420496      -1.066478      -0.021348       0.018679       0.021156       0.035387       0.003456       0.010598      -0.007574       0.006917      -0.041695      -0.020720       0.006302       0.014418             11.056276       7.887272      -2.690851      -1.887386       7.803558       0.279316      17.477997          -0.000032
           95              C       7.057506       4.066355       2.585991       0.602061      21.823068 0.24475402E+03  0.50659570E+04                                 7.266590                            5.601985      -0.040600       2.047823                    0.999288      22.514452      64.042446       0.615445       0.480823      -1.010073       0.012485      -0.009523      -0.055786       0.057954       0.063099       0.011888      -0.001993      -0.054569      -0.198272      -0.069796      -0.032136       0.101932              8.270579       7.072012      -1.741227      -0.736253       5.559593      -0.157773      12.180131          -0.000035
           96              C       7.058663       3.637552       5.025321       0.020598      29.889847 0.39215534E+03  0.90839343E+04                                 8.620248                            6.787885      -0.178246       1.928791                    0.999540      28.724921      84.957459       0.600134       0.440598      -1.037854      -0.022889       0.018598       0.037930       0.048047       0.024073      -0.015231       0.042262       0.017470      -0.155769      -0.077224       0.023675       0.053550              9.679870       6.717146      -1.891090      -0.479716       6.758798      -0.669121      15.563665          -0.000048
           97              N       3.916284       1.164872       2.588148      -0.186696      35.112868 0.50491419E+03  0.12121640E+05                                 8.913461                            7.224001       0.035148       2.029731                    0.999552      27.750753      76.396161       0.658253       0.387587      -1.101454       0.066805      -0.082104      -0.065025       0.124227       0.029484       0.042057      -0.007344       0.025853      -0.066133      -0.056141      -0.001252       0.057392              9.747694      10.530795      -1.086061       1.105401      11.441775       3.519659       7.270511          -0.000039
           98              N       2.114808       3.834407       4.471026      -0.182423      37.409250 0.50715862E+03  0.12201896E+05                                 9.339075                            7.261973      -0.072406       1.997156                    0.999476      27.781357      76.827487       0.652869       0.389939      -1.098630      -0.046596       0.070707       0.078149       0.115230       0.001863       0.031034      -0.030268       0.014626       0.066398      -0.043141      -0.008559       0.051700             10.618924       8.039560      -3.246988       0.541503       8.538893       0.714385      15.278320          -0.000030
           99              N      -3.564790       7.394073      13.372098      -0.186698      35.113559 0.50492532E+03  0.12121992E+05                                 8.913613                            7.224107       0.035081       2.029705                    0.999552      27.751098      76.397741       0.658244       0.387590      -1.101451      -0.066805       0.082101      -0.065026       0.124225       0.029484      -0.042061       0.007345       0.025854      -0.066144      -0.056146      -0.001250       0.057395              9.747874      10.530987      -1.086106      -1.105410      11.442004      -3.519739       7.270631           0.000014
          100              N      -1.763314       4.724538      15.254976      -0.182424      37.409708 0.50716492E+03  0.12202100E+05                                 9.339184                            7.262040      -0.072464       1.997135                    0.999476      27.781563      76.828520       0.652862       0.389941      -1.098627       0.046595      -0.070708       0.078147       0.115229       0.001865      -0.031035       0.030270       0.014630       0.066408      -0.043145      -0.008558       0.051703             10.619061       8.039652      -3.247038      -0.541505       8.538998      -0.714409      15.278532           0.000011
          101              N       1.012710       7.394073      18.979752      -0.186697      35.113023 0.50491666E+03  0.12121718E+05                                 8.913496                            7.224025       0.035135       2.029726                    0.999552      27.750830      76.396519       0.658251       0.387588      -1.101454      -0.066805       0.082104       0.065022       0.124225       0.029485       0.042059      -0.007344       0.025853      -0.066134      -0.056142      -0.001251       0.057394              9.747735      10.530837      -1.086069       1.105404      11.441827       3.519678       7.270540          -0.000017
          102              N       2.814186       4.724538      17.096874      -0.182424      37.409356 0.50716007E+03  0.12201944E+05                                 9.339101                            7.261989      -0.072422       1.997150                    0.999476      27.781404      76.827732       0.652867       0.389940      -1.098629       0.046595      -0.070707      -0.078149       0.115229       0.001862       0.031034      -0.030269       0.014628       0.066402      -0.043141      -0.008560       0.051701             10.618956       8.039584      -3.247001       0.541504       8.538920       0.714390      15.278365          -0.000005
          103              N       8.493784       1.164872       8.195802      -0.186697      35.113590 0.50492582E+03  0.12122008E+05                                 8.913623                            7.224113       0.035067       2.029701                    0.999552      27.751111      76.397820       0.658243       0.387590      -1.101451       0.066805      -0.082101       0.065028       0.124226       0.029484      -0.042061       0.007345       0.025855      -0.066144      -0.056145      -0.001251       0.057395              9.747885      10.530990      -1.086106      -1.105408      11.442025      -3.519747       7.270640          -0.000008
          104              N       6.692308       3.834407       6.312924      -0.182423      37.409694 0.50716457E+03  0.12202089E+05                                 9.339180                            7.262036      -0.072464       1.997135                    0.999476      27.781558      76.828489       0.652862       0.389941      -1.098627      -0.046596       0.070707      -0.078147       0.115228       0.001865      -0.031036       0.030270       0.014628       0.066410      -0.043145      -0.008558       0.051703             10.619057       8.039650      -3.247039      -0.541500       8.538997      -0.714407      15.278523          -0.000013
          105              O      -0.054548       5.415245       0.670762      -0.613279      42.413505 0.69400173E+03  0.17783698E+05                                 9.694634                            8.251649      -0.035777       2.031310                    0.994552      28.827749      78.244783       0.649669       0.367919      -1.131980      -0.003469       0.044736      -0.010406       0.046061      -0.033695      -0.055810      -0.035723      -0.022909       0.049510      -0.086427       0.027104       0.059323             10.619927       9.224203      -3.046245      -0.281487      15.865734       0.994677       6.769844          -0.000040
          106              O      -1.776699       6.717060       0.084115      -0.607939      40.973651 0.68402176E+03  0.17473138E+05                                 9.474033                            8.201196      -0.079461       2.018757                    0.994007      28.765133      78.077097       0.650263       0.368736      -1.130800       0.044389       0.008885       0.001887       0.045309      -0.013177      -0.003219      -0.029850       0.107513       0.116188      -0.082167       0.035970       0.046197             10.236155      14.917809       0.356189       3.538556       7.900205      -0.175691       7.890450          -0.000038
          107              O      -0.033875       0.991982       1.427795      -0.552154      38.076076 0.58300184E+03  0.14357189E+05                                 9.089189                            7.616529       0.027914       2.058837                    0.994817      28.168415      75.892779       0.666547       0.373143      -1.123692      -0.002077      -0.049928       0.013704       0.051816      -0.004582       0.010565       0.065146       0.015498      -0.311730      -0.129186       0.060368       0.068818              9.920194       7.386729      -0.416318      -0.066738      14.848224       2.804572       7.525630          -0.000062
          108              O       4.726124       7.330736       1.218586      -0.572446      38.751351 0.59015814E+03  0.14508726E+05                                 9.069620                            7.544808       0.286647       2.143277                    0.995856      27.874534      73.881696       0.688789       0.361709      -1.137862      -0.011571       0.058467       0.024464       0.064427       0.001492       0.003492      -0.035394      -0.003342      -0.308641      -0.110622       0.049808       0.060814             10.119037       7.271847       0.344419      -0.572127      16.049527      -2.654333       7.035738          -0.000060
          109              O       1.801960       3.260958       1.253095      -0.526521      39.833476 0.63444795E+03  0.15951561E+05                                 9.393629                            7.949261      -0.267906       1.977651                    0.993079      27.871228      75.775733       0.652244       0.373498      -1.123875       0.056546       0.012330       0.038070       0.069273      -0.000664      -0.041230      -0.014011      -0.020740      -0.104642      -0.061858       0.024081       0.037776             10.380489      11.995483       3.208791      -0.974203       9.985872      -2.520951       9.160113          -0.000040
          110              O       3.566875       4.616695       1.307015      -0.549930      38.662628 0.62895022E+03  0.15753378E+05                                 9.134922                            7.886088       0.081003       2.074213                    0.995200      28.239177      76.225258       0.659493       0.370799      -1.127744      -0.033967      -0.018461       0.017989       0.042640      -0.005342       0.006016       0.064402       0.011845      -0.247145      -0.111151       0.047119       0.064033              9.904103      13.198786       3.110940       1.716531       8.149097       0.477808       8.364426          -0.000049
          111              O       3.475843       3.302897       8.301485      -0.577198      36.545917 0.60011674E+03  0.14840828E+05                                 8.773929                            7.669109       0.058391       2.078659                    0.993308      27.862378      74.483591       0.673905       0.367524      -1.131393      -0.012310      -0.008754      -0.014892       0.021211      -0.005391       0.020394      -0.011527       0.006122      -0.258333      -0.090051       0.036857       0.053194              9.366421      11.029809      -2.820498       2.035369       8.184707      -1.477430       8.884747           0.000003
          112              O       1.887713       4.546512       9.183612      -0.615974      43.595408 0.70168043E+03  0.18084668E+05                                 9.937670                            8.349173      -0.207104       1.973445                    0.993418      29.197698      80.268154       0.637905       0.372545      -1.125038       0.015750      -0.022876      -0.056863       0.063283       0.046433      -0.039736       0.023186      -0.025305      -0.101082      -0.078271       0.012879       0.065392             10.986828       9.298933      -1.231725      -3.409578       8.253871       3.367375      15.407680           0.000016
          113              O       0.406042       3.143700      11.454712      -0.613289      42.414050 0.69401233E+03  0.17784039E+05                                 9.694718                            8.251714      -0.035789       2.031303                    0.994552      28.827952      78.245505       0.649666       0.367919      -1.131980       0.003464      -0.044748      -0.010401       0.046071      -0.033692       0.055808       0.035721      -0.022903       0.049511      -0.086421       0.027099       0.059322             10.620030       9.224278      -3.046274       0.281491      15.865913      -0.994696       6.769899           0.000012
          114              O       2.128193       1.841885      10.868065      -0.607941      40.973505 0.68401874E+03  0.17473038E+05                                 9.474001                            8.201170      -0.079438       2.018765                    0.994007      28.765084      78.076862       0.650266       0.368735      -1.130801      -0.044382      -0.008885       0.001890       0.045302      -0.013176       0.003219       0.029852       0.107520       0.116190      -0.082171       0.035972       0.046199             10.236121      14.917757       0.356181      -3.538543       7.900184       0.175690       7.890422           0.000021
          115              O       0.385369       7.566963      12.211745      -0.552163      38.076623 0.58301277E+03  0.14357529E+05                                 9.089282                            7.616608       0.027897       2.058828                    0.994817      28.168634      75.893609       0.666543       0.373144      -1.123691       0.002072       0.049940       0.013714       0.051830      -0.004582      -0.010565      -0.065145       0.015503      -0.311714      -0.129182       0.060368       0.068814              9.920298       7.386814      -0.416323       0.066737      14.848379      -2.804592       7.525701           0.000026
          116              O       4.780370       1.228209      12.002536      -0.572440      38.750862 0.59014870E+03  0.14508434E+05                                 9.069543                            7.544746       0.286657       2.143284                    0.995856      27.874321      73.880942       0.688792       0.361709      -1.137862       0.011569      -0.058461       0.024456       0.064417       0.001492      -0.003492       0.035393      -0.003344      -0.308654      -0.110625       0.049809       0.060816             10.118953       7.271789       0.344419       0.572121      16.049391       2.654314       7.035678           0.000033
          117              O      -1.450466       5.297987      12.037045      -0.526527      39.834007 0.63445885E+03  0.15951907E+05                                 9.393716                            7.949332      -0.267904       1.977647                    0.993079      27.871458      75.776588       0.652241       0.373499      -1.123874      -0.056561      -0.012329       0.038084       0.069293      -0.000666       0.041229       0.014011      -0.020743      -0.104636      -0.061857       0.024082       0.037774             10.380589      11.995594       3.208809       0.974194       9.985962       2.520983       9.160211           0.000002
          118              O       5.939619       3.942250      12.090965      -0.549921      38.662115 0.62893963E+03  0.15753044E+05                                 9.134837                            7.886018       0.081009       2.074219                    0.995200      28.238954      76.224446       0.659497       0.370798      -1.127744       0.033965       0.018462       0.017988       0.042638      -0.005341      -0.006015      -0.064401       0.011846      -0.247150      -0.111152       0.047120       0.064032              9.904011      13.198660       3.110910      -1.716518       8.149029      -0.477805       8.364343           0.000030
          119              O       6.030651       5.256048      19.085435      -0.577203      36.546226 0.60012314E+03  0.14841026E+05                                 8.773975                            7.669148       0.058391       2.078657                    0.993308      27.862522      74.484070       0.673903       0.367524      -1.131393       0.012314       0.008750      -0.014907       0.021223      -0.005392      -0.020393       0.011526       0.006120      -0.258319      -0.090046       0.036854       0.053191              9.366472      11.029851      -2.820505      -2.035396       8.184736       1.477445       8.884829          -0.000021
          120              O      -1.536219       4.012433      19.967562      -0.615968      43.594811 0.70166820E+03  0.18084267E+05                                 9.937568                            8.349088      -0.207081       1.973456                    0.993418      29.197473      80.267252       0.637910       0.372544      -1.125039      -0.015739       0.022865      -0.056862       0.063275       0.046432       0.039741      -0.023190      -0.025307      -0.101082      -0.078276       0.012885       0.065391             10.986714       9.298827      -1.231710       3.409543       8.253781      -3.367337      15.407534          -0.000024
          121              O       4.983542       3.143700      20.897138      -0.613279      42.413483 0.69400116E+03  0.17783680E+05                                 9.694630                            8.251645      -0.035777       2.031310                    0.994552      28.827740      78.244747       0.649670       0.367919      -1.131980       0.003469      -0.044735       0.010402       0.046060      -0.033696      -0.055810      -0.035723      -0.022909       0.049510      -0.086427       0.027104       0.059323             10.619924       9.224199      -3.046245      -0.281487      15.865729       0.994679       6.769842          -0.000034
          122              O       6.705693       1.841885      21.483785      -0.607942      40.973760 0.68402391E+03  0.17473206E+05                                 9.474044                            8.201205      -0.079452       2.018759                    0.994007      28.765185      78.077247       0.650264       0.368736      -1.130800      -0.044389      -0.008885      -0.001891       0.045309      -0.013177      -0.003218      -0.029849       0.107512       0.116188      -0.082166       0.035969       0.046197             10.236168      14.917828       0.356191       3.538563       7.900215      -0.175688       7.890460          -0.000039
          123              O       4.962869       7.566963      20.140105      -0.552151      38.075904 0.58299876E+03  0.14357095E+05                                 9.089168                            7.616514       0.027906       2.058836                    0.994817      28.168325      75.892505       0.666547       0.373144      -1.123692       0.002076       0.049927      -0.013706       0.051816      -0.004582       0.010565       0.065146       0.015498      -0.311728      -0.129186       0.060367       0.068818              9.920169       7.386714      -0.416317      -0.066737      14.848178       2.804565       7.525616          -0.000028
          124              O       0.202870       1.228209      20.349314      -0.572444      38.751231 0.59015609E+03  0.14508663E+05                                 9.069603                            7.544796       0.286644       2.143277                    0.995856      27.874486      73.881533       0.688789       0.361709      -1.137862       0.011571      -0.058469      -0.024467       0.064429       0.001492       0.003491      -0.035394      -0.003341      -0.308637      -0.110621       0.049808       0.060813             10.119016       7.271836       0.344418      -0.572126      16.049487      -2.654328       7.035727          -0.000037
          125              O       3.127034       5.297987      20.314805      -0.526516      39.833208 0.63444282E+03  0.15951399E+05                                 9.393591                            7.949232      -0.267911       1.977652                    0.993079      27.871111      75.775337       0.652245       0.373499      -1.123874      -0.056546      -0.012330      -0.038076       0.069277      -0.000663      -0.041229      -0.014011      -0.020740      -0.104641      -0.061857       0.024081       0.037776             10.380444      11.995421       3.208772      -0.974200       9.985832      -2.520942       9.160079          -0.000030
          126              O       1.362119       3.942250      20.260885      -0.549926      38.662407 0.62894593E+03  0.15753243E+05                                 9.134890                            7.886063       0.080994       2.074212                    0.995200      28.239077      76.224916       0.659494       0.370799      -1.127743       0.033969       0.018463      -0.017994       0.042644      -0.005342       0.006015       0.064402       0.011846      -0.247140      -0.111150       0.047118       0.064032              9.904066      13.198730       3.110922       1.716526       8.149068       0.477806       8.364401          -0.000032
          127              O       1.453151       5.256048      13.266415      -0.577211      36.546731 0.60013352E+03  0.14841351E+05                                 8.774069                            7.669225       0.058366       2.078646                    0.993308      27.862727      74.484863       0.673898       0.367525      -1.131392       0.012316       0.008751       0.014914       0.021230      -0.005393       0.020392      -0.011526       0.006119      -0.258313      -0.090043       0.036853       0.053191              9.366576      11.029982      -2.820539       2.035427       8.184823      -1.477467       8.884924           0.000010
          128              O       3.041281       4.012433      12.384288      -0.615967      43.594545 0.70166351E+03  0.18084117E+05                                 9.937531                            8.349062      -0.207077       1.973458                    0.993418      29.197377      80.266929       0.637911       0.372544      -1.125039      -0.015728       0.022857       0.056858       0.063267       0.046431      -0.039744       0.023193      -0.025307      -0.101087      -0.078281       0.012890       0.065391             10.986666       9.298799      -1.231707      -3.409527       8.253759       3.367321      15.407440           0.000029
          129              O       4.522952       5.415245      10.113188      -0.613276      42.413196 0.69399527E+03  0.17783492E+05                                 9.694591                            8.251611      -0.035782       2.031311                    0.994552      28.827616      78.244333       0.649671       0.367919      -1.131980      -0.003465       0.044728       0.010408       0.046054      -0.033696       0.055812       0.035726      -0.022913       0.049506      -0.086431       0.027106       0.059325             10.619884       9.224170      -3.046235       0.281486      15.865670      -0.994672       6.769812           0.000017
          130              O       2.800801       6.717060      10.699835      -0.607948      40.974183 0.68403267E+03  0.17473487E+05                                 9.474113                            8.201263      -0.079470       2.018752                    0.994007      28.765347      78.077847       0.650261       0.368736      -1.130800       0.044402       0.008895      -0.001887       0.045323      -0.013177       0.003219       0.029848       0.107504       0.116184      -0.082162       0.035966       0.046195             10.236249      14.917960       0.356211      -3.538590       7.900276       0.175685       7.890511           0.000016
          131              O       4.543625       0.991982       9.356155      -0.552149      38.075843 0.58299710E+03  0.14357046E+05                                 9.089163                            7.616507       0.027901       2.058836                    0.994817      28.168265      75.892349       0.666547       0.373144      -1.123691      -0.002078      -0.049918      -0.013696       0.051804      -0.004581      -0.010564      -0.065147       0.015499      -0.311750      -0.129192       0.060371       0.068821              9.920170       7.386712      -0.416313       0.066735      14.848195      -2.804564       7.525602           0.000006
          132              O       0.148624       7.330736       9.565364      -0.572458      38.752149 0.59017357E+03  0.14509205E+05                                 9.069749                            7.544912       0.286623       2.143264                    0.995856      27.874862      73.882883       0.688783       0.361709      -1.137862      -0.011576       0.058479      -0.024472       0.064441       0.001493      -0.003490       0.035393      -0.003339      -0.308625      -0.110617       0.049807       0.060810             10.119187       7.271955       0.344422       0.572138      16.049779       2.654365       7.035827          -0.000006
          133              O       6.379460       3.260958       9.530855      -0.526510      39.832761 0.63443327E+03  0.15951095E+05                                 9.393514                            7.949165      -0.267896       1.977660                    0.993079      27.870914      75.774588       0.652249       0.373498      -1.123875       0.056543       0.012327      -0.038073       0.069272      -0.000664       0.041228       0.014011      -0.020740      -0.104644      -0.061856       0.024081       0.037775             10.380362      11.995326       3.208758       0.974200       9.985766       2.520923       9.159995           0.000012
          134              O      -1.010625       4.616695       9.476935      -0.549941      38.663350 0.62896563E+03  0.15753863E+05                                 9.135036                            7.886187       0.080994       2.074205                    0.995200      28.239494      76.226398       0.659489       0.370799      -1.127743      -0.033978      -0.018469      -0.017998       0.042656      -0.005342      -0.006013      -0.064400       0.011842      -0.247137      -0.111147       0.047115       0.064032              9.904231      13.198950       3.110981      -1.716537       8.149208      -0.477795       8.364535          -0.000002
          135              O      -1.101657       3.302897       2.482465      -0.577204      36.546381 0.60012622E+03  0.14841122E+05                                 8.774001                            7.669168       0.058391       2.078655                    0.993308      27.862590      74.484320       0.673902       0.367524      -1.131393      -0.012316      -0.008751       0.014905       0.021223      -0.005392      -0.020394       0.011526       0.006119      -0.258318      -0.090046       0.036854       0.053192              9.366501      11.029884      -2.820515      -2.035406       8.184760       1.477452       8.884859          -0.000050
          136              O       6.465213       4.546512       1.600338      -0.615967      43.594859 0.70166900E+03  0.18084296E+05                                 9.937581                            8.349097      -0.207087       1.973453                    0.993418      29.197487      80.267346       0.637909       0.372544      -1.125039       0.015738      -0.022865       0.056859       0.063273       0.046431       0.039741      -0.023190      -0.025307      -0.101081      -0.078276       0.012886       0.065390             10.986729       9.298842      -1.231714       3.409551       8.253791      -3.367341      15.407555          -0.000037

******************************************************
Auxiliary information for the entire system
The total spin magnetic moment of the unit cell is   -0.001764
The total net atomic charge of the unit cell is   -0.000002
Accuracy of reproducing the electrostatic potential in the unit cell:
  The inner radius (bohr) =    5.0000
  The outer radius (bohr) =   12.0000
  Valid grid points have density less than (e/(bohr^3)) =    0.0001
  The number of valid grid points were=         3300
  The rms potential error without charges in kcal/mol is=      3.93837
  The rms potential error with partial charges in kcal/mol is=      0.99672
  The RRMSE value at monopole order=      0.25308
  The rms potential error with partial charges and cloud penetration in kcal/mol is=      0.99842
  The RRMSE value at monopole order with cloud penetration is=      0.25351
  The rms potential error with partial charges and atomic dipoles in kcal/mol is=      0.31680
  The RRMSE value at dipole order=      0.08044
  The rms potential error with partial charges, atomic dipoles and cloud penetration in kcal/mol is=      0.30953
  The RRMSE value at dipole order with cloud penetration=      0.07859

******************************************************
The electron densities and ab initio electrostatic potential were computed in VASP using the PBE functional and
projector augmented wave method. See the main text of the journal article for a description of computational details.
The atomic charges, dipoles, and quadrupoles were computed with the DDEC6 method as described in
(a) T. A. Manz and N. Gabaldon Limas, RSC Adv. 6 (2016) 47771-47801 DOI: 10.1039/c6ra04656h
(b) N. Gabaldon Limas and T. A. Manz, RSC Adv. 8 (2018) 2678-2707 DOI: 10.1039/c7ra11829e.
For each atom in the material, the electron cloud parameters were fit to the spherically averaged atom-in-material
electron density using radial positions for which this density was between 10^-4 and 10^-2 electrons per cubic bohr.
The polarizabilities, dispersion coefficients, and quantum Drude oscillator (QDO) parameters were fit using the MCLF method.
The magnetic structure of the system was optimized in VASP from the default ferromagnetic initial guess using spin polarization.
The atomic spin moments (ASMs) were computed on this optimized magnetic structure using the DDEC6 partition as inputs
to the method of T. A. Manz and D. S. Sholl, J. Chem. Theory Comput. 7 (2011) 4146-4164 DOI: 10.1021/ct200539n.
The RMSE and RRMSE were computed using a uniform grid with Ewald summation.
