# Supplementary material for: A collection of forcefield precursors for metal–organic frameworks
Source: RSC Adv. 2019 Nov 13;9(63):36492–507. doi: 10.1039/c9ra07327b (PMC9075174; doi:10.1039/c9ra07327b)
Supplement: RA-009-C9RA07327B-s6208 [file RA-009-C9RA07327B-s6208.xyz]

   82
jmolscript: load "" {1 1 1} spacegroup "x,y,z" unitcell [{     10.578700     0.000000     0.000000 }, {     -2.626523    10.247452     0.000000 }, {      0.000000     0.000000    15.828000 }]
Zn     0.739320     2.433975    14.621748     0.972994
Zn     3.944488     2.856067    14.931502     0.950099
Zn     7.212857     7.813477     6.707748     0.972994
Zn     4.007689     7.391385     7.017502     0.950099
Zn     5.777978     8.926965     9.120252     0.972994
Zn     6.164895     5.717361     8.810498     0.950098
Zn     2.174199     1.320487     1.206252     0.972994
Zn     1.787282     4.530091     0.896498     0.950098
H      5.138213     0.824920    11.269536     0.148669
H      0.506180     8.504360     8.695903     0.134887
H      1.090974     0.473432    11.337596     0.120743
H      2.813964     9.422532     3.355536     0.148669
H      7.445997     1.743092     0.781903     0.134887
H      6.861203     9.774020     3.423596     0.120743
H      8.428824     5.065316    12.472464     0.148669
H     -0.160212     7.645624    15.046097     0.134887
H      7.764441     9.073094    12.404404     0.120743
H     -0.476647     5.182136     4.558464     0.148669
H      8.112389     2.601828     7.132097     0.134887
H      0.187736     1.174358     4.490404     0.120743
C      3.103557     0.913048    11.391412    -0.021067
C      4.334220     0.519546    10.918154    -0.111366
C      1.616525     9.760698     9.737386    -0.053969
C      0.474599     9.188890     9.325858    -0.102159
C     -0.836376     9.631580     9.859261    -0.016158
C      1.884269     0.263360    10.895995    -0.097089
C      3.022327     1.787156    12.527862     0.581036
C      3.027589     9.237053     9.232472     0.605717
C     -2.046582     9.181717     9.135922     0.590555
C      4.848620     9.334404     3.477412    -0.021067
C      3.617957     9.727906     3.004154    -0.111366
C      6.335652     0.486754     1.823386    -0.053969
C      7.477578     1.058562     1.411858    -0.102159
C      8.788553     0.615872     1.945261    -0.016158
C      6.067908     9.984092     2.981995    -0.097089
C      4.929850     8.460296     4.613862     0.581036
C      4.924588     1.010399     1.318472     0.605717
C      9.998759     1.065735     1.221922     0.590555
C      7.838283     7.014381    12.350588    -0.021067
C      8.525018     5.919953    12.823846    -0.111366
C     -1.101529     6.258119    14.004614    -0.053969
C     -0.831148     7.506259    14.416142    -0.102159
C     -1.585471     8.666270    13.882739    -0.016158
C      8.164898     8.356797    12.846005    -0.097089
C      6.971378     6.876040    11.214138     0.581036
C     -0.243936     5.021251    14.509528     0.605717
C     -1.450169     9.950276    14.606078     0.590555
C      0.113894     3.233071     4.436588    -0.021067
C     -0.572841     4.327499     4.909846    -0.111366
C      9.053706     3.989333     6.090614    -0.053969
C      8.783325     2.741193     6.502142    -0.102159
C      9.537648     1.581182     5.968739    -0.016158
C     -0.212721     1.890655     4.932005    -0.097089
C      0.980799     3.371412     3.300138     0.581036
C      8.196113     5.226201     6.595528     0.605717
C      9.402346     0.297176     6.692078     0.590555
O      2.007941     2.521795    12.735209    -0.551948
O      4.101506     1.798530    13.332399    -0.549192
O      4.066930     9.601145     9.776956    -0.468410
O      2.845778     8.496470     8.208401    -0.561279
O      7.479252     9.767256     9.614244    -0.542552
O     -1.987654     8.214255     8.374595    -0.534686
O      5.944236     7.725657     4.821209    -0.551948
O      3.850671     8.448922     5.418399    -0.549192
O      3.885247     0.646307     1.862956    -0.468410
O      5.106399     1.750982     0.294401    -0.561279
O      0.472925     0.480196     1.700244    -0.542552
O      9.939831     2.033197     0.460595    -0.534686
O      6.007886     7.676264    11.006791    -0.551948
O      7.228302     5.827828    10.409601    -0.549192
O     -0.338576     3.924057    13.965044    -0.468410
O      0.428316     5.381244    15.533599    -0.561279
O      0.347740     0.577341    14.127756    -0.542552
O     -0.498370    10.133398    15.367405    -0.534686
O      1.944291     2.571188     3.092791    -0.551948
O      0.723875     4.419624     2.495601    -0.549192
O      8.290753     6.323395     6.051044    -0.468410
O      7.523861     4.866208     7.619599    -0.561279
O      7.604437     9.670111     6.213756    -0.542552
O      8.450547     0.114054     7.453405    -0.534686
O      2.252057     2.902078     0.000000    -0.989648
O      5.700120     7.345374     7.914000    -0.989648

The following XYZ coordinates are in angstroms. Other properties are in atomic units.
The sperically averaged electron density of each atom fit to a function of the form exp(a - br)
eigen_1, eigen_2 and eigen_3 are the three eigenvalues of traceless quadrupole moment tensor
  atom number  atomic symbol              X              Y              Z     net charge C6 coefficient C8 coefficient C10 coefficient fluctuating dipole atomic polarizability isotropic forcefield polarizability              a              b squared Pearson coefficient          <r^3>          <r^4>         wp_QDO          m_QDO          q_QDO       dipole_x       dipole_y       dipole_z         dipole            Qxy            Qxz            Qyz     Q(x^2-y^2)  Q(3z^2 - R^2)        eigen_1        eigen_2        eigen_3 static polarizability      alpha(xx)      alpha(xy)      alpha(xz)      alpha(yy)      alpha(yz)      alpha(zz) atomic spin moment
            1             Zn       0.739320       2.433975      14.621748       0.972994      86.697970 0.18222374E+04  0.57857648E+05                                16.510813                           14.316702      -0.012368       1.872697                    0.998222      45.453912     125.744912       0.457339       0.421806      -1.123869      -0.018046       0.014796      -0.032848       0.040293       0.013422       0.065352       0.032352       0.128600       0.087820      -0.088065      -0.022738       0.110803             19.529384      15.480581      -3.280204      -2.459712      25.480438       0.507299      17.627133           0.000002
            2             Zn       3.944488       2.856067      14.931502       0.950099      77.981080 0.16987213E+04  0.53199167E+05                                15.503932                           13.944202      -0.033397       1.853557                    0.999583      46.304302     128.805917       0.455645       0.429236      -1.114736       0.063582       0.019043       0.007022       0.066743       0.092323      -0.038766      -0.003579       0.021265      -0.475235      -0.164861      -0.010244       0.175105             16.832103      18.077029      -0.988540      -0.615616      12.137135       1.045914      20.282145           0.000005
            3             Zn       7.212857       7.813477       6.707748       0.972994      86.697971 0.18222374E+04  0.57857647E+05                                16.510813                           14.316702      -0.012368       1.872697                    0.998222      45.453912     125.744911       0.457339       0.421806      -1.123869       0.018046      -0.014796      -0.032848       0.040293       0.013422      -0.065352      -0.032352       0.128600       0.087820      -0.088065      -0.022738       0.110803             19.529385      15.480582      -3.280204       2.459713      25.480438      -0.507298      17.627133           0.000002
            4             Zn       4.007689       7.391385       7.017502       0.950099      77.981079 0.16987212E+04  0.53199165E+05                                15.503931                           13.944202      -0.033397       1.853557                    0.999583      46.304301     128.805914       0.455645       0.429236      -1.114736      -0.063582      -0.019043       0.007022       0.066743       0.092323       0.038766       0.003579       0.021265      -0.475235      -0.164861      -0.010244       0.175105             16.832103      18.077029      -0.988540       0.615615      12.137135      -1.045913      20.282145           0.000005
            5             Zn       5.777978       8.926965       9.120252       0.972994      86.697971 0.18222370E+04  0.57857633E+05                                16.510813                           14.316700      -0.012368       1.872697                    0.998222      45.453913     125.744914       0.457339       0.421806      -1.123869      -0.018814       0.013807       0.032848       0.040293      -0.019162       0.015113       0.071338      -0.125657       0.087819      -0.088065      -0.022738       0.110803             19.529386      26.441845      -0.470720       1.102124      14.519178      -2.256735      17.627135           0.000002
            6             Zn       6.164895       5.717361       8.810498       0.950098      77.981090 0.16987217E+04  0.53199184E+05                                15.503932                           13.944203      -0.033397       1.853557                    0.999583      46.304306     128.805928       0.455645       0.429236      -1.114736      -0.002660      -0.066320      -0.007022       0.066743       0.075826       0.006158      -0.038441      -0.107461      -0.475236      -0.164861      -0.010245       0.175105             16.832103      12.978809      -2.295267       1.166012      17.235353      -0.336657      20.282147           0.000005
            7             Zn       2.174199       1.320487       1.206252       0.972994      86.697964 0.18222369E+04  0.57857627E+05                                16.510812                           14.316700      -0.012367       1.872697                    0.998222      45.453911     125.744908       0.457339       0.421806      -1.123869       0.018814      -0.013807       0.032848       0.040293      -0.019162      -0.015113      -0.071338      -0.125657       0.087819      -0.088065      -0.022738       0.110803             19.529385      26.441842      -0.470719      -1.102124      14.519178       2.256735      17.627134           0.000002
            8             Zn       1.787282       4.530091       0.896498       0.950098      77.981107 0.16987222E+04  0.53199203E+05                                15.503935                           13.944206      -0.033397       1.853557                    0.999583      46.304310     128.805947       0.455645       0.429236      -1.114736       0.002660       0.066320      -0.007022       0.066743       0.075826      -0.006158       0.038441      -0.107462      -0.475236      -0.164861      -0.010245       0.175105             16.832106      12.978811      -2.295267      -1.166013      17.235356       0.336658      20.282151           0.000005
            9              H       5.138213       0.824920      11.269536       0.148669       1.078832 0.78605474E+01  0.76023264E+02                                 1.671840                            1.591920      -1.173446       2.351362                    0.996647       3.220925       8.646468       0.523831       1.208985      -0.726712       0.038400       0.012276       0.022962       0.046395       0.008142       0.009327       0.001862       0.013195      -0.018791      -0.011136      -0.006124       0.017260              1.697331       2.097488       0.173278       0.110993       1.460381       0.162702       1.534124           0.000002
           10              H       0.506180       8.504360       8.695903       0.134887       1.045392 0.77368886E+01  0.74638792E+02                                 1.639663                            1.579041      -1.152795       2.344600                    0.997063       3.307772       8.910278       0.525359       1.208515      -0.725736       0.001292      -0.031720      -0.027577       0.042051      -0.000225      -0.000062       0.007813      -0.019269       0.011011      -0.011472      -0.002346       0.013818              1.651167       1.625180       0.015683      -0.018425       1.662452       0.380543       1.665869           0.000002
           11              H       1.090974       0.473432      11.337596       0.120743       1.120426 0.86803697E+01  0.87532212E+02                                 1.819522                            1.751786      -1.328889       2.257483                    0.993605       3.711969      10.754413       0.458164       1.325730      -0.698215      -0.038081       0.008645       0.018942       0.043402      -0.004126      -0.008675       0.003794       0.019214      -0.014270      -0.010253      -0.006582       0.016835              1.845328       2.048191      -0.029756      -0.313212       1.594307       0.154784       1.893485           0.000001
           12              H       2.813964       9.422532       3.355536       0.148669       1.078833 0.78605496E+01  0.76023285E+02                                 1.671839                            1.591920      -1.173446       2.351361                    0.996647       3.220926       8.646469       0.523831       1.208985      -0.726712      -0.038400      -0.012276       0.022962       0.046395       0.008142      -0.009327      -0.001862       0.013195      -0.018791      -0.011136      -0.006124       0.017260              1.697331       2.097488       0.173277      -0.110993       1.460381      -0.162702       1.534123           0.000002
           13              H       7.445997       1.743092       0.781903       0.134887       1.045391 0.77368806E+01  0.74638696E+02                                 1.639662                            1.579041      -1.152794       2.344601                    0.997063       3.307770       8.910272       0.525359       1.208515      -0.725736      -0.001292       0.031720      -0.027577       0.042051      -0.000225       0.000062      -0.007813      -0.019269       0.011011      -0.011472      -0.002346       0.013818              1.651166       1.625179       0.015683       0.018425       1.662452      -0.380542       1.665869           0.000002
           14              H       6.861203       9.774020       3.423596       0.120743       1.120426 0.86803727E+01  0.87532249E+02                                 1.819522                            1.751786      -1.328889       2.257483                    0.993605       3.711970      10.754416       0.458164       1.325730      -0.698215       0.038081      -0.008645       0.018942       0.043402      -0.004126       0.008675      -0.003794       0.019214      -0.014270      -0.010253      -0.006582       0.016835              1.845328       2.048191      -0.029756       0.313212       1.594307      -0.154785       1.893485           0.000001
           15              H       8.428824       5.065316      12.472464       0.148669       1.078831 0.78605363E+01  0.76023102E+02                                 1.671836                            1.591917      -1.173446       2.351362                    0.996647       3.220923       8.646449       0.523833       1.208982      -0.726713      -0.002357      -0.040245      -0.022962       0.046395       0.003965      -0.000512       0.009498      -0.019401      -0.018791      -0.011136      -0.006124       0.017260              1.697327       1.416303      -0.001316       0.130049       2.141558       0.147914       1.534120           0.000002
           16              H      -0.160212       7.645624      15.046097       0.134887       1.045391 0.77368814E+01  0.74638700E+02                                 1.639662                            1.579040      -1.152795       2.344600                    0.997063       3.307771       8.910272       0.525359       1.208514      -0.725736       0.031048       0.006624       0.027577       0.042051       0.004437       0.007584       0.001880       0.017110       0.011011      -0.011472      -0.002346       0.013818              1.651166       1.652610       0.022713       0.373202       1.635020       0.076634       1.665868           0.000002
           17              H       7.764441       9.073094      12.404404       0.120743       1.120427 0.86803735E+01  0.87532256E+02                                 1.819522                            1.751786      -1.328889       2.257483                    0.993605       3.711970      10.754415       0.458164       1.325730      -0.698215      -0.017829       0.034742      -0.018942       0.043402      -0.008238       0.005829      -0.007462      -0.012876      -0.014270      -0.010253      -0.006582       0.016835              1.845328       1.636600      -0.135251       0.227704       2.005898      -0.264974       1.893485           0.000001
           18              H      -0.476647       5.182136       4.558464       0.148669       1.078831 0.78605366E+01  0.76023107E+02                                 1.671836                            1.591917      -1.173446       2.351362                    0.996647       3.220923       8.646450       0.523833       1.208982      -0.726713       0.002357       0.040245      -0.022962       0.046395       0.003965       0.000512      -0.009498      -0.019401      -0.018791      -0.011136      -0.006124       0.017260              1.697327       1.416303      -0.001316      -0.130049       2.141558      -0.147914       1.534121           0.000002
           19              H       8.112389       2.601828       7.132097       0.134887       1.045391 0.77368774E+01  0.74638658E+02                                 1.639662                            1.579041      -1.152795       2.344600                    0.997063       3.307770       8.910272       0.525359       1.208515      -0.725736      -0.031048      -0.006624       0.027577       0.042051       0.004437      -0.007584      -0.001880       0.017110       0.011010      -0.011472      -0.002346       0.013818              1.651166       1.652610       0.022713      -0.373202       1.635020      -0.076634       1.665869           0.000002
           20              H       0.187736       1.174358       4.490404       0.120743       1.120426 0.86803699E+01  0.87532215E+02                                 1.819522                            1.751786      -1.328889       2.257483                    0.993605       3.711969      10.754413       0.458164       1.325730      -0.698215       0.017829      -0.034742      -0.018942       0.043402      -0.008238      -0.005829       0.007462      -0.012876      -0.014270      -0.010253      -0.006582       0.016835              1.845328       1.636600      -0.135251      -0.227704       2.005898       0.264974       1.893485           0.000001
           21              C       3.103557       0.913048      11.391412      -0.021067      38.693860 0.43057392E+03  0.10032424E+05                                 9.888012                            6.880978      -0.016798       2.005195                    0.999176      27.114981      75.959368       0.637476       0.412367      -1.073819      -0.020988      -0.026714      -0.034512       0.048427      -0.013604       0.023090      -0.006111       0.015674      -0.038127      -0.026088      -0.007637       0.033725             12.325210      12.346357       0.033618      -1.479240      10.199418       6.856595      14.429855          -0.000001
           22              C       4.334220       0.519546      10.918154      -0.111366      35.870513 0.47963792E+03  0.11551234E+05                                 9.540720                            7.396657      -0.055824       1.947254                    0.999291      30.036789      87.262622       0.594569       0.427749      -1.057583       0.006244      -0.030446      -0.000848       0.031091       0.012401       0.026637      -0.028481      -0.029786       0.028110      -0.047400       0.007054       0.040346             10.996468      13.471359      -1.426837      -3.235276       8.283764       4.467481      11.234283           0.000003
           23              C       1.616525       9.760698       9.737386      -0.053969      42.726708 0.49227577E+03  0.11787336E+05                                10.464132                            7.278577       0.068133       2.008670                    0.999071      28.188893      78.448398       0.633845       0.403567      -1.086336      -0.045588       0.024359       0.015350       0.053919      -0.005266      -0.006765       0.031548      -0.009748       0.093256      -0.027935      -0.021132       0.049067             13.533773      21.734699      -1.189543      -3.372138       8.447491       3.942949      10.419128           0.000001
           24              C       0.474599       9.188890       9.325858      -0.102159      34.834165 0.44429940E+03  0.10531499E+05                                 9.412499                            7.147814      -0.154490       1.921015                    0.999233      29.682272      86.461796       0.599225       0.431223      -1.052028      -0.023363       0.008335       0.010066       0.026770      -0.010552      -0.003909      -0.028107      -0.078562       0.118643      -0.061071       0.001632       0.059438             11.153997      18.987823       0.674488      -0.689797       6.933631       2.295815       7.540537           0.000004
           25              C      -0.836376       9.631580       9.859261      -0.016158      40.272469 0.44080129E+03  0.10308191E+05                                10.145380                            6.948427       0.105113       2.044321                    0.999328      26.925955      75.019484       0.637683       0.410735      -1.077281       0.027533       0.000558       0.012043       0.030057      -0.018614      -0.032370      -0.004037      -0.004955      -0.061349      -0.044992       0.007933       0.037060             12.991359      18.349439       2.951386       4.015294       8.351159       4.704166      12.273480          -0.000000
           26              C       1.884269       0.263360      10.895995      -0.097089      36.219427 0.46989529E+03  0.11339396E+05                                 9.763123                            7.431296      -0.321863       1.870565                    0.998521      30.285276      90.152149       0.575914       0.440717      -1.042245       0.041017       0.008239       0.001000       0.041848      -0.034559      -0.001281      -0.035653       0.011610      -0.049486      -0.052354       0.000699       0.051656             11.346445      11.744022       2.982544       2.054003       9.356510       5.390174      12.938803           0.000004
           27              C       3.022327       1.787156      12.527862       0.581036      25.679872 0.28576465E+03  0.61093311E+04                                 8.082060                            6.022192      -0.192241       1.981491                    0.999591      23.052831      65.271254       0.601990       0.475918      -1.019136       0.011654       0.022743       0.044068       0.050941       0.039893      -0.021129      -0.086825      -0.010341      -0.072019      -0.093397      -0.012405       0.105802              9.621178       8.149434      -1.601191      -0.328479       8.446770       4.978002      12.267329           0.000010
           28              C       3.027589       9.237053       9.232472       0.605717      24.853636 0.26179697E+03  0.54529458E+04                                 7.834876                            5.714186       0.111440       2.093453                    0.999678      22.123823      60.994968       0.628730       0.467709      -1.027848       0.054405      -0.016843      -0.035943       0.067346       0.028740       0.012638      -0.075602      -0.116218       0.086319      -0.089735      -0.023394       0.113129              9.682216      15.775147      -1.098845      -1.525397       5.611143       2.164255       7.660359           0.000006
           29              C      -2.046582       9.181717       9.135922       0.590555      23.137087 0.26051858E+03  0.54502976E+04                                 7.565292                            5.754487      -0.053553       2.038814                    0.999562      22.525923      63.396475       0.614213       0.476657      -1.017244      -0.041663       0.000179      -0.029985       0.051331      -0.007035      -0.036137      -0.074084      -0.076575       0.081957      -0.081729      -0.021263       0.102992              9.063482      12.069206       1.533303       3.207309       6.735786       2.854953       8.385454           0.000005
           30              C       4.848620       9.334404       3.477412      -0.021067      38.693864 0.43057396E+03  0.10032425E+05                                 9.888013                            6.880979      -0.016799       2.005195                    0.999176      27.114982      75.959377       0.637476       0.412367      -1.073819       0.020988       0.026714      -0.034512       0.048427      -0.013604      -0.023090       0.006111       0.015674      -0.038127      -0.026088      -0.007637       0.033725             12.325212      12.346359       0.033618       1.479240      10.199419      -6.856596      14.429857          -0.000001
           31              C       3.617957       9.727906       3.004154      -0.111366      35.870507 0.47963783E+03  0.11551231E+05                                 9.540719                            7.396657      -0.055823       1.947254                    0.999291      30.036786      87.262609       0.594569       0.427749      -1.057583      -0.006244       0.030446      -0.000848       0.031091       0.012401      -0.026637       0.028481      -0.029786       0.028110      -0.047400       0.007054       0.040346             10.996467      13.471357      -1.426837       3.235276       8.283763      -4.467481      11.234281           0.000004
           32              C       6.335652       0.486754       1.823386      -0.053969      42.726691 0.49227559E+03  0.11787331E+05                                10.464129                            7.278576       0.068134       2.008671                    0.999071      28.188888      78.448374       0.633845       0.403567      -1.086336       0.045588      -0.024359       0.015350       0.053919      -0.005266       0.006765      -0.031548      -0.009748       0.093256      -0.027935      -0.021132       0.049067             13.533768      21.734690      -1.189543       3.372136       8.447489      -3.942948      10.419124           0.000001
           33              C       7.477578       1.058562       1.411858      -0.102159      34.834159 0.44429932E+03  0.10531496E+05                                 9.412497                            7.147812      -0.154489       1.921015                    0.999233      29.682268      86.461775       0.599225       0.431223      -1.052028       0.023363      -0.008335       0.010066       0.026770      -0.010552       0.003909       0.028107      -0.078562       0.118642      -0.061071       0.001632       0.059438             11.153994      18.987817       0.674488       0.689797       6.933630      -2.295814       7.540535           0.000004
           34              C       8.788553       0.615872       1.945261      -0.016158      40.272468 0.44080129E+03  0.10308191E+05                                10.145380                            6.948427       0.105112       2.044321                    0.999328      26.925955      75.019482       0.637683       0.410735      -1.077281      -0.027533      -0.000558       0.012043       0.030057      -0.018613       0.032370       0.004037      -0.004955      -0.061349      -0.044992       0.007933       0.037060             12.991359      18.349437       2.951386      -4.015295       8.351159      -4.704166      12.273480          -0.000000
           35              C       6.067908       9.984092       2.981995      -0.097089      36.219431 0.46989536E+03  0.11339398E+05                                 9.763124                            7.431297      -0.321863       1.870565                    0.998521      30.285279      90.152161       0.575914       0.440717      -1.042245      -0.041017      -0.008239       0.001000       0.041848      -0.034559       0.001281       0.035653       0.011610      -0.049486      -0.052354       0.000699       0.051656             11.346446      11.744023       2.982544      -2.054003       9.356511      -5.390175      12.938804           0.000004
           36              C       4.929850       8.460296       4.613862       0.581036      25.679871 0.28576463E+03  0.61093308E+04                                 8.082061                            6.022192      -0.192241       1.981491                    0.999591      23.052831      65.271258       0.601989       0.475918      -1.019136      -0.011654      -0.022743       0.044068       0.050941       0.039893       0.021129       0.086825      -0.010341      -0.072019      -0.093397      -0.012405       0.105802              9.621178       8.149435      -1.601191       0.328479       8.446770      -4.978002      12.267330           0.000009
           37              C       4.924588       1.010399       1.318472       0.605717      24.853634 0.26179696E+03  0.54529455E+04                                 7.834875                            5.714186       0.111440       2.093453                    0.999678      22.123822      60.994963       0.628730       0.467709      -1.027848      -0.054405       0.016843      -0.035943       0.067346       0.028740      -0.012638       0.075602      -0.116218       0.086319      -0.089735      -0.023394       0.113129              9.682216      15.775145      -1.098845       1.525397       5.611143      -2.164255       7.660359           0.000006
           38              C       9.998759       1.065735       1.221922       0.590555      23.137087 0.26051858E+03  0.54502977E+04                                 7.565293                            5.754487      -0.053553       2.038814                    0.999562      22.525923      63.396475       0.614213       0.476657      -1.017244       0.041663      -0.000179      -0.029985       0.051331      -0.007035       0.036137       0.074084      -0.076575       0.081957      -0.081729      -0.021263       0.102992              9.063482      12.069206       1.533303      -3.207309       6.735786      -2.854953       8.385454           0.000005
           39              C       7.838283       7.014381      12.350588      -0.021067      38.693862 0.43057414E+03  0.10032431E+05                                 9.888013                            6.880981      -0.016799       2.005195                    0.999176      27.114981      75.959372       0.637476       0.412367      -1.073819       0.020666       0.026964       0.034512       0.048427      -0.015697      -0.011652       0.020850      -0.000653      -0.038127      -0.026088      -0.007637       0.033725             12.325210      10.315596      -0.486882       7.009168      12.230177       0.269468      14.429857          -0.000001
           40              C       8.525018       5.919953      12.823846      -0.111366      35.870510 0.47963816E+03  0.11551241E+05                                 9.540721                            7.396660      -0.055823       1.947254                    0.999291      30.036788      87.262616       0.594569       0.427749      -1.057583       0.031043       0.001511       0.000848       0.031091       0.018036      -0.034203       0.018731       0.014184       0.028111      -0.047400       0.007054       0.040346             10.996467       9.289889      -2.498586       5.130859      12.465229      -2.024763      11.234283           0.000004
           41              C      -1.101529       6.258119      14.004614      -0.053969      42.726687 0.49227577E+03  0.11787336E+05                                10.464129                            7.278577       0.068134       2.008671                    0.999071      28.188890      78.448385       0.633845       0.403567      -1.086336      -0.034915       0.038113      -0.015350       0.053919      -0.002272       0.032240       0.001280       0.013613       0.093256      -0.027935      -0.021132       0.049067             13.533765       9.838766      -4.238579       4.656727      20.343409      -2.287570      10.419121           0.000001
           42              C      -0.831148       7.506259      14.416142      -0.102159      34.834142 0.44429906E+03  0.10531489E+05                                 9.412494                            7.147811      -0.154489       1.921015                    0.999233      29.682270      86.461784       0.599225       0.431223      -1.052028      -0.013875       0.020562      -0.010065       0.026770       0.009644      -0.026256      -0.010765       0.079027       0.118642      -0.061071       0.001632       0.059438             11.153989       7.352269      -2.307819       2.395193      18.569163      -0.098187       7.540536           0.000004
           43              C      -1.585471       8.666270      13.882739      -0.016158      40.272447 0.44080120E+03  0.10308188E+05                                10.145377                            6.948427       0.105112       2.044321                    0.999328      26.925956      75.019489       0.637683       0.410735      -1.077281       0.006296      -0.026810      -0.012043       0.030057      -0.015127       0.004127      -0.032358       0.022251      -0.061349      -0.044992       0.007933       0.037060             12.991352       7.547831       0.182822       3.559934      19.152747       5.057522      12.273479          -0.000000
           44              C       8.164898       8.356797      12.846005      -0.097089      36.219420 0.46989518E+03  0.11339393E+05                                 9.763122                            7.431296      -0.321863       1.870564                    0.998521      30.285281      90.152173       0.575914       0.440717      -1.042245       0.002203      -0.041778      -0.001000       0.041848      -0.033090      -0.034219      -0.010093       0.023069      -0.049486      -0.052354       0.000699       0.051656             11.346443       8.069028       2.040604       4.711420      13.031494       3.327977      12.938807           0.000004
           45              C       6.971378       6.876040      11.214138       0.581036      25.679890 0.28576494E+03  0.61093385E+04                                 8.082064                            6.022195      -0.192241       1.981491                    0.999591      23.052831      65.271254       0.601989       0.475918      -1.019136      -0.019137      -0.016936      -0.044068       0.050941       0.037461      -0.078861      -0.042025      -0.029312      -0.072019      -0.093397      -0.012405       0.105802              9.621183       9.198647      -1.332264       4.903688       7.397564       0.917769      12.267337           0.000010
           46              C      -0.243936       5.021251      14.509528       0.605717      24.853618 0.26179684E+03  0.54529424E+04                                 7.834872                            5.714184       0.111440       2.093454                    0.999678      22.123821      60.994958       0.628730       0.467709      -1.027848       0.029824      -0.048519       0.035943       0.067346       0.053148      -0.076372      -0.006528       0.074241       0.086319      -0.089735      -0.023394       0.113129              9.682209       6.766262      -3.407901       2.475215      14.620008      -0.940277       7.660357           0.000006
           47              C      -1.450169       9.950276      14.606078       0.590555      23.137074 0.26051857E+03  0.54502973E+04                                 7.565290                            5.754487      -0.053553       2.038814                    0.999562      22.525924      63.396478       0.614213       0.476657      -1.017244      -0.010518       0.040314       0.029985       0.051331       0.012249      -0.062792      -0.053400       0.073902       0.081957      -0.081729      -0.021263       0.102992              9.063476       6.327016       0.061521       1.969233      12.477961       3.815712       8.385450           0.000005
           48              C       0.113894       3.233071       4.436588      -0.021067      38.693860 0.43057412E+03  0.10032430E+05                                 9.888012                            6.880980      -0.016799       2.005195                    0.999176      27.114980      75.959368       0.637476       0.412367      -1.073819      -0.020666      -0.026964       0.034512       0.048427      -0.015697       0.011652      -0.020850      -0.000653      -0.038128      -0.026088      -0.007637       0.033725             12.325209      10.315596      -0.486882      -7.009168      12.230176      -0.269468      14.429856          -0.000001
           49              C      -0.572841       4.327499       4.909846      -0.111366      35.870513 0.47963821E+03  0.11551243E+05                                 9.540722                            7.396661      -0.055823       1.947254                    0.999291      30.036789      87.262624       0.594569       0.427749      -1.057583      -0.031043      -0.001511       0.000848       0.031091       0.018036       0.034203      -0.018731       0.014184       0.028111      -0.047400       0.007054       0.040346             10.996468       9.289890      -2.498586      -5.130860      12.465230       2.024764      11.234284           0.000004
           50              C       9.053706       3.989333       6.090614      -0.053969      42.726687 0.49227577E+03  0.11787336E+05                                10.464129                            7.278577       0.068134       2.008670                    0.999071      28.188890      78.448385       0.633845       0.403567      -1.086336       0.034915      -0.038113      -0.015350       0.053919      -0.002272      -0.032240      -0.001280       0.013613       0.093256      -0.027935      -0.021132       0.049067             13.533765       9.838766      -4.238579      -4.656727      20.343409       2.287570      10.419121           0.000001
           51              C       8.783325       2.741193       6.502142      -0.102159      34.834142 0.44429908E+03  0.10531489E+05                                 9.412494                            7.147811      -0.154489       1.921015                    0.999233      29.682270      86.461784       0.599225       0.431223      -1.052028       0.013875      -0.020562      -0.010066       0.026770       0.009644       0.026256       0.010765       0.079027       0.118642      -0.061071       0.001632       0.059438             11.153989       7.352268      -2.307819      -2.395193      18.569163       0.098186       7.540536           0.000004
           52              C       9.537648       1.581182       5.968739      -0.016158      40.272446 0.44080120E+03  0.10308188E+05                                10.145376                            6.948426       0.105112       2.044321                    0.999328      26.925956      75.019485       0.637683       0.410735      -1.077281      -0.006296       0.026810      -0.012043       0.030057      -0.015127      -0.004127       0.032358       0.022251      -0.061349      -0.044992       0.007933       0.037060             12.991351       7.547830       0.182822      -3.559934      19.152745      -5.057522      12.273478          -0.000000
           53              C      -0.212721       1.890655       4.932005      -0.097089      36.219412 0.46989507E+03  0.11339390E+05                                 9.763120                            7.431295      -0.321863       1.870565                    0.998521      30.285277      90.152153       0.575914       0.440717      -1.042245      -0.002202       0.041778      -0.001000       0.041848      -0.033090       0.034219       0.010093       0.023069      -0.049486      -0.052354       0.000699       0.051656             11.346441       8.069026       2.040603      -4.711418      13.031492      -3.327975      12.938804           0.000004
           54              C       0.980799       3.371412       3.300138       0.581036      25.679890 0.28576494E+03  0.61093386E+04                                 8.082064                            6.022195      -0.192240       1.981491                    0.999591      23.052831      65.271254       0.601989       0.475918      -1.019136       0.019137       0.016936      -0.044068       0.050941       0.037461       0.078861       0.042025      -0.029312      -0.072019      -0.093397      -0.012405       0.105802              9.621183       9.198647      -1.332264      -4.903688       7.397564      -0.917768      12.267337           0.000010
           55              C       8.196113       5.226201       6.595528       0.605717      24.853619 0.26179686E+03  0.54529427E+04                                 7.834872                            5.714184       0.111440       2.093454                    0.999678      22.123822      60.994962       0.628730       0.467709      -1.027848      -0.029824       0.048519       0.035943       0.067346       0.053148       0.076372       0.006528       0.074241       0.086319      -0.089735      -0.023394       0.113129              9.682209       6.766262      -3.407901      -2.475216      14.620008       0.940277       7.660357           0.000006
           56              C       9.402346       0.297176       6.692078       0.590555      23.137072 0.26051854E+03  0.54502968E+04                                 7.565290                            5.754487      -0.053553       2.038814                    0.999562      22.525923      63.396477       0.614213       0.476657      -1.017244       0.010518      -0.040314       0.029985       0.051331       0.012249       0.062792       0.053400       0.073902       0.081957      -0.081729      -0.021263       0.102992              9.063476       6.327017       0.061521      -1.969233      12.477961      -3.815711       8.385450           0.000005
           57              O       2.007941       2.521795      12.735209      -0.551948      31.640168 0.49051606E+03  0.11533494E+05                                 7.899084                            6.817264       0.477386       2.192375                    0.998375      27.760382      72.351585       0.733162       0.355302      -1.141049      -0.007322      -0.005889      -0.038421       0.039553      -0.031694      -0.050284      -0.049409       0.003102      -0.156592      -0.103142       0.045140       0.058001              8.726798       9.241639      -3.362328      -2.873136       8.535414       2.208980       8.403341           0.000001
           58              O       4.101506       1.798530      13.332399      -0.549192      30.973115 0.48222860E+03  0.11233387E+05                                 7.662995                            6.626655       0.536846       2.221142                    0.998502      27.117034      69.191720       0.769983       0.341481      -1.158276      -0.011287      -0.042964      -0.021087       0.049173       0.015272       0.058161      -0.000515       0.068767       0.118110      -0.060030      -0.027065       0.087095              8.372104       7.743776       0.615174       2.509040       5.554315       2.235024      11.818220          -0.000001
           59              O       4.066930       9.601145       9.776956      -0.468410      29.509405 0.38638934E+03  0.85313838E+04                                 7.494544                            5.969518       0.630881       2.301995                    0.997701      25.000333      62.476715       0.802097       0.345848      -1.152495      -0.004123       0.010883       0.004943       0.012644       0.025120       0.030024      -0.046280       0.025055      -0.031735      -0.072175       0.033227       0.038948              8.919115      15.893333      -0.324678       0.298947       5.040281       0.496670       5.823731           0.000002
           60              O       2.845778       8.496470       8.208401      -0.561279      32.844564 0.48940297E+03  0.11450560E+05                                 7.997170                            6.721121       0.585577       2.244874                    0.998226      26.969796      69.122167       0.756307       0.346137      -1.153567      -0.016992       0.049585      -0.001480       0.052437       0.016383       0.005732       0.010593      -0.064741       0.148866      -0.061181       0.008212       0.052969              8.813154       8.920308      -1.456979      -2.696736       6.873183       3.548227      10.645971           0.000001
           61              O       7.479252       9.767256       9.614244      -0.542552      29.564009 0.47742636E+03  0.11124848E+05                                 7.511013                            6.679718       0.521159       2.233347                    0.997394      26.788575      68.992283       0.750028       0.350462      -1.147564       0.019047       0.013128       0.013866       0.026970      -0.042251      -0.045833      -0.022364       0.060094      -0.017591      -0.075612       0.005763       0.069849              8.262471      12.513235      -0.433193       1.075870       5.642306       0.144936       6.631872           0.000001
           62              O      -1.987654       8.214255       8.374595      -0.534686      33.523960 0.51262101E+03  0.12179783E+05                                 8.265703                            7.017405       0.420831       2.192857                    0.997213      27.196638      71.119380       0.715608       0.360237      -1.137777       0.023117       0.004544       0.020807       0.031432       0.013665      -0.014627      -0.011432      -0.121327       0.113290      -0.082546       0.028212       0.054334              9.312297       7.989532       1.690470       2.910661       9.255872       4.110471      10.691488           0.000001
           63              O       5.944236       7.725657       4.821209      -0.551948      31.640177 0.49051623E+03  0.11533499E+05                                 7.899086                            6.817265       0.477386       2.192375                    0.998375      27.760384      72.351596       0.733162       0.355302      -1.141049       0.007322       0.005889      -0.038421       0.039553      -0.031694       0.050284       0.049409       0.003102      -0.156592      -0.103142       0.045141       0.058001              8.726800       9.241641      -3.362329       2.873137       8.535416      -2.208981       8.403344           0.000001
           64              O       3.850671       8.448922       5.418399      -0.549192      30.973119 0.48222866E+03  0.11233388E+05                                 7.662996                            6.626656       0.536846       2.221142                    0.998502      27.117034      69.191723       0.769983       0.341481      -1.158276       0.011287       0.042964      -0.021087       0.049173       0.015272      -0.058161       0.000515       0.068768       0.118110      -0.060030      -0.027065       0.087095              8.372105       7.743777       0.615174      -2.509041       5.554316      -2.235025      11.818222          -0.000001
           65              O       3.885247       0.646307       1.862956      -0.468410      29.509403 0.38638931E+03  0.85313829E+04                                 7.494544                            5.969518       0.630881       2.301995                    0.997701      25.000332      62.476712       0.802097       0.345848      -1.152495       0.004123      -0.010883       0.004943       0.012644       0.025120      -0.030024       0.046279       0.025055      -0.031735      -0.072175       0.033227       0.038948              8.919114      15.893331      -0.324677      -0.298947       5.040281      -0.496670       5.823730           0.000002
           66              O       5.106399       1.750982       0.294401      -0.561279      32.844557 0.48940285E+03  0.11450556E+05                                 7.997168                            6.721120       0.585578       2.244874                    0.998226      26.969794      69.122158       0.756307       0.346137      -1.153567       0.016992      -0.049585      -0.001480       0.052437       0.016383      -0.005732      -0.010593      -0.064741       0.148866      -0.061181       0.008212       0.052969              8.813152       8.920306      -1.456978       2.696734       6.873181      -3.548226      10.645969           0.000001
           67              O       0.472925       0.480196       1.700244      -0.542552      29.564010 0.47742637E+03  0.11124848E+05                                 7.511013                            6.679718       0.521159       2.233347                    0.997394      26.788575      68.992283       0.750028       0.350462      -1.147564      -0.019047      -0.013128       0.013866       0.026970      -0.042251       0.045833       0.022364       0.060094      -0.017591      -0.075612       0.005763       0.069849              8.262471      12.513235      -0.433193      -1.075870       5.642306      -0.144936       6.631872           0.000001
           68              O       9.939831       2.033197       0.460595      -0.534686      33.523955 0.51262091E+03  0.12179780E+05                                 8.265702                            7.017404       0.420832       2.192857                    0.997213      27.196637      71.119374       0.715608       0.360237      -1.137777      -0.023117      -0.004544       0.020807       0.031432       0.013665       0.014627       0.011432      -0.121327       0.113290      -0.082546       0.028212       0.054334              9.312296       7.989530       1.690470      -2.910660       9.255871      -4.110470      10.691487           0.000001
           69              O       6.007886       7.676264      11.006791      -0.551948      31.640178 0.49051642E+03  0.11533504E+05                                 7.899087                            6.817266       0.477386       2.192375                    0.998375      27.760383      72.351591       0.733162       0.355302      -1.141049       0.003886       0.008555       0.038421       0.039553      -0.028533      -0.035377      -0.060977       0.027772      -0.156592      -0.103142       0.045140       0.058001              8.726800      10.196295      -3.117640       2.853166       7.580759      -2.234716       8.403345           0.000001
           70              O       7.228302       5.827828      10.409601      -0.549192      30.973092 0.48222819E+03  0.11233374E+05                                 7.662990                            6.626651       0.536847       2.221142                    0.998502      27.117027      69.191683       0.769984       0.341481      -1.158276       0.038816       0.021601       0.021087       0.049173      -0.003150      -0.014939       0.056212      -0.074981       0.118110      -0.060030      -0.027065       0.087095              8.372098       5.393371       0.012745       1.542085       7.904715       2.985392      11.818208          -0.000002
           71              O      -0.338576       3.924057      13.965044      -0.468410      29.509384 0.38638904E+03  0.85313756E+04                                 7.494540                            5.969516       0.630881       2.301995                    0.997701      25.000331      62.476704       0.802098       0.345848      -1.152495      -0.011566       0.001292      -0.004943       0.012644       0.015997      -0.052285       0.017593      -0.046132      -0.031735      -0.072175       0.033227       0.038948              8.919107       5.865489      -2.894905       0.406895      15.068104       0.412903       5.823729           0.000002
           72              O       0.428316       5.381244      15.533599      -0.561279      32.844544 0.48940257E+03  0.11450548E+05                                 7.997166                            6.721118       0.585578       2.244874                    0.998226      26.969791      69.122144       0.756307       0.346137      -1.153567      -0.052251       0.004149       0.001480       0.052437       0.029934       0.008838       0.008183       0.040998       0.148866      -0.061181       0.008212       0.052969              8.813149       7.700206      -1.769698       4.106675       8.093272      -1.731321      10.645967           0.000001
           73              O       0.347740       0.577341      14.127756      -0.542552      29.564000 0.47742620E+03  0.11124844E+05                                 7.511012                            6.679717       0.521159       2.233347                    0.997394      26.788574      68.992282       0.750028       0.350462      -1.147564      -0.007988      -0.021710      -0.013866       0.026970      -0.051495      -0.010284      -0.049951      -0.012037      -0.017591      -0.075612       0.005763       0.069849              8.262468       6.274239      -2.032309      -0.126722      11.881293       1.078166       6.631871           0.000001
           74              O      -0.498370      10.133398      15.367405      -0.534686      33.523954 0.51262094E+03  0.12179780E+05                                 8.265701                            7.017405       0.420831       2.192857                    0.997213      27.196638      71.119378       0.715608       0.360237      -1.137777       0.001338      -0.023521      -0.020807       0.031432       0.041161      -0.007443      -0.017007       0.093222       0.113290      -0.082546       0.028212       0.054334              9.312294       8.364659       1.786616       3.259089       8.880738       3.840081      10.691486           0.000001
           75              O       1.944291       2.571188       3.092791      -0.551948      31.640177 0.49051641E+03  0.11533504E+05                                 7.899087                            6.817266       0.477386       2.192375                    0.998375      27.760382      72.351589       0.733162       0.355303      -1.141049      -0.003886      -0.008555       0.038421       0.039553      -0.028533       0.035377       0.060977       0.027772      -0.156592      -0.103142       0.045140       0.058001              8.726800      10.196295      -3.117640      -2.853166       7.580760       2.234716       8.403345           0.000001
           76              O       0.723875       4.419624       2.495601      -0.549192      30.973090 0.48222816E+03  0.11233373E+05                                 7.662989                            6.626651       0.536847       2.221142                    0.998502      27.117026      69.191680       0.769984       0.341481      -1.158276      -0.038816      -0.021601       0.021087       0.049173      -0.003150       0.014939      -0.056212      -0.074981       0.118110      -0.060030      -0.027065       0.087095              8.372098       5.393371       0.012745      -1.542085       7.904714      -2.985392      11.818208          -0.000001
           77              O       8.290753       6.323395       6.051044      -0.468410      29.509391 0.38638916E+03  0.85313789E+04                                 7.494541                            5.969517       0.630881       2.301995                    0.997701      25.000333      62.476713       0.802097       0.345848      -1.152495       0.011566      -0.001292      -0.004943       0.012644       0.015997       0.052285      -0.017593      -0.046132      -0.031735      -0.072175       0.033227       0.038948              8.919109       5.865490      -2.894906      -0.406895      15.068108      -0.412903       5.823730           0.000002
           78              O       7.523861       4.866208       7.619599      -0.561279      32.844544 0.48940258E+03  0.11450548E+05                                 7.997166                            6.721118       0.585578       2.244874                    0.998226      26.969791      69.122144       0.756307       0.346137      -1.153567       0.052251      -0.004149       0.001480       0.052436       0.029934      -0.008838      -0.008183       0.040998       0.148866      -0.061181       0.008212       0.052969              8.813149       7.700206      -1.769698      -4.106675       8.093272       1.731321      10.645967           0.000001
           79              O       7.604437       9.670111       6.213756      -0.542552      29.563999 0.47742619E+03  0.11124843E+05                                 7.511011                            6.679717       0.521159       2.233347                    0.997394      26.788575      68.992282       0.750028       0.350462      -1.147564       0.007988       0.021710      -0.013866       0.026970      -0.051495       0.010284       0.049951      -0.012037      -0.017591      -0.075612       0.005763       0.069849              8.262467       6.274238      -2.032309       0.126722      11.881292      -1.078165       6.631870           0.000002
           80              O       8.450547       0.114054       7.453405      -0.534686      33.523957 0.51262101E+03  0.12179783E+05                                 8.265702                            7.017405       0.420831       2.192857                    0.997213      27.196638      71.119382       0.715608       0.360237      -1.137777      -0.001338       0.023521      -0.020807       0.031432       0.041161       0.007443       0.017007       0.093222       0.113290      -0.082546       0.028212       0.054334              9.312296       8.364660       1.786617      -3.259090       8.880740      -3.840081      10.691487           0.000001
           81              O       2.252057       2.902078       0.000000      -0.989648      58.771270 0.13317503E+04  0.40026958E+05                                11.505793                           10.786951      -0.185698       1.854730                    0.998760      38.114364     110.783861       0.621972       0.327647      -1.169291      -0.020656      -0.026618       0.000000       0.033693      -0.015572      -0.021349       0.016567       0.007982      -0.012185      -0.022185      -0.014044       0.036229             12.410667      12.975436      -1.462914      -2.207371      12.225511       1.712949      12.031053           0.000000
           82              O       5.700120       7.345374       7.914000      -0.989648      58.771266 0.13317502E+04  0.40026952E+05                                11.505792                           10.786950      -0.185697       1.854730                    0.998760      38.114362     110.783849       0.621972       0.327647      -1.169291       0.020656       0.026618       0.000000       0.033693      -0.015572       0.021349      -0.016567       0.007982      -0.012185      -0.022185      -0.014044       0.036229             12.410665      12.975435      -1.462914       2.207371      12.225509      -1.712949      12.031052           0.000000

******************************************************
Auxiliary information for the entire system
The total spin magnetic moment of the unit cell is   0.000192
The total net atomic charge of the unit cell is   0.000002
Accuracy of reproducing the electrostatic potential in the unit cell:
  The inner radius (bohr) =    5.0000
  The outer radius (bohr) =   12.0000
  Valid grid points have density less than (e/(bohr^3)) =    0.0001
  The number of valid grid points were=       100794
  The rms potential error without charges in kcal/mol is=     10.73743
  The rms potential error with partial charges in kcal/mol is=      1.37196
  The RRMSE value at monopole order=      0.12777
  The rms potential error with partial charges and cloud penetration in kcal/mol is=      1.37814
  The RRMSE value at monopole order with cloud penetration is=      0.12835
  The rms potential error with partial charges and atomic dipoles in kcal/mol is=      0.38533
  The RRMSE value at dipole order=      0.03589
  The rms potential error with partial charges, atomic dipoles and cloud penetration in kcal/mol is=      0.37930
  The RRMSE value at dipole order with cloud penetration=      0.03532

******************************************************
The electron densities and ab initio electrostatic potential were computed in VASP using the PBE functional and
projector augmented wave method. See the main text of the journal article for a description of computational details.
The atomic charges, dipoles, and quadrupoles were computed with the DDEC6 method as described in
(a) T. A. Manz and N. Gabaldon Limas, RSC Adv. 6 (2016) 47771-47801 DOI: 10.1039/c6ra04656h
(b) N. Gabaldon Limas and T. A. Manz, RSC Adv. 8 (2018) 2678-2707 DOI: 10.1039/c7ra11829e.
For each atom in the material, the electron cloud parameters were fit to the spherically averaged atom-in-material
electron density using radial positions for which this density was between 10^-4 and 10^-2 electrons per cubic bohr.
The polarizabilities, dispersion coefficients, and quantum Drude oscillator (QDO) parameters were fit using the MCLF method.
The magnetic structure of the system was optimized in VASP from the default ferromagnetic initial guess using spin polarization.
The atomic spin moments (ASMs) were computed on this optimized magnetic structure using the DDEC6 partition as inputs
to the method of T. A. Manz and D. S. Sholl, J. Chem. Theory Comput. 7 (2011) 4146-4164 DOI: 10.1021/ct200539n.
The RMSE and RRMSE were computed using a uniform grid with Ewald summation.
