# Supplementary material for: A collection of forcefield precursors for metal–organic frameworks
Source: RSC Adv. 2019 Nov 13;9(63):36492–507. doi: 10.1039/c9ra07327b (PMC9075174; doi:10.1039/c9ra07327b)
Supplement: RA-009-C9RA07327B-s6210 [file RA-009-C9RA07327B-s6210.xyz]

   60
jmolscript: load "" {1 1 1} spacegroup "x,y,z" unitcell [{      7.181000     0.000000     0.000000 }, {      3.590501    10.768276     0.000000 }, {      3.590482     3.608081    10.145820 }]
Cu     7.831014    11.776747     6.200212     0.232486
Cu     7.831017     2.599610     3.945608     0.232485
H     10.043340    10.724821     4.477350     0.275683
H      6.599327     9.210893     6.869735     0.171047
H      7.357640     7.927488     7.354705     0.169409
H      6.437756     7.861983     6.086477     0.158356
H      4.437853     9.325045     3.360296     0.172488
H      3.763558     8.006062     2.845903     0.174148
H      4.669079     7.975392     4.125290     0.168038
H      2.862337     3.651536     5.668470     0.275824
H      6.599334     5.165464     3.276085     0.171145
H      7.357648     6.448869     2.791115     0.170298
H      6.437760     6.514374     4.059343     0.159040
H      4.437846     5.051312     6.785524     0.173274
H     10.944549     6.370295     7.299917     0.174396
H      4.669076     6.400965     6.020530     0.168654
H      6.452841    11.392151     3.531760     0.275683
H      6.599337     2.370700     1.303738     0.171047
H     10.948135     6.005692    10.077843     0.169410
H      6.437766     1.180746     0.295243     0.158357
H      8.028354     9.870652     2.587184     0.172490
H      7.354060     8.944048     1.516800     0.174149
H      8.259585    10.139203     1.059224     0.168041
H      6.452835     2.984206     6.614060     0.275831
H      6.599324    12.005657     8.842082     0.171145
H      3.767153     8.370665     0.067977     0.170298
H     13.618750    13.195611     9.850577     0.159039
H      8.028345     4.505705     7.558636     0.173270
H      7.354047     5.432309     8.629020     0.174392
H      8.259570     4.237154     9.086596     0.168653
C      9.136378     7.928348     5.089143    -0.165405
C     10.039749     8.769996     4.464161     0.232975
C      8.203565     8.769449     5.728330     0.222690
C      7.047422     8.412083     6.585652    -0.525369
C      4.034280     8.494942     3.627131    -0.519075
C      9.136378     6.448009     5.056677    -0.167795
C     10.039746     5.606361     5.681659     0.233778
C      8.203567     5.606908     4.417490     0.224538
C      7.047428     5.964274     3.560168    -0.527947
C      4.034275     5.881415     6.518689    -0.521080
C      1.955385     0.263300     0.691945    -0.165404
C      6.449254    10.724729     1.694352     0.232972
C      1.022572     1.147362     1.270257     0.222687
C      7.047432     1.835385     0.646289    -0.525365
C      7.624784     9.843923     1.715658    -0.519079
C      5.545870     3.344781     9.453875    -0.167793
C      6.449241     3.651628     8.451468     0.233778
C      8.203560    13.228995     8.875563     0.224539
C      7.047417    12.540972     9.499531    -0.527946
C      7.624771     4.532434     8.430162    -0.521069
Br     5.335691     2.482397     4.111695    -0.529451
Br    12.516689    11.893960     6.034125    -0.529443
N      8.533891    10.043175     5.523790    -0.192937
N      9.639049    10.017494     4.753317    -0.192893
N      8.533892     4.333182     4.622030    -0.193752
N      9.639047     4.358863     5.392503    -0.192566
N      1.352896     1.381428     2.538890    -0.192937
N      6.048552    11.415164     2.772853    -0.192895
N      8.533888    12.994929     7.606930    -0.193775
N      6.048543     2.961193     7.372967    -0.192557

The following XYZ coordinates are in angstroms. Other properties are in atomic units.
The sperically averaged electron density of each atom fit to a function of the form exp(a - br)
eigen_1, eigen_2 and eigen_3 are the three eigenvalues of traceless quadrupole moment tensor
  atom number  atomic symbol              X              Y              Z     net charge C6 coefficient C8 coefficient C10 coefficient fluctuating dipole atomic polarizability isotropic forcefield polarizability              a              b squared Pearson coefficient          <r^3>          <r^4>         wp_QDO          m_QDO          q_QDO       dipole_x       dipole_y       dipole_z         dipole            Qxy            Qxz            Qyz     Q(x^2-y^2)  Q(3z^2 - R^2)        eigen_1        eigen_2        eigen_3 static polarizability      alpha(xx)      alpha(xy)      alpha(xz)      alpha(yy)      alpha(yz)      alpha(zz) atomic spin moment
            1             Cu       7.831014      11.776747       6.200212       0.232486     115.080153 0.22554852E+04  0.75573413E+05                                20.791226                           16.883300       0.777033       2.003338                    0.999344      57.125273     162.605295       0.385719       0.473921      -1.091070      -0.033635       0.032454      -0.045791       0.065432       0.031955      -0.045730      -0.046278       0.060567       0.006995      -0.063823      -0.023947       0.087770             25.091990      19.729297      -1.273916       1.816229      32.089225      12.161188      23.457447          -0.000082
            2             Cu       7.831017       2.599610       3.945608       0.232485     115.080251 0.22554922E+04  0.75573711E+05                                20.791242                           16.883329       0.777038       2.003338                    0.999343      57.125346     162.605595       0.385719       0.473921      -1.091070      -0.033644      -0.032270       0.045917       0.065435      -0.032382       0.045423      -0.046553       0.059797       0.004676      -0.063824      -0.023942       0.087766             25.091989      19.729343       1.284424      -1.808823      32.105001      12.155525      23.441622          -0.000082
            3              H      10.043340      10.724821       4.477350       0.275683       0.648067 0.41067448E+01  0.35536693E+02                                 1.437669                            1.339285      -1.492853       2.248951                    0.996313       3.241061       9.723440       0.432162       1.637871      -0.640064       0.019222       0.024926      -0.011488       0.033507      -0.001301      -0.015942       0.002234       0.001808      -0.008200      -0.016412       0.000129       0.016282              1.492795       1.399243       0.304203      -0.140495       1.824723      -0.175323       1.254419          -0.000001
            4              H       6.599327       9.210893       6.869735       0.171047       1.116900 0.83104445E+01  0.82425924E+02                                 1.782501                            1.683744      -1.378709       2.235771                    0.996914       3.502291       9.878676       0.482734       1.279260      -0.708476      -0.004813       0.012579       0.002830       0.013763       0.002135      -0.004315      -0.001546       0.006113       0.009188      -0.005266      -0.001966       0.007232              1.817396       1.694800      -0.362482      -0.162179       2.228612       0.261945       1.528777          -0.000007
            5              H       7.357640       7.927488       7.354705       0.169409       0.901630 0.64174093E+01  0.58680812E+02                                 1.462517                            1.417047      -0.719193       2.553424                    0.999995       2.944546       7.552202       0.570860       1.173383      -0.736109       0.009018      -0.001881       0.009963       0.013569      -0.000897       0.002683      -0.001115       0.009855       0.005360      -0.006009       0.000032       0.005977              1.471620       1.274159      -0.101492       0.143002       1.476626      -0.344465       1.664074          -0.000006
            6              H       6.437756       7.861983       6.086477       0.158356       0.859292 0.60567575E+01  0.56053366E+02                                 1.558313                            1.484651      -0.902357       2.460002                    0.998927       3.385512       9.525176       0.484959       1.364708      -0.690298      -0.004488      -0.002864      -0.008187       0.009766       0.000481      -0.001253       0.001887       0.002118       0.006107      -0.003087      -0.000020       0.003107              1.589597       1.741594       0.378179       0.244631       1.597145       0.215523       1.430054          -0.000005
            7              H       4.437853       9.325045       3.360296       0.172488       0.844163 0.59241921E+01  0.55068310E+02                                 1.599182                            1.514801      -1.190201       2.341625                    0.995841       3.497582      10.187397       0.453649       1.452490      -0.672906       0.002412       0.017199      -0.000996       0.017395      -0.004299      -0.001822      -0.000216      -0.004031      -0.016637      -0.006234      -0.001337       0.007570              1.645680       1.579068       0.367028      -0.219229       1.921568      -0.330539       1.436403          -0.000006
            8              H       3.763558       8.006062       2.845903       0.174148       0.904884 0.66806699E+01  0.61943841E+02                                 1.489395                            1.466012      -0.751941       2.539718                    0.999988       2.994516       7.832124       0.547573       1.206386      -0.728205      -0.007959      -0.006616      -0.008220       0.013217       0.001083       0.003050       0.004418       0.005740      -0.002673      -0.006292       0.000123       0.006169              1.478654       1.324320       0.069490       0.120266       1.368816       0.202396       1.742825          -0.000006
            9              H       4.669079       7.975392       4.125290       0.168038       0.836949 0.57987785E+01  0.53103329E+02                                 1.536607                            1.456428      -0.905471       2.466871                    0.999075       3.307512       9.267246       0.487583       1.371742      -0.689174       0.004811      -0.003942       0.008629       0.010637       0.000340      -0.000205      -0.001347       0.001917       0.005365      -0.002325       0.000051       0.002274              1.577908       1.761925      -0.368785       0.271237       1.534566      -0.298263       1.437234          -0.000004
           10              H       2.862337       3.651536       5.668470       0.275824       0.647407 0.40958229E+01  0.35355085E+02                                 1.426259                            1.329539      -1.460329       2.262736                    0.996713       3.215434       9.578380       0.438433       1.618423      -0.643132       0.019642      -0.025181       0.011645       0.033992       0.001235       0.016055       0.002277       0.002029      -0.008178      -0.016482       0.000037       0.016446              1.480425       1.388111      -0.299935       0.138538       1.807748      -0.172829       1.245416          -0.000001
           11              H       6.599334       5.165464       3.276085       0.171145       1.113317 0.82779461E+01  0.82019581E+02                                 1.778492                            1.680326      -1.376228       2.237265                    0.996997       3.496797       9.856708       0.483299       1.279074      -0.708533      -0.004640      -0.012669      -0.002726       0.013765      -0.002150       0.004365      -0.001418       0.006315       0.008982      -0.005318      -0.001942       0.007259              1.813172       1.691100       0.360996       0.161390       2.222742       0.260770       1.525675          -0.000008
           12              H       7.357648       6.448869       2.791115       0.170298       0.900241 0.64080268E+01  0.58595336E+02                                 1.463595                            1.418168      -0.724146       2.552623                    0.999995       2.941910       7.554616       0.569121       1.176962      -0.735275       0.008972       0.001582      -0.009594       0.013230       0.000743      -0.002618      -0.001241       0.009804       0.005119      -0.005967       0.000075       0.005891              1.472655       1.275065       0.101400      -0.142888       1.477702      -0.344540       1.665200          -0.000006
           13              H       6.437760       6.514374       4.059343       0.159040       0.857177 0.60380709E+01  0.55830777E+02                                 1.555062                            1.481831      -0.904319       2.459303                    0.998867       3.379350       9.500001       0.485736       1.363736      -0.690502      -0.004314       0.002786       0.008251       0.009719      -0.000370       0.001209       0.001979       0.002062       0.005562      -0.003023      -0.000006       0.003029              1.586167       1.737586      -0.376620      -0.243753       1.593573       0.214679       1.427342          -0.000005
           14              H       4.437846       5.051312       6.785524       0.173274       0.841634 0.59014089E+01  0.54796816E+02                                 1.595369                            1.511399      -1.196859       2.339396                    0.995707       3.489103      10.152994       0.454436       1.451556      -0.673099       0.002321      -0.016662       0.001085       0.016858       0.004319       0.001885      -0.000242      -0.004089      -0.017163      -0.006425      -0.001263       0.007688              1.641632       1.575138      -0.365723       0.218164       1.916760      -0.329139       1.432998          -0.000006
           15              H      10.944549       6.370295       7.299917       0.174396       0.906204 0.66984553E+01  0.62190398E+02                                 1.495468                            1.471800      -0.755455       2.539476                    0.999990       2.997272       7.861133       0.544005       1.212702      -0.726783      -0.007926       0.006322       0.007982       0.012904      -0.001174      -0.003056       0.004525       0.005608      -0.002397      -0.006331       0.000086       0.006244              1.484693       1.329323      -0.069806      -0.120783       1.373974       0.203571       1.750782          -0.000006
           16              H       4.669076       6.400965       6.020530       0.168654       0.837397 0.58019540E+01  0.53131540E+02                                 1.536019                            1.455879      -0.900193       2.468636                    0.999099       3.306841       9.260654       0.488225       1.369959      -0.689504       0.004446       0.003826      -0.008589       0.010401      -0.000298       0.000101      -0.001329       0.002096       0.004926      -0.002340       0.000232       0.002108              1.577306       1.761348       0.368496      -0.271252       1.533705      -0.298037       1.436866          -0.000004
           17              H       6.452841      11.392151       3.531760       0.275683       0.648067 0.41067437E+01  0.35536674E+02                                 1.437669                            1.339284      -1.492855       2.248950                    0.996313       3.241057       9.723421       0.432163       1.637869      -0.640064       0.019222      -0.002471       0.027334       0.033507      -0.015456       0.004116       0.002741       0.003235      -0.003923      -0.016411       0.000128       0.016283              1.492794       1.399242      -0.030446       0.333693       1.207748       0.044087       1.871394          -0.000001
           18              H       6.599337       2.370700       1.303738       0.171047       1.116897 0.83104275E+01  0.82425766E+02                                 1.782504                            1.683746      -1.378696       2.235777                    0.996914       3.502292       9.878700       0.482731       1.279266      -0.708475      -0.004815       0.006880       0.010907       0.013765      -0.003349       0.003457      -0.003615       0.000295      -0.008251      -0.005264      -0.001966       0.007230              1.817399       1.694804      -0.274261      -0.287188       1.772740       0.424064       1.984653          -0.000008
           19              H      10.948135       6.005692      10.077843       0.169410       0.901624 0.64173561E+01  0.58680166E+02                                 1.462506                            1.417037      -0.719196       2.553423                    0.999995       2.944536       7.552150       0.570865       1.173377      -0.736110       0.009019       0.008756      -0.005111       0.013570       0.002227      -0.001744      -0.003266       0.003804      -0.012790      -0.006009       0.000033       0.005977              1.471609       1.274151       0.100729      -0.143540       1.425526      -0.326291       1.715149          -0.000006
           20              H       6.437766       1.180746       0.295243       0.158357       0.859286 0.60567087E+01  0.56052809E+02                                 1.558308                            1.484646      -0.902345       2.460010                    0.998926       3.385499       9.525134       0.484959       1.364710      -0.690298      -0.004488      -0.008674       0.000045       0.009766      -0.001020       0.000874       0.000165      -0.002723      -0.008421      -0.003088      -0.000019       0.003107              1.589592       1.741588       0.357201       0.274351       1.584885       0.219880       1.442303          -0.000005
           21              H       8.028354       9.870652       2.587184       0.172490       0.844152 0.59240951E+01  0.55067192E+02                                 1.599169                            1.514790      -1.190181       2.341635                    0.995842       3.497559      10.187315       0.453650       1.452492      -0.672906       0.002412       0.004823       0.016539       0.017396      -0.003159      -0.003440       0.003094       0.005280       0.011292      -0.006234      -0.001336       0.007570              1.645666       1.579054      -0.083577       0.419260       1.282163      -0.103154       2.075781          -0.000006
           22              H       7.354060       8.944048       1.516800       0.174149       0.904879 0.66806259E+01  0.61943288E+02                                 1.489385                            1.466003      -0.751923       2.539727                    0.999988       2.994507       7.832074       0.547577       1.206379      -0.728206      -0.007959      -0.009961      -0.003480       0.013217       0.003237      -0.000001       0.002942       0.001588      -0.015125      -0.006292       0.000122       0.006169              1.478644       1.324313       0.136597       0.025176       1.828612       0.038876       1.283007          -0.000006
           23              H       8.259585      10.139203       1.059224       0.168041       0.836947 0.57987589E+01  0.53103115E+02                                 1.536605                            1.456426      -0.905477       2.466869                    0.999075       3.307505       9.267229       0.487582       1.371744      -0.689174       0.004810       0.006809      -0.006605       0.010636      -0.000080       0.000390      -0.002194      -0.000465      -0.001781      -0.002325       0.000051       0.002274              1.577906       1.761924       0.131990      -0.438348       1.259837      -0.200563       1.711956          -0.000004
           24              H       6.452835       2.984206       6.614060       0.275831       0.647394 0.40957307E+01  0.35354146E+02                                 1.426250                            1.329531      -1.460337       2.262738                    0.996713       3.215411       9.578341       0.438430       1.618441      -0.643129       0.019642       0.002534      -0.027626       0.033991       0.015539      -0.004215       0.002737       0.003319      -0.004304      -0.016481       0.000037       0.016445              1.480415       1.388103       0.030031      -0.329014       1.199418       0.043504       1.853724          -0.000001
           25              H       6.599324      12.005657       8.842082       0.171145       1.113313 0.82779114E+01  0.82019177E+02                                 1.778491                            1.680325      -1.376206       2.237276                    0.996997       3.496791       9.856698       0.483297       1.279078      -0.708532      -0.004640      -0.006814      -0.011023       0.013765       0.003391      -0.003487      -0.003514       0.000420      -0.008703      -0.005318      -0.001941       0.007259              1.813171       1.691097       0.273016       0.286053       1.768579       0.422279       1.979837          -0.000008
           26              H       3.767153       8.370665       0.067977       0.170298       0.900255 0.64081647E+01  0.58597029E+02                                 1.463623                            1.418194      -0.724217       2.552591                    0.999995       2.941937       7.554762       0.569109       1.176980      -0.735271       0.008972      -0.008510       0.004705       0.013231      -0.002219       0.001577      -0.003317       0.003963      -0.012403      -0.005966       0.000074       0.005892              1.472684       1.275087      -0.100655       0.143419       1.426636      -0.326381       1.716329          -0.000006
           27              H      13.618750      13.195611       9.850577       0.159039       0.857184 0.60381285E+01  0.55831446E+02                                 1.555070                            1.481838      -0.904332       2.459295                    0.998867       3.379367       9.500062       0.485735       1.363736      -0.690502      -0.004314       0.008707      -0.000139       0.009718       0.001015      -0.000753       0.000331      -0.002572      -0.008342      -0.003024      -0.000006       0.003030              1.586175       1.737595      -0.355859      -0.273177       1.581561       0.218956       1.439370          -0.000005
           28              H       8.028345       4.505705       7.558636       0.173270       0.841657 0.59016110E+01  0.54799181E+02                                 1.595399                            1.511425      -1.196854       2.339393                    0.995706       3.489165      10.153231       0.454432       1.451556      -0.673099       0.002323      -0.004559      -0.016062       0.016857       0.003220       0.003438       0.003166       0.005499       0.011598      -0.006424      -0.001263       0.007687              1.641664       1.575170       0.083015      -0.417697       1.279513      -0.102516       2.070310          -0.000006
           29              H       7.354047       5.432309       8.629020       0.174392       0.906212 0.66985146E+01  0.62190992E+02                                 1.495466                            1.471797      -0.755456       2.539474                    0.999990       2.997285       7.861131       0.544012       1.212687      -0.726786      -0.007930       0.009641       0.003280       0.012907      -0.003270      -0.000084       0.003005       0.001324      -0.015244      -0.006331       0.000089       0.006242              1.484691       1.329320      -0.137191      -0.025301       1.837011       0.038906       1.287742          -0.000006
           30              H       8.259570       4.237154       9.086596       0.168653       0.837399 0.58019642E+01  0.53131648E+02                                 1.536020                            1.455880      -0.900279       2.468603                    0.999099       3.306840       9.260647       0.488226       1.369958      -0.689504       0.004444      -0.006810       0.006482       0.010399      -0.000006      -0.000315      -0.002140      -0.000184      -0.001907      -0.002340       0.000231       0.002109              1.577308       1.761347      -0.132103       0.438084       1.259561      -0.200546       1.711016          -0.000004
           31              C       9.136378       7.928348       5.089143      -0.165405      48.020966 0.50972740E+03  0.12392491E+05                                11.294453                            7.446871       0.200567       2.041845                    0.999486      29.565287      84.692014       0.617511       0.407982      -1.076346      -0.008983      -0.112033       0.008946       0.112748       0.001879      -0.010972       0.009768      -0.053514      -0.128228      -0.046764      -0.002412       0.049176             14.606124       9.906693       0.207636      -2.582989      26.749503      -1.201040       7.162176          -0.000109
           32              C      10.039749       8.769996       4.464161       0.232975      30.124864 0.35381750E+03  0.78955860E+04                                 8.612761                            6.399093       0.323801       2.129823                    0.999094      24.842075      69.431824       0.632430       0.433999      -1.053940       0.067124       0.026392      -0.033464       0.079511      -0.023600      -0.042524       0.019512      -0.015995      -0.055924      -0.052346      -0.005694       0.058039             10.097363      12.013997      -0.047674      -4.888992      10.773178      -0.404612       7.504913           0.000144
           33              C       8.203565       8.769449       5.728330       0.222690      30.978174 0.36781713E+03  0.83039432E+04                                 8.807844                            6.553195       0.064476       2.037021                    0.999212      25.530635      72.223894       0.619653       0.437830      -1.049609      -0.058016       0.005752       0.051235       0.077614       0.020140      -0.021800      -0.007248       0.030704      -0.016103      -0.023831      -0.015738       0.039569             10.246030      11.424744       0.717592      -4.555064      11.944462      -0.555115       7.368883           0.000138
           34              C       7.047422       8.412083       6.585652      -0.525369      28.477858 0.44827081E+03  0.10649302E+05                                 7.965511                            6.900062       0.047095       1.971916                    0.998013      32.627760      95.147547       0.647334       0.398288      -1.073133       0.048321       0.024396      -0.031889       0.062825       0.011997      -0.020374      -0.004586       0.046287       0.027145      -0.030597      -0.006495       0.037092              8.411782       9.574798       1.006508      -1.769629       8.244114      -0.623285       7.416435           0.000023
           35              C       4.034280       8.494942       3.627131      -0.519075      28.177339 0.44039911E+03  0.10373140E+05                                 7.799481                            6.739184       0.263975       2.053882                    0.997339      31.587177      90.490871       0.672423       0.386723      -1.085541      -0.046663       0.014471       0.037553       0.061621      -0.005206      -0.020432       0.007182       0.008468      -0.034665      -0.024364      -0.000818       0.025182              8.366154      10.303821      -0.287322      -2.185904       7.044499      -0.716306       7.750142           0.000018
           36              C       9.136378       6.448009       5.056677      -0.167795      48.154183 0.51138505E+03  0.12442691E+05                                11.312094                            7.457430       0.201817       2.041465                    0.999461      29.616962      84.869432       0.617274       0.407814      -1.076474      -0.009131       0.111530      -0.008821       0.112251      -0.002224       0.010812       0.009595      -0.052333      -0.128565      -0.046736      -0.001887       0.048623             14.630357       9.919745      -0.202991       2.586332      26.799293      -1.201271       7.172032          -0.000108
           37              C      10.039746       5.606361       5.681659       0.233778      30.079488 0.35319946E+03  0.78784239E+04                                 8.604959                            6.394013       0.315986       2.127781                    0.999161      24.819250      69.355328       0.632599       0.434068      -1.053888       0.067402      -0.026239       0.033838       0.079853       0.023065       0.042739       0.018680      -0.015640      -0.055302      -0.052394      -0.004864       0.057258             10.087281      12.002977       0.051838       4.886089      10.757640      -0.401075       7.501226           0.000144
           38              C       8.203567       5.606908       4.417490       0.224538      30.910931 0.36687796E+03  0.82774006E+04                                 8.794838                            6.544592       0.062879       2.037096                    0.999252      25.498803      72.109240       0.620096       0.437799      -1.049633      -0.057827      -0.005433      -0.051490       0.077619      -0.020206       0.022100      -0.007422       0.030229      -0.016943      -0.023766      -0.016055       0.039821             10.229899      11.404298      -0.715501       4.546190      11.927055      -0.553667       7.358343           0.000137
           39              C       7.047428       5.964274       3.560168      -0.527947      28.546964 0.44979358E+03  0.10694401E+05                                 7.978724                            6.912658       0.047488       1.971510                    0.998038      32.675259      95.321760       0.646628       0.398390      -1.073078       0.046943      -0.025320       0.031136       0.061759      -0.011464       0.020429      -0.004784       0.045024       0.027472      -0.029842      -0.006837       0.036680              8.425261       9.591359      -1.010090       1.775441       8.255621      -0.627360       7.428804           0.000024
           40              C       4.034275       5.881415       6.518689      -0.521080      28.190825 0.44071547E+03  0.10381974E+05                                 7.799599                            6.739278       0.269545       2.055264                    0.997349      31.599933      90.519727       0.672798       0.386456      -1.085779      -0.047018      -0.014049      -0.037638       0.061844       0.004903       0.020805       0.008031       0.007972      -0.035118      -0.025091      -0.000409       0.025501              8.366112      10.302706       0.288086       2.185180       7.042286      -0.713414       7.753343           0.000018
           41              C       1.955385       0.263300       0.691945      -0.165404      48.020932 0.50972715E+03  0.12392487E+05                                11.294456                            7.446875       0.200566       2.041846                    0.999486      29.565295      84.692098       0.617510       0.407983      -1.076345      -0.008981      -0.029111      -0.108554       0.112748      -0.009710       0.005452       0.036262       0.020985       0.095259      -0.046763      -0.002409       0.049172             14.606123       9.906699      -2.364121       1.061079       8.602898       5.252295      25.308773          -0.000109
           42              C       6.449254      10.724729       1.694352       0.232972      30.124938 0.35381826E+03  0.78956063E+04                                 8.612768                            6.399095       0.323785       2.129817                    0.999094      24.842117      69.431933       0.632430       0.433998      -1.053940       0.067123      -0.022685       0.036080       0.079510      -0.047973      -0.007983       0.026483       0.003603       0.002873      -0.052345      -0.005693       0.058038             10.097371      12.014006      -4.622366       1.593216       7.616374       0.718016      10.661735           0.000145
           43              C       1.022572       1.147362       1.270257       0.222687      30.978272 0.36781800E+03  0.83039685E+04                                 8.807861                            6.553201       0.064460       2.037017                    0.999213      25.530683      72.224074       0.619652       0.437830      -1.049609      -0.058004       0.050195      -0.011736       0.077599      -0.013788       0.026270      -0.007922       0.028779      -0.021840      -0.023829      -0.015724       0.039553             10.246052      11.424771      -4.051335       2.202364       7.532099       1.014019      11.781286           0.000138
           44              C       7.047432       1.835385       0.646289      -0.525365      28.477955 0.44827256E+03  0.10649356E+05                                 7.965539                            6.900084       0.047113       1.971922                    0.998013      32.627805      95.147798       0.647332       0.398289      -1.073132       0.048325      -0.021876       0.033669       0.062828      -0.015181       0.018132      -0.015146       0.016589      -0.061963      -0.030599      -0.006498       0.037098              8.411813       9.574840      -1.330107       1.541283       7.115838      -0.222038       8.544762           0.000023
           45              C       7.624784       9.843923       1.715658      -0.519079      28.177491 0.44040231E+03  0.10373234E+05                                 7.799509                            6.739211       0.263971       2.053882                    0.997339      31.587270      90.491187       0.672422       0.386723      -1.085541      -0.046668       0.040232       0.001051       0.061625      -0.020995       0.001936       0.009709       0.015556      -0.013389      -0.024363      -0.000820       0.025183              8.366184      10.303867      -2.155834       0.461712       7.218665      -0.778242       7.576019           0.000018
           46              C       5.545870       3.344781       9.453875      -0.167793      48.153976 0.51138300E+03  0.12442629E+05                                11.312071                            7.457420       0.201831       2.041469                    0.999460      29.616868      84.869124       0.617274       0.407814      -1.076474      -0.009131       0.029057       0.108032       0.112243       0.009436      -0.005717       0.036006       0.021889       0.094158      -0.046737      -0.001899       0.048637             14.630323       9.919730       2.368796      -1.057871       8.617066       5.264716      25.354173          -0.000108
           47              C       6.449241       3.651628       8.451468       0.233778      30.079744 0.35320342E+03  0.78785348E+04                                 8.605010                            6.394051       0.316013       2.127786                    0.999161      24.819364      69.355758       0.632597       0.434069      -1.053888       0.067398       0.023087      -0.036052       0.079845       0.047996       0.007410       0.025683       0.004053       0.003802      -0.052396      -0.004857       0.057254             10.087342      12.003074       4.621046      -1.588340       7.613620       0.717021      10.645332           0.000144
           48              C       8.203560      13.228995       8.875563       0.224539      30.910882 0.36687792E+03  0.82773987E+04                                 8.794832                            6.544592       0.062889       2.037097                    0.999252      25.498770      72.109127       0.620096       0.437799      -1.049633      -0.057826      -0.050338       0.012128       0.077620       0.014052      -0.026440      -0.007850       0.029021      -0.020548      -0.023758      -0.016059       0.039817             10.229890      11.404288       4.043640      -2.197415       7.521672       1.012989      11.763710           0.000137
           49              C       7.047417      12.540972       9.499531      -0.527946      28.546929 0.44979329E+03  0.10694395E+05                                 7.978721                            6.912655       0.047475       1.971507                    0.998038      32.675279      95.321916       0.646628       0.398390      -1.073078       0.046942       0.020854      -0.034287       0.061758       0.015407      -0.017643      -0.015154       0.015868      -0.059995      -0.029839      -0.006838       0.036678              8.425256       9.591341       1.334343      -1.546582       7.125510      -0.225470       8.558918           0.000023
           50              C       7.624771       4.532434       8.430162      -0.521069      28.190510 0.44070855E+03  0.10381771E+05                                 7.799542                            6.739224       0.269568       2.055273                    0.997349      31.599712      90.518950       0.672801       0.386456      -1.085779      -0.047015      -0.040169      -0.000628       0.061842       0.021243      -0.002341       0.010522       0.014944      -0.014165      -0.025092      -0.000408       0.025500              8.366053      10.302623       2.155361      -0.460753       7.223010      -0.777699       7.572525           0.000018
           51             Br       5.335691       2.482397       4.111695      -0.529451     245.301419 0.86833260E+04  0.39759392E+06                                25.055210                           24.081492       1.693991       2.036974                    0.999527     107.134558     328.833681       0.534122       0.250445      -1.311711      -0.064022       0.010873      -0.014995       0.066648       0.015990      -0.021994      -0.022105       0.150197      -0.116638      -0.070915      -0.029579       0.100494             26.032385      33.245694       1.904369      -2.697552      22.469386       0.122608      22.382075          -0.000004
           52             Br      12.516689      11.893960       6.034125      -0.529443     245.298629 0.86831960E+04  0.39758641E+06                                25.055002                           24.081297       1.693961       2.036970                    0.999528     107.134021     328.831208       0.534125       0.250444      -1.311712      -0.064014      -0.010482       0.015264       0.066638      -0.015369       0.022443      -0.022448       0.149247      -0.119467      -0.070921      -0.029574       0.100495             26.032165      33.245386      -1.903505       2.698118      22.469125       0.122627      22.381985          -0.000004
           53              N       8.533891      10.043175       5.523790      -0.192937      38.324580 0.50651019E+03  0.12166300E+05                                 9.421463                            7.184353       0.187477       2.066313                    0.999721      28.197272      77.577876       0.667294       0.382136      -1.105657       0.107414      -0.056634      -0.056680       0.134007       0.040120      -0.080756      -0.029908       0.093539      -0.047278      -0.069221      -0.053740       0.122960             11.205120       9.448970      -0.870243      -3.040532      16.711420       1.382765       7.454969          -0.000099
           54              N       9.639049      10.017494       4.753317      -0.192893      30.985576 0.40496686E+03  0.93758151E+04                                 8.618940                            6.711344      -0.597643       1.838184                    0.998043      28.078047      80.733938       0.634287       0.417091      -1.061221      -0.068968      -0.016959       0.067477       0.097966      -0.008531      -0.070487       0.004294       0.025130      -0.042879      -0.069856      -0.006434       0.076290              9.843748       9.333265       0.498528      -2.966071      13.545161      -0.279317       6.652818          -0.000037
           55              N       8.533892       4.333182       4.622030      -0.193752      38.421839 0.50792168E+03  0.12210461E+05                                 9.441569                            7.197403       0.180145       2.063635                    0.999712      28.236973      77.756487       0.666169       0.382460      -1.105263       0.107410       0.056922       0.056751       0.134156      -0.039836       0.080723      -0.029869       0.092661      -0.046182      -0.069112      -0.053405       0.122517             11.231857       9.464912       0.879020       3.045238      16.762408       1.391001       7.468253          -0.000099
           56              N       9.639047       4.358863       5.392503      -0.192566      30.986377 0.40493122E+03  0.93750008E+04                                 8.624335                            6.717991      -0.513230       1.859710                    0.997120      28.074876      80.730972       0.632976       0.417954      -1.060648      -0.069279       0.016941      -0.067965       0.098518       0.009875       0.069667       0.005255       0.022981      -0.042357      -0.069404      -0.005887       0.075291              9.848726       9.338859      -0.489120       2.967615      13.549197      -0.272828       6.658123          -0.000037
           57              N       1.352896       1.381428       2.538890      -0.192937      38.324371 0.50650717E+03  0.12166209E+05                                 9.421428                            7.184331       0.187504       2.066324                    0.999721      28.197198      77.577585       0.667295       0.382136      -1.105657       0.107414      -0.072379      -0.034364       0.134005      -0.062649       0.064860      -0.030501       0.091888      -0.052246      -0.069219      -0.053747       0.122966             11.205071       9.448936      -3.156350       0.198845       9.367206       3.994480      14.799070          -0.000099
           58              N       6.048552      11.415164       2.772853      -0.192895      30.985546 0.40496624E+03  0.93757914E+04                                 8.618908                            6.711318      -0.597669       1.838174                    0.998043      28.078037      80.733708       0.634291       0.417088      -1.061223      -0.068966       0.057894      -0.038589       0.097965      -0.069269       0.015582       0.006132       0.030295      -0.027388      -0.069854      -0.006436       0.076290              9.843711       9.333223      -2.627567       1.463533       7.250226       1.959277      12.947685          -0.000037
           59              N       8.533888      12.994929       7.606930      -0.193775      38.422302 0.50792892E+03  0.12210683E+05                                 9.441655                            7.197462       0.180117       2.063623                    0.999712      28.237183      77.757292       0.666165       0.382461      -1.105262       0.107400       0.072538       0.034634       0.134150       0.062702      -0.064578      -0.030483       0.090878      -0.051506      -0.069105      -0.053398       0.122503             11.231967       9.464994       3.163762      -0.192142       9.390061       4.012870      14.840846          -0.000099
           60              N       6.048543       2.961193       7.372967      -0.192557      30.986175 0.40492919E+03  0.93749379E+04                                 8.624283                            6.717962      -0.513229       1.859709                    0.997120      28.074749      80.730426       0.632979       0.417953      -1.060650      -0.069314      -0.058378       0.038728       0.098551       0.068974      -0.014023       0.007136       0.028291      -0.026602      -0.069413      -0.005918       0.075331              9.848657       9.338810       2.632162      -1.455182       7.259469       1.963908      12.947692          -0.000037

******************************************************
Auxiliary information for the entire system
The total spin magnetic moment of the unit cell is   -0.000000
The total net atomic charge of the unit cell is   -0.000000
Accuracy of reproducing the electrostatic potential in the unit cell:
  The inner radius (bohr) =    5.0000
  The outer radius (bohr) =   12.0000
  Valid grid points have density less than (e/(bohr^3)) =    0.0001
  The number of valid grid points were=        15390
  The rms potential error without charges in kcal/mol is=      4.32717
  The rms potential error with partial charges in kcal/mol is=      0.27193
  The RRMSE value at monopole order=      0.06284
  The rms potential error with partial charges and cloud penetration in kcal/mol is=      0.24251
  The RRMSE value at monopole order with cloud penetration is=      0.05604
  The rms potential error with partial charges and atomic dipoles in kcal/mol is=      0.26607
  The RRMSE value at dipole order=      0.06149
  The rms potential error with partial charges, atomic dipoles and cloud penetration in kcal/mol is=      0.28095
  The RRMSE value at dipole order with cloud penetration=      0.06493

******************************************************
The electron densities and ab initio electrostatic potential were computed in VASP using the PBE functional and
projector augmented wave method. See the main text of the journal article for a description of computational details.
The atomic charges, dipoles, and quadrupoles were computed with the DDEC6 method as described in
(a) T. A. Manz and N. Gabaldon Limas, RSC Adv. 6 (2016) 47771-47801 DOI: 10.1039/c6ra04656h
(b) N. Gabaldon Limas and T. A. Manz, RSC Adv. 8 (2018) 2678-2707 DOI: 10.1039/c7ra11829e.
For each atom in the material, the electron cloud parameters were fit to the spherically averaged atom-in-material
electron density using radial positions for which this density was between 10^-4 and 10^-2 electrons per cubic bohr.
The polarizabilities, dispersion coefficients, and quantum Drude oscillator (QDO) parameters were fit using the MCLF method.
The magnetic structure of the system was optimized in VASP from the default ferromagnetic initial guess using spin polarization.
The atomic spin moments (ASMs) were computed on this optimized magnetic structure using the DDEC6 partition as inputs
to the method of T. A. Manz and D. S. Sholl, J. Chem. Theory Comput. 7 (2011) 4146-4164 DOI: 10.1021/ct200539n.
The RMSE and RRMSE were computed using a uniform grid with Ewald summation.
