# Supplementary material for: A collection of forcefield precursors for metal–organic frameworks
Source: RSC Adv. 2019 Nov 13;9(63):36492–507. doi: 10.1039/c9ra07327b (PMC9075174; doi:10.1039/c9ra07327b)
Supplement: RA-009-C9RA07327B-s6211 [file RA-009-C9RA07327B-s6211.xyz]

  116
jmolscript: load "" {1 1 1} spacegroup "x,y,z" unitcell [{     10.075000     0.000000     0.000000 }, {      4.332886    12.310755     0.000000 }, {      4.777135     2.936967    11.993782 }]
Zn     8.567670     3.361405     5.363020     1.023152
Zn     3.473506     1.654444     4.015878     1.025493
Zn    10.617351    11.886317     6.630762     1.023152
Zn    15.711515    13.593278     7.977904     1.025494
P     11.738473     3.410649     5.677736     1.293587
P      6.697047     1.368396     4.029671     1.287703
P      7.446548    11.837073     6.316046     1.293587
P     12.487974    13.879326     7.964111     1.287703
H     11.732354     5.865084     4.229008     0.112891
H     11.468630     8.107210     4.803510     0.112572
H     11.130420     7.103634     8.628327     0.106666
H     11.417765     4.884854     8.083809     0.108203
H      7.337459     1.958510     1.296528     0.100887
H     12.116031     3.741072    11.346118     0.107392
H     10.222366     9.910452     1.207774     0.107598
H     10.277965    11.056614     3.198742     0.110335
H      7.452667     9.382638     7.764774     0.112891
H      7.716391     7.140512     7.190272     0.112572
H      8.054601     8.144088     3.365455     0.106668
H      7.767256    10.362868     3.909973     0.108204
H     11.847562    13.289212    10.697254     0.100887
H      7.068990    11.506650     0.647664     0.107392
H      8.962655     5.337270    10.786008     0.107598
H      8.907056     4.191108     8.795040     0.110335
H     13.856304    11.469535     9.791724     0.294767
H     12.725268    11.005096     9.006131     0.294894
H     14.600774    10.237401     8.098202     0.158447
H     14.950587     9.548604     9.463094     0.155723
H     13.729182     9.042691     8.618732     0.144251
H     12.204078    10.840373    11.188999     0.158180
H     12.238412     9.411895    10.543734     0.154900
H     13.454719     9.918046    11.394093     0.153197
H     14.932824    12.368066     5.135737     0.292072
H     13.496165    12.461542     4.959429     0.292865
H     10.173001     1.027448     3.190346     0.170344
H      5.155424    11.968019     2.954069     0.153916
H     13.678184    12.075793     2.765766     0.145658
H     13.991580    10.510097     5.893744     0.150324
H     13.351544    10.282305     4.480877     0.154001
H     14.904569    10.179218     4.663182     0.146004
H      5.328717     3.778187     2.202058     0.294767
H      6.459753     4.242626     2.987651     0.294894
H      4.584247     5.010321     3.895580     0.158446
H      4.234434     5.699118     2.530688     0.155724
H      5.455839     6.205031     3.375050     0.144249
H      6.980943     4.407349     0.804783     0.158179
H      6.946609     5.835827     1.450048     0.154900
H      5.730302     5.329676     0.599689     0.153198
H      4.252197     2.879656     6.858045     0.292071
H      5.688856     2.786180     7.034353     0.292865
H      9.012020    14.220274     8.803436     0.170344
H      3.954597     3.279703     9.039713     0.153916
H      5.506837     3.171929     9.228016     0.145658
H      5.193441     4.737625     6.100038     0.150324
H      5.833477     4.965417     7.512905     0.153999
H      4.280452     5.068504     7.330600     0.146001
C     11.595069     5.143293     6.097639    -0.180091
C     11.612457     6.106397     5.118946    -0.081138
C     11.449998     7.454653     5.466766    -0.114544
C     11.266507     7.812289     6.751300    -0.020667
C     11.252703     6.855522     7.740787    -0.121365
C     11.420378     5.527969     7.412157    -0.093976
C     11.043047     9.247139     7.115911     0.571010
C     10.982084    12.795937     2.453928    -0.180513
C      7.051128     1.074066     1.289332    -0.088948
C      7.037366     0.388144     0.127134    -0.105286
C     10.920372    11.397559     0.056371    -0.021261
C     10.517839    10.792321     1.224565    -0.112127
C     10.548526    11.477906     2.415548    -0.088693
C     15.616696    13.613778    10.760821     0.596180
C      7.589952    10.104429     5.896143    -0.180091
C      7.572564     9.141325     6.874836    -0.081138
C      7.735023     7.793069     6.527016    -0.114544
C      7.918514     7.435433     5.242482    -0.020667
C      7.932318     8.392200     4.252995    -0.121366
C      7.764643     9.719753     4.581625    -0.093976
C      8.141974     6.000583     4.877871     0.571009
C      8.202937     2.451785     9.539854    -0.180512
C     12.133893    14.173656    10.704450    -0.088948
C     12.147655    14.859578    11.866648    -0.105286
C      8.264649     3.850163    11.937411    -0.021261
C      8.667182     4.455401    10.769217    -0.112127
C      8.636495     3.769816     9.578234    -0.088693
C      3.568325     1.633944     1.232961     0.596180
C     14.235560     9.815522     8.878997    -0.290102
C     12.765991    10.178559    10.778812    -0.297241
C     14.429753    12.385862     3.277901    -0.295863
C     14.111459    10.637200     4.949834    -0.288901
C      4.949461     5.432200     3.114785    -0.290102
C      6.419030     5.069163     1.214970    -0.297241
C      4.755268     2.861860     8.715881    -0.295863
C      5.073562     4.610522     7.043948    -0.288900
O     10.409014     2.902701     5.182513    -0.770024
O      2.725566     3.319110     4.605612    -0.776924
O     12.186226     2.727165     6.949197    -0.789713
O     11.042389    10.063351     6.170801    -0.581809
O     10.903405     9.572606     8.309292    -0.606958
O      5.342902     1.940002     4.342948    -0.789420
O      7.704133     2.488116     3.846406    -0.778476
O     11.487923    12.667112     5.039787    -0.781165
O     16.085944    14.237093     9.756942    -0.593585
O     15.095862    12.494175    10.703251    -0.600538
O      8.776007    12.345021     6.811269    -0.770024
O     16.459455    11.928612     7.388170    -0.776924
O      6.998795    12.520557     5.044585    -0.789713
O      8.142632     5.184371     5.822981    -0.581809
O      8.281616     5.675116     3.684490    -0.606957
O     13.842119    13.307720     7.650834    -0.789420
O     11.480888    12.759606     8.147376    -0.778476
O      7.697098     2.580610     6.953995    -0.781164
O      3.099077     1.010629     2.236840    -0.593585
O      4.089159     2.753547     1.290531    -0.600537
N     13.378360    10.740922     9.566241    -0.121449
N     14.236617    12.044591     4.664382    -0.112434
N      5.806661     4.506800     2.427541    -0.121449
N      4.948404     3.203131     7.329400    -0.112434

The following XYZ coordinates are in angstroms. Other properties are in atomic units.
The sperically averaged electron density of each atom fit to a function of the form exp(a - br)
eigen_1, eigen_2 and eigen_3 are the three eigenvalues of traceless quadrupole moment tensor
  atom number  atomic symbol              X              Y              Z     net charge C6 coefficient C8 coefficient C10 coefficient fluctuating dipole atomic polarizability isotropic forcefield polarizability              a              b squared Pearson coefficient          <r^3>          <r^4>         wp_QDO          m_QDO          q_QDO       dipole_x       dipole_y       dipole_z         dipole            Qxy            Qxz            Qyz     Q(x^2-y^2)  Q(3z^2 - R^2)        eigen_1        eigen_2        eigen_3 static polarizability      alpha(xx)      alpha(xy)      alpha(xz)      alpha(yy)      alpha(yz)      alpha(zz) atomic spin moment
            1             Zn       8.567670       3.361405       5.363020       1.023152      81.444307 0.16419895E+04  0.50824176E+05                                15.708412                           13.507178       0.072789       1.910750                    0.999181      43.978436     120.352959       0.474915       0.416668      -1.126661       0.012380      -0.032048      -0.008194       0.035320      -0.011693      -0.033200       0.017100       0.013971       0.092475      -0.029276      -0.025983       0.055258             18.371782      20.952341       1.468560       1.958116      21.174693       0.308479      12.988311           0.000044
            2             Zn       3.473506       1.654444       4.015878       1.025493      81.917238 0.16311828E+04  0.50422715E+05                                15.752847                           13.453638       0.048245       1.904031                    0.998877      43.971070     120.380166       0.476184       0.416110      -1.126674       0.000078       0.006059       0.021694       0.022525       0.030369       0.021102       0.007036      -0.014723      -0.133438      -0.051311      -0.005656       0.056968             18.487623      20.242055      -1.553354      -4.162547      14.428063       2.003680      20.792750           0.000046
            3             Zn      10.617351      11.886317       6.630762       1.023152      81.444302 0.16419894E+04  0.50824171E+05                                15.708410                           13.507177       0.072789       1.910750                    0.999181      43.978435     120.352949       0.474915       0.416668      -1.126661      -0.012379       0.032048       0.008194       0.035320      -0.011693      -0.033200       0.017100       0.013971       0.092474      -0.029276      -0.025983       0.055258             18.371780      20.952338       1.468560       1.958115      21.174691       0.308479      12.988310           0.000044
            4             Zn      15.711515      13.593278       7.977904       1.025494      81.917234 0.16311828E+04  0.50422713E+05                                15.752846                           13.453638       0.048245       1.904031                    0.998877      43.971069     120.380164       0.476184       0.416110      -1.126674      -0.000078      -0.006059      -0.021694       0.022525       0.030369       0.021102       0.007036      -0.014723      -0.133438      -0.051311      -0.005656       0.056968             18.487622      20.242054      -1.553354      -4.162547      14.428063       2.003679      20.792747           0.000046
            5              P      11.738473       3.410649       5.677736       1.293587      70.614976 0.11521230E+04  0.34158837E+05                                14.016179                           10.912637       0.373302       1.900476                    0.999812      49.365234     153.417682       0.532979       0.387607      -1.096152       0.006235      -0.109744      -0.044795       0.118698       0.010324       0.013019      -0.029900       0.032496       0.211752      -0.062431      -0.016192       0.078623             16.936620      19.961860      -2.246414      -1.241767      18.460432       1.338741      12.387567           0.000042
            6              P       6.697047       1.368396       4.029671       1.287703      64.571277 0.10675700E+04  0.31139193E+05                                13.660855                           10.899640       0.399583       1.909533                    0.999804      49.412756     153.677023       0.503194       0.417310      -1.073178       0.004916       0.059074       0.106546       0.121926       0.008738      -0.018514      -0.046618      -0.011333      -0.092467      -0.060202       0.005226       0.054976             16.136143      17.329312      -0.096032       1.963558      14.040097       1.873383      17.039020           0.000028
            7              P       7.446548      11.837073       6.316046       1.293587      70.614976 0.11521230E+04  0.34158837E+05                                14.016179                           10.912637       0.373303       1.900476                    0.999812      49.365233     153.417676       0.532979       0.387607      -1.096152      -0.006235       0.109744       0.044795       0.118698       0.010324       0.013019      -0.029901       0.032496       0.211752      -0.062431      -0.016192       0.078623             16.936619      19.961858      -2.246414      -1.241767      18.460433       1.338742      12.387567           0.000043
            8              P      12.487974      13.879326       7.964111       1.287703      64.571282 0.10675701E+04  0.31139197E+05                                13.660856                           10.899641       0.399582       1.909533                    0.999804      49.412757     153.677030       0.503194       0.417310      -1.073178      -0.004916      -0.059074      -0.106545       0.121926       0.008738      -0.018514      -0.046618      -0.011333      -0.092467      -0.060202       0.005226       0.054976             16.136144      17.329314      -0.096032       1.963558      14.040098       1.873384      17.039022           0.000028
            9              H      11.732354       5.865084       4.229008       0.112891       1.100017 0.82562242E+01  0.80843331E+02                                 1.699866                            1.637074      -0.802665       2.499911                    0.999564       3.301129       8.919190       0.513874       1.217268      -0.725411       0.000179      -0.012205      -0.039076       0.040938      -0.000389      -0.003023       0.000355      -0.021600       0.043839      -0.018390       0.003486       0.014903              1.697902       1.481148      -0.099550      -0.154896       1.587825       0.245059       2.024734           0.000026
           10              H      11.468630       8.107210       4.803510       0.112572       1.070230 0.78132364E+01  0.75674675E+02                                 1.677294                            1.595301      -0.972259       2.412633                    0.998675       3.378173       9.163015       0.517727       1.221478      -0.722712      -0.003699       0.024496      -0.027771       0.037215      -0.000192      -0.002769      -0.005291      -0.013484       0.047261      -0.014904      -0.002583       0.017487              1.708779       1.383838       0.013185      -0.016515       2.043512      -0.411783       1.698989           0.000021
           11              H      11.130420       7.103634       8.628327       0.106666       1.097831 0.81434928E+01  0.79472554E+02                                 1.679547                            1.608821      -1.071651       2.355891                    0.998067       3.440844       9.283650       0.526579       1.191890      -0.729181      -0.009468       0.004978       0.034599       0.036214      -0.000579      -0.002725      -0.006977      -0.010022       0.049043      -0.013600      -0.005169       0.018769              1.681547       1.345337       0.005563      -0.082537       1.620259       0.183975       2.079046           0.000015
           12              H      11.417765       4.884854       8.083809       0.108203       1.031074 0.73548665E+01  0.70973535E+02                                 1.707010                            1.601027      -0.957071       2.419699                    0.998249       3.530874       9.923419       0.485658       1.306934      -0.702517      -0.002412      -0.026876       0.029672       0.040106      -0.001442      -0.001100      -0.003763      -0.016802       0.038071      -0.014944       0.001043       0.013901              1.767616       1.426799      -0.021566      -0.056588       2.050720      -0.493572       1.825330           0.000016
           13              H       7.337459       1.958510       1.296528       0.100887       1.089802 0.79968078E+01  0.77945862E+02                                 1.699858                            1.615962      -0.908077       2.439458                    0.998509       3.438160       9.371948       0.513160       1.224552      -0.721866       0.012308       0.033066      -0.000004       0.035282       0.009162      -0.005972      -0.000791      -0.016614       0.004891      -0.014825       0.002274       0.012550              1.717956       1.416475       0.185873       0.038918       2.235672       0.144952       1.501721           0.000009
           14              H      12.116031       3.741072      11.346118       0.107392       1.079818 0.77774393E+01  0.74883903E+02                                 1.654954                            1.565948      -0.953684       2.416939                    0.998868       3.336144       8.882977       0.538028       1.182360      -0.732096       0.011139       0.017850      -0.029063       0.035880       0.009367      -0.005705      -0.006895      -0.017110       0.004142      -0.013856      -0.002994       0.016850              1.694425       1.427860       0.107856      -0.262476       1.459563      -0.201784       2.195853           0.000015
           15              H      10.222366       9.910452       1.207774       0.107598       1.142405 0.85981307E+01  0.84955256E+02                                 1.722910                            1.653067      -1.035407       2.377169                    0.998095       3.427078       9.267738       0.520130       1.191813      -0.730064      -0.012565      -0.033733       0.003267       0.036145       0.007416      -0.005992      -0.008129      -0.018967      -0.000473      -0.012961      -0.004518       0.017478              1.721982       1.439992       0.273580       0.018527       2.119611       0.036124       1.606344           0.000022
           16              H      10.277965      11.056614       3.198742       0.110335       0.975923 0.68754801E+01  0.65660541E+02                                 1.685063                            1.577862      -1.013928       2.398909                    0.997164       3.588909      10.247552       0.472322       1.357896      -0.691363      -0.012164      -0.018280       0.032379       0.039122       0.005567      -0.005035      -0.001551      -0.018471       0.021587      -0.015271       0.004813       0.010458              1.749968       1.463439       0.151208      -0.214790       1.552850      -0.353849       2.233615           0.000018
           17              H       7.452667       9.382638       7.764774       0.112891       1.100016 0.82562124E+01  0.80843188E+02                                 1.699865                            1.637073      -0.802664       2.499912                    0.999564       3.301127       8.919184       0.513874       1.217269      -0.725411      -0.000179       0.012205       0.039076       0.040938      -0.000389      -0.003023       0.000356      -0.021600       0.043839      -0.018390       0.003486       0.014903              1.697901       1.481147      -0.099549      -0.154895       1.587824       0.245059       2.024733           0.000026
           18              H       7.716391       7.140512       7.190272       0.112572       1.070229 0.78132289E+01  0.75674582E+02                                 1.677293                            1.595300      -0.972257       2.412634                    0.998675       3.378172       9.163010       0.517727       1.221478      -0.722712       0.003699      -0.024496       0.027771       0.037215      -0.000192      -0.002769      -0.005291      -0.013484       0.047261      -0.014904      -0.002583       0.017487              1.708778       1.383837       0.013185      -0.016515       2.043510      -0.411783       1.698988           0.000021
           19              H       8.054601       8.144088       3.365455       0.106668       1.097829 0.81434764E+01  0.79472350E+02                                 1.679544                            1.608819      -1.071649       2.355892                    0.998067       3.440841       9.283638       0.526580       1.191889      -0.729181       0.009468      -0.004978      -0.034599       0.036214      -0.000579      -0.002725      -0.006977      -0.010022       0.049043      -0.013600      -0.005169       0.018769              1.681545       1.345335       0.005563      -0.082537       1.620257       0.183975       2.079042           0.000015
           20              H       7.767256      10.362868       3.909973       0.108204       1.031074 0.73548667E+01  0.70973535E+02                                 1.707010                            1.601026      -0.957071       2.419699                    0.998249       3.530874       9.923418       0.485658       1.306934      -0.702517       0.002412       0.026876      -0.029672       0.040106      -0.001442      -0.001100      -0.003763      -0.016802       0.038071      -0.014944       0.001043       0.013901              1.767616       1.426799      -0.021566      -0.056588       2.050719      -0.493572       1.825330           0.000016
           21              H      11.847562      13.289212      10.697254       0.100887       1.089802 0.79968036E+01  0.77945798E+02                                 1.699857                            1.615961      -0.908077       2.439458                    0.998509       3.438159       9.371939       0.513161       1.224550      -0.721867      -0.012308      -0.033066       0.000004       0.035282       0.009162      -0.005972      -0.000791      -0.016614       0.004891      -0.014825       0.002274       0.012550              1.717954       1.416473       0.185872       0.038918       2.235670       0.144952       1.501720           0.000009
           22              H       7.068990      11.506650       0.647664       0.107392       1.079819 0.77774392E+01  0.74883896E+02                                 1.654954                            1.565948      -0.953684       2.416939                    0.998868       3.336144       8.882974       0.538028       1.182359      -0.732096      -0.011139      -0.017850       0.029063       0.035880       0.009367      -0.005705      -0.006895      -0.017110       0.004142      -0.013856      -0.002994       0.016850              1.694425       1.427859       0.107856      -0.262476       1.459563      -0.201784       2.195852           0.000015
           23              H       8.962655       5.337270      10.786008       0.107598       1.142404 0.85981272E+01  0.84955219E+02                                 1.722910                            1.653067      -1.035407       2.377170                    0.998095       3.427078       9.267740       0.520130       1.191814      -0.730064       0.012566       0.033733      -0.003267       0.036145       0.007416      -0.005992      -0.008129      -0.018967      -0.000472      -0.012961      -0.004518       0.017478              1.721982       1.439992       0.273580       0.018527       2.119611       0.036124       1.606344           0.000022
           24              H       8.907056       4.191108       8.795040       0.110335       0.975923 0.68754794E+01  0.65660535E+02                                 1.685063                            1.577863      -1.013929       2.398909                    0.997164       3.588909      10.247553       0.472322       1.357896      -0.691363       0.012164       0.018280      -0.032379       0.039122       0.005567      -0.005035      -0.001551      -0.018471       0.021587      -0.015271       0.004813       0.010458              1.749969       1.463440       0.151208      -0.214790       1.552850      -0.353849       2.233616           0.000018
           25              H      13.856304      11.469535       9.791724       0.294767       0.534691 0.32719612E+01  0.26603097E+02                                 1.251310                            1.181948      -1.118573       2.444655                    0.999121       2.864305       8.181649       0.470502       1.601106      -0.647249       0.011513       0.015074       0.006191       0.019953      -0.007401      -0.005702      -0.000577      -0.004568       0.002990      -0.010459       0.001833       0.008626              1.294012       1.228140       0.322998       0.112950       1.537085       0.196694       1.116812           0.000005
           26              H      12.725268      11.005096       9.006131       0.294894       0.520061 0.33497489E+01  0.27394739E+02                                 1.230294                            1.199929      -1.150887       2.438518                    0.999198       2.829930       8.105819       0.464645       1.611871      -0.646195      -0.019486       0.003771      -0.018785       0.027328      -0.003368      -0.004830       0.000644       0.006779       0.026705      -0.009326      -0.001722       0.011049              1.244179       1.307733      -0.100210       0.261552       1.143035      -0.085243       1.281768           0.000007
           27              H      14.600774      10.237401       8.098202       0.158447       0.859454 0.60478770E+01  0.56045282E+02                                 1.570831                            1.494194      -0.906051       2.468562                    0.998714       3.370248       9.541026       0.477450       1.384338      -0.686677       0.011045       0.013063      -0.016277       0.023613      -0.006249      -0.006213      -0.001547      -0.007817       0.003850      -0.011132       0.003663       0.007469              1.599802       1.460427       0.156634      -0.362847       1.417705      -0.300369       1.921273           0.000014
           28              H      14.950587       9.548604       9.463094       0.155723       0.956489 0.69872194E+01  0.64966345E+02                                 1.502429                            1.466166      -0.702644       2.566540                    0.999966       2.922207       7.445515       0.570991       1.153701      -0.742621       0.019624      -0.001534       0.012456       0.023293      -0.009806       0.005283       0.004375       0.008458       0.003951      -0.014149       0.003575       0.010574              1.496417       1.685332      -0.194508       0.270283       1.306678      -0.105495       1.497241           0.000016
           29              H      13.729182       9.042691       8.618732       0.144251       0.987731 0.72235485E+01  0.68575545E+02                                 1.597989                            1.537150      -0.816430       2.497620                    0.999603       3.210926       8.610843       0.525986       1.226629      -0.722252      -0.010685      -0.015787      -0.007255       0.020397      -0.000622      -0.003784       0.008252      -0.004299      -0.019002      -0.011387       0.001192       0.010195              1.615323       1.549553       0.390395       0.116449       1.925707       0.244321       1.370708           0.000009
           30              H      12.204078      10.840373      11.188999       0.158180       0.924891 0.66192955E+01  0.61026821E+02                                 1.495972                            1.447583      -0.681525       2.577297                    0.999985       2.936554       7.574678       0.559617       1.187153      -0.733611      -0.014968       0.016556       0.007108       0.023424      -0.007190      -0.008389      -0.000207      -0.002120       0.003354      -0.011594       0.000964       0.010630              1.498514       1.404261      -0.246434      -0.227406       1.646501       0.205190       1.444781           0.000009
           31              H      12.238412       9.411895      10.543734       0.154900       0.955795 0.68333160E+01  0.63986776E+02                                 1.559944                            1.491549      -0.883553       2.475766                    0.999365       3.176810       8.465541       0.535763       1.220885      -0.722984      -0.014926      -0.014886      -0.007144       0.022258       0.007495      -0.005085      -0.002282      -0.006301      -0.003304      -0.008926      -0.001727       0.010653              1.583491       1.490087       0.439396       0.054298       1.822073       0.094761       1.438311           0.000006
           32              H      13.454719       9.918046      11.394093       0.153197       0.984765 0.71964244E+01  0.67445672E+02                                 1.532437                            1.487941      -0.720065       2.553717                    0.999956       2.975222       7.625125       0.566477       1.153682      -0.742196       0.017300      -0.004361       0.014614       0.023062      -0.002015       0.003084      -0.009169       0.015534       0.015937      -0.014653       0.003071       0.011582              1.534528       1.540517      -0.083074       0.298161       1.326471      -0.192794       1.736597           0.000014
           33              H      14.932824      12.368066       5.135737       0.292072       0.504103 0.31928072E+01  0.25855361E+02                                 1.214671                            1.178659      -1.174459       2.425791                    0.998987       2.850714       8.182455       0.463547       1.631679      -0.642843       0.020701       0.010380       0.014623       0.027388       0.003753       0.003375       0.000440      -0.012229       0.014980      -0.010315       0.003761       0.006555              1.241401       1.469215       0.148908       0.229552       1.093966       0.089020       1.161020           0.000007
           34              H      13.496165      12.461542       4.959429       0.292865       0.496648 0.31066505E+01  0.24960561E+02                                 1.198878                            1.159650      -1.068766       2.478429                    0.999609       2.803455       7.988385       0.469625       1.623278      -0.644334      -0.020080       0.012846       0.008079       0.025169      -0.001219      -0.004570      -0.001330      -0.017463       0.009071      -0.011793       0.004187       0.007606              1.229069       1.502993      -0.237309      -0.129787       1.129665       0.067356       1.054549           0.000008
           35              H      10.173001       1.027448       3.190346       0.170344       0.953822 0.72428755E+01  0.69548530E+02                                 1.638971                            1.604874      -0.878948       2.497811                    0.999080       3.201118       8.942204       0.478329       1.333528      -0.699759       0.003758       0.028162      -0.005246       0.028891       0.002873      -0.002262      -0.007608      -0.024993       0.018628      -0.016025       0.000029       0.015996              1.636134       1.428435       0.062612      -0.010239       2.110933      -0.069572       1.369034           0.000019
           36              H       5.155424      11.968019       2.954069       0.153916       0.963703 0.68970261E+01  0.64987419E+02                                 1.600741                            1.524033      -0.855484       2.490046                    0.999336       3.184900       8.623235       0.514731       1.262868      -0.714096       0.021812      -0.005292      -0.007382       0.023628      -0.009374      -0.003058      -0.002011       0.005564       0.017545      -0.013322       0.005417       0.007905              1.639011       2.080786      -0.292193      -0.329920       1.372127       0.078980       1.464119           0.000017
           37              H      13.678184      12.075793       2.765766       0.145658       0.979706 0.71250017E+01  0.67799672E+02                                 1.626744                            1.555413      -0.821754       2.498881                    0.999354       3.270595       8.948916       0.505505       1.273321      -0.711406      -0.015259      -0.004520      -0.013472       0.020851       0.008725       0.001310      -0.001154       0.004207       0.033763      -0.014715       0.003335       0.011380              1.658447       2.036842       0.176050       0.471846       1.306680       0.103727       1.631818           0.000014
           38              H      13.991580      10.510097       5.893744       0.150324       0.861028 0.62518709E+01  0.58183138E+02                                 1.551716                            1.503815      -0.810058       2.512880                    0.999146       3.316600       9.286095       0.485187       1.356470      -0.692965      -0.005401      -0.002308       0.021820       0.022597      -0.000430      -0.004719      -0.001274      -0.021816       0.017792      -0.014962       0.006236       0.008725              1.561003       1.299300       0.038231      -0.122294       1.298735      -0.179072       2.084974           0.000011
           39              H      13.351544      10.282305       4.480877       0.154001       0.974104 0.71993978E+01  0.68503148E+02                                 1.608679                            1.556155      -0.825018       2.507463                    0.999504       3.179407       8.623815       0.510330       1.261365      -0.714986      -0.021171      -0.006600      -0.009290       0.024043       0.003006       0.009622      -0.000785      -0.007197      -0.018133      -0.013610       0.004891       0.008719              1.622202       1.934499       0.311744       0.299945       1.491006       0.086970       1.441100           0.000017
           40              H      14.904569      10.179218       4.663182       0.146004       0.963887 0.70290835E+01  0.66563268E+02                                 1.599175                            1.537547      -0.841341       2.489837                    0.999374       3.238870       8.798512       0.512839       1.261216      -0.714150       0.016664      -0.009785      -0.005251       0.020025      -0.000304      -0.006543      -0.003425      -0.012444      -0.024756      -0.012810       0.001786       0.011024              1.622484       2.022396      -0.408542      -0.193247       1.544044       0.081460       1.301013           0.000009
           41              H       5.328717       3.778187       2.202058       0.294767       0.534690 0.32719605E+01  0.26603090E+02                                 1.251310                            1.181949      -1.118573       2.444655                    0.999121       2.864305       8.181650       0.470502       1.601107      -0.647249      -0.011513      -0.015074      -0.006191       0.019953      -0.007401      -0.005702      -0.000577      -0.004568       0.002990      -0.010459       0.001833       0.008626              1.294012       1.228140       0.322998       0.112950       1.537085       0.196694       1.116812           0.000005
           42              H       6.459753       4.242626       2.987651       0.294894       0.520061 0.33497518E+01  0.27394767E+02                                 1.230294                            1.199929      -1.150887       2.438518                    0.999198       2.829931       8.105821       0.464645       1.611870      -0.646196       0.019486      -0.003771       0.018785       0.027328      -0.003368      -0.004830       0.000644       0.006779       0.026705      -0.009326      -0.001722       0.011049              1.244179       1.307733      -0.100210       0.261552       1.143035      -0.085243       1.281768           0.000007
           43              H       4.584247       5.010321       3.895580       0.158446       0.859454 0.60478760E+01  0.56045271E+02                                 1.570832                            1.494194      -0.906052       2.468562                    0.998714       3.370248       9.541026       0.477450       1.384339      -0.686677      -0.011045      -0.013063       0.016277       0.023613      -0.006249      -0.006213      -0.001547      -0.007817       0.003850      -0.011132       0.003663       0.007469              1.599802       1.460427       0.156634      -0.362847       1.417705      -0.300369       1.921273           0.000014
           44              H       4.234434       5.699118       2.530688       0.155724       0.956488 0.69872051E+01  0.64966167E+02                                 1.502426                            1.466163      -0.702644       2.566540                    0.999966       2.922205       7.445503       0.570992       1.153699      -0.742621      -0.019624       0.001534      -0.012456       0.023294      -0.009806       0.005283       0.004375       0.008458       0.003951      -0.014149       0.003575       0.010574              1.496414       1.685329      -0.194507       0.270283       1.306676      -0.105494       1.497238           0.000016
           45              H       5.455839       6.205031       3.375050       0.144249       0.987733 0.72235634E+01  0.68575724E+02                                 1.597992                            1.537152      -0.816432       2.497618                    0.999603       3.210929       8.610854       0.525985       1.226630      -0.722252       0.010685       0.015787       0.007255       0.020397      -0.000622      -0.003784       0.008252      -0.004300      -0.019002      -0.011387       0.001192       0.010195              1.615325       1.549556       0.390396       0.116449       1.925710       0.244322       1.370710           0.000009
           46              H       6.980943       4.407349       0.804783       0.158179       0.924892 0.66193017E+01  0.61026900E+02                                 1.495974                            1.447585      -0.681525       2.577297                    0.999985       2.936555       7.574685       0.559616       1.187154      -0.733610       0.014968      -0.016556      -0.007108       0.023424      -0.007190      -0.008389      -0.000207      -0.002120       0.003354      -0.011594       0.000964       0.010630              1.498516       1.404263      -0.246434      -0.227406       1.646503       0.205190       1.444782           0.000009
           47              H       6.946609       5.835827       1.450048       0.154900       0.955795 0.68333209E+01  0.63986835E+02                                 1.559944                            1.491549      -0.883554       2.475766                    0.999365       3.176811       8.465545       0.535763       1.220885      -0.722984       0.014926       0.014886       0.007144       0.022258       0.007495      -0.005085      -0.002282      -0.006301      -0.003304      -0.008926      -0.001727       0.010653              1.583491       1.490088       0.439396       0.054298       1.822074       0.094761       1.438312           0.000006
           48              H       5.730302       5.329676       0.599689       0.153198       0.984764 0.71964158E+01  0.67445562E+02                                 1.532435                            1.487939      -0.720065       2.553717                    0.999956       2.975221       7.625117       0.566478       1.153680      -0.742196      -0.017300       0.004361      -0.014614       0.023062      -0.002015       0.003084      -0.009169       0.015534       0.015937      -0.014653       0.003071       0.011582              1.534526       1.540515      -0.083074       0.298161       1.326469      -0.192794       1.736594           0.000014
           49              H       4.252197       2.879656       6.858045       0.292071       0.504102 0.31928055E+01  0.25855346E+02                                 1.214671                            1.178659      -1.174459       2.425791                    0.998987       2.850714       8.182456       0.463546       1.631680      -0.642843      -0.020701      -0.010380      -0.014623       0.027388       0.003753       0.003375       0.000440      -0.012229       0.014980      -0.010315       0.003761       0.006555              1.241401       1.469215       0.148908       0.229552       1.093966       0.089020       1.161020           0.000007
           50              H       5.688856       2.786180       7.034353       0.292865       0.496648 0.31066505E+01  0.24960561E+02                                 1.198878                            1.159650      -1.068766       2.478429                    0.999609       2.803455       7.988385       0.469625       1.623278      -0.644334       0.020080      -0.012846      -0.008079       0.025169      -0.001219      -0.004570      -0.001330      -0.017462       0.009071      -0.011793       0.004187       0.007606              1.229069       1.502993      -0.237309      -0.129787       1.129665       0.067356       1.054549           0.000007
           51              H       9.012020      14.220274       8.803436       0.170344       0.953821 0.72428723E+01  0.69548497E+02                                 1.638971                            1.604874      -0.878947       2.497811                    0.999080       3.201117       8.942203       0.478329       1.333529      -0.699759      -0.003758      -0.028161       0.005246       0.028891       0.002873      -0.002262      -0.007608      -0.024993       0.018628      -0.016025       0.000029       0.015996              1.636134       1.428436       0.062612      -0.010239       2.110934      -0.069572       1.369034           0.000019
           52              H       3.954597       3.279703       9.039713       0.153916       0.963704 0.68970396E+01  0.64987574E+02                                 1.600742                            1.524034      -0.855485       2.490045                    0.999336       3.184903       8.623243       0.514731       1.262867      -0.714097      -0.021812       0.005292       0.007382       0.023628      -0.009374      -0.003058      -0.002011       0.005564       0.017545      -0.013322       0.005417       0.007905              1.639012       2.080787      -0.292193      -0.329920       1.372128       0.078980       1.464120           0.000017
           53              H       5.506837       3.171929       9.228016       0.145658       0.979705 0.71249994E+01  0.67799652E+02                                 1.626744                            1.555414      -0.821754       2.498881                    0.999354       3.270595       8.948919       0.505505       1.273322      -0.711406       0.015259       0.004520       0.013472       0.020851       0.008725       0.001310      -0.001154       0.004207       0.033763      -0.014715       0.003335       0.011380              1.658447       2.036843       0.176051       0.471846       1.306681       0.103727       1.631818           0.000014
           54              H       5.193441       4.737625       6.100038       0.150324       0.861028 0.62518758E+01  0.58183196E+02                                 1.551717                            1.503816      -0.810057       2.512880                    0.999146       3.316601       9.286099       0.485186       1.356470      -0.692965       0.005401       0.002308      -0.021820       0.022597      -0.000430      -0.004719      -0.001274      -0.021816       0.017792      -0.014962       0.006236       0.008725              1.561004       1.299300       0.038231      -0.122295       1.298736      -0.179072       2.084976           0.000011
           55              H       5.833477       4.965417       7.512905       0.153999       0.974106 0.71994170E+01  0.68503379E+02                                 1.608682                            1.556157      -0.825019       2.507463                    0.999504       3.179411       8.623830       0.510329       1.261365      -0.714986       0.021171       0.006600       0.009290       0.024043       0.003006       0.009622      -0.000785      -0.007197      -0.018133      -0.013610       0.004891       0.008719              1.622205       1.934503       0.311745       0.299946       1.491009       0.086970       1.441102           0.000017
           56              H       4.280452       5.068504       7.330600       0.146001       0.963889 0.70291008E+01  0.66563480E+02                                 1.599179                            1.537550      -0.841343       2.489836                    0.999374       3.238874       8.798529       0.512837       1.261218      -0.714150      -0.016664       0.009785       0.005251       0.020025      -0.000304      -0.006543      -0.003425      -0.012444      -0.024756      -0.012810       0.001786       0.011024              1.622488       2.022401      -0.408543      -0.193248       1.544047       0.081460       1.301016           0.000009
           57              C      11.595069       5.143293       6.097639      -0.180091      39.070185 0.57239752E+03  0.14374857E+05                                10.117247                            8.040290      -0.256120       1.894986                    0.997899      30.640171      90.214876       0.575869       0.423523      -1.062668      -0.028875       0.107947       0.026009       0.114729      -0.003769       0.003953      -0.012243       0.100854       0.020059      -0.056239       0.008524       0.047715             11.880339       6.305192      -1.862515      -0.632982      19.394605       0.755381       9.941220           0.000015
           58              C      11.612457       6.106397       5.118946      -0.081138      30.706802 0.41723204E+03  0.97512092E+04                                 8.633815                            6.900055       0.071289       2.003666                    0.999505      29.043911      84.444648       0.612444       0.427916      -1.052379      -0.032439       0.003046       0.027850       0.042863      -0.001222      -0.000823       0.008943       0.037117       0.087227      -0.034388       0.004015       0.030373              9.774392       5.396637      -1.507008      -0.638936      15.833010       0.342511       8.093529           0.000037
           59              C      11.449998       7.454653       5.466766      -0.114544      30.774343 0.42110834E+03  0.98441978E+04                                 8.581855                            6.879123       0.038109       1.984474                    0.999714      29.232472      84.430793       0.621750       0.421409      -1.058606      -0.028459      -0.029411       0.009331       0.041976       0.004644       0.004953      -0.027658       0.001430       0.008078      -0.029057       0.000972       0.028085              9.666675       5.113864      -1.169908      -0.571296      15.732969       1.089974       8.153192           0.000027
           60              C      11.266507       7.812289       6.751300      -0.020667      34.999581 0.43393345E+03  0.10158996E+05                                 9.377386                            6.968005      -0.105442       1.971879                    0.999389      27.400030      77.653556       0.623524       0.419590      -1.066155      -0.019246      -0.049900      -0.013713       0.055213       0.003791       0.000443      -0.007375      -0.002787      -0.015289      -0.009712       0.000425       0.009287             11.489141       5.204367      -1.265026      -0.301147      20.397398       0.456829       8.865657           0.000006
           61              C      11.252703       6.855522       7.740787      -0.121365      32.910150 0.42910815E+03  0.10081705E+05                                 8.971456                            6.947106       0.059698       1.985229                    0.999657      29.591313      85.770728       0.618111       0.421767      -1.058046      -0.028245      -0.016045      -0.028728       0.043365      -0.000244      -0.009841       0.001297       0.032621       0.091655      -0.031614      -0.001945       0.033558             10.364468       4.987532      -0.916108      -0.277036      17.375311      -0.617355       8.730562           0.000020
           62              C      11.420378       5.527969       7.412157      -0.093976      31.561401 0.42915607E+03  0.10110164E+05                                 8.793013                            6.996202       0.075962       1.998025                    0.999692      29.493085      86.354259       0.607887       0.427701      -1.051536      -0.024555       0.016295      -0.033124       0.044335       0.001226      -0.002920      -0.032460       0.022297       0.051346      -0.038617       0.002303       0.036315              9.972674       5.239950      -1.244414      -0.642096      15.715121       0.369682       8.962952           0.000031
           63              C      11.043047       9.247139       7.115911       0.571010      23.094348 0.26183670E+03  0.54976136E+04                                 7.552669                            5.767935      -0.056090       2.027134                    0.999681      23.081310      65.574801       0.612239       0.476476      -1.014967      -0.029753       0.059274      -0.006682       0.066658       0.027003       0.010306      -0.004434       0.143050      -0.090510      -0.062579      -0.029672       0.092252              8.947045       4.544950      -0.727880       0.207099      14.618522       0.135340       7.677663           0.000008
           64              C      10.982084      12.795937       2.453928      -0.180513      39.043261 0.57832854E+03  0.14561697E+05                                10.129967                            8.105324      -0.242138       1.900272                    0.997449      30.694751      90.501810       0.571046       0.425988      -1.061097      -0.014712      -0.052817      -0.100962       0.114889      -0.010030       0.014110      -0.029261       0.057946      -0.116588      -0.057376       0.003015       0.054361             11.882133       6.545880       1.582143       0.096460      10.832660       3.130461      18.267859           0.000006
           65              C       7.051128       1.074066       1.289332      -0.088948      30.946948 0.40407381E+03  0.93883371E+04                                 8.684172                            6.798835       0.019784       1.984365                    0.999603      29.198533      85.236901       0.614524       0.428983      -1.049483      -0.019024      -0.028159       0.003641       0.034177       0.017495       0.003186      -0.013006       0.006345      -0.110263      -0.040707       0.004049       0.036658              9.958340       5.331570       1.091291      -0.185971       9.142632       2.777560      15.400818           0.000015
           66              C       7.037366       0.388144       0.127134      -0.105286      31.322189 0.41030298E+03  0.95354202E+04                                 8.700600                            6.808699       0.006497       1.976838                    0.999674      29.040571      83.801140       0.622037       0.423696      -1.056515      -0.020264      -0.007098       0.022500       0.031101       0.001380      -0.010146      -0.027246       0.025993       0.002538      -0.035015       0.007655       0.027360              9.954959       5.462511       1.409887      -0.215165       9.246820       3.492232      15.155546           0.000023
           67              C      10.920372      11.397559       0.056371      -0.021261      36.278034 0.43216069E+03  0.10096782E+05                                 9.600738                            6.944717      -0.148917       1.961299                    0.999065      27.271193      76.951024       0.626431       0.418500      -1.067943      -0.009892       0.032024       0.037047       0.049959      -0.005509      -0.005403      -0.004163       0.010940      -0.013521      -0.011203       0.000320       0.010883             12.047833       5.687972       1.523579      -0.023832       9.915903       4.159538      20.539624           0.000007
           68              C      10.517839      10.792321       1.224565      -0.112127      31.964391 0.41931781E+03  0.98068373E+04                                 8.831538                            6.887789       0.007443       1.972834                    0.999702      29.458304      85.527233       0.617267       0.424275      -1.055204      -0.006234       0.029316       0.005088       0.030400       0.005847      -0.002421      -0.013057      -0.020689      -0.088894      -0.032615       0.002957       0.029658             10.182778       5.205713       1.214303      -0.420056       8.597062       1.741498      16.745558           0.000031
           69              C      10.548526      11.477906       2.415548      -0.088693      31.358591 0.43015176E+03  0.10144218E+05                                 8.786573                            7.026399       0.079375       2.004296                    0.999503      29.369684      86.168926       0.603440       0.430403      -1.049393      -0.002362       0.024659      -0.029682       0.038661       0.003620      -0.004888      -0.033224       0.010977      -0.000548      -0.036126       0.004203       0.031924              9.957410       5.523395       1.557673      -0.150387       9.446472       1.939546      14.902364           0.000037
           70              C      15.616696      13.613778      10.760821       0.596180      24.282432 0.25610635E+03  0.53397585E+04                                 7.777861                            5.686802      -0.217940       1.976612                    0.999354      22.718737      64.010230       0.620380       0.473530      -1.018041       0.007050      -0.019160      -0.060432       0.063787      -0.059333       0.008118      -0.021163       0.086143      -0.168008      -0.067877      -0.035243       0.103120              9.436844       5.452996       1.767198      -0.559239       8.297306       2.505361      14.560231           0.000011
           71              C       7.589952      10.104429       5.896143      -0.180091      39.070187 0.57239757E+03  0.14374859E+05                                10.117247                            8.040290      -0.256120       1.894986                    0.997899      30.640173      90.214881       0.575869       0.423523      -1.062668       0.028876      -0.107947      -0.026009       0.114729      -0.003769       0.003953      -0.012243       0.100854       0.020059      -0.056239       0.008524       0.047715             11.880339       6.305192      -1.862515      -0.632982      19.394606       0.755382       9.941220           0.000015
           72              C       7.572564       9.141325       6.874836      -0.081138      30.706805 0.41723211E+03  0.97512112E+04                                 8.633814                            6.900055       0.071290       2.003666                    0.999505      29.043912      84.444647       0.612444       0.427916      -1.052379       0.032439      -0.003046      -0.027850       0.042863      -0.001222      -0.000823       0.008943       0.037117       0.087227      -0.034388       0.004015       0.030373              9.774392       5.396637      -1.507008      -0.638936      15.833009       0.342511       8.093529           0.000036
           73              C       7.735023       7.793069       6.527016      -0.114544      30.774344 0.42110838E+03  0.98441988E+04                                 8.581855                            6.879123       0.038109       1.984474                    0.999714      29.232472      84.430791       0.621750       0.421409      -1.058606       0.028460       0.029411      -0.009331       0.041976       0.004644       0.004953      -0.027657       0.001430       0.008078      -0.029057       0.000972       0.028084              9.666675       5.113864      -1.169907      -0.571296      15.732968       1.089974       8.153192           0.000028
           74              C       7.918514       7.435433       5.242482      -0.020667      34.999577 0.43393337E+03  0.10158994E+05                                 9.377386                            6.968005      -0.105443       1.971879                    0.999389      27.400028      77.653555       0.623524       0.419590      -1.066154       0.019246       0.049900       0.013713       0.055213       0.003791       0.000443      -0.007375      -0.002786      -0.015289      -0.009712       0.000425       0.009287             11.489142       5.204367      -1.265026      -0.301147      20.397401       0.456830       8.865657           0.000006
           75              C       7.932318       8.392200       4.252995      -0.121366      32.910171 0.42910849E+03  0.10081715E+05                                 8.971461                            6.947109       0.059697       1.985229                    0.999657      29.591323      85.770770       0.618111       0.421767      -1.058046       0.028245       0.016045       0.028728       0.043365      -0.000244      -0.009841       0.001297       0.032621       0.091655      -0.031614      -0.001945       0.033558             10.364475       4.987535      -0.916109      -0.277036      17.375325      -0.617357       8.730565           0.000020
           76              C       7.764643       9.719753       4.581625      -0.093976      31.561410 0.42915623E+03  0.10110169E+05                                 8.793016                            6.996203       0.075961       1.998024                    0.999692      29.493092      86.354289       0.607886       0.427701      -1.051536       0.024555      -0.016295       0.033124       0.044336       0.001226      -0.002920      -0.032460       0.022297       0.051346      -0.038617       0.002303       0.036315              9.972677       5.239951      -1.244414      -0.642096      15.715127       0.369682       8.962953           0.000031
           77              C       8.141974       6.000583       4.877871       0.571009      23.094349 0.26183671E+03  0.54976138E+04                                 7.552670                            5.767935      -0.056090       2.027134                    0.999681      23.081311      65.574805       0.612239       0.476476      -1.014967       0.029753      -0.059274       0.006682       0.066658       0.027003       0.010306      -0.004434       0.143050      -0.090509      -0.062579      -0.029672       0.092252              8.947046       4.544950      -0.727880       0.207099      14.618524       0.135340       7.677663           0.000007
           78              C       8.202937       2.451785       9.539854      -0.180512      39.043254 0.57832841E+03  0.14561693E+05                                10.129966                            8.105323      -0.242139       1.900272                    0.997449      30.694746      90.501790       0.571046       0.425988      -1.061097       0.014712       0.052817       0.100962       0.114889      -0.010030       0.014110      -0.029261       0.057946      -0.116588      -0.057376       0.003015       0.054361             11.882131       6.545880       1.582142       0.096460      10.832659       3.130461      18.267856           0.000006
           79              C      12.133893      14.173656      10.704450      -0.088948      30.946949 0.40407383E+03  0.93883375E+04                                 8.684172                            6.798835       0.019783       1.984365                    0.999603      29.198533      85.236893       0.614524       0.428983      -1.049483       0.019024       0.028159      -0.003641       0.034177       0.017495       0.003186      -0.013006       0.006345      -0.110263      -0.040707       0.004049       0.036658              9.958339       5.331570       1.091290      -0.185971       9.142631       2.777561      15.400817           0.000015
           80              C      12.147655      14.859578      11.866648      -0.105286      31.322200 0.41030316E+03  0.95354255E+04                                 8.700601                            6.808700       0.006497       1.976838                    0.999674      29.040579      83.801166       0.622037       0.423696      -1.056515       0.020264       0.007098      -0.022500       0.031101       0.001381      -0.010146      -0.027246       0.025993       0.002538      -0.035015       0.007655       0.027360              9.954960       5.462512       1.409887      -0.215165       9.246821       3.492233      15.155548           0.000023
           81              C       8.264649       3.850163      11.937411      -0.021261      36.278045 0.43216079E+03  0.10096786E+05                                 9.600741                            6.944719      -0.148918       1.961299                    0.999065      27.271197      76.951053       0.626431       0.418500      -1.067943       0.009892      -0.032023      -0.037047       0.049959      -0.005509      -0.005403      -0.004163       0.010939      -0.013521      -0.011203       0.000320       0.010883             12.047839       5.687974       1.523579      -0.023831       9.915907       4.159541      20.539636           0.000008
           82              C       8.667182       4.455401      10.769217      -0.112127      31.964408 0.41931808E+03  0.98068457E+04                                 8.831543                            6.887793       0.007442       1.972834                    0.999702      29.458312      85.527283       0.617266       0.424275      -1.055204       0.006234      -0.029316      -0.005088       0.030400       0.005847      -0.002421      -0.013057      -0.020689      -0.088894      -0.032615       0.002957       0.029658             10.182785       5.205716       1.214303      -0.420057       8.597066       1.741499      16.745573           0.000030
           83              C       8.636495       3.769816       9.578234      -0.088693      31.358585 0.43015165E+03  0.10144215E+05                                 8.786572                            7.026398       0.079375       2.004296                    0.999503      29.369680      86.168916       0.603440       0.430403      -1.049393       0.002362      -0.024659       0.029682       0.038661       0.003620      -0.004888      -0.033223       0.010977      -0.000548      -0.036126       0.004202       0.031924              9.957410       5.523394       1.557673      -0.150387       9.446471       1.939546      14.902365           0.000037
           84              C       3.568325       1.633944       1.232961       0.596180      24.282438 0.25610640E+03  0.53397602E+04                                 7.777863                            5.686803      -0.217940       1.976612                    0.999354      22.718741      64.010252       0.620380       0.473530      -1.018041      -0.007049       0.019160       0.060432       0.063787      -0.059333       0.008118      -0.021163       0.086143      -0.168008      -0.067877      -0.035243       0.103120              9.436848       5.452998       1.767198      -0.559239       8.297308       2.505362      14.560238           0.000010
           85              C      14.235560       9.815522       8.878997      -0.290102      21.231714 0.33624055E+03  0.74318971E+04                                 6.586233                            6.006315       0.249910       2.098489                    0.995015      27.943225      78.535669       0.688746       0.402344      -1.070685      -0.062911       0.082442       0.057589       0.118621      -0.067380      -0.046063       0.056960      -0.006432      -0.064768      -0.063955      -0.052867       0.116822              6.747704       6.728771      -0.341283      -0.994472       6.832086       0.727841       6.682255           0.000026
           86              C      12.765991      10.178559      10.778812      -0.297241      22.420461 0.34607185E+03  0.76830864E+04                                 6.802893                            6.079496       0.283646       2.102422                    0.996061      28.064991      78.336725       0.688869       0.400498      -1.074906       0.045593       0.053409      -0.106160       0.127284       0.014010      -0.057678      -0.055082       0.031792       0.163234      -0.071109      -0.036819       0.107927              7.090614       6.019248       0.944194      -1.051113       6.752645      -0.949362       8.499949           0.000019
           87              C      14.429753      12.385862       3.277901      -0.295863      21.117959 0.34162838E+03  0.75981188E+04                                 6.578858                            6.065120       0.081323       2.041280                    0.994672      28.323683      80.441723       0.682021       0.403790      -1.067322      -0.011022      -0.018015       0.106302       0.108379       0.012146      -0.025144      -0.050863      -0.014145       0.348460      -0.072300      -0.061906       0.134207              6.766325       7.410413      -0.017410      -0.089463       5.526792      -0.498242       7.361771           0.000038
           88              C      14.111459      10.637200       4.949834      -0.288901      21.074957 0.34276891E+03  0.76214151E+04                                 6.555722                            6.066655       0.195534       2.078194                    0.995091      28.185866      79.751111       0.684138       0.402651      -1.069258       0.005385       0.113995      -0.018621       0.115632       0.011465      -0.008905      -0.036546      -0.168407      -0.149766      -0.065400      -0.052727       0.118128              6.715583       6.869393       0.161337      -0.111521       7.592790      -0.808022       5.684567           0.000027
           89              C       4.949461       5.432200       3.114785      -0.290102      21.231703 0.33624030E+03  0.74318898E+04                                 6.586230                            6.006312       0.249910       2.098489                    0.995015      27.943213      78.535618       0.688746       0.402344      -1.070685       0.062911      -0.082442      -0.057589       0.118621      -0.067380      -0.046063       0.056960      -0.006433      -0.064769      -0.063955      -0.052867       0.116822              6.747701       6.728767      -0.341281      -0.994472       6.832084       0.727841       6.682252           0.000026
           90              C       6.419030       5.069163       1.214970      -0.297241      22.420458 0.34607180E+03  0.76830847E+04                                 6.802892                            6.079495       0.283647       2.102422                    0.996061      28.064989      78.336712       0.688869       0.400498      -1.074906      -0.045593      -0.053409       0.106160       0.127284       0.014010      -0.057678      -0.055082       0.031792       0.163234      -0.071108      -0.036819       0.107927              7.090613       6.019247       0.944194      -1.051113       6.752645      -0.949361       8.499947           0.000019
           91              C       4.755268       2.861860       8.715881      -0.295863      21.117962 0.34162846E+03  0.75981212E+04                                 6.578859                            6.065121       0.081323       2.041280                    0.994672      28.323688      80.441747       0.682021       0.403790      -1.067322       0.011022       0.018015      -0.106302       0.108379       0.012146      -0.025144      -0.050863      -0.014145       0.348460      -0.072300      -0.061906       0.134207              6.766326       7.410415      -0.017410      -0.089463       5.526793      -0.498242       7.361772           0.000038
           92              C       5.073562       4.610522       7.043948      -0.288900      21.074932 0.34276832E+03  0.76213986E+04                                 6.555716                            6.066648       0.195535       2.078194                    0.995091      28.185846      79.751038       0.684138       0.402650      -1.069258      -0.005385      -0.113995       0.018621       0.115632       0.011465      -0.008905      -0.036546      -0.168407      -0.149766      -0.065400      -0.052727       0.118128              6.715577       6.869389       0.161336      -0.111521       7.592780      -0.808020       5.684562           0.000028
           93              O      10.409014       2.902701       5.182513      -0.770024      45.450460 0.73223842E+03  0.18982558E+05                                10.102199                            8.344094       0.111785       2.056188                    0.995277      30.342230      82.348778       0.662623       0.356564      -1.142944      -0.021129      -0.044243      -0.042945       0.065178       0.009028       0.006675       0.000186       0.033088      -0.008160      -0.017643      -0.004289       0.021932             11.852021      20.576683       1.540291       1.923210       8.363617       0.966083       6.615764           0.000037
           94              O       2.725566       3.319110       4.605612      -0.776924      44.920534 0.72054046E+03  0.18604636E+05                                10.055363                            8.261378       0.135146       2.059481                    0.995832      30.471530      82.539906       0.667829       0.355204      -1.144012       0.017599       0.016495      -0.048731       0.054374      -0.011177      -0.014225      -0.004712       0.039729      -0.025932      -0.023935      -0.007280       0.031215             11.977314      14.750431      -3.835602      -5.875380      10.500391       3.059332      10.681120           0.000040
           95              O      12.186226       2.727165       6.949197      -0.789713      45.614045 0.85772035E+03  0.23122487E+05                                10.128893                            9.081676      -0.200771       1.953706                    0.993456      31.058998      85.838196       0.630086       0.360593      -1.140227       0.029278      -0.008390       0.045277       0.054567      -0.006680       0.015339      -0.009055       0.025934       0.039257      -0.022178      -0.005929       0.028106             11.053850      10.065234      -0.337338       0.407029      11.443649      -3.884382      11.652666           0.000027
           96              O      11.042389      10.063351       6.170801      -0.581809      38.853311 0.58503355E+03  0.14351022E+05                                 9.087093                            7.441572       0.313541       2.149767                    0.996138      27.869005      73.778934       0.703435       0.354960      -1.143264      -0.009662      -0.031255       0.021501       0.039147       0.014654       0.006969      -0.052962      -0.003385      -0.063928      -0.062909       0.010394       0.052515             10.644846       6.352087      -0.865928       0.273298      17.467592      -4.031109       8.114860           0.000030
           97              O      10.903405       9.572606       8.309292      -0.606958      29.809387 0.49834121E+03  0.11745923E+05                                 7.474167                            6.837506       0.758181       2.274602                    0.997879      28.174863      73.153713       0.738662       0.351803      -1.145631      -0.018043       0.003827      -0.031842       0.036799       0.024762       0.010498       0.060739       0.133888       0.099168      -0.111553       0.036270       0.075283              7.664484       5.615786       0.380605       0.797517       7.491685       1.964811       9.885982           0.000040
           98              O       5.342902       1.940002       4.342948      -0.789420      48.364366 0.82819584E+03  0.22099996E+05                                10.459509                            8.849307       0.078190       2.037635                    0.994929      30.881337      84.513854       0.647337       0.354582      -1.146683      -0.025337       0.030988       0.038303       0.055402      -0.009823      -0.001721       0.000240       0.017753      -0.048607      -0.016297      -0.005118       0.021415             12.031639      20.199533      -2.509755      -0.983047       7.964604       0.634723       7.930781           0.000021
           99              O       7.704133       2.488116       3.846406      -0.778476      42.437285 0.73153969E+03  0.18964781E+05                                 9.681571                            8.346962       0.064863       2.037391                    0.995320      30.585359      83.078929       0.661525       0.357150      -1.142182       0.039722       0.028030      -0.031884       0.058139       0.019940      -0.000640      -0.011179       0.034169      -0.012137      -0.028342      -0.000818       0.029160             11.058460      12.069933       4.446305       2.963351      12.129513       2.349695       8.975933           0.000024
          100              O      11.487923      12.667112       5.039787      -0.781165      45.886299 0.85282991E+03  0.22963308E+05                                10.186274                            9.073850      -0.231180       1.947121                    0.993593      30.898104      85.409528       0.628322       0.362036      -1.138817       0.028383      -0.034387       0.027295       0.052279      -0.011134       0.008054      -0.011309       0.008633      -0.065720      -0.026267      -0.000202       0.026469             11.206120       9.970566      -0.972903       1.274876      10.378033      -3.810959      13.269762           0.000027
          101              O      16.085944      14.237093       9.756942      -0.593585      38.923121 0.56345807E+03  0.13673742E+05                                 9.055644                            7.256815       0.389521       2.170791                    0.996867      27.843799      72.988234       0.720143       0.350479      -1.148477      -0.006148      -0.017837       0.034087       0.038960      -0.020725      -0.023104      -0.044727       0.043487       0.085800      -0.069901       0.015317       0.054584             10.717397       7.153708       1.022269      -2.940232       6.305791      -0.896412      18.692693           0.000034
          102              O      15.095862      12.494175      10.703251      -0.600538      32.430905 0.49396759E+03  0.11617155E+05                                 8.014139                            6.831196       0.671160       2.258256                    0.997619      27.781059      72.050581       0.735154       0.354263      -1.143642       0.021793       0.031958      -0.008145       0.039530       0.017637       0.035107       0.022137       0.012266      -0.294228      -0.107893       0.030396       0.077498              8.637198       6.933352       3.487141       1.213618      11.606883       2.414986       7.371361           0.000039
          103              O       8.776007      12.345021       6.811269      -0.770024      45.450456 0.73223836E+03  0.18982556E+05                                10.102198                            8.344093       0.111785       2.056188                    0.995277      30.342230      82.348774       0.662623       0.356564      -1.142944       0.021129       0.044243       0.042945       0.065178       0.009028       0.006675       0.000186       0.033088      -0.008160      -0.017643      -0.004289       0.021932             11.852020      20.576679       1.540291       1.923210       8.363616       0.966083       6.615763           0.000037
          104              O      16.459455      11.928612       7.388170      -0.776924      44.920533 0.72054045E+03  0.18604635E+05                                10.055362                            8.261377       0.135147       2.059481                    0.995832      30.471532      82.539907       0.667829       0.355204      -1.144012      -0.017599      -0.016495       0.048731       0.054374      -0.011177      -0.014225      -0.004712       0.039729      -0.025932      -0.023935      -0.007280       0.031215             11.977313      14.750429      -3.835601      -5.875379      10.500390       3.059331      10.681119           0.000040
          105              O       6.998795      12.520557       5.044585      -0.789713      45.614043 0.85772030E+03  0.23122485E+05                                10.128892                            9.081675      -0.200771       1.953706                    0.993456      31.058997      85.838192       0.630086       0.360593      -1.140227      -0.029278       0.008390      -0.045277       0.054567      -0.006680       0.015339      -0.009055       0.025934       0.039257      -0.022178      -0.005929       0.028106             11.053849      10.065233      -0.337338       0.407029      11.443649      -3.884382      11.652666           0.000026
          106              O       8.142632       5.184371       5.822981      -0.581809      38.853308 0.58503350E+03  0.14351021E+05                                 9.087092                            7.441572       0.313541       2.149767                    0.996138      27.869004      73.778931       0.703435       0.354960      -1.143264       0.009662       0.031254      -0.021501       0.039147       0.014654       0.006969      -0.052962      -0.003385      -0.063928      -0.062909       0.010394       0.052515             10.644846       6.352087      -0.865928       0.273298      17.467591      -4.031109       8.114860           0.000030
          107              O       8.281616       5.675116       3.684490      -0.606957      29.809390 0.49834128E+03  0.11745926E+05                                 7.474167                            6.837507       0.758181       2.274602                    0.997879      28.174863      73.153716       0.738662       0.351803      -1.145631       0.018043      -0.003827       0.031842       0.036799       0.024762       0.010498       0.060739       0.133888       0.099168      -0.111553       0.036270       0.075283              7.664485       5.615787       0.380605       0.797517       7.491686       1.964811       9.885983           0.000039
          108              O      13.842119      13.307720       7.650834      -0.789420      48.364365 0.82819583E+03  0.22099996E+05                                10.459509                            8.849307       0.078191       2.037635                    0.994929      30.881337      84.513853       0.647337       0.354582      -1.146683       0.025337      -0.030988      -0.038303       0.055402      -0.009823      -0.001721       0.000240       0.017753      -0.048607      -0.016297      -0.005118       0.021415             12.031639      20.199532      -2.509755      -0.983047       7.964604       0.634723       7.930780           0.000021
          109              O      11.480888      12.759606       8.147376      -0.778476      42.437274 0.73153947E+03  0.18964774E+05                                 9.681569                            8.346960       0.064864       2.037391                    0.995320      30.585357      83.078916       0.661525       0.357150      -1.142182      -0.039722      -0.028030       0.031884       0.058139       0.019940      -0.000640      -0.011179       0.034169      -0.012137      -0.028342      -0.000818       0.029160             11.058457      12.069930       4.446303       2.963350      12.129510       2.349694       8.975931           0.000024
          110              O       7.697098       2.580610       6.953995      -0.781164      45.886289 0.85282970E+03  0.22963301E+05                                10.186273                            9.073849      -0.231181       1.947121                    0.993593      30.898100      85.409514       0.628322       0.362036      -1.138817      -0.028383       0.034387      -0.027295       0.052279      -0.011134       0.008054      -0.011309       0.008633      -0.065720      -0.026267      -0.000202       0.026469             11.206119       9.970564      -0.972903       1.274875      10.378031      -3.810958      13.269760           0.000027
          111              O       3.099077       1.010629       2.236840      -0.593585      38.923129 0.56345819E+03  0.13673746E+05                                 9.055645                            7.256816       0.389521       2.170791                    0.996867      27.843801      72.988243       0.720143       0.350479      -1.148477       0.006148       0.017838      -0.034087       0.038960      -0.020725      -0.023104      -0.044727       0.043487       0.085800      -0.069901       0.015317       0.054584             10.717400       7.153709       1.022269      -2.940233       6.305792      -0.896412      18.692699           0.000034
          112              O       4.089159       2.753547       1.290531      -0.600537      32.430911 0.49396771E+03  0.11617159E+05                                 8.014141                            6.831198       0.671160       2.258256                    0.997619      27.781057      72.050584       0.735154       0.354264      -1.143642      -0.021793      -0.031958       0.008145       0.039530       0.017637       0.035107       0.022136       0.012266      -0.294228      -0.107893       0.030396       0.077498              8.637201       6.933354       3.487142       1.213619      11.606886       2.414988       7.371363           0.000039
          113              N      13.378360      10.740922       9.566241      -0.121449      21.579264 0.33242368E+03  0.73421789E+04                                 6.957870                            6.211838      -0.804881       1.833238                    0.993396      25.068139      70.920041       0.637079       0.435291      -1.047595       0.026482      -0.146404       0.047850       0.156285      -0.033346      -0.070668      -0.004217       0.018222       0.104797      -0.077914      -0.011728       0.089642              7.353271       6.561522       0.137112      -1.100887       7.562407       0.217235       7.935885           0.000016
          114              N      14.236617      12.044591       4.664382      -0.112434      20.210877 0.32842391E+03  0.72353414E+04                                 6.646788                            6.171035      -0.785971       1.839249                    0.993715      24.991869      70.723321       0.639395       0.434823      -1.047381       0.006472      -0.104935      -0.111629       0.153343       0.014982      -0.018230      -0.043215      -0.106602       0.085878      -0.071485      -0.009506       0.080991              6.935623       6.691139       0.061321      -0.121012       7.226760      -0.926764       6.888969           0.000012
          115              N       5.806661       4.506800       2.427541      -0.121449      21.579264 0.33242369E+03  0.73421792E+04                                 6.957870                            6.211838      -0.804881       1.833239                    0.993396      25.068139      70.920040       0.637079       0.435291      -1.047595      -0.026482       0.146404      -0.047850       0.156285      -0.033346      -0.070668      -0.004217       0.018222       0.104797      -0.077914      -0.011728       0.089642              7.353271       6.561522       0.137113      -1.100888       7.562407       0.217236       7.935885           0.000016
          116              N       4.948404       3.203131       7.329400      -0.112434      20.210879 0.32842397E+03  0.72353429E+04                                 6.646788                            6.171035      -0.785971       1.839249                    0.993715      24.991870      70.723325       0.639395       0.434823      -1.047381      -0.006472       0.104935       0.111629       0.153343       0.014982      -0.018230      -0.043215      -0.106602       0.085878      -0.071485      -0.009506       0.080990              6.935623       6.691139       0.061321      -0.121012       7.226761      -0.926764       6.888969           0.000011

******************************************************
Auxiliary information for the entire system
The total spin magnetic moment of the unit cell is   0.002426
The total net atomic charge of the unit cell is   0.000001
Accuracy of reproducing the electrostatic potential in the unit cell:
  The inner radius (bohr) =    5.0000
  The outer radius (bohr) =   12.0000
  Valid grid points have density less than (e/(bohr^3)) =    0.0001
  The number of valid grid points were=        29991
  The rms potential error without charges in kcal/mol is=      7.24230
  The rms potential error with partial charges in kcal/mol is=      1.27687
  The RRMSE value at monopole order=      0.17631
  The rms potential error with partial charges and cloud penetration in kcal/mol is=      1.27499
  The RRMSE value at monopole order with cloud penetration is=      0.17605
  The rms potential error with partial charges and atomic dipoles in kcal/mol is=      0.51308
  The RRMSE value at dipole order=      0.07084
  The rms potential error with partial charges, atomic dipoles and cloud penetration in kcal/mol is=      0.49516
  The RRMSE value at dipole order with cloud penetration=      0.06837

******************************************************
The electron densities and ab initio electrostatic potential were computed in VASP using the PBE functional and
projector augmented wave method. See the main text of the journal article for a description of computational details.
The atomic charges, dipoles, and quadrupoles were computed with the DDEC6 method as described in
(a) T. A. Manz and N. Gabaldon Limas, RSC Adv. 6 (2016) 47771-47801 DOI: 10.1039/c6ra04656h
(b) N. Gabaldon Limas and T. A. Manz, RSC Adv. 8 (2018) 2678-2707 DOI: 10.1039/c7ra11829e.
For each atom in the material, the electron cloud parameters were fit to the spherically averaged atom-in-material
electron density using radial positions for which this density was between 10^-4 and 10^-2 electrons per cubic bohr.
The polarizabilities, dispersion coefficients, and quantum Drude oscillator (QDO) parameters were fit using the MCLF method.
The magnetic structure of the system was optimized in VASP from the default ferromagnetic initial guess using spin polarization.
The atomic spin moments (ASMs) were computed on this optimized magnetic structure using the DDEC6 partition as inputs
to the method of T. A. Manz and D. S. Sholl, J. Chem. Theory Comput. 7 (2011) 4146-4164 DOI: 10.1021/ct200539n.
The RMSE and RRMSE were computed using a uniform grid with Ewald summation.
