# Supplementary material for: A collection of forcefield precursors for metal–organic frameworks
Source: RSC Adv. 2019 Nov 13;9(63):36492–507. doi: 10.1039/c9ra07327b (PMC9075174; doi:10.1039/c9ra07327b)
Supplement: RA-009-C9RA07327B-s6212 [file RA-009-C9RA07327B-s6212.xyz]

  156
jmolscript: load "" {1 1 1} spacegroup "x,y,z" unitcell [{      9.694000     0.000000     0.000000 }, {      0.000000    10.117000     0.000000 }, {     -4.727774     0.000000    18.905827 }]
Zn     3.748357     4.843311     4.208437     1.061224
Zn     7.242468     4.690241     3.732766     1.056659
Zn    -1.003755     7.686593     4.344181     1.028585
Zn     6.659621     0.275081     5.001726     1.025781
Zn     1.217869     9.901811    14.697390     1.061224
Zn    -2.276242     9.748741    15.173061     1.056659
Zn     5.969981     2.628093    14.561646     1.028585
Zn    -1.693395     5.333581    13.904101     1.025781
P      0.669254     5.288156     3.355595     1.324142
P      5.663777     7.453194     3.975139     1.320422
P     -0.544114     8.117881    12.944820     1.333428
P      4.296972     0.229656    15.550232     1.324142
P     -0.697551     2.394694    14.930688     1.320422
P      5.510340     3.059381     5.961007     1.333428
H      2.290818     6.737922     1.480326     0.104340
H     -2.079534     6.651928    18.111782     0.108360
H      4.827826     3.834343    17.788493     0.111060
H      9.257168     3.824226     1.134350     0.107870
H      6.932536     7.091005     1.363110     0.109805
H      1.706283     7.750634    18.160937     0.115821
H      3.097214     9.491769     0.535035     0.113575
H      3.673650     9.003118     2.707314     0.108904
H     -1.731696     0.455265     9.014298     0.107666
H     -1.483219     0.129498    11.292450     0.118959
H     -0.364120     6.488032    10.589154     0.106161
H     -0.613848     6.806718     8.343141     0.116893
H      2.675408     1.679422    17.425501     0.104340
H      7.045760     1.593428     0.794045     0.108360
H      0.138400     8.892843     1.117334     0.111061
H     -4.290942     8.882726    17.771477     0.107870
H     -1.966310     2.032505    17.542717     0.109805
H      3.259943     2.692134     0.744890     0.115821
H      1.869012     4.433269    18.370792     0.113576
H      1.292576     3.944618    16.198513     0.108904
H      6.697922     5.513765     9.891529     0.107667
H      6.449445     5.187998     7.613377     0.118959
H      5.330346     1.429532     8.316673     0.106161
H      5.580074     1.748218    10.562686     0.116893
H      2.455641     2.590964     5.942101     0.273078
H      0.566961     2.237880     4.512821     0.115044
H      0.539020     0.775974     5.078105     0.097892
H      1.513995     0.769904     3.195085     0.174772
H      2.489637     1.911101     3.646934     0.160992
H      2.583467     0.492698     4.306747     0.150192
H      1.368296     1.342526     7.991493     0.100544
H      2.907242     1.603545     7.764623     0.100827
H      2.777120     9.532237     7.575565     0.161902
H      1.402612     9.601033     6.823113     0.150755
H      2.724054     9.997619     6.078223     0.167243
H      0.217323     3.004749     5.562094     0.096583
H     -0.062628     2.034529     6.747490     0.093735
H     -0.392584     4.028589     7.535863     0.171728
H      0.993051     3.600640     8.131396     0.137312
H      0.934468     4.584013     6.911970     0.164135
H      2.510585     7.649464    12.963726     0.273078
H      4.399265     7.296380    14.393006     0.115044
H      4.427206     5.834474    13.827722     0.097892
H      3.452231     5.828404    15.710742     0.174772
H      2.476589     6.969601    15.258893     0.160992
H      2.382759     5.551198    14.599080     0.150192
H      3.597930     6.401026    10.914334     0.100543
H      2.058984     6.662045    11.141204     0.100826
H      2.189106     4.473737    11.330262     0.161900
H      3.563614     4.542533    12.082714     0.150754
H      2.242172     4.939119    12.827604     0.167243
H      4.748903     8.063249    13.343733     0.096583
H      5.028854     7.093029    12.158337     0.093735
H      5.358810     9.087089    11.369964     0.171728
H      3.973175     8.659140    10.774431     0.137311
H      4.031758     9.642513    11.993857     0.164135
C      0.910091     5.249711     1.586199    -0.177775
C      1.820797     6.122808     0.964197    -0.078445
C     -2.702837     6.080317    18.499352    -0.089006
C     -3.397513     5.216325    17.714760    -0.039495
C     -4.348084     4.397860    18.317856    -0.106428
C      0.188979     4.401907     0.760014    -0.075405
C     -3.143513     5.089863    16.257121     0.617701
C      5.327732     7.960056     2.291386    -0.190774
C      6.168144     7.596855     1.206192    -0.084680
C      1.134847     7.980290    18.856672    -0.091333
C     -0.012252     8.709725    18.578756    -0.020898
C      3.890311     9.039540     0.708969    -0.099775
C      4.216004     8.710737     2.011580    -0.068460
C     -0.355068     9.092148    17.174053     0.621141
C     -1.357758     8.957592     6.976250     0.609120
C     -1.210307     8.757275     8.452795    -0.033753
C     -1.451002     9.742671     9.330026    -0.110246
C     -1.289181     9.554495    10.702589    -0.080228
C     -0.843113     8.340455    11.186578    -0.165743
C     -0.625898     7.323696    10.275317    -0.094425
C     -0.784620     7.503779     8.933003    -0.105861
C      4.056135     0.191211    17.319628    -0.177775
C      3.145429     1.064308    17.941630    -0.078446
C      7.669063     1.021817     0.406475    -0.089006
C      8.363739     0.157825     1.191067    -0.039495
C      9.314310     9.456360     0.587971    -0.106428
C      4.777247     9.460407    18.145813    -0.075405
C      8.109739     0.031363     2.648706     0.617701
C     -0.361506     2.901556    16.614441    -0.190774
C     -1.201918     2.538355    17.699635    -0.084680
C      3.831379     2.921790     0.049155    -0.091333
C      4.978478     3.651225     0.327071    -0.020898
C      1.075915     3.981040    18.196858    -0.099775
C      0.750222     3.652237    16.894247    -0.068460
C      5.321294     4.033648     1.731774     0.621140
C      6.323984     3.899092    11.929577     0.609120
C      6.176533     3.698775    10.453032    -0.033753
C      6.417228     4.684171     9.575801    -0.110246
C      6.255407     4.495995     8.203238    -0.080228
C      5.809339     3.281955     7.719249    -0.165743
C      5.592124     2.265196     8.630510    -0.094425
C      5.750846     2.445279     9.972824    -0.105861
C      1.119325     1.527667     4.866360     0.008320
C      1.990790     1.153338     3.939974    -0.480712
C      2.096660     1.264625     7.354367     0.005346
C      2.263563    10.015830     6.919533    -0.468102
C      0.567795     2.691122     6.412857    -0.043586
C      0.524102     3.824226     7.324117    -0.477606
C      3.846901     6.586167    14.039467     0.008320
C      2.975436     6.211838    14.965853    -0.480712
C      2.869566     6.323125    11.551460     0.005347
C      2.702663     4.957330    11.986294    -0.468102
C      4.398431     7.749622    12.492970    -0.043586
C      4.442124     8.882726    11.581710    -0.477605
O      1.860990     4.656855     4.032613    -0.759758
O     -0.568772     4.476773     3.654496    -0.776255
O      0.536113     6.729828     3.771712    -0.769489
O     -3.794725     4.268362    15.601088    -0.605264
O     -2.284559     5.857743    15.729648    -0.557746
O      7.016255     6.689360     3.955099    -0.799412
O      5.771285     8.678363     4.836111    -0.767403
O      4.532204     6.560875     4.422073    -0.763271
O     -1.531034     9.422974    16.930168    -0.556710
O      0.601307     9.075961    16.338416    -0.603812
O      7.860953    10.024935     6.547088    -0.574312
O     -0.989213     7.974219     6.235142    -0.578936
O     -0.530387     6.652939    13.200048    -0.761577
O      0.821148     8.724901    13.230298    -0.789190
O     -1.648223     8.833153    13.642445    -0.792394
O      3.105236     9.715355    14.873214    -0.759758
O      5.534998     9.535273    15.251331    -0.776255
O      4.430113     1.671328    15.134115    -0.769489
O      8.760951     9.326862     3.304739    -0.605264
O      7.250785     0.799243     3.176179    -0.557746
O     -2.050029     1.630860    14.950728    -0.799412
O     -0.805059     3.619863    14.069716    -0.767403
O      0.434022     1.502375    14.483754    -0.763271
O      6.497260     4.364474     1.975659    -0.556710
O      4.364919     4.017461     2.567411    -0.603812
O     -2.894727     4.966435    12.358739    -0.574312
O      5.955439     2.915719    12.670685    -0.578936
O      5.496613     1.594439     5.705779    -0.761577
O      4.145078     3.666401     5.675529    -0.789190
O      6.614449     3.774653     5.263382    -0.792394
N      1.793243     2.003166     6.125488    -0.019750
N      3.172983     7.061666    12.780339    -0.019750

The following XYZ coordinates are in angstroms. Other properties are in atomic units.
The sperically averaged electron density of each atom fit to a function of the form exp(a - br)
eigen_1, eigen_2 and eigen_3 are the three eigenvalues of traceless quadrupole moment tensor
  atom number  atomic symbol              X              Y              Z     net charge C6 coefficient C8 coefficient C10 coefficient fluctuating dipole atomic polarizability isotropic forcefield polarizability              a              b squared Pearson coefficient          <r^3>          <r^4>         wp_QDO          m_QDO          q_QDO       dipole_x       dipole_y       dipole_z         dipole            Qxy            Qxz            Qyz     Q(x^2-y^2)  Q(3z^2 - R^2)        eigen_1        eigen_2        eigen_3 static polarizability      alpha(xx)      alpha(xy)      alpha(xz)      alpha(yy)      alpha(yz)      alpha(zz) atomic spin moment
            1             Zn       3.748357       4.843311       4.208437       1.061224      81.201735 0.15322365E+04  0.46627654E+05                                15.618774                           13.080038       0.109307       1.924208                    0.999609      43.297254     117.600038       0.480690       0.418720      -1.124944      -0.051635       0.004299       0.031003       0.060381       0.017812       0.001154       0.021933      -0.093699       0.075479      -0.062797       0.008779       0.054019             17.759111      22.301930       0.978569       1.353269      16.224193      -2.198745      14.751211           0.000006
            2             Zn       7.242468       4.690241       3.732766       1.056659      81.300768 0.15664863E+04  0.47898756E+05                                15.621039                           13.206438       0.059696       1.914191                    0.999104      43.156836     117.216907       0.479769       0.417519      -1.126583       0.052555      -0.011043       0.032694       0.062872      -0.026091      -0.003662       0.001785      -0.088186       0.090988      -0.066496       0.029352       0.037144             17.746788      20.795228       0.830243       0.092555      16.830839      -2.141531      15.614296           0.000004
            3             Zn      -1.003755       7.686593       4.344181       1.028585      82.336167 0.16427150E+04  0.50841113E+05                                15.770393                           13.541444       0.092995       1.913103                    0.999505      44.035062     120.415236       0.472775       0.418600      -1.125606       0.042046      -0.024073      -0.007017       0.048955       0.060644       0.010577      -0.046642       0.063779      -0.007474      -0.090945       0.017482       0.073462             17.696899      17.021227      -2.232449      -0.623304      18.759538       2.035973      17.309933           0.000008
            4             Zn       6.659621       0.275081       5.001726       1.025781      82.890813 0.16376810E+04  0.50580387E+05                                15.869532                           13.522657       0.118312       1.923658                    0.999228      43.768545     119.053879       0.473617       0.418722      -1.126993      -0.072428       0.014693       0.042395       0.085200       0.047731       0.006817      -0.024928       0.017905       0.020144      -0.060319       0.011960       0.048359             17.926232      13.785788      -2.503679      -0.546630      21.970766       3.826651      18.022141           0.000004
            5             Zn       1.217869       9.901811      14.697390       1.061224      81.201720 0.15322362E+04  0.46627642E+05                                15.618772                           13.080037       0.109307       1.924208                    0.999609      43.297250     117.600020       0.480690       0.418720      -1.124944       0.051635       0.004299      -0.031003       0.060381      -0.017812       0.001154      -0.021933      -0.093699       0.075479      -0.062797       0.008779       0.054018             17.759108      22.301926      -0.978569       1.353268      16.224191       2.198745      14.751209           0.000006
            6             Zn      -2.276242       9.748741      15.173061       1.056659      81.300754 0.15664859E+04  0.47898742E+05                                15.621038                           13.206437       0.059696       1.914191                    0.999104      43.156831     117.216890       0.479769       0.417519      -1.126583      -0.052555      -0.011043      -0.032694       0.062872       0.026091      -0.003662      -0.001785      -0.088187       0.090988      -0.066496       0.029352       0.037145             17.746786      20.795226      -0.830243       0.092555      16.830837       2.141531      15.614294           0.000004
            7             Zn       5.969981       2.628093      14.561646       1.028585      82.336165 0.16427149E+04  0.50841111E+05                                15.770393                           13.541444       0.092995       1.913103                    0.999505      44.035061     120.415234       0.472775       0.418600      -1.125606      -0.042046      -0.024073       0.007017       0.048956      -0.060644       0.010577       0.046642       0.063779      -0.007474      -0.090945       0.017482       0.073462             17.696899      17.021227       2.232449      -0.623304      18.759538      -2.035973      17.309934           0.000008
            8             Zn      -1.693395       5.333581      13.904101       1.025781      82.890816 0.16376811E+04  0.50580389E+05                                15.869532                           13.522657       0.118312       1.923658                    0.999228      43.768546     119.053882       0.473617       0.418722      -1.126993       0.072428       0.014693      -0.042395       0.085200      -0.047731       0.006817       0.024928       0.017905       0.020144      -0.060319       0.011960       0.048359             17.926232      13.785788       2.503679      -0.546629      21.970767      -3.826651      18.022141           0.000004
            9              P       0.669254       5.288156       3.355595       1.324142      73.520794 0.11821770E+04  0.35090737E+05                                13.939955                           10.776593       0.519451       1.949270                    0.999654      47.933218     146.508533       0.560124       0.368393      -1.116043       0.008358      -0.013263       0.127307       0.128269       0.058632       0.009937      -0.014459      -0.071478      -0.175989      -0.067749      -0.030635       0.098384             16.222502      20.007692      -2.769106      -0.633995      14.393843      -0.438459      14.265970           0.000002
           10              P       5.663777       7.453194       3.975139       1.320422      71.913564 0.12365994E+04  0.37296616E+05                                13.944596                           11.153605       0.194362       1.851458                    0.999565      49.365328     154.450581       0.538311       0.377253      -1.104223       0.007454      -0.044279       0.147576       0.154256      -0.074624      -0.032594       0.017096       0.088962      -0.040131      -0.080212      -0.024783       0.104995             15.741007      14.913429       2.258982       1.926035      18.363837       0.346265      13.945755           0.000013
           11              P      -0.544114       8.117881      12.944820       1.333428      72.403991 0.11639862E+04  0.34536302E+05                                14.003501                           10.829704       0.365156       1.904681                    0.999687      48.395376     149.569983       0.546338       0.377848      -1.105167       0.027602      -0.013686       0.103290       0.107786      -0.026439      -0.015673      -0.006687       0.008565      -0.221457      -0.076902       0.012777       0.064126             16.383561      15.016388       0.848595       0.596832      15.647793       0.871917      18.486502           0.000012
           12              P       4.296972       0.229656      15.550232       1.324142      73.520795 0.11821770E+04  0.35090737E+05                                13.939954                           10.776593       0.519451       1.949270                    0.999654      47.933218     146.508526       0.560124       0.368393      -1.116043      -0.008358      -0.013263      -0.127307       0.128269      -0.058632       0.009937       0.014459      -0.071478      -0.175989      -0.067749      -0.030635       0.098384             16.222501      20.007690       2.769106      -0.633995      14.393842       0.438459      14.265970           0.000002
           13              P      -0.697551       2.394694      14.930688       1.320422      71.913560 0.12365993E+04  0.37296613E+05                                13.944596                           11.153604       0.194362       1.851458                    0.999565      49.365326     154.450573       0.538311       0.377253      -1.104223      -0.007454      -0.044279      -0.147576       0.154256       0.074624      -0.032594      -0.017096       0.088962      -0.040131      -0.080212      -0.024783       0.104995             15.741007      14.913428      -2.258982       1.926035      18.363836      -0.346265      13.945755           0.000013
           14              P       5.510340       3.059381       5.961007       1.333428      72.403983 0.11639861E+04  0.34536296E+05                                14.003501                           10.829704       0.365155       1.904681                    0.999687      48.395372     149.569975       0.546338       0.377848      -1.105167      -0.027601      -0.013686      -0.103290       0.107786       0.026439      -0.015672       0.006687       0.008566      -0.221457      -0.076902       0.012777       0.064126             16.383561      15.016388      -0.848595       0.596832      15.647792      -0.871917      18.486503           0.000012
           15              H       2.290818       6.737922       1.480326       0.104340       0.950361 0.69035655E+01  0.66228396E+02                                 1.670283                            1.592851      -1.161838       2.322018                    0.995720       3.733635      10.808398       0.463262       1.378188      -0.686387       0.017017       0.023314       0.021996       0.036289       0.005809       0.000694       0.005272      -0.003193       0.023895      -0.010426      -0.000322       0.010747              1.697318       1.669188       0.357069       0.222613       1.793759       0.295530       1.629008          -0.000001
           16              H      -2.079534       6.651928      18.111782       0.108360       0.993058 0.73429983E+01  0.71559290E+02                                 1.719301                            1.641869      -1.272243       2.269728                    0.994444       3.808693      11.122803       0.456540       1.376686      -0.686381       0.024091       0.020802      -0.016774       0.035979       0.008521      -0.004753      -0.001857       0.000270       0.004539      -0.009685      -0.000637       0.010322              1.743591       1.820406       0.448271      -0.205561       1.837015      -0.169246       1.573351          -0.000004
           17              H       4.827826       3.834343      17.788493       0.111060       0.953244 0.69421258E+01  0.66396935E+02                                 1.647863                            1.577971      -1.037695       2.383400                    0.997356       3.610698      10.287063       0.476117       1.345044      -0.693636      -0.022143      -0.024098      -0.019811       0.038256       0.011496       0.003597       0.003937       0.006392       0.004637      -0.012774      -0.000699       0.013473              1.663179       1.669440       0.325010       0.211752       1.665679       0.246644       1.654419          -0.000007
           18              H       9.257168       3.824226       1.134350       0.107870       1.010530 0.72886986E+01  0.70574394E+02                                 1.712723                            1.615401      -1.236564       2.291315                    0.994790       3.685345      10.568658       0.471159       1.342585      -0.693870      -0.026235      -0.024577       0.014744       0.038854       0.012286      -0.001535      -0.003038      -0.000507       0.008121      -0.013708       0.001644       0.012064              1.754113       1.898631       0.429998      -0.279878       1.742216      -0.224844       1.621493          -0.000008
           19              H       6.932536       7.091005       1.363110       0.109805       0.977014 0.72346667E+01  0.69990282E+02                                 1.687291                            1.621348      -1.026051       2.393800                    0.997053       3.622745      10.418250       0.464645       1.362590      -0.690625       0.034827      -0.023017       0.003078       0.041859      -0.014178      -0.002437      -0.000389       0.018012       0.004035      -0.017591       0.001213       0.016378              1.713927       1.951597      -0.375688       0.187141       1.710891      -0.142418       1.479293          -0.000003
           20              H       1.706283       7.750634      18.160937       0.115821       0.937888 0.69181646E+01  0.65771601E+02                                 1.605316                            1.557632      -0.856914       2.475549                    0.999231       3.433072       9.589287       0.489878       1.315135      -0.701142       0.025571      -0.008744      -0.026276       0.037694      -0.011256      -0.005314       0.002442       0.013119       0.008975      -0.014541       0.000056       0.014485              1.603715       1.632058      -0.108385      -0.331253       1.382627       0.102576       1.796461          -0.000007
           21              H       3.097214       9.491769       0.535035       0.113575       0.951335 0.68414201E+01  0.64887206E+02                                 1.622058                            1.548645      -0.852455       2.474337                    0.999241       3.456061       9.654812       0.491252       1.314585      -0.700930      -0.032637       0.015381      -0.006483       0.036657      -0.011355      -0.001679      -0.001060       0.011214      -0.001455      -0.012684      -0.000279       0.012963              1.648091       1.970937      -0.345301       0.131602       1.558122      -0.087424       1.415214          -0.000007
           22              H       3.673650       9.003118       2.707314       0.108904       0.935133 0.66108377E+01  0.62089814E+02                                 1.596011                            1.515803      -0.829547       2.483481                    0.999306       3.424047       9.481080       0.500359       1.303348      -0.703288      -0.020176       0.011086       0.028575       0.036694      -0.007385      -0.003550      -0.001593       0.009820       0.023004      -0.013165       0.003771       0.009394              1.620716       1.625510      -0.220980      -0.351791       1.435384       0.251529       1.801254          -0.000001
           23              H      -1.731696       0.455265       9.014298       0.107666       1.061941 0.76845915E+01  0.74707793E+02                                 1.709757                            1.611792      -1.120346       2.338797                    0.996852       3.576621       9.973323       0.496973       1.267735      -0.710397      -0.011073       0.033108      -0.011560       0.036775      -0.002439       0.001431      -0.000298      -0.023420       0.002152      -0.012467       0.000847       0.011620              1.740113       1.462443      -0.292117       0.057394       2.122344      -0.309304       1.635552           0.000009
           24              H      -1.483219       0.129498      11.292450       0.118959       1.011302 0.72501200E+01  0.69409812E+02                                 1.664290                            1.576060      -0.819118       2.497424                    0.999463       3.348461       9.241286       0.497965       1.284789      -0.708600      -0.008115       0.029975       0.027713       0.041622      -0.006867       0.000161       0.007373      -0.022390       0.017059      -0.016209       0.000751       0.015458              1.693978       1.376060      -0.157525      -0.107068       1.821457       0.383503       1.884417           0.000009
           25              H      -0.364120       6.488032      10.589154       0.106161       1.070959 0.78259710E+01  0.76388956E+02                                 1.727609                            1.634689      -0.911786       2.440483                    0.998638       3.490567       9.735948       0.490061       1.280452      -0.709006       0.006170      -0.036801       0.012015       0.039202      -0.008741       0.001740      -0.000442      -0.027555      -0.000834      -0.016327      -0.000178       0.016505              1.757329       1.547732      -0.211217       0.158606       2.040043      -0.302056       1.684212           0.000007
           26              H      -0.613848       6.806718       8.343141       0.116893       0.997509 0.70603843E+01  0.67196719E+02                                 1.642976                            1.547912      -1.001956       2.404848                    0.998166       3.442316       9.495457       0.505698       1.272610      -0.709760       0.006968      -0.029460      -0.022758       0.037873      -0.007308       0.000391       0.003787      -0.018214       0.001382      -0.012126      -0.000319       0.012444              1.679079       1.318736      -0.106236      -0.084420       1.880332       0.387883       1.838168           0.000008
           27              H       2.675408       1.679422      17.425501       0.104340       0.950362 0.69035664E+01  0.66228405E+02                                 1.670283                            1.592851      -1.161838       2.322019                    0.995720       3.733635      10.808397       0.463262       1.378187      -0.686387      -0.017017       0.023314      -0.021996       0.036289      -0.005809       0.000694      -0.005272      -0.003193       0.023895      -0.010426      -0.000322       0.010747              1.697318       1.669187      -0.357069       0.222613       1.793759      -0.295530       1.629008          -0.000001
           28              H       7.045760       1.593428       0.794045       0.108360       0.993058 0.73429991E+01  0.71559299E+02                                 1.719301                            1.641869      -1.272242       2.269729                    0.994444       3.808693      11.122802       0.456540       1.376686      -0.686381      -0.024091       0.020802       0.016774       0.035979      -0.008521      -0.004753       0.001857       0.000270       0.004539      -0.009685      -0.000637       0.010322              1.743591       1.820406      -0.448271      -0.205561       1.837015       0.169246       1.573351          -0.000004
           29              H       0.138400       8.892843       1.117334       0.111061       0.953245 0.69421284E+01  0.66396961E+02                                 1.647863                            1.577970      -1.037694       2.383400                    0.997356       3.610698      10.287061       0.476118       1.345043      -0.693636       0.022143      -0.024098       0.019811       0.038256      -0.011496       0.003597      -0.003937       0.006392       0.004637      -0.012774      -0.000699       0.013473              1.663179       1.669440      -0.325010       0.211752       1.665679      -0.246644       1.654419          -0.000007
           30              H      -4.290942       8.882726      17.771477       0.107870       1.010530 0.72886975E+01  0.70574387E+02                                 1.712724                            1.615401      -1.236564       2.291315                    0.994790       3.685345      10.568661       0.471158       1.342586      -0.693870       0.026235      -0.024577      -0.014744       0.038854      -0.012285      -0.001535       0.003038      -0.000507       0.008121      -0.013708       0.001644       0.012065              1.754114       1.898632      -0.429998      -0.279879       1.742216       0.224844       1.621493          -0.000008
           31              H      -1.966310       2.032505      17.542717       0.109805       0.977014 0.72346676E+01  0.69990287E+02                                 1.687290                            1.621348      -1.026051       2.393800                    0.997053       3.622745      10.418247       0.464646       1.362590      -0.690625      -0.034827      -0.023017      -0.003078       0.041859       0.014178      -0.002437       0.000389       0.018012       0.004035      -0.017591       0.001213       0.016378              1.713927       1.951597       0.375688       0.187140       1.710891       0.142418       1.479293          -0.000003
           32              H       3.259943       2.692134       0.744890       0.115821       0.937888 0.69181611E+01  0.65771554E+02                                 1.605315                            1.557631      -0.856913       2.475549                    0.999231       3.433071       9.589281       0.489879       1.315134      -0.701142      -0.025571      -0.008744       0.026276       0.037694       0.011256      -0.005314      -0.002442       0.013119       0.008975      -0.014541       0.000056       0.014485              1.603714       1.632057       0.108385      -0.331252       1.382626      -0.102576       1.796460          -0.000007
           33              H       1.869012       4.433269      18.370792       0.113576       0.951335 0.68414157E+01  0.64887149E+02                                 1.622057                            1.548644      -0.852454       2.474338                    0.999241       3.456059       9.654803       0.491253       1.314584      -0.700930       0.032637       0.015381       0.006483       0.036657       0.011355      -0.001679       0.001060       0.011214      -0.001455      -0.012684      -0.000279       0.012963              1.648090       1.970935       0.345300       0.131602       1.558121       0.087424       1.415213          -0.000007
           34              H       1.292576       3.944618      16.198513       0.108904       0.935133 0.66108377E+01  0.62089814E+02                                 1.596011                            1.515803      -0.829547       2.483481                    0.999306       3.424047       9.481080       0.500359       1.303348      -0.703288       0.020176       0.011086      -0.028575       0.036694       0.007385      -0.003550       0.001593       0.009820       0.023004      -0.013165       0.003771       0.009394              1.620716       1.625510       0.220980      -0.351791       1.435384      -0.251529       1.801254          -0.000001
           35              H       6.697922       5.513765       9.891529       0.107667       1.061941 0.76845921E+01  0.74707797E+02                                 1.709756                            1.611792      -1.120345       2.338798                    0.996852       3.576621       9.973321       0.496973       1.267734      -0.710397       0.011073       0.033108       0.011560       0.036775       0.002439       0.001431       0.000298      -0.023419       0.002152      -0.012467       0.000847       0.011620              1.740112       1.462442       0.292117       0.057394       2.122343       0.309304       1.635551           0.000009
           36              H       6.449445       5.187998       7.613377       0.118959       1.011302 0.72501200E+01  0.69409812E+02                                 1.664290                            1.576060      -0.819118       2.497424                    0.999463       3.348461       9.241286       0.497965       1.284789      -0.708600       0.008115       0.029975      -0.027713       0.041622       0.006867       0.000161      -0.007373      -0.022390       0.017059      -0.016209       0.000751       0.015458              1.693978       1.376060       0.157525      -0.107068       1.821457      -0.383503       1.884417           0.000009
           37              H       5.330346       1.429532       8.316673       0.106161       1.070959 0.78259757E+01  0.76389016E+02                                 1.727610                            1.634690      -0.911787       2.440482                    0.998638       3.490568       9.735953       0.490061       1.280453      -0.709005      -0.006170      -0.036801      -0.012015       0.039202       0.008741       0.001740       0.000442      -0.027555      -0.000834      -0.016327      -0.000178       0.016505              1.757330       1.547732       0.211217       0.158606       2.040044       0.302056       1.684213           0.000007
           38              H       5.580074       1.748218      10.562686       0.116893       0.997510 0.70603878E+01  0.67196758E+02                                 1.642977                            1.547912      -1.001956       2.404847                    0.998166       3.442317       9.495459       0.505698       1.272609      -0.709761      -0.006968      -0.029460       0.022758       0.037873       0.007308       0.000391      -0.003787      -0.018214       0.001382      -0.012126      -0.000319       0.012444              1.679079       1.318736       0.106236      -0.084420       1.880332      -0.387883       1.838168           0.000008
           39              H       2.455641       2.590964       5.942101       0.273078       0.510668 0.32714865E+01  0.26366379E+02                                 1.172633                            1.151741      -0.962726       2.512524                    0.999859       2.764988       7.641583       0.499810       1.520532      -0.661425       0.020557       0.024132      -0.008446       0.032807      -0.005418       0.001194       0.000884      -0.011435       0.010336      -0.009756       0.003547       0.006209              1.181071       1.359182       0.243162      -0.081648       1.147702      -0.067846       1.036329           0.000002
           40              H       0.566961       2.237880       4.512821       0.115044       0.886435 0.65453732E+01  0.61839275E+02                                 1.596545                            1.547153      -1.022761       2.400908                    0.997207       3.550788      10.135321       0.472729       1.371398      -0.688591      -0.020380       0.030259      -0.026850       0.045297      -0.006027       0.005762       0.004650       0.005810       0.005864      -0.011427       0.003587       0.007839              1.619987       1.471282      -0.374784       0.039669       1.771641       0.002415       1.617039          -0.000001
           41              H       0.539020       0.775974       5.078105       0.097892       0.925089 0.71133017E+01  0.68648862E+02                                 1.640829                            1.613790      -1.106798       2.347563                    0.994543       3.736852      10.796458       0.462264       1.372948      -0.688082      -0.014712      -0.034896      -0.008738       0.038866       0.005052       0.000031       0.000766      -0.010213       0.003566      -0.007785       0.001102       0.006684              1.650064       1.655934       0.409576      -0.088030       1.833005      -0.088599       1.461251           0.000002
           42              H       1.513995       0.769904       3.195085       0.174772       0.826813 0.56926480E+01  0.51258611E+02                                 1.461161                            1.396198      -0.722340       2.562288                    0.999987       3.022711       8.068233       0.529716       1.284135      -0.709287      -0.013803      -0.004450      -0.006386       0.015846      -0.000505       0.000178       0.004403       0.003997       0.001858      -0.005521       0.001714       0.003807              1.485704       1.366564       0.151273       0.255656       1.326916       0.334826       1.763631          -0.000008
           43              H       2.489637       1.911101       3.646934       0.160992       0.857124 0.61550183E+01  0.57194970E+02                                 1.559557                            1.501318      -1.025071       2.414290                    0.997885       3.342386       9.424385       0.479988       1.373242      -0.689192       0.003560       0.017007       0.000726       0.017391       0.000981      -0.003276       0.000317       0.001206      -0.004287      -0.003778       0.000161       0.003617              1.579818       1.544860       0.359641      -0.242596       1.754227      -0.239954       1.440368          -0.000005
           44              H       2.583467       0.492698       4.306747       0.150192       0.855235 0.61631186E+01  0.56890490E+02                                 1.516012                            1.469525      -0.794680       2.510412                    0.999454       3.267400       8.975315       0.504989       1.313968      -0.701719       0.004239      -0.006501       0.011484       0.013861      -0.002563       0.000118      -0.001961      -0.000678      -0.006402      -0.003296      -0.000762       0.004058              1.526519       1.542653      -0.384951       0.090899       1.590853      -0.126964       1.446051          -0.000000
           45              H       1.368296       1.342526       7.991493       0.100544       1.055350 0.82588912E+01  0.80833823E+02                                 1.648615                            1.629259      -0.684776       2.542562                    0.999828       3.364133       9.071954       0.519212       1.205285      -0.727587      -0.026742      -0.008876       0.024069       0.037058      -0.007985      -0.007142      -0.007434       0.008109       0.015537      -0.016313       0.005506       0.010806              1.635571       1.780608      -0.080246      -0.357176       1.412686      -0.026972       1.713418           0.000008
           46              H       2.907242       1.603545       7.764623       0.100827       1.037474 0.76238585E+01  0.73687268E+02                                 1.675275                            1.596257      -0.710589       2.531031                    0.999362       3.447944       9.467198       0.505622       1.253321      -0.715169       0.032961       0.000261       0.015855       0.036577       0.003970       0.005696      -0.006285       0.000766       0.006524      -0.010675       0.002901       0.007774              1.700995       2.136560       0.286960       0.436265       1.421232       0.131779       1.545193           0.000007
           47              H       2.777120       9.532237       7.575565       0.161902       0.904831 0.62554820E+01  0.56403051E+02                                 1.419975                            1.361617      -0.709517       2.550158                    0.999981       2.882721       7.160882       0.611201       1.111425      -0.751885       0.009048      -0.001089       0.007528       0.011820      -0.002979       0.003701       0.003990      -0.003738       0.001190      -0.007310       0.002232       0.005079              1.435493       1.370031      -0.219405       0.294030       1.404572      -0.310770       1.531875           0.000007
           48              H       1.402612       9.601033       6.823113       0.150755       0.902341 0.66538487E+01  0.62684549E+02                                 1.573350                            1.529741      -0.981701       2.423456                    0.997853       3.370146       9.389720       0.492975       1.318845      -0.700213      -0.013767      -0.004833      -0.001690       0.014689       0.000041      -0.000144       0.006314       0.000518      -0.015318      -0.008726       0.002813       0.005912              1.575276       1.933047       0.383529       0.035159       1.510032      -0.028809       1.282750           0.000005
           49              H       2.724054       9.997619       6.078223       0.167243       0.822059 0.58982702E+01  0.53948672E+02                                 1.488166                            1.448587      -0.849005       2.502414                    0.999439       3.182604       8.753981       0.501943       1.334123      -0.697789       0.008354       0.001646      -0.014803       0.017077       0.000800      -0.002887       0.002975      -0.010123      -0.003069      -0.006574      -0.000151       0.006725              1.493372       1.376571      -0.055634      -0.286089       1.253633      -0.049187       1.849913           0.000003
           50              H       0.217323       3.004749       5.562094       0.096583       0.918582 0.68037287E+01  0.64897381E+02                                 1.625019                            1.567275      -1.126648       2.332850                    0.995292       3.735753      10.710090       0.474298       1.353864      -0.690894      -0.016205       0.019054      -0.034926       0.042959      -0.003715       0.002768       0.001864       0.015849       0.013005      -0.011302       0.003195       0.008107              1.653523       1.355232      -0.221481       0.088024       1.560350      -0.014669       2.044986           0.000003
           51              H      -0.062628       2.034529       6.747490       0.093735       0.955609 0.74754409E+01  0.72641934E+02                                 1.643513                            1.628261      -0.891305       2.442840                    0.997285       3.660020      10.420871       0.473929       1.329971      -0.697423      -0.031869      -0.012812       0.017850       0.038709      -0.002089      -0.007994      -0.002107       0.006749      -0.023706      -0.011938       0.001068       0.010870              1.644184       1.710417       0.281800      -0.228660       1.721782      -0.168902       1.500352           0.000006
           52              H      -0.392584       4.028589       7.535863       0.171728       0.846436 0.58550095E+01  0.53227713E+02                                 1.495675                            1.424544      -0.764876       2.538814                    0.999916       3.106725       8.401773       0.518371       1.299736      -0.705352      -0.016118      -0.000118      -0.004548       0.016748       0.000671       0.001083       0.003585       0.000161      -0.008919      -0.005043       0.001094       0.003949              1.524753       1.959457      -0.260283      -0.267883       1.332256       0.136292       1.282547           0.000009
           53              H       0.993051       3.600640       8.131396       0.137312       0.992648 0.73944103E+01  0.69880140E+02                                 1.531258                            1.497674      -0.871148       2.451418                    0.999701       3.186469       8.241758       0.569762       1.137528      -0.743675       0.006566      -0.008216       0.001713       0.010655      -0.001485       0.001552      -0.000503       0.000970      -0.001353      -0.001749      -0.000846       0.002595              1.525250       1.392418      -0.112449       0.293140       1.353348      -0.033296       1.829985           0.000010
           54              H       0.934468       4.584013       6.911970       0.164135       0.949312 0.70460253E+01  0.66581238E+02                                 1.572352                            1.532981      -0.799731       2.518155                    0.999884       3.117231       8.383679       0.518248       1.250722      -0.717607       0.005064       0.007856      -0.015603       0.018188       0.001942      -0.002218      -0.001263      -0.004369      -0.003704      -0.003684      -0.000611       0.004295              1.571271       1.377068       0.218512      -0.147838       1.897199      -0.204469       1.439548           0.000006
           55              H       2.510585       7.649464      12.963726       0.273078       0.510668 0.32714872E+01  0.26366385E+02                                 1.172633                            1.151741      -0.962727       2.512524                    0.999859       2.764988       7.641582       0.499810       1.520532      -0.661425      -0.020557       0.024132       0.008446       0.032807       0.005418       0.001194      -0.000884      -0.011435       0.010336      -0.009756       0.003547       0.006209              1.181071       1.359182      -0.243162      -0.081648       1.147701       0.067846       1.036329           0.000002
           56              H       4.399265       7.296380      14.393006       0.115044       0.886436 0.65453781E+01  0.61839327E+02                                 1.596545                            1.547153      -1.022761       2.400908                    0.997207       3.550789      10.135322       0.472730       1.371397      -0.688591       0.020380       0.030259       0.026850       0.045297       0.006027       0.005762      -0.004650       0.005810       0.005863      -0.011427       0.003587       0.007839              1.619987       1.471282       0.374784       0.039669       1.771641      -0.002415       1.617039          -0.000001
           57              H       4.427206       5.834474      13.827722       0.097892       0.925089 0.71133051E+01  0.68648902E+02                                 1.640829                            1.613790      -1.106798       2.347562                    0.994543       3.736853      10.796461       0.462264       1.372948      -0.688082       0.014712      -0.034896       0.008738       0.038866      -0.005052       0.000031      -0.000766      -0.010213       0.003566      -0.007785       0.001102       0.006684              1.650064       1.655935      -0.409577      -0.088030       1.833006       0.088599       1.461251           0.000002
           58              H       3.452231       5.828404      15.710742       0.174772       0.826812 0.56926444E+01  0.51258573E+02                                 1.461161                            1.396198      -0.722340       2.562288                    0.999987       3.022710       8.068232       0.529715       1.284136      -0.709286       0.013803      -0.004450       0.006386       0.015846       0.000505       0.000178      -0.004403       0.003997       0.001858      -0.005521       0.001714       0.003807              1.485704       1.366564      -0.151273       0.255656       1.326916      -0.334826       1.763631          -0.000008
           59              H       2.476589       6.969601      15.258893       0.160992       0.857124 0.61550142E+01  0.57194923E+02                                 1.559557                            1.501317      -1.025071       2.414290                    0.997885       3.342385       9.424382       0.479988       1.373243      -0.689192      -0.003560       0.017007      -0.000726       0.017391      -0.000981      -0.003276      -0.000317       0.001206      -0.004287      -0.003778       0.000161       0.003617              1.579818       1.544860      -0.359641      -0.242596       1.754226       0.239953       1.440368          -0.000005
           60              H       2.382759       5.551198      14.599080       0.150192       0.855236 0.61631192E+01  0.56890495E+02                                 1.516012                            1.469525      -0.794681       2.510412                    0.999454       3.267400       8.975314       0.504989       1.313968      -0.701719      -0.004239      -0.006501      -0.011484       0.013861       0.002563       0.000118       0.001961      -0.000678      -0.006402      -0.003296      -0.000762       0.004058              1.526519       1.542653       0.384951       0.090899       1.590853       0.126964       1.446051          -0.000000
           61              H       3.597930       6.401026      10.914334       0.100543       1.055351 0.82588980E+01  0.80833905E+02                                 1.648616                            1.629260      -0.684776       2.542562                    0.999828       3.364134       9.071957       0.519212       1.205286      -0.727587       0.026742      -0.008876      -0.024070       0.037058       0.007985      -0.007142       0.007434       0.008109       0.015537      -0.016313       0.005506       0.010806              1.635571       1.780609       0.080246      -0.357177       1.412687       0.026972       1.713419           0.000008
           62              H       2.058984       6.662045      11.141204       0.100826       1.037475 0.76238653E+01  0.73687346E+02                                 1.675276                            1.596258      -0.710590       2.531031                    0.999362       3.447945       9.467200       0.505622       1.253320      -0.715169      -0.032961       0.000261      -0.015855       0.036577      -0.003970       0.005696       0.006285       0.000766       0.006524      -0.010675       0.002901       0.007774              1.700996       2.136561      -0.286960       0.436266       1.421233      -0.131779       1.545194           0.000007
           63              H       2.189106       4.473737      11.330262       0.161900       0.904833 0.62554965E+01  0.56403218E+02                                 1.419978                            1.361619      -0.709517       2.550158                    0.999981       2.882724       7.160893       0.611200       1.111426      -0.751885      -0.009048      -0.001089      -0.007528       0.011820       0.002979       0.003701      -0.003990      -0.003738       0.001190      -0.007310       0.002232       0.005079              1.435495       1.370033       0.219406       0.294031       1.404575       0.310771       1.531878           0.000007
           64              H       3.563614       4.542533      12.082714       0.150754       0.902341 0.66538515E+01  0.62684583E+02                                 1.573351                            1.529741      -0.981702       2.423456                    0.997853       3.370147       9.389724       0.492974       1.318846      -0.700213       0.013767      -0.004833       0.001690       0.014689      -0.000041      -0.000144      -0.006314       0.000518      -0.015318      -0.008726       0.002813       0.005912              1.575277       1.933048      -0.383529       0.035159       1.510032       0.028809       1.282750           0.000005
           65              H       2.242172       4.939119      12.827604       0.167243       0.822059 0.58982743E+01  0.53948714E+02                                 1.488166                            1.448587      -0.849005       2.502414                    0.999439       3.182605       8.753982       0.501943       1.334122      -0.697790      -0.008354       0.001646       0.014803       0.017077      -0.000800      -0.002887      -0.002975      -0.010123      -0.003069      -0.006574      -0.000151       0.006725              1.493372       1.376571       0.055633      -0.286089       1.253633       0.049187       1.849913           0.000003
           66              H       4.748903       8.063249      13.343733       0.096583       0.918582 0.68037278E+01  0.64897371E+02                                 1.625019                            1.567276      -1.126648       2.332850                    0.995292       3.735753      10.710091       0.474298       1.353864      -0.690893       0.016205       0.019054       0.034926       0.042959       0.003715       0.002768      -0.001864       0.015849       0.013005      -0.011302       0.003195       0.008107              1.653523       1.355232       0.221482       0.088024       1.560350       0.014669       2.044986           0.000003
           67              H       5.028854       7.093029      12.158337       0.093735       0.955608 0.74754394E+01  0.72641920E+02                                 1.643513                            1.628261      -0.891306       2.442840                    0.997285       3.660020      10.420873       0.473929       1.329972      -0.697423       0.031869      -0.012812      -0.017850       0.038709       0.002089      -0.007994       0.002107       0.006749      -0.023706      -0.011938       0.001068       0.010870              1.644184       1.710417      -0.281801      -0.228660       1.721782       0.168902       1.500352           0.000006
           68              H       5.358810       9.087089      11.369964       0.171728       0.846436 0.58550096E+01  0.53227714E+02                                 1.495676                            1.424544      -0.764876       2.538814                    0.999916       3.106725       8.401773       0.518371       1.299736      -0.705352       0.016118      -0.000118       0.004548       0.016748      -0.000671       0.001083      -0.003585       0.000161      -0.008919      -0.005043       0.001094       0.003949              1.524753       1.959457       0.260283      -0.267883       1.332256      -0.136292       1.282547           0.000009
           69              H       3.973175       8.659140      10.774431       0.137311       0.992650 0.73944260E+01  0.69880325E+02                                 1.531260                            1.497675      -0.871151       2.451417                    0.999701       3.186472       8.241768       0.569762       1.137528      -0.743675      -0.006566      -0.008216      -0.001713       0.010655       0.001485       0.001552       0.000503       0.000970      -0.001353      -0.001749      -0.000846       0.002595              1.525252       1.392420       0.112449       0.293141       1.353349       0.033297       1.829987           0.000010
           70              H       4.031758       9.642513      11.993857       0.164135       0.949313 0.70460319E+01  0.66581316E+02                                 1.572353                            1.532982      -0.799731       2.518155                    0.999884       3.117232       8.383683       0.518248       1.250722      -0.717607      -0.005064       0.007856       0.015603       0.018188      -0.001941      -0.002218       0.001263      -0.004369      -0.003704      -0.003684      -0.000611       0.004295              1.571272       1.377068      -0.218512      -0.147839       1.897200       0.204469       1.439548           0.000006
           71              C       0.910091       5.249711       1.586199      -0.177775      37.427181 0.56479410E+03  0.14079032E+05                                 9.648254                            7.907591      -0.056103       1.959507                    0.998384      30.095747      87.115365       0.591826       0.415173      -1.072336       0.021269      -0.008421      -0.111415       0.113739      -0.029169       0.011546      -0.005901      -0.002291      -0.194589      -0.066295       0.003493       0.062802             10.428975       9.004014       3.008637      -1.541847       8.292237       0.445988      13.990675          -0.000007
           72              C       1.820797       6.122808       0.964197      -0.078445      30.212807 0.44561662E+03  0.10606843E+05                                 8.592257                            7.196444      -0.041657       1.969699                    0.998806      29.441509      86.907200       0.590440       0.435819      -1.045653      -0.018733      -0.030987      -0.015895       0.039545      -0.007275       0.017892       0.013177      -0.000094      -0.063438      -0.034226       0.015237       0.018988              9.074182       8.029576       2.724996      -1.358304       7.761325       0.186982      11.431645          -0.000007
           73              C      -2.702837       6.080317      18.499352      -0.089006      29.652420 0.42649134E+03  0.10046611E+05                                 8.479773                            7.034125      -0.055930       1.969009                    0.998998      29.179941      85.848078       0.597662       0.435052      -1.045517      -0.014940      -0.021111       0.015101       0.029949      -0.010753      -0.012326      -0.018019       0.001527      -0.068125      -0.035728       0.013152       0.022576              8.962165       7.217255       2.585814      -0.212035       8.003120       1.462199      11.666120          -0.000012
           74              C      -3.397513       5.216325      17.714760      -0.039495      33.571452 0.43628750E+03  0.10205154E+05                                 8.981981                            6.936813       0.030073       2.016591                    0.999358      27.246974      76.625868       0.633112       0.413598      -1.072383      -0.001493      -0.000642       0.050738       0.050764       0.009911      -0.001187      -0.009177      -0.002007       0.002298      -0.012861      -0.001395       0.014256             10.004083       7.702561       2.442243      -1.314023       7.704121       1.562921      14.605565          -0.000010
           75              C      -4.348084       4.397860      18.317856      -0.106428      30.392518 0.43076743E+03  0.10135136E+05                                 8.501550                            6.987715       0.076035       2.001461                    0.999726      29.192031      84.801533       0.612436       0.425068      -1.055498       0.021105       0.013121       0.021593       0.032922       0.000068       0.016614       0.018191      -0.008584      -0.072358      -0.036578       0.010661       0.025918              9.015767       8.155592       2.641984      -1.833101       6.992878      -0.059367      11.898832          -0.000018
           76              C       0.188979       4.401907       0.760014      -0.075405      29.386812 0.41211376E+03  0.96054432E+04                                 8.319323                            6.837734       0.081168       2.006812                    0.999759      28.911702      84.046913       0.617685       0.425440      -1.053520       0.027962       0.023915      -0.008353       0.037730      -0.002684      -0.002657      -0.012790       0.001112      -0.103606      -0.037735       0.016692       0.021044              8.801243       7.768523       2.648381      -1.034383       7.122339       0.672252      11.512867          -0.000019
           77              C      -3.143513       5.089863      16.257121       0.617701      21.482521 0.24727137E+03  0.51229114E+04                                 7.177530                            5.635908      -0.100666       2.023937                    0.999561      22.416359      63.458809       0.613731       0.481709      -1.011236       0.003962       0.000257      -0.063635       0.063759      -0.050866       0.037470      -0.025820       0.006091      -0.229277      -0.088444      -0.012179       0.100624              7.912967       6.110957       1.775049      -0.885939       6.581265       0.998024      11.046679          -0.000000
           78              C       5.327732       7.960056       2.291386      -0.190774      36.630080 0.59124474E+03  0.14953552E+05                                 9.616751                            8.161716      -0.137056       1.932505                    0.998008      30.773282      90.623154       0.573195       0.422500      -1.064404      -0.025468       0.029133      -0.111456       0.117983       0.029269      -0.015470       0.026217      -0.022170      -0.144226      -0.063119       0.006032       0.057086             10.323630      10.160419      -2.889769       1.366517       7.519637      -1.978458      13.290833           0.000002
           79              C       6.168144       7.596855       1.206192      -0.084680      28.628214 0.43782949E+03  0.10388555E+05                                 8.285948                            7.132498      -0.048869       1.964181                    0.999244      29.593610      87.572627       0.592443       0.435722      -1.044412      -0.030916       0.016879       0.002554       0.035316      -0.010489      -0.009578       0.010447       0.014189      -0.119049      -0.042513       0.007591       0.034922              8.645603       8.070081      -2.049505       0.771632       6.563374      -1.672979      11.303354          -0.000004
           80              C       1.134847       7.980290      18.856672      -0.091333      28.735709 0.41687668E+03  0.97455480E+04                                 8.253610                            6.918719       0.026910       1.994016                    0.999568      28.875594      84.099616       0.608461       0.430601      -1.050226      -0.012302       0.014143       0.020051       0.027448       0.007896      -0.022865       0.014464       0.006470      -0.035353      -0.033872       0.009972       0.023901              8.735124       8.805926      -2.347242       1.409236       6.454476      -2.081777      10.944971          -0.000008
           81              C      -0.012252       8.709725      18.578756      -0.020898      32.898487 0.43581069E+03  0.10192079E+05                                 8.909482                            6.965951       0.107657       2.049329                    0.999354      26.930854      75.750680       0.627259       0.417536      -1.069755       0.019834      -0.010855       0.043942       0.049418       0.010282      -0.003959      -0.002732       0.016951      -0.025171      -0.009954      -0.008410       0.018363              9.870605       9.312673      -2.499121       1.350558       6.604891      -2.511709      13.694253          -0.000002
           82              C       3.890311       9.039540       0.708969      -0.099775      28.925812 0.41987688E+03  0.98113471E+04                                 8.232908                            6.907529       0.173737       2.041655                    0.999660      28.712752      82.998742       0.615099       0.426142      -1.055318       0.020899      -0.020905       0.016513       0.033859       0.000608       0.010296       0.000793       0.003793      -0.103083      -0.036285       0.015197       0.021088              8.627058       8.448167      -1.884778       0.308828       6.017767      -1.190073      11.415239          -0.000006
           83              C       4.216004       8.710737       2.011580      -0.068460      28.612653 0.40763671E+03  0.94693149E+04                                 8.205031                            6.824513       0.131937       2.032004                    0.999536      28.507615      82.566255       0.615403       0.428451      -1.052316       0.023728      -0.008777      -0.024550       0.035253       0.016692      -0.023093       0.016862      -0.000448      -0.033949      -0.039602       0.015790       0.023812              8.711509       8.871896      -2.631143       1.157639       6.473313      -1.082113      10.789316          -0.000001
           84              C      -0.355068       9.092148      17.174053       0.621141      22.292164 0.24809869E+03  0.51434482E+04                                 7.362145                            5.651322      -0.029186       2.050539                    0.999677      22.328763      63.195686       0.612025       0.482733      -1.010876      -0.013607       0.011928      -0.063138       0.065680       0.017632      -0.007756       0.049123      -0.122472      -0.200529      -0.083359      -0.026683       0.110042              8.232084       9.468951      -1.092309       0.607195       4.960170      -1.961554      10.267131           0.000003
           85              C      -1.357758       8.957592       6.976250       0.609120      24.285234 0.25797312E+03  0.53815361E+04                                 7.745299                            5.709644      -0.085645       2.023713                    0.999471      22.467434      63.053792       0.619583       0.473887      -1.019158      -0.020227      -0.000952      -0.066071       0.069104       0.046368      -0.013984       0.008454       0.065412      -0.229246      -0.079993      -0.015384       0.095377              9.271475       4.997451      -1.483169       0.910850       8.420410      -0.675704      14.396562           0.000018
           86              C      -1.210307       8.757275       8.452795      -0.033753      36.551645 0.42388639E+03  0.98147123E+04                                 9.471875                            6.779029       0.100679       2.036911                    0.999328      26.952314      74.685617       0.650671       0.406553      -1.080198      -0.003182      -0.015770       0.050859       0.053343      -0.006611       0.009862      -0.001947      -0.004267      -0.010539      -0.012478      -0.000225       0.012704             11.738379       5.204978      -1.413021       0.877171      10.007861      -1.295707      20.002299           0.000014
           87              C      -1.451002       9.742671       9.330026      -0.110246      32.706071 0.41600641E+03  0.96909188E+04                                 8.903083                            6.824964       0.084603       2.000602                    0.999719      29.061249      83.664594       0.626194       0.419887      -1.060048       0.002478      -0.024619       0.020596       0.032194      -0.004541       0.010783      -0.017686      -0.011212      -0.074772      -0.033172       0.005552       0.027620             10.253036       5.068647      -1.457201       0.302613       9.316052      -0.339086      16.374408           0.000020
           88              C      -1.289181       9.554495      10.702589      -0.080228      31.671959 0.41152301E+03  0.95632977E+04                                 8.736911                            6.804500       0.085228       2.007999                    0.999717      28.728436      82.684167       0.624688       0.421919      -1.058463       0.009443      -0.026474      -0.019341       0.034119       0.004283      -0.005794       0.027623      -0.016144      -0.029555      -0.030232      -0.001237       0.031469              9.972881       5.194055      -1.645384       0.777399       9.266248      -1.383739      15.458338           0.000020
           89              C      -0.843113       8.340455      11.186578      -0.165743      40.140551 0.54319317E+03  0.13409397E+05                                10.170411                            7.756918      -0.112793       1.944286                    0.998472      29.780149      85.787317       0.597305       0.415389      -1.072181      -0.019710       0.013685      -0.107595       0.110238       0.027028      -0.021002       0.008107       0.045674      -0.180514      -0.066325      -0.001116       0.067441             12.134464       6.134882      -1.707797       1.556609      10.735198      -0.597393      19.533313           0.000013
           90              C      -0.625898       7.323696      10.275317      -0.094425      32.416018 0.41935752E+03  0.98047551E+04                                 8.873310                            6.867835       0.093245       2.003288                    0.999759      29.201272      84.676444       0.621108       0.421781      -1.057111      -0.028145       0.032452      -0.000304       0.042958      -0.005092      -0.001394      -0.008036      -0.032228      -0.107451      -0.036830       0.001184       0.035646             10.182031       5.292279      -1.132474       0.999363       9.131399      -0.196579      16.122417           0.000016
           91              C      -0.784620       7.503779       8.933003      -0.105861      33.372954 0.42457499E+03  0.99290501E+04                                 9.035459                            6.901600       0.149764       2.023224                    0.999734      28.962333      83.212686       0.622553       0.420704      -1.060815      -0.014942       0.022129       0.014569       0.030417       0.001167      -0.010159       0.022498      -0.005251      -0.050380      -0.031730       0.007261       0.024469             10.449642       5.138016      -1.296867       1.120449      10.040191      -1.642143      16.170719           0.000017
           92              C       4.056135       0.191211      17.319628      -0.177775      37.427181 0.56479409E+03  0.14079031E+05                                 9.648253                            7.907590      -0.056103       1.959507                    0.998384      30.095747      87.115361       0.591826       0.415173      -1.072336      -0.021269      -0.008421       0.111415       0.113739       0.029169       0.011546       0.005901      -0.002291      -0.194589      -0.066295       0.003493       0.062802             10.428975       9.004013      -3.008637      -1.541847       8.292236      -0.445988      13.990675          -0.000007
           93              C       3.145429       1.064308      17.941630      -0.078446      30.212817 0.44561681E+03  0.10606849E+05                                 8.592260                            7.196446      -0.041658       1.969699                    0.998806      29.441517      86.907233       0.590440       0.435819      -1.045653       0.018733      -0.030987       0.015895       0.039545       0.007275       0.017892      -0.013177      -0.000094      -0.063438      -0.034226       0.015238       0.018988              9.074185       8.029578      -2.724997      -1.358304       7.761328      -0.186982      11.431648          -0.000007
           94              C       7.669063       1.021817       0.406475      -0.089006      29.652423 0.42649138E+03  0.10046613E+05                                 8.479774                            7.034126      -0.055930       1.969008                    0.998998      29.179944      85.848094       0.597662       0.435052      -1.045517       0.014940      -0.021111      -0.015101       0.029949       0.010753      -0.012326       0.018019       0.001527      -0.068125      -0.035728       0.013152       0.022576              8.962166       7.217256      -2.585814      -0.212035       8.003121      -1.462199      11.666121          -0.000012
           95              C       8.363739       0.157825       1.191067      -0.039495      33.571460 0.43628760E+03  0.10205157E+05                                 8.981982                            6.936814       0.030073       2.016591                    0.999358      27.246978      76.625886       0.633112       0.413598      -1.072383       0.001493      -0.000642      -0.050738       0.050764      -0.009911      -0.001187       0.009177      -0.002006       0.002298      -0.012861      -0.001395       0.014256             10.004084       7.702562      -2.442243      -1.314024       7.704122      -1.562922      14.605569          -0.000011
           96              C       9.314310       9.456360       0.587971      -0.106428      30.392526 0.43076757E+03  0.10135140E+05                                 8.501551                            6.987716       0.076035       2.001461                    0.999726      29.192037      84.801558       0.612436       0.425068      -1.055498      -0.021105       0.013121      -0.021593       0.032922      -0.000068       0.016614      -0.018191      -0.008584      -0.072358      -0.036578       0.010661       0.025918              9.015769       8.155594      -2.641985      -1.833102       6.992880       0.059368      11.898835          -0.000018
           97              C       4.777247       9.460407      18.145813      -0.075405      29.386812 0.41211375E+03  0.96054432E+04                                 8.319323                            6.837734       0.081168       2.006812                    0.999759      28.911702      84.046918       0.617685       0.425440      -1.053520      -0.027962       0.023915       0.008353       0.037730       0.002684      -0.002657       0.012791       0.001112      -0.103606      -0.037735       0.016692       0.021044              8.801243       7.768524      -2.648381      -1.034384       7.122339      -0.672251      11.512867          -0.000019
           98              C       8.109739       0.031363       2.648706       0.617701      21.482523 0.24727138E+03  0.51229118E+04                                 7.177531                            5.635908      -0.100665       2.023937                    0.999561      22.416360      63.458814       0.613731       0.481709      -1.011236      -0.003962       0.000257       0.063635       0.063759       0.050866       0.037470       0.025820       0.006091      -0.229276      -0.088444      -0.012179       0.100624              7.912968       6.110957      -1.775049      -0.885939       6.581266      -0.998024      11.046681          -0.000000
           99              C      -0.361506       2.901556      16.614441      -0.190774      36.630086 0.59124485E+03  0.14953555E+05                                 9.616752                            8.161717      -0.137057       1.932505                    0.998008      30.773286      90.623175       0.573195       0.422500      -1.064403       0.025467       0.029133       0.111456       0.117983      -0.029269      -0.015470      -0.026217      -0.022170      -0.144226      -0.063119       0.006032       0.057087             10.323632      10.160421       2.889769       1.366518       7.519638       1.978458      13.290836           0.000002
          100              C      -1.201918       2.538355      17.699635      -0.084680      28.628217 0.43782955E+03  0.10388556E+05                                 8.285949                            7.132500      -0.048870       1.964180                    0.999244      29.593613      87.572642       0.592443       0.435722      -1.044412       0.030916       0.016879      -0.002554       0.035316       0.010489      -0.009578      -0.010447       0.014189      -0.119049      -0.042513       0.007591       0.034923              8.645604       8.070081       2.049505       0.771632       6.563374       1.672979      11.303356          -0.000004
          101              C       3.831379       2.921790       0.049155      -0.091333      28.735715 0.41687677E+03  0.97455508E+04                                 8.253610                            6.918719       0.026910       1.994016                    0.999568      28.875597      84.099625       0.608461       0.430601      -1.050226       0.012302       0.014143      -0.020051       0.027448      -0.007896      -0.022865      -0.014464       0.006470      -0.035353      -0.033872       0.009972       0.023901              8.735125       8.805927       2.347242       1.409237       6.454477       2.081777      10.944972          -0.000008
          102              C       4.978478       3.651225       0.327071      -0.020898      32.898486 0.43581065E+03  0.10192078E+05                                 8.909482                            6.965951       0.107657       2.049329                    0.999354      26.930853      75.750678       0.627259       0.417536      -1.069755      -0.019834      -0.010855      -0.043942       0.049418      -0.010282      -0.003959       0.002732       0.016951      -0.025171      -0.009954      -0.008410       0.018363              9.870606       9.312673       2.499121       1.350559       6.604891       2.511710      13.694253          -0.000002
          103              C       1.075915       3.981040      18.196858      -0.099775      28.925814 0.41987692E+03  0.98113479E+04                                 8.232908                            6.907529       0.173737       2.041655                    0.999660      28.712752      82.998739       0.615099       0.426142      -1.055318      -0.020899      -0.020905      -0.016513       0.033859      -0.000608       0.010296      -0.000793       0.003793      -0.103083      -0.036285       0.015197       0.021087              8.627058       8.448167       1.884777       0.308828       6.017767       1.190073      11.415239          -0.000006
          104              C       0.750222       3.652237      16.894247      -0.068460      28.612654 0.40763673E+03  0.94693154E+04                                 8.205031                            6.824512       0.131936       2.032004                    0.999536      28.507616      82.566257       0.615403       0.428451      -1.052316      -0.023728      -0.008777       0.024550       0.035253      -0.016692      -0.023093      -0.016862      -0.000448      -0.033949      -0.039602       0.015790       0.023812              8.711508       8.871896       2.631142       1.157639       6.473313       1.082113      10.789316          -0.000001
          105              C       5.321294       4.033648       1.731774       0.621140      22.292167 0.24809872E+03  0.51434489E+04                                 7.362146                            5.651323      -0.029186       2.050538                    0.999677      22.328765      63.195696       0.612025       0.482733      -1.010876       0.013607       0.011928       0.063138       0.065680      -0.017632      -0.007756      -0.049123      -0.122472      -0.200529      -0.083359      -0.026683       0.110042              8.232086       9.468953       1.092309       0.607195       4.960171       1.961554      10.267133           0.000003
          106              C       6.323984       3.899092      11.929577       0.609120      24.285238 0.25797316E+03  0.53815372E+04                                 7.745299                            5.709644      -0.085645       2.023713                    0.999471      22.467437      63.053802       0.619583       0.473887      -1.019158       0.020227      -0.000952       0.066071       0.069104      -0.046368      -0.013984      -0.008454       0.065411      -0.229246      -0.079993      -0.015384       0.095377              9.271476       4.997452       1.483169       0.910850       8.420411       0.675704      14.396564           0.000018
          107              C       6.176533       3.698775      10.453032      -0.033753      36.551655 0.42388650E+03  0.98147157E+04                                 9.471877                            6.779030       0.100678       2.036911                    0.999328      26.952318      74.685636       0.650671       0.406553      -1.080198       0.003182      -0.015770      -0.050859       0.053343       0.006611       0.009862       0.001947      -0.004267      -0.010538      -0.012478      -0.000225       0.012704             11.738382       5.204979       1.413022       0.877172      10.007863       1.295708      20.002305           0.000013
          108              C       6.417228       4.684171       9.575801      -0.110246      32.706069 0.41600638E+03  0.96909177E+04                                 8.903083                            6.824964       0.084604       2.000602                    0.999719      29.061248      83.664588       0.626194       0.419887      -1.060048      -0.002478      -0.024619      -0.020596       0.032194       0.004541       0.010783       0.017686      -0.011212      -0.074772      -0.033172       0.005552       0.027620             10.253035       5.068647       1.457201       0.302613       9.316051       0.339085      16.374407           0.000020
          109              C       6.255407       4.495995       8.203238      -0.080228      31.671958 0.41152299E+03  0.95632969E+04                                 8.736911                            6.804499       0.085228       2.007999                    0.999717      28.728435      82.684163       0.624688       0.421919      -1.058463      -0.009443      -0.026474       0.019341       0.034119      -0.004284      -0.005794      -0.027623      -0.016144      -0.029555      -0.030232      -0.001237       0.031469              9.972880       5.194055       1.645384       0.777399       9.266248       1.383739      15.458338           0.000019
          110              C       5.809339       3.281955       7.719249      -0.165743      40.140552 0.54319318E+03  0.13409397E+05                                10.170412                            7.756918      -0.112794       1.944286                    0.998472      29.780149      85.787321       0.597305       0.415389      -1.072181       0.019710       0.013685       0.107595       0.110238      -0.027028      -0.021002      -0.008107       0.045674      -0.180514      -0.066325      -0.001116       0.067441             12.134466       6.134882       1.707797       1.556610      10.735199       0.597392      19.533316           0.000013
          111              C       5.592124       2.265196       8.630510      -0.094425      32.416024 0.41935759E+03  0.98047570E+04                                 8.873311                            6.867835       0.093244       2.003288                    0.999759      29.201276      84.676459       0.621108       0.421780      -1.057111       0.028145       0.032452       0.000304       0.042958       0.005092      -0.001394       0.008036      -0.032228      -0.107451      -0.036830       0.001184       0.035646             10.182032       5.292279       1.132474       0.999363       9.131400       0.196579      16.122419           0.000015
          112              C       5.750846       2.445279       9.972824      -0.105861      33.372963 0.42457510E+03  0.99290537E+04                                 9.035462                            6.901601       0.149764       2.023224                    0.999734      28.962338      83.212709       0.622553       0.420704      -1.060815       0.014942       0.022129      -0.014569       0.030417      -0.001167      -0.010159      -0.022498      -0.005251      -0.050380      -0.031730       0.007261       0.024469             10.449645       5.138017       1.296867       1.120449      10.040193       1.642144      16.170724           0.000017
          113              C       1.119325       1.527667       4.866360       0.008320      21.259600 0.31599003E+03  0.69459323E+04                                 6.930857                            6.065049      -0.186480       1.977530                    0.998293      26.283176      76.117919       0.638296       0.436542      -1.038611       0.106537       0.012210       0.004191       0.107316       0.022443       0.052803       0.041969      -0.018511       0.145267      -0.059443      -0.035450       0.094893              7.385453       6.678973      -0.762939      -1.376914       6.641976       1.753366       8.835411           0.000002
          114              C       1.990790       1.153338       3.939974      -0.480712      23.734006 0.36974354E+03  0.83434344E+04                                 6.890262                            6.106308       0.545119       2.158117                    0.998075      29.854838      83.945494       0.717751       0.378171      -1.090705      -0.058471       0.028594       0.052145       0.083400      -0.008998      -0.002004       0.007034       0.016356      -0.014284      -0.013666      -0.002013       0.015679              7.211737       7.177199      -0.505388      -1.616602       6.419584       1.039742       8.038427          -0.000005
          115              C       2.096660       1.264625       7.354367       0.005346      19.599130 0.31210316E+03  0.67861777E+04                                 6.407537                            5.950619       0.153870       2.095709                    0.999140      25.454789      71.474686       0.662097       0.425459      -1.053492      -0.002775      -0.051161      -0.092772       0.105980      -0.020599       0.018222      -0.065388      -0.054300       0.081383      -0.048936      -0.042799       0.091736              6.489841       6.145738      -0.424873       0.685013       6.831225      -0.367110       6.492560           0.000013
          116              C       2.263563      10.015830       6.919533      -0.468102      23.028815 0.39168405E+03  0.89489516E+04                                 6.758241                            6.351466       0.531514       2.151034                    0.998339      30.116898      84.655949       0.694107       0.386228      -1.087139      -0.005571       0.077520       0.017751       0.079722      -0.008706      -0.003432       0.039510      -0.080592      -0.048273      -0.035060      -0.032915       0.067974              6.758054       6.160664      -0.183098       0.073823       7.869757      -0.409837       6.243740           0.000015
          117              C       0.567795       2.691122       6.412857      -0.043586      22.727393 0.34589856E+03  0.77606264E+04                                 7.215131                            6.321488      -0.151306       1.976633                    0.998898      27.050215      78.594827       0.630140       0.433233      -1.042815       0.081138       0.048621       0.047561       0.105875      -0.036585      -0.027377       0.021390       0.070882      -0.126343      -0.054348      -0.026830       0.081178              7.716911       6.761199      -1.847303      -1.173088       8.461789       2.087051       7.927744           0.000010
          118              C       0.524102       3.824226       7.324117      -0.477606      24.678287 0.39448288E+03  0.90232963E+04                                 7.076792                            6.326386       0.583874       2.157593                    0.998854      30.457898      85.488590       0.703809       0.380465      -1.091917      -0.006760      -0.068492      -0.078040       0.104053      -0.004660       0.007257       0.027990      -0.005213       0.000261      -0.029378      -0.000053       0.029431              7.375449       6.277082      -0.969605      -0.757508       8.370512       1.899999       7.478754           0.000024
          119              C       3.846901       6.586167      14.039467       0.008320      21.259598 0.31599000E+03  0.69459318E+04                                 6.930857                            6.065049      -0.186480       1.977529                    0.998293      26.283177      76.117925       0.638296       0.436543      -1.038611      -0.106537       0.012210      -0.004191       0.107316      -0.022443       0.052803      -0.041969      -0.018511       0.145267      -0.059443      -0.035450       0.094893              7.385453       6.678973       0.762939      -1.376914       6.641977      -1.753366       8.835411           0.000002
          120              C       2.975436       6.211838      14.965853      -0.480712      23.734006 0.36974354E+03  0.83434345E+04                                 6.890262                            6.106308       0.545118       2.158117                    0.998075      29.854837      83.945490       0.717751       0.378171      -1.090705       0.058471       0.028594      -0.052145       0.083400       0.008998      -0.002004      -0.007034       0.016356      -0.014284      -0.013666      -0.002013       0.015679              7.211737       7.177199       0.505388      -1.616602       6.419584      -1.039742       8.038427          -0.000005
          121              C       2.869566       6.323125      11.551460       0.005347      19.599115 0.31210284E+03  0.67861687E+04                                 6.407533                            5.950615       0.153871       2.095709                    0.999140      25.454775      71.474627       0.662097       0.425459      -1.053493       0.002775      -0.051161       0.092772       0.105980       0.020599       0.018222       0.065388      -0.054300       0.081383      -0.048936      -0.042799       0.091736              6.489837       6.145735       0.424873       0.685012       6.831221       0.367110       6.492555           0.000013
          122              C       2.702663       4.957330      11.986294      -0.468102      23.028814 0.39168400E+03  0.89489502E+04                                 6.758241                            6.351465       0.531513       2.151033                    0.998339      30.116899      84.655954       0.694107       0.386228      -1.087139       0.005571       0.077520      -0.017751       0.079722       0.008706      -0.003432      -0.039510      -0.080592      -0.048273      -0.035060      -0.032915       0.067974              6.758054       6.160664       0.183099       0.073823       7.869756       0.409838       6.243740           0.000016
          123              C       4.398431       7.749622      12.492970      -0.043586      22.727394 0.34589858E+03  0.77606270E+04                                 7.215131                            6.321488      -0.151305       1.976633                    0.998898      27.050215      78.594825       0.630140       0.433233      -1.042815      -0.081138       0.048621      -0.047561       0.105875       0.036585      -0.027377      -0.021390       0.070882      -0.126343      -0.054348      -0.026830       0.081178              7.716910       6.761199       1.847302      -1.173088       8.461789      -2.087051       7.927744           0.000009
          124              C       4.442124       8.882726      11.581710      -0.477605      24.678273 0.39448257E+03  0.90232875E+04                                 7.076789                            6.326383       0.583874       2.157593                    0.998854      30.457888      85.488555       0.703809       0.380465      -1.091917       0.006760      -0.068492       0.078040       0.104053       0.004661       0.007257      -0.027990      -0.005213       0.000261      -0.029378      -0.000053       0.029431              7.375446       6.277079       0.969604      -0.757507       8.370508      -1.899996       7.478751           0.000024
          125              O       1.860990       4.656855       4.032613      -0.759758      48.443521 0.70943229E+03  0.18173492E+05                                10.443779                            8.135856       0.294879       2.132294                    0.994089      29.390687      78.261887       0.683364       0.349886      -1.152967       0.006939      -0.028688       0.038096       0.048192      -0.003660       0.008631      -0.017605       0.000556      -0.076199      -0.033311       0.009616       0.023695             12.518422      20.552681      -3.650566       3.336287       8.759519      -2.235876       8.243067           0.000001
          126              O      -0.568772       4.476773       3.654496      -0.776255      46.206565 0.72810397E+03  0.18778699E+05                                10.080134                            8.236208       0.324243       2.132894                    0.996267      29.771753      79.620058       0.679738       0.349375      -1.153059      -0.011312      -0.052866       0.019500       0.057471       0.006600       0.000365      -0.005254       0.027273      -0.012668      -0.015453      -0.001840       0.017293             11.635485      18.945164       2.040087      -1.711264       8.508528      -1.284565       7.452763          -0.000002
          127              O       0.536113       6.729828       3.771712      -0.769489      41.346455 0.66046351E+03  0.16641350E+05                                 9.329365                            7.811731       0.430065       2.155612                    0.998654      29.762820      78.942017       0.701600       0.346479      -1.154254       0.048062       0.057876       0.020344       0.077932      -0.010851      -0.010498       0.007897      -0.029296      -0.065362      -0.026762      -0.004612       0.031374             10.515593       9.927079      -4.443908      -1.853898      14.419909       2.771540       7.199792           0.000003
          128              O      -3.794725       4.268362      15.601088      -0.605264      39.111400 0.61368068E+03  0.15253229E+05                                 9.045728                            7.656379       0.213964       2.111902                    0.995308      28.356158      75.864378       0.687941       0.358208      -1.139280      -0.016186       0.036152       0.034764       0.052702      -0.013349       0.066242       0.020004      -0.011624      -0.170001      -0.098581       0.038345       0.060236              9.795039       7.506938       1.930516       1.789597      11.609400       4.312086      10.268779          -0.000005
          129              O      -2.284559       5.857743      15.729648      -0.557746      32.319164 0.53312722E+03  0.12747278E+05                                 7.880282                            7.057211       0.665987       2.273605                    0.997502      27.130115      70.363424       0.731228       0.350321      -1.149748      -0.013004       0.008604       0.028925       0.032860      -0.003665      -0.030128      -0.045390       0.033388      -0.115208      -0.074579       0.023340       0.051239              8.271960       7.774573       2.128082      -2.690733       7.732866      -1.463188       9.308442          -0.000014
          130              O       7.016255       6.689360       3.955099      -0.799412      47.510797 0.89745483E+03  0.24538664E+05                                10.394823                            9.251930      -0.325144       1.895804                    0.995927      32.117394      90.226677       0.626303       0.357671      -1.139311       0.014916      -0.017899       0.008686       0.024866      -0.020759      -0.009547      -0.006755       0.043947       0.063058      -0.042273       0.014683       0.027590             11.305467      13.650049      -1.893867       1.521673      13.240785       0.148496       7.025567           0.000002
          131              O       5.771285       8.678363       4.836111      -0.767403      43.436429 0.69350786E+03  0.17742397E+05                                 9.777568                            8.101104       0.165639       2.070343                    0.996918      30.263432      81.691411       0.674648       0.354869      -1.143887      -0.039699       0.019839       0.071649       0.084281       0.000990       0.006787       0.007993      -0.048356      -0.020033      -0.023655      -0.005759       0.029414             11.058175       7.679467       2.702180       1.487082      16.208729       5.080127       9.286329           0.000005
          132              O       4.532204       6.560875       4.422073      -0.763271      41.337277 0.65707608E+03  0.16564984E+05                                 9.372453                            7.831059       0.326901       2.123315                    0.997916      29.900400      79.803564       0.694183       0.349991      -1.149245      -0.053412       0.012999       0.060855       0.082007       0.011210      -0.001475       0.001583       0.029678      -0.037487      -0.014404      -0.010462       0.024867             10.394942      11.053427       5.604665      -0.908302      13.669150      -1.190300       6.462248           0.000005
          133              O      -1.531034       9.422974      16.930168      -0.556710      36.960914 0.56883391E+03  0.13849165E+05                                 8.725626                            7.352748       0.287092       2.154868                    0.994816      27.312477      71.917944       0.705867       0.356406      -1.142669       0.022900      -0.003622       0.023093       0.032723      -0.006197       0.036214       0.018298      -0.009324      -0.183491      -0.077563       0.038331       0.039232              9.635947      13.356892      -2.169962       3.674807       6.808473      -1.631265       8.742475          -0.000009
          134              O       0.601307       9.075961      16.338416      -0.603812      38.675222 0.61521729E+03  0.15283489E+05                                 8.964420                            7.646100       0.321348       2.142049                    0.996984      28.437766      75.779248       0.691878       0.356355      -1.142065      -0.014344      -0.024569       0.034860       0.044996       0.027367      -0.058143       0.030934      -0.047816      -0.083772      -0.091003       0.039866       0.051137              9.590662      10.674964       0.754679      -4.449642       5.977275      -1.442155      12.119747          -0.000011
          135              O       7.860953      10.024935       6.547088      -0.574312      36.833938 0.56799304E+03  0.13821404E+05                                 8.684869                            7.334804       0.374801       2.170919                    0.996766      27.677108      72.821423       0.708650       0.355194      -1.143822       0.003251      -0.023599       0.021785       0.032281       0.011145       0.011960      -0.042249       0.017826      -0.214619      -0.088898       0.037899       0.050999              9.544006       7.535530      -2.444063       2.769903      10.555467      -3.413333      10.541022           0.000010
          136              O      -0.989213       7.974219       6.235142      -0.578936      37.220629 0.54259041E+03  0.13036276E+05                                 8.726354                            7.106199       0.486246       2.206076                    0.998139      27.502333      71.600331       0.730450       0.349007      -1.150340      -0.017761       0.008067       0.025782       0.032330       0.012798      -0.037605       0.055597       0.018186      -0.074983      -0.081966       0.027517       0.054450              9.945439       5.594049      -0.824581      -0.659461       9.276904       4.478843      14.965363           0.000010
          137              O      -0.530387       6.652939      13.200048      -0.761577      43.657512 0.67779487E+03  0.17171695E+05                                 9.688833                            7.923103       0.404365       2.164305                    0.996466      29.264542      77.577426       0.696093       0.347315      -1.154721       0.021884      -0.048730       0.007033       0.053879       0.008994      -0.004410       0.004490      -0.025026      -0.023085      -0.015613      -0.003970       0.019582             11.030162       8.320812       3.044735      -1.067871      16.932916      -3.319490       7.836758           0.000003
          138              O       0.821148       8.724901      13.230298      -0.789190      42.707659 0.71208091E+03  0.18304264E+05                                 9.622118                            8.179989       0.180784       2.078689                    0.996015      30.248037      81.348372       0.676201       0.352377      -1.148037       0.055738       0.004346      -0.005617       0.056188       0.007812       0.006843       0.002557       0.027319      -0.127204      -0.043073       0.005476       0.037597             10.731004      13.907216       2.610139       2.950131       8.897788       3.038035       9.388009           0.000006
          139              O      -1.648223       8.833153      13.642445      -0.792394      47.264255 0.75990856E+03  0.19848195E+05                                10.243896                            8.440074       0.220441       2.083901                    0.997139      30.512874      82.643197       0.667089       0.351530      -1.149048      -0.057871       0.016371      -0.004078       0.060280      -0.010267      -0.010887      -0.017342       0.008417      -0.059730      -0.033046       0.011978       0.021068             11.552746      11.206682      -3.354502      -4.329068      10.417177       4.648319      13.034380           0.000007
          140              O       3.105236       9.715355      14.873214      -0.759758      48.443521 0.70943229E+03  0.18173492E+05                                10.443779                            8.135856       0.294879       2.132294                    0.994089      29.390687      78.261887       0.683364       0.349886      -1.152967      -0.006939      -0.028688      -0.038096       0.048192       0.003660       0.008631       0.017605       0.000556      -0.076200      -0.033311       0.009616       0.023695             12.518422      20.552681       3.650566       3.336287       8.759519       2.235876       8.243067           0.000002
          141              O       5.534998       9.535273      15.251331      -0.776255      46.206569 0.72810405E+03  0.18778701E+05                                10.080135                            8.236208       0.324243       2.132894                    0.996267      29.771754      79.620064       0.679738       0.349376      -1.153059       0.011312      -0.052866      -0.019500       0.057472      -0.006600       0.000365       0.005254       0.027273      -0.012668      -0.015453      -0.001841       0.017293             11.635486      18.945166      -2.040088      -1.711265       8.508528       1.284565       7.452764          -0.000002
          142              O       4.430113       1.671328      15.134115      -0.769489      41.346452 0.66046345E+03  0.16641348E+05                                 9.329365                            7.811731       0.430065       2.155612                    0.998654      29.762817      78.942011       0.701600       0.346479      -1.154254      -0.048062       0.057876      -0.020344       0.077933       0.010851      -0.010498      -0.007897      -0.029296      -0.065362      -0.026762      -0.004612       0.031374             10.515593       9.927079       4.443908      -1.853898      14.419910      -2.771541       7.199792           0.000003
          143              O       8.760951       9.326862       3.304739      -0.605264      39.111403 0.61368072E+03  0.15253231E+05                                 9.045728                            7.656379       0.213964       2.111902                    0.995308      28.356159      75.864382       0.687941       0.358208      -1.139280       0.016186       0.036152      -0.034764       0.052702       0.013349       0.066242      -0.020004      -0.011624      -0.170001      -0.098581       0.038345       0.060236              9.795040       7.506939      -1.930516       1.789597      11.609401      -4.312087      10.268780          -0.000005
          144              O       7.250785       0.799243       3.176179      -0.557746      32.319160 0.53312713E+03  0.12747276E+05                                 7.880282                            7.057211       0.665986       2.273605                    0.997502      27.130112      70.363416       0.731228       0.350321      -1.149748       0.013004       0.008604      -0.028925       0.032860       0.003665      -0.030128       0.045390       0.033388      -0.115208      -0.074579       0.023340       0.051239              8.271960       7.774573      -2.128082      -2.690733       7.732865       1.463188       9.308442          -0.000014
          145              O      -2.050029       1.630860      14.950728      -0.799412      47.510795 0.89745477E+03  0.24538662E+05                                10.394822                            9.251929      -0.325143       1.895804                    0.995927      32.117393      90.226672       0.626303       0.357671      -1.139311      -0.014916      -0.017899      -0.008685       0.024866       0.020759      -0.009547       0.006755       0.043947       0.063058      -0.042273       0.014683       0.027590             11.305466      13.650049       1.893867       1.521673      13.240784      -0.148496       7.025567           0.000002
          146              O      -0.805059       3.619863      14.069716      -0.767403      43.436431 0.69350790E+03  0.17742398E+05                                 9.777569                            8.101104       0.165640       2.070343                    0.996918      30.263432      81.691413       0.674648       0.354869      -1.143887       0.039699       0.019839      -0.071649       0.084281      -0.000990       0.006787      -0.007993      -0.048356      -0.020033      -0.023655      -0.005759       0.029414             11.058176       7.679467      -2.702180       1.487083      16.208730      -5.080127       9.286329           0.000005
          147              O       0.434022       1.502375      14.483754      -0.763271      41.337271 0.65707596E+03  0.16564980E+05                                 9.372452                            7.831058       0.326901       2.123316                    0.997916      29.900398      79.803555       0.694183       0.349991      -1.149245       0.053411       0.012999      -0.060855       0.082007      -0.011210      -0.001475      -0.001583       0.029678      -0.037487      -0.014404      -0.010462       0.024866             10.394940      11.053426      -5.604665      -0.908302      13.669148       1.190300       6.462247           0.000005
          148              O       6.497260       4.364474       1.975659      -0.556710      36.960917 0.56883397E+03  0.13849167E+05                                 8.725627                            7.352748       0.287092       2.154868                    0.994816      27.312478      71.917950       0.705867       0.356406      -1.142668      -0.022900      -0.003622      -0.023093       0.032723       0.006197       0.036214      -0.018298      -0.009324      -0.183491      -0.077563       0.038331       0.039232              9.635948      13.356893       2.169963       3.674808       6.808474       1.631266       8.742476          -0.000009
          149              O       4.364919       4.017461       2.567411      -0.603812      38.675221 0.61521727E+03  0.15283489E+05                                 8.964419                            7.646099       0.321348       2.142049                    0.996984      28.437766      75.779246       0.691878       0.356355      -1.142065       0.014344      -0.024569      -0.034860       0.044996      -0.027367      -0.058143      -0.030934      -0.047816      -0.083771      -0.091003       0.039866       0.051137              9.590662      10.674964      -0.754679      -4.449642       5.977275       1.442155      12.119747          -0.000011
          150              O      -2.894727       4.966435      12.358739      -0.574312      36.833947 0.56799319E+03  0.13821409E+05                                 8.684870                            7.334805       0.374801       2.170919                    0.996766      27.677112      72.821437       0.708650       0.355194      -1.143822      -0.003251      -0.023599      -0.021785       0.032281      -0.011145       0.011960       0.042249       0.017826      -0.214619      -0.088898       0.037899       0.050999              9.544008       7.535531       2.444064       2.769904      10.555469       3.413334      10.541024           0.000010
          151              O       5.955439       2.915719      12.670685      -0.578936      37.220640 0.54259060E+03  0.13036282E+05                                 8.726356                            7.106201       0.486246       2.206076                    0.998139      27.502338      71.600348       0.730450       0.349007      -1.150340       0.017761       0.008067      -0.025782       0.032330      -0.012798      -0.037605      -0.055597       0.018187      -0.074983      -0.081966       0.027517       0.054450              9.945441       5.594050       0.824581      -0.659462       9.276905      -4.478844      14.965367           0.000011
          152              O       5.496613       1.594439       5.705779      -0.761577      43.657505 0.67779475E+03  0.17171691E+05                                 9.688831                            7.923103       0.404365       2.164305                    0.996466      29.264540      77.577417       0.696094       0.347315      -1.154721      -0.021884      -0.048730      -0.007033       0.053879      -0.008994      -0.004410      -0.004490      -0.025026      -0.023084      -0.015613      -0.003970       0.019582             11.030160       8.320811      -3.044735      -1.067871      16.932913       3.319489       7.836757           0.000003
          153              O       4.145078       3.666401       5.675529      -0.789190      42.707664 0.71208101E+03  0.18304267E+05                                 9.622119                            8.179990       0.180784       2.078688                    0.996015      30.248038      81.348379       0.676201       0.352377      -1.148037      -0.055738       0.004346       0.005617       0.056188      -0.007812       0.006843      -0.002557       0.027319      -0.127205      -0.043073       0.005476       0.037597             10.731006      13.907218      -2.610139       2.950132       8.897789      -3.038036       9.388011           0.000006
          154              O       6.614449       3.774653       5.263382      -0.792394      47.264246 0.75990838E+03  0.19848189E+05                                10.243895                            8.440073       0.220441       2.083901                    0.997139      30.512870      82.643184       0.667089       0.351530      -1.149048       0.057871       0.016371       0.004078       0.060280       0.010267      -0.010887       0.017342       0.008417      -0.059730      -0.033046       0.011978       0.021068             11.552745      11.206681       3.354501      -4.329068      10.417176      -4.648319      13.034379           0.000007
          155              N       1.793243       2.003166       6.125488      -0.019750      20.937488 0.32893210E+03  0.71388699E+04                                 6.509085                            5.970879      -0.417535       1.965125                    0.995853      23.313747      62.279003       0.694355       0.406445      -1.081686      -0.054584      -0.053676       0.013990       0.077822      -0.042594       0.008363      -0.000136      -0.022293       0.060637      -0.054708       0.018975       0.035733              6.786751       6.921764      -0.726400       0.795465       5.804832      -0.608333       7.633657           0.000007
          156              N       3.172983       7.061666      12.780339      -0.019750      20.937491 0.32893217E+03  0.71388719E+04                                 6.509085                            5.970880      -0.417535       1.965125                    0.995853      23.313749      62.279009       0.694355       0.406445      -1.081686       0.054584      -0.053676      -0.013990       0.077822       0.042594       0.008363       0.000136      -0.022293       0.060637      -0.054708       0.018975       0.035733              6.786751       6.921765       0.726400       0.795465       5.804832       0.608333       7.633657           0.000006

******************************************************
Auxiliary information for the entire system
The total spin magnetic moment of the unit cell is   0.000406
The total net atomic charge of the unit cell is   0.000001
Accuracy of reproducing the electrostatic potential in the unit cell:
  The inner radius (bohr) =    5.0000
  The outer radius (bohr) =   12.0000
  Valid grid points have density less than (e/(bohr^3)) =    0.0001
  The number of valid grid points were=         3612
  The rms potential error without charges in kcal/mol is=      5.23708
  The rms potential error with partial charges in kcal/mol is=      1.22197
  The RRMSE value at monopole order=      0.23333
  The rms potential error with partial charges and cloud penetration in kcal/mol is=      1.19470
  The RRMSE value at monopole order with cloud penetration is=      0.22812
  The rms potential error with partial charges and atomic dipoles in kcal/mol is=      0.30636
  The RRMSE value at dipole order=      0.05850
  The rms potential error with partial charges, atomic dipoles and cloud penetration in kcal/mol is=      0.27812
  The RRMSE value at dipole order with cloud penetration=      0.05311

******************************************************
The electron densities and ab initio electrostatic potential were computed in VASP using the PBE functional and
projector augmented wave method. See the main text of the journal article for a description of computational details.
The atomic charges, dipoles, and quadrupoles were computed with the DDEC6 method as described in
(a) T. A. Manz and N. Gabaldon Limas, RSC Adv. 6 (2016) 47771-47801 DOI: 10.1039/c6ra04656h
(b) N. Gabaldon Limas and T. A. Manz, RSC Adv. 8 (2018) 2678-2707 DOI: 10.1039/c7ra11829e.
For each atom in the material, the electron cloud parameters were fit to the spherically averaged atom-in-material
electron density using radial positions for which this density was between 10^-4 and 10^-2 electrons per cubic bohr.
The polarizabilities, dispersion coefficients, and quantum Drude oscillator (QDO) parameters were fit using the MCLF method.
The magnetic structure of the system was optimized in VASP from the default ferromagnetic initial guess using spin polarization.
The atomic spin moments (ASMs) were computed on this optimized magnetic structure using the DDEC6 partition as inputs
to the method of T. A. Manz and D. S. Sholl, J. Chem. Theory Comput. 7 (2011) 4146-4164 DOI: 10.1021/ct200539n.
The RMSE and RRMSE were computed using a uniform grid with Ewald summation.
