# Supplementary material for: A collection of forcefield precursors for metal–organic frameworks
Source: RSC Adv. 2019 Nov 13;9(63):36492–507. doi: 10.1039/c9ra07327b (PMC9075174; doi:10.1039/c9ra07327b)
Supplement: RA-009-C9RA07327B-s6213 [file RA-009-C9RA07327B-s6213.xyz]

  400
jmolscript: load "" {1 1 1} spacegroup "x,y,z" unitcell [{     13.657000     0.000000     0.000000 }, {      0.000000    18.777000     0.000000 }, {      0.000000     0.000000    19.983000 }]
Zn     5.002832     1.140139     2.143576     0.946610
Zn     5.551844    17.858429    19.789165     0.886951
Zn     8.654168     8.248361    12.135076     0.946610
Zn     8.105156    10.307071     9.797665     0.886951
Zn     8.654168    17.636861    17.839424     0.946610
Zn     8.105156     0.918571     0.193835     0.886951
Zn     5.002832    10.528639     7.847924     0.946610
Zn     5.551844     8.469929    10.185335     0.886951
Zn    11.831332    17.636861     7.847924     0.946610
Zn    12.380344     0.918571    10.185335     0.886951
Zn     1.825668    10.528639    17.839424     0.946610
Zn     1.276656     8.469929     0.193835     0.886951
Zn     1.825668     1.140139    12.135076     0.946610
Zn     1.276656    17.858429     9.797665     0.886951
Zn    11.831332     8.248361     2.143576     0.946610
Zn    12.380344    10.307071    19.789165     0.886951
H      5.603467    12.918576     4.292348     0.120981
H      5.720917    14.570952     2.691710     0.108719
H      5.430023    17.372480     5.485334     0.113078
H      5.260676    15.746392     7.093965     0.118102
H      0.566766     1.139764     1.920366     0.110219
H      1.618355    17.819373    18.672115     0.112708
H      5.454606    14.771866     0.407653     0.098148
H      5.212877    12.734561    19.243629     0.126968
H      4.919251    12.787137    16.957574     0.119725
H      4.474033    -0.003755    14.078024     0.122828
H      4.535490     1.811980    15.446859     0.132414
H      4.975245     1.534081    17.694947     0.101401
H      7.729862    17.087070    19.883085     0.455187
H      8.053533    15.246924    14.283848     0.120981
H      7.936083    13.594548    12.683210     0.108719
H      8.226977    10.793020    15.476833     0.113078
H      8.396324    12.419108    17.085465     0.118102
H     13.090235     8.248736    11.911866     0.110219
H     12.038646    10.346127     8.680615     0.112708
H      8.202394    13.393634    10.399153     0.098148
H      8.444123    15.430939     9.252129     0.126968
H      8.737749    15.378363     6.966074     0.119725
H      9.182967     9.392255     4.086524     0.122828
H      9.121510     7.576519     5.455359     0.132414
H      8.681755     7.854419     7.703447     0.101401
H      5.927138    11.078430     9.891585     0.455187
H      8.053533     5.858424    15.690652     0.120982
H      7.936083     4.206048    17.291290     0.108719
H      8.226977     1.404520    14.497667     0.113078
H      8.396324     3.030608    12.889035     0.118102
H     13.090235    17.637236    18.062634     0.110218
H     12.038646     0.957627     1.310885     0.112707
H      8.202394     4.005134    19.575347     0.098148
H      8.444123     6.042439     0.739371     0.126968
H      8.737749     5.989863     3.025426     0.119725
H      9.182967     0.003755     5.904976     0.122828
H      9.121510    16.965020     4.536141     0.132414
H      8.681755    17.242919     2.288054     0.101401
H      5.927138     1.689930     0.099915     0.455187
H      5.603467     3.530076     5.699152     0.120982
H      5.720917     5.182452     7.299790     0.108719
H      5.430023     7.983980     4.506167     0.113078
H      5.260676     6.357892     2.897535     0.118102
H      0.566766    10.528264     8.071134     0.110218
H      1.618355     8.430873    11.302385     0.112707
H      5.454606     5.383366     9.583847     0.098148
H      5.212877     3.346061    10.730871     0.126968
H      4.919251     3.398637    13.016926     0.119725
H      4.474033     9.384745    15.896477     0.122828
H      4.535490    11.200481    14.527641     0.132414
H      4.975245    10.922581    12.279554     0.101401
H      7.729862     7.698570    10.091415     0.455187
H     12.431967     5.858424     5.699152     0.120982
H     12.549417     4.206048     7.299790     0.108719
H     12.258523     1.404520     4.506167     0.113078
H     12.089176     3.030608     2.897535     0.118102
H      7.395265    17.637236     8.071134     0.110219
H      8.446855     0.957627    11.302385     0.112708
H     12.283106     4.005134     9.583847     0.098148
H     12.041377     6.042439    10.730871     0.126968
H     11.747751     5.989863    13.016926     0.119725
H     11.302533     0.003755    15.896477     0.122828
H     11.363990    16.965020    14.527641     0.132414
H     11.803745    17.242919    12.279554     0.101402
H      0.901362     1.689930    10.091415     0.455187
H      1.225033     3.530076    15.690652     0.120981
H      1.107583     5.182452    17.291290     0.108719
H      1.398477     7.983980    14.497667     0.113078
H      1.567824     6.357892    12.889035     0.118102
H      6.261735    10.528264    18.062634     0.110219
H      5.210146     8.430873     1.310885     0.112708
H      1.373894     5.383366    19.575347     0.098148
H      1.615623     3.346061     0.739371     0.126968
H      1.909249     3.398637     3.025426     0.119725
H      2.354467     9.384745     5.904976     0.122828
H      2.293010    11.200481     4.536141     0.132414
H      1.853255    10.922581     2.288054     0.101401
H     12.755638     7.698570     0.099915     0.455187
H      1.225033    12.918576    14.283848     0.120982
H      1.107583    14.570952    12.683210     0.108719
H      1.398477    17.372480    15.476833     0.113079
H      1.567824    15.746392    17.085465     0.118102
H      6.261735     1.139764    11.911866     0.110218
H      5.210146    17.819373     8.680615     0.112707
H      1.373894    14.771866    10.399153     0.098148
H      1.615623    12.734561     9.252129     0.126968
H      1.909249    12.787137     6.966074     0.119725
H      2.354467    -0.003755     4.086524     0.122828
H      2.293010     1.811980     5.455359     0.132414
H      1.853255     1.534081     7.703447     0.101401
H     12.755638    17.087070     9.891585     0.455187
H     12.431967    15.246924     4.292348     0.120982
H     12.549417    13.594548     2.691710     0.108719
H     12.258523    10.793020     5.485334     0.113079
H     12.089176    12.419108     7.093965     0.118102
H      7.395265     8.248736     1.920366     0.110218
H      8.446855    10.346127    18.672115     0.112707
H     12.283106    13.393634     0.407653     0.098148
H     12.041377    15.430939    19.243629     0.126968
H     11.747751    15.378363    16.957574     0.119725
H     11.302533     9.392255    14.078024     0.122828
H     11.363990     7.576519    15.446859     0.132414
H     11.803745     7.854419    17.694947     0.101401
H      0.901362    11.078430    19.883085     0.455187
C      5.401344    14.159736     5.857017    -0.021926
C      5.551570    13.814239     4.542136    -0.105840
C      5.625318    14.816931     3.582952    -0.089188
C      5.562496    16.136954     3.884695    -0.029990
C      5.445046    16.476817     5.237544    -0.115932
C      5.354910    15.502291     6.202723    -0.133640
C      5.263408    13.104468     6.940096     0.570153
C      5.591176    17.199732     2.829593     0.599194
C      2.787394     0.140827     0.769346     0.604400
C      1.328826     0.061964     0.391667    -0.020019
C      0.338694     0.668461     1.151021    -0.111667
C      0.961453    18.198668    19.209658    -0.099346
C      5.327596    14.779377    19.469437     0.146033
C      5.184197    13.541972    18.786018    -0.097328
C      5.005291    13.579526    17.437166    -0.018611
C      4.949297    14.781254    16.789717    -0.078211
C      4.793607    14.792521    15.340949     0.304260
C      4.758099    16.155731    14.665524     0.278064
C      4.799070    17.393135    15.528789    -0.062558
C      4.624260    18.668093    14.991247    -0.011362
C      4.672060     0.959505    15.792565    -0.108332
C      4.931543     0.783001    17.147412     0.125808
C      5.009388    17.259818    16.865652     0.136744
C      5.102255    15.932285    17.527089     0.158858
C      8.255657    14.005764    15.848517    -0.021926
C      8.105430    14.351261    14.533636    -0.105840
C      8.031682    13.348569    13.574452    -0.089188
C      8.094504    12.028546    13.876195    -0.029990
C      8.211954    11.688683    15.229044    -0.115932
C      8.302090    12.663209    16.194223    -0.133640
C      8.393592    15.061032    16.931596     0.570154
C      8.065824    10.965768    12.821093     0.599194
C     10.869606     9.247672    10.760846     0.604400
C     12.328174     9.326536    10.383167    -0.020018
C     13.318306     8.720039    11.142521    -0.111667
C     12.695547     9.966832     9.218158    -0.099346
C      8.329404    13.386123     9.477937     0.146033
C      8.472803    14.623528     8.794518    -0.097328
C      8.651709    14.585974     7.445666    -0.018612
C      8.707703    13.384246     6.798217    -0.078210
C      8.863393    13.372979     5.349449     0.304260
C      8.898901    12.009769     4.674024     0.278064
C      8.857930    10.772365     5.537289    -0.062558
C      9.032740     9.497407     4.999747    -0.011362
C      8.984940     8.428995     5.801065    -0.108332
C      8.725457     8.605499     7.155912     0.125808
C      8.647612    10.905682     6.874152     0.136744
C      8.554745    12.233215     7.535589     0.158858
C      8.255657     4.617264    14.125983    -0.021926
C      8.105430     4.962761    15.440864    -0.105841
C      8.031682     3.960069    16.400048    -0.089188
C      8.094504     2.640046    16.098305    -0.029990
C      8.211954     2.300183    14.745456    -0.115932
C      8.302090     3.274709    13.780277    -0.133640
C      8.393592     5.672532    13.042904     0.570153
C      8.065824     1.577268    17.153407     0.599194
C     10.869606    18.636173    19.213654     0.604400
C     12.328174    18.715036    19.591333    -0.020022
C     13.318306    18.108539    18.831979    -0.111650
C     12.695547     0.578332     0.773342    -0.099329
C      8.329404     3.997623     0.513563     0.146033
C      8.472803     5.235028     1.196982    -0.097328
C      8.651709     5.197474     2.545834    -0.018612
C      8.707703     3.995746     3.193283    -0.078210
C      8.863393     3.984479     4.642051     0.304260
C      8.898901     2.621269     5.317476     0.278064
C      8.857930     1.383865     4.454211    -0.062558
C      9.032740     0.108907     4.991753    -0.011362
C      8.984940    17.817495     4.190435    -0.108332
C      8.725457    17.993999     2.835588     0.125808
C      8.647612     1.517182     3.117348     0.136744
C      8.554745     2.844715     2.455911     0.158858
C      5.401344     4.771236     4.134483    -0.021926
C      5.551570     4.425739     5.449364    -0.105841
C      5.625318     5.428431     6.408548    -0.089188
C      5.562496     6.748454     6.106805    -0.029990
C      5.445046     7.088317     4.753956    -0.115933
C      5.354910     6.113791     3.788777    -0.133640
C      5.263408     3.715968     3.051404     0.570153
C      5.591176     7.811232     7.161907     0.599194
C      2.787394     9.529327     9.222155     0.604400
C      1.328826     9.450464     9.599833    -0.020022
C      0.338694    10.056961     8.840479    -0.111650
C      0.961453     8.810168    10.764842    -0.099329
C      5.327596     5.390877    10.505063     0.146033
C      5.184197     4.153472    11.188482    -0.097328
C      5.005291     4.191026    12.537334    -0.018612
C      4.949297     5.392754    13.184783    -0.078210
C      4.793607     5.404021    14.633551     0.304260
C      4.758099     6.767231    15.308976     0.278064
C      4.799070     8.004635    14.445711    -0.062558
C      4.624260     9.279593    14.983253    -0.011362
C      4.672060    10.348005    14.181935    -0.108332
C      4.931543    10.171501    12.827088     0.125808
C      5.009388     7.871318    13.108848     0.136744
C      5.102255     6.543785    12.447411     0.158858
C     12.229844     4.617264     4.134483    -0.021926
C     12.380071     4.962761     5.449364    -0.105841
C     12.453818     3.960069     6.408548    -0.089188
C     12.390996     2.640046     6.106805    -0.029990
C     12.273546     2.300183     4.753956    -0.115933
C     12.183410     3.274709     3.788777    -0.133639
C     12.091908     5.672532     3.051404     0.570153
C     12.419676     1.577268     7.161907     0.599194
C      9.615894    18.636173     9.222155     0.604400
C      8.157326    18.715036     9.599833    -0.020019
C      7.167194    18.108539     8.840479    -0.111667
C      7.789953     0.578332    10.764842    -0.099346
C     12.156096     3.997623    10.505063     0.146033
C     12.012697     5.235028    11.188482    -0.097328
C     11.833791     5.197474    12.537334    -0.018611
C     11.777797     3.995746    13.184783    -0.078210
C     11.622107     3.984479    14.633551     0.304260
C     11.586599     2.621269    15.308976     0.278064
C     11.627570     1.383865    14.445711    -0.062558
C     11.452760     0.108907    14.983253    -0.011362
C     11.500560    17.817495    14.181935    -0.108332
C     11.760043    17.993999    12.827088     0.125808
C     11.837888     1.517182    13.108848     0.136745
C     11.930755     2.844715    12.447411     0.158858
C      1.427156     4.771236    14.125983    -0.021926
C      1.276930     4.425739    15.440864    -0.105840
C      1.203182     5.428431    16.400048    -0.089188
C      1.266004     6.748454    16.098305    -0.029990
C      1.383454     7.088317    14.745456    -0.115932
C      1.473590     6.113791    13.780277    -0.133640
C      1.565092     3.715968    13.042904     0.570153
C      1.237324     7.811232    17.153407     0.599194
C      4.041106     9.529327    19.213654     0.604400
C      5.499674     9.450464    19.591333    -0.020019
C      6.489806    10.056961    18.831979    -0.111666
C      5.867047     8.810168     0.773342    -0.099346
C      1.500904     5.390877     0.513563     0.146033
C      1.644303     4.153472     1.196982    -0.097328
C      1.823210     4.191026     2.545834    -0.018612
C      1.879203     5.392754     3.193283    -0.078211
C      2.034893     5.404021     4.642051     0.304260
C      2.070401     6.767231     5.317476     0.278064
C      2.029430     8.004635     4.454211    -0.062558
C      2.204240     9.279593     4.991753    -0.011362
C      2.156440    10.348005     4.190435    -0.108332
C      1.896957    10.171501     2.835588     0.125808
C      1.819112     7.871318     3.117348     0.136744
C      1.726245     6.543785     2.455911     0.158858
C      1.427156    14.159736    15.848517    -0.021926
C      1.276930    13.814239    14.533636    -0.105840
C      1.203182    14.816931    13.574452    -0.089188
C      1.266004    16.136954    13.876195    -0.029990
C      1.383454    16.476817    15.229044    -0.115933
C      1.473590    15.502291    16.194223    -0.133639
C      1.565092    13.104468    16.931596     0.570154
C      1.237324    17.199732    12.821093     0.599194
C      4.041106     0.140827    10.760846     0.604400
C      5.499674     0.061964    10.383167    -0.020022
C      6.489806     0.668461    11.142521    -0.111650
C      5.867047    18.198668     9.218158    -0.099329
C      1.500904    14.779377     9.477937     0.146033
C      1.644303    13.541972     8.794518    -0.097328
C      1.823210    13.579526     7.445666    -0.018612
C      1.879203    14.781254     6.798217    -0.078211
C      2.034893    14.792521     5.349449     0.304260
C      2.070401    16.155731     4.674024     0.278064
C      2.029430    17.393135     5.537289    -0.062558
C      2.204240    18.668093     4.999747    -0.011362
C      2.156440     0.959505     5.801065    -0.108332
C      1.896957     0.783001     7.155912     0.125808
C      1.819112    17.259818     6.874152     0.136745
C      1.726245    15.932285     7.535589     0.158858
C     12.229844    14.005764     5.857017    -0.021926
C     12.380071    14.351261     4.542136    -0.105841
C     12.453818    13.348569     3.582952    -0.089188
C     12.390996    12.028546     3.884695    -0.029990
C     12.273546    11.688683     5.237544    -0.115933
C     12.183410    12.663209     6.202723    -0.133640
C     12.091908    15.061032     6.940096     0.570153
C     12.419676    10.965768     2.829593     0.599194
C      9.615894     9.247672     0.769346     0.604400
C      8.157326     9.326536     0.391667    -0.020022
C      7.167194     8.720039     1.151021    -0.111650
C      7.789953     9.966832    19.209658    -0.099329
C     12.156096    13.386123    19.469437     0.146033
C     12.012697    14.623528    18.786018    -0.097328
C     11.833791    14.585974    17.437166    -0.018612
C     11.777797    13.384246    16.789717    -0.078211
C     11.622107    13.372979    15.340949     0.304260
C     11.586599    12.009769    14.665524     0.278064
C     11.627570    10.772365    15.528789    -0.062558
C     11.452760     9.497407    14.991247    -0.011362
C     11.500560     8.428995    15.792565    -0.108332
C     11.760043     8.605499    17.147412     0.125808
C     11.837888    10.905682    16.865652     0.136744
C     11.930755    12.233215    17.527089     0.158858
N      5.283893    15.937918    18.841971    -0.240689
N      5.122741    18.341374    17.702940    -0.260735
N      8.373107    12.227582     8.850471    -0.240689
N      8.534259     9.824126     7.711440    -0.260735
N      8.373107     2.839082     1.141029    -0.240689
N      8.534259     0.435626     2.280060    -0.260735
N      5.283893     6.549418    11.132529    -0.240689
N      5.122741     8.952874    12.271560    -0.260735
N     12.112393     2.839082    11.132529    -0.240689
N     11.951241     0.435626    12.271560    -0.260735
N      1.544607     6.549418     1.141029    -0.240689
N      1.705759     8.952874     2.280060    -0.260735
N      1.544607    15.937918     8.850471    -0.240689
N      1.705759    18.341374     7.711440    -0.260735
N     12.112393    12.227582    18.841971    -0.240689
N     11.951241     9.824126    17.702940    -0.260735
O      5.323499    11.893352     6.538438    -0.592632
O      5.080404    13.466864     8.073132    -0.564627
O      5.797397    16.865501     1.654592    -0.555267
O      5.382224    18.367661     3.271217    -0.556806
O      3.552186    18.144215     0.173852    -0.561170
O      3.104236     0.961382     1.674575    -0.563514
O      4.673425    13.808606    14.669520    -0.333760
O      4.682985    16.274026    13.430574    -0.326911
O      7.635629    17.768675    19.513400    -0.937506
O      8.333501    16.272148    16.529938    -0.592632
O      8.576596    14.698636    18.064632    -0.564627
O      7.859604    11.299999    11.646092    -0.555267
O      8.274776     9.797839    13.262717    -0.556806
O     10.104814    10.021285    10.165352    -0.561170
O     10.552764     8.427118    11.666075    -0.563514
O      8.983575    14.356894     4.678020    -0.333760
O      8.974015    11.891474     3.439074    -0.326911
O      6.021371    10.396825     9.521899    -0.937506
O      8.333501     6.883648    13.444562    -0.592632
O      8.576596     5.310136    11.909868    -0.564626
O      7.859604     1.911499    18.328408    -0.555267
O      8.274776     0.409339    16.711783    -0.556806
O     10.104814     0.632785    19.809148    -0.561170
O     10.552764    17.815618    18.308425    -0.563514
O      8.983575     4.968394     5.313480    -0.333760
O      8.974015     2.502974     6.552426    -0.326911
O      6.021371     1.008325     0.469601    -0.937506
O      5.323499     2.504852     3.453062    -0.592632
O      5.080404     4.078364     1.918368    -0.564627
O      5.797397     7.477001     8.336908    -0.555267
O      5.382224     8.979161     6.720283    -0.556806
O      3.552186     8.755715     9.817648    -0.561170
O      3.104236    10.349882     8.316925    -0.563514
O      4.673425     4.420106    15.304980    -0.333760
O      4.682985     6.885526    16.543926    -0.326911
O      7.635629     8.380175    10.461101    -0.937506
O     12.151999     6.883648     3.453062    -0.592632
O     11.908904     5.310136     1.918368    -0.564626
O     12.625896     1.911499     8.336908    -0.555267
O     12.210724     0.409339     6.720283    -0.556806
O     10.380686     0.632785     9.817648    -0.561170
O      9.932736    17.815618     8.316925    -0.563514
O     11.501925     4.968394    15.304980    -0.333760
O     11.511485     2.502974    16.543926    -0.326911
O      0.807129     1.008325    10.461101    -0.937506
O      1.505001     2.504852    13.444562    -0.592632
O      1.748096     4.078364    11.909868    -0.564627
O      1.031103     7.477001    18.328408    -0.555267
O      1.446276     8.979161    16.711783    -0.556806
O      3.276314     8.755715    19.809148    -0.561170
O      3.724264    10.349882    18.308425    -0.563514
O      2.155075     4.420106     5.313480    -0.333760
O      2.145515     6.885526     6.552426    -0.326911
O     12.849871     8.380175     0.469601    -0.937506
O      1.505001    11.893352    16.529938    -0.592632
O      1.748096    13.466864    18.064632    -0.564627
O      1.031103    16.865501    11.646092    -0.555267
O      1.446276    18.367661    13.262717    -0.556806
O      3.276314    18.144215    10.165352    -0.561170
O      3.724264     0.961382    11.666075    -0.563514
O      2.155075    13.808606     4.678020    -0.333760
O      2.145515    16.274026     3.439074    -0.326911
O     12.849871    17.768675     9.521899    -0.937506
O     12.151999    16.272148     6.538438    -0.592632
O     11.908904    14.698636     8.073132    -0.564627
O     12.625896    11.299999     1.654592    -0.555267
O     12.210724     9.797839     3.271217    -0.556806
O     10.380686    10.021285     0.173852    -0.561170
O      9.932736     8.427118     1.674575    -0.563514
O     11.501925    14.356894    14.669520    -0.333760
O     11.511485    11.891474    13.430574    -0.326911
O      0.807129    10.396825    19.513400    -0.937506

The following XYZ coordinates are in angstroms. Other properties are in atomic units.
The sperically averaged electron density of each atom fit to a function of the form exp(a - br)
eigen_1, eigen_2 and eigen_3 are the three eigenvalues of traceless quadrupole moment tensor
  atom number  atomic symbol              X              Y              Z     net charge C6 coefficient C8 coefficient C10 coefficient fluctuating dipole atomic polarizability isotropic forcefield polarizability              a              b squared Pearson coefficient          <r^3>          <r^4>         wp_QDO          m_QDO          q_QDO       dipole_x       dipole_y       dipole_z         dipole            Qxy            Qxz            Qyz     Q(x^2-y^2)  Q(3z^2 - R^2)        eigen_1        eigen_2        eigen_3 static polarizability      alpha(xx)      alpha(xy)      alpha(xz)      alpha(yy)      alpha(yz)      alpha(zz) atomic spin moment
            1             Zn       5.002832       1.140139       2.143576       0.946610      82.977876 0.17724254E+04  0.55850724E+05                                15.901974                           13.998886      -0.003940       1.882661                    0.997978      45.191374     124.277906       0.468808       0.414620      -1.129450       0.001016      -0.007298       0.017552       0.019036      -0.019302      -0.037989       0.000400       0.065203       0.151914      -0.064164      -0.009321       0.073484             17.955966      17.549518       1.581049       0.138164      20.933185       3.624737      15.385194           0.000002
            2             Zn       5.551844      17.858429      19.789165       0.886951      85.532261 0.16329332E+04  0.50539106E+05                                17.284840                           14.357932       0.414467       1.987496                    0.997099      46.447641     127.640446       0.418023       0.473420      -1.089857       0.033427       0.045244       0.084546       0.101550       0.030857       0.006640      -0.019599       0.071518      -0.220612      -0.079717      -0.004286       0.084003             20.399574      21.552192       0.937946      -0.862241      15.417009       3.765695      24.229520           0.000002
            3             Zn       8.654168       8.248361      12.135076       0.946610      82.977878 0.17724253E+04  0.55850722E+05                                15.901974                           13.998885      -0.003940       1.882661                    0.997978      45.191373     124.277903       0.468808       0.414620      -1.129450      -0.001016       0.007298       0.017552       0.019036      -0.019302       0.037989      -0.000400       0.065203       0.151914      -0.064164      -0.009321       0.073484             17.955967      17.549519       1.581049      -0.138165      20.933186      -3.624738      15.385195           0.000003
            4             Zn       8.105156      10.307071       9.797665       0.886951      85.532264 0.16329333E+04  0.50539107E+05                                17.284840                           14.357932       0.414467       1.987496                    0.997099      46.447640     127.640443       0.418023       0.473420      -1.089857      -0.033427      -0.045244       0.084546       0.101550       0.030857      -0.006640       0.019599       0.071519      -0.220612      -0.079717      -0.004286       0.084003             20.399575      21.552191       0.937945       0.862247      15.417009      -3.765694      24.229524           0.000002
            5             Zn       8.654168      17.636861      17.839424       0.946610      82.977868 0.17724254E+04  0.55850725E+05                                15.901973                           13.998886      -0.003940       1.882662                    0.997978      45.191370     124.277890       0.468808       0.414620      -1.129450      -0.001016       0.007298      -0.017552       0.019036      -0.019302      -0.037989       0.000400       0.065203       0.151914      -0.064164      -0.009321       0.073484             17.955964      17.549514       1.581051       0.138168      20.933186       3.624737      15.385191           0.000002
            6             Zn       8.105156       0.918571       0.193835       0.886951      85.532268 0.16329331E+04  0.50539102E+05                                17.284841                           14.357932       0.414467       1.987496                    0.997099      46.447640     127.640444       0.418023       0.473420      -1.089857      -0.033427      -0.045244      -0.084546       0.101550       0.030857       0.006640      -0.019599       0.071519      -0.220612      -0.079717      -0.004286       0.084003             20.399576      21.552195       0.937946      -0.862250      15.417011       3.765693      24.229521           0.000002
            7             Zn       5.002832      10.528639       7.847924       0.946610      82.977867 0.17724253E+04  0.55850720E+05                                15.901972                           13.998885      -0.003940       1.882661                    0.997978      45.191373     124.277901       0.468808       0.414620      -1.129450       0.001016      -0.007298      -0.017552       0.019036      -0.019302       0.037989      -0.000400       0.065203       0.151914      -0.064164      -0.009321       0.073484             17.955963      17.549515       1.581049      -0.138165      20.933183      -3.624736      15.385192           0.000002
            8             Zn       5.551844       8.469929      10.185335       0.886951      85.532262 0.16329331E+04  0.50539100E+05                                17.284841                           14.357932       0.414467       1.987496                    0.997099      46.447639     127.640443       0.418023       0.473420      -1.089857       0.033427       0.045244      -0.084546       0.101550       0.030857      -0.006640       0.019599       0.071518      -0.220612      -0.079717      -0.004286       0.084003             20.399576      21.552196       0.937943       0.862246      15.417010      -3.765695      24.229521           0.000002
            9             Zn      11.831332      17.636861       7.847924       0.946610      82.977871 0.17724253E+04  0.55850721E+05                                15.901974                           13.998885      -0.003940       1.882661                    0.997978      45.191373     124.277904       0.468808       0.414620      -1.129450       0.001016       0.007298      -0.017552       0.019036       0.019302       0.037989       0.000400       0.065203       0.151914      -0.064164      -0.009321       0.073484             17.955965      17.549517      -1.581048      -0.138164      20.933185       3.624736      15.385194           0.000002
           10             Zn      12.380344       0.918571      10.185335       0.886951      85.532276 0.16329333E+04  0.50539109E+05                                17.284841                           14.357932       0.414467       1.987497                    0.997099      46.447641     127.640445       0.418023       0.473420      -1.089857       0.033427      -0.045244      -0.084546       0.101550      -0.030857      -0.006640      -0.019599       0.071519      -0.220612      -0.079717      -0.004286       0.084003             20.399577      21.552196      -0.937945       0.862247      15.417011       3.765695      24.229525           0.000002
           11             Zn       1.825668      10.528639      17.839424       0.946610      82.977881 0.17724257E+04  0.55850738E+05                                15.901975                           13.998887      -0.003940       1.882661                    0.997978      45.191374     124.277906       0.468808       0.414620      -1.129450      -0.001016      -0.007298      -0.017552       0.019036       0.019302      -0.037989      -0.000400       0.065203       0.151914      -0.064164      -0.009321       0.073484             17.955966      17.549517      -1.581050       0.138167      20.933188      -3.624737      15.385193           0.000002
           12             Zn       1.276656       8.469929       0.193835       0.886951      85.532263 0.16329333E+04  0.50539107E+05                                17.284840                           14.357932       0.414467       1.987496                    0.997099      46.447638     127.640436       0.418023       0.473420      -1.089857      -0.033427       0.045244      -0.084546       0.101550      -0.030857       0.006640       0.019599       0.071519      -0.220612      -0.079717      -0.004286       0.084003             20.399574      21.552191      -0.937946      -0.862245      15.417011      -3.765693      24.229519           0.000002
           13             Zn       1.825668       1.140139      12.135076       0.946610      82.977862 0.17724251E+04  0.55850712E+05                                15.901972                           13.998884      -0.003940       1.882662                    0.997978      45.191370     124.277892       0.468808       0.414620      -1.129450      -0.001016      -0.007298       0.017552       0.019036       0.019302       0.037989       0.000400       0.065203       0.151914      -0.064164      -0.009321       0.073484             17.955963      17.549514      -1.581050      -0.138165      20.933184       3.624737      15.385192           0.000003
           14             Zn       1.276656      17.858429       9.797665       0.886951      85.532259 0.16329331E+04  0.50539100E+05                                17.284840                           14.357932       0.414467       1.987496                    0.997099      46.447639     127.640443       0.418023       0.473420      -1.089857      -0.033427       0.045244       0.084546       0.101550      -0.030857      -0.006640      -0.019599       0.071518      -0.220612      -0.079717      -0.004286       0.084003             20.399575      21.552194      -0.937944       0.862246      15.417010       3.765695      24.229521           0.000002
           15             Zn      11.831332       8.248361       2.143576       0.946610      82.977865 0.17724251E+04  0.55850712E+05                                15.901973                           13.998884      -0.003940       1.882662                    0.997978      45.191370     124.277892       0.468808       0.414620      -1.129450       0.001016       0.007298       0.017552       0.019036       0.019302      -0.037989      -0.000400       0.065203       0.151914      -0.064164      -0.009321       0.073484             17.955964      17.549516      -1.581050       0.138165      20.933183      -3.624737      15.385193           0.000002
           16             Zn      12.380344      10.307071      19.789165       0.886951      85.532260 0.16329332E+04  0.50539104E+05                                17.284840                           14.357932       0.414467       1.987496                    0.997099      46.447640     127.640444       0.418023       0.473420      -1.089857       0.033427      -0.045244       0.084546       0.101550      -0.030857       0.006640       0.019599       0.071519      -0.220612      -0.079717      -0.004286       0.084003             20.399574      21.552192      -0.937945      -0.862245      15.417009      -3.765694      24.229522           0.000002
           17              H       5.603467      12.918576       4.292348       0.120981       1.046101 0.77045434E+01  0.74521937E+02                                 1.671073                            1.601752      -0.860766       2.473268                    0.999331       3.323003       9.071145       0.507101       1.248748      -0.717182       0.000918      -0.037007      -0.013207       0.039303      -0.001687      -0.001915       0.009356      -0.023113       0.016695      -0.014555      -0.002312       0.016866              1.684140       1.387405      -0.060245      -0.013525       2.207337       0.105233       1.457676          -0.000000
           18              H       5.720917      14.570952       2.691710       0.108719       0.993949 0.70179865E+01  0.66282656E+02                                 1.605709                            1.518262      -0.820626       2.483689                    0.999307       3.320635       8.942752       0.526510       1.231720      -0.720006       0.004265      -0.013165      -0.032686       0.035495      -0.002125      -0.002048       0.009485      -0.018731       0.023611      -0.013597      -0.002908       0.016504              1.631765       1.258138      -0.017230      -0.065754       1.400326       0.085212       2.236831           0.000000
           19              H       5.430023      17.372480       5.485334       0.113078       1.046779 0.79030659E+01  0.77446974E+02                                 1.710830                            1.652187      -0.968585       2.418674                    0.998345       3.496660       9.820288       0.482551       1.295252      -0.705911       0.000154       0.038313       0.012180       0.040202       0.000771      -0.001400       0.009854      -0.026124       0.014787      -0.015717      -0.002301       0.018018              1.719880       1.423572       0.002063      -0.007280       2.184705       0.088352       1.551362           0.000001
           20              H       5.260676      15.746392       7.093965       0.118102       0.952773 0.70800080E+01  0.68082149E+02                                 1.655847                            1.601121      -1.029092       2.394379                    0.997361       3.573175      10.223698       0.469095       1.357831      -0.691665      -0.003650       0.010912       0.035414       0.037236      -0.000258      -0.003921       0.008700      -0.017613       0.024018      -0.013636      -0.001974       0.015610              1.662297       1.392016      -0.011836      -0.041984       1.525733       0.180139       2.069143           0.000000
           21              H       0.566766       1.139764       1.920366       0.110219       0.986296 0.69548569E+01  0.66424371E+02                                 1.679024                            1.572947      -0.943640       2.428926                    0.997920       3.551294      10.048837       0.480724       1.334047      -0.696367       0.006531       0.020812       0.030412       0.037426      -0.001153       0.000745       0.012196       0.005868       0.017142      -0.013661       0.000214       0.013446              1.724551       1.572527       0.118545       0.196004       1.635732       0.414078       1.965393          -0.000000
           22              H       1.618355      17.819373      18.672115       0.112708       0.971618 0.68090933E+01  0.64398386E+02                                 1.636340                            1.536899      -0.855930       2.472447                    0.999093       3.426969       9.508904       0.497838       1.300866      -0.703926       0.025800      -0.017362      -0.022770       0.038543      -0.004297      -0.006929       0.010190       0.008981       0.019872      -0.013108      -0.003167       0.016275              1.676908       1.929058      -0.235644      -0.316111       1.437906       0.295107       1.663762           0.000000
           23              H       5.454606      14.771866       0.407653       0.098148       1.030511 0.68417874E+01  0.64104780E+02                                 1.632266                            1.486203      -0.874936       2.457151                    0.999262       3.324375       8.869953       0.539967       1.210649      -0.724295       0.004474      -0.003507       0.044226       0.044590      -0.002449       0.001386      -0.010580      -0.009657       0.020398      -0.009033      -0.006284       0.015317              1.705989       1.248959       0.016451       0.139765       1.352773       0.073537       2.516234           0.000001
           24              H       5.212877      12.734561      19.243629       0.126968       1.031729 0.71711396E+01  0.68198323E+02                                 1.656976                            1.543718      -0.983738       2.420473                    0.998402       3.302798       8.969499       0.516823       1.246174      -0.716828      -0.000758      -0.032366       0.017872       0.036980       0.001098       0.001762      -0.005187      -0.019276       0.034966      -0.015690       0.001414       0.014276              1.703760       1.310187      -0.031330       0.018480       2.225526      -0.403590       1.575568           0.000001
           25              H       4.919251      12.787137      16.957574       0.119725       0.916541 0.65540569E+01  0.62026292E+02                                 1.636080                            1.556841      -1.040665       2.396833                    0.997042       3.546442      10.176682       0.466692       1.386787      -0.685737      -0.006053      -0.035333      -0.016072       0.039286       0.001028       0.001875       0.008489      -0.020120      -0.019935      -0.010325      -0.006283       0.016608              1.673878       1.363841       0.058057       0.036023       2.093305       0.308698       1.564488           0.000001
           26              H       4.474033      -0.003755      14.078024       0.122828       0.939141 0.65926461E+01  0.62597183E+02                                 1.669126                            1.565255      -1.153104       2.339999                    0.996202       3.626503      10.485840       0.462881       1.393611      -0.683648      -0.007735       0.008168      -0.035543       0.037280      -0.001249       0.002327      -0.004411      -0.007069       0.016361      -0.006734      -0.001851       0.008584              1.710448       1.370489      -0.009675       0.196362       1.455455      -0.181439       2.305399           0.000000
           27              H       4.535490       1.811980      15.446859       0.132414       0.940269 0.62979203E+01  0.58685878E+02                                 1.631392                            1.499863      -0.939225       2.445306                    0.998935       3.385369       9.466998       0.490718       1.339484      -0.695547      -0.007691       0.030863      -0.015857       0.035541      -0.004439       0.004447       0.001590      -0.014337       0.032620      -0.014736       0.002984       0.011752              1.708938       1.324968      -0.124850       0.078195       2.310514      -0.418364       1.491331           0.000001
           28              H       4.975245       1.534081      17.694947       0.101401       1.073571 0.77754303E+01  0.75111989E+02                                 1.682489                            1.594843      -0.735120       2.531896                    0.999741       3.273121       8.826016       0.516867       1.226712      -0.722951       0.000674       0.043152       0.026099       0.050435      -0.003832       0.001550       0.006800      -0.032701       0.011690      -0.018991       0.001037       0.017955              1.704333       1.396905       0.066844       0.057253       1.943216       0.394653       1.772879           0.000001
           29              H       7.729862      17.087070      19.883085       0.455187       0.335426 0.19729329E+01  0.14205482E+02                                 0.942227                            0.943808      -1.345006       2.457979                    0.999920       2.048989       5.597227       0.502431       1.693114      -0.635128       0.003298      -0.022204       0.014580       0.026767      -0.002434       0.003666      -0.008623      -0.012592      -0.009328      -0.009014      -0.004419       0.013433              0.943503       0.914415       0.009620      -0.013231       0.969089      -0.040908       0.947007           0.000000
           30              H       8.053533      15.246924      14.283848       0.120981       1.046101 0.77045447E+01  0.74521952E+02                                 1.671073                            1.601752      -0.860767       2.473268                    0.999331       3.323003       9.071145       0.507101       1.248748      -0.717182      -0.000918       0.037007      -0.013207       0.039303      -0.001687       0.001915      -0.009356      -0.023113       0.016695      -0.014555      -0.002312       0.016866              1.684140       1.387406      -0.060245       0.013525       2.207337      -0.105233       1.457676           0.000000
           31              H       7.936083      13.594548      12.683210       0.108719       0.993948 0.70179826E+01  0.66282617E+02                                 1.605710                            1.518262      -0.820626       2.483689                    0.999307       3.320634       8.942752       0.526510       1.231721      -0.720006      -0.004265       0.013165      -0.032686       0.035495      -0.002125       0.002048      -0.009485      -0.018731       0.023611      -0.013597      -0.002908       0.016504              1.631765       1.258138      -0.017230       0.065754       1.400326      -0.085212       2.236831           0.000001
           32              H       8.226977      10.793020      15.476833       0.113078       1.046779 0.79030641E+01  0.77446953E+02                                 1.710830                            1.652187      -0.968585       2.418674                    0.998345       3.496660       9.820288       0.482551       1.295252      -0.705911      -0.000154      -0.038313       0.012180       0.040202       0.000771       0.001400      -0.009854      -0.026124       0.014787      -0.015717      -0.002301       0.018018              1.719880       1.423572       0.002063       0.007280       2.184705      -0.088351       1.551362           0.000001
           33              H       8.396324      12.419108      17.085465       0.118102       0.952773 0.70800080E+01  0.68082149E+02                                 1.655847                            1.601121      -1.029092       2.394379                    0.997361       3.573175      10.223698       0.469095       1.357831      -0.691665       0.003650      -0.010912       0.035414       0.037236      -0.000258       0.003921      -0.008700      -0.017613       0.024018      -0.013636      -0.001974       0.015610              1.662297       1.392016      -0.011836       0.041984       1.525733      -0.180139       2.069143           0.000001
           34              H      13.090235       8.248736      11.911866       0.110219       0.986296 0.69548604E+01  0.66424410E+02                                 1.679024                            1.572947      -0.943641       2.428926                    0.997920       3.551295      10.048839       0.480724       1.334046      -0.696367      -0.006531      -0.020812       0.030412       0.037426      -0.001153      -0.000745      -0.012196       0.005868       0.017142      -0.013661       0.000214       0.013446              1.724551       1.572527       0.118545      -0.196003       1.635732      -0.414078       1.965393          -0.000000
           35              H      12.038646      10.346127       8.680615       0.112708       0.971618 0.68090887E+01  0.64398332E+02                                 1.636339                            1.536898      -0.855930       2.472447                    0.999093       3.426969       9.508903       0.497838       1.300866      -0.703926      -0.025800       0.017363      -0.022770       0.038543      -0.004297       0.006929      -0.010190       0.008981       0.019872      -0.013108      -0.003167       0.016275              1.676908       1.929056      -0.235644       0.316111       1.437906      -0.295107       1.663762           0.000000
           36              H       8.202394      13.393634      10.399153       0.098148       1.030511 0.68417867E+01  0.64104770E+02                                 1.632266                            1.486203      -0.874936       2.457151                    0.999262       3.324375       8.869952       0.539967       1.210649      -0.724295      -0.004474       0.003507       0.044226       0.044590      -0.002449      -0.001386       0.010580      -0.009657       0.020398      -0.009033      -0.006284       0.015317              1.705988       1.248959       0.016451      -0.139764       1.352773      -0.073537       2.516234           0.000001
           37              H       8.444123      15.430939       9.252129       0.126968       1.031729 0.71711405E+01  0.68198336E+02                                 1.656976                            1.543718      -0.983738       2.420473                    0.998402       3.302798       8.969500       0.516823       1.246175      -0.716828       0.000758       0.032366       0.017872       0.036980       0.001098      -0.001762       0.005187      -0.019276       0.034966      -0.015690       0.001414       0.014276              1.703761       1.310188      -0.031330      -0.018480       2.225526       0.403590       1.575569           0.000001
           38              H       8.737749      15.378363       6.966074       0.119725       0.916541 0.65540561E+01  0.62026285E+02                                 1.636080                            1.556841      -1.040665       2.396833                    0.997042       3.546442      10.176683       0.466692       1.386787      -0.685737       0.006054       0.035333      -0.016072       0.039286       0.001028      -0.001875      -0.008489      -0.020120      -0.019935      -0.010325      -0.006283       0.016608              1.673878       1.363841       0.058057      -0.036023       2.093305      -0.308698       1.564488           0.000001
           39              H       9.182967       9.392255       4.086524       0.122828       0.939141 0.65926461E+01  0.62597183E+02                                 1.669126                            1.565255      -1.153104       2.339999                    0.996202       3.626503      10.485840       0.462881       1.393611      -0.683648       0.007735      -0.008168      -0.035543       0.037280      -0.001249      -0.002327       0.004411      -0.007069       0.016361      -0.006734      -0.001851       0.008584              1.710448       1.370489      -0.009675      -0.196362       1.455455       0.181439       2.305399           0.000000
           40              H       9.121510       7.576519       5.455359       0.132414       0.940270 0.62979286E+01  0.58685971E+02                                 1.631393                            1.499864      -0.939225       2.445306                    0.998935       3.385370       9.467000       0.490718       1.339483      -0.695548       0.007691      -0.030863      -0.015857       0.035541      -0.004439      -0.004447      -0.001590      -0.014337       0.032620      -0.014736       0.002984       0.011752              1.708939       1.324969      -0.124850      -0.078195       2.310516       0.418364       1.491332           0.000001
           41              H       8.681755       7.854419       7.703447       0.101401       1.073571 0.77754329E+01  0.75112013E+02                                 1.682489                            1.594842      -0.735121       2.531896                    0.999741       3.273122       8.826016       0.516867       1.226711      -0.722951      -0.000674      -0.043152       0.026099       0.050435      -0.003832      -0.001550      -0.006800      -0.032701       0.011690      -0.018991       0.001037       0.017955              1.704333       1.396904       0.066844      -0.057253       1.943215      -0.394653       1.772878           0.000001
           42              H       5.927138      11.078430       9.891585       0.455187       0.335426 0.19729336E+01  0.14205488E+02                                 0.942228                            0.943808      -1.345006       2.457979                    0.999920       2.048989       5.597227       0.502431       1.693114      -0.635128      -0.003298       0.022204       0.014580       0.026767      -0.002434      -0.003666       0.008623      -0.012592      -0.009328      -0.009014      -0.004419       0.013433              0.943504       0.914415       0.009620       0.013231       0.969089       0.040908       0.947007           0.000000
           43              H       8.053533       5.858424      15.690652       0.120982       1.046101 0.77045439E+01  0.74521939E+02                                 1.671073                            1.601751      -0.860766       2.473268                    0.999331       3.323003       9.071143       0.507101       1.248747      -0.717182      -0.000918       0.037007       0.013207       0.039303      -0.001687      -0.001915       0.009356      -0.023113       0.016695      -0.014555      -0.002312       0.016866              1.684139       1.387405      -0.060245      -0.013525       2.207336       0.105233       1.457675           0.000000
           44              H       7.936083       4.206048      17.291290       0.108719       0.993948 0.70179826E+01  0.66282617E+02                                 1.605710                            1.518262      -0.820626       2.483689                    0.999307       3.320634       8.942752       0.526510       1.231721      -0.720006      -0.004265       0.013165       0.032686       0.035495      -0.002125      -0.002048       0.009485      -0.018731       0.023611      -0.013597      -0.002908       0.016504              1.631765       1.258138      -0.017230      -0.065754       1.400326       0.085212       2.236831           0.000000
           45              H       8.226977       1.404520      14.497667       0.113078       1.046779 0.79030632E+01  0.77446940E+02                                 1.710830                            1.652187      -0.968585       2.418674                    0.998345       3.496660       9.820287       0.482551       1.295252      -0.705911      -0.000154      -0.038313      -0.012180       0.040202       0.000771      -0.001400       0.009854      -0.026124       0.014787      -0.015717      -0.002301       0.018018              1.719879       1.423572       0.002063      -0.007280       2.184705       0.088351       1.551361           0.000001
           46              H       8.396324       3.030608      12.889035       0.118102       0.952772 0.70800021E+01  0.68082077E+02                                 1.655846                            1.601120      -1.029091       2.394379                    0.997361       3.573174      10.223694       0.469095       1.357831      -0.691665       0.003650      -0.010912      -0.035414       0.037236      -0.000258      -0.003921       0.008700      -0.017613       0.024018      -0.013636      -0.001974       0.015610              1.662296       1.392015      -0.011836      -0.041984       1.525732       0.180139       2.069142           0.000001
           47              H      13.090235      17.637236      18.062634       0.110218       0.986302 0.69549098E+01  0.66424999E+02                                 1.679031                            1.572952      -0.943645       2.428923                    0.997920       3.551306      10.048879       0.480723       1.334046      -0.696367      -0.006531      -0.020812      -0.030412       0.037426      -0.001153       0.000746       0.012196       0.005869       0.017142      -0.013661       0.000214       0.013446              1.724558       1.572532       0.118546       0.196006       1.635739       0.414082       1.965404          -0.000000
           48              H      12.038646       0.957627       1.310885       0.112707       0.971625 0.68091434E+01  0.64398975E+02                                 1.636346                            1.536904      -0.855935       2.472443                    0.999093       3.426980       9.508941       0.497837       1.300865      -0.703926      -0.025800       0.017363       0.022770       0.038543      -0.004297      -0.006929       0.010190       0.008981       0.019872      -0.013108      -0.003167       0.016276              1.676916       1.929067      -0.235647      -0.316115       1.437911       0.295110       1.663769           0.000000
           49              H       8.202394       4.005134      19.575347       0.098148       1.030511 0.68417830E+01  0.64104731E+02                                 1.632266                            1.486203      -0.874936       2.457152                    0.999262       3.324374       8.869951       0.539967       1.210649      -0.724295      -0.004474       0.003507      -0.044226       0.044590      -0.002449       0.001386      -0.010580      -0.009657       0.020398      -0.009033      -0.006284       0.015317              1.705988       1.248959       0.016451       0.139764       1.352773       0.073537       2.516234           0.000001
           50              H       8.444123       6.042439       0.739371       0.126968       1.031731 0.71711508E+01  0.68198456E+02                                 1.656977                            1.543719      -0.983740       2.420472                    0.998402       3.302800       8.969506       0.516823       1.246174      -0.716828       0.000758       0.032366      -0.017872       0.036980       0.001098       0.001762      -0.005187      -0.019276       0.034966      -0.015690       0.001414       0.014276              1.703762       1.310188      -0.031330       0.018480       2.225528      -0.403590       1.575570           0.000001
           51              H       8.737749       5.989863       3.025426       0.119725       0.916541 0.65540599E+01  0.62026327E+02                                 1.636080                            1.556841      -1.040665       2.396833                    0.997042       3.546443      10.176685       0.466693       1.386786      -0.685737       0.006054       0.035333       0.016072       0.039286       0.001028       0.001875       0.008489      -0.020120      -0.019935      -0.010325      -0.006283       0.016608              1.673878       1.363841       0.058057       0.036023       2.093306       0.308698       1.564488           0.000001
           52              H       9.182967       0.003755       5.904976       0.122828       0.939140 0.65926393E+01  0.62597101E+02                                 1.669125                            1.565254      -1.153103       2.340000                    0.996202       3.626501      10.485832       0.462881       1.393611      -0.683648       0.007735      -0.008168       0.035543       0.037280      -0.001249       0.002327      -0.004411      -0.007069       0.016361      -0.006733      -0.001851       0.008584              1.710447       1.370488      -0.009675       0.196362       1.455454      -0.181439       2.305398           0.000000
           53              H       9.121510      16.965020       4.536141       0.132414       0.940269 0.62979205E+01  0.58685877E+02                                 1.631392                            1.499863      -0.939224       2.445306                    0.998935       3.385369       9.466996       0.490718       1.339483      -0.695548       0.007691      -0.030863       0.015857       0.035541      -0.004439       0.004447       0.001590      -0.014337       0.032620      -0.014736       0.002984       0.011752              1.708937       1.324968      -0.124850       0.078195       2.310514      -0.418364       1.491331           0.000001
           54              H       8.681755      17.242919       2.288054       0.101401       1.073571 0.77754290E+01  0.75111971E+02                                 1.682489                            1.594842      -0.735120       2.531896                    0.999741       3.273122       8.826018       0.516867       1.226712      -0.722951      -0.000674      -0.043152      -0.026099       0.050435      -0.003832       0.001550       0.006800      -0.032701       0.011690      -0.018991       0.001037       0.017955              1.704333       1.396904       0.066844       0.057253       1.943216       0.394652       1.772878           0.000001
           55              H       5.927138       1.689930       0.099915       0.455187       0.335426 0.19729328E+01  0.14205482E+02                                 0.942228                            0.943808      -1.345006       2.457979                    0.999920       2.048989       5.597229       0.502430       1.693116      -0.635128      -0.003298       0.022204      -0.014580       0.026767      -0.002434       0.003666      -0.008623      -0.012592      -0.009328      -0.009014      -0.004419       0.013433              0.943504       0.914415       0.009620      -0.013231       0.969089      -0.040908       0.947007           0.000000
           56              H       5.603467       3.530076       5.699152       0.120982       1.046101 0.77045441E+01  0.74521938E+02                                 1.671072                            1.601751      -0.860766       2.473268                    0.999331       3.323003       9.071142       0.507101       1.248747      -0.717182       0.000918      -0.037007       0.013207       0.039303      -0.001687       0.001915      -0.009356      -0.023113       0.016695      -0.014555      -0.002312       0.016866              1.684139       1.387405      -0.060245       0.013525       2.207336      -0.105233       1.457675          -0.000000
           57              H       5.720917       5.182452       7.299790       0.108719       0.993948 0.70179830E+01  0.66282619E+02                                 1.605710                            1.518262      -0.820626       2.483689                    0.999307       3.320634       8.942751       0.526510       1.231721      -0.720006       0.004265      -0.013165       0.032686       0.035495      -0.002125       0.002048      -0.009485      -0.018731       0.023611      -0.013597      -0.002908       0.016504              1.631765       1.258138      -0.017230       0.065754       1.400326      -0.085212       2.236831           0.000000
           58              H       5.430023       7.983980       4.506167       0.113078       1.046778 0.79030592E+01  0.77446898E+02                                 1.710830                            1.652187      -0.968585       2.418674                    0.998345       3.496659       9.820287       0.482551       1.295253      -0.705911       0.000154       0.038313      -0.012180       0.040202       0.000771       0.001400      -0.009854      -0.026124       0.014787      -0.015717      -0.002301       0.018018              1.719880       1.423572       0.002063       0.007280       2.184705      -0.088351       1.551362           0.000001
           59              H       5.260676       6.357892       2.897535       0.118102       0.952772 0.70800027E+01  0.68082083E+02                                 1.655846                            1.601120      -1.029091       2.394379                    0.997361       3.573174      10.223693       0.469095       1.357831      -0.691665      -0.003650       0.010912      -0.035414       0.037236      -0.000258       0.003921      -0.008700      -0.017613       0.024018      -0.013636      -0.001974       0.015610              1.662296       1.392015      -0.011836       0.041984       1.525732      -0.180139       2.069142           0.000000
           60              H       0.566766      10.528264       8.071134       0.110218       0.986302 0.69549119E+01  0.66425022E+02                                 1.679031                            1.572952      -0.943645       2.428923                    0.997920       3.551306      10.048878       0.480724       1.334045      -0.696367       0.006531       0.020812      -0.030412       0.037426      -0.001153      -0.000746      -0.012196       0.005869       0.017142      -0.013661       0.000214       0.013446              1.724558       1.572532       0.118546      -0.196006       1.635739      -0.414082       1.965404          -0.000000
           61              H       1.618355       8.430873      11.302385       0.112707       0.971625 0.68091480E+01  0.64399026E+02                                 1.636346                            1.536904      -0.855934       2.472444                    0.999093       3.426980       9.508940       0.497838       1.300864      -0.703926       0.025800      -0.017363       0.022770       0.038543      -0.004297       0.006929      -0.010190       0.008981       0.019872      -0.013108      -0.003167       0.016276              1.676916       1.929067      -0.235647       0.316115       1.437911      -0.295110       1.663769           0.000000
           62              H       5.454606       5.383366       9.583847       0.098148       1.030511 0.68417834E+01  0.64104734E+02                                 1.632266                            1.486203      -0.874936       2.457151                    0.999262       3.324374       8.869950       0.539967       1.210649      -0.724295       0.004474      -0.003507      -0.044226       0.044590      -0.002449      -0.001386       0.010580      -0.009657       0.020398      -0.009033      -0.006284       0.015317              1.705988       1.248959       0.016451      -0.139764       1.352772      -0.073537       2.516233           0.000001
           63              H       5.212877       3.346061      10.730871       0.126968       1.031731 0.71711520E+01  0.68198470E+02                                 1.656978                            1.543719      -0.983741       2.420472                    0.998402       3.302800       8.969506       0.516823       1.246174      -0.716828      -0.000758      -0.032366      -0.017872       0.036980       0.001098      -0.001762       0.005187      -0.019276       0.034966      -0.015690       0.001414       0.014276              1.703762       1.310188      -0.031330      -0.018480       2.225528       0.403590       1.575570           0.000001
           64              H       4.919251       3.398637      13.016926       0.119725       0.916541 0.65540554E+01  0.62026278E+02                                 1.636080                            1.556841      -1.040665       2.396833                    0.997042       3.546442      10.176684       0.466692       1.386787      -0.685737      -0.006054      -0.035333       0.016072       0.039286       0.001028      -0.001875      -0.008489      -0.020120      -0.019935      -0.010325      -0.006283       0.016608              1.673878       1.363841       0.058057      -0.036023       2.093306      -0.308698       1.564488           0.000001
           65              H       4.474033       9.384745      15.896477       0.122828       0.939141 0.65926435E+01  0.62597150E+02                                 1.669126                            1.565255      -1.153103       2.340000                    0.996202       3.626501      10.485832       0.462881       1.393611      -0.683648      -0.007735       0.008168       0.035543       0.037280      -0.001249      -0.002327       0.004411      -0.007069       0.016361      -0.006733      -0.001851       0.008584              1.710447       1.370489      -0.009675      -0.196362       1.455454       0.181439       2.305399           0.000000
           66              H       4.535490      11.200481      14.527641       0.132414       0.940270 0.62979257E+01  0.58685938E+02                                 1.631392                            1.499864      -0.939224       2.445306                    0.998935       3.385369       9.466997       0.490718       1.339484      -0.695548      -0.007691       0.030863       0.015857       0.035541      -0.004439      -0.004447      -0.001590      -0.014337       0.032620      -0.014736       0.002984       0.011752              1.708938       1.324968      -0.124850      -0.078195       2.310515       0.418364       1.491331           0.000001
           67              H       4.975245      10.922581      12.279554       0.101401       1.073571 0.77754290E+01  0.75111971E+02                                 1.682489                            1.594842      -0.735120       2.531896                    0.999741       3.273122       8.826018       0.516867       1.226712      -0.722951       0.000674       0.043152      -0.026099       0.050435      -0.003832      -0.001550      -0.006800      -0.032701       0.011690      -0.018991       0.001037       0.017955              1.704333       1.396904       0.066844      -0.057253       1.943216      -0.394652       1.772878           0.000001
           68              H       7.729862       7.698570      10.091415       0.455187       0.335426 0.19729328E+01  0.14205482E+02                                 0.942228                            0.943808      -1.345006       2.457979                    0.999920       2.048989       5.597229       0.502430       1.693116      -0.635128       0.003298      -0.022204      -0.014580       0.026767      -0.002434      -0.003666       0.008623      -0.012592      -0.009328      -0.009014      -0.004419       0.013433              0.943504       0.914415       0.009620       0.013231       0.969089       0.040908       0.947007           0.000000
           69              H      12.431967       5.858424       5.699152       0.120982       1.046101 0.77045434E+01  0.74521936E+02                                 1.671073                            1.601751      -0.860766       2.473268                    0.999331       3.323003       9.071145       0.507101       1.248747      -0.717182       0.000918       0.037007       0.013207       0.039303       0.001687       0.001915       0.009356      -0.023113       0.016695      -0.014555      -0.002312       0.016866              1.684139       1.387405       0.060245       0.013525       2.207337       0.105233       1.457676          -0.000000
           70              H      12.549417       4.206048       7.299790       0.108719       0.993948 0.70179863E+01  0.66282662E+02                                 1.605710                            1.518262      -0.820626       2.483689                    0.999307       3.320635       8.942756       0.526510       1.231721      -0.720006       0.004265       0.013165       0.032686       0.035495       0.002125       0.002048       0.009485      -0.018731       0.023611      -0.013597      -0.002908       0.016504              1.631766       1.258138       0.017230       0.065754       1.400327       0.085212       2.236832           0.000001
           71              H      12.258523       1.404520       4.506167       0.113078       1.046779 0.79030632E+01  0.77446940E+02                                 1.710830                            1.652187      -0.968585       2.418674                    0.998345       3.496660       9.820287       0.482551       1.295252      -0.705911       0.000154      -0.038313      -0.012180       0.040202      -0.000771       0.001400       0.009854      -0.026124       0.014787      -0.015717      -0.002301       0.018018              1.719879       1.423572      -0.002063       0.007280       2.184705       0.088351       1.551361           0.000001
           72              H      12.089176       3.030608       2.897535       0.118102       0.952773 0.70800123E+01  0.68082199E+02                                 1.655847                            1.601121      -1.029092       2.394379                    0.997361       3.573176      10.223701       0.469095       1.357831      -0.691665      -0.003650      -0.010912      -0.035414       0.037236       0.000258       0.003921       0.008700      -0.017613       0.024018      -0.013636      -0.001974       0.015610              1.662298       1.392016       0.011836       0.041984       1.525733       0.180139       2.069144           0.000000
           73              H       7.395265      17.637236       8.071134       0.110219       0.986296 0.69548562E+01  0.66424361E+02                                 1.679023                            1.572946      -0.943641       2.428926                    0.997920       3.551294      10.048836       0.480724       1.334047      -0.696367       0.006531      -0.020812      -0.030412       0.037426       0.001153      -0.000745       0.012196       0.005868       0.017142      -0.013661       0.000214       0.013446              1.724550       1.572526      -0.118545      -0.196003       1.635732       0.414078       1.965393          -0.000000
           74              H       8.446855       0.957627      11.302385       0.112708       0.971618 0.68090939E+01  0.64398391E+02                                 1.636339                            1.536899      -0.855930       2.472447                    0.999093       3.426969       9.508903       0.497838       1.300865      -0.703926       0.025800       0.017362       0.022770       0.038543       0.004297       0.006929       0.010190       0.008981       0.019872      -0.013108      -0.003167       0.016275              1.676908       1.929057       0.235644       0.316111       1.437906       0.295107       1.663762           0.000000
           75              H      12.283106       4.005134       9.583847       0.098148       1.030511 0.68417870E+01  0.64104777E+02                                 1.632266                            1.486204      -0.874936       2.457151                    0.999262       3.324375       8.869954       0.539967       1.210649      -0.724295       0.004474       0.003507      -0.044226       0.044590       0.002449      -0.001386      -0.010580      -0.009657       0.020398      -0.009033      -0.006284       0.015317              1.705989       1.248959      -0.016451      -0.139765       1.352773       0.073537       2.516235           0.000001
           76              H      12.041377       6.042439      10.730871       0.126968       1.031729 0.71711395E+01  0.68198323E+02                                 1.656976                            1.543718      -0.983738       2.420473                    0.998402       3.302798       8.969499       0.516823       1.246174      -0.716828      -0.000758       0.032366      -0.017872       0.036980      -0.001098      -0.001762      -0.005187      -0.019276       0.034966      -0.015690       0.001414       0.014276              1.703760       1.310187       0.031330      -0.018480       2.225526      -0.403590       1.575568           0.000001
           77              H      11.747751       5.989863      13.016926       0.119725       0.916541 0.65540561E+01  0.62026285E+02                                 1.636080                            1.556841      -1.040665       2.396833                    0.997042       3.546442      10.176683       0.466692       1.386787      -0.685737      -0.006054       0.035333       0.016072       0.039286      -0.001028      -0.001875       0.008489      -0.020120      -0.019935      -0.010325      -0.006283       0.016608              1.673878       1.363841      -0.058057      -0.036023       2.093305       0.308698       1.564488           0.000001
           78              H      11.302533       0.003755      15.896477       0.122828       0.939142 0.65926515E+01  0.62597246E+02                                 1.669127                            1.565256      -1.153104       2.339999                    0.996202       3.626503      10.485840       0.462881       1.393611      -0.683648      -0.007735      -0.008168       0.035543       0.037280       0.001249      -0.002327      -0.004411      -0.007069       0.016361      -0.006734      -0.001851       0.008584              1.710448       1.370490       0.009675      -0.196362       1.455455      -0.181439       2.305400           0.000000
           79              H      11.363990      16.965020      14.527641       0.132414       0.940269 0.62979212E+01  0.58685883E+02                                 1.631391                            1.499863      -0.939224       2.445306                    0.998935       3.385369       9.466995       0.490719       1.339483      -0.695548      -0.007691      -0.030863       0.015857       0.035541       0.004439      -0.004447       0.001590      -0.014337       0.032620      -0.014736       0.002984       0.011752              1.708937       1.324968       0.124850      -0.078195       2.310513      -0.418364       1.491331           0.000001
           80              H      11.803745      17.242919      12.279554       0.101402       1.073570 0.77754251E+01  0.75111923E+02                                 1.682488                            1.594842      -0.735120       2.531896                    0.999741       3.273121       8.826014       0.516867       1.226711      -0.722951       0.000674      -0.043152      -0.026099       0.050435       0.003832      -0.001550       0.006800      -0.032701       0.011690      -0.018991       0.001037       0.017955              1.704332       1.396904      -0.066844      -0.057253       1.943215       0.394652       1.772877           0.000001
           81              H       0.901362       1.689930      10.091415       0.455187       0.335426 0.19729332E+01  0.14205485E+02                                 0.942228                            0.943808      -1.345006       2.457979                    0.999920       2.048989       5.597228       0.502430       1.693115      -0.635128       0.003298       0.022204      -0.014580       0.026767       0.002434      -0.003666      -0.008623      -0.012592      -0.009328      -0.009014      -0.004419       0.013433              0.943504       0.914415      -0.009620       0.013231       0.969089      -0.040908       0.947007           0.000000
           82              H       1.225033       3.530076      15.690652       0.120981       1.046101 0.77045465E+01  0.74521968E+02                                 1.671073                            1.601751      -0.860766       2.473268                    0.999331       3.323004       9.071145       0.507101       1.248747      -0.717182      -0.000918      -0.037007       0.013207       0.039303       0.001687      -0.001915      -0.009356      -0.023113       0.016695      -0.014555      -0.002312       0.016866              1.684139       1.387405       0.060245      -0.013525       2.207337      -0.105233       1.457676          -0.000000
           83              H       1.107583       5.182452      17.291290       0.108719       0.993948 0.70179826E+01  0.66282617E+02                                 1.605710                            1.518262      -0.820626       2.483689                    0.999307       3.320634       8.942752       0.526510       1.231721      -0.720006      -0.004265      -0.013165       0.032686       0.035495       0.002125      -0.002048      -0.009485      -0.018731       0.023611      -0.013597      -0.002908       0.016504              1.631765       1.258138       0.017230      -0.065754       1.400326      -0.085212       2.236831           0.000000
           84              H       1.398477       7.983980      14.497667       0.113078       1.046779 0.79030628E+01  0.77446937E+02                                 1.710830                            1.652187      -0.968585       2.418674                    0.998345       3.496660       9.820288       0.482551       1.295252      -0.705911      -0.000154       0.038313      -0.012180       0.040202      -0.000771      -0.001400      -0.009854      -0.026124       0.014787      -0.015717      -0.002301       0.018018              1.719880       1.423572      -0.002063      -0.007280       2.184705      -0.088351       1.551361           0.000001
           85              H       1.567824       6.357892      12.889035       0.118102       0.952773 0.70800116E+01  0.68082192E+02                                 1.655847                            1.601121      -1.029092       2.394379                    0.997361       3.573176      10.223702       0.469095       1.357831      -0.691665       0.003650       0.010912      -0.035414       0.037236       0.000258      -0.003921      -0.008700      -0.017613       0.024018      -0.013636      -0.001974       0.015610              1.662298       1.392016       0.011836      -0.041984       1.525733      -0.180139       2.069144           0.000001
           86              H       6.261735      10.528264      18.062634       0.110219       0.986295 0.69548555E+01  0.66424354E+02                                 1.679023                            1.572947      -0.943641       2.428926                    0.997920       3.551294      10.048837       0.480724       1.334047      -0.696367      -0.006531       0.020812      -0.030412       0.037426       0.001153       0.000745      -0.012196       0.005868       0.017142      -0.013661       0.000214       0.013446              1.724550       1.572526      -0.118545       0.196003       1.635732      -0.414078       1.965393          -0.000000
           87              H       5.210146       8.430873       1.310885       0.112708       0.971617 0.68090846E+01  0.64398288E+02                                 1.636339                            1.536898      -0.855929       2.472447                    0.999093       3.426968       9.508902       0.497838       1.300866      -0.703925      -0.025800      -0.017363       0.022770       0.038543       0.004297      -0.006929      -0.010190       0.008981       0.019872      -0.013108      -0.003167       0.016275              1.676908       1.929056       0.235644      -0.316111       1.437906      -0.295107       1.663762           0.000000
           88              H       1.373894       5.383366      19.575347       0.098148       1.030511 0.68417830E+01  0.64104731E+02                                 1.632266                            1.486203      -0.874936       2.457151                    0.999262       3.324374       8.869951       0.539967       1.210649      -0.724295      -0.004474      -0.003507      -0.044226       0.044590       0.002449       0.001386       0.010580      -0.009657       0.020398      -0.009033      -0.006284       0.015317              1.705988       1.248959      -0.016451       0.139765       1.352773      -0.073537       2.516234           0.000001
           89              H       1.615623       3.346061       0.739371       0.126968       1.031729 0.71711398E+01  0.68198324E+02                                 1.656976                            1.543717      -0.983738       2.420473                    0.998402       3.302798       8.969498       0.516823       1.246174      -0.716828       0.000758      -0.032366      -0.017872       0.036980      -0.001098       0.001762       0.005187      -0.019276       0.034966      -0.015690       0.001414       0.014276              1.703760       1.310187       0.031330       0.018480       2.225525       0.403590       1.575568           0.000001
           90              H       1.909249       3.398637       3.025426       0.119725       0.916541 0.65540552E+01  0.62026273E+02                                 1.636079                            1.556841      -1.040665       2.396833                    0.997042       3.546442      10.176682       0.466692       1.386787      -0.685737       0.006054      -0.035333       0.016072       0.039286      -0.001028       0.001875      -0.008489      -0.020120      -0.019935      -0.010325      -0.006283       0.016608              1.673878       1.363840      -0.058056       0.036022       2.093305      -0.308698       1.564488           0.000001
           91              H       2.354467       9.384745       5.904976       0.122828       0.939141 0.65926461E+01  0.62597184E+02                                 1.669126                            1.565255      -1.153104       2.339999                    0.996202       3.626503      10.485840       0.462881       1.393611      -0.683648       0.007735       0.008168       0.035543       0.037280       0.001249       0.002327       0.004411      -0.007069       0.016361      -0.006734      -0.001851       0.008584              1.710448       1.370489       0.009675       0.196362       1.455455       0.181439       2.305399           0.000000
           92              H       2.293010      11.200481       4.536141       0.132414       0.940270 0.62979253E+01  0.58685931E+02                                 1.631392                            1.499864      -0.939224       2.445306                    0.998935       3.385369       9.466996       0.490718       1.339483      -0.695548       0.007691       0.030863       0.015857       0.035541       0.004439       0.004447      -0.001590      -0.014337       0.032620      -0.014736       0.002984       0.011752              1.708938       1.324968       0.124850       0.078194       2.310515       0.418364       1.491331           0.000001
           93              H       1.853255      10.922581       2.288054       0.101401       1.073570 0.77754263E+01  0.75111942E+02                                 1.682489                            1.594842      -0.735120       2.531896                    0.999741       3.273121       8.826016       0.516867       1.226712      -0.722951      -0.000674       0.043152      -0.026099       0.050435       0.003832       0.001550      -0.006800      -0.032701       0.011690      -0.018991       0.001037       0.017955              1.704333       1.396904      -0.066844       0.057253       1.943216      -0.394652       1.772878           0.000001
           94              H      12.755638       7.698570       0.099915       0.455187       0.335426 0.19729336E+01  0.14205488E+02                                 0.942228                            0.943808      -1.345006       2.457979                    0.999920       2.048989       5.597227       0.502431       1.693114      -0.635128      -0.003298      -0.022204      -0.014580       0.026767       0.002434       0.003666       0.008623      -0.012592      -0.009328      -0.009014      -0.004419       0.013433              0.943504       0.914415      -0.009620      -0.013231       0.969089       0.040908       0.947007           0.000000
           95              H       1.225033      12.918576      14.283848       0.120982       1.046101 0.77045398E+01  0.74521892E+02                                 1.671073                            1.601751      -0.860766       2.473268                    0.999331       3.323002       9.071141       0.507101       1.248747      -0.717182      -0.000918      -0.037007      -0.013207       0.039303       0.001687       0.001915       0.009356      -0.023113       0.016695      -0.014555      -0.002312       0.016866              1.684139       1.387405       0.060245       0.013525       2.207336       0.105233       1.457675           0.000000
           96              H       1.107583      14.570952      12.683210       0.108719       0.993948 0.70179827E+01  0.66282617E+02                                 1.605710                            1.518262      -0.820626       2.483689                    0.999307       3.320634       8.942752       0.526510       1.231721      -0.720006      -0.004265      -0.013165      -0.032686       0.035495       0.002125       0.002048       0.009485      -0.018731       0.023611      -0.013597      -0.002908       0.016504              1.631765       1.258138       0.017230       0.065754       1.400326       0.085212       2.236831           0.000001
           97              H       1.398477      17.372480      15.476833       0.113079       1.046778 0.79030592E+01  0.77446894E+02                                 1.710829                            1.652186      -0.968584       2.418674                    0.998345       3.496659       9.820285       0.482551       1.295252      -0.705911      -0.000154       0.038313       0.012180       0.040202      -0.000771       0.001400       0.009854      -0.026124       0.014787      -0.015717      -0.002301       0.018018              1.719879       1.423572      -0.002063       0.007280       2.184704       0.088351       1.551361           0.000001
           98              H       1.567824      15.746392      17.085465       0.118102       0.952773 0.70800070E+01  0.68082133E+02                                 1.655846                            1.601120      -1.029091       2.394379                    0.997361       3.573175      10.223696       0.469095       1.357830      -0.691665       0.003650       0.010912       0.035414       0.037236       0.000258       0.003921       0.008700      -0.017613       0.024018      -0.013636      -0.001974       0.015610              1.662297       1.392015       0.011836       0.041984       1.525732       0.180139       2.069143           0.000001
           99              H       6.261735       1.139764      11.911866       0.110218       0.986302 0.69549105E+01  0.66425006E+02                                 1.679030                            1.572952      -0.943645       2.428923                    0.997920       3.551306      10.048878       0.480724       1.334045      -0.696367      -0.006531       0.020812       0.030412       0.037426       0.001153      -0.000746       0.012196       0.005869       0.017142      -0.013661       0.000214       0.013446              1.724558       1.572532      -0.118546      -0.196006       1.635739       0.414082       1.965404          -0.000000
          100              H       5.210146      17.819373       8.680615       0.112707       0.971625 0.68091440E+01  0.64398980E+02                                 1.636346                            1.536904      -0.855935       2.472444                    0.999093       3.426980       9.508940       0.497838       1.300864      -0.703926      -0.025800      -0.017363      -0.022770       0.038543       0.004297       0.006929       0.010190       0.008981       0.019872      -0.013108      -0.003167       0.016276              1.676915       1.929066       0.235647       0.316115       1.437911       0.295110       1.663769           0.000000
          101              H       1.373894      14.771866      10.399153       0.098148       1.030511 0.68417863E+01  0.64104768E+02                                 1.632266                            1.486203      -0.874936       2.457151                    0.999262       3.324375       8.869953       0.539967       1.210649      -0.724295      -0.004474      -0.003507       0.044226       0.044590       0.002449      -0.001386      -0.010580      -0.009657       0.020398      -0.009033      -0.006284       0.015317              1.705989       1.248959      -0.016451      -0.139765       1.352773       0.073537       2.516234           0.000001
          102              H       1.615623      12.734561       9.252129       0.126968       1.031731 0.71711505E+01  0.68198455E+02                                 1.656978                            1.543719      -0.983740       2.420472                    0.998402       3.302800       8.969507       0.516823       1.246175      -0.716828       0.000758      -0.032366       0.017872       0.036980      -0.001098      -0.001762      -0.005187      -0.019276       0.034966      -0.015690       0.001414       0.014276              1.703762       1.310188       0.031330      -0.018480       2.225528      -0.403590       1.575570           0.000001
          103              H       1.909249      12.787137       6.966074       0.119725       0.916541 0.65540545E+01  0.62026266E+02                                 1.636080                            1.556841      -1.040665       2.396833                    0.997042       3.546442      10.176683       0.466692       1.386787      -0.685737       0.006054      -0.035333      -0.016072       0.039286      -0.001028      -0.001875       0.008489      -0.020120      -0.019935      -0.010325      -0.006283       0.016608              1.673878       1.363840      -0.058056      -0.036022       2.093305       0.308698       1.564488           0.000001
          104              H       2.354467      -0.003755       4.086524       0.122828       0.939140 0.65926384E+01  0.62597093E+02                                 1.669126                            1.565254      -1.153103       2.340000                    0.996202       3.626501      10.485833       0.462881       1.393612      -0.683648       0.007735       0.008168      -0.035543       0.037280       0.001249      -0.002327      -0.004411      -0.007069       0.016361      -0.006733      -0.001851       0.008584              1.710447       1.370488       0.009675      -0.196362       1.455454      -0.181439       2.305398           0.000000
          105              H       2.293010       1.811980       5.455359       0.132414       0.940269 0.62979212E+01  0.58685883E+02                                 1.631391                            1.499863      -0.939224       2.445306                    0.998935       3.385369       9.466995       0.490719       1.339483      -0.695548       0.007691       0.030863      -0.015857       0.035541       0.004439      -0.004447       0.001590      -0.014337       0.032620      -0.014736       0.002984       0.011752              1.708937       1.324968       0.124850      -0.078195       2.310513      -0.418364       1.491331           0.000001
          106              H       1.853255       1.534081       7.703447       0.101401       1.073571 0.77754303E+01  0.75111989E+02                                 1.682489                            1.594843      -0.735120       2.531896                    0.999741       3.273121       8.826016       0.516867       1.226712      -0.722951      -0.000674       0.043152       0.026099       0.050435       0.003832      -0.001550       0.006800      -0.032701       0.011690      -0.018991       0.001037       0.017955              1.704333       1.396905      -0.066844      -0.057253       1.943216       0.394653       1.772879           0.000001
          107              H      12.755638      17.087070       9.891585       0.455187       0.335426 0.19729328E+01  0.14205482E+02                                 0.942228                            0.943808      -1.345006       2.457979                    0.999920       2.048989       5.597229       0.502430       1.693116      -0.635128      -0.003298      -0.022204       0.014580       0.026767       0.002434      -0.003666      -0.008623      -0.012592      -0.009328      -0.009014      -0.004419       0.013433              0.943504       0.914415      -0.009620       0.013231       0.969089      -0.040908       0.947007           0.000000
          108              H      12.431967      15.246924       4.292348       0.120982       1.046101 0.77045436E+01  0.74521935E+02                                 1.671073                            1.601751      -0.860766       2.473268                    0.999331       3.323003       9.071143       0.507101       1.248747      -0.717182       0.000918       0.037007      -0.013207       0.039303       0.001687      -0.001915      -0.009356      -0.023113       0.016695      -0.014555      -0.002312       0.016866              1.684139       1.387405       0.060245      -0.013525       2.207336      -0.105233       1.457675          -0.000000
          109              H      12.549417      13.594548       2.691710       0.108719       0.993948 0.70179830E+01  0.66282619E+02                                 1.605710                            1.518262      -0.820626       2.483689                    0.999307       3.320634       8.942751       0.526510       1.231721      -0.720006       0.004265       0.013165      -0.032686       0.035495       0.002125      -0.002048      -0.009485      -0.018731       0.023611      -0.013597      -0.002908       0.016504              1.631765       1.258138       0.017230      -0.065754       1.400326      -0.085212       2.236831           0.000000
          110              H      12.258523      10.793020       5.485334       0.113079       1.046778 0.79030606E+01  0.77446913E+02                                 1.710830                            1.652187      -0.968585       2.418674                    0.998345       3.496659       9.820286       0.482551       1.295252      -0.705911       0.000154      -0.038313       0.012180       0.040202      -0.000771      -0.001400      -0.009854      -0.026124       0.014787      -0.015717      -0.002301       0.018018              1.719879       1.423572      -0.002063      -0.007280       2.184704      -0.088352       1.551361           0.000001
          111              H      12.089176      12.419108       7.093965       0.118102       0.952773 0.70800070E+01  0.68082133E+02                                 1.655846                            1.601120      -1.029092       2.394379                    0.997361       3.573175      10.223696       0.469095       1.357830      -0.691665      -0.003650      -0.010912       0.035414       0.037236       0.000258      -0.003921      -0.008700      -0.017613       0.024018      -0.013636      -0.001974       0.015610              1.662297       1.392015       0.011836      -0.041984       1.525732      -0.180139       2.069142           0.000001
          112              H       7.395265       8.248736       1.920366       0.110218       0.986302 0.69549105E+01  0.66425006E+02                                 1.679030                            1.572952      -0.943644       2.428923                    0.997920       3.551306      10.048878       0.480724       1.334045      -0.696367       0.006531      -0.020812       0.030412       0.037426       0.001153       0.000746      -0.012196       0.005869       0.017142      -0.013661       0.000214       0.013446              1.724558       1.572532      -0.118546       0.196006       1.635739      -0.414082       1.965404          -0.000000
          113              H       8.446855      10.346127      18.672115       0.112707       0.971625 0.68091474E+01  0.64399021E+02                                 1.636346                            1.536904      -0.855935       2.472443                    0.999093       3.426980       9.508941       0.497837       1.300864      -0.703926       0.025800       0.017363      -0.022770       0.038543       0.004297      -0.006929      -0.010190       0.008981       0.019872      -0.013108      -0.003167       0.016276              1.676916       1.929068       0.235647      -0.316116       1.437911      -0.295110       1.663769           0.000000
          114              H      12.283106      13.393634       0.407653       0.098148       1.030511 0.68417827E+01  0.64104724E+02                                 1.632265                            1.486203      -0.874936       2.457152                    0.999262       3.324374       8.869949       0.539967       1.210649      -0.724295       0.004474       0.003507       0.044226       0.044590       0.002449       0.001386       0.010580      -0.009657       0.020398      -0.009033      -0.006284       0.015317              1.705988       1.248959      -0.016451       0.139764       1.352772      -0.073537       2.516233           0.000001
          115              H      12.041377      15.430939      19.243629       0.126968       1.031731 0.71711508E+01  0.68198457E+02                                 1.656977                            1.543719      -0.983741       2.420472                    0.998402       3.302800       8.969506       0.516823       1.246174      -0.716828      -0.000758       0.032366       0.017872       0.036980      -0.001098       0.001762       0.005187      -0.019276       0.034966      -0.015690       0.001414       0.014276              1.703762       1.310188       0.031330       0.018480       2.225528       0.403590       1.575570           0.000001
          116              H      11.747751      15.378363      16.957574       0.119725       0.916541 0.65540542E+01  0.62026264E+02                                 1.636080                            1.556841      -1.040666       2.396833                    0.997042       3.546442      10.176684       0.466692       1.386787      -0.685737      -0.006054       0.035333      -0.016072       0.039286      -0.001028       0.001875      -0.008489      -0.020120      -0.019935      -0.010325      -0.006283       0.016608              1.673878       1.363841      -0.058057       0.036023       2.093305      -0.308698       1.564488           0.000001
          117              H      11.302533       9.392255      14.078024       0.122828       0.939140 0.65926381E+01  0.62597088E+02                                 1.669125                            1.565254      -1.153102       2.340000                    0.996202       3.626501      10.485832       0.462881       1.393611      -0.683648      -0.007735      -0.008168      -0.035543       0.037280       0.001249       0.002327       0.004411      -0.007069       0.016361      -0.006733      -0.001851       0.008584              1.710447       1.370488       0.009675       0.196362       1.455454       0.181439       2.305398           0.000000
          118              H      11.363990       7.576519      15.446859       0.132414       0.940270 0.62979252E+01  0.58685931E+02                                 1.631392                            1.499864      -0.939224       2.445306                    0.998935       3.385369       9.466996       0.490718       1.339483      -0.695548      -0.007691      -0.030863      -0.015857       0.035541       0.004439       0.004447      -0.001590      -0.014337       0.032620      -0.014736       0.002984       0.011752              1.708938       1.324968       0.124850       0.078194       2.310515       0.418364       1.491331           0.000001
          119              H      11.803745       7.854419      17.694947       0.101401       1.073571 0.77754330E+01  0.75112016E+02                                 1.682489                            1.594843      -0.735120       2.531896                    0.999741       3.273122       8.826017       0.516867       1.226711      -0.722951       0.000674      -0.043152       0.026099       0.050435       0.003832       0.001550      -0.006800      -0.032701       0.011690      -0.018991       0.001037       0.017955              1.704333       1.396904      -0.066844       0.057253       1.943215      -0.394653       1.772879           0.000001
          120              H       0.901362      11.078430      19.883085       0.455187       0.335426 0.19729321E+01  0.14205476E+02                                 0.942228                            0.943808      -1.345006       2.457979                    0.999920       2.048989       5.597229       0.502430       1.693116      -0.635128       0.003298       0.022204       0.014580       0.026767       0.002434       0.003666       0.008623      -0.012592      -0.009328      -0.009014      -0.004419       0.013433              0.943504       0.914415      -0.009620      -0.013231       0.969089       0.040908       0.947007           0.000000
          121              C       5.401344      14.159736       5.857017      -0.021926      33.689463 0.46799168E+03  0.11188415E+05                                 9.203852                            7.299868      -0.132217       1.964190                    0.998933      27.910278      80.475283       0.600002       0.426995      -1.059306      -0.003121       0.038276      -0.027593       0.047288       0.008269      -0.000477       0.008666       0.012193      -0.023190      -0.015272       0.000512       0.014760             10.609271       5.458918      -0.139314      -0.679905      14.487184      -4.143253      11.881711           0.000002
          122              C       5.551570      13.814239       4.542136      -0.105840      30.180078 0.42977058E+03  0.10130580E+05                                 8.579135                            7.051991      -0.019382       1.975129                    0.999370      29.339355      85.993542       0.598812       0.433928      -1.047503      -0.005941       0.022376      -0.011350       0.025784       0.003238       0.000874       0.018383       0.004835      -0.056552      -0.028408       0.010173       0.018235              9.383752       5.148710      -0.276442      -0.575753      11.574641      -3.108678      11.427907          -0.000000
          123              C       5.625318      14.816931       3.582952      -0.089188      31.090361 0.41727398E+03  0.97548564E+04                                 8.735667                            6.933542       0.049860       1.997215                    0.999691      28.979619      84.337618       0.606438       0.432036      -1.049600      -0.004168      -0.009610       0.031088       0.032805      -0.004789       0.000941       0.022537       0.046315       0.025768      -0.038676       0.018112       0.020563              9.754977       4.833228      -0.183306      -0.458766      12.912937      -3.591935      11.518767          -0.000001
          124              C       5.562496      16.136954       3.884695      -0.029990      36.391953 0.45215925E+03  0.10695878E+05                                 9.646295                            7.132518      -0.048101       1.993289                    0.999194      27.543940      78.484505       0.613699       0.421916      -1.064608      -0.010539      -0.028085       0.035431       0.046424      -0.008095       0.004157       0.008736       0.015423      -0.008836      -0.016569       0.003904       0.012665             11.710499       5.267771       0.127661      -0.839967      14.829998      -5.783381      15.033728           0.000002
          125              C       5.445046      16.476817       5.237544      -0.115932      31.143546 0.44787387E+03  0.10660543E+05                                 8.715087                            7.149388       0.036778       1.981156                    0.999742      29.909084      87.922973       0.601270       0.427970      -1.051745       0.004906      -0.025980      -0.007758       0.027554      -0.004299       0.011642       0.024481      -0.021224      -0.040153      -0.032254       0.001293       0.030961              9.652820       5.192016       0.199128      -0.675221      11.276392      -3.292540      12.490052           0.000001
          126              C       5.354910      15.502291       6.202723      -0.133640      31.524269 0.46119602E+03  0.11076113E+05                                 8.836063                            7.298779      -0.034216       1.958156                    0.999327      30.320267      90.000351       0.588787       0.433158      -1.046903       0.009027      -0.007958      -0.023017       0.025973       0.003261      -0.002814       0.021315       0.018747       0.044716      -0.028113       0.002455       0.025658              9.749111       5.386156      -0.210163      -0.351934      13.355427      -2.722716      10.505750           0.000001
          127              C       5.263408      13.104468       6.940096       0.570153      21.245443 0.26319235E+03  0.55430799E+04                                 7.185620                            5.826595      -0.169131       1.992914                    0.999237      23.207065      66.418707       0.601230       0.483713      -1.009350      -0.011261      -0.054927       0.021765       0.060146      -0.001174       0.027821       0.018614       0.130599      -0.158034      -0.069202      -0.027652       0.096854              8.079111       4.636679      -0.088443      -0.555676      11.434787      -2.283563       8.165866           0.000006
          128              C       5.591176      17.199732       2.829593       0.599194      23.305636 0.25295924E+03  0.52685790E+04                                 7.611749                            5.687654      -0.055079       2.036290                    0.999543      22.610360      64.096080       0.613220       0.479564      -1.012759      -0.015826       0.046154      -0.043939       0.065661       0.020254       0.018019       0.025345       0.124333      -0.121503      -0.066592      -0.022797       0.089388              9.039246       4.618019      -0.188519      -0.928084      10.225840      -2.764437      12.273880           0.000005
          129              C       2.787394       0.140827       0.769346       0.604400      23.960184 0.24772071E+03  0.51196360E+04                                 7.694275                            5.601945       0.037715       2.071806                    0.999651      22.218602      62.227692       0.623854       0.475058      -1.017713       0.062160      -0.003497       0.028259       0.068372       0.016454      -0.024258      -0.066721      -0.102407       0.107476      -0.074497      -0.031547       0.106044              9.201833      13.799181      -0.576112       1.188559       6.497372       2.568757       7.308946           0.000004
          130              C       1.328826       0.061964       0.391667      -0.020019      38.121765 0.43369544E+03  0.10100221E+05                                 9.786999                            6.883551       0.034374       2.017775                    0.999286      26.968453      74.966503       0.641931       0.409705      -1.078029      -0.046723      -0.019940      -0.004737       0.051021      -0.006002       0.001672      -0.000693      -0.023043      -0.025360      -0.010095      -0.007168       0.017263             12.141307      19.805435      -0.339654       2.416226       6.730495       2.911808       9.887993           0.000002
          131              C       0.338694       0.668461       1.151021      -0.111667      34.051111 0.42622761E+03  0.99960769E+04                                 9.193621                            6.939747       0.107045       2.010260                    0.999729      29.189609      84.500053       0.616369       0.423718      -1.056943      -0.013040      -0.014760      -0.018259       0.026856      -0.000532       0.003974       0.008349      -0.039479       0.054974      -0.029273       0.005439       0.023834             10.618555      16.170521      -0.481228       1.153181       6.757207       2.751862       8.927938           0.000001
          132              C       0.961453      18.198668      19.209658      -0.099346      32.988091 0.40677737E+03  0.94196935E+04                                 8.961192                            6.744164       0.092334       2.006398                    0.999693      28.744831      82.415253       0.630805       0.419306      -1.060779      -0.020662       0.001363       0.016452       0.026447      -0.020238      -0.022080      -0.003544      -0.027564       0.010911      -0.037450       0.011133       0.026317             10.362563      15.199953       0.482391       2.408796       6.228907       2.966902       9.658828           0.000001
          133              C       5.327596      14.779377      19.469437       0.146033      24.392409 0.30291861E+03  0.64995944E+04                                 7.345858                            5.850174       0.379703       2.162866                    0.999758      24.418266      66.829867       0.673756       0.423685      -1.060739      -0.007441       0.037450      -0.032460       0.050115      -0.009659      -0.011250      -0.013356       0.111311      -0.057999      -0.053024      -0.014323       0.067347              8.011406       4.053511       0.339539       0.654969       9.823033       0.397153      10.157676           0.000002
          134              C       5.184197      13.541972      18.786018      -0.097328      28.919746 0.40483740E+03  0.93460785E+04                                 8.231733                            6.770569       0.171678       2.057677                    0.998933      27.833562      79.195068       0.624822       0.424621      -1.059423      -0.010781       0.002711      -0.009872       0.014867      -0.002116      -0.002800      -0.003863       0.037106      -0.012704      -0.017763      -0.003295       0.021057              8.815399       4.699631       0.341426       0.708593      11.679346      -0.224612      10.067220           0.000001
          135              C       5.005291      13.579526      17.437166      -0.018611      27.951140 0.40480342E+03  0.94449853E+04                                 8.351735                            6.991483      -0.291522       1.912317                    0.997795      28.328276      83.895060       0.579727       0.452820      -1.031504      -0.011968       0.015183       0.007623       0.020782       0.001167      -0.009208       0.003003       0.083026      -0.126798      -0.043482      -0.019976       0.063458              8.935989       5.100712       0.157141       0.669921      11.440885      -1.237496      10.266370           0.000002
          136              C       4.949297      14.781254      16.789717      -0.078211      34.507804 0.45980974E+03  0.10986943E+05                                 9.336363                            7.292645      -0.249028       1.925967                    0.998633      28.432784      83.004226       0.590995       0.433734      -1.051086      -0.006189      -0.030972       0.008285       0.032653       0.005161      -0.008399      -0.001373       0.037946       0.014158      -0.022024       0.000432       0.021592             10.419141       5.431925       0.347717       1.193638      13.202465       0.137546      12.623034           0.000001
          137              C       4.793607      14.792521      15.340949       0.304260      26.301338 0.34997782E+03  0.78585142E+04                                 8.088926                            6.633937      -0.527589       1.877011                    0.996691      25.051149      72.313317       0.578459       0.471556      -1.023117      -0.001957      -0.044650      -0.005176       0.044992      -0.005360      -0.018211      -0.014892       0.189276      -0.172440      -0.078342      -0.046930       0.125272              8.723069       5.094087      -0.104735       0.898517      10.690763       0.479999      10.384356           0.000004
          138              C       4.758099      16.155731      14.665524       0.278064      28.262184 0.38508868E+03  0.88034271E+04                                 8.386502                            6.889216      -0.364698       1.923749                    0.997743      25.209198      72.009275       0.579702       0.462179      -1.034415       0.000836       0.024512      -0.042230       0.048836       0.005688      -0.001926       0.005002       0.193954      -0.230748      -0.078238      -0.057378       0.135616              9.012008       4.977075      -0.197756       0.761112      11.364100      -0.297138      10.694849           0.000003
          139              C       4.799070      17.393135      15.528789      -0.062558      34.707854 0.45849692E+03  0.10890957E+05                                 9.247118                            7.190799      -0.016816       1.998641                    0.999265      27.917181      79.889561       0.609716       0.422911      -1.063262       0.005544       0.029283      -0.032323       0.043966      -0.000487      -0.008297       0.013855       0.026606      -0.031596      -0.024008       0.002575       0.021433             10.323501       5.181829      -0.319946       1.516705      14.125745      -0.424380      11.662929           0.000001
          140              C       4.624260      18.668093      14.991247      -0.011362      28.309667 0.38124924E+03  0.87205116E+04                                 8.269368                            6.666860       0.016779       2.015295                    0.999221      27.360794      78.962910       0.612503       0.437185      -1.045686       0.003347      -0.006337       0.018752       0.020075      -0.001132      -0.009813      -0.015261       0.082632      -0.099575      -0.045497      -0.013462       0.058960              9.007572       4.815314      -0.138620       1.315719      12.360598      -0.808919       9.846805           0.000000
          141              C       4.672060       0.959505      15.792565      -0.108332      28.704351 0.39181916E+03  0.89773958E+04                                 8.188960                            6.646794       0.322812       2.108689                    0.999330      27.646607      78.522412       0.632225       0.422834      -1.059894       0.000023      -0.010133      -0.003505       0.010722      -0.002404       0.002164       0.000731       0.028169      -0.007502      -0.013117      -0.002662       0.015779              8.900024       4.933328      -0.213852       1.472505      11.570525      -0.853034      10.196219           0.000000
          142              C       4.931543       0.783001      17.147412       0.125808      23.863893 0.31890724E+03  0.69476106E+04                                 7.264630                            6.027444       0.284053       2.122460                    0.999711      25.145635      69.883674       0.658115       0.427202      -1.056051       0.009618      -0.042997       0.005773       0.044436       0.002287      -0.018971       0.011624       0.036111      -0.114297      -0.045620       0.003995       0.041626              7.767499       4.543561      -0.082467       1.113571       9.302351      -0.826974       9.456585           0.000002
          143              C       5.009388      17.259818      16.865652       0.136744      32.954311 0.40639847E+03  0.94377477E+04                                 9.187126                            6.942304      -0.204927       1.948593                    0.999463      26.821751      77.789677       0.593067       0.444720      -1.042074       0.006074       0.046970       0.033794       0.058181      -0.001298      -0.022309      -0.003373       0.050484      -0.111040      -0.043120      -0.006384       0.049504             10.494557       5.190321      -0.033912       1.469863      14.074555      -1.003998      12.218794           0.000002
          144              C       5.102255      15.932285      17.527089       0.158858      32.529626 0.38967026E+03  0.89745071E+04                                 9.177486                            6.845197      -0.252299       1.941538                    0.999305      26.496540      77.083391       0.589776       0.450927      -1.036174       0.005653      -0.007408       0.057738       0.058486      -0.007110      -0.018762      -0.016367       0.067091      -0.080853      -0.044257      -0.007392       0.051650             10.600085       5.165124       0.181100       1.204488      14.375131      -0.081616      12.259999           0.000003
          145              C       8.255657      14.005764      15.848517      -0.021926      33.689464 0.46799166E+03  0.11188414E+05                                 9.203853                            7.299868      -0.132217       1.964190                    0.998933      27.910277      80.475280       0.600002       0.426995      -1.059306       0.003121      -0.038276      -0.027593       0.047288       0.008269       0.000477      -0.008666       0.012193      -0.023190      -0.015273       0.000512       0.014760             10.609272       5.458919      -0.139313       0.679906      14.487186       4.143254      11.881710           0.000002
          146              C       8.105430      14.351261      14.533636      -0.105840      30.180078 0.42977058E+03  0.10130580E+05                                 8.579135                            7.051990      -0.019382       1.975129                    0.999370      29.339354      85.993535       0.598812       0.433928      -1.047503       0.005941      -0.022376      -0.011350       0.025784       0.003238      -0.000874      -0.018383       0.004835      -0.056552      -0.028408       0.010173       0.018235              9.383752       5.148710      -0.276443       0.575755      11.574640       3.108677      11.427905           0.000000
          147              C       8.031682      13.348569      13.574452      -0.089188      31.090364 0.41727404E+03  0.97548582E+04                                 8.735667                            6.933542       0.049861       1.997215                    0.999691      28.979621      84.337623       0.606438       0.432036      -1.049600       0.004168       0.009610       0.031088       0.032805      -0.004789      -0.000941      -0.022537       0.046315       0.025768      -0.038676       0.018112       0.020563              9.754977       4.833229      -0.183306       0.458766      12.912936       3.591934      11.518766          -0.000001
          148              C       8.094504      12.028546      13.876195      -0.029990      36.391947 0.45215920E+03  0.10695876E+05                                 9.646295                            7.132518      -0.048101       1.993289                    0.999194      27.543938      78.484500       0.613699       0.421916      -1.064608       0.010539       0.028085       0.035431       0.046424      -0.008095      -0.004157      -0.008736       0.015423      -0.008836      -0.016569       0.003904       0.012665             11.710498       5.267771       0.127660       0.839967      14.829996       5.783380      15.033726           0.000002
          149              C       8.211954      11.688683      15.229044      -0.115932      31.143544 0.44787377E+03  0.10660540E+05                                 8.715087                            7.149387       0.036778       1.981156                    0.999742      29.909084      87.922973       0.601270       0.427970      -1.051745      -0.004906       0.025980      -0.007758       0.027554      -0.004299      -0.011642      -0.024481      -0.021224      -0.040153      -0.032254       0.001293       0.030961              9.652820       5.192016       0.199128       0.675221      11.276394       3.292544      12.490050           0.000001
          150              C       8.302090      12.663209      16.194223      -0.133640      31.524271 0.46119601E+03  0.11076113E+05                                 8.836064                            7.298779      -0.034216       1.958156                    0.999327      30.320267      90.000353       0.588787       0.433158      -1.046903      -0.009027       0.007958      -0.023017       0.025973       0.003261       0.002814      -0.021315       0.018747       0.044715      -0.028113       0.002455       0.025658              9.749112       5.386156      -0.210161       0.351934      13.355429       2.722717      10.505752           0.000001
          151              C       8.393592      15.061032      16.931596       0.570154      21.245441 0.26319230E+03  0.55430786E+04                                 7.185620                            5.826595      -0.169132       1.992914                    0.999237      23.207063      66.418704       0.601230       0.483713      -1.009350       0.011261       0.054927       0.021765       0.060146      -0.001174      -0.027821      -0.018614       0.130600      -0.158034      -0.069202      -0.027652       0.096854              8.079111       4.636679      -0.088444       0.555675      11.434788       2.283563       8.165866           0.000006
          152              C       8.065824      10.965768      12.821093       0.599194      23.305631 0.25295917E+03  0.52685772E+04                                 7.611749                            5.687653      -0.055079       2.036290                    0.999543      22.610358      64.096074       0.613220       0.479565      -1.012759       0.015826      -0.046154      -0.043939       0.065661       0.020254      -0.018019      -0.025345       0.124333      -0.121504      -0.066592      -0.022797       0.089388              9.039245       4.618018      -0.188519       0.928082      10.225838       2.764436      12.273880           0.000005
          153              C      10.869606       9.247672      10.760846       0.604400      23.960182 0.24772070E+03  0.51196358E+04                                 7.694274                            5.601945       0.037715       2.071806                    0.999651      22.218601      62.227690       0.623854       0.475058      -1.017713      -0.062160       0.003497       0.028259       0.068372       0.016454       0.024258       0.066721      -0.102407       0.107476      -0.074497      -0.031547       0.106044              9.201833      13.799178      -0.576108      -1.188563       6.497373      -2.568758       7.308947           0.000004
          154              C      12.328174       9.326536      10.383167      -0.020018      38.121773 0.43369550E+03  0.10100223E+05                                 9.787000                            6.883551       0.034374       2.017775                    0.999286      26.968454      74.966504       0.641931       0.409705      -1.078029       0.046723       0.019940      -0.004737       0.051021      -0.006002      -0.001672       0.000693      -0.023043      -0.025360      -0.010095      -0.007168       0.017263             12.141309      19.805437      -0.339651      -2.416228       6.730495      -2.911809       9.887995           0.000002
          155              C      13.318306       8.720039      11.142521      -0.111667      34.051104 0.42622751E+03  0.99960741E+04                                 9.193620                            6.939747       0.107045       2.010260                    0.999729      29.189610      84.500058       0.616369       0.423718      -1.056943       0.013040       0.014760      -0.018259       0.026856      -0.000532      -0.003974      -0.008349      -0.039479       0.054974      -0.029273       0.005439       0.023834             10.618553      16.170516      -0.481229      -1.153178       6.757206      -2.751863       8.927938           0.000002
          156              C      12.695547       9.966832       9.218158      -0.099346      32.988077 0.40677710E+03  0.94196860E+04                                 8.961189                            6.744162       0.092334       2.006398                    0.999693      28.744830      82.415250       0.630805       0.419306      -1.060779       0.020662      -0.001363       0.016452       0.026447      -0.020238       0.022080       0.003544      -0.027564       0.010911      -0.037450       0.011133       0.026317             10.362560      15.199945       0.482391      -2.408795       6.228906      -2.966903       9.658828           0.000001
          157              C       8.329404      13.386123       9.477937       0.146033      24.392411 0.30291864E+03  0.64995953E+04                                 7.345859                            5.850175       0.379703       2.162866                    0.999758      24.418267      66.829871       0.673756       0.423685      -1.060739       0.007441      -0.037450      -0.032460       0.050115      -0.009659       0.011250       0.013356       0.111312      -0.057999      -0.053024      -0.014323       0.067347              8.011407       4.053511       0.339539      -0.654969       9.823034      -0.397153      10.157676           0.000002
          158              C       8.472803      14.623528       8.794518      -0.097328      28.919743 0.40483736E+03  0.93460771E+04                                 8.231732                            6.770568       0.171679       2.057677                    0.998933      27.833561      79.195062       0.624822       0.424620      -1.059423       0.010781      -0.002711      -0.009872       0.014867      -0.002116       0.002800       0.003863       0.037106      -0.012704      -0.017763      -0.003295       0.021057              8.815398       4.699631       0.341426      -0.708593      11.679345       0.224612      10.067219           0.000001
          159              C       8.651709      14.585974       7.445666      -0.018612      27.951144 0.40480350E+03  0.94449876E+04                                 8.351735                            6.991484      -0.291522       1.912317                    0.997795      28.328279      83.895071       0.579727       0.452820      -1.031504       0.011968      -0.015183       0.007623       0.020782       0.001167       0.009208      -0.003003       0.083026      -0.126798      -0.043482      -0.019976       0.063458              8.935990       5.100712       0.157141      -0.669921      11.440886       1.237496      10.266371           0.000002
          160              C       8.707703      13.384246       6.798217      -0.078210      34.507799 0.45980968E+03  0.10986941E+05                                 9.336362                            7.292644      -0.249027       1.925967                    0.998633      28.432781      83.004214       0.590996       0.433734      -1.051086       0.006189       0.030972       0.008286       0.032653       0.005161       0.008399       0.001373       0.037946       0.014158      -0.022024       0.000432       0.021592             10.419140       5.431925       0.347717      -1.193637      13.202463      -0.137545      12.623032           0.000001
          161              C       8.863393      13.372979       5.349449       0.304260      26.301336 0.34997778E+03  0.78585132E+04                                 8.088926                            6.633937      -0.527589       1.877011                    0.996691      25.051147      72.313310       0.578459       0.471556      -1.023117       0.001957       0.044650      -0.005176       0.044992      -0.005360       0.018211       0.014892       0.189276      -0.172440      -0.078342      -0.046930       0.125272              8.723068       5.094087      -0.104735      -0.898517      10.690762      -0.479998      10.384355           0.000004
          162              C       8.898901      12.009769       4.674024       0.278064      28.262179 0.38508860E+03  0.88034248E+04                                 8.386501                            6.889215      -0.364697       1.923749                    0.997743      25.209195      72.009264       0.579702       0.462179      -1.034415      -0.000836      -0.024512      -0.042230       0.048836       0.005688       0.001926      -0.005002       0.193954      -0.230748      -0.078238      -0.057378       0.135617              9.012007       4.977075      -0.197756      -0.761112      11.364098       0.297138      10.694848           0.000003
          163              C       8.857930      10.772365       5.537289      -0.062558      34.707854 0.45849693E+03  0.10890957E+05                                 9.247117                            7.190799      -0.016816       1.998641                    0.999265      27.917181      79.889559       0.609716       0.422911      -1.063262      -0.005544      -0.029283      -0.032323       0.043966      -0.000487       0.008297      -0.013855       0.026606      -0.031596      -0.024008       0.002575       0.021433             10.323501       5.181829      -0.319946      -1.516705      14.125745       0.424381      11.662928           0.000001
          164              C       9.032740       9.497407       4.999747      -0.011362      28.309668 0.38124925E+03  0.87205117E+04                                 8.269368                            6.666860       0.016779       2.015295                    0.999221      27.360795      78.962914       0.612503       0.437185      -1.045686      -0.003347       0.006337       0.018752       0.020075      -0.001132       0.009813       0.015261       0.082632      -0.099575      -0.045497      -0.013462       0.058960              9.007572       4.815314      -0.138620      -1.315719      12.360598       0.808919       9.846806          -0.000000
          165              C       8.984940       8.428995       5.801065      -0.108332      28.704372 0.39181952E+03  0.89774059E+04                                 8.188965                            6.646797       0.322812       2.108689                    0.999330      27.646610      78.522426       0.632224       0.422834      -1.059894      -0.000023       0.010133      -0.003505       0.010722      -0.002404      -0.002164      -0.000731       0.028169      -0.007502      -0.013117      -0.002662       0.015779              8.900029       4.933331      -0.213851      -1.472506      11.570533       0.853034      10.196223           0.000000
          166              C       8.725457       8.605499       7.155912       0.125808      23.863896 0.31890730E+03  0.69476122E+04                                 7.264631                            6.027445       0.284052       2.122460                    0.999711      25.145638      69.883689       0.658115       0.427202      -1.056051      -0.009618       0.042997       0.005773       0.044436       0.002287       0.018971      -0.011624       0.036111      -0.114297      -0.045620       0.003995       0.041626              7.767501       4.543562      -0.082468      -1.113571       9.302353       0.826975       9.456587           0.000002
          167              C       8.647612      10.905682       6.874152       0.136744      32.954310 0.40639845E+03  0.94377470E+04                                 9.187126                            6.942303      -0.204927       1.948593                    0.999463      26.821750      77.789673       0.593067       0.444720      -1.042074      -0.006074      -0.046970       0.033794       0.058181      -0.001298       0.022309       0.003373       0.050484      -0.111040      -0.043120      -0.006384       0.049504             10.494556       5.190321      -0.033912      -1.469863      14.074555       1.003999      12.218793           0.000002
          168              C       8.554745      12.233215       7.535589       0.158858      32.529625 0.38967024E+03  0.89745067E+04                                 9.177485                            6.845197      -0.252299       1.941538                    0.999305      26.496539      77.083387       0.589776       0.450927      -1.036174      -0.005653       0.007408       0.057738       0.058486      -0.007110       0.018762       0.016367       0.067091      -0.080853      -0.044257      -0.007392       0.051650             10.600085       5.165124       0.181100      -1.204488      14.375131       0.081617      12.259999           0.000003
          169              C       8.255657       4.617264      14.125983      -0.021926      33.689462 0.46799163E+03  0.11188414E+05                                 9.203853                            7.299868      -0.132217       1.964190                    0.998933      27.910277      80.475283       0.600002       0.426995      -1.059306       0.003121      -0.038276       0.027593       0.047288       0.008269      -0.000477       0.008666       0.012193      -0.023190      -0.015272       0.000512       0.014760             10.609272       5.458919      -0.139314      -0.679906      14.487186      -4.143255      11.881711           0.000002
          170              C       8.105430       4.962761      15.440864      -0.105841      30.180087 0.42977074E+03  0.10130585E+05                                 8.579138                            7.051993      -0.019383       1.975129                    0.999370      29.339360      85.993566       0.598812       0.433928      -1.047503       0.005941      -0.022376       0.011350       0.025784       0.003238       0.000874       0.018383       0.004835      -0.056552      -0.028408       0.010173       0.018235              9.383755       5.148712      -0.276443      -0.575755      11.574644      -3.108680      11.427910          -0.000000
          171              C       8.031682       3.960069      16.400048      -0.089188      31.090364 0.41727406E+03  0.97548586E+04                                 8.735667                            6.933543       0.049860       1.997215                    0.999691      28.979622      84.337628       0.606438       0.432036      -1.049600       0.004168       0.009610      -0.031088       0.032805      -0.004789       0.000941       0.022537       0.046315       0.025768      -0.038676       0.018112       0.020563              9.754977       4.833229      -0.183306      -0.458766      12.912936      -3.591934      11.518767          -0.000001
          172              C       8.094504       2.640046      16.098305      -0.029990      36.391948 0.45215921E+03  0.10695876E+05                                 9.646295                            7.132518      -0.048101       1.993289                    0.999194      27.543939      78.484505       0.613699       0.421916      -1.064608       0.010539       0.028085      -0.035431       0.046424      -0.008095       0.004157       0.008736       0.015423      -0.008836      -0.016569       0.003903       0.012665             11.710498       5.267771       0.127660      -0.839967      14.829997      -5.783380      15.033726           0.000002
          173              C       8.211954       2.300183      14.745456      -0.115932      31.143547 0.44787386E+03  0.10660542E+05                                 8.715088                            7.149388       0.036777       1.981156                    0.999742      29.909087      87.922986       0.601270       0.427970      -1.051745      -0.004906       0.025980       0.007758       0.027554      -0.004299       0.011642       0.024481      -0.021224      -0.040153      -0.032254       0.001293       0.030961              9.652821       5.192017       0.199128      -0.675222      11.276395      -3.292544      12.490051           0.000001
          174              C       8.302090       3.274709      13.780277      -0.133640      31.524270 0.46119602E+03  0.11076113E+05                                 8.836064                            7.298779      -0.034216       1.958156                    0.999327      30.320266      90.000349       0.588787       0.433158      -1.046903      -0.009027       0.007958       0.023017       0.025973       0.003261      -0.002814       0.021315       0.018747       0.044716      -0.028113       0.002455       0.025658              9.749112       5.386156      -0.210161      -0.351934      13.355429      -2.722717      10.505751           0.000001
          175              C       8.393592       5.672532      13.042904       0.570153      21.245446 0.26319238E+03  0.55430805E+04                                 7.185621                            5.826596      -0.169131       1.992914                    0.999237      23.207066      66.418712       0.601230       0.483713      -1.009350       0.011261       0.054927      -0.021765       0.060146      -0.001174       0.027821       0.018614       0.130600      -0.158034      -0.069202      -0.027652       0.096854              8.079112       4.636680      -0.088445      -0.555675      11.434790      -2.283564       8.165868           0.000006
          176              C       8.065824       1.577268      17.153407       0.599194      23.305633 0.25295919E+03  0.52685778E+04                                 7.611749                            5.687653      -0.055078       2.036290                    0.999543      22.610359      64.096077       0.613220       0.479565      -1.012759       0.015826      -0.046154       0.043939       0.065661       0.020254       0.018019       0.025345       0.124333      -0.121504      -0.066592      -0.022797       0.089389              9.039246       4.618018      -0.188519      -0.928082      10.225839      -2.764436      12.273880           0.000005
          177              C      10.869606      18.636173      19.213654       0.604400      23.960199 0.24772092E+03  0.51196419E+04                                 7.694279                            5.601949       0.037711       2.071804                    0.999651      22.218619      62.227772       0.623853       0.475058      -1.017713      -0.062160       0.003497      -0.028259       0.068372       0.016454      -0.024258      -0.066721      -0.102407       0.107475      -0.074497      -0.031547       0.106045              9.201838      13.799188      -0.576113       1.188558       6.497377       2.568758       7.308950           0.000004
          178              C      12.328174      18.715036      19.591333      -0.020022      38.121964 0.43369802E+03  0.10100296E+05                                 9.787034                            6.883572       0.034371       2.017773                    0.999286      26.968524      74.966744       0.641930       0.409705      -1.078029       0.046723       0.019940       0.004737       0.051021      -0.006002       0.001672      -0.000693      -0.023042      -0.025361      -0.010095      -0.007167       0.017262             12.141354      19.805525      -0.339655       2.416240       6.730514       2.911816       9.888022           0.000002
          179              C      13.318306      18.108539      18.831979      -0.111650      34.050679 0.42622093E+03  0.99958773E+04                                 9.193527                            6.939678       0.107065       2.010269                    0.999729      29.189390      84.499136       0.616375       0.423716      -1.056944       0.013040       0.014760       0.018259       0.026857      -0.000532       0.003974       0.008349      -0.039478       0.054972      -0.029272       0.005438       0.023834             10.618444      16.170326      -0.481216       1.153173       6.757144       2.751840       8.927860           0.000001
          180              C      12.695547       0.578332       0.773342      -0.099329      32.987662 0.40677096E+03  0.94195048E+04                                 8.961099                            6.744098       0.092352       2.006406                    0.999693      28.744623      82.414393       0.630810       0.419304      -1.060780       0.020663      -0.001363      -0.016452       0.026448      -0.020238      -0.022079      -0.003544      -0.027562       0.010911      -0.037449       0.011132       0.026317             10.362451      15.199780       0.482374       2.408749       6.228846       2.966870       9.658727           0.000001
          181              C       8.329404       3.997623       0.513563       0.146033      24.392406 0.30291857E+03  0.64995934E+04                                 7.345857                            5.850174       0.379703       2.162866                    0.999758      24.418264      66.829857       0.673756       0.423685      -1.060739       0.007441      -0.037450       0.032460       0.050115      -0.009659      -0.011250      -0.013356       0.111312      -0.057999      -0.053024      -0.014323       0.067347              8.011405       4.053510       0.339539       0.654969       9.823032       0.397153      10.157674           0.000002
          182              C       8.472803       5.235028       1.196982      -0.097328      28.919752 0.40483748E+03  0.93460810E+04                                 8.231735                            6.770570       0.171677       2.057676                    0.998933      27.833567      79.195090       0.624822       0.424621      -1.059423       0.010781      -0.002711       0.009872       0.014867      -0.002116      -0.002800      -0.003863       0.037106      -0.012704      -0.017763      -0.003295       0.021057              8.815401       4.699632       0.341426       0.708593      11.679349      -0.224612      10.067221           0.000001
          183              C       8.651709       5.197474       2.545834      -0.018612      27.951146 0.40480351E+03  0.94449881E+04                                 8.351736                            6.991484      -0.291523       1.912317                    0.997795      28.328281      83.895079       0.579727       0.452820      -1.031504       0.011968      -0.015183      -0.007623       0.020782       0.001167      -0.009208       0.003003       0.083027      -0.126798      -0.043482      -0.019976       0.063458              8.935990       5.100713       0.157141       0.669921      11.440887      -1.237496      10.266371           0.000002
          184              C       8.707703       3.995746       3.193283      -0.078210      34.507802 0.45980971E+03  0.10986942E+05                                 9.336362                            7.292644      -0.249028       1.925967                    0.998633      28.432782      83.004216       0.590996       0.433734      -1.051086       0.006189       0.030972      -0.008285       0.032653       0.005161      -0.008399      -0.001373       0.037946       0.014158      -0.022024       0.000432       0.021592             10.419141       5.431925       0.347717       1.193637      13.202464       0.137546      12.623032           0.000001
          185              C       8.863393       3.984479       4.642051       0.304260      26.301337 0.34997779E+03  0.78585135E+04                                 8.088926                            6.633937      -0.527589       1.877011                    0.996691      25.051148      72.313315       0.578459       0.471556      -1.023117       0.001957       0.044650       0.005176       0.044992      -0.005360      -0.018211      -0.014892       0.189276      -0.172440      -0.078342      -0.046930       0.125272              8.723069       5.094087      -0.104735       0.898517      10.690763       0.479999      10.384356           0.000004
          186              C       8.898901       2.621269       5.317476       0.278064      28.262183 0.38508866E+03  0.88034264E+04                                 8.386501                            6.889215      -0.364697       1.923749                    0.997743      25.209196      72.009263       0.579702       0.462179      -1.034415      -0.000836      -0.024512       0.042230       0.048836       0.005688      -0.001926       0.005002       0.193954      -0.230748      -0.078238      -0.057378       0.135616              9.012007       4.977075      -0.197756       0.761111      11.364099      -0.297138      10.694848           0.000003
          187              C       8.857930       1.383865       4.454211      -0.062558      34.707854 0.45849693E+03  0.10890957E+05                                 9.247117                            7.190799      -0.016815       1.998641                    0.999265      27.917181      79.889556       0.609716       0.422911      -1.063262      -0.005544      -0.029283       0.032323       0.043966      -0.000487      -0.008297       0.013855       0.026606      -0.031596      -0.024008       0.002575       0.021433             10.323500       5.181829      -0.319946       1.516705      14.125744      -0.424380      11.662928           0.000001
          188              C       9.032740       0.108907       4.991753      -0.011362      28.309659 0.38124913E+03  0.87205082E+04                                 8.269366                            6.666859       0.016780       2.015295                    0.999221      27.360788      78.962883       0.612503       0.437185      -1.045686      -0.003347       0.006337      -0.018752       0.020075      -0.001132      -0.009814      -0.015261       0.082632      -0.099575      -0.045497      -0.013462       0.058960              9.007570       4.815313      -0.138620       1.315718      12.360595      -0.808919       9.846802          -0.000000
          189              C       8.984940      17.817495       4.190435      -0.108332      28.704351 0.39181919E+03  0.89773968E+04                                 8.188961                            6.646794       0.322813       2.108689                    0.999330      27.646608      78.522416       0.632225       0.422834      -1.059894      -0.000023       0.010133       0.003505       0.010722      -0.002404       0.002164       0.000731       0.028169      -0.007502      -0.013117      -0.002662       0.015779              8.900024       4.933329      -0.213852       1.472505      11.570525      -0.853034      10.196219          -0.000000
          190              C       8.725457      17.993999       2.835588       0.125808      23.863887 0.31890713E+03  0.69476080E+04                                 7.264629                            6.027443       0.284052       2.122460                    0.999711      25.145638      69.883690       0.658115       0.427202      -1.056051      -0.009618       0.042997      -0.005773       0.044436       0.002287      -0.018971       0.011624       0.036111      -0.114297      -0.045620       0.003995       0.041625              7.767499       4.543561      -0.082467       1.113570       9.302354      -0.826975       9.456582           0.000002
          191              C       8.647612       1.517182       3.117348       0.136744      32.954313 0.40639850E+03  0.94377484E+04                                 9.187127                            6.942304      -0.204927       1.948593                    0.999463      26.821752      77.789680       0.593067       0.444720      -1.042074      -0.006074      -0.046970      -0.033794       0.058181      -0.001298      -0.022309      -0.003373       0.050484      -0.111040      -0.043120      -0.006384       0.049504             10.494557       5.190322      -0.033912       1.469863      14.074556      -1.003998      12.218794           0.000002
          192              C       8.554745       2.844715       2.455911       0.158858      32.529625 0.38967023E+03  0.89745063E+04                                 9.177486                            6.845198      -0.252299       1.941538                    0.999305      26.496539      77.083390       0.589776       0.450927      -1.036174      -0.005653       0.007408      -0.057738       0.058486      -0.007110      -0.018762      -0.016367       0.067091      -0.080853      -0.044257      -0.007392       0.051650             10.600085       5.165124       0.181100       1.204488      14.375133      -0.081616      12.259999           0.000003
          193              C       5.401344       4.771236       4.134483      -0.021926      33.689462 0.46799165E+03  0.11188414E+05                                 9.203852                            7.299868      -0.132217       1.964190                    0.998933      27.910277      80.475279       0.600002       0.426995      -1.059306      -0.003121       0.038276       0.027593       0.047288       0.008269       0.000477      -0.008666       0.012193      -0.023190      -0.015272       0.000512       0.014760             10.609271       5.458918      -0.139314       0.679905      14.487184       4.143254      11.881710           0.000002
          194              C       5.551570       4.425739       5.449364      -0.105841      30.180080 0.42977061E+03  0.10130580E+05                                 8.579136                            7.051991      -0.019382       1.975129                    0.999370      29.339356      85.993545       0.598812       0.433928      -1.047503      -0.005941       0.022376       0.011350       0.025784       0.003238      -0.000874      -0.018383       0.004835      -0.056552      -0.028408       0.010173       0.018235              9.383753       5.148710      -0.276443       0.575753      11.574641       3.108678      11.427908          -0.000000
          195              C       5.625318       5.428431       6.408548      -0.089188      31.090359 0.41727396E+03  0.97548558E+04                                 8.735666                            6.933542       0.049860       1.997215                    0.999691      28.979618      84.337611       0.606438       0.432036      -1.049600      -0.004168      -0.009610      -0.031088       0.032805      -0.004789      -0.000941      -0.022537       0.046315       0.025768      -0.038676       0.018112       0.020563              9.754976       4.833228      -0.183306       0.458766      12.912934       3.591933      11.518765          -0.000001
          196              C       5.562496       6.748454       6.106805      -0.029990      36.391947 0.45215923E+03  0.10695877E+05                                 9.646294                            7.132517      -0.048101       1.993289                    0.999194      27.543939      78.484501       0.613699       0.421916      -1.064608      -0.010539      -0.028085      -0.035431       0.046424      -0.008095      -0.004157      -0.008736       0.015423      -0.008836      -0.016569       0.003904       0.012665             11.710497       5.267771       0.127660       0.839967      14.829996       5.783379      15.033724           0.000002
          197              C       5.445046       7.088317       4.753956      -0.115933      31.143547 0.44787387E+03  0.10660542E+05                                 8.715088                            7.149388       0.036777       1.981156                    0.999742      29.909087      87.922987       0.601270       0.427970      -1.051745       0.004906      -0.025980       0.007758       0.027554      -0.004299      -0.011642      -0.024481      -0.021224      -0.040153      -0.032254       0.001293       0.030961              9.652821       5.192017       0.199128       0.675221      11.276396       3.292544      12.490051           0.000001
          198              C       5.354910       6.113791       3.788777      -0.133640      31.524269 0.46119600E+03  0.11076113E+05                                 8.836063                            7.298779      -0.034216       1.958156                    0.999327      30.320265      90.000343       0.588787       0.433158      -1.046903       0.009027      -0.007958       0.023017       0.025973       0.003261       0.002814      -0.021315       0.018747       0.044716      -0.028113       0.002455       0.025658              9.749112       5.386156      -0.210163       0.351934      13.355428       2.722717      10.505750           0.000001
          199              C       5.263408       3.715968       3.051404       0.570153      21.245442 0.26319234E+03  0.55430795E+04                                 7.185620                            5.826596      -0.169132       1.992914                    0.999237      23.207064      66.418706       0.601230       0.483713      -1.009350      -0.011261      -0.054927      -0.021765       0.060146      -0.001174      -0.027821      -0.018614       0.130600      -0.158034      -0.069202      -0.027652       0.096854              8.079111       4.636680      -0.088443       0.555676      11.434788       2.283563       8.165867           0.000006
          200              C       5.591176       7.811232       7.161907       0.599194      23.305633 0.25295921E+03  0.52685783E+04                                 7.611749                            5.687654      -0.055078       2.036290                    0.999543      22.610358      64.096074       0.613220       0.479565      -1.012759      -0.015826       0.046154       0.043939       0.065661       0.020254      -0.018019      -0.025345       0.124333      -0.121504      -0.066592      -0.022797       0.089389              9.039246       4.618019      -0.188519       0.928084      10.225839       2.764436      12.273879           0.000005
          201              C       2.787394       9.529327       9.222155       0.604400      23.960201 0.24772092E+03  0.51196419E+04                                 7.694280                            5.601949       0.037711       2.071804                    0.999651      22.218618      62.227768       0.623853       0.475058      -1.017713       0.062160      -0.003497      -0.028259       0.068372       0.016454       0.024258       0.066721      -0.102407       0.107475      -0.074497      -0.031547       0.106045              9.201839      13.799195      -0.576116      -1.188556       6.497376      -2.568757       7.308947           0.000004
          202              C       1.328826       9.450464       9.599833      -0.020022      38.121959 0.43369796E+03  0.10100294E+05                                 9.787033                            6.883572       0.034371       2.017773                    0.999286      26.968524      74.966745       0.641930       0.409705      -1.078029      -0.046723      -0.019940       0.004737       0.051021      -0.006002      -0.001672       0.000693      -0.023042      -0.025361      -0.010095      -0.007167       0.017262             12.141353      19.805526      -0.339656      -2.416236       6.730513      -2.911815       9.888019           0.000002
          203              C       0.338694      10.056961       8.840479      -0.111650      34.050691 0.42622106E+03  0.99958811E+04                                 9.193529                            6.939680       0.107065       2.010269                    0.999729      29.189391      84.499142       0.616375       0.423716      -1.056944      -0.013040      -0.014760       0.018259       0.026857      -0.000532      -0.003974      -0.008349      -0.039478       0.054972      -0.029272       0.005438       0.023834             10.618447      16.170334      -0.481215      -1.153176       6.757145      -2.751840       8.927862           0.000001
          204              C       0.961453       8.810168      10.764842      -0.099329      32.987678 0.40677122E+03  0.94195121E+04                                 8.961102                            6.744100       0.092352       2.006406                    0.999693      28.744624      82.414394       0.630810       0.419304      -1.060780      -0.020663       0.001363      -0.016452       0.026448      -0.020238       0.022079       0.003543      -0.027562       0.010911      -0.037449       0.011132       0.026317             10.362454      15.199789       0.482375      -2.408751       6.228846      -2.966869       9.658727           0.000001
          205              C       5.327596       5.390877      10.505063       0.146033      24.392406 0.30291857E+03  0.64995934E+04                                 7.345857                            5.850174       0.379703       2.162866                    0.999758      24.418264      66.829857       0.673756       0.423685      -1.060739      -0.007441       0.037450       0.032460       0.050115      -0.009659       0.011250       0.013356       0.111311      -0.057999      -0.053024      -0.014323       0.067347              8.011405       4.053510       0.339539      -0.654969       9.823032      -0.397153      10.157673           0.000002
          206              C       5.184197       4.153472      11.188482      -0.097328      28.919747 0.40483740E+03  0.93460785E+04                                 8.231734                            6.770569       0.171677       2.057676                    0.998933      27.833564      79.195079       0.624822       0.424621      -1.059423      -0.010781       0.002711       0.009872       0.014867      -0.002116       0.002800       0.003863       0.037106      -0.012704      -0.017763      -0.003295       0.021057              8.815400       4.699632       0.341426      -0.708593      11.679348       0.224612      10.067220           0.000001
          207              C       5.005291       4.191026      12.537334      -0.018612      27.951147 0.40480354E+03  0.94449890E+04                                 8.351736                            6.991484      -0.291523       1.912317                    0.997795      28.328281      83.895078       0.579727       0.452820      -1.031504      -0.011968       0.015183      -0.007623       0.020782       0.001167       0.009208      -0.003003       0.083027      -0.126797      -0.043482      -0.019976       0.063458              8.935990       5.100713       0.157141      -0.669921      11.440887       1.237497      10.266371           0.000002
          208              C       4.949297       5.392754      13.184783      -0.078210      34.507801 0.45980969E+03  0.10986941E+05                                 9.336362                            7.292644      -0.249027       1.925967                    0.998633      28.432781      83.004211       0.590996       0.433734      -1.051086      -0.006189      -0.030972      -0.008285       0.032653       0.005161       0.008399       0.001373       0.037946       0.014158      -0.022024       0.000432       0.021592             10.419140       5.431925       0.347717      -1.193637      13.202464      -0.137545      12.623031           0.000002
          209              C       4.793607       5.404021      14.633551       0.304260      26.301334 0.34997776E+03  0.78585126E+04                                 8.088925                            6.633937      -0.527589       1.877011                    0.996691      25.051146      72.313307       0.578459       0.471556      -1.023117      -0.001957      -0.044650       0.005176       0.044992      -0.005360       0.018211       0.014892       0.189276      -0.172440      -0.078342      -0.046930       0.125272              8.723068       5.094087      -0.104735      -0.898517      10.690762      -0.479998      10.384355           0.000004
          210              C       4.758099       6.767231      15.308976       0.278064      28.262178 0.38508859E+03  0.88034243E+04                                 8.386501                            6.889215      -0.364697       1.923749                    0.997743      25.209193      72.009256       0.579702       0.462179      -1.034415       0.000836       0.024512       0.042230       0.048836       0.005688       0.001926      -0.005002       0.193954      -0.230748      -0.078238      -0.057378       0.135617              9.012007       4.977075      -0.197756      -0.761111      11.364098       0.297138      10.694848           0.000003
          211              C       4.799070       8.004635      14.445711      -0.062558      34.707849 0.45849686E+03  0.10890955E+05                                 9.247116                            7.190798      -0.016815       1.998641                    0.999265      27.917179      79.889550       0.609716       0.422911      -1.063262       0.005544       0.029283       0.032323       0.043966      -0.000486       0.008297      -0.013855       0.026606      -0.031596      -0.024008       0.002575       0.021433             10.323499       5.181828      -0.319946      -1.516704      14.125742       0.424380      11.662927           0.000001
          212              C       4.624260       9.279593      14.983253      -0.011362      28.309680 0.38124949E+03  0.87205181E+04                                 8.269370                            6.666862       0.016779       2.015295                    0.999221      27.360790      78.962890       0.612503       0.437185      -1.045686       0.003347      -0.006337      -0.018752       0.020075      -0.001132       0.009813       0.015261       0.082632      -0.099575      -0.045497      -0.013462       0.058960              9.007575       4.815315      -0.138620      -1.315719      12.360601       0.808919       9.846808           0.000000
          213              C       4.672060      10.348005      14.181935      -0.108332      28.704369 0.39181951E+03  0.89774058E+04                                 8.188964                            6.646797       0.322812       2.108689                    0.999330      27.646610      78.522422       0.632224       0.422834      -1.059894       0.000023      -0.010133       0.003505       0.010722      -0.002404      -0.002164      -0.000731       0.028169      -0.007501      -0.013117      -0.002662       0.015779              8.900028       4.933330      -0.213851      -1.472505      11.570532       0.853034      10.196221           0.000000
          214              C       4.931543      10.171501      12.827088       0.125808      23.863886 0.31890712E+03  0.69476077E+04                                 7.264629                            6.027443       0.284052       2.122460                    0.999711      25.145638      69.883690       0.658115       0.427202      -1.056051       0.009618      -0.042997      -0.005773       0.044436       0.002287       0.018971      -0.011624       0.036111      -0.114297      -0.045620       0.003995       0.041625              7.767499       4.543561      -0.082467      -1.113570       9.302354       0.826976       9.456581           0.000002
          215              C       5.009388       7.871318      13.108848       0.136744      32.954311 0.40639848E+03  0.94377478E+04                                 9.187127                            6.942304      -0.204927       1.948593                    0.999463      26.821751      77.789677       0.593066       0.444720      -1.042074       0.006074       0.046970      -0.033794       0.058181      -0.001298       0.022309       0.003373       0.050484      -0.111040      -0.043120      -0.006384       0.049504             10.494557       5.190322      -0.033912      -1.469863      14.074556       1.003998      12.218794           0.000002
          216              C       5.102255       6.543785      12.447411       0.158858      32.529627 0.38967027E+03  0.89745073E+04                                 9.177486                            6.845197      -0.252299       1.941539                    0.999305      26.496540      77.083390       0.589776       0.450927      -1.036174       0.005653      -0.007408      -0.057738       0.058486      -0.007110       0.018762       0.016367       0.067091      -0.080853      -0.044257      -0.007392       0.051650             10.600085       5.165124       0.181100      -1.204488      14.375133       0.081616      12.259998           0.000003
          217              C      12.229844       4.617264       4.134483      -0.021926      33.689465 0.46799170E+03  0.11188416E+05                                 9.203853                            7.299868      -0.132217       1.964190                    0.998933      27.910278      80.475285       0.600002       0.426995      -1.059306      -0.003121      -0.038276       0.027593       0.047288      -0.008269       0.000477       0.008666       0.012193      -0.023190      -0.015272       0.000512       0.014760             10.609272       5.458919       0.139314       0.679907      14.487186      -4.143254      11.881711           0.000002
          218              C      12.380071       4.962761       5.449364      -0.105841      30.180087 0.42977073E+03  0.10130584E+05                                 8.579138                            7.051993      -0.019383       1.975129                    0.999370      29.339361      85.993570       0.598812       0.433928      -1.047503      -0.005941      -0.022376       0.011350       0.025784      -0.003238      -0.000874       0.018383       0.004835      -0.056552      -0.028408       0.010173       0.018235              9.383756       5.148711       0.276444       0.575753      11.574645      -3.108681      11.427910          -0.000000
          219              C      12.453818       3.960069       6.408548      -0.089188      31.090367 0.41727405E+03  0.97548587E+04                                 8.735668                            6.933543       0.049860       1.997215                    0.999691      28.979623      84.337637       0.606438       0.432036      -1.049600      -0.004168       0.009610      -0.031088       0.032805       0.004789      -0.000941       0.022537       0.046315       0.025768      -0.038676       0.018112       0.020563              9.754979       4.833229       0.183308       0.458764      12.912939      -3.591936      11.518769          -0.000001
          220              C      12.390996       2.640046       6.106805      -0.029990      36.391949 0.45215921E+03  0.10695876E+05                                 9.646295                            7.132518      -0.048101       1.993289                    0.999194      27.543939      78.484507       0.613699       0.421916      -1.064608      -0.010539       0.028085      -0.035431       0.046424       0.008095      -0.004157       0.008736       0.015423      -0.008836      -0.016569       0.003903       0.012666             11.710499       5.267771      -0.127659       0.839967      14.829999      -5.783381      15.033728           0.000002
          221              C      12.273546       2.300183       4.753956      -0.115933      31.143547 0.44787385E+03  0.10660542E+05                                 8.715088                            7.149389       0.036777       1.981156                    0.999742      29.909087      87.922989       0.601269       0.427970      -1.051745       0.004906       0.025980       0.007758       0.027554       0.004299      -0.011642       0.024481      -0.021224      -0.040153      -0.032254       0.001293       0.030961              9.652822       5.192017      -0.199128       0.675221      11.276396      -3.292545      12.490052           0.000001
          222              C      12.183410       3.274709       3.788777      -0.133639      31.524267 0.46119594E+03  0.11076111E+05                                 8.836063                            7.298779      -0.034216       1.958156                    0.999327      30.320265      90.000346       0.588787       0.433158      -1.046903       0.009027       0.007958       0.023017       0.025973      -0.003261       0.002814       0.021315       0.018747       0.044716      -0.028113       0.002455       0.025658              9.749111       5.386156       0.210163       0.351934      13.355426      -2.722716      10.505751           0.000001
          223              C      12.091908       5.672532       3.051404       0.570153      21.245445 0.26319238E+03  0.55430805E+04                                 7.185621                            5.826596      -0.169132       1.992914                    0.999237      23.207066      66.418711       0.601230       0.483713      -1.009350      -0.011261       0.054927      -0.021765       0.060146       0.001174      -0.027821       0.018614       0.130600      -0.158034      -0.069202      -0.027652       0.096854              8.079112       4.636680       0.088443       0.555676      11.434788      -2.283563       8.165867           0.000006
          224              C      12.419676       1.577268       7.161907       0.599194      23.305634 0.25295920E+03  0.52685779E+04                                 7.611749                            5.687653      -0.055079       2.036290                    0.999543      22.610360      64.096082       0.613220       0.479565      -1.012759      -0.015826      -0.046154       0.043939       0.065661      -0.020254      -0.018019       0.025345       0.124333      -0.121504      -0.066592      -0.022797       0.089389              9.039246       4.618018       0.188519       0.928081      10.225840      -2.764437      12.273881           0.000005
          225              C       9.615894      18.636173       9.222155       0.604400      23.960185 0.24772069E+03  0.51196355E+04                                 7.694275                            5.601945       0.037715       2.071806                    0.999651      22.218600      62.227686       0.623854       0.475058      -1.017713       0.062160       0.003497      -0.028259       0.068372      -0.016454       0.024258      -0.066721      -0.102407       0.107476      -0.074497      -0.031547       0.106044              9.201834      13.799189       0.576115      -1.188557       6.497371       2.568755       7.308943           0.000003
          226              C       8.157326      18.715036       9.599833      -0.020019      38.121770 0.43369541E+03  0.10100220E+05                                 9.787000                            6.883550       0.034374       2.017775                    0.999286      26.968453      74.966502       0.641931       0.409705      -1.078029      -0.046723       0.019940       0.004737       0.051021       0.006002      -0.001672      -0.000693      -0.023043      -0.025360      -0.010095      -0.007168       0.017263             12.141309      19.805441       0.339657      -2.416222       6.730495       2.911807       9.887990           0.000003
          227              C       7.167194      18.108539       8.840479      -0.111667      34.051103 0.42622747E+03  0.99960728E+04                                 9.193619                            6.939746       0.107045       2.010260                    0.999729      29.189607      84.500045       0.616369       0.423718      -1.056943      -0.013040       0.014760       0.018259       0.026856       0.000532      -0.003974       0.008349      -0.039479       0.054974      -0.029273       0.005439       0.023834             10.618553      16.170516       0.481230      -1.153176       6.757207       2.751863       8.927938           0.000001
          228              C       7.789953       0.578332      10.764842      -0.099346      32.988090 0.40677737E+03  0.94196933E+04                                 8.961192                            6.744164       0.092334       2.006398                    0.999693      28.744831      82.415251       0.630805       0.419306      -1.060779      -0.020662      -0.001363      -0.016452       0.026447       0.020238       0.022080      -0.003544      -0.027564       0.010911      -0.037450       0.011133       0.026317             10.362563      15.199954      -0.482391      -2.408796       6.228906       2.966902       9.658828           0.000001
          229              C      12.156096       3.997623      10.505063       0.146033      24.392410 0.30291863E+03  0.64995951E+04                                 7.345859                            5.850175       0.379703       2.162866                    0.999758      24.418267      66.829871       0.673756       0.423685      -1.060739      -0.007441      -0.037450       0.032460       0.050115       0.009659       0.011250      -0.013356       0.111312      -0.057999      -0.053024      -0.014323       0.067347              8.011407       4.053511      -0.339539      -0.654969       9.823033       0.397153      10.157676           0.000003
          230              C      12.012697       5.235028      11.188482      -0.097328      28.919750 0.40483748E+03  0.93460808E+04                                 8.231734                            6.770570       0.171678       2.057677                    0.998933      27.833565      79.195080       0.624822       0.424621      -1.059423      -0.010781      -0.002711       0.009872       0.014867       0.002116       0.002800      -0.003863       0.037106      -0.012704      -0.017763      -0.003295       0.021057              8.815400       4.699632      -0.341426      -0.708593      11.679348      -0.224611      10.067221           0.000001
          231              C      11.833791       5.197474      12.537334      -0.018611      27.951141 0.40480345E+03  0.94449861E+04                                 8.351735                            6.991483      -0.291523       1.912317                    0.997795      28.328277      83.895063       0.579727       0.452820      -1.031504      -0.011968      -0.015183      -0.007623       0.020782      -0.001167       0.009208       0.003003       0.083026      -0.126798      -0.043482      -0.019976       0.063458              8.935989       5.100712      -0.157141      -0.669921      11.440884      -1.237496      10.266370           0.000002
          232              C      11.777797       3.995746      13.184783      -0.078210      34.507800 0.45980969E+03  0.10986942E+05                                 9.336363                            7.292644      -0.249028       1.925967                    0.998633      28.432782      83.004220       0.590996       0.433734      -1.051086      -0.006189       0.030972      -0.008285       0.032653      -0.005161       0.008399      -0.001373       0.037946       0.014158      -0.022024       0.000432       0.021592             10.419141       5.431925      -0.347717      -1.193638      13.202464       0.137546      12.623033           0.000001
          233              C      11.622107       3.984479      14.633551       0.304260      26.301336 0.34997778E+03  0.78585133E+04                                 8.088926                            6.633937      -0.527589       1.877011                    0.996691      25.051148      72.313317       0.578459       0.471556      -1.023117      -0.001957       0.044650       0.005176       0.044992       0.005360       0.018211      -0.014892       0.189276      -0.172440      -0.078342      -0.046930       0.125272              8.723069       5.094087       0.104735      -0.898517      10.690763       0.479998      10.384356           0.000004
          234              C      11.586599       2.621269      15.308976       0.278064      28.262182 0.38508866E+03  0.88034263E+04                                 8.386501                            6.889216      -0.364698       1.923749                    0.997743      25.209197      72.009271       0.579702       0.462179      -1.034415       0.000836      -0.024512       0.042230       0.048836      -0.005688       0.001926       0.005002       0.193954      -0.230748      -0.078238      -0.057378       0.135616              9.012008       4.977075       0.197756      -0.761112      11.364099      -0.297138      10.694848           0.000003
          235              C      11.627570       1.383865      14.445711      -0.062558      34.707854 0.45849694E+03  0.10890958E+05                                 9.247117                            7.190799      -0.016816       1.998641                    0.999265      27.917182      79.889562       0.609716       0.422911      -1.063262       0.005544      -0.029283       0.032323       0.043966       0.000487       0.008297       0.013855       0.026606      -0.031596      -0.024008       0.002575       0.021433             10.323500       5.181829       0.319946      -1.516705      14.125744      -0.424380      11.662929           0.000001
          236              C      11.452760       0.108907      14.983253      -0.011362      28.309681 0.38124948E+03  0.87205182E+04                                 8.269371                            6.666862       0.016779       2.015295                    0.999221      27.360791      78.962899       0.612503       0.437185      -1.045686       0.003347       0.006337      -0.018752       0.020075       0.001132       0.009813      -0.015261       0.082632      -0.099575      -0.045497      -0.013462       0.058960              9.007575       4.815315       0.138620      -1.315719      12.360602      -0.808919       9.846809           0.000000
          237              C      11.500560      17.817495      14.181935      -0.108332      28.704347 0.39181913E+03  0.89773949E+04                                 8.188960                            6.646794       0.322813       2.108689                    0.999330      27.646606      78.522409       0.632225       0.422834      -1.059894       0.000023       0.010133       0.003505       0.010722       0.002404      -0.002164       0.000731       0.028169      -0.007502      -0.013117      -0.002662       0.015779              8.900023       4.933328       0.213852      -1.472505      11.570524      -0.853034      10.196218           0.000000
          238              C      11.760043      17.993999      12.827088       0.125808      23.863884 0.31890709E+03  0.69476065E+04                                 7.264628                            6.027443       0.284053       2.122460                    0.999711      25.145635      69.883676       0.658115       0.427202      -1.056051       0.009618       0.042997      -0.005773       0.044436      -0.002287       0.018971       0.011624       0.036111      -0.114297      -0.045620       0.003995       0.041626              7.767498       4.543561       0.082467      -1.113570       9.302352      -0.826975       9.456580           0.000002
          239              C      11.837888       1.517182      13.108848       0.136745      32.954310 0.40639846E+03  0.94377473E+04                                 9.187126                            6.942303      -0.204927       1.948593                    0.999463      26.821750      77.789672       0.593067       0.444720      -1.042074       0.006073      -0.046970      -0.033794       0.058181       0.001298       0.022309      -0.003373       0.050484      -0.111040      -0.043120      -0.006384       0.049504             10.494556       5.190321       0.033912      -1.469863      14.074554      -1.003999      12.218793           0.000002
          240              C      11.930755       2.844715      12.447411       0.158858      32.529625 0.38967023E+03  0.89745065E+04                                 9.177486                            6.845197      -0.252299       1.941538                    0.999305      26.496539      77.083389       0.589776       0.450927      -1.036174       0.005653       0.007408      -0.057738       0.058486       0.007110       0.018762      -0.016367       0.067091      -0.080853      -0.044257      -0.007392       0.051650             10.600085       5.165124      -0.181100      -1.204488      14.375131      -0.081616      12.259999           0.000003
          241              C       1.427156       4.771236      14.125983      -0.021926      33.689461 0.46799164E+03  0.11188414E+05                                 9.203853                            7.299868      -0.132217       1.964190                    0.998933      27.910277      80.475282       0.600002       0.426995      -1.059306       0.003121       0.038276       0.027593       0.047288      -0.008270      -0.000477      -0.008666       0.012193      -0.023190      -0.015273       0.000512       0.014760             10.609271       5.458918       0.139314      -0.679905      14.487185       4.143254      11.881711           0.000002
          242              C       1.276930       4.425739      15.440864      -0.105840      30.180079 0.42977060E+03  0.10130580E+05                                 8.579136                            7.051991      -0.019382       1.975129                    0.999370      29.339356      85.993546       0.598812       0.433928      -1.047503       0.005941       0.022376       0.011350       0.025784      -0.003238       0.000874      -0.018383       0.004835      -0.056552      -0.028408       0.010173       0.018235              9.383753       5.148710       0.276443      -0.575753      11.574641       3.108678      11.427908          -0.000000
          243              C       1.203182       5.428431      16.400048      -0.089188      31.090365 0.41727406E+03  0.97548588E+04                                 8.735667                            6.933542       0.049860       1.997215                    0.999691      28.979622      84.337626       0.606438       0.432036      -1.049600       0.004168      -0.009610      -0.031088       0.032805       0.004789       0.000941      -0.022537       0.046315       0.025768      -0.038676       0.018112       0.020563              9.754977       4.833228       0.183306      -0.458766      12.912936       3.591934      11.518767          -0.000001
          244              C       1.266004       6.748454      16.098305      -0.029990      36.391948 0.45215922E+03  0.10695877E+05                                 9.646295                            7.132518      -0.048101       1.993289                    0.999194      27.543939      78.484504       0.613699       0.421916      -1.064608       0.010539      -0.028085      -0.035431       0.046424       0.008095       0.004157      -0.008736       0.015423      -0.008836      -0.016569       0.003904       0.012665             11.710498       5.267771      -0.127660      -0.839967      14.829997       5.783380      15.033726           0.000002
          245              C       1.383454       7.088317      14.745456      -0.115932      31.143544 0.44787380E+03  0.10660541E+05                                 8.715087                            7.149388       0.036778       1.981156                    0.999742      29.909085      87.922980       0.601270       0.427970      -1.051745      -0.004906      -0.025980       0.007758       0.027554       0.004299       0.011642      -0.024481      -0.021224      -0.040153      -0.032254       0.001293       0.030961              9.652821       5.192016      -0.199127      -0.675221      11.276395       3.292544      12.490050           0.000001
          246              C       1.473590       6.113791      13.780277      -0.133640      31.524269 0.46119599E+03  0.11076112E+05                                 8.836064                            7.298779      -0.034216       1.958156                    0.999327      30.320267      90.000356       0.588787       0.433158      -1.046903      -0.009027      -0.007958       0.023017       0.025973      -0.003261      -0.002814      -0.021315       0.018747       0.044715      -0.028113       0.002455       0.025658              9.749112       5.386156       0.210163      -0.351934      13.355428       2.722717      10.505752           0.000001
          247              C       1.565092       3.715968      13.042904       0.570153      21.245441 0.26319232E+03  0.55430791E+04                                 7.185620                            5.826596      -0.169132       1.992913                    0.999237      23.207064      66.418708       0.601230       0.483713      -1.009350       0.011261      -0.054927      -0.021765       0.060146       0.001174       0.027821      -0.018614       0.130600      -0.158034      -0.069202      -0.027652       0.096854              8.079111       4.636679       0.088443      -0.555676      11.434788       2.283563       8.165866           0.000006
          248              C       1.237324       7.811232      17.153407       0.599194      23.305635 0.25295923E+03  0.52685787E+04                                 7.611749                            5.687654      -0.055078       2.036290                    0.999543      22.610359      64.096076       0.613220       0.479564      -1.012759       0.015826       0.046154       0.043939       0.065661      -0.020254       0.018019      -0.025345       0.124333      -0.121504      -0.066592      -0.022797       0.089389              9.039246       4.618019       0.188520      -0.928084      10.225839       2.764436      12.273880           0.000005
          249              C       4.041106       9.529327      19.213654       0.604400      23.960180 0.24772066E+03  0.51196347E+04                                 7.694274                            5.601945       0.037716       2.071806                    0.999651      22.218599      62.227682       0.623854       0.475058      -1.017713      -0.062160      -0.003497      -0.028259       0.068372      -0.016454      -0.024258       0.066721      -0.102407       0.107476      -0.074497      -0.031547       0.106044              9.201832      13.799180       0.576112       1.188559       6.497372      -2.568756       7.308945           0.000004
          250              C       5.499674       9.450464      19.591333      -0.020019      38.121770 0.43369546E+03  0.10100222E+05                                 9.787000                            6.883551       0.034374       2.017775                    0.999286      26.968453      74.966500       0.641931       0.409705      -1.078029       0.046724      -0.019940       0.004737       0.051021       0.006002       0.001672       0.000693      -0.023043      -0.025360      -0.010095      -0.007168       0.017263             12.141308      19.805437       0.339654       2.416226       6.730495      -2.911808       9.887993           0.000002
          251              C       6.489806      10.056961      18.831979      -0.111666      34.051102 0.42622746E+03  0.99960725E+04                                 9.193618                            6.939746       0.107045       2.010260                    0.999729      29.189607      84.500044       0.616370       0.423718      -1.056943       0.013040      -0.014760       0.018259       0.026856       0.000532       0.003974      -0.008349      -0.039479       0.054974      -0.029273       0.005439       0.023834             10.618552      16.170513       0.481229       1.153178       6.757206      -2.751863       8.927937           0.000001
          252              C       5.867047       8.810168       0.773342      -0.099346      32.988073 0.40677713E+03  0.94196867E+04                                 8.961189                            6.744162       0.092334       2.006398                    0.999693      28.744830      82.415251       0.630805       0.419306      -1.060779       0.020662       0.001363      -0.016452       0.026447       0.020238      -0.022080       0.003544      -0.027564       0.010911      -0.037450       0.011133       0.026317             10.362559      15.199943      -0.482391       2.408795       6.228905      -2.966903       9.658828           0.000001
          253              C       1.500904       5.390877       0.513563       0.146033      24.392406 0.30291858E+03  0.64995936E+04                                 7.345858                            5.850174       0.379703       2.162866                    0.999758      24.418264      66.829859       0.673756       0.423685      -1.060739       0.007441       0.037450       0.032460       0.050115       0.009659      -0.011250       0.013356       0.111312      -0.057999      -0.053024      -0.014323       0.067347              8.011405       4.053510      -0.339540       0.654969       9.823032      -0.397152      10.157674           0.000002
          254              C       1.644303       4.153472       1.196982      -0.097328      28.919745 0.40483741E+03  0.93460785E+04                                 8.231733                            6.770569       0.171679       2.057677                    0.998933      27.833561      79.195062       0.624822       0.424621      -1.059423       0.010781       0.002711       0.009872       0.014867       0.002116      -0.002800       0.003863       0.037106      -0.012704      -0.017763      -0.003295       0.021057              8.815399       4.699631      -0.341426       0.708595      11.679346       0.224611      10.067219           0.000001
          255              C       1.823210       4.191026       2.545834      -0.018612      27.951142 0.40480347E+03  0.94449869E+04                                 8.351735                            6.991484      -0.291522       1.912317                    0.997795      28.328278      83.895065       0.579727       0.452820      -1.031504       0.011968       0.015183      -0.007623       0.020782      -0.001167      -0.009208      -0.003003       0.083026      -0.126797      -0.043482      -0.019976       0.063458              8.935989       5.100713      -0.157142       0.669921      11.440886       1.237496      10.266369           0.000002
          256              C       1.879203       5.392754       3.193283      -0.078211      34.507800 0.45980968E+03  0.10986941E+05                                 9.336363                            7.292644      -0.249028       1.925967                    0.998633      28.432782      83.004218       0.590996       0.433734      -1.051086       0.006189      -0.030972      -0.008285       0.032653      -0.005161      -0.008399       0.001373       0.037946       0.014158      -0.022024       0.000432       0.021592             10.419140       5.431925      -0.347719       1.193636      13.202464      -0.137546      12.623032           0.000001
          257              C       2.034893       5.404021       4.642051       0.304260      26.301334 0.34997777E+03  0.78585130E+04                                 8.088926                            6.633937      -0.527589       1.877011                    0.996691      25.051147      72.313312       0.578459       0.471556      -1.023117       0.001957      -0.044650       0.005176       0.044992       0.005360      -0.018211       0.014892       0.189276      -0.172440      -0.078342      -0.046930       0.125272              8.723068       5.094087       0.104735       0.898517      10.690762      -0.479998      10.384355           0.000004
          258              C       2.070401       6.767231       5.317476       0.278064      28.262182 0.38508865E+03  0.88034263E+04                                 8.386501                            6.889216      -0.364698       1.923749                    0.997743      25.209197      72.009271       0.579702       0.462179      -1.034415      -0.000836       0.024512       0.042230       0.048836      -0.005688      -0.001926      -0.005002       0.193954      -0.230748      -0.078238      -0.057378       0.135617              9.012007       4.977075       0.197756       0.761111      11.364099       0.297138      10.694848           0.000003
          259              C       2.029430       8.004635       4.454211      -0.062558      34.707854 0.45849693E+03  0.10890957E+05                                 9.247117                            7.190799      -0.016815       1.998641                    0.999265      27.917181      79.889558       0.609716       0.422911      -1.063262      -0.005544       0.029283       0.032323       0.043966       0.000487      -0.008297      -0.013855       0.026606      -0.031596      -0.024008       0.002575       0.021433             10.323500       5.181829       0.319946       1.516705      14.125744       0.424380      11.662928           0.000001
          260              C       2.204240       9.279593       4.991753      -0.011362      28.309662 0.38124915E+03  0.87205090E+04                                 8.269367                            6.666859       0.016779       2.015295                    0.999221      27.360791      78.962900       0.612503       0.437185      -1.045686      -0.003347      -0.006337      -0.018752       0.020075       0.001132      -0.009813       0.015261       0.082632      -0.099575      -0.045497      -0.013462       0.058960              9.007571       4.815314       0.138620       1.315719      12.360596       0.808919       9.846804           0.000000
          261              C       2.156440      10.348005       4.190435      -0.108332      28.704368 0.39181950E+03  0.89774053E+04                                 8.188964                            6.646797       0.322812       2.108689                    0.999330      27.646608      78.522416       0.632224       0.422834      -1.059894      -0.000023      -0.010133       0.003505       0.010722       0.002404       0.002164      -0.000731       0.028169      -0.007502      -0.013117      -0.002662       0.015779              8.900028       4.933330       0.213851       1.472506      11.570532       0.853033      10.196222           0.000000
          262              C       1.896957      10.171501       2.835588       0.125808      23.863883 0.31890708E+03  0.69476064E+04                                 7.264628                            6.027442       0.284053       2.122460                    0.999711      25.145636      69.883677       0.658115       0.427202      -1.056051      -0.009618      -0.042997      -0.005773       0.044436      -0.002287      -0.018971      -0.011624       0.036111      -0.114297      -0.045620       0.003995       0.041626              7.767497       4.543560       0.082467       1.113570       9.302352       0.826975       9.456579           0.000002
          263              C       1.819112       7.871318       3.117348       0.136744      32.954310 0.40639846E+03  0.94377472E+04                                 9.187126                            6.942303      -0.204927       1.948593                    0.999463      26.821750      77.789671       0.593067       0.444720      -1.042074      -0.006073       0.046970      -0.033794       0.058181       0.001298      -0.022309       0.003373       0.050484      -0.111040      -0.043120      -0.006384       0.049504             10.494556       5.190321       0.033912       1.469863      14.074554       1.003998      12.218793           0.000002
          264              C       1.726245       6.543785       2.455911       0.158858      32.529624 0.38967022E+03  0.89745059E+04                                 9.177485                            6.845197      -0.252299       1.941539                    0.999305      26.496538      77.083385       0.589776       0.450927      -1.036174      -0.005653      -0.007408      -0.057738       0.058486       0.007110      -0.018762       0.016367       0.067091      -0.080853      -0.044257      -0.007392       0.051650             10.600085       5.165124      -0.181101       1.204488      14.375131       0.081616      12.259998           0.000003
          265              C       1.427156      14.159736      15.848517      -0.021926      33.689461 0.46799164E+03  0.11188414E+05                                 9.203853                            7.299868      -0.132217       1.964190                    0.998933      27.910277      80.475282       0.600002       0.426995      -1.059306       0.003121       0.038276      -0.027593       0.047288      -0.008270       0.000477       0.008666       0.012193      -0.023190      -0.015273       0.000512       0.014760             10.609271       5.458918       0.139314       0.679905      14.487185      -4.143254      11.881711           0.000002
          266              C       1.276930      13.814239      14.533636      -0.105840      30.180082 0.42977066E+03  0.10130582E+05                                 8.579136                            7.051991      -0.019382       1.975129                    0.999370      29.339357      85.993551       0.598812       0.433928      -1.047503       0.005941       0.022376      -0.011350       0.025784      -0.003238      -0.000874       0.018383       0.004835      -0.056552      -0.028408       0.010173       0.018235              9.383753       5.148710       0.276442       0.575753      11.574641      -3.108679      11.427908           0.000000
          267              C       1.203182      14.816931      13.574452      -0.089188      31.090362 0.41727401E+03  0.97548574E+04                                 8.735667                            6.933542       0.049860       1.997215                    0.999691      28.979620      84.337622       0.606438       0.432036      -1.049600       0.004168      -0.009610       0.031088       0.032805       0.004789      -0.000941       0.022537       0.046315       0.025768      -0.038676       0.018112       0.020563              9.754977       4.833228       0.183306       0.458766      12.912936      -3.591934      11.518767          -0.000001
          268              C       1.266004      16.136954      13.876195      -0.029990      36.391949 0.45215924E+03  0.10695877E+05                                 9.646295                            7.132518      -0.048101       1.993289                    0.999194      27.543940      78.484507       0.613699       0.421916      -1.064608       0.010539      -0.028085       0.035431       0.046424       0.008095      -0.004157       0.008736       0.015423      -0.008836      -0.016569       0.003904       0.012665             11.710498       5.267771      -0.127661       0.839968      14.829997      -5.783380      15.033726           0.000002
          269              C       1.383454      16.476817      15.229044      -0.115933      31.143551 0.44787393E+03  0.10660544E+05                                 8.715089                            7.149389       0.036777       1.981155                    0.999742      29.909089      87.922997       0.601269       0.427970      -1.051745      -0.004906      -0.025980      -0.007758       0.027554       0.004299      -0.011642       0.024481      -0.021224      -0.040153      -0.032254       0.001293       0.030961              9.652822       5.192018      -0.199128       0.675222      11.276397      -3.292545      12.490053           0.000001
          270              C       1.473590      15.502291      16.194223      -0.133639      31.524264 0.46119590E+03  0.11076109E+05                                 8.836062                            7.298778      -0.034216       1.958156                    0.999327      30.320262      90.000334       0.588787       0.433158      -1.046903      -0.009027      -0.007958      -0.023017       0.025973      -0.003261       0.002814       0.021315       0.018747       0.044716      -0.028113       0.002455       0.025658              9.749111       5.386156       0.210163       0.351934      13.355426      -2.722716      10.505750           0.000001
          271              C       1.565092      13.104468      16.931596       0.570154      21.245444 0.26319237E+03  0.55430803E+04                                 7.185620                            5.826596      -0.169132       1.992914                    0.999237      23.207065      66.418708       0.601230       0.483713      -1.009350       0.011261      -0.054927       0.021765       0.060146       0.001174      -0.027821       0.018614       0.130599      -0.158034      -0.069202      -0.027652       0.096854              8.079111       4.636679       0.088443       0.555676      11.434788      -2.283563       8.165866           0.000006
          272              C       1.237324      17.199732      12.821093       0.599194      23.305636 0.25295924E+03  0.52685791E+04                                 7.611749                            5.687654      -0.055078       2.036290                    0.999543      22.610360      64.096080       0.613220       0.479564      -1.012759       0.015826       0.046154      -0.043939       0.065661      -0.020254      -0.018019       0.025345       0.124333      -0.121504      -0.066592      -0.022797       0.089388              9.039246       4.618019       0.188519       0.928084      10.225840      -2.764437      12.273880           0.000005
          273              C       4.041106       0.140827      10.760846       0.604400      23.960196 0.24772088E+03  0.51196410E+04                                 7.694279                            5.601949       0.037711       2.071804                    0.999651      22.218617      62.227765       0.623853       0.475058      -1.017713      -0.062160      -0.003497       0.028259       0.068372      -0.016454       0.024258      -0.066721      -0.102407       0.107475      -0.074497      -0.031547       0.106045              9.201837      13.799186       0.576113      -1.188558       6.497376       2.568758       7.308949           0.000004
          274              C       5.499674       0.061964      10.383167      -0.020022      38.121964 0.43369803E+03  0.10100296E+05                                 9.787033                            6.883572       0.034371       2.017773                    0.999286      26.968524      74.966742       0.641930       0.409705      -1.078029       0.046723      -0.019940      -0.004737       0.051020       0.006002      -0.001672      -0.000693      -0.023042      -0.025361      -0.010095      -0.007167       0.017262             12.141353      19.805524       0.339655      -2.416239       6.730514       2.911816       9.888021           0.000002
          275              C       6.489806       0.668461      11.142521      -0.111650      34.050678 0.42622090E+03  0.99958762E+04                                 9.193526                            6.939678       0.107065       2.010269                    0.999729      29.189389      84.499129       0.616375       0.423716      -1.056944       0.013040      -0.014760      -0.018259       0.026857       0.000532      -0.003974       0.008349      -0.039478       0.054972      -0.029272       0.005438       0.023834             10.618443      16.170326       0.481216      -1.153173       6.757144       2.751839       8.927859           0.000002
          276              C       5.867047      18.198668       9.218158      -0.099329      32.987660 0.40677095E+03  0.94195045E+04                                 8.961098                            6.744097       0.092352       2.006406                    0.999693      28.744623      82.414389       0.630811       0.419304      -1.060780       0.020663       0.001363       0.016452       0.026447       0.020238       0.022079      -0.003544      -0.027562       0.010911      -0.037449       0.011132       0.026317             10.362450      15.199778      -0.482374      -2.408749       6.228845       2.966869       9.658726           0.000001
          277              C       1.500904      14.779377       9.477937       0.146033      24.392409 0.30291861E+03  0.64995946E+04                                 7.345858                            5.850175       0.379703       2.162866                    0.999758      24.418266      66.829868       0.673756       0.423685      -1.060739       0.007441       0.037450      -0.032460       0.050115       0.009659       0.011250      -0.013356       0.111311      -0.057999      -0.053024      -0.014323       0.067347              8.011406       4.053511      -0.339540      -0.654969       9.823034       0.397153      10.157675           0.000002
          278              C       1.644303      13.541972       8.794518      -0.097328      28.919754 0.40483755E+03  0.93460829E+04                                 8.231735                            6.770570       0.171677       2.057676                    0.998933      27.833568      79.195095       0.624822       0.424621      -1.059423       0.010781       0.002711      -0.009872       0.014867       0.002116       0.002800      -0.003863       0.037106      -0.012704      -0.017763      -0.003295       0.021057              8.815402       4.699633      -0.341426      -0.708595      11.679351      -0.224612      10.067221           0.000001
          279              C       1.823210      13.579526       7.445666      -0.018612      27.951143 0.40480348E+03  0.94449871E+04                                 8.351735                            6.991484      -0.291523       1.912317                    0.997795      28.328279      83.895072       0.579727       0.452820      -1.031504       0.011968       0.015183       0.007623       0.020782      -0.001167       0.009208       0.003003       0.083027      -0.126797      -0.043482      -0.019976       0.063458              8.935990       5.100713      -0.157142      -0.669921      11.440887      -1.237497      10.266370           0.000002
          280              C       1.879203      14.781254       6.798217      -0.078211      34.507803 0.45980971E+03  0.10986942E+05                                 9.336363                            7.292644      -0.249028       1.925967                    0.998633      28.432783      83.004220       0.590996       0.433734      -1.051086       0.006189      -0.030972       0.008285       0.032653      -0.005161       0.008399      -0.001373       0.037946       0.014158      -0.022024       0.000432       0.021592             10.419141       5.431925      -0.347719      -1.193636      13.202465       0.137546      12.623032           0.000001
          281              C       2.034893      14.792521       5.349449       0.304260      26.301335 0.34997778E+03  0.78585131E+04                                 8.088925                            6.633937      -0.527588       1.877011                    0.996691      25.051147      72.313310       0.578459       0.471556      -1.023117       0.001957      -0.044650      -0.005176       0.044992       0.005360       0.018211      -0.014892       0.189275      -0.172440      -0.078342      -0.046930       0.125272              8.723068       5.094087       0.104735      -0.898517      10.690762       0.479999      10.384355           0.000004
          282              C       2.070401      16.155731       4.674024       0.278064      28.262183 0.38508867E+03  0.88034267E+04                                 8.386501                            6.889216      -0.364697       1.923749                    0.997743      25.209196      72.009263       0.579702       0.462179      -1.034415      -0.000836       0.024512      -0.042230       0.048836      -0.005688       0.001926       0.005002       0.193954      -0.230748      -0.078238      -0.057378       0.135616              9.012007       4.977075       0.197756      -0.761111      11.364099      -0.297138      10.694848           0.000003
          283              C       2.029430      17.393135       5.537289      -0.062558      34.707856 0.45849696E+03  0.10890958E+05                                 9.247117                            7.190799      -0.016816       1.998641                    0.999265      27.917182      79.889560       0.609716       0.422911      -1.063262      -0.005544       0.029283      -0.032323       0.043966       0.000487       0.008297       0.013855       0.026606      -0.031596      -0.024008       0.002575       0.021433             10.323501       5.181829       0.319946      -1.516705      14.125745      -0.424380      11.662928           0.000001
          284              C       2.204240      18.668093       4.999747      -0.011362      28.309661 0.38124916E+03  0.87205088E+04                                 8.269366                            6.666859       0.016780       2.015295                    0.999221      27.360789      78.962884       0.612503       0.437185      -1.045686      -0.003347      -0.006337       0.018752       0.020075       0.001132       0.009813      -0.015261       0.082632      -0.099575      -0.045497      -0.013462       0.058960              9.007570       4.815313       0.138620      -1.315718      12.360595      -0.808919       9.846802          -0.000000
          285              C       2.156440       0.959505       5.801065      -0.108332      28.704352 0.39181918E+03  0.89773965E+04                                 8.188961                            6.646794       0.322813       2.108689                    0.999330      27.646608      78.522416       0.632224       0.422834      -1.059894      -0.000023      -0.010133      -0.003505       0.010722       0.002404      -0.002164       0.000731       0.028169      -0.007502      -0.013117      -0.002662       0.015779              8.900024       4.933329       0.213852      -1.472505      11.570525      -0.853034      10.196219           0.000000
          286              C       1.896957       0.783001       7.155912       0.125808      23.863894 0.31890726E+03  0.69476113E+04                                 7.264630                            6.027444       0.284052       2.122460                    0.999711      25.145636      69.883681       0.658115       0.427202      -1.056051      -0.009618      -0.042997       0.005773       0.044436      -0.002287       0.018971       0.011624       0.036111      -0.114297      -0.045620       0.003995       0.041626              7.767500       4.543562       0.082467      -1.113571       9.302352      -0.826975       9.456586           0.000002
          287              C       1.819112      17.259818       6.874152       0.136745      32.954313 0.40639851E+03  0.94377487E+04                                 9.187126                            6.942304      -0.204927       1.948593                    0.999463      26.821752      77.789679       0.593067       0.444720      -1.042074      -0.006073       0.046970       0.033794       0.058181       0.001298       0.022309      -0.003373       0.050484      -0.111040      -0.043120      -0.006384       0.049504             10.494557       5.190322       0.033912      -1.469863      14.074555      -1.003998      12.218793           0.000002
          288              C       1.726245      15.932285       7.535589       0.158858      32.529625 0.38967023E+03  0.89745063E+04                                 9.177486                            6.845198      -0.252299       1.941539                    0.999305      26.496539      77.083390       0.589776       0.450927      -1.036174      -0.005653      -0.007408       0.057738       0.058486       0.007110       0.018762      -0.016367       0.067091      -0.080853      -0.044257      -0.007392       0.051650             10.600085       5.165124      -0.181101      -1.204488      14.375133      -0.081616      12.259999           0.000003
          289              C      12.229844      14.005764       5.857017      -0.021926      33.689463 0.46799169E+03  0.11188415E+05                                 9.203853                            7.299868      -0.132217       1.964190                    0.998933      27.910277      80.475280       0.600002       0.426995      -1.059306      -0.003121      -0.038276      -0.027593       0.047288      -0.008269      -0.000477      -0.008666       0.012193      -0.023190      -0.015273       0.000512       0.014760             10.609271       5.458919       0.139315      -0.679907      14.487185       4.143254      11.881710           0.000002
          290              C      12.380071      14.351261       4.542136      -0.105841      30.180082 0.42977066E+03  0.10130582E+05                                 8.579137                            7.051992      -0.019382       1.975129                    0.999370      29.339358      85.993556       0.598812       0.433928      -1.047503      -0.005941      -0.022376      -0.011350       0.025784      -0.003238       0.000874      -0.018383       0.004835      -0.056552      -0.028408       0.010173       0.018235              9.383754       5.148711       0.276444      -0.575753      11.574643       3.108680      11.427908          -0.000000
          291              C      12.453818      13.348569       3.582952      -0.089188      31.090361 0.41727397E+03  0.97548560E+04                                 8.735667                            6.933542       0.049860       1.997215                    0.999691      28.979619      84.337615       0.606438       0.432036      -1.049600      -0.004168       0.009610       0.031088       0.032805       0.004789       0.000941      -0.022537       0.046315       0.025768      -0.038676       0.018112       0.020563              9.754976       4.833228       0.183308      -0.458764      12.912936       3.591934      11.518766          -0.000001
          292              C      12.390996      12.028546       3.884695      -0.029990      36.391951 0.45215922E+03  0.10695877E+05                                 9.646295                            7.132518      -0.048101       1.993289                    0.999194      27.543939      78.484503       0.613699       0.421916      -1.064608      -0.010539       0.028085       0.035431       0.046424       0.008095       0.004157      -0.008736       0.015423      -0.008836      -0.016569       0.003904       0.012665             11.710499       5.267771      -0.127659      -0.839967      14.829997       5.783381      15.033727           0.000002
          293              C      12.273546      11.688683       5.237544      -0.115933      31.143553 0.44787401E+03  0.10660547E+05                                 8.715089                            7.149390       0.036777       1.981155                    0.999742      29.909088      87.922993       0.601269       0.427970      -1.051745       0.004906       0.025980      -0.007758       0.027554       0.004299       0.011642      -0.024481      -0.021224      -0.040153      -0.032254       0.001293       0.030961              9.652822       5.192018      -0.199127      -0.675222      11.276394       3.292541      12.490055           0.000001
          294              C      12.183410      12.663209       6.202723      -0.133640      31.524263 0.46119591E+03  0.11076110E+05                                 8.836062                            7.298779      -0.034216       1.958156                    0.999327      30.320263      90.000337       0.588787       0.433158      -1.046903       0.009027       0.007958      -0.023017       0.025973      -0.003261      -0.002814      -0.021315       0.018747       0.044716      -0.028113       0.002455       0.025658              9.749110       5.386156       0.210164      -0.351934      13.355426       2.722716      10.505749           0.000001
          295              C      12.091908      15.061032       6.940096       0.570153      21.245442 0.26319233E+03  0.55430793E+04                                 7.185620                            5.826596      -0.169132       1.992914                    0.999237      23.207064      66.418707       0.601230       0.483713      -1.009350      -0.011261       0.054927       0.021765       0.060146       0.001174       0.027821      -0.018614       0.130600      -0.158034      -0.069202      -0.027652       0.096854              8.079111       4.636680       0.088443      -0.555676      11.434788       2.283563       8.165866           0.000006
          296              C      12.419676      10.965768       2.829593       0.599194      23.305633 0.25295919E+03  0.52685778E+04                                 7.611749                            5.687653      -0.055078       2.036290                    0.999543      22.610359      64.096077       0.613220       0.479565      -1.012759      -0.015826      -0.046154      -0.043939       0.065661      -0.020254       0.018019      -0.025345       0.124333      -0.121503      -0.066592      -0.022797       0.089389              9.039246       4.618018       0.188519      -0.928082      10.225839       2.764436      12.273881           0.000005
          297              C       9.615894       9.247672       0.769346       0.604400      23.960196 0.24772091E+03  0.51196416E+04                                 7.694279                            5.601949       0.037711       2.071804                    0.999651      22.218618      62.227769       0.623853       0.475058      -1.017713       0.062160       0.003497       0.028259       0.068372      -0.016454      -0.024258       0.066721      -0.102407       0.107476      -0.074497      -0.031547       0.106045              9.201837      13.799182       0.576108       1.188563       6.497377      -2.568760       7.308951           0.000004
          298              C       8.157326       9.326536       0.391667      -0.020022      38.121963 0.43369807E+03  0.10100297E+05                                 9.787033                            6.883573       0.034371       2.017773                    0.999286      26.968526      74.966750       0.641930       0.409705      -1.078029      -0.046723       0.019940      -0.004737       0.051021       0.006002       0.001672       0.000693      -0.023042      -0.025361      -0.010095      -0.007167       0.017262             12.141353      19.805521       0.339651       2.416241       6.730514      -2.911817       9.888022           0.000003
          299              C       7.167194       8.720039       1.151021      -0.111650      34.050676 0.42622094E+03  0.99958775E+04                                 9.193527                            6.939679       0.107065       2.010269                    0.999729      29.189390      84.499137       0.616375       0.423716      -1.056944      -0.013040       0.014760      -0.018259       0.026857       0.000532       0.003974      -0.008349      -0.039478       0.054972      -0.029272       0.005438       0.023834             10.618443      16.170326       0.481216       1.153173       6.757143      -2.751839       8.927859           0.000001
          300              C       7.789953       9.966832      19.209658      -0.099329      32.987681 0.40677122E+03  0.94195123E+04                                 8.961102                            6.744100       0.092352       2.006406                    0.999693      28.744624      82.414395       0.630810       0.419304      -1.060780      -0.020663      -0.001363       0.016452       0.026448       0.020238      -0.022079       0.003543      -0.027562       0.010911      -0.037449       0.011132       0.026317             10.362455      15.199788      -0.482375       2.408751       6.228847      -2.966870       9.658729           0.000001
          301              C      12.156096      13.386123      19.469437       0.146033      24.392406 0.30291858E+03  0.64995936E+04                                 7.345858                            5.850174       0.379703       2.162866                    0.999758      24.418264      66.829858       0.673756       0.423685      -1.060739      -0.007441      -0.037450      -0.032460       0.050115       0.009659      -0.011250       0.013356       0.111312      -0.057999      -0.053024      -0.014323       0.067347              8.011406       4.053510      -0.339539       0.654969       9.823033      -0.397153      10.157674           0.000002
          302              C      12.012697      14.623528      18.786018      -0.097328      28.919750 0.40483745E+03  0.93460800E+04                                 8.231734                            6.770570       0.171677       2.057676                    0.998933      27.833566      79.195085       0.624822       0.424621      -1.059423      -0.010781      -0.002711      -0.009872       0.014867       0.002116      -0.002800       0.003863       0.037106      -0.012704      -0.017763      -0.003295       0.021057              8.815400       4.699632      -0.341426       0.708593      11.679349       0.224612      10.067221           0.000001
          303              C      11.833791      14.585974      17.437166      -0.018612      27.951146 0.40480352E+03  0.94449884E+04                                 8.351736                            6.991484      -0.291523       1.912317                    0.997795      28.328280      83.895074       0.579727       0.452820      -1.031504      -0.011968      -0.015183       0.007623       0.020782      -0.001167      -0.009208      -0.003003       0.083026      -0.126797      -0.043482      -0.019976       0.063458              8.935990       5.100713      -0.157141       0.669921      11.440887       1.237496      10.266371           0.000002
          304              C      11.777797      13.384246      16.789717      -0.078211      34.507799 0.45980966E+03  0.10986941E+05                                 9.336363                            7.292644      -0.249027       1.925967                    0.998633      28.432781      83.004215       0.590996       0.433734      -1.051086      -0.006189       0.030972       0.008285       0.032653      -0.005161      -0.008399       0.001373       0.037946       0.014158      -0.022024       0.000432       0.021592             10.419141       5.431925      -0.347717       1.193637      13.202464      -0.137546      12.623032           0.000001
          305              C      11.622107      13.372979      15.340949       0.304260      26.301334 0.34997775E+03  0.78585124E+04                                 8.088925                            6.633937      -0.527589       1.877011                    0.996691      25.051146      72.313308       0.578459       0.471556      -1.023117      -0.001957       0.044650      -0.005176       0.044992       0.005360      -0.018211       0.014892       0.189276      -0.172440      -0.078342      -0.046930       0.125272              8.723068       5.094087       0.104735       0.898517      10.690762      -0.479998      10.384355           0.000004
          306              C      11.586599      12.009769      14.665524       0.278064      28.262179 0.38508860E+03  0.88034248E+04                                 8.386501                            6.889215      -0.364697       1.923749                    0.997743      25.209194      72.009260       0.579702       0.462179      -1.034415       0.000836      -0.024512      -0.042230       0.048836      -0.005688      -0.001926      -0.005002       0.193954      -0.230748      -0.078238      -0.057378       0.135617              9.012007       4.977075       0.197756       0.761111      11.364098       0.297138      10.694848           0.000003
          307              C      11.627570      10.772365      15.528789      -0.062558      34.707852 0.45849691E+03  0.10890957E+05                                 9.247117                            7.190799      -0.016815       1.998641                    0.999265      27.917180      79.889555       0.609716       0.422911      -1.063262       0.005544      -0.029283      -0.032323       0.043966       0.000487      -0.008297      -0.013855       0.026606      -0.031596      -0.024008       0.002575       0.021433             10.323500       5.181829       0.319946       1.516705      14.125744       0.424380      11.662928           0.000001
          308              C      11.452760       9.497407      14.991247      -0.011362      28.309659 0.38124912E+03  0.87205078E+04                                 8.269366                            6.666859       0.016780       2.015295                    0.999221      27.360788      78.962883       0.612503       0.437185      -1.045686       0.003347       0.006337       0.018752       0.020075       0.001132      -0.009814       0.015261       0.082632      -0.099575      -0.045497      -0.013462       0.058960              9.007570       4.815313       0.138620       1.315718      12.360594       0.808919       9.846803           0.000000
          309              C      11.500560       8.428995      15.792565      -0.108332      28.704373 0.39181956E+03  0.89774070E+04                                 8.188965                            6.646797       0.322812       2.108689                    0.999330      27.646611      78.522427       0.632224       0.422834      -1.059894       0.000023       0.010133      -0.003505       0.010722       0.002404       0.002164      -0.000731       0.028169      -0.007502      -0.013117      -0.002662       0.015779              8.900029       4.933331       0.213851       1.472506      11.570533       0.853034      10.196223           0.000000
          310              C      11.760043       8.605499      17.147412       0.125808      23.863897 0.31890731E+03  0.69476128E+04                                 7.264631                            6.027445       0.284052       2.122460                    0.999711      25.145639      69.883695       0.658115       0.427202      -1.056051       0.009618       0.042997       0.005773       0.044436      -0.002287      -0.018971      -0.011624       0.036111      -0.114297      -0.045620       0.003995       0.041625              7.767501       4.543563       0.082467       1.113571       9.302354       0.826975       9.456587           0.000002
          311              C      11.837888      10.905682      16.865652       0.136744      32.954311 0.40639847E+03  0.94377477E+04                                 9.187127                            6.942304      -0.204927       1.948593                    0.999463      26.821751      77.789678       0.593066       0.444720      -1.042074       0.006073      -0.046970       0.033794       0.058181       0.001298      -0.022309       0.003373       0.050484      -0.111040      -0.043120      -0.006384       0.049504             10.494557       5.190322       0.033912       1.469863      14.074556       1.003998      12.218794           0.000002
          312              C      11.930755      12.233215      17.527089       0.158858      32.529625 0.38967024E+03  0.89745065E+04                                 9.177486                            6.845197      -0.252299       1.941539                    0.999305      26.496539      77.083388       0.589776       0.450927      -1.036174       0.005653       0.007408       0.057738       0.058486       0.007110      -0.018762       0.016367       0.067091      -0.080853      -0.044257      -0.007392       0.051650             10.600085       5.165124      -0.181100       1.204488      14.375132       0.081616      12.259998           0.000003
          313              N       5.283893      15.937918      18.841971      -0.240689      37.518474 0.51001331E+03  0.12294830E+05                                 9.428405                            7.393631      -0.129294       1.995744                    0.996843      27.767456      77.008437       0.632120       0.401944      -1.089711      -0.024156      -0.126040      -0.060062       0.141693      -0.015728      -0.006365      -0.065062       0.122490       0.051948      -0.106409       0.051074       0.055335             10.586604       5.451827       0.234985       1.029704      12.234719      -0.711813      14.073268          -0.000000
          314              N       5.122741      18.341374      17.702940      -0.260735      38.882170 0.57125463E+03  0.14126379E+05                                 9.601314                            7.783719      -0.137544       1.978985                    0.997391      28.497586      79.295941       0.622772       0.397719      -1.095748      -0.028803       0.019771      -0.143639       0.147827       0.009384      -0.024916       0.022762      -0.033964      -0.279105      -0.101443       0.033721       0.067722             10.670911       5.995303       0.188975       1.056988      14.409324      -0.116465      11.608105           0.000001
          315              N       8.373107      12.227582       8.850471      -0.240689      37.518470 0.51001323E+03  0.12294827E+05                                 9.428404                            7.393630      -0.129294       1.995745                    0.996843      27.767454      77.008428       0.632120       0.401944      -1.089711       0.024156       0.126040      -0.060062       0.141693      -0.015728       0.006365       0.065062       0.122490       0.051948      -0.106409       0.051074       0.055335             10.586603       5.451826       0.234985      -1.029704      12.234717       0.711814      14.073266          -0.000000
          316              N       8.534259       9.824126       7.711440      -0.260735      38.882169 0.57125462E+03  0.14126379E+05                                 9.601313                            7.783719      -0.137544       1.978984                    0.997391      28.497586      79.295938       0.622772       0.397719      -1.095748       0.028803      -0.019771      -0.143639       0.147827       0.009384       0.024916      -0.022762      -0.033964      -0.279105      -0.101443       0.033721       0.067722             10.670910       5.995303       0.188975      -1.056989      14.409323       0.116465      11.608105           0.000001
          317              N       8.373107       2.839082       1.141029      -0.240689      37.518474 0.51001328E+03  0.12294829E+05                                 9.428405                            7.393631      -0.129294       1.995745                    0.996843      27.767455      77.008433       0.632120       0.401944      -1.089711       0.024156       0.126040       0.060062       0.141693      -0.015728      -0.006365      -0.065062       0.122490       0.051948      -0.106409       0.051074       0.055335             10.586605       5.451827       0.234985       1.029703      12.234720      -0.711813      14.073267           0.000000
          318              N       8.534259       0.435626       2.280060      -0.260735      38.882176 0.57125470E+03  0.14126382E+05                                 9.601315                            7.783720      -0.137545       1.978984                    0.997391      28.497588      79.295948       0.622772       0.397719      -1.095748       0.028803      -0.019771       0.143639       0.147827       0.009384      -0.024916       0.022762      -0.033964      -0.279105      -0.101443       0.033721       0.067722             10.670912       5.995304       0.188975       1.056989      14.409326      -0.116465      11.608107           0.000001
          319              N       5.283893       6.549418      11.132529      -0.240689      37.518471 0.51001325E+03  0.12294828E+05                                 9.428405                            7.393631      -0.129294       1.995745                    0.996843      27.767454      77.008432       0.632120       0.401944      -1.089711      -0.024156      -0.126040       0.060062       0.141693      -0.015728       0.006365       0.065062       0.122490       0.051948      -0.106409       0.051074       0.055335             10.586604       5.451827       0.234985      -1.029703      12.234719       0.711813      14.073267           0.000000
          320              N       5.122741       8.952874      12.271560      -0.260735      38.882173 0.57125467E+03  0.14126381E+05                                 9.601315                            7.783720      -0.137545       1.978984                    0.997391      28.497587      79.295944       0.622772       0.397719      -1.095748      -0.028803       0.019771       0.143639       0.147827       0.009384       0.024916      -0.022762      -0.033964      -0.279105      -0.101443       0.033721       0.067722             10.670912       5.995303       0.188975      -1.056988      14.409325       0.116466      11.608106           0.000001
          321              N      12.112393       2.839082      11.132529      -0.240689      37.518473 0.51001327E+03  0.12294829E+05                                 9.428405                            7.393631      -0.129294       1.995745                    0.996843      27.767455      77.008434       0.632120       0.401944      -1.089711      -0.024156       0.126040       0.060062       0.141693       0.015728       0.006365      -0.065062       0.122490       0.051948      -0.106409       0.051074       0.055335             10.586604       5.451827      -0.234985      -1.029704      12.234719      -0.711813      14.073268           0.000000
          322              N      11.951241       0.435626      12.271560      -0.260735      38.882170 0.57125461E+03  0.14126379E+05                                 9.601314                            7.783719      -0.137544       1.978985                    0.997391      28.497585      79.295936       0.622772       0.397719      -1.095748      -0.028803      -0.019771       0.143639       0.147827      -0.009384       0.024916       0.022762      -0.033964      -0.279105      -0.101443       0.033721       0.067722             10.670911       5.995303      -0.188975      -1.056988      14.409323      -0.116466      11.608106           0.000001
          323              N       1.544607       6.549418       1.141029      -0.240689      37.518468 0.51001321E+03  0.12294827E+05                                 9.428404                            7.393630      -0.129294       1.995745                    0.996843      27.767453      77.008425       0.632120       0.401944      -1.089711       0.024156      -0.126040       0.060062       0.141693       0.015728      -0.006365       0.065062       0.122490       0.051948      -0.106409       0.051074       0.055335             10.586603       5.451826      -0.234985       1.029704      12.234717       0.711814      14.073266          -0.000000
          324              N       1.705759       8.952874       2.280060      -0.260735      38.882170 0.57125461E+03  0.14126379E+05                                 9.601314                            7.783719      -0.137544       1.978985                    0.997391      28.497585      79.295935       0.622772       0.397719      -1.095748       0.028803       0.019771       0.143639       0.147827      -0.009384      -0.024916      -0.022762      -0.033964      -0.279105      -0.101443       0.033721       0.067722             10.670911       5.995303      -0.188975       1.056989      14.409324       0.116465      11.608105           0.000001
          325              N       1.544607      15.937918       8.850471      -0.240689      37.518473 0.51001328E+03  0.12294829E+05                                 9.428405                            7.393631      -0.129294       1.995745                    0.996843      27.767455      77.008435       0.632120       0.401944      -1.089711       0.024156      -0.126040      -0.060062       0.141693       0.015728       0.006365      -0.065062       0.122490       0.051948      -0.106409       0.051074       0.055335             10.586605       5.451827      -0.234985      -1.029704      12.234720      -0.711813      14.073267           0.000000
          326              N       1.705759      18.341374       7.711440      -0.260735      38.882169 0.57125461E+03  0.14126379E+05                                 9.601314                            7.783719      -0.137544       1.978985                    0.997391      28.497586      79.295942       0.622772       0.397719      -1.095748       0.028803       0.019771      -0.143639       0.147827      -0.009384       0.024916       0.022762      -0.033964      -0.279105      -0.101443       0.033721       0.067722             10.670911       5.995303      -0.188975      -1.056988      14.409324      -0.116465      11.608106           0.000001
          327              N      12.112393      12.227582      18.841971      -0.240689      37.518471 0.51001325E+03  0.12294828E+05                                 9.428405                            7.393631      -0.129294       1.995745                    0.996843      27.767454      77.008430       0.632120       0.401944      -1.089711      -0.024156       0.126040      -0.060062       0.141693       0.015728      -0.006365       0.065062       0.122490       0.051948      -0.106409       0.051074       0.055335             10.586604       5.451827      -0.234985       1.029704      12.234719       0.711813      14.073267          -0.000000
          328              N      11.951241       9.824126      17.702940      -0.260735      38.882171 0.57125465E+03  0.14126380E+05                                 9.601314                            7.783720      -0.137545       1.978984                    0.997391      28.497587      79.295946       0.622772       0.397719      -1.095748      -0.028803      -0.019771      -0.143639       0.147827      -0.009384      -0.024916      -0.022762      -0.033964      -0.279105      -0.101443       0.033721       0.067722             10.670911       5.995303      -0.188975       1.056988      14.409325       0.116465      11.608106           0.000001
          329              O       5.323499      11.893352       6.538438      -0.592632      37.035592 0.56016860E+03  0.13596704E+05                                 8.787594                            7.259046       0.545529       2.220512                    0.997430      27.981333      73.757267       0.715352       0.352754      -1.144709      -0.011800       0.031885       0.003879       0.034219       0.000859       0.004283       0.012680      -0.079812      -0.178816      -0.061179      -0.009781       0.070960             10.068829       6.173348       0.256599      -0.264075      17.405361      -2.160625       6.627779           0.000001
          330              O       5.080404      13.466864       8.073132      -0.564627      26.625190 0.47138578E+03  0.10976248E+05                                 6.903654                            6.676544       0.768054       2.282037                    0.998620      27.680481      71.840894       0.741772       0.354616      -1.141367      -0.001675       0.010254      -0.025807       0.027820      -0.012796       0.011701       0.046885       0.154653       0.035263      -0.103965       0.030180       0.073785              6.829075       5.776376      -0.493340      -0.591267       6.070960       0.230317       8.639888           0.000004
          331              O       5.797397      16.865501       1.654592      -0.555267      39.750092 0.56311071E+03  0.13701048E+05                                 9.334803                            7.394145       0.187980       2.123532                    0.994412      27.451206      72.707045       0.691405       0.364094      -1.134445      -0.019431       0.011885       0.014953       0.027247       0.022813      -0.011856       0.021521       0.104721       0.084169      -0.076444       0.029653       0.046791             10.938223       6.129496       0.150612      -1.240179       6.908417      -0.586844      19.776755          -0.000000
          332              O       5.382224      18.367661       3.271217      -0.556806      34.279827 0.55248674E+03  0.13368598E+05                                 8.340323                            7.266480       0.282736       2.153953                    0.994640      27.351146      72.064464       0.706292       0.358391      -1.139791       0.003455      -0.017587       0.002749       0.018133      -0.004412       0.010089       0.029674      -0.041325      -0.163764      -0.064229       0.008249       0.055980              9.064170       6.057362      -1.049956      -0.168743      14.226599      -1.336824       6.908547          -0.000000
          333              O       3.552186      18.144215       0.173852      -0.561170      39.405595 0.55593377E+03  0.13491233E+05                                 9.240978                            7.319938       0.282567       2.136770                    0.998118      27.794857      73.666017       0.698320       0.361429      -1.135847      -0.018747      -0.001264       0.025335       0.031542      -0.025599      -0.038710      -0.040399      -0.060048      -0.007372      -0.075495       0.017323       0.058172             10.724511      16.039257      -4.046533      -3.377038       7.780587       2.522831       8.353690          -0.000001
          334              O       3.104236       0.961382       1.674575      -0.563514      35.416485 0.54441060E+03  0.13084262E+05                                 8.441364                            7.141032       0.575259       2.249406                    0.996058      27.088784      70.417256       0.725532       0.351258      -1.149081      -0.009939      -0.025503      -0.011419       0.029657       0.034114       0.020038       0.012539      -0.061594       0.095399      -0.063768       0.012402       0.051366              9.323606      10.626165       1.707796       2.630294       8.329920       3.145882       9.014732           0.000000
          335              O       4.673425      13.808606      14.669520      -0.333760      25.442648 0.38630594E+03  0.85620878E+04                                 6.860491                            6.124291       0.687478       2.316948                    0.997861      24.696889      62.621105       0.759008       0.364092      -1.133391       0.007199       0.057946       0.041573       0.071679       0.000186      -0.020385       0.078927       0.158785      -0.299390      -0.152100       0.020669       0.131430              7.229387       5.360733       0.037079       0.209011       9.730533       3.053098       6.596893          -0.000001
          336              O       4.682985      16.274026      13.430574      -0.326911      23.187708 0.35470193E+03  0.76737165E+04                                 6.322633                            5.774008       0.997345       2.412874                    0.999540      24.454495      60.692715       0.803233       0.352470      -1.145886      -0.005002       0.003014       0.060671       0.060952      -0.003214       0.003658      -0.030739       0.307656       0.094270      -0.174159       0.035856       0.138303              6.481794       4.712077      -0.223077       0.525568       4.775382      -0.843777       9.957922          -0.000002
          337              O       7.635629      17.768675      19.513400      -0.937506      41.794469 0.84823555E+03  0.23000036E+05                                 9.734610                            9.090813      -0.430850       1.852973                    0.994387      33.248468      94.778978       0.618264       0.365359      -1.126770      -0.010403       0.070172      -0.002287       0.070976      -0.034615       0.001124      -0.040652      -0.043402       0.009705      -0.051208      -0.011330       0.062538             10.558391      12.365509       0.973442      -2.317844       8.918032       1.173725      10.391632           0.000001
          338              O       8.333501      16.272148      16.529938      -0.592632      37.035593 0.56016861E+03  0.13596704E+05                                 8.787595                            7.259047       0.545529       2.220512                    0.997430      27.981333      73.757268       0.715352       0.352754      -1.144709       0.011800      -0.031885       0.003879       0.034219       0.000859      -0.004283      -0.012680      -0.079812      -0.178816      -0.061179      -0.009781       0.070960             10.068830       6.173348       0.256599       0.264075      17.405363       2.160625       6.627779           0.000001
          339              O       8.576596      14.698636      18.064632      -0.564627      26.625189 0.47138574E+03  0.10976246E+05                                 6.903653                            6.676544       0.768055       2.282037                    0.998620      27.680481      71.840892       0.741772       0.354616      -1.141367       0.001675      -0.010254      -0.025807       0.027820      -0.012796      -0.011701      -0.046885       0.154653       0.035264      -0.103965       0.030180       0.073785              6.829075       5.776376      -0.493340       0.591267       6.070960      -0.230316       8.639888           0.000003
          340              O       7.859604      11.299999      11.646092      -0.555267      39.750088 0.56311054E+03  0.13701043E+05                                 9.334803                            7.394143       0.187980       2.123532                    0.994412      27.451204      72.707038       0.691405       0.364094      -1.134445       0.019431      -0.011885       0.014953       0.027247       0.022813       0.011856      -0.021521       0.104721       0.084169      -0.076444       0.029653       0.046791             10.938222       6.129494       0.150611       1.240175       6.908416       0.586843      19.776757          -0.000000
          341              O       8.274776       9.797839      13.262717      -0.556806      34.279828 0.55248675E+03  0.13368599E+05                                 8.340323                            7.266480       0.282736       2.153953                    0.994640      27.351146      72.064464       0.706292       0.358391      -1.139791      -0.003455       0.017587       0.002749       0.018133      -0.004412      -0.010089      -0.029674      -0.041325      -0.163764      -0.064229       0.008249       0.055980              9.064170       6.057362      -1.049955       0.168743      14.226600       1.336824       6.908548          -0.000000
          342              O      10.104814      10.021285      10.165352      -0.561170      39.405594 0.55593395E+03  0.13491238E+05                                 9.240978                            7.319939       0.282567       2.136770                    0.998118      27.794854      73.666006       0.698320       0.361429      -1.135847       0.018747       0.001264       0.025335       0.031542      -0.025599       0.038710       0.040399      -0.060048      -0.007372      -0.075495       0.017323       0.058172             10.724511      16.039253      -4.046533       3.377036       7.780589      -2.522831       8.353690          -0.000001
          343              O      10.552764       8.427118      11.666075      -0.563514      35.416480 0.54441037E+03  0.13084255E+05                                 8.441364                            7.141030       0.575259       2.249406                    0.996058      27.088785      70.417261       0.725532       0.351258      -1.149081       0.009939       0.025503      -0.011419       0.029657       0.034114      -0.020038      -0.012539      -0.061594       0.095399      -0.063768       0.012402       0.051366              9.323605      10.626164       1.707797      -2.630296       8.329918      -3.145882       9.014734           0.000000
          344              O       8.983575      14.356894       4.678020      -0.333760      25.442646 0.38630592E+03  0.85620872E+04                                 6.860491                            6.124291       0.687478       2.316948                    0.997861      24.696890      62.621105       0.759008       0.364092      -1.133392      -0.007199      -0.057946       0.041573       0.071679       0.000186       0.020385      -0.078927       0.158785      -0.299390      -0.152100       0.020669       0.131430              7.229386       5.360733       0.037079      -0.209011       9.730531      -3.053098       6.596893          -0.000001
          345              O       8.974015      11.891474       3.439074      -0.326911      23.187709 0.35470196E+03  0.76737174E+04                                 6.322633                            5.774009       0.997345       2.412874                    0.999540      24.454496      60.692718       0.803233       0.352470      -1.145886       0.005002      -0.003014       0.060671       0.060952      -0.003214      -0.003658       0.030739       0.307656       0.094270      -0.174159       0.035856       0.138302              6.481794       4.712077      -0.223077      -0.525568       4.775382       0.843777       9.957922          -0.000002
          346              O       6.021371      10.396825       9.521899      -0.937506      41.794479 0.84823576E+03  0.23000043E+05                                 9.734611                            9.090814      -0.430850       1.852973                    0.994387      33.248468      94.778978       0.618264       0.365359      -1.126770       0.010403      -0.070172      -0.002287       0.070976      -0.034615      -0.001124       0.040652      -0.043402       0.009705      -0.051208      -0.011330       0.062538             10.558392      12.365511       0.973441       2.317846       8.918031      -1.173725      10.391635           0.000001
          347              O       8.333501       6.883648      13.444562      -0.592632      37.035592 0.56016856E+03  0.13596703E+05                                 8.787595                            7.259047       0.545529       2.220512                    0.997430      27.981331      73.757264       0.715352       0.352754      -1.144709       0.011800      -0.031885      -0.003879       0.034219       0.000859       0.004283       0.012680      -0.079812      -0.178816      -0.061179      -0.009781       0.070960             10.068830       6.173348       0.256599      -0.264075      17.405363      -2.160626       6.627780           0.000001
          348              O       8.576596       5.310136      11.909868      -0.564626      26.625178 0.47138548E+03  0.10976239E+05                                 6.903651                            6.676541       0.768055       2.282037                    0.998620      27.680477      71.840873       0.741772       0.354616      -1.141367       0.001675      -0.010254       0.025807       0.027820      -0.012796       0.011701       0.046885       0.154652       0.035264      -0.103965       0.030180       0.073785              6.829072       5.776374      -0.493340      -0.591267       6.070958       0.230316       8.639885           0.000004
          349              O       7.859604       1.911499      18.328408      -0.555267      39.750088 0.56311056E+03  0.13701043E+05                                 9.334802                            7.394143       0.187980       2.123532                    0.994412      27.451205      72.707039       0.691405       0.364094      -1.134445       0.019431      -0.011885      -0.014953       0.027247       0.022813      -0.011856       0.021521       0.104721       0.084169      -0.076444       0.029653       0.046791             10.938222       6.129494       0.150611      -1.240175       6.908416      -0.586843      19.776755          -0.000000
          350              O       8.274776       0.409339      16.711783      -0.556806      34.279822 0.55248664E+03  0.13368595E+05                                 8.340322                            7.266479       0.282737       2.153953                    0.994640      27.351144      72.064455       0.706293       0.358391      -1.139791      -0.003455       0.017587      -0.002749       0.018133      -0.004412       0.010089       0.029674      -0.041325      -0.163764      -0.064229       0.008249       0.055980              9.064169       6.057361      -1.049955      -0.168743      14.226598      -1.336823       6.908546          -0.000000
          351              O      10.104814       0.632785      19.809148      -0.561170      39.405634 0.55593440E+03  0.13491253E+05                                 9.240985                            7.319943       0.282565       2.136769                    0.998118      27.794870      73.666076       0.698320       0.361429      -1.135847       0.018747       0.001264      -0.025335       0.031542      -0.025599      -0.038710      -0.040399      -0.060049      -0.007372      -0.075495       0.017323       0.058172             10.724520      16.039270      -4.046538      -3.377043       7.780593       2.522834       8.353697          -0.000001
          352              O      10.552764      17.815618      18.308425      -0.563514      35.416498 0.54441091E+03  0.13084271E+05                                 8.441367                            7.141034       0.575258       2.249406                    0.996058      27.088790      70.417284       0.725532       0.351258      -1.149081       0.009939       0.025502       0.011419       0.029657       0.034114       0.020038       0.012539      -0.061594       0.095399      -0.063769       0.012402       0.051366              9.323608      10.626164       1.707797       2.630294       8.329923       3.145884       9.014736           0.000000
          353              O       8.983575       4.968394       5.313480      -0.333760      25.442651 0.38630599E+03  0.85620892E+04                                 6.860492                            6.124292       0.687477       2.316948                    0.997861      24.696891      62.621111       0.759008       0.364092      -1.133391      -0.007199      -0.057946      -0.041573       0.071679       0.000186      -0.020385       0.078927       0.158785      -0.299390      -0.152099       0.020669       0.131430              7.229387       5.360733       0.037079       0.209011       9.730534       3.053098       6.596894          -0.000001
          354              O       8.974015       2.502974       6.552426      -0.326911      23.187694 0.35470165E+03  0.76737088E+04                                 6.322630                            5.774005       0.997346       2.412875                    0.999540      24.454491      60.692693       0.803233       0.352470      -1.145886       0.005002      -0.003014      -0.060671       0.060951      -0.003214       0.003658      -0.030739       0.307656       0.094270      -0.174159       0.035856       0.138303              6.481790       4.712075      -0.223077       0.525567       4.775379      -0.843776       9.957916          -0.000002
          355              O       6.021371       1.008325       0.469601      -0.937506      41.794481 0.84823578E+03  0.23000044E+05                                 9.734611                            9.090814      -0.430850       1.852973                    0.994387      33.248468      94.778979       0.618264       0.365359      -1.126770       0.010403      -0.070172       0.002287       0.070976      -0.034615       0.001124      -0.040652      -0.043402       0.009705      -0.051208      -0.011330       0.062538             10.558393      12.365511       0.973440      -2.317846       8.918031       1.173725      10.391635           0.000001
          356              O       5.323499       2.504852       3.453062      -0.592632      37.035592 0.56016861E+03  0.13596704E+05                                 8.787594                            7.259047       0.545529       2.220512                    0.997430      27.981333      73.757268       0.715352       0.352754      -1.144709      -0.011800       0.031885      -0.003879       0.034219       0.000859      -0.004283      -0.012680      -0.079812      -0.178816      -0.061179      -0.009781       0.070960             10.068830       6.173348       0.256599       0.264075      17.405362       2.160625       6.627779           0.000001
          357              O       5.080404       4.078364       1.918368      -0.564627      26.625183 0.47138561E+03  0.10976243E+05                                 6.903652                            6.676543       0.768055       2.282037                    0.998620      27.680480      71.840884       0.741772       0.354616      -1.141367      -0.001675       0.010254       0.025807       0.027820      -0.012796      -0.011701      -0.046885       0.154653       0.035264      -0.103965       0.030180       0.073785              6.829073       5.776375      -0.493340       0.591267       6.070959      -0.230317       8.639886           0.000003
          358              O       5.797397       7.477001       8.336908      -0.555267      39.750083 0.56311058E+03  0.13701044E+05                                 9.334802                            7.394144       0.187980       2.123532                    0.994412      27.451203      72.707034       0.691405       0.364094      -1.134445      -0.019431       0.011885      -0.014953       0.027247       0.022813       0.011856      -0.021521       0.104721       0.084169      -0.076444       0.029653       0.046791             10.938221       6.129496       0.150612       1.240178       6.908416       0.586843      19.776751          -0.000000
          359              O       5.382224       8.979161       6.720283      -0.556806      34.279824 0.55248667E+03  0.13368596E+05                                 8.340322                            7.266479       0.282737       2.153953                    0.994640      27.351145      72.064457       0.706293       0.358391      -1.139791       0.003455      -0.017587      -0.002749       0.018133      -0.004412      -0.010089      -0.029674      -0.041325      -0.163764      -0.064229       0.008249       0.055980              9.064169       6.057362      -1.049956       0.168743      14.226598       1.336824       6.908547          -0.000000
          360              O       3.552186       8.755715       9.817648      -0.561170      39.405623 0.55593410E+03  0.13491244E+05                                 9.240983                            7.319941       0.282565       2.136769                    0.998118      27.794869      73.666071       0.698320       0.361429      -1.135847      -0.018747      -0.001264      -0.025335       0.031542      -0.025599       0.038710       0.040399      -0.060049      -0.007372      -0.075495       0.017323       0.058172             10.724518      16.039270      -4.046539       3.377041       7.780592      -2.522832       8.353692          -0.000001
          361              O       3.104236      10.349882       8.316925      -0.563514      35.416509 0.54441126E+03  0.13084282E+05                                 8.441369                            7.141036       0.575258       2.249406                    0.996058      27.088791      70.417286       0.725532       0.351258      -1.149081      -0.009939      -0.025503       0.011419       0.029657       0.034114      -0.020038      -0.012539      -0.061594       0.095399      -0.063769       0.012402       0.051366              9.323610      10.626168       1.707796      -2.630295       8.329923      -3.145883       9.014738           0.000000
          362              O       4.673425       4.420106      15.304980      -0.333760      25.442644 0.38630589E+03  0.85620862E+04                                 6.860490                            6.124291       0.687478       2.316948                    0.997861      24.696889      62.621102       0.759008       0.364092      -1.133392       0.007199       0.057946      -0.041573       0.071679       0.000186       0.020385      -0.078927       0.158785      -0.299390      -0.152100       0.020669       0.131430              7.229385       5.360733       0.037079      -0.209011       9.730531      -3.053097       6.596893          -0.000001
          363              O       4.682985       6.885526      16.543926      -0.326911      23.187694 0.35470167E+03  0.76737092E+04                                 6.322630                            5.774005       0.997346       2.412875                    0.999540      24.454492      60.692695       0.803233       0.352470      -1.145886      -0.005002       0.003014      -0.060671       0.060952      -0.003214      -0.003658       0.030739       0.307656       0.094270      -0.174159       0.035856       0.138302              6.481790       4.712075      -0.223077      -0.525567       4.775379       0.843776       9.957916          -0.000002
          364              O       7.635629       8.380175      10.461101      -0.937506      41.794479 0.84823568E+03  0.23000040E+05                                 9.734611                            9.090813      -0.430850       1.852973                    0.994387      33.248466      94.778972       0.618264       0.365359      -1.126770      -0.010403       0.070172       0.002287       0.070976      -0.034615      -0.001124       0.040652      -0.043403       0.009705      -0.051208      -0.011330       0.062538             10.558393      12.365511       0.973440       2.317847       8.918031      -1.173724      10.391636           0.000001
          365              O      12.151999       6.883648       3.453062      -0.592632      37.035596 0.56016865E+03  0.13596705E+05                                 8.787595                            7.259047       0.545529       2.220512                    0.997430      27.981333      73.757271       0.715352       0.352754      -1.144709      -0.011800      -0.031885      -0.003879       0.034219      -0.000859      -0.004283       0.012680      -0.079812      -0.178816      -0.061179      -0.009781       0.070960             10.068831       6.173349      -0.256600       0.264075      17.405364      -2.160626       6.627780           0.000001
          366              O      11.908904       5.310136       1.918368      -0.564626      26.625184 0.47138563E+03  0.10976243E+05                                 6.903652                            6.676543       0.768054       2.282037                    0.998620      27.680479      71.840884       0.741772       0.354616      -1.141367      -0.001675      -0.010254       0.025807       0.027820       0.012796      -0.011701       0.046885       0.154653       0.035264      -0.103965       0.030180       0.073785              6.829074       5.776375       0.493340       0.591267       6.070959       0.230317       8.639887           0.000004
          367              O      12.625896       1.911499       8.336908      -0.555267      39.750092 0.56311060E+03  0.13701045E+05                                 9.334803                            7.394144       0.187979       2.123532                    0.994412      27.451205      72.707043       0.691405       0.364094      -1.134445      -0.019431      -0.011885      -0.014953       0.027247      -0.022813       0.011856       0.021521       0.104721       0.084169      -0.076444       0.029653       0.046791             10.938223       6.129494      -0.150611       1.240174       6.908417      -0.586843      19.776759          -0.000000
          368              O      12.210724       0.409339       6.720283      -0.556806      34.279831 0.55248681E+03  0.13368600E+05                                 8.340324                            7.266480       0.282736       2.153953                    0.994640      27.351147      72.064469       0.706292       0.358391      -1.139791       0.003455       0.017587      -0.002749       0.018133       0.004412      -0.010089       0.029674      -0.041325      -0.163764      -0.064229       0.008249       0.055980              9.064171       6.057363       1.049955       0.168743      14.226602      -1.336824       6.908548          -0.000000
          369              O      10.380686       0.632785       9.817648      -0.561170      39.405587 0.55593348E+03  0.13491224E+05                                 9.240977                            7.319936       0.282567       2.136770                    0.998118      27.794855      73.666012       0.698320       0.361429      -1.135847      -0.018747       0.001264      -0.025335       0.031542       0.025599       0.038710      -0.040399      -0.060048      -0.007372      -0.075495       0.017323       0.058172             10.724511      16.039260       4.046535       3.377036       7.780586       2.522829       8.353686          -0.000001
          370              O       9.932736      17.815618       8.316925      -0.563514      35.416491 0.54441091E+03  0.13084271E+05                                 8.441366                            7.141034       0.575259       2.249406                    0.996058      27.088783      70.417256       0.725532       0.351258      -1.149081      -0.009939       0.025503       0.011419       0.029657      -0.034114      -0.020038       0.012539      -0.061594       0.095399      -0.063768       0.012402       0.051366              9.323607      10.626167      -1.707795      -2.630294       8.329920       3.145882       9.014735          -0.000000
          371              O      11.501925       4.968394      15.304980      -0.333760      25.442651 0.38630601E+03  0.85620897E+04                                 6.860492                            6.124292       0.687477       2.316948                    0.997861      24.696891      62.621112       0.759008       0.364092      -1.133391       0.007199      -0.057946      -0.041573       0.071679      -0.000186       0.020385       0.078927       0.158785      -0.299390      -0.152100       0.020669       0.131430              7.229387       5.360734      -0.037079      -0.209011       9.730534       3.053098       6.596894          -0.000001
          372              O      11.511485       2.502974      16.543926      -0.326911      23.187708 0.35470194E+03  0.76737168E+04                                 6.322633                            5.774008       0.997345       2.412874                    0.999540      24.454496      60.692717       0.803233       0.352470      -1.145886      -0.005002      -0.003014      -0.060671       0.060952       0.003214      -0.003658      -0.030739       0.307656       0.094270      -0.174159       0.035856       0.138302              6.481794       4.712077       0.223077      -0.525568       4.775382      -0.843777       9.957922          -0.000002
          373              O       0.807129       1.008325      10.461101      -0.937506      41.794480 0.84823578E+03  0.23000043E+05                                 9.734611                            9.090814      -0.430850       1.852973                    0.994387      33.248468      94.778978       0.618264       0.365359      -1.126770      -0.010403      -0.070172       0.002287       0.070976       0.034615      -0.001124      -0.040652      -0.043402       0.009705      -0.051208      -0.011330       0.062538             10.558392      12.365511      -0.973441       2.317846       8.918031       1.173725      10.391636           0.000001
          374              O       1.505001       2.504852      13.444562      -0.592632      37.035596 0.56016867E+03  0.13596706E+05                                 8.787595                            7.259047       0.545529       2.220512                    0.997430      27.981334      73.757272       0.715352       0.352754      -1.144709       0.011800       0.031885      -0.003879       0.034219      -0.000859       0.004283      -0.012680      -0.079812      -0.178816      -0.061179      -0.009781       0.070960             10.068831       6.173348      -0.256600      -0.264075      17.405364       2.160625       6.627780           0.000001
          375              O       1.748096       4.078364      11.909868      -0.564627      26.625190 0.47138579E+03  0.10976248E+05                                 6.903654                            6.676544       0.768054       2.282037                    0.998620      27.680482      71.840896       0.741772       0.354616      -1.141367       0.001676       0.010254       0.025807       0.027820       0.012796       0.011701      -0.046885       0.154653       0.035264      -0.103965       0.030180       0.073785              6.829075       5.776376       0.493340      -0.591267       6.070961      -0.230317       8.639888           0.000004
          376              O       1.031103       7.477001      18.328408      -0.555267      39.750087 0.56311063E+03  0.13701046E+05                                 9.334803                            7.394144       0.187980       2.123532                    0.994412      27.451204      72.707038       0.691405       0.364094      -1.134445       0.019431       0.011885      -0.014953       0.027247      -0.022813      -0.011856      -0.021521       0.104721       0.084169      -0.076444       0.029653       0.046791             10.938222       6.129496      -0.150612      -1.240179       6.908416       0.586843      19.776754          -0.000000
          377              O       1.446276       8.979161      16.711783      -0.556806      34.279828 0.55248676E+03  0.13368599E+05                                 8.340323                            7.266480       0.282736       2.153953                    0.994640      27.351146      72.064465       0.706292       0.358391      -1.139791      -0.003455      -0.017587      -0.002749       0.018133       0.004412       0.010089      -0.029674      -0.041325      -0.163764      -0.064229       0.008249       0.055980              9.064170       6.057363       1.049957      -0.168743      14.226600       1.336824       6.908547          -0.000000
          378              O       3.276314       8.755715      19.809148      -0.561170      39.405584 0.55593358E+03  0.13491227E+05                                 9.240977                            7.319937       0.282567       2.136770                    0.998118      27.794852      73.666000       0.698320       0.361429      -1.135847       0.018747      -0.001264      -0.025335       0.031542       0.025599      -0.038710       0.040399      -0.060048      -0.007372      -0.075495       0.017323       0.058172             10.724509      16.039254       4.046533      -3.377038       7.780585      -2.522830       8.353689          -0.000001
          379              O       3.724264      10.349882      18.308425      -0.563514      35.416485 0.54441062E+03  0.13084262E+05                                 8.441365                            7.141032       0.575259       2.249406                    0.996058      27.088784      70.417258       0.725532       0.351258      -1.149081       0.009939      -0.025503       0.011419       0.029657      -0.034114       0.020038      -0.012539      -0.061594       0.095399      -0.063768       0.012402       0.051366              9.323606      10.626164      -1.707796       2.630294       8.329920      -3.145882       9.014733           0.000000
          380              O       2.155075       4.420106       5.313480      -0.333760      25.442644 0.38630590E+03  0.85620864E+04                                 6.860490                            6.124291       0.687478       2.316948                    0.997861      24.696889      62.621102       0.759008       0.364092      -1.133392      -0.007199       0.057946      -0.041573       0.071679      -0.000186      -0.020385      -0.078927       0.158785      -0.299390      -0.152100       0.020669       0.131430              7.229385       5.360733      -0.037079       0.209011       9.730530      -3.053097       6.596892          -0.000001
          381              O       2.145515       6.885526       6.552426      -0.326911      23.187710 0.35470197E+03  0.76737177E+04                                 6.322633                            5.774009       0.997345       2.412874                    0.999540      24.454497      60.692720       0.803233       0.352470      -1.145886       0.005002       0.003014      -0.060671       0.060952       0.003214       0.003658       0.030739       0.307656       0.094270      -0.174159       0.035856       0.138302              6.481794       4.712077       0.223077       0.525568       4.775382       0.843777       9.957922          -0.000002
          382              O      12.849871       8.380175       0.469601      -0.937506      41.794480 0.84823576E+03  0.23000043E+05                                 9.734611                            9.090814      -0.430850       1.852973                    0.994387      33.248468      94.778978       0.618264       0.365359      -1.126770       0.010403       0.070172       0.002287       0.070976       0.034615       0.001124       0.040652      -0.043402       0.009705      -0.051208      -0.011330       0.062538             10.558393      12.365511      -0.973440      -2.317847       8.918031      -1.173724      10.391636           0.000001
          383              O       1.505001      11.893352      16.529938      -0.592632      37.035591 0.56016858E+03  0.13596703E+05                                 8.787594                            7.259047       0.545529       2.220512                    0.997430      27.981332      73.757266       0.715352       0.352754      -1.144709       0.011800       0.031885       0.003879       0.034219      -0.000859      -0.004283       0.012680      -0.079812      -0.178816      -0.061179      -0.009781       0.070960             10.068830       6.173348      -0.256600       0.264075      17.405362      -2.160625       6.627779           0.000001
          384              O       1.748096      13.466864      18.064632      -0.564627      26.625185 0.47138565E+03  0.10976244E+05                                 6.903652                            6.676543       0.768054       2.282037                    0.998620      27.680480      71.840886       0.741772       0.354616      -1.141367       0.001675       0.010254      -0.025807       0.027820       0.012796      -0.011701       0.046885       0.154653       0.035264      -0.103965       0.030180       0.073785              6.829074       5.776375       0.493340       0.591267       6.070959       0.230317       8.639887           0.000003
          385              O       1.031103      16.865501      11.646092      -0.555267      39.750088 0.56311064E+03  0.13701046E+05                                 9.334803                            7.394144       0.187980       2.123532                    0.994412      27.451204      72.707039       0.691405       0.364094      -1.134445       0.019431       0.011885       0.014953       0.027247      -0.022813       0.011856       0.021521       0.104721       0.084169      -0.076444       0.029653       0.046791             10.938222       6.129496      -0.150612       1.240179       6.908416      -0.586843      19.776754          -0.000000
          386              O       1.446276      18.367661      13.262717      -0.556806      34.279826 0.55248672E+03  0.13368598E+05                                 8.340323                            7.266480       0.282736       2.153953                    0.994640      27.351145      72.064462       0.706292       0.358391      -1.139791      -0.003455      -0.017587       0.002749       0.018133       0.004412      -0.010089       0.029674      -0.041325      -0.163764      -0.064229       0.008249       0.055980              9.064170       6.057362       1.049956       0.168743      14.226600      -1.336825       6.908548          -0.000000
          387              O       3.276314      18.144215      10.165352      -0.561170      39.405631 0.55593437E+03  0.13491252E+05                                 9.240985                            7.319943       0.282565       2.136769                    0.998118      27.794869      73.666073       0.698320       0.361429      -1.135847       0.018747      -0.001264       0.025335       0.031542       0.025599       0.038710      -0.040399      -0.060049      -0.007372      -0.075495       0.017323       0.058172             10.724519      16.039268       4.046538       3.377043       7.780593       2.522834       8.353697          -0.000001
          388              O       3.724264       0.961382      11.666075      -0.563514      35.416497 0.54441088E+03  0.13084270E+05                                 8.441367                            7.141034       0.575258       2.249406                    0.996058      27.088789      70.417281       0.725532       0.351258      -1.149081       0.009939      -0.025502      -0.011419       0.029657      -0.034114      -0.020038       0.012539      -0.061594       0.095399      -0.063769       0.012402       0.051366              9.323608      10.626165      -1.707797      -2.630294       8.329923       3.145884       9.014735           0.000000
          389              O       2.155075      13.808606       4.678020      -0.333760      25.442646 0.38630591E+03  0.85620869E+04                                 6.860491                            6.124291       0.687478       2.316948                    0.997861      24.696889      62.621104       0.759008       0.364092      -1.133391      -0.007199       0.057946       0.041573       0.071679      -0.000186       0.020385       0.078927       0.158785      -0.299390      -0.152100       0.020669       0.131430              7.229386       5.360733      -0.037079      -0.209011       9.730532       3.053098       6.596893          -0.000001
          390              O       2.145515      16.274026       3.439074      -0.326911      23.187690 0.35470157E+03  0.76737066E+04                                 6.322629                            5.774005       0.997347       2.412875                    0.999540      24.454490      60.692687       0.803233       0.352470      -1.145886       0.005002       0.003014       0.060671       0.060952       0.003214      -0.003658      -0.030739       0.307656       0.094270      -0.174159       0.035856       0.138302              6.481789       4.712074       0.223077      -0.525567       4.775379      -0.843776       9.957915          -0.000002
          391              O      12.849871      17.768675       9.521899      -0.937506      41.794483 0.84823578E+03  0.23000043E+05                                 9.734611                            9.090813      -0.430850       1.852973                    0.994387      33.248468      94.778978       0.618264       0.365359      -1.126770       0.010403       0.070172      -0.002287       0.070976       0.034615      -0.001124      -0.040652      -0.043402       0.009705      -0.051208      -0.011330       0.062538             10.558393      12.365512      -0.973441       2.317847       8.918031       1.173725      10.391636           0.000001
          392              O      12.151999      16.272148       6.538438      -0.592632      37.035595 0.56016866E+03  0.13596706E+05                                 8.787595                            7.259047       0.545529       2.220512                    0.997430      27.981334      73.757272       0.715352       0.352754      -1.144709      -0.011800      -0.031885       0.003879       0.034219      -0.000859       0.004283      -0.012680      -0.079812      -0.178816      -0.061179      -0.009781       0.070960             10.068830       6.173348      -0.256600      -0.264075      17.405363       2.160625       6.627780           0.000001
          393              O      11.908904      14.698636       8.073132      -0.564627      26.625184 0.47138563E+03  0.10976243E+05                                 6.903652                            6.676543       0.768054       2.282037                    0.998620      27.680479      71.840883       0.741772       0.354616      -1.141367      -0.001675      -0.010254      -0.025807       0.027820       0.012796       0.011701      -0.046885       0.154652       0.035264      -0.103965       0.030180       0.073785              6.829074       5.776375       0.493340      -0.591267       6.070959      -0.230317       8.639887           0.000003
          394              O      12.625896      11.299999       1.654592      -0.555267      39.750083 0.56311048E+03  0.13701041E+05                                 9.334802                            7.394143       0.187980       2.123532                    0.994412      27.451203      72.707033       0.691405       0.364094      -1.134445      -0.019431      -0.011885       0.014953       0.027247      -0.022813      -0.011856      -0.021521       0.104721       0.084169      -0.076444       0.029653       0.046791             10.938221       6.129493      -0.150611      -1.240175       6.908416       0.586843      19.776754          -0.000000
          395              O      12.210724       9.797839       3.271217      -0.556806      34.279827 0.55248674E+03  0.13368598E+05                                 8.340323                            7.266480       0.282736       2.153953                    0.994640      27.351146      72.064463       0.706292       0.358391      -1.139791       0.003455       0.017587       0.002749       0.018133       0.004412       0.010089      -0.029674      -0.041325      -0.163765      -0.064229       0.008249       0.055980              9.064169       6.057362       1.049955      -0.168743      14.226599       1.336824       6.908547          -0.000000
          396              O      10.380686      10.021285       0.173852      -0.561170      39.405633 0.55593462E+03  0.13491259E+05                                 9.240986                            7.319945       0.282565       2.136769                    0.998118      27.794868      73.666069       0.698320       0.361429      -1.135847      -0.018747       0.001264       0.025335       0.031542       0.025599      -0.038710       0.040399      -0.060049      -0.007372      -0.075495       0.017323       0.058172             10.724519      16.039265       4.046537      -3.377040       7.780595      -2.522834       8.353697          -0.000001
          397              O       9.932736       8.427118       1.674575      -0.563514      35.416496 0.54441070E+03  0.13084265E+05                                 8.441366                            7.141033       0.575258       2.249406                    0.996058      27.088792      70.417290       0.725532       0.351258      -1.149081      -0.009939       0.025503      -0.011419       0.029657      -0.034114       0.020038      -0.012539      -0.061594       0.095399      -0.063769       0.012402       0.051366              9.323607      10.626164      -1.707797       2.630296       8.329921      -3.145884       9.014737          -0.000000
          398              O      11.501925      14.356894      14.669520      -0.333760      25.442646 0.38630592E+03  0.85620871E+04                                 6.860490                            6.124291       0.687478       2.316948                    0.997861      24.696890      62.621105       0.759008       0.364092      -1.133392       0.007199      -0.057946       0.041573       0.071679      -0.000186      -0.020385      -0.078927       0.158785      -0.299390      -0.152099       0.020669       0.131430              7.229386       5.360733      -0.037079       0.209011       9.730531      -3.053098       6.596893          -0.000001
          399              O      11.511485      11.891474      13.430574      -0.326911      23.187698 0.35470173E+03  0.76737111E+04                                 6.322631                            5.774006       0.997346       2.412874                    0.999540      24.454492      60.692699       0.803233       0.352470      -1.145886      -0.005002      -0.003014       0.060671       0.060952       0.003214       0.003658       0.030739       0.307656       0.094270      -0.174159       0.035856       0.138302              6.481791       4.712076       0.223077       0.525567       4.775380       0.843777       9.957918          -0.000002
          400              O       0.807129      10.396825      19.513400      -0.937506      41.794469 0.84823558E+03  0.23000037E+05                                 9.734610                            9.090813      -0.430850       1.852973                    0.994387      33.248468      94.778980       0.618264       0.365359      -1.126770      -0.010403      -0.070172      -0.002287       0.070976       0.034615       0.001124       0.040652      -0.043402       0.009705      -0.051208      -0.011330       0.062538             10.558390      12.365508      -0.973441      -2.317843       8.918032      -1.173725      10.391631           0.000001

******************************************************
Auxiliary information for the entire system
The total spin magnetic moment of the unit cell is   0.000478
The total net atomic charge of the unit cell is   0.000012
Accuracy of reproducing the electrostatic potential in the unit cell:
  The inner radius (bohr) =    5.0000
  The outer radius (bohr) =   12.0000
  Valid grid points have density less than (e/(bohr^3)) =    0.0001
  The number of valid grid points were=        21984
  The rms potential error without charges in kcal/mol is=      6.93870
  The rms potential error with partial charges in kcal/mol is=      1.20970
  The RRMSE value at monopole order=      0.17434
  The rms potential error with partial charges and cloud penetration in kcal/mol is=      1.18008
  The RRMSE value at monopole order with cloud penetration is=      0.17007
  The rms potential error with partial charges and atomic dipoles in kcal/mol is=      0.73418
  The RRMSE value at dipole order=      0.10581
  The rms potential error with partial charges, atomic dipoles and cloud penetration in kcal/mol is=      0.70948
  The RRMSE value at dipole order with cloud penetration=      0.10225

******************************************************
The electron densities and ab initio electrostatic potential were computed in VASP using the PBE functional and
projector augmented wave method. See the main text of the journal article for a description of computational details.
The atomic charges, dipoles, and quadrupoles were computed with the DDEC6 method as described in
(a) T. A. Manz and N. Gabaldon Limas, RSC Adv. 6 (2016) 47771-47801 DOI: 10.1039/c6ra04656h
(b) N. Gabaldon Limas and T. A. Manz, RSC Adv. 8 (2018) 2678-2707 DOI: 10.1039/c7ra11829e.
For each atom in the material, the electron cloud parameters were fit to the spherically averaged atom-in-material
electron density using radial positions for which this density was between 10^-4 and 10^-2 electrons per cubic bohr.
The polarizabilities, dispersion coefficients, and quantum Drude oscillator (QDO) parameters were fit using the MCLF method.
The magnetic structure of the system was optimized in VASP from the default ferromagnetic initial guess using spin polarization.
The atomic spin moments (ASMs) were computed on this optimized magnetic structure using the DDEC6 partition as inputs
to the method of T. A. Manz and D. S. Sholl, J. Chem. Theory Comput. 7 (2011) 4146-4164 DOI: 10.1021/ct200539n.
The RMSE and RRMSE were computed using a uniform grid with Ewald summation.
