# Supplementary material for: A collection of forcefield precursors for metal–organic frameworks
Source: RSC Adv. 2019 Nov 13;9(63):36492–507. doi: 10.1039/c9ra07327b (PMC9075174; doi:10.1039/c9ra07327b)
Supplement: RA-009-C9RA07327B-s6214 [file RA-009-C9RA07327B-s6214.xyz]

  336
jmolscript: load "" {1 1 1} spacegroup "x,y,z" unitcell [{     12.206900     0.000000     0.000000 }, {      0.000000    14.481100     0.000000 }, {      0.000000     0.000000    28.550000 }]
Sm     4.734080     6.868386    20.206262     2.151807
Sm     7.516277     7.139182    17.275034     2.151082
Sm     7.472820     7.612714     5.931262     2.151807
Sm     4.690623     7.341918     3.000034     2.151082
Sm     1.369370    14.108936    20.206262     2.151807
Sm    10.794073    14.379732    17.275034     2.151082
Sm    10.837530     0.372164     5.931262     2.151807
Sm     1.412827     0.101368     3.000034     2.151082
Zn     2.132423     4.011120    21.870727     1.005481
Zn     8.159824     2.740693    15.675663     1.012681
Zn    10.074477    10.469980     7.595727     1.005482
Zn     4.047076    11.740407     1.400663     1.012680
Zn     3.971027    11.251670    21.870727     1.005482
Zn    10.150526     9.981243    15.675663     1.012681
Zn     8.235873     3.229430     7.595727     1.005482
Zn     2.056374     4.499857     1.400663     1.012680
H     11.495238     4.368948    18.483270     0.126706
H     11.341431     6.601933    15.114370     0.129280
H      2.343725     6.914725    17.581090     0.129793
H      2.526828    10.708773    18.234885     0.132133
H      2.155739    12.504430    14.580485     0.133843
H      5.135443     9.852940    15.208585     0.139877
H      8.588775    10.562514    19.334060     0.120432
H     11.457396    11.231541    22.143380     0.145748
H      8.535064     8.472892    22.780045     0.122461
H      2.962615     5.567983    25.886285     0.129564
H      6.262140     6.704749    23.790715     0.147113
H      6.218195     6.988579    27.847670     0.141874
H      0.673821     9.622691    19.077110     0.134426
H      0.975331     7.160904    22.317535     0.135260
H      9.975479     6.908933    19.822265     0.133980
H      0.711662    10.112152     4.208270     0.126706
H      0.865469     7.879167     0.839370     0.129280
H      9.863175     7.566375     3.306090     0.129793
H      9.680072     3.772327     3.959885     0.132133
H     10.051161     1.976670     0.305485     0.133843
H      7.071457     4.628160     0.933585     0.139877
H      3.618125     3.918586     5.059060     0.120432
H      0.749504     3.249559     7.868380     0.145748
H      3.671836     6.008208     8.505045     0.122461
H      9.244285     8.913117    11.611285     0.129564
H      5.944760     7.776351     9.515715     0.147113
H      5.988705     7.492521    13.572670     0.141874
H     11.533079     4.858409     4.802110     0.134426
H     11.231569     7.320196     8.042535     0.135260
H      2.231421     7.572167     5.547265     0.133980
H      6.815112    11.609498    18.483270     0.126706
H      6.968919    13.842483    15.114370     0.129280
H      3.759725    14.155275    17.581090     0.129793
H      3.576622     3.468223    18.234885     0.132133
H      3.947711     5.263880    14.580485     0.133843
H      0.968007     2.612390    15.208585     0.139877
H      9.721575     3.321964    19.334060     0.120433
H      6.852954     3.990991    22.143380     0.145748
H      9.775286     1.232342    22.780045     0.122461
H      3.140835    12.808533    25.886285     0.129564
H     12.048210    13.945299    23.790715     0.147113
H     12.092155    14.229129    27.847670     0.141874
H      5.429629     2.382141    19.077110     0.134426
H      5.128119    14.401454    22.317535     0.135260
H      8.334871    14.149483    19.822265     0.133980
H      5.391788     2.871602     4.208270     0.126706
H      5.237981     0.638617     0.839370     0.129280
H      8.447175     0.325825     3.306090     0.129793
H      8.630278    11.012877     3.959885     0.132133
H      8.259189     9.217220     0.305485     0.133843
H     11.238893    11.868710     0.933585     0.139877
H      2.485325    11.159136     5.059060     0.120433
H      5.353946    10.490109     7.868380     0.145748
H      2.431614    13.248758     8.505045     0.122461
H      9.066065     1.672567    11.611285     0.129564
H      0.158690     0.535801     9.515715     0.147113
H      0.114745     0.251971    13.572670     0.141874
H      6.777271    12.098959     4.802110     0.134426
H      7.078781     0.079646     8.042535     0.135260
H      3.872029     0.331617     5.547265     0.133980
C      0.926504     5.604186    18.226320    -0.014742
C     11.877314     5.019149    17.903705    -0.126208
C     11.207155     5.395658    16.744575     0.008595
C     11.796748     6.332585    15.902350    -0.171911
C      0.825186     6.878522    16.190705     0.123935
C      1.502669     6.525184    17.372675    -0.152006
C      1.632063     5.247951    19.511070     0.643753
C      9.857072     4.832343    16.416250     0.642017
C      3.915974    10.064364    16.804530    -0.019712
C      2.816132    10.815934    17.338415    -0.145218
C      2.193580    11.715210    16.467640     0.000061
C      2.613497    11.907809    15.160050    -0.178099
C      3.707236    11.209820    14.737510     0.139578
C      4.367629    10.306199    15.536910    -0.164572
C      1.029042    12.604349    16.927295     0.640774
C      4.589794     8.952216    17.589655     0.670482
C      8.392244     9.367824    20.961410     0.005921
C      8.967189    10.364123    20.184850    -0.132381
C     10.065810    11.072249    20.601680    -0.019056
C     10.696906    10.750769    21.840750    -0.157672
C     10.154920     9.705233    22.585905     0.121029
C      8.959865     9.088338    22.194770    -0.162688
C      7.191085     8.613358    20.561710     0.650774
C     10.656624    12.242322    19.867945     0.648261
C      4.500684     6.254387    27.079675    -0.015744
C      3.851277     5.903944    25.869155    -0.121988
C      4.508008     6.048755    24.661490    -0.017514
C      5.801940     6.591797    24.612955    -0.147473
C      6.384209     6.959617    25.832040     0.129286
C      5.767760     6.767018    27.042560    -0.149497
C      3.841511     6.073373    28.427235     0.657930
C      3.875691     5.669351    23.331060     0.651518
C     11.387817     8.271604    19.248410    -0.006952
C      0.339352     8.901532    19.596720    -0.123347
C      1.032704     8.459859    20.741575     0.006486
C      0.505366     7.470799    21.552395    -0.186597
C     11.487914     6.952376    21.212650     0.131298
C     10.805548     7.310059    20.050665    -0.159157
C     10.696906     8.655353    17.989355     0.632653
C      2.341283     9.105716    21.169825     0.646165
C     11.280396     8.876914     3.951320    -0.014742
C      0.329586     9.461951     3.628705    -0.126208
C      0.999745     9.085442     2.469575     0.008595
C      0.410152     8.148515     1.627350    -0.171911
C     11.381714     7.602577     1.915705     0.123935
C     10.704231     7.955916     3.097675    -0.152006
C     10.574837     9.233149     5.236070     0.643753
C      2.349828     9.648757     2.141250     0.642017
C      8.290926     4.416735     2.529530    -0.019712
C      9.390768     3.665166     3.063415    -0.145218
C     10.013320     2.765890     2.192640     0.000061
C      9.593403     2.573291     0.885050    -0.178099
C      8.499664     3.271280     0.462510     0.139578
C      7.839271     4.174901     1.261910    -0.164572
C     11.177858     1.876751     2.652295     0.640774
C      7.617106     5.528884     3.314655     0.670482
C      3.814656     5.113276     6.686410     0.005921
C      3.239711     4.116977     5.909850    -0.132381
C      2.141090     3.408851     6.326680    -0.019056
C      1.509994     3.730331     7.565750    -0.157672
C      2.051980     4.775867     8.310905     0.121028
C      3.247035     5.392762     7.919770    -0.162688
C      5.015815     5.867742     6.286710     0.650774
C      1.550276     2.238778     5.592945     0.648261
C      7.706216     8.226713    12.804675    -0.015744
C      8.355623     8.577156    11.594155    -0.121988
C      7.698892     8.432345    10.386490    -0.017514
C      6.404960     7.889303    10.337955    -0.147473
C      5.822691     7.521483    11.557040     0.129286
C      6.439140     7.714082    12.767560    -0.149497
C      8.365389     8.407727    14.152235     0.657930
C      8.331209     8.811749     9.056060     0.651518
C      0.819083     6.209496     4.973410    -0.006952
C     11.867548     5.579568     5.321720    -0.123347
C     11.174196     6.021241     6.466575     0.006486
C     11.701534     7.010301     7.277395    -0.186597
C      0.718986     7.528724     6.937650     0.131298
C      1.401352     7.171041     5.775665    -0.159157
C      1.509994     5.825747     3.714355     0.632653
C      9.865617     5.375384     6.894825     0.646165
C      5.176946    12.844736    18.226320    -0.014742
C      6.433036    12.259699    17.903705    -0.126208
C      7.103195    12.636208    16.744575     0.008595
C      6.513602    13.573135    15.902350    -0.171911
C      5.278264    14.119072    16.190705     0.123936
C      4.600781    13.765734    17.372675    -0.152006
C      4.471387    12.488501    19.511070     0.643753
C      8.453278    12.072893    16.416250     0.642017
C      2.187476     2.823814    16.804530    -0.019712
C      3.287318     3.575384    17.338415    -0.145218
C      3.909870     4.474660    16.467640     0.000061
C      3.489953     4.667259    15.160050    -0.178099
C      2.396214     3.969270    14.737510     0.139578
C      1.735821     3.065649    15.536910    -0.164572
C      5.074408     5.363799    16.927295     0.640774
C      1.513656     1.711666    17.589655     0.670482
C      9.918106     2.127274    20.961410     0.005921
C      9.343161     3.123573    20.184850    -0.132381
C      8.244540     3.831699    20.601680    -0.019056
C      7.613444     3.510219    21.840750    -0.157672
C      8.155430     2.464683    22.585905     0.121028
C      9.350485     1.847788    22.194770    -0.162688
C     11.119265     1.372808    20.561710     0.650774
C      7.653726     5.001772    19.867945     0.648261
C      1.602766    13.494937    27.079675    -0.015744
C      2.252173    13.144494    25.869155    -0.121988
C      1.595442    13.289305    24.661490    -0.017514
C      0.301510    13.832347    24.612955    -0.147473
C     11.926141    14.200167    25.832040     0.129286
C      0.335690    14.007568    27.042560    -0.149496
C      2.261939    13.313923    28.427235     0.657930
C      2.227759    12.909901    23.331060     0.651518
C      6.922533     1.031054    19.248410    -0.006952
C      5.764098     1.660982    19.596720    -0.123347
C      5.070746     1.219309    20.741575     0.006486
C      5.598084     0.230249    21.552395    -0.186597
C      6.822436    14.192926    21.212650     0.131298
C      7.504802     0.069509    20.050665    -0.159157
C      7.613444     1.414803    17.989355     0.632653
C      3.762167     1.865166    21.169825     0.646165
C      7.029954     1.636364     3.951320    -0.014742
C      5.773864     2.221401     3.628705    -0.126208
C      5.103705     1.844892     2.469575     0.008595
C      5.693298     0.907965     1.627350    -0.171911
C      6.928636     0.362028     1.915705     0.123935
C      7.606119     0.715366     3.097675    -0.152006
C      7.735513     1.992599     5.236070     0.643753
C      3.753622     2.408207     2.141250     0.642017
C     10.019424    11.657286     2.529530    -0.019712
C      8.919582    10.905716     3.063415    -0.145218
C      8.297030    10.006440     2.192640     0.000061
C      8.716947     9.813841     0.885050    -0.178099
C      9.810686    10.511830     0.462510     0.139578
C     10.471079    11.415451     1.261910    -0.164572
C      7.132492     9.117301     2.652295     0.640774
C     10.693244    12.769434     3.314655     0.670482
C      2.288794    12.353826     6.686410     0.005921
C      2.863739    11.357527     5.909850    -0.132381
C      3.962360    10.649401     6.326680    -0.019056
C      4.593456    10.970881     7.565750    -0.157672
C      4.051470    12.016417     8.310905     0.121028
C      2.856415    12.633312     7.919770    -0.162688
C      1.087635    13.108292     6.286710     0.650774
C      4.553174     9.479328     5.592945     0.648261
C     10.604134     0.986163    12.804675    -0.015744
C      9.954727     1.336606    11.594155    -0.121988
C     10.611458     1.191795    10.386490    -0.017514
C     11.905390     0.648753    10.337955    -0.147473
C      0.280759     0.280933    11.557040     0.129286
C     11.871210     0.473532    12.767560    -0.149496
C      9.944961     1.167177    14.152235     0.657930
C      9.979141     1.571199     9.056060     0.651518
C      5.284367    13.450046     4.973410    -0.006952
C      6.442802    12.820118     5.321720    -0.123347
C      7.136154    13.261791     6.466575     0.006486
C      6.608816    14.250851     7.277395    -0.186597
C      5.384464     0.288174     6.937650     0.131298
C      4.702098    14.411591     5.775665    -0.159157
C      4.593456    13.066297     3.714355     0.632653
C      8.444733    12.615934     6.894825     0.646165
Br     1.619611     8.072779    14.980470    -0.039177
Br     4.321243    11.441807    12.944855    -0.113937
Br    11.066409     9.170881    24.151872    -0.035121
Br     8.172520     7.623141    25.773798    -0.104961
Br    10.695442     5.664862    22.379774    -0.057945
Br    10.587289     6.408321     0.705470    -0.039176
Br     7.885657     3.039293    27.219855    -0.113936
Br     1.140491     5.310219     9.876872    -0.035121
Br     4.034380     6.857959    11.498798    -0.104960
Br     1.511458     8.816238     8.104774    -0.057945
Br     4.483839     0.832229    14.980470    -0.039177
Br     1.782207     4.201257    12.944855    -0.113935
Br     7.243941     1.930331    24.151872    -0.035120
Br    10.137830     0.382591    25.773798    -0.104960
Br     7.614908    12.905412    22.379774    -0.057945
Br     7.723061    13.648871     0.705470    -0.039176
Br    10.424693    10.279843    27.219855    -0.113934
Br     4.962959    12.550769     9.876872    -0.035120
Br     2.069070    14.098509    11.498798    -0.104960
Br     4.591992     1.575688     8.104774    -0.057944
O      2.705049     5.815610    19.773730    -0.694306
O      1.052235     4.428320    20.281920    -0.542553
O      9.798479     3.556558    16.376280    -0.543179
O      8.931789     5.612874    16.085070    -0.658678
O      4.077105     8.617703    18.703105    -0.685544
O      5.582215     8.484476    17.084320    -0.651186
O      0.976552    13.005476    18.137815    -0.743220
O      0.156248    12.911349    16.082215    -0.631507
O      6.342705     8.296222    21.443905    -0.632249
O      7.048264     8.239746    19.362610    -0.744131
O     10.128065    12.630415    18.788755    -0.655378
O     11.689327    12.789708    20.421815    -0.682011
O      4.479932     6.376028     0.873630    -0.635292
O      2.668428     5.554950    28.415815    -0.585731
O      2.700166     5.119069    23.393870    -0.589563
O      4.499463     5.864845    22.314680    -0.625492
O      9.567768     8.138378    17.720985    -0.701560
O     11.266969     9.516979    17.215650    -0.544987
O      2.369359    10.340954    21.181245    -0.531006
O      3.320277     8.380213    21.458180    -0.672812
O      9.501851     8.665490     5.498730    -0.694306
O     11.154665    10.052780     6.006920    -0.542553
O      2.408421    10.924542     2.101280    -0.543179
O      3.275111     8.868226     1.810070    -0.658678
O      8.129795     5.863397     4.428105    -0.685544
O      6.624685     5.996624     2.809320    -0.651186
O     11.230348     1.475624     3.862815    -0.743220
O     12.050652     1.569751     1.807215    -0.631507
O      5.864195     6.184878     7.168905    -0.632249
O      5.158636     6.241354     5.087610    -0.744131
O      2.078835     1.850685     4.513755    -0.655378
O      0.517573     1.691392     6.146815    -0.682011
O      7.726968     8.105072    15.148630    -0.635292
O      9.538472     8.926150    14.140815    -0.585731
O      9.506734     9.362031     9.118870    -0.589563
O      7.707437     8.616254     8.039680    -0.625492
O      2.639132     6.342722     3.445985    -0.701560
O      0.939931     4.964121     2.940650    -0.544987
O      9.837541     4.140146     6.906245    -0.531006
O      8.886623     6.100887     7.183180    -0.672812
O      3.398401    13.056160    19.773730    -0.694306
O      5.051215    11.668870    20.281920    -0.542553
O      8.511871    10.797108    16.376280    -0.543179
O      9.378561    12.853424    16.085070    -0.658678
O      2.026345     1.377153    18.703105    -0.685544
O      0.521235     1.243926    17.084320    -0.651186
O      5.126898     5.764926    18.137815    -0.743220
O      5.947202     5.670799    16.082215    -0.631507
O     11.967645     1.055672    21.443905    -0.632249
O     11.262086     0.999196    19.362610    -0.744131
O      8.182285     5.389865    18.788755    -0.655378
O      6.621023     5.549158    20.421815    -0.682011
O      1.623518    13.616578     0.873630    -0.635292
O      3.435022    12.795500    28.415815    -0.585731
O      3.403284    12.359619    23.393870    -0.589563
O      1.603987    13.105395    22.314680    -0.625492
O      8.742582     0.897828    17.720985    -0.701560
O      7.043381     2.276429    17.215650    -0.544987
O      3.734091     3.100404    21.181245    -0.531006
O      2.783173     1.139663    21.458180    -0.672812
O      8.808499     1.424940     5.498730    -0.694306
O      7.155685     2.812230     6.006920    -0.542553
O      3.695029     3.683992     2.101280    -0.543179
O      2.828339     1.627676     1.810070    -0.658678
O     10.180555    13.103947     4.428105    -0.685544
O     11.685665    13.237174     2.809320    -0.651186
O      7.080002     8.716174     3.862815    -0.743220
O      6.259698     8.810301     1.807215    -0.631507
O      0.239255    13.425428     7.168905    -0.632249
O      0.944814    13.481904     5.087610    -0.744131
O      4.024615     9.091235     4.513755    -0.655378
O      5.585877     8.931942     6.146815    -0.682011
O     10.583382     0.864522    15.148630    -0.635292
O      8.771878     1.685600    14.140815    -0.585731
O      8.803616     2.121481     9.118870    -0.589563
O     10.602913     1.375704     8.039680    -0.625492
O      3.464318    13.583272     3.445985    -0.701560
O      5.163519    12.204671     2.940650    -0.544987
O      8.472809    11.380696     6.906245    -0.531006
O      9.423727    13.341437     7.183180    -0.672812

The following XYZ coordinates are in angstroms. Other properties are in atomic units.
The sperically averaged electron density of each atom fit to a function of the form exp(a - br)
eigen_1, eigen_2 and eigen_3 are the three eigenvalues of traceless quadrupole moment tensor
  atom number  atomic symbol              X              Y              Z     net charge C6 coefficient C8 coefficient C10 coefficient fluctuating dipole atomic polarizability isotropic forcefield polarizability              a              b squared Pearson coefficient          <r^3>          <r^4>         wp_QDO          m_QDO          q_QDO       dipole_x       dipole_y       dipole_z         dipole            Qxy            Qxz            Qyz     Q(x^2-y^2)  Q(3z^2 - R^2)        eigen_1        eigen_2        eigen_3 static polarizability      alpha(xx)      alpha(xy)      alpha(xz)      alpha(yy)      alpha(yz)      alpha(zz) atomic spin moment
            1             Sm       4.734080       6.868386      20.206262       2.151807     161.916383 0.35573703E+04  0.12470187E+06                                18.824312                           15.520709       2.451917       2.476691                    0.999503      77.910630     181.209984       0.688077       0.253937      -1.366015      -0.014090      -0.037547       0.017846       0.043895      -0.026538       0.028556       0.029455      -0.103524      -0.014107      -0.074083       0.005946       0.068137             22.379730      27.544283      -1.141985       1.258047      21.506270      -0.090499      18.088637          -0.000008
            2             Sm       7.516277       7.139182      17.275034       2.151082     160.725289 0.35425679E+04  0.12406315E+06                                18.751822                           15.507540       2.456815       2.476694                    0.999479      77.992486     181.358424       0.687041       0.254565      -1.365065       0.023952       0.031188      -0.024219       0.046184      -0.025754       0.023895       0.025257      -0.105450      -0.012370      -0.069941       0.003410       0.066531             22.194136      27.065155      -1.045711       1.323741      21.551594      -0.394074      17.965660          -0.000007
            3             Sm       7.472820       7.612714       5.931262       2.151807     161.916381 0.35573701E+04  0.12470186E+06                                18.824312                           15.520708       2.451917       2.476691                    0.999503      77.910629     181.209982       0.688077       0.253937      -1.366015       0.014090       0.037547       0.017846       0.043895      -0.026538      -0.028556      -0.029455      -0.103524      -0.014107      -0.074083       0.005946       0.068137             22.379730      27.544281      -1.141985      -1.258046      21.506268       0.090499      18.088640          -0.000008
            4             Sm       4.690623       7.341918       3.000034       2.151082     160.725284 0.35425679E+04  0.12406314E+06                                18.751822                           15.507540       2.456815       2.476694                    0.999479      77.992486     181.358424       0.687041       0.254565      -1.365065      -0.023952      -0.031188      -0.024219       0.046184      -0.025754      -0.023895      -0.025257      -0.105450      -0.012370      -0.069941       0.003410       0.066531             22.194136      27.065154      -1.045710      -1.323741      21.551593       0.394074      17.965660          -0.000007
            5             Sm       1.369370      14.108936      20.206262       2.151807     161.916379 0.35573702E+04  0.12470187E+06                                18.824312                           15.520708       2.451917       2.476691                    0.999503      77.910629     181.209982       0.688077       0.253937      -1.366015       0.014090      -0.037547       0.017846       0.043895       0.026538      -0.028556       0.029455      -0.103524      -0.014106      -0.074083       0.005946       0.068137             22.379730      27.544283       1.141985      -1.258047      21.506270      -0.090499      18.088636          -0.000008
            6             Sm      10.794073      14.379732      17.275034       2.151082     160.725284 0.35425678E+04  0.12406314E+06                                18.751822                           15.507540       2.456815       2.476694                    0.999479      77.992486     181.358422       0.687041       0.254565      -1.365065      -0.023952       0.031188      -0.024219       0.046184       0.025754      -0.023895       0.025257      -0.105450      -0.012370      -0.069941       0.003410       0.066531             22.194136      27.065154       1.045711      -1.323741      21.551593      -0.394074      17.965660          -0.000007
            7             Sm      10.837530       0.372164       5.931262       2.151807     161.916384 0.35573701E+04  0.12470186E+06                                18.824312                           15.520708       2.451917       2.476691                    0.999503      77.910629     181.209981       0.688077       0.253937      -1.366015      -0.014090       0.037547       0.017846       0.043895       0.026538       0.028556      -0.029455      -0.103524      -0.014106      -0.074083       0.005946       0.068137             22.379730      27.544282       1.141985       1.258047      21.506269       0.090499      18.088640          -0.000008
            8             Sm       1.412827       0.101368       3.000034       2.151082     160.725289 0.35425679E+04  0.12406315E+06                                18.751822                           15.507540       2.456815       2.476694                    0.999479      77.992486     181.358424       0.687041       0.254565      -1.365065       0.023952      -0.031188      -0.024219       0.046184       0.025754       0.023895      -0.025257      -0.105450      -0.012370      -0.069941       0.003410       0.066531             22.194136      27.065155       1.045711       1.323741      21.551594       0.394074      17.965660          -0.000007
            9             Zn       2.132423       4.011120      21.870727       1.005481      73.119024 0.16122345E+04  0.49654600E+05                                14.878964                           13.605258      -0.028968       1.885661                    0.997677      43.769618     119.318325       0.461911       0.430543      -1.117944      -0.057635      -0.055132       0.049961       0.094114       0.084024      -0.071817      -0.070127       0.040105       0.013890      -0.091519      -0.060409       0.151928             16.091987      14.400202      -2.739797       3.796106      17.146887       2.549955      16.728874           0.000001
           10             Zn       8.159824       2.740693      15.675663       1.012681      71.461460 0.15760776E+04  0.48257735E+05                                14.626314                           13.433486      -0.020369       1.890926                    0.997770      43.506123     118.182962       0.465892       0.429369      -1.118911      -0.063383       0.054672      -0.056044       0.100734      -0.084963       0.073095      -0.075732       0.046956       0.011831      -0.096355      -0.060894       0.157249             15.732710      14.770650       2.603978      -4.059498      15.762545       2.169033      16.664934           0.000003
           11             Zn      10.074477      10.469980       7.595727       1.005482      73.119029 0.16122346E+04  0.49654605E+05                                14.878965                           13.605259      -0.028968       1.885661                    0.997677      43.769619     119.318330       0.461911       0.430543      -1.117944       0.057635       0.055132       0.049961       0.094114       0.084024       0.071817       0.070127       0.040105       0.013890      -0.091519      -0.060409       0.151928             16.091988      14.400202      -2.739798      -3.796106      17.146888      -2.549955      16.728875           0.000001
           12             Zn       4.047076      11.740407       1.400663       1.012680      71.461463 0.15760777E+04  0.48257738E+05                                14.626315                           13.433487      -0.020369       1.890926                    0.997770      43.506123     118.182964       0.465892       0.429369      -1.118911       0.063383      -0.054672      -0.056044       0.100734      -0.084963      -0.073095       0.075732       0.046956       0.011830      -0.096355      -0.060894       0.157249             15.732710      14.770651       2.603978       4.059498      15.762546      -2.169034      16.664934           0.000003
           13             Zn       3.971027      11.251670      21.870727       1.005482      73.119020 0.16122344E+04  0.49654596E+05                                14.878963                           13.605257      -0.028968       1.885661                    0.997677      43.769618     119.318322       0.461911       0.430543      -1.117944       0.057635      -0.055132       0.049961       0.094114      -0.084024       0.071817      -0.070127       0.040105       0.013890      -0.091519      -0.060409       0.151928             16.091986      14.400201       2.739797      -3.796106      17.146885       2.549954      16.728873           0.000001
           14             Zn      10.150526       9.981243      15.675663       1.012681      71.461454 0.15760774E+04  0.48257729E+05                                14.626313                           13.433485      -0.020369       1.890926                    0.997770      43.506122     118.182956       0.465892       0.429369      -1.118911       0.063383       0.054672      -0.056044       0.100734       0.084963      -0.073095      -0.075732       0.046956       0.011830      -0.096355      -0.060894       0.157249             15.732708      14.770649      -2.603978       4.059497      15.762544       2.169033      16.664932           0.000003
           15             Zn       8.235873       3.229430       7.595727       1.005482      73.119025 0.16122345E+04  0.49654600E+05                                14.878964                           13.605258      -0.028968       1.885661                    0.997677      43.769618     119.318325       0.461911       0.430543      -1.117944      -0.057635       0.055132       0.049961       0.094114      -0.084024      -0.071817       0.070127       0.040105       0.013890      -0.091519      -0.060409       0.151928             16.091988      14.400201       2.739797       3.796106      17.146887      -2.549955      16.728874           0.000001
           16             Zn       2.056374       4.499857       1.400663       1.012680      71.461464 0.15760777E+04  0.48257739E+05                                14.626315                           13.433486      -0.020369       1.890926                    0.997770      43.506124     118.182966       0.465892       0.429369      -1.118911      -0.063383      -0.054672      -0.056044       0.100734       0.084963       0.073095       0.075732       0.046956       0.011830      -0.096355      -0.060894       0.157249             15.732710      14.770651      -2.603978      -4.059498      15.762546      -2.169033      16.664934           0.000003
           17              H      11.495238       4.368948      18.483270       0.126706       0.862647 0.63208510E+01  0.59599634E+02                                 1.599430                            1.551115      -1.101661       2.365475                    0.995646       3.658479      10.664633       0.455087       1.427394      -0.677155      -0.014616      -0.031185       0.024274       0.042135       0.005575      -0.001613      -0.009245      -0.005433      -0.005648      -0.009433      -0.003185       0.012619              1.614541       1.604857       0.273090      -0.171116       1.702807      -0.280629       1.535959          -0.000003
           18              H      11.341431       6.601933      15.114370       0.129280       1.246535 0.98617519E+01  0.10288361E+03                                 1.983081                            1.892847      -1.298669       2.275415                    0.993231       3.768053      11.180161       0.430929       1.362411      -0.692018      -0.022320       0.007468      -0.033399       0.040858       0.005108       0.013754      -0.002637       0.009215       0.022101      -0.014855      -0.003465       0.018320              1.996571       1.965532      -0.168929       0.448156       1.715878      -0.281664       2.308302           0.000002
           19              H       2.343725       6.914725      17.581090       0.129793       0.921972 0.68480526E+01  0.66347556E+02                                 1.709385                            1.642949      -1.524416       2.164995                    0.991074       3.961462      11.981064       0.427697       1.478128      -0.666506       0.034420       0.015901       0.006485       0.038466       0.006029      -0.002786      -0.003570       0.010121      -0.017404      -0.008045      -0.003670       0.011715              1.748861       2.189826       0.350169       0.151981       1.648514       0.059698       1.408241          -0.000002
           20              H       2.526828      10.708773      18.234885       0.132133       0.842832 0.62022910E+01  0.58452402E+02                                 1.599635                            1.557086      -1.312935       2.274675                    0.992751       3.712074      10.968745       0.443355       1.465899      -0.669823      -0.011620      -0.002620       0.039815       0.041559      -0.004990      -0.006028      -0.002868       0.006808       0.024844      -0.011703       0.000396       0.011307              1.607329       1.515747       0.053017      -0.241852       1.462777      -0.111389       1.843463          -0.000003
           21              H       2.155739      12.504430      14.580485       0.133843       1.172325 0.88530826E+01  0.90638726E+02                                 1.948612                            1.825422      -1.534220       2.165160                    0.991075       3.916265      11.821885       0.423861       1.411443      -0.680357      -0.022152       0.021973      -0.023171       0.038864      -0.010425       0.005957      -0.001589       0.000014       0.005839      -0.012144      -0.000167       0.012311              1.987320       1.889532      -0.410265       0.294953       2.006822      -0.442792       2.065606           0.000002
           22              H       5.135443       9.852940      15.208585       0.139877       0.942156 0.68223163E+01  0.65629001E+02                                 1.707896                            1.620817      -1.286093       2.291524                    0.993667       3.661385      10.813532       0.440935       1.444000      -0.674568       0.034544      -0.017992      -0.011819       0.040703      -0.005339      -0.008158       0.004222       0.009816      -0.011571      -0.008668      -0.005246       0.013914              1.742910       1.976830      -0.397480      -0.268023       1.659505       0.140247       1.592395           0.000001
           23              H       8.588775      10.562514      19.334060       0.120432       0.877618 0.64895800E+01  0.61749056E+02                                 1.631543                            1.581742      -1.268232       2.284801                    0.992927       3.781425      11.163984       0.445253       1.445726      -0.673313      -0.014893       0.006545      -0.036549       0.040006       0.003553       0.007513      -0.004538       0.007930       0.014247      -0.011160       0.000205       0.010955              1.645724       1.601967      -0.084972       0.310168       1.517826      -0.183499       1.817380          -0.000003
           24              H      11.457396      11.231541      22.143380       0.145748       0.927540 0.67234144E+01  0.64569771E+02                                 1.700774                            1.617639      -1.344248       2.267518                    0.992995       3.681042      10.933087       0.436981       1.459501      -0.671437       0.033217       0.024130       0.012693       0.042974       0.005764       0.007665       0.006707       0.007386      -0.009635      -0.009732      -0.004477       0.014209              1.736785       1.959053       0.398623       0.238431       1.713084       0.125855       1.538219           0.000001
           25              H       8.535064       8.472892      22.780045       0.122461       1.152996 0.87816040E+01  0.90073448E+02                                 1.942982                            1.827402      -1.614902       2.113225                    0.990851       4.141357      12.672414       0.418753       1.426020      -0.675985      -0.022936      -0.021883       0.021098       0.038079       0.010845      -0.001964      -0.001325      -0.000628      -0.006041      -0.009873      -0.002360       0.012234              1.984430       1.872507       0.369183      -0.294012       1.991430      -0.470450       2.089354           0.000001
           26              H       2.962615       5.567983      25.886285       0.129564       1.210436 0.93770781E+01  0.95188793E+02                                 1.832593                            1.758400      -1.296628       2.271336                    0.995177       3.523660       9.828236       0.487965       1.236515      -0.719527      -0.040985      -0.013948      -0.000382       0.043295       0.007719      -0.000384      -0.000424       0.020014      -0.025405      -0.008721      -0.008161       0.016882              1.822431       2.114121       0.250670      -0.021471       1.495402       0.013777       1.857769           0.000008
           27              H       6.262140       6.704749      23.790715       0.147113       1.003765 0.69971669E+01  0.67762837E+02                                 1.785998                            1.643702      -1.358425       2.263152                    0.993269       3.655265      10.844492       0.436799       1.447955      -0.673862       0.020302       0.004740      -0.035989       0.041592       0.000512      -0.010727       0.001016       0.006047       0.009023      -0.008759      -0.004266       0.013025              1.879166       1.703271       0.113879      -0.416865       1.451905      -0.102932       2.482323           0.000002
           28              H       6.218195       6.988579      27.847670       0.141874       1.001700 0.69912695E+01  0.67429941E+02                                 1.758661                            1.624136      -1.170595       2.344777                    0.995271       3.593325      10.505323       0.448838       1.414881      -0.680394       0.019235       0.009321       0.034774       0.040818       0.002834       0.010640       0.002415       0.004407       0.010307      -0.008851      -0.004630       0.013482              1.843772       1.671680       0.140715       0.380647       1.462673       0.188816       2.396962           0.000003
           29              H       0.673821       9.622691      19.077110       0.134426       0.850182 0.61885657E+01  0.58134991E+02                                 1.595466                            1.544523      -1.142976       2.353988                    0.995215       3.624400      10.599349       0.451054       1.445540      -0.673970       0.011551       0.033459      -0.021139       0.041228       0.005836      -0.000137      -0.008793      -0.010549      -0.015238      -0.010502      -0.003458       0.013960              1.612791       1.573425       0.275017      -0.134754       1.773864      -0.281929       1.491084          -0.000002
           30              H       0.975331       7.160904      22.317535       0.135260       1.155038 0.89316936E+01  0.91620665E+02                                 1.930451                            1.835116      -1.533977       2.169910                    0.990614       3.889629      11.742288       0.422301       1.413919      -0.680246       0.022927      -0.010472       0.031095       0.040028       0.006185       0.014087      -0.004870       0.009652       0.022007      -0.017251      -0.001418       0.018669              1.956462       1.951844      -0.217100       0.453044       1.722681      -0.298385       2.194863           0.000001
           31              H       9.975479       6.908933      19.822265       0.133980       0.915812 0.67466677E+01  0.65185873E+02                                 1.708441                            1.635966      -1.545699       2.157687                    0.990969       3.957215      11.990118       0.426139       1.487615      -0.664789      -0.034017      -0.016242      -0.006729       0.038291       0.006727      -0.002962      -0.003572       0.008797      -0.016751      -0.007769      -0.004131       0.011900              1.752440       2.172645       0.373698       0.170910       1.671903       0.079561       1.412771          -0.000002
           32              H       0.711662      10.112152       4.208270       0.126706       0.862646 0.63208498E+01  0.59599621E+02                                 1.599430                            1.551115      -1.101661       2.365475                    0.995646       3.658479      10.664633       0.455087       1.427394      -0.677155       0.014616       0.031185       0.024274       0.042135       0.005575       0.001613       0.009245      -0.005433      -0.005648      -0.009433      -0.003185       0.012619              1.614541       1.604857       0.273090       0.171116       1.702807       0.280629       1.535959          -0.000003
           33              H       0.865469       7.879167       0.839370       0.129280       1.246534 0.98617480E+01  0.10288356E+03                                 1.983082                            1.892847      -1.298668       2.275416                    0.993231       3.768052      11.180160       0.430929       1.362412      -0.692018       0.022320      -0.007468      -0.033399       0.040858       0.005108      -0.013754       0.002637       0.009215       0.022101      -0.014855      -0.003465       0.018320              1.996571       1.965532      -0.168929      -0.448156       1.715878       0.281664       2.308302           0.000002
           34              H       9.863175       7.566375       3.306090       0.129793       0.921972 0.68480569E+01  0.66347605E+02                                 1.709385                            1.642949      -1.524416       2.164995                    0.991074       3.961463      11.981066       0.427697       1.478128      -0.666506      -0.034420      -0.015901       0.006485       0.038466       0.006029       0.002786       0.003570       0.010121      -0.017404      -0.008045      -0.003670       0.011715              1.748861       2.189826       0.350169      -0.151981       1.648515      -0.059697       1.408241          -0.000002
           35              H       9.680072       3.772327       3.959885       0.132133       0.842832 0.62022911E+01  0.58452403E+02                                 1.599635                            1.557086      -1.312935       2.274675                    0.992751       3.712074      10.968745       0.443355       1.465899      -0.669823       0.011620       0.002620       0.039815       0.041559      -0.004990       0.006028       0.002868       0.006808       0.024844      -0.011703       0.000396       0.011307              1.607329       1.515747       0.053017       0.241852       1.462777       0.111389       1.843463          -0.000003
           36              H      10.051161       1.976670       0.305485       0.133843       1.172325 0.88530819E+01  0.90638715E+02                                 1.948612                            1.825422      -1.534220       2.165160                    0.991075       3.916265      11.821884       0.423861       1.411443      -0.680357       0.022152      -0.021973      -0.023171       0.038864      -0.010425      -0.005957       0.001589       0.000014       0.005839      -0.012144      -0.000167       0.012311              1.987320       1.889532      -0.410264      -0.294952       2.006822       0.442792       2.065605           0.000002
           37              H       7.071457       4.628160       0.933585       0.139877       0.942156 0.68223147E+01  0.65628985E+02                                 1.707897                            1.620817      -1.286093       2.291524                    0.993667       3.661385      10.813534       0.440935       1.444001      -0.674568      -0.034544       0.017992      -0.011819       0.040703      -0.005339       0.008158      -0.004222       0.009816      -0.011571      -0.008668      -0.005246       0.013914              1.742910       1.976831      -0.397481       0.268023       1.659506      -0.140247       1.592395           0.000001
           38              H       3.618125       3.918586       5.059060       0.120432       0.877618 0.64895800E+01  0.61749056E+02                                 1.631543                            1.581742      -1.268233       2.284801                    0.992927       3.781425      11.163984       0.445253       1.445726      -0.673313       0.014893      -0.006545      -0.036549       0.040006       0.003553      -0.007513       0.004538       0.007930       0.014247      -0.011160       0.000205       0.010955              1.645724       1.601967      -0.084972      -0.310168       1.517826       0.183499       1.817380          -0.000003
           39              H       0.749504       3.249559       7.868380       0.145748       0.927540 0.67234127E+01  0.64569754E+02                                 1.700774                            1.617639      -1.344248       2.267518                    0.992995       3.681042      10.933089       0.436980       1.459502      -0.671437      -0.033217      -0.024130       0.012693       0.042974       0.005764      -0.007665      -0.006707       0.007386      -0.009635      -0.009732      -0.004477       0.014209              1.736785       1.959053       0.398623      -0.238431       1.713084      -0.125855       1.538219           0.000001
           40              H       3.671836       6.008208       8.505045       0.122461       1.152996 0.87816040E+01  0.90073449E+02                                 1.942982                            1.827402      -1.614902       2.113225                    0.990851       4.141357      12.672414       0.418753       1.426020      -0.675985       0.022936       0.021883       0.021098       0.038079       0.010845       0.001964       0.001325      -0.000628      -0.006041      -0.009873      -0.002360       0.012234              1.984430       1.872507       0.369183       0.294012       1.991430       0.470450       2.089353           0.000001
           41              H       9.244285       8.913117      11.611285       0.129564       1.210436 0.93770740E+01  0.95188746E+02                                 1.832593                            1.758400      -1.296627       2.271336                    0.995177       3.523659       9.828235       0.487965       1.236515      -0.719527       0.040985       0.013948      -0.000382       0.043295       0.007719       0.000384       0.000424       0.020014      -0.025405      -0.008721      -0.008161       0.016882              1.822431       2.114122       0.250670       0.021471       1.495402      -0.013777       1.857769           0.000008
           42              H       5.944760       7.776351       9.515715       0.147113       1.003765 0.69971661E+01  0.67762830E+02                                 1.785999                            1.643702      -1.358426       2.263152                    0.993269       3.655265      10.844493       0.436799       1.447956      -0.673862      -0.020302      -0.004740      -0.035989       0.041592       0.000512       0.010727      -0.001016       0.006047       0.009023      -0.008759      -0.004266       0.013025              1.879166       1.703271       0.113879       0.416865       1.451905       0.102932       2.482323           0.000002
           43              H       5.988705       7.492521      13.572670       0.141874       1.001700 0.69912700E+01  0.67429949E+02                                 1.758661                            1.624136      -1.170595       2.344777                    0.995271       3.593325      10.505324       0.448838       1.414881      -0.680394      -0.019235      -0.009321       0.034774       0.040818       0.002834      -0.010640      -0.002415       0.004407       0.010307      -0.008851      -0.004630       0.013482              1.843772       1.671680       0.140715      -0.380647       1.462674      -0.188816       2.396963           0.000003
           44              H      11.533079       4.858409       4.802110       0.134426       0.850182 0.61885649E+01  0.58134983E+02                                 1.595466                            1.544523      -1.142976       2.353988                    0.995215       3.624400      10.599350       0.451054       1.445540      -0.673970      -0.011551      -0.033459      -0.021139       0.041228       0.005836       0.000137       0.008793      -0.010549      -0.015238      -0.010502      -0.003458       0.013960              1.612791       1.573425       0.275017       0.134754       1.773864       0.281929       1.491084          -0.000002
           45              H      11.231569       7.320196       8.042535       0.135260       1.155037 0.89316883E+01  0.91620600E+02                                 1.930451                            1.835116      -1.533976       2.169910                    0.990614       3.889628      11.742286       0.422301       1.413920      -0.680246      -0.022927       0.010472       0.031095       0.040028       0.006185      -0.014087       0.004870       0.009652       0.022007      -0.017251      -0.001418       0.018669              1.956462       1.951843      -0.217100      -0.453044       1.722681       0.298385       2.194862           0.000001
           46              H       2.231421       7.572167       5.547265       0.133980       0.915812 0.67466686E+01  0.65185883E+02                                 1.708441                            1.635966      -1.545699       2.157687                    0.990969       3.957215      11.990117       0.426139       1.487614      -0.664789       0.034017       0.016242      -0.006729       0.038291       0.006727       0.002962       0.003572       0.008797      -0.016751      -0.007769      -0.004131       0.011900              1.752440       2.172645       0.373698      -0.170910       1.671903      -0.079561       1.412771          -0.000002
           47              H       6.815112      11.609498      18.483270       0.126706       0.862647 0.63208507E+01  0.59599630E+02                                 1.599430                            1.551115      -1.101661       2.365475                    0.995646       3.658479      10.664632       0.455087       1.427394      -0.677155       0.014616      -0.031185       0.024274       0.042135      -0.005575       0.001613      -0.009245      -0.005433      -0.005648      -0.009433      -0.003185       0.012619              1.614541       1.604857      -0.273090       0.171116       1.702807      -0.280629       1.535959          -0.000003
           48              H       6.968919      13.842483      15.114370       0.129280       1.246535 0.98617519E+01  0.10288361E+03                                 1.983081                            1.892847      -1.298669       2.275415                    0.993231       3.768053      11.180161       0.430929       1.362411      -0.692018       0.022320       0.007468      -0.033399       0.040858      -0.005108      -0.013754      -0.002637       0.009215       0.022101      -0.014855      -0.003465       0.018320              1.996571       1.965532       0.168929      -0.448156       1.715878      -0.281664       2.308302           0.000002
           49              H       3.759725      14.155275      17.581090       0.129793       0.921972 0.68480526E+01  0.66347556E+02                                 1.709385                            1.642949      -1.524416       2.164995                    0.991074       3.961462      11.981064       0.427697       1.478128      -0.666506      -0.034420       0.015901       0.006485       0.038466      -0.006029       0.002786      -0.003570       0.010121      -0.017404      -0.008045      -0.003670       0.011715              1.748861       2.189826      -0.350169      -0.151981       1.648514       0.059698       1.408241          -0.000002
           50              H       3.576622       3.468223      18.234885       0.132133       0.842832 0.62022900E+01  0.58452392E+02                                 1.599635                            1.557086      -1.312936       2.274675                    0.992751       3.712074      10.968746       0.443355       1.465900      -0.669823       0.011620      -0.002620       0.039815       0.041559       0.004990       0.006028      -0.002868       0.006808       0.024844      -0.011703       0.000396       0.011307              1.607329       1.515747      -0.053017       0.241852       1.462777      -0.111389       1.843463          -0.000003
           51              H       3.947711       5.263880      14.580485       0.133843       1.172325 0.88530765E+01  0.90638654E+02                                 1.948612                            1.825422      -1.534220       2.165160                    0.991075       3.916264      11.821884       0.423861       1.411444      -0.680357       0.022152       0.021973      -0.023171       0.038864       0.010425      -0.005957      -0.001589       0.000014       0.005839      -0.012144      -0.000167       0.012311              1.987320       1.889532       0.410265      -0.294953       2.006822      -0.442792       2.065606           0.000002
           52              H       0.968007       2.612390      15.208585       0.139877       0.942156 0.68223146E+01  0.65628985E+02                                 1.707897                            1.620817      -1.286093       2.291524                    0.993667       3.661385      10.813534       0.440935       1.444001      -0.674568      -0.034544      -0.017992      -0.011819       0.040703       0.005339       0.008158       0.004222       0.009816      -0.011571      -0.008668      -0.005246       0.013914              1.742910       1.976831       0.397481       0.268023       1.659505       0.140247       1.592395           0.000001
           53              H       9.721575       3.321964      19.334060       0.120433       0.877618 0.64895760E+01  0.61749012E+02                                 1.631543                            1.581742      -1.268232       2.284801                    0.992927       3.781424      11.163982       0.445253       1.445726      -0.673313       0.014893       0.006545      -0.036549       0.040006      -0.003553      -0.007513      -0.004538       0.007930       0.014247      -0.011160       0.000205       0.010955              1.645724       1.601966       0.084972      -0.310168       1.517826      -0.183499       1.817379          -0.000003
           54              H       6.852954       3.990991      22.143380       0.145748       0.927540 0.67234136E+01  0.64569763E+02                                 1.700774                            1.617639      -1.344248       2.267518                    0.992995       3.681042      10.933088       0.436981       1.459502      -0.671437      -0.033217       0.024130       0.012693       0.042974      -0.005764      -0.007665       0.006707       0.007386      -0.009635      -0.009732      -0.004477       0.014209              1.736785       1.959053      -0.398623      -0.238431       1.713084       0.125855       1.538219           0.000001
           55              H       9.775286       1.232342      22.780045       0.122461       1.152997 0.87816093E+01  0.90073511E+02                                 1.942982                            1.827402      -1.614902       2.113225                    0.990851       4.141358      12.672415       0.418753       1.426020      -0.675986       0.022936      -0.021883       0.021098       0.038079      -0.010845       0.001964      -0.001325      -0.000628      -0.006041      -0.009873      -0.002360       0.012234              1.984430       1.872507      -0.369183       0.294012       1.991430      -0.470450       2.089354           0.000001
           56              H       3.140835      12.808533      25.886285       0.129564       1.210436 0.93770740E+01  0.95188746E+02                                 1.832593                            1.758400      -1.296627       2.271337                    0.995177       3.523659       9.828235       0.487965       1.236515      -0.719527       0.040985      -0.013948      -0.000382       0.043295      -0.007719       0.000384      -0.000424       0.020014      -0.025405      -0.008721      -0.008161       0.016882              1.822431       2.114122      -0.250670       0.021471       1.495402       0.013777       1.857769           0.000008
           57              H      12.048210      13.945299      23.790715       0.147113       1.003766 0.69971708E+01  0.67762881E+02                                 1.785999                            1.643702      -1.358426       2.263152                    0.993269       3.655266      10.844494       0.436799       1.447955      -0.673862      -0.020302       0.004740      -0.035989       0.041592      -0.000512       0.010727       0.001016       0.006047       0.009023      -0.008759      -0.004266       0.013025              1.879166       1.703271      -0.113879       0.416865       1.451905      -0.102932       2.482323           0.000002
           58              H      12.092155      14.229129      27.847670       0.141874       1.001701 0.69912730E+01  0.67429985E+02                                 1.758661                            1.624136      -1.170596       2.344777                    0.995271       3.593326      10.505327       0.448838       1.414881      -0.680394      -0.019235       0.009321       0.034774       0.040818      -0.002834      -0.010640       0.002415       0.004407       0.010307      -0.008851      -0.004630       0.013482              1.843772       1.671680      -0.140715      -0.380647       1.462674       0.188816       2.396963           0.000003
           59              H       5.429629       2.382141      19.077110       0.134426       0.850182 0.61885649E+01  0.58134983E+02                                 1.595466                            1.544523      -1.142976       2.353988                    0.995215       3.624400      10.599350       0.451054       1.445540      -0.673970      -0.011551       0.033459      -0.021139       0.041228      -0.005836       0.000137      -0.008793      -0.010549      -0.015238      -0.010502      -0.003458       0.013960              1.612791       1.573425      -0.275017       0.134754       1.773864      -0.281929       1.491084          -0.000002
           60              H       5.128119      14.401454      22.317535       0.135260       1.155038 0.89316936E+01  0.91620665E+02                                 1.930451                            1.835116      -1.533977       2.169910                    0.990614       3.889629      11.742288       0.422301       1.413919      -0.680246      -0.022927      -0.010472       0.031095       0.040028      -0.006185      -0.014087      -0.004870       0.009652       0.022007      -0.017251      -0.001418       0.018669              1.956462       1.951844       0.217100      -0.453044       1.722681      -0.298385       2.194863           0.000002
           61              H       8.334871      14.149483      19.822265       0.133980       0.915812 0.67466696E+01  0.65185893E+02                                 1.708441                            1.635966      -1.545699       2.157687                    0.990969       3.957215      11.990116       0.426139       1.487614      -0.664789       0.034017      -0.016242      -0.006729       0.038291      -0.006727       0.002962      -0.003572       0.008797      -0.016751      -0.007769      -0.004131       0.011900              1.752440       2.172645      -0.373698      -0.170910       1.671903       0.079561       1.412771          -0.000002
           62              H       5.391788       2.871602       4.208270       0.126706       0.862647 0.63208507E+01  0.59599630E+02                                 1.599430                            1.551115      -1.101661       2.365475                    0.995646       3.658479      10.664632       0.455087       1.427394      -0.677155      -0.014616       0.031185       0.024274       0.042135      -0.005575      -0.001613       0.009245      -0.005433      -0.005648      -0.009433      -0.003185       0.012619              1.614541       1.604857      -0.273090      -0.171116       1.702807       0.280629       1.535959          -0.000003
           63              H       5.237981       0.638617       0.839370       0.129280       1.246535 0.98617519E+01  0.10288361E+03                                 1.983081                            1.892847      -1.298669       2.275415                    0.993231       3.768053      11.180161       0.430929       1.362411      -0.692018      -0.022320      -0.007468      -0.033399       0.040858      -0.005108       0.013754       0.002636       0.009215       0.022101      -0.014855      -0.003465       0.018320              1.996571       1.965532       0.168929       0.448156       1.715878       0.281664       2.308302           0.000002
           64              H       8.447175       0.325825       3.306090       0.129793       0.921973 0.68480579E+01  0.66347616E+02                                 1.709385                            1.642949      -1.524416       2.164995                    0.991074       3.961463      11.981065       0.427697       1.478128      -0.666506       0.034420      -0.015901       0.006485       0.038466      -0.006029      -0.002786       0.003570       0.010121      -0.017404      -0.008045      -0.003670       0.011715              1.748861       2.189826      -0.350169       0.151981       1.648515      -0.059698       1.408241          -0.000002
           65              H       8.630278      11.012877       3.959885       0.132133       0.842832 0.62022910E+01  0.58452402E+02                                 1.599635                            1.557086      -1.312935       2.274675                    0.992751       3.712074      10.968745       0.443355       1.465899      -0.669823      -0.011620       0.002620       0.039815       0.041559       0.004990      -0.006028       0.002868       0.006808       0.024844      -0.011703       0.000396       0.011307              1.607329       1.515747      -0.053017      -0.241852       1.462777       0.111389       1.843463          -0.000003
           66              H       8.259189       9.217220       0.305485       0.133843       1.172325 0.88530819E+01  0.90638719E+02                                 1.948612                            1.825422      -1.534220       2.165160                    0.991075       3.916265      11.821886       0.423861       1.411443      -0.680357      -0.022152      -0.021973      -0.023171       0.038864       0.010425       0.005957       0.001589       0.000014       0.005839      -0.012144      -0.000167       0.012311              1.987320       1.889533       0.410265       0.294953       2.006822       0.442792       2.065606           0.000002
           67              H      11.238893      11.868710       0.933585       0.139877       0.942155 0.68223142E+01  0.65628983E+02                                 1.707897                            1.620817      -1.286093       2.291524                    0.993667       3.661385      10.813536       0.440935       1.444001      -0.674567       0.034544       0.017992      -0.011819       0.040703       0.005339      -0.008158      -0.004222       0.009816      -0.011571      -0.008668      -0.005246       0.013914              1.742911       1.976831       0.397481      -0.268023       1.659506      -0.140247       1.592395           0.000001
           68              H       2.485325      11.159136       5.059060       0.120433       0.877618 0.64895821E+01  0.61749078E+02                                 1.631543                            1.581742      -1.268232       2.284801                    0.992927       3.781425      11.163982       0.445253       1.445725      -0.673313      -0.014893      -0.006545      -0.036549       0.040006      -0.003553       0.007513       0.004538       0.007930       0.014247      -0.011160       0.000205       0.010955              1.645724       1.601966       0.084972       0.310168       1.517826       0.183499       1.817379          -0.000003
           69              H       5.353946      10.490109       7.868380       0.145748       0.927540 0.67234127E+01  0.64569755E+02                                 1.700774                            1.617639      -1.344248       2.267518                    0.992995       3.681042      10.933089       0.436980       1.459502      -0.671437       0.033217      -0.024130       0.012693       0.042974      -0.005764       0.007665      -0.006707       0.007386      -0.009635      -0.009732      -0.004477       0.014209              1.736785       1.959053      -0.398623       0.238431       1.713084      -0.125855       1.538219           0.000000
           70              H       2.431614      13.248758       8.505045       0.122461       1.152996 0.87816084E+01  0.90073502E+02                                 1.942982                            1.827402      -1.614902       2.113225                    0.990851       4.141358      12.672416       0.418753       1.426020      -0.675986      -0.022936       0.021883       0.021098       0.038079      -0.010845      -0.001964       0.001325      -0.000628      -0.006041      -0.009873      -0.002360       0.012234              1.984430       1.872507      -0.369183      -0.294012       1.991430       0.470450       2.089354           0.000001
           71              H       9.066065       1.672567      11.611285       0.129564       1.210436 0.93770783E+01  0.95188799E+02                                 1.832594                            1.758401      -1.296628       2.271336                    0.995177       3.523660       9.828238       0.487965       1.236515      -0.719527      -0.040985       0.013948      -0.000382       0.043295      -0.007719      -0.000384       0.000424       0.020014      -0.025404      -0.008721      -0.008161       0.016882              1.822431       2.114122      -0.250670      -0.021471       1.495402      -0.013777       1.857769           0.000008
           72              H       0.158690       0.535801       9.515715       0.147113       1.003765 0.69971662E+01  0.67762830E+02                                 1.785999                            1.643702      -1.358426       2.263152                    0.993269       3.655265      10.844493       0.436799       1.447956      -0.673862       0.020302      -0.004740      -0.035989       0.041592      -0.000512      -0.010727      -0.001016       0.006047       0.009023      -0.008759      -0.004266       0.013025              1.879166       1.703271      -0.113879      -0.416865       1.451905       0.102932       2.482323           0.000002
           73              H       0.114745       0.251971      13.572670       0.141874       1.001701 0.69912730E+01  0.67429985E+02                                 1.758661                            1.624136      -1.170596       2.344777                    0.995271       3.593326      10.505327       0.448838       1.414881      -0.680394       0.019235      -0.009321       0.034774       0.040818      -0.002834       0.010640      -0.002415       0.004407       0.010307      -0.008851      -0.004630       0.013482              1.843772       1.671680      -0.140715       0.380647       1.462674      -0.188816       2.396963           0.000003
           74              H       6.777271      12.098959       4.802110       0.134426       0.850182 0.61885657E+01  0.58134991E+02                                 1.595466                            1.544523      -1.142976       2.353988                    0.995215       3.624400      10.599349       0.451054       1.445540      -0.673970       0.011551      -0.033459      -0.021139       0.041228      -0.005836      -0.000137       0.008793      -0.010549      -0.015238      -0.010502      -0.003458       0.013960              1.612791       1.573425      -0.275017      -0.134754       1.773864       0.281929       1.491084          -0.000002
           75              H       7.078781       0.079646       8.042535       0.135260       1.155038 0.89316937E+01  0.91620665E+02                                 1.930451                            1.835116      -1.533977       2.169910                    0.990614       3.889629      11.742288       0.422301       1.413919      -0.680246       0.022927       0.010472       0.031095       0.040028      -0.006185       0.014087       0.004870       0.009652       0.022007      -0.017251      -0.001418       0.018669              1.956462       1.951844       0.217100       0.453044       1.722681       0.298385       2.194863           0.000001
           76              H       3.872029       0.331617       5.547265       0.133980       0.915812 0.67466687E+01  0.65185883E+02                                 1.708441                            1.635966      -1.545699       2.157687                    0.990969       3.957215      11.990117       0.426139       1.487614      -0.664789      -0.034017       0.016242      -0.006729       0.038291      -0.006727      -0.002962       0.003572       0.008797      -0.016751      -0.007769      -0.004131       0.011900              1.752440       2.172645      -0.373698       0.170910       1.671903      -0.079561       1.412771          -0.000002
           77              C       0.926504       5.604186      18.226320      -0.014742      31.622482 0.46890662E+03  0.11233938E+05                                 8.900935                            7.419902      -0.304428       1.910607                    0.997797      28.118162      81.590528       0.580656       0.440292      -1.049516      -0.023473       0.012698      -0.046142       0.053304       0.015477      -0.006390       0.001938       0.002680      -0.020527      -0.015900      -0.003515       0.019415              9.768744      11.754607       1.430725       3.091450       7.513627      -1.711155      10.037997          -0.000003
           78              C      11.877314       5.019149      17.903705      -0.126208      31.688353 0.49512799E+03  0.12090039E+05                                 8.904045                            7.612178      -0.147969       1.930918                    0.997747      30.318444      90.404574       0.571563       0.438866      -1.044683       0.017220       0.009871      -0.011345       0.022862      -0.011406      -0.030799      -0.000027      -0.055336      -0.022409      -0.048618       0.013665       0.034953              9.665747      12.818717       2.125640       2.951283       7.563329      -0.944104       8.615194          -0.000005
           79              C      11.207155       5.395658      16.744575       0.008595      32.789300 0.44276722E+03  0.10431752E+05                                 9.013797                            7.101158      -0.086957       1.992317                    0.998553      27.089051      77.344627       0.608710       0.427085      -1.060063       0.041330       0.017869      -0.002975       0.045126      -0.021466      -0.004400       0.009938      -0.051722      -0.002060      -0.033285      -0.003782       0.037067             10.278688      14.290970       3.738866       2.233042       8.459224      -1.191930       8.085869          -0.000002
           80              C      11.796748       6.332585      15.902350      -0.171911      30.997418 0.47453585E+03  0.11512273E+05                                 8.739062                            7.402884      -0.243055       1.892685                    0.997689      31.178259      93.926074       0.582975       0.433076      -1.043836      -0.012565      -0.025909       0.015475       0.032690      -0.038140       0.012561       0.023354      -0.022751       0.054347      -0.056724       0.017397       0.039326              9.253967      11.623704       2.593477       0.974173       8.040087      -1.835648       8.098109           0.000001
           81              C       0.825186       6.878522      16.190705       0.123935      31.469001 0.49154285E+03  0.11978890E+05                                 9.016603                            7.724813      -0.351316       1.887664                    0.998459      28.415934      84.606209       0.552084       0.455246      -1.035314       0.019462       0.021903      -0.023962       0.037851       0.023318      -0.013477      -0.024424      -0.017160      -0.000780      -0.025563      -0.017309       0.042872              9.507509      11.783283       2.006620       1.502743       7.876656      -1.829801       8.862589          -0.000001
           82              C       1.502669       6.525184      17.372675      -0.152006      30.013584 0.50324105E+03  0.12395276E+05                                 8.634077                            7.700179      -0.407756       1.841463                    0.997455      31.359263      95.342035       0.562819       0.441832      -1.038121      -0.006541      -0.012097       0.008692       0.016269      -0.005734      -0.011865       0.039162      -0.008110      -0.096408      -0.054013       0.009394       0.044619              8.936111      10.109951       1.352519       1.527033       7.812200      -2.035473       8.886181          -0.000004
           83              C       1.632063       5.247951      19.511070       0.643753      19.153800 0.23718323E+03  0.49109245E+04                                 6.876366                            5.704230      -0.423340       1.927734                    0.998032      22.820283      66.684829       0.575023       0.514448      -0.985042       0.034000      -0.019512       0.055525       0.067969      -0.035530      -0.045901       0.042625      -0.050934      -0.139445      -0.078256      -0.014371       0.092627              7.430086       8.244578       1.078015       1.860238       6.307908      -1.409241       7.737771          -0.000002
           84              C       9.857072       4.832343      16.416250       0.642017      23.101814 0.24573909E+03  0.50773525E+04                                 7.516021                            5.605303      -0.177511       2.004732                    0.999216      22.039665      62.071480       0.618284       0.479463      -1.013596      -0.049430      -0.028312      -0.020646       0.060590      -0.009416      -0.045784      -0.027091      -0.015974       0.369899      -0.087344      -0.049403       0.136747              8.801388      10.884734       0.913198       1.395731      11.047259       0.532657       4.472170          -0.000000
           85              C       3.915974      10.064364      16.804530      -0.019712      35.848574 0.48331570E+03  0.11634308E+05                                 9.522023                            7.369241      -0.188543       1.939939                    0.998781      28.141082      81.102383       0.603880       0.421353      -1.064106      -0.020160       0.044326      -0.030933       0.057690       0.002350      -0.013130       0.006816       0.031056       0.013937      -0.020918      -0.001930       0.022848             11.132374      10.665460      -5.133839      -0.309369      12.615719      -2.867672      10.115944          -0.000002
           86              C       2.816132      10.815934      17.338415      -0.145218      34.313929 0.53254415E+03  0.13272606E+05                                 9.473015                            7.953075      -0.344798       1.856727                    0.997750      31.493637      95.577415       0.551772       0.445395      -1.038485       0.009294       0.001780      -0.008176       0.012506       0.020159      -0.012057       0.003802      -0.006077       0.035771      -0.029641       0.010011       0.019630             10.532911      11.244579      -4.587348      -0.894387      11.356206      -1.189503       8.997947          -0.000006
           87              C       2.193580      11.715210      16.467640       0.000061      35.337795 0.46565830E+03  0.11127472E+05                                 9.519311                            7.296002      -0.159353       1.960274                    0.998227      27.810020      80.373754       0.597920       0.428681      -1.057432       0.041239      -0.024194      -0.020819       0.052148       0.008692       0.010887       0.006322       0.010799       0.047875      -0.018214      -0.005224       0.023438             11.195859      12.614639      -5.683384      -2.174114      10.893720      -0.317646      10.079217          -0.000003
           88              C       2.613497      11.907809      15.160050      -0.178099      33.565603 0.48603647E+03  0.11890277E+05                                 9.292846                            7.546257      -0.366650       1.848023                    0.998010      31.753917      96.808865       0.569846       0.439365      -1.037614      -0.015347       0.000893       0.018717       0.024221       0.020434       0.042955       0.011414      -0.017710      -0.022472      -0.049921      -0.000423       0.050344             10.005611      10.425336      -3.632371      -2.108393       8.535995      -0.601769      11.055502           0.000002
           89              C       3.707236      11.209820      14.737510       0.139578      33.670710 0.46427983E+03  0.11173100E+05                                 9.464148                            7.519078      -0.293117       1.909693                    0.998757      28.068331      83.507235       0.557355       0.456647      -1.032771       0.014022       0.005030      -0.034687       0.037751       0.006539      -0.014056      -0.004382       0.008614       0.111749      -0.026611      -0.014760       0.041370             10.438978      10.041012      -3.752340      -1.269061       9.331106      -1.474668      11.944816           0.000002
           90              C       4.367629      10.306199      15.536910      -0.164572      32.721523 0.48188733E+03  0.11749214E+05                                 9.158237                            7.532200      -0.335177       1.863628                    0.998246      31.232659      94.682352       0.569001       0.441499      -1.037622       0.002785      -0.002872       0.017974       0.018414       0.018361       0.006258       0.044239       0.005916      -0.118657      -0.063956       0.010821       0.053135              9.850510       9.088905      -3.054984      -0.503913       9.236557      -2.587665      11.226068           0.000001
           91              C       1.029042      12.604349      16.927295       0.640774      21.584535 0.24730956E+03  0.51481396E+04                                 7.358872                            5.717230      -0.182732       2.007507                    0.998941      22.527026      64.917075       0.593656       0.495635      -0.999329      -0.042018       0.036454       0.027758       0.062169       0.099051      -0.017773      -0.062401      -0.079637      -0.023961      -0.107724      -0.029510       0.137234              8.466823      10.241051      -3.752429      -0.364403       7.579659       1.573353       7.579758          -0.000002
           92              C       4.589794       8.952216      17.589655       0.670482      20.054020 0.22421658E+03  0.45652059E+04                                 7.001409                            5.461373      -0.243647       1.994862                    0.998932      22.016019      63.232251       0.603040       0.498847      -0.995361       0.032197      -0.049104       0.038163       0.070030       0.076950       0.026509       0.072155      -0.005257      -0.009778      -0.091642      -0.028655       0.120297              7.946044       8.388618      -2.675964      -0.712084       8.391086      -2.097257       7.058428          -0.000002
           93              C       8.392244       9.367824      20.961410       0.005921      35.572101 0.43887499E+03  0.10351970E+05                                 9.590863                            7.108052      -0.199127       1.956745                    0.998246      27.335028      78.953627       0.601495       0.431710      -1.053667       0.038022       0.016930       0.009458       0.042682      -0.014413      -0.013848       0.006510      -0.009305       0.064253      -0.027120      -0.002438       0.029558             11.547296      13.990129       5.957213       2.500744      11.398298      -0.821877       9.253462          -0.000003
           94              C       8.967189      10.364123      20.184850      -0.132381      34.320558 0.49418380E+03  0.12119190E+05                                 9.507527                            7.681902      -0.374357       1.852209                    0.997988      31.096750      94.392423       0.557751       0.447796      -1.034464       0.006277      -0.009116       0.016806       0.020123      -0.029140       0.006240       0.005103      -0.000576       0.050975      -0.038792       0.017935       0.020857             10.876125      11.915238       5.076749       0.965093      12.471286      -1.749946       8.241849          -0.000006
           95              C      10.065810      11.072249      20.601680      -0.019056      36.417117 0.47556742E+03  0.11408959E+05                                 9.624195                            7.319545      -0.208168       1.936001                    0.998712      28.063109      80.909940       0.604345       0.422462      -1.062724      -0.013176      -0.042450       0.029649       0.053429      -0.005459       0.015504       0.004310       0.024527       0.053137      -0.023886      -0.003758       0.027644             11.449909      11.388493       5.247708       0.811355      13.879672      -3.062805       9.081561          -0.000002
           96              C      10.696906      10.750769      21.840750      -0.157672      33.538139 0.51479023E+03  0.12729398E+05                                 9.291224                            7.771979      -0.306644       1.869699                    0.997996      31.415996      95.151493       0.562943       0.440012      -1.041028      -0.003029       0.015755      -0.024937       0.029652      -0.016647      -0.015558       0.050351       0.009663      -0.073600      -0.061477       0.004384       0.057094              9.975321       9.317036       2.769200       1.226564      10.450954      -2.818032      10.157974           0.000000
           97              C      10.154920       9.705233      22.585905       0.121029      33.568960 0.49142585E+03  0.11964162E+05                                 9.378482                            7.687073      -0.331957       1.891119                    0.998559      28.413234      84.299011       0.557939       0.450916      -1.038759       0.014480      -0.018499       0.034931       0.042095      -0.006344       0.021931      -0.013950       0.013011       0.109834      -0.028112      -0.020159       0.048272             10.200268      10.451358       2.974649       1.743449       9.643421      -2.144861      10.506025           0.000001
           98              C       8.959865       9.088338      22.194770      -0.162688      33.811957 0.50145813E+03  0.12354843E+05                                 9.354056                            7.675884      -0.374099       1.845342                    0.997964      31.777899      96.998172       0.564222       0.440609      -1.037626      -0.009824       0.011673      -0.016892       0.022762      -0.016141      -0.042177       0.022468      -0.044626      -0.032781      -0.056334       0.000752       0.055582             10.074992      11.346500       3.041055       2.351521       8.290064      -1.381882      10.588411           0.000001
           99              C       7.191085       8.613358      20.561710       0.650774      21.476141 0.23605299E+03  0.48663544E+04                                 7.365701                            5.602025      -0.238092       1.992831                    0.999126      22.316257      64.405271       0.595937       0.498554      -0.995929      -0.042902      -0.027546      -0.027327       0.057846      -0.093776       0.016917      -0.059469      -0.096498      -0.056259      -0.100285      -0.037410       0.137695              8.599832      10.913611       4.030903       0.607618       7.355162       1.313411       7.530724          -0.000002
          100              C      10.656624      12.242322      19.867945       0.648261      21.947938 0.24734299E+03  0.51440870E+04                                 7.379318                            5.690627      -0.176950       2.007515                    0.999213      22.438031      64.429189       0.599854       0.490967      -1.002655       0.031854       0.055337      -0.030716       0.070855      -0.069952      -0.024802       0.073087       0.017882      -0.009500      -0.092677      -0.020712       0.113389              8.496264       8.521142       2.816522       0.921110       9.753331      -2.369271       7.214320          -0.000003
          101              C       4.500684       6.254387      27.079675      -0.015744      39.843966 0.43307730E+03  0.10092851E+05                                10.122694                            6.890605       0.101147       2.041449                    0.999321      26.970980      75.258018       0.639259       0.411131      -1.075960       0.027355       0.006948      -0.043617       0.051952       0.003054       0.012283       0.002456       0.005682      -0.022622      -0.014664      -0.000130       0.014794             13.344701      10.295162       1.978421      -2.409991       5.880144      -0.176424      23.858796           0.000009
          102              C       3.851277       5.903944      25.869155      -0.121988      38.761954 0.45555789E+03  0.10872737E+05                                10.078570                            7.206912      -0.125804       1.926582                    0.999423      30.083996      88.107948       0.600240       0.427549      -1.053640       0.021287       0.013206       0.002739       0.025200      -0.001417       0.005039      -0.005555      -0.007510      -0.148663      -0.050288       0.020971       0.029317             12.803802       8.836215       1.327903      -0.139027       5.676839       1.044955      23.898350           0.000018
          103              C       4.508008       6.048755      24.661490      -0.017514      40.199016 0.44133241E+03  0.10339306E+05                                10.196291                            6.969854       0.118105       2.045356                    0.999236      27.161216      76.117670       0.633385       0.412774      -1.074326       0.028127       0.016079       0.039015       0.050714       0.004518      -0.007649      -0.004437       0.011437      -0.032477      -0.013895      -0.001679       0.015573             13.429243      10.042757       2.130705       1.692991       6.186695       2.149684      24.058277           0.000009
          104              C       5.801940       6.591797      24.612955      -0.147473      36.436648 0.48006863E+03  0.11630101E+05                                 9.739444                            7.436872      -0.082516       1.947825                    0.998970      30.398760      90.234850       0.585218       0.432025      -1.048979      -0.020245      -0.004278      -0.007153       0.021893      -0.038521      -0.024660      -0.016024      -0.063184      -0.054108      -0.060747       0.001685       0.059062             11.208533      10.361089       2.389282       0.978366       6.146694       1.236833      17.117817           0.000010
          105              C       6.384209       6.959617      25.832040       0.129286      37.455296 0.46332754E+03  0.11067860E+05                                 9.929132                            7.360362      -0.180168       1.940403                    0.999303      27.635484      80.090520       0.584775       0.438472      -1.050532       0.033751       0.014645       0.002122       0.036852       0.023265       0.000398       0.001207       0.046882      -0.067424      -0.023162      -0.021111       0.044274             11.612977      10.174644       2.328216      -0.488999       6.204345       0.414656      18.459942           0.000010
          106              C       5.767760       6.767018      27.042560      -0.149497      35.815509 0.45887450E+03  0.11021136E+05                                 9.670358                            7.310643      -0.166416       1.921618                    0.998932      30.409995      90.663514       0.583882       0.436766      -1.043343      -0.017012      -0.001910       0.004063       0.017594      -0.031254       0.033270       0.011112      -0.079479      -0.053123      -0.066776       0.007362       0.059413             11.147206      10.544940       2.249546      -1.687330       5.913841      -0.361185      16.982837           0.000012
          107              C       3.841511       6.073373      28.427235       0.657930      22.902004 0.23542852E+03  0.48154679E+04                                 7.552009                            5.512457      -0.126429       2.030298                    0.999234      21.698623      60.927025       0.618677       0.484019      -1.010574      -0.036339      -0.005107       0.058954       0.069442      -0.063427       0.028446      -0.005069      -0.084782      -0.256031      -0.095202      -0.025337       0.120539              9.183827       8.165262       1.677558      -1.921593       5.068613      -0.423761      14.317607           0.000005
          108              C       3.875691       5.669351      23.331060       0.651518      23.062136 0.24003200E+03  0.49421503E+04                                 7.637486                            5.599228      -0.146178       2.022528                    0.999258      21.962465      62.228731       0.607353       0.489800      -1.005806      -0.035812      -0.015962      -0.055341       0.067822      -0.067144      -0.021652      -0.010798      -0.067983      -0.256018      -0.094711      -0.023240       0.117951              9.285699       8.029554       1.856859       1.596834       5.411763       1.485406      14.415780           0.000005
          109              C      11.387817       8.271604      19.248410      -0.006952      30.246691 0.43340799E+03  0.10213864E+05                                 8.711396                            7.188033      -0.396187       1.885219                    0.997489      27.888853      81.107960       0.581378       0.447048      -1.042175       0.020165      -0.021005       0.048516       0.056583       0.006887      -0.008882       0.000729       0.002954      -0.020333      -0.012738      -0.000097       0.012834              9.609032      11.276686       1.584174       3.238070       7.784593      -1.678707       9.765816          -0.000003
          110              C       0.339352       8.901532      19.596720      -0.123347      31.021305 0.47591856E+03  0.11527410E+05                                 8.800497                            7.479037      -0.203248       1.916462                    0.997875      30.168766      90.125954       0.573743       0.440748      -1.041681      -0.006142      -0.012602       0.014139       0.019911      -0.016477      -0.032376       0.002490      -0.040901      -0.012387      -0.046320       0.011004       0.035316              9.582891      12.357645       2.141277       3.136801       7.968156      -0.967563       8.422870          -0.000005
          111              C       1.032704       8.459859      20.741575       0.006486      33.680438 0.46432383E+03  0.11090816E+05                                 9.252717                            7.321320      -0.180729       1.959998                    0.997761      27.572805      79.745970       0.592345       0.432902      -1.054542      -0.041608      -0.024988      -0.012186       0.050041      -0.021089      -0.006729       0.008152      -0.037994      -0.025671      -0.024667      -0.010382       0.035048             10.580188      14.257748       3.763904       2.695967       9.204792      -1.124942       8.278024          -0.000003
          112              C       0.505366       7.470799      21.552395      -0.186597      31.906459 0.49869586E+03  0.12286830E+05                                 8.997196                            7.652797      -0.426075       1.825930                    0.997696      32.179182      98.668413       0.564503       0.440388      -1.036321       0.014490       0.014398      -0.012852       0.024134      -0.036054       0.007654       0.019668      -0.015915       0.035874      -0.048557       0.012129       0.036427              9.563664      11.796829       2.205748       1.444039       8.687129      -1.832772       8.207034           0.000001
          113              C      11.487914       6.952376      21.212650       0.131298      30.741733 0.47951882E+03  0.11652093E+05                                 9.047554                            7.773411      -0.460308       1.850765                    0.998054      28.716614      86.302389       0.533407       0.472551      -1.022325      -0.015320      -0.025294       0.021175       0.036371       0.026061      -0.018453      -0.030714      -0.022803      -0.015725      -0.027892      -0.025172       0.053063              9.575268      11.816717       1.809452       1.910214       8.105089      -1.632728       8.803998          -0.000000
          114              C      10.805548       7.310059      20.050665      -0.159157      30.187047 0.50213006E+03  0.12369780E+05                                 8.688229                            7.704020      -0.433114       1.832573                    0.997499      31.473098      95.915570       0.560932       0.443251      -1.036559       0.004341       0.015545      -0.014514       0.021706      -0.004026      -0.016295       0.032856      -0.006869      -0.099443      -0.051487       0.011288       0.040199              9.059967      10.155935       1.495855       1.718275       8.258215      -1.937085       8.765750          -0.000003
          115              C      10.696906       8.655353      17.989355       0.632653      20.260113 0.25306852E+03  0.53145378E+04                                 7.102030                            5.852628      -0.415447       1.925446                    0.998289      23.045722      67.369253       0.574624       0.507569      -0.990391      -0.034130       0.021304      -0.058069       0.070645      -0.026234      -0.045457       0.045690      -0.051817      -0.133847      -0.079436      -0.007967       0.087403              7.714094       8.623736       0.888030       2.171628       6.437074      -1.648653       8.081473          -0.000002
          116              C       2.341283       9.105716      21.169825       0.646165      22.532624 0.23679804E+03  0.48635888E+04                                 7.465146                            5.550845      -0.179196       2.008418                    0.999218      22.049329      62.588300       0.611162       0.487946      -1.005822       0.051736       0.029726       0.026084       0.065120      -0.008271      -0.048610      -0.034046      -0.010452       0.354782      -0.086047      -0.049463       0.135511              8.756706      10.662832       0.935814       1.478729      11.122889       0.638504       4.484398           0.000000
          117              C      11.280396       8.876914       3.951320      -0.014742      31.622485 0.46890664E+03  0.11233938E+05                                 8.900936                            7.419902      -0.304428       1.910607                    0.997797      28.118163      81.590532       0.580656       0.440292      -1.049516       0.023473      -0.012698      -0.046142       0.053304       0.015477       0.006390      -0.001938       0.002680      -0.020527      -0.015900      -0.003515       0.019415              9.768745      11.754608       1.430726      -3.091451       7.513628       1.711155      10.037998          -0.000003
          118              C       0.329586       9.461951       3.628705      -0.126208      31.688354 0.49512800E+03  0.12090039E+05                                 8.904046                            7.612178      -0.147969       1.930918                    0.997747      30.318444      90.404575       0.571563       0.438866      -1.044683      -0.017220      -0.009871      -0.011345       0.022862      -0.011406       0.030799       0.000027      -0.055336      -0.022409      -0.048618       0.013665       0.034953              9.665747      12.818718       2.125640      -2.951284       7.563329       0.944104       8.615195          -0.000005
          119              C       0.999745       9.085442       2.469575       0.008595      32.789300 0.44276720E+03  0.10431751E+05                                 9.013797                            7.101159      -0.086957       1.992317                    0.998553      27.089051      77.344629       0.608709       0.427085      -1.060063      -0.041330      -0.017869      -0.002975       0.045126      -0.021466       0.004400      -0.009938      -0.051722      -0.002060      -0.033285      -0.003782       0.037067             10.278688      14.290970       3.738865      -2.233042       8.459224       1.191930       8.085870          -0.000003
          120              C       0.410152       8.148515       1.627350      -0.171911      30.997425 0.47453607E+03  0.11512280E+05                                 8.739064                            7.402886      -0.243055       1.892685                    0.997689      31.178262      93.926088       0.582975       0.433076      -1.043836       0.012565       0.025909       0.015475       0.032690      -0.038140      -0.012561      -0.023354      -0.022751       0.054347      -0.056724       0.017397       0.039326              9.253968      11.623703       2.593480      -0.974171       8.040091       1.835649       8.098110           0.000001
          121              C      11.381714       7.602577       1.915705       0.123935      31.469007 0.49154305E+03  0.11978896E+05                                 9.016605                            7.724815      -0.351317       1.887664                    0.998459      28.415937      84.606223       0.552084       0.455246      -1.035314      -0.019462      -0.021903      -0.023962       0.037851       0.023318       0.013477       0.024424      -0.017160      -0.000781      -0.025563      -0.017309       0.042872              9.507511      11.783280       2.006622      -1.502739       7.876662       1.829805       8.862590          -0.000001
          122              C      10.704231       7.955916       3.097675      -0.152006      30.013586 0.50324113E+03  0.12395278E+05                                 8.634077                            7.700180      -0.407756       1.841463                    0.997455      31.359264      95.342037       0.562819       0.441832      -1.038121       0.006541       0.012097       0.008692       0.016269      -0.005734       0.011865      -0.039162      -0.008110      -0.096408      -0.054013       0.009394       0.044619              8.936111      10.109950       1.352518      -1.527032       7.812202       2.035476       8.886180          -0.000004
          123              C      10.574837       9.233149       5.236070       0.643753      19.153799 0.23718321E+03  0.49109242E+04                                 6.876366                            5.704231      -0.423340       1.927734                    0.998032      22.820283      66.684831       0.575023       0.514448      -0.985042      -0.034000       0.019512       0.055525       0.067969      -0.035530       0.045901      -0.042625      -0.050934      -0.139445      -0.078256      -0.014371       0.092627              7.430086       8.244578       1.078015      -1.860238       6.307908       1.409241       7.737771          -0.000002
          124              C       2.349828       9.648757       2.141250       0.642017      23.101814 0.24573909E+03  0.50773525E+04                                 7.516021                            5.605303      -0.177511       2.004732                    0.999216      22.039665      62.071481       0.618284       0.479463      -1.013596       0.049430       0.028312      -0.020646       0.060590      -0.009416       0.045784       0.027091      -0.015974       0.369899      -0.087344      -0.049403       0.136747              8.801388      10.884734       0.913198      -1.395731      11.047259      -0.532657       4.472170           0.000000
          125              C       8.290926       4.416735       2.529530      -0.019712      35.848560 0.48331563E+03  0.11634306E+05                                 9.522021                            7.369241      -0.188543       1.939939                    0.998781      28.141082      81.102382       0.603880       0.421353      -1.064106       0.020160      -0.044326      -0.030933       0.057690       0.002350       0.013130      -0.006816       0.031056       0.013937      -0.020918      -0.001930       0.022848             11.132370      10.665459      -5.133836       0.309375      12.615710       2.867664      10.115942          -0.000002
          126              C       9.390768       3.665166       3.063415      -0.145218      34.313923 0.53254396E+03  0.13272600E+05                                 9.473014                            7.953073      -0.344798       1.856727                    0.997750      31.493637      95.577416       0.551772       0.445395      -1.038485      -0.009294      -0.001780      -0.008176       0.012506       0.020159       0.012057      -0.003802      -0.006077       0.035771      -0.029641       0.010011       0.019630             10.532909      11.244579      -4.587346       0.894390      11.356201       1.189502       8.997947          -0.000006
          127              C      10.013320       2.765890       2.192640       0.000061      35.337795 0.46565830E+03  0.11127472E+05                                 9.519311                            7.296002      -0.159353       1.960274                    0.998227      27.810020      80.373755       0.597920       0.428681      -1.057432      -0.041239       0.024194      -0.020819       0.052148       0.008692      -0.010887      -0.006322       0.010799       0.047875      -0.018214      -0.005224       0.023438             11.195859      12.614640      -5.683384       2.174114      10.893720       0.317646      10.079216          -0.000003
          128              C       9.593403       2.573291       0.885050      -0.178099      33.565599 0.48603644E+03  0.11890276E+05                                 9.292845                            7.546257      -0.366650       1.848023                    0.998010      31.753916      96.808861       0.569846       0.439365      -1.037614       0.015347      -0.000893       0.018717       0.024221       0.020434      -0.042955      -0.011414      -0.017710      -0.022472      -0.049921      -0.000423       0.050344             10.005610      10.425335      -3.632371       2.108393       8.535994       0.601769      11.055501           0.000002
          129              C       8.499664       3.271280       0.462510       0.139578      33.670712 0.46427992E+03  0.11173103E+05                                 9.464148                            7.519079      -0.293117       1.909693                    0.998757      28.068334      83.507247       0.557355       0.456647      -1.032771      -0.014022      -0.005030      -0.034687       0.037751       0.006539       0.014056       0.004382       0.008614       0.111749      -0.026611      -0.014760       0.041370             10.438978      10.041012      -3.752339       1.269062       9.331105       1.474667      11.944818           0.000002
          130              C       7.839271       4.174901       1.261910      -0.164572      32.721521 0.48188732E+03  0.11749214E+05                                 9.158236                            7.532200      -0.335177       1.863628                    0.998246      31.232661      94.682360       0.569001       0.441499      -1.037622      -0.002785       0.002872       0.017974       0.018414       0.018361      -0.006258      -0.044239       0.005917      -0.118657      -0.063956       0.010821       0.053135              9.850510       9.088906      -3.054984       0.503916       9.236555       2.587660      11.226068           0.000000
          131              C      11.177858       1.876751       2.652295       0.640774      21.584536 0.24730957E+03  0.51481397E+04                                 7.358872                            5.717230      -0.182732       2.007507                    0.998941      22.527026      64.917075       0.593656       0.495635      -0.999329       0.042018      -0.036454       0.027758       0.062169       0.099051       0.017773       0.062401      -0.079637      -0.023961      -0.107724      -0.029510       0.137234              8.466823      10.241051      -3.752429       0.364403       7.579659      -1.573353       7.579758          -0.000002
          132              C       7.617106       5.528884       3.314655       0.670482      20.054021 0.22421667E+03  0.45652081E+04                                 7.001409                            5.461374      -0.243647       1.994862                    0.998932      22.016020      63.232255       0.603040       0.498847      -0.995361      -0.032197       0.049104       0.038163       0.070030       0.076950      -0.026509      -0.072155      -0.005257      -0.009778      -0.091642      -0.028655       0.120297              7.946044       8.388618      -2.675964       0.712085       8.391087       2.097256       7.058428          -0.000002
          133              C       3.814656       5.113276       6.686410       0.005921      35.572099 0.43887495E+03  0.10351969E+05                                 9.590863                            7.108052      -0.199127       1.956745                    0.998246      27.335027      78.953626       0.601495       0.431710      -1.053667      -0.038022      -0.016930       0.009458       0.042682      -0.014413       0.013848      -0.006510      -0.009305       0.064253      -0.027120      -0.002438       0.029558             11.547296      13.990129       5.957213      -2.500744      11.398298       0.821877       9.253462          -0.000003
          134              C       3.239711       4.116977       5.909850      -0.132381      34.320560 0.49418384E+03  0.12119191E+05                                 9.507527                            7.681902      -0.374357       1.852209                    0.997988      31.096751      94.392423       0.557751       0.447796      -1.034464      -0.006277       0.009116       0.016806       0.020123      -0.029140      -0.006240      -0.005103      -0.000576       0.050975      -0.038792       0.017935       0.020857             10.876124      11.915238       5.076749      -0.965093      12.471286       1.749946       8.241849          -0.000006
          135              C       2.141090       3.408851       6.326680      -0.019056      36.417119 0.47556745E+03  0.11408959E+05                                 9.624195                            7.319545      -0.208168       1.936001                    0.998712      28.063110      80.909944       0.604345       0.422462      -1.062724       0.013176       0.042450       0.029649       0.053429      -0.005459      -0.015504      -0.004310       0.024527       0.053137      -0.023886      -0.003758       0.027645             11.449909      11.388494       5.247708      -0.811355      13.879672       3.062805       9.081561          -0.000002
          136              C       1.509994       3.730331       7.565750      -0.157672      33.538140 0.51479027E+03  0.12729399E+05                                 9.291224                            7.771978      -0.306644       1.869699                    0.997996      31.415997      95.151496       0.562943       0.440012      -1.041028       0.003029      -0.015755      -0.024937       0.029652      -0.016647       0.015558      -0.050351       0.009663      -0.073600      -0.061477       0.004384       0.057094              9.975321       9.317036       2.769200      -1.226564      10.450954       2.818031      10.157973           0.000000
          137              C       2.051980       4.775867       8.310905       0.121028      33.568963 0.49142589E+03  0.11964164E+05                                 9.378483                            7.687074      -0.331957       1.891119                    0.998559      28.413236      84.299021       0.557939       0.450916      -1.038759      -0.014480       0.018499       0.034931       0.042095      -0.006344      -0.021931       0.013950       0.013011       0.109834      -0.028112      -0.020159       0.048272             10.200269      10.451359       2.974649      -1.743449       9.643422       2.144861      10.506026           0.000001
          138              C       3.247035       5.392762       7.919770      -0.162688      33.811958 0.50145815E+03  0.12354844E+05                                 9.354057                            7.675884      -0.374099       1.845342                    0.997964      31.777900      96.998179       0.564222       0.440609      -1.037626       0.009824      -0.011674      -0.016892       0.022762      -0.016141       0.042177      -0.022468      -0.044626      -0.032781      -0.056334       0.000752       0.055582             10.074992      11.346500       3.041055      -2.351521       8.290065       1.381882      10.588411           0.000001
          139              C       5.015815       5.867742       6.286710       0.650774      21.476140 0.23605297E+03  0.48663539E+04                                 7.365701                            5.602025      -0.238092       1.992831                    0.999126      22.316256      64.405269       0.595937       0.498554      -0.995929       0.042902       0.027546      -0.027327       0.057846      -0.093776      -0.016917       0.059469      -0.096498      -0.056259      -0.100285      -0.037410       0.137695              8.599832      10.913611       4.030903      -0.607618       7.355162      -1.313411       7.530724          -0.000003
          140              C       1.550276       2.238778       5.592945       0.648261      21.947938 0.24734299E+03  0.51440871E+04                                 7.379318                            5.690627      -0.176950       2.007515                    0.999213      22.438031      64.429188       0.599854       0.490967      -1.002655      -0.031854      -0.055337      -0.030716       0.070855      -0.069952       0.024802      -0.073087       0.017882      -0.009500      -0.092677      -0.020712       0.113389              8.496264       8.521142       2.816522      -0.921110       9.753331       2.369271       7.214319          -0.000003
          141              C       7.706216       8.226713      12.804675      -0.015744      39.843969 0.43307733E+03  0.10092852E+05                                10.122694                            6.890605       0.101146       2.041449                    0.999321      26.970981      75.258022       0.639259       0.411131      -1.075960      -0.027355      -0.006948      -0.043617       0.051952       0.003054      -0.012283      -0.002456       0.005682      -0.022622      -0.014664      -0.000130       0.014794             13.344701      10.295163       1.978421       2.409991       5.880144       0.176425      23.858797           0.000010
          142              C       8.355623       8.577156      11.594155      -0.121988      38.761959 0.45555795E+03  0.10872739E+05                                10.078571                            7.206913      -0.125804       1.926582                    0.999423      30.083997      88.107958       0.600239       0.427549      -1.053640      -0.021287      -0.013206       0.002739       0.025200      -0.001417      -0.005039       0.005555      -0.007510      -0.148663      -0.050288       0.020971       0.029317             12.803804       8.836217       1.327903       0.139027       5.676839      -1.044955      23.898355           0.000018
          143              C       7.698892       8.432345      10.386490      -0.017514      40.199016 0.44133241E+03  0.10339306E+05                                10.196291                            6.969854       0.118105       2.045356                    0.999236      27.161216      76.117672       0.633385       0.412774      -1.074326      -0.028127      -0.016079       0.039015       0.050714       0.004518       0.007649       0.004437       0.011437      -0.032477      -0.013895      -0.001679       0.015573             13.429243      10.042757       2.130705      -1.692991       6.186695      -2.149683      24.058278           0.000009
          144              C       6.404960       7.889303      10.337955      -0.147473      36.436650 0.48006866E+03  0.11630102E+05                                 9.739444                            7.436873      -0.082516       1.947825                    0.998970      30.398761      90.234855       0.585218       0.432025      -1.048979       0.020245       0.004278      -0.007153       0.021893      -0.038521       0.024660       0.016024      -0.063183      -0.054108      -0.060747       0.001685       0.059062             11.208534      10.361089       2.389282      -0.978366       6.146694      -1.236833      17.117819           0.000010
          145              C       5.822691       7.521483      11.557040       0.129286      37.455299 0.46332757E+03  0.11067862E+05                                 9.929133                            7.360362      -0.180168       1.940403                    0.999303      27.635485      80.090525       0.584775       0.438472      -1.050532      -0.033751      -0.014645       0.002122       0.036852       0.023265      -0.000398      -0.001207       0.046882      -0.067424      -0.023162      -0.021111       0.044274             11.612978      10.174645       2.328216       0.488999       6.204345      -0.414656      18.459943           0.000010
          146              C       6.439140       7.714082      12.767560      -0.149497      35.815508 0.45887449E+03  0.11021136E+05                                 9.670358                            7.310643      -0.166416       1.921618                    0.998932      30.409995      90.663514       0.583882       0.436766      -1.043343       0.017012       0.001910       0.004063       0.017594      -0.031254      -0.033270      -0.011112      -0.079479      -0.053123      -0.066776       0.007362       0.059413             11.147205      10.544940       2.249546       1.687330       5.913840       0.361185      16.982836           0.000011
          147              C       8.365389       8.407727      14.152235       0.657930      22.902006 0.23542854E+03  0.48154685E+04                                 7.552010                            5.512457      -0.126429       2.030298                    0.999234      21.698624      60.927028       0.618677       0.484019      -1.010574       0.036339       0.005107       0.058954       0.069442      -0.063427      -0.028446       0.005069      -0.084782      -0.256031      -0.095202      -0.025337       0.120539              9.183828       8.165263       1.677558       1.921594       5.068613       0.423761      14.317608           0.000005
          148              C       8.331209       8.811749       9.056060       0.651518      23.062138 0.24003204E+03  0.49421512E+04                                 7.637486                            5.599228      -0.146178       2.022528                    0.999258      21.962465      62.228731       0.607353       0.489800      -1.005806       0.035812       0.015962      -0.055341       0.067822      -0.067144       0.021652       0.010798      -0.067983      -0.256018      -0.094711      -0.023240       0.117951              9.285699       8.029555       1.856861      -1.596834       5.411764      -1.485403      14.415779           0.000005
          149              C       0.819083       6.209496       4.973410      -0.006952      30.246690 0.43340799E+03  0.10213864E+05                                 8.711396                            7.188033      -0.396187       1.885219                    0.997489      27.888853      81.107961       0.581378       0.447048      -1.042175      -0.020165       0.021005       0.048516       0.056583       0.006887       0.008882      -0.000729       0.002954      -0.020333      -0.012738      -0.000097       0.012834              9.609032      11.276686       1.584174      -3.238070       7.784593       1.678707       9.765817          -0.000003
          150              C      11.867548       5.579568       5.321720      -0.123347      31.021305 0.47591855E+03  0.11527409E+05                                 8.800498                            7.479037      -0.203249       1.916462                    0.997875      30.168766      90.125957       0.573743       0.440748      -1.041681       0.006142       0.012602       0.014139       0.019911      -0.016477       0.032376      -0.002490      -0.040901      -0.012387      -0.046320       0.011004       0.035316              9.582891      12.357646       2.141277      -3.136801       7.968156       0.967563       8.422870          -0.000005
          151              C      11.174196       6.021241       6.466575       0.006486      33.680437 0.46432382E+03  0.11090816E+05                                 9.252717                            7.321320      -0.180729       1.959998                    0.997761      27.572805      79.745972       0.592345       0.432902      -1.054542       0.041608       0.024988      -0.012186       0.050041      -0.021089       0.006729      -0.008152      -0.037994      -0.025671      -0.024667      -0.010382       0.035048             10.580188      14.257748       3.763904      -2.695967       9.204792       1.124942       8.278025          -0.000002
          152              C      11.701534       7.010301       7.277395      -0.186597      31.906458 0.49869585E+03  0.12286830E+05                                 8.997196                            7.652797      -0.426075       1.825930                    0.997696      32.179181      98.668412       0.564503       0.440388      -1.036321      -0.014490      -0.014398      -0.012852       0.024134      -0.036054      -0.007654      -0.019668      -0.015915       0.035874      -0.048557       0.012129       0.036427              9.563664      11.796829       2.205748      -1.444039       8.687129       1.832772       8.207034           0.000001
          153              C       0.718986       7.528724       6.937650       0.131298      30.741733 0.47951882E+03  0.11652093E+05                                 9.047554                            7.773411      -0.460308       1.850765                    0.998054      28.716614      86.302389       0.533407       0.472551      -1.022325       0.015320       0.025294       0.021175       0.036371       0.026061       0.018453       0.030714      -0.022803      -0.015725      -0.027892      -0.025172       0.053063              9.575268      11.816717       1.809452      -1.910214       8.105089       1.632728       8.803998          -0.000000
          154              C       1.401352       7.171041       5.775665      -0.159157      30.187048 0.50213010E+03  0.12369782E+05                                 8.688229                            7.704020      -0.433114       1.832573                    0.997499      31.473099      95.915571       0.560932       0.443251      -1.036559      -0.004341      -0.015545      -0.014514       0.021706      -0.004026       0.016295      -0.032856      -0.006869      -0.099443      -0.051487       0.011288       0.040199              9.059967      10.155935       1.495855      -1.718275       8.258215       1.937085       8.765750          -0.000003
          155              C       1.509994       5.825747       3.714355       0.632653      20.260113 0.25306852E+03  0.53145378E+04                                 7.102030                            5.852628      -0.415447       1.925446                    0.998289      23.045722      67.369253       0.574624       0.507569      -0.990391       0.034130      -0.021304      -0.058069       0.070645      -0.026234       0.045457      -0.045690      -0.051817      -0.133847      -0.079436      -0.007967       0.087403              7.714094       8.623736       0.888030      -2.171628       6.437073       1.648653       8.081473          -0.000002
          156              C       9.865617       5.375384       6.894825       0.646165      22.532623 0.23679802E+03  0.48635883E+04                                 7.465146                            5.550845      -0.179196       2.008418                    0.999218      22.049328      62.588298       0.611161       0.487946      -1.005822      -0.051736      -0.029726       0.026084       0.065120      -0.008271       0.048610       0.034046      -0.010452       0.354782      -0.086047      -0.049463       0.135511              8.756706      10.662832       0.935814      -1.478729      11.122889      -0.638504       4.484398           0.000000
          157              C       5.176946      12.844736      18.226320      -0.014742      31.622481 0.46890661E+03  0.11233937E+05                                 8.900935                            7.419902      -0.304428       1.910607                    0.997797      28.118161      81.590523       0.580656       0.440292      -1.049516       0.023473       0.012698      -0.046142       0.053304      -0.015477       0.006390       0.001938       0.002680      -0.020527      -0.015900      -0.003515       0.019415              9.768744      11.754606      -1.430725      -3.091450       7.513627      -1.711155      10.037997          -0.000003
          158              C       6.433036      12.259699      17.903705      -0.126208      31.688353 0.49512799E+03  0.12090039E+05                                 8.904046                            7.612178      -0.147969       1.930918                    0.997747      30.318444      90.404576       0.571563       0.438866      -1.044683      -0.017220       0.009871      -0.011345       0.022862       0.011406       0.030799      -0.000027      -0.055336      -0.022409      -0.048618       0.013665       0.034953              9.665747      12.818718      -2.125640      -2.951283       7.563329      -0.944104       8.615194          -0.000005
          159              C       7.103195      12.636208      16.744575       0.008595      32.789299 0.44276721E+03  0.10431752E+05                                 9.013797                            7.101159      -0.086957       1.992317                    0.998553      27.089051      77.344629       0.608709       0.427085      -1.060063      -0.041330       0.017869      -0.002975       0.045126       0.021466       0.004400       0.009938      -0.051722      -0.002060      -0.033285      -0.003782       0.037067             10.278688      14.290971      -3.738866      -2.233042       8.459224      -1.191930       8.085869          -0.000002
          160              C       6.513602      13.573135      15.902350      -0.171911      30.997419 0.47453588E+03  0.11512274E+05                                 8.739062                            7.402884      -0.243055       1.892685                    0.997689      31.178260      93.926078       0.582975       0.433076      -1.043836       0.012565      -0.025909       0.015475       0.032690       0.038140      -0.012561       0.023354      -0.022751       0.054347      -0.056724       0.017397       0.039326              9.253967      11.623705      -2.593477      -0.974173       8.040087      -1.835648       8.098109           0.000001
          161              C       5.278264      14.119072      16.190705       0.123936      31.469003 0.49154290E+03  0.11978891E+05                                 9.016604                            7.724813      -0.351316       1.887664                    0.998459      28.415935      84.606212       0.552084       0.455246      -1.035314      -0.019462       0.021903      -0.023962       0.037851      -0.023318       0.013477      -0.024424      -0.017160      -0.000780      -0.025563      -0.017309       0.042872              9.507509      11.783283      -2.006620      -1.502743       7.876656      -1.829801       8.862589          -0.000001
          162              C       4.600781      13.765734      17.372675      -0.152006      30.013583 0.50324102E+03  0.12395275E+05                                 8.634076                            7.700179      -0.407756       1.841463                    0.997455      31.359262      95.342030       0.562819       0.441832      -1.038121       0.006541      -0.012097       0.008692       0.016269       0.005734       0.011865       0.039162      -0.008110      -0.096409      -0.054013       0.009394       0.044619              8.936110      10.109951      -1.352519      -1.527033       7.812200      -2.035473       8.886180          -0.000004
          163              C       4.471387      12.488501      19.511070       0.643753      19.153800 0.23718322E+03  0.49109243E+04                                 6.876366                            5.704231      -0.423340       1.927734                    0.998032      22.820283      66.684830       0.575023       0.514448      -0.985042      -0.034000      -0.019512       0.055525       0.067969       0.035530       0.045901       0.042625      -0.050934      -0.139445      -0.078256      -0.014371       0.092627              7.430086       8.244578      -1.078015      -1.860238       6.307908      -1.409241       7.737771          -0.000002
          164              C       8.453278      12.072893      16.416250       0.642017      23.101816 0.24573911E+03  0.50773529E+04                                 7.516021                            5.605303      -0.177511       2.004732                    0.999216      22.039666      62.071482       0.618284       0.479463      -1.013596       0.049430      -0.028312      -0.020646       0.060590       0.009416       0.045784      -0.027091      -0.015974       0.369899      -0.087344      -0.049403       0.136747              8.801388      10.884734      -0.913198      -1.395731      11.047259       0.532657       4.472170          -0.000000
          165              C       2.187476       2.823814      16.804530      -0.019712      35.848572 0.48331568E+03  0.11634308E+05                                 9.522022                            7.369241      -0.188543       1.939939                    0.998781      28.141081      81.102375       0.603880       0.421353      -1.064106       0.020160       0.044326      -0.030933       0.057690      -0.002350       0.013129       0.006816       0.031056       0.013937      -0.020918      -0.001930       0.022848             11.132373      10.665459       5.133838       0.309370      12.615718      -2.867671      10.115943          -0.000002
          166              C       3.287318       3.575384      17.338415      -0.145218      34.313930 0.53254416E+03  0.13272606E+05                                 9.473015                            7.953075      -0.344798       1.856727                    0.997750      31.493637      95.577413       0.551772       0.445395      -1.038485      -0.009294       0.001780      -0.008176       0.012506      -0.020159       0.012057       0.003802      -0.006077       0.035771      -0.029641       0.010011       0.019630             10.532910      11.244579       4.587348       0.894387      11.356206      -1.189503       8.997947          -0.000006
          167              C       3.909870       4.474660      16.467640       0.000061      35.337795 0.46565829E+03  0.11127472E+05                                 9.519311                            7.296002      -0.159353       1.960274                    0.998227      27.810020      80.373755       0.597920       0.428681      -1.057432      -0.041239      -0.024194      -0.020819       0.052148      -0.008692      -0.010887       0.006322       0.010799       0.047875      -0.018214      -0.005224       0.023438             11.195859      12.614639       5.683384       2.174114      10.893721      -0.317646      10.079217          -0.000003
          168              C       3.489953       4.667259      15.160050      -0.178099      33.565600 0.48603644E+03  0.11890276E+05                                 9.292845                            7.546257      -0.366650       1.848023                    0.998010      31.753915      96.808857       0.569846       0.439365      -1.037614       0.015347       0.000893       0.018717       0.024221      -0.020434      -0.042955       0.011414      -0.017710      -0.022472      -0.049921      -0.000423       0.050344             10.005610      10.425335       3.632371       2.108393       8.535994      -0.601769      11.055501           0.000002
          169              C       2.396214       3.969270      14.737510       0.139578      33.670718 0.46427996E+03  0.11173104E+05                                 9.464150                            7.519079      -0.293117       1.909693                    0.998757      28.068335      83.507252       0.557355       0.456647      -1.032771      -0.014022       0.005030      -0.034687       0.037751      -0.006539       0.014056      -0.004382       0.008614       0.111749      -0.026611      -0.014760       0.041370             10.438980      10.041014       3.752341       1.269062       9.331107      -1.474668      11.944819           0.000002
          170              C       1.735821       3.065649      15.536910      -0.164572      32.721525 0.48188738E+03  0.11749216E+05                                 9.158237                            7.532200      -0.335177       1.863628                    0.998246      31.232661      94.682363       0.569001       0.441499      -1.037622      -0.002785      -0.002872       0.017974       0.018414      -0.018361      -0.006258       0.044239       0.005916      -0.118657      -0.063956       0.010821       0.053135              9.850511       9.088906       3.054984       0.503913       9.236558      -2.587665      11.226069           0.000000
          171              C       5.074408       5.363799      16.927295       0.640774      21.584535 0.24730956E+03  0.51481396E+04                                 7.358872                            5.717230      -0.182732       2.007507                    0.998941      22.527026      64.917075       0.593656       0.495635      -0.999329       0.042018       0.036454       0.027758       0.062169      -0.099051       0.017773      -0.062401      -0.079637      -0.023961      -0.107724      -0.029510       0.137234              8.466823      10.241051       3.752429       0.364403       7.579659       1.573353       7.579758          -0.000002
          172              C       1.513656       1.711666      17.589655       0.670482      20.054022 0.22421661E+03  0.45652065E+04                                 7.001409                            5.461373      -0.243647       1.994862                    0.998932      22.016020      63.232252       0.603040       0.498847      -0.995361      -0.032197      -0.049104       0.038163       0.070030      -0.076950      -0.026509       0.072155      -0.005257      -0.009778      -0.091642      -0.028655       0.120297              7.946044       8.388618       2.675964       0.712084       8.391086      -2.097257       7.058428          -0.000002
          173              C       9.918106       2.127274      20.961410       0.005921      35.572099 0.43887495E+03  0.10351969E+05                                 9.590863                            7.108052      -0.199127       1.956745                    0.998246      27.335027      78.953626       0.601495       0.431710      -1.053667      -0.038022       0.016930       0.009458       0.042682       0.014413       0.013848       0.006510      -0.009305       0.064253      -0.027120      -0.002438       0.029558             11.547296      13.990129      -5.957213      -2.500744      11.398298      -0.821877       9.253462          -0.000003
          174              C       9.343161       3.123573      20.184850      -0.132381      34.320561 0.49418385E+03  0.12119192E+05                                 9.507527                            7.681902      -0.374357       1.852209                    0.997988      31.096751      94.392426       0.557751       0.447796      -1.034464      -0.006277      -0.009116       0.016806       0.020123       0.029140      -0.006240       0.005103      -0.000577       0.050975      -0.038792       0.017935       0.020857             10.876125      11.915239      -5.076749      -0.965093      12.471287      -1.749946       8.241850          -0.000006
          175              C       8.244540       3.831699      20.601680      -0.019056      36.417119 0.47556746E+03  0.11408960E+05                                 9.624195                            7.319545      -0.208168       1.936001                    0.998712      28.063110      80.909942       0.604345       0.422462      -1.062724       0.013176      -0.042450       0.029649       0.053429       0.005459      -0.015504       0.004310       0.024527       0.053137      -0.023886      -0.003758       0.027644             11.449909      11.388493      -5.247708      -0.811355      13.879672      -3.062805       9.081561          -0.000002
          176              C       7.613444       3.510219      21.840750      -0.157672      33.538140 0.51479026E+03  0.12729399E+05                                 9.291224                            7.771979      -0.306644       1.869699                    0.997996      31.415997      95.151498       0.562943       0.440012      -1.041028       0.003029       0.015755      -0.024937       0.029652       0.016647       0.015558       0.050351       0.009663      -0.073600      -0.061477       0.004384       0.057094              9.975321       9.317036      -2.769200      -1.226564      10.450954      -2.818032      10.157974           0.000000
          177              C       8.155430       2.464683      22.585905       0.121028      33.568966 0.49142594E+03  0.11964165E+05                                 9.378483                            7.687074      -0.331957       1.891119                    0.998559      28.413237      84.299025       0.557939       0.450916      -1.038759      -0.014480      -0.018499       0.034931       0.042095       0.006344      -0.021931      -0.013950       0.013011       0.109834      -0.028112      -0.020159       0.048272             10.200270      10.451360      -2.974649      -1.743449       9.643422      -2.144861      10.506027           0.000002
          178              C       9.350485       1.847788      22.194770      -0.162688      33.811957 0.50145813E+03  0.12354843E+05                                 9.354057                            7.675884      -0.374099       1.845342                    0.997964      31.777900      96.998177       0.564222       0.440609      -1.037626       0.009824       0.011674      -0.016892       0.022762       0.016141       0.042177       0.022468      -0.044626      -0.032781      -0.056334       0.000752       0.055582             10.074992      11.346500      -3.041055      -2.351521       8.290064      -1.381882      10.588411           0.000001
          179              C      11.119265       1.372808      20.561710       0.650774      21.476141 0.23605299E+03  0.48663544E+04                                 7.365701                            5.602025      -0.238092       1.992831                    0.999126      22.316257      64.405271       0.595937       0.498554      -0.995929       0.042902      -0.027546      -0.027327       0.057846       0.093776      -0.016917      -0.059469      -0.096498      -0.056259      -0.100285      -0.037410       0.137695              8.599832      10.913611      -4.030903      -0.607618       7.355162       1.313411       7.530725          -0.000003
          180              C       7.653726       5.001772      19.867945       0.648261      21.947938 0.24734299E+03  0.51440870E+04                                 7.379318                            5.690627      -0.176950       2.007515                    0.999213      22.438031      64.429190       0.599854       0.490967      -1.002655      -0.031854       0.055337      -0.030716       0.070855       0.069952       0.024802       0.073087       0.017882      -0.009500      -0.092677      -0.020712       0.113389              8.496264       8.521143      -2.816522      -0.921110       9.753331      -2.369271       7.214320          -0.000003
          181              C       1.602766      13.494937      27.079675      -0.015744      39.843969 0.43307733E+03  0.10092852E+05                                10.122695                            6.890606       0.101146       2.041449                    0.999321      26.970981      75.258023       0.639259       0.411131      -1.075960      -0.027355       0.006948      -0.043617       0.051952      -0.003054      -0.012283       0.002456       0.005682      -0.022622      -0.014664      -0.000130       0.014794             13.344701      10.295163      -1.978422       2.409991       5.880144      -0.176425      23.858797           0.000010
          182              C       2.252173      13.144494      25.869155      -0.121988      38.761955 0.45555790E+03  0.10872738E+05                                10.078570                            7.206912      -0.125804       1.926582                    0.999423      30.083996      88.107949       0.600240       0.427549      -1.053640      -0.021287       0.013206       0.002739       0.025200       0.001417      -0.005039      -0.005555      -0.007510      -0.148663      -0.050288       0.020971       0.029317             12.803802       8.836216      -1.327903       0.139027       5.676839       1.044955      23.898350           0.000018
          183              C       1.595442      13.289305      24.661490      -0.017514      40.199014 0.44133239E+03  0.10339306E+05                                10.196291                            6.969854       0.118105       2.045356                    0.999236      27.161215      76.117669       0.633385       0.412774      -1.074326      -0.028127       0.016079       0.039015       0.050714      -0.004518       0.007649      -0.004437       0.011437      -0.032477      -0.013895      -0.001679       0.015573             13.429243      10.042757      -2.130705      -1.692991       6.186695       2.149684      24.058277           0.000009
          184              C       0.301510      13.832347      24.612955      -0.147473      36.436649 0.48006864E+03  0.11630101E+05                                 9.739444                            7.436873      -0.082516       1.947825                    0.998970      30.398761      90.234855       0.585218       0.432025      -1.048979       0.020245      -0.004278      -0.007153       0.021893       0.038521       0.024660      -0.016024      -0.063184      -0.054108      -0.060747       0.001685       0.059063             11.208534      10.361089      -2.389282      -0.978365       6.146695       1.236833      17.117818           0.000010
          185              C      11.926141      14.200167      25.832040       0.129286      37.455302 0.46332761E+03  0.11067863E+05                                 9.929133                            7.360363      -0.180168       1.940403                    0.999303      27.635486      80.090530       0.584775       0.438472      -1.050532      -0.033751       0.014645       0.002122       0.036852      -0.023265      -0.000398       0.001207       0.046882      -0.067424      -0.023163      -0.021111       0.044274             11.612978      10.174645      -2.328216       0.489000       6.204346       0.414656      18.459944           0.000010
          186              C       0.335690      14.007568      27.042560      -0.149496      35.815507 0.45887448E+03  0.11021135E+05                                 9.670358                            7.310642      -0.166416       1.921618                    0.998932      30.409995      90.663514       0.583882       0.436766      -1.043343       0.017012      -0.001910       0.004063       0.017594       0.031254      -0.033270       0.011112      -0.079479      -0.053123      -0.066776       0.007362       0.059413             11.147205      10.544939      -2.249546       1.687330       5.913840      -0.361185      16.982836           0.000011
          187              C       2.261939      13.313923      28.427235       0.657930      22.902004 0.23542851E+03  0.48154678E+04                                 7.552009                            5.512457      -0.126429       2.030298                    0.999234      21.698623      60.927026       0.618677       0.484019      -1.010574       0.036339      -0.005107       0.058954       0.069442       0.063427      -0.028446      -0.005069      -0.084782      -0.256031      -0.095202      -0.025337       0.120539              9.183827       8.165263      -1.677558       1.921594       5.068613      -0.423761      14.317607           0.000005
          188              C       2.227759      12.909901      23.331060       0.651518      23.062134 0.24003199E+03  0.49421500E+04                                 7.637485                            5.599227      -0.146178       2.022528                    0.999258      21.962464      62.228726       0.607353       0.489800      -1.005806       0.035812      -0.015962      -0.055341       0.067822       0.067144       0.021652      -0.010798      -0.067983      -0.256018      -0.094711      -0.023240       0.117951              9.285698       8.029554      -1.856859      -1.596834       5.411763       1.485406      14.415779           0.000005
          189              C       6.922533       1.031054      19.248410      -0.006952      30.246691 0.43340798E+03  0.10213864E+05                                 8.711396                            7.188033      -0.396187       1.885219                    0.997489      27.888853      81.107961       0.581378       0.447048      -1.042175      -0.020165      -0.021005       0.048516       0.056583      -0.006887       0.008882       0.000729       0.002954      -0.020333      -0.012737      -0.000097       0.012834              9.609032      11.276686      -1.584174      -3.238070       7.784593      -1.678707       9.765817          -0.000003
          190              C       5.764098       1.660982      19.596720      -0.123347      31.021305 0.47591856E+03  0.11527410E+05                                 8.800497                            7.479036      -0.203248       1.916462                    0.997875      30.168766      90.125954       0.573743       0.440748      -1.041681       0.006142      -0.012602       0.014139       0.019911       0.016477       0.032376       0.002490      -0.040901      -0.012387      -0.046320       0.011004       0.035316              9.582890      12.357645      -2.141277      -3.136801       7.968156      -0.967563       8.422870          -0.000005
          191              C       5.070746       1.219309      20.741575       0.006486      33.680437 0.46432382E+03  0.11090816E+05                                 9.252717                            7.321320      -0.180730       1.959998                    0.997761      27.572805      79.745972       0.592345       0.432902      -1.054542       0.041608      -0.024988      -0.012186       0.050041       0.021089       0.006729       0.008152      -0.037994      -0.025671      -0.024667      -0.010382       0.035048             10.580189      14.257748      -3.763904      -2.695967       9.204793      -1.124942       8.278024          -0.000002
          192              C       5.598084       0.230249      21.552395      -0.186597      31.906460 0.49869589E+03  0.12286831E+05                                 8.997196                            7.652797      -0.426076       1.825930                    0.997696      32.179183      98.668417       0.564503       0.440388      -1.036321      -0.014490       0.014398      -0.012852       0.024134       0.036054      -0.007654       0.019668      -0.015915       0.035874      -0.048557       0.012129       0.036427              9.563664      11.796829      -2.205748      -1.444039       8.687129      -1.832772       8.207035           0.000001
          193              C       6.822436      14.192926      21.212650       0.131298      30.741734 0.47951884E+03  0.11652094E+05                                 9.047555                            7.773412      -0.460308       1.850765                    0.998054      28.716615      86.302393       0.533407       0.472551      -1.022325       0.015320      -0.025294       0.021175       0.036371      -0.026061       0.018453      -0.030714      -0.022803      -0.015725      -0.027892      -0.025172       0.053063              9.575268      11.816718      -1.809452      -1.910214       8.105089      -1.632728       8.803999          -0.000000
          194              C       7.504802       0.069509      20.050665      -0.159157      30.187048 0.50213009E+03  0.12369781E+05                                 8.688229                            7.704020      -0.433114       1.832573                    0.997499      31.473099      95.915571       0.560932       0.443251      -1.036559      -0.004341       0.015545      -0.014514       0.021706       0.004026       0.016295       0.032856      -0.006869      -0.099443      -0.051487       0.011288       0.040199              9.059967      10.155935      -1.495855      -1.718275       8.258215      -1.937085       8.765750          -0.000003
          195              C       7.613444       1.414803      17.989355       0.632653      20.260114 0.25306854E+03  0.53145382E+04                                 7.102030                            5.852628      -0.415447       1.925446                    0.998289      23.045723      67.369256       0.574624       0.507569      -0.990391       0.034130       0.021304      -0.058069       0.070645       0.026234       0.045457       0.045690      -0.051817      -0.133847      -0.079436      -0.007967       0.087403              7.714095       8.623736      -0.888030      -2.171629       6.437074      -1.648653       8.081473          -0.000002
          196              C       3.762167       1.865166      21.169825       0.646165      22.532624 0.23679804E+03  0.48635887E+04                                 7.465146                            5.550845      -0.179196       2.008418                    0.999218      22.049329      62.588301       0.611161       0.487946      -1.005822      -0.051736       0.029726       0.026084       0.065120       0.008271       0.048610      -0.034046      -0.010452       0.354782      -0.086047      -0.049463       0.135511              8.756706      10.662832      -0.935814      -1.478729      11.122889       0.638504       4.484398           0.000000
          197              C       7.029954       1.636364       3.951320      -0.014742      31.622481 0.46890661E+03  0.11233937E+05                                 8.900935                            7.419902      -0.304428       1.910607                    0.997797      28.118161      81.590523       0.580656       0.440292      -1.049516      -0.023473      -0.012698      -0.046142       0.053304      -0.015477      -0.006390      -0.001938       0.002680      -0.020527      -0.015900      -0.003515       0.019415              9.768743      11.754606      -1.430725       3.091450       7.513627       1.711155      10.037997          -0.000003
          198              C       5.773864       2.221401       3.628705      -0.126208      31.688353 0.49512800E+03  0.12090039E+05                                 8.904045                            7.612178      -0.147969       1.930918                    0.997747      30.318444      90.404574       0.571563       0.438866      -1.044683       0.017220      -0.009871      -0.011345       0.022862       0.011406      -0.030799       0.000027      -0.055336      -0.022409      -0.048618       0.013665       0.034953              9.665747      12.818717      -2.125640       2.951283       7.563329       0.944104       8.615194          -0.000005
          199              C       5.103705       1.844892       2.469575       0.008595      32.789300 0.44276722E+03  0.10431752E+05                                 9.013797                            7.101158      -0.086957       1.992317                    0.998553      27.089051      77.344627       0.608710       0.427085      -1.060063       0.041330      -0.017869      -0.002975       0.045126       0.021466      -0.004400      -0.009938      -0.051722      -0.002060      -0.033285      -0.003782       0.037067             10.278688      14.290970      -3.738866       2.233041       8.459224       1.191930       8.085869          -0.000003
          200              C       5.693298       0.907965       1.627350      -0.171911      30.997419 0.47453587E+03  0.11512274E+05                                 8.739062                            7.402884      -0.243055       1.892685                    0.997689      31.178260      93.926079       0.582975       0.433076      -1.043836      -0.012565       0.025909       0.015475       0.032690       0.038140       0.012561      -0.023354      -0.022751       0.054347      -0.056724       0.017397       0.039326              9.253967      11.623705      -2.593477       0.974173       8.040088       1.835648       8.098109           0.000001
          201              C       6.928636       0.362028       1.915705       0.123935      31.469004 0.49154291E+03  0.11978891E+05                                 9.016604                            7.724813      -0.351316       1.887664                    0.998459      28.415936      84.606217       0.552084       0.455246      -1.035314       0.019462      -0.021903      -0.023962       0.037851      -0.023318      -0.013477       0.024424      -0.017160      -0.000780      -0.025563      -0.017309       0.042872              9.507510      11.783284      -2.006621       1.502743       7.876656       1.829802       8.862589          -0.000001
          202              C       7.606119       0.715366       3.097675      -0.152006      30.013582 0.50324098E+03  0.12395274E+05                                 8.634076                            7.700179      -0.407756       1.841463                    0.997455      31.359262      95.342031       0.562819       0.441832      -1.038121      -0.006541       0.012097       0.008692       0.016269       0.005734      -0.011865      -0.039162      -0.008110      -0.096408      -0.054013       0.009394       0.044619              8.936110      10.109951      -1.352519       1.527033       7.812200       2.035473       8.886180          -0.000004
          203              C       7.735513       1.992599       5.236070       0.643753      19.153800 0.23718322E+03  0.49109244E+04                                 6.876366                            5.704230      -0.423340       1.927734                    0.998032      22.820283      66.684829       0.575023       0.514448      -0.985042       0.034000       0.019512       0.055525       0.067969       0.035530      -0.045901      -0.042625      -0.050934      -0.139445      -0.078256      -0.014371       0.092627              7.430086       8.244578      -1.078015       1.860238       6.307908       1.409241       7.737771          -0.000002
          204              C       3.753622       2.408207       2.141250       0.642017      23.101814 0.24573910E+03  0.50773525E+04                                 7.516021                            5.605303      -0.177511       2.004732                    0.999216      22.039665      62.071480       0.618284       0.479463      -1.013596      -0.049430       0.028312      -0.020646       0.060590       0.009416      -0.045784       0.027091      -0.015974       0.369899      -0.087344      -0.049403       0.136747              8.801388      10.884735      -0.913198       1.395731      11.047259      -0.532657       4.472170           0.000000
          205              C      10.019424      11.657286       2.529530      -0.019712      35.848572 0.48331567E+03  0.11634308E+05                                 9.522022                            7.369241      -0.188543       1.939939                    0.998781      28.141081      81.102377       0.603880       0.421353      -1.064106      -0.020160      -0.044326      -0.030933       0.057690      -0.002350      -0.013129      -0.006816       0.031056       0.013937      -0.020918      -0.001930       0.022848             11.132374      10.665459       5.133838      -0.309370      12.615718       2.867672      10.115943          -0.000002
          206              C       8.919582      10.905716       3.063415      -0.145218      34.313927 0.53254412E+03  0.13272605E+05                                 9.473015                            7.953075      -0.344798       1.856727                    0.997750      31.493636      95.577412       0.551772       0.445395      -1.038485       0.009294      -0.001780      -0.008176       0.012506      -0.020159      -0.012057      -0.003802      -0.006077       0.035771      -0.029641       0.010011       0.019630             10.532910      11.244579       4.587348      -0.894387      11.356206       1.189503       8.997947          -0.000006
          207              C       8.297030      10.006440       2.192640       0.000061      35.337797 0.46565833E+03  0.11127473E+05                                 9.519311                            7.296002      -0.159353       1.960274                    0.998227      27.810021      80.373756       0.597920       0.428681      -1.057432       0.041239       0.024194      -0.020819       0.052148      -0.008692       0.010887      -0.006322       0.010799       0.047875      -0.018214      -0.005224       0.023438             11.195859      12.614639       5.683384      -2.174114      10.893720       0.317646      10.079217          -0.000003
          208              C       8.716947       9.813841       0.885050      -0.178099      33.565602 0.48603646E+03  0.11890276E+05                                 9.292845                            7.546257      -0.366650       1.848023                    0.998010      31.753917      96.808865       0.569846       0.439365      -1.037614      -0.015347      -0.000893       0.018717       0.024221      -0.020434       0.042955      -0.011414      -0.017710      -0.022472      -0.049921      -0.000423       0.050344             10.005611      10.425336       3.632371      -2.108393       8.535994       0.601769      11.055502           0.000002
          209              C       9.810686      10.511830       0.462510       0.139578      33.670723 0.46428004E+03  0.11173106E+05                                 9.464151                            7.519080      -0.293118       1.909693                    0.998757      28.068338      83.507266       0.557354       0.456647      -1.032771       0.014022      -0.005030      -0.034687       0.037751      -0.006539      -0.014056       0.004382       0.008614       0.111749      -0.026611      -0.014760       0.041370             10.438981      10.041015       3.752341      -1.269062       9.331108       1.474668      11.944821           0.000002
          210              C      10.471079      11.415451       1.261910      -0.164572      32.721527 0.48188741E+03  0.11749216E+05                                 9.158237                            7.532200      -0.335177       1.863628                    0.998246      31.232662      94.682364       0.569001       0.441499      -1.037622       0.002785       0.002872       0.017974       0.018414      -0.018361       0.006258      -0.044239       0.005916      -0.118657      -0.063956       0.010821       0.053135              9.850511       9.088906       3.054984      -0.503914       9.236558       2.587665      11.226068           0.000000
          211              C       7.132492       9.117301       2.652295       0.640774      21.584537 0.24730958E+03  0.51481401E+04                                 7.358872                            5.717230      -0.182732       2.007507                    0.998941      22.527027      64.917077       0.593656       0.495635      -0.999329      -0.042018      -0.036454       0.027758       0.062169      -0.099051      -0.017773       0.062401      -0.079637      -0.023961      -0.107724      -0.029510       0.137234              8.466823      10.241051       3.752429      -0.364404       7.579659      -1.573353       7.579758          -0.000002
          212              C      10.693244      12.769434       3.314655       0.670482      20.054021 0.22421660E+03  0.45652064E+04                                 7.001409                            5.461373      -0.243647       1.994862                    0.998932      22.016020      63.232254       0.603040       0.498847      -0.995361       0.032197       0.049104       0.038163       0.070030      -0.076950       0.026509      -0.072155      -0.005257      -0.009778      -0.091642      -0.028655       0.120297              7.946044       8.388618       2.675964      -0.712084       8.391087       2.097258       7.058428          -0.000002
          213              C       2.288794      12.353826       6.686410       0.005921      35.572101 0.43887498E+03  0.10351970E+05                                 9.590863                            7.108052      -0.199128       1.956745                    0.998246      27.335028      78.953628       0.601495       0.431710      -1.053667       0.038022      -0.016930       0.009458       0.042682       0.014413      -0.013848      -0.006510      -0.009305       0.064253      -0.027120      -0.002438       0.029558             11.547297      13.990129      -5.957213       2.500744      11.398298       0.821877       9.253462          -0.000003
          214              C       2.863739      11.357527       5.909850      -0.132381      34.320559 0.49418381E+03  0.12119191E+05                                 9.507527                            7.681902      -0.374357       1.852209                    0.997988      31.096751      94.392427       0.557751       0.447796      -1.034464       0.006277       0.009116       0.016806       0.020123       0.029140       0.006240      -0.005103      -0.000577       0.050975      -0.038792       0.017935       0.020857             10.876125      11.915239      -5.076749       0.965093      12.471287       1.749946       8.241850          -0.000006
          215              C       3.962360      10.649401       6.326680      -0.019056      36.417116 0.47556741E+03  0.11408958E+05                                 9.624195                            7.319545      -0.208168       1.936001                    0.998712      28.063109      80.909942       0.604345       0.422462      -1.062724      -0.013176       0.042450       0.029649       0.053429       0.005459       0.015504      -0.004310       0.024527       0.053137      -0.023886      -0.003758       0.027644             11.449909      11.388493      -5.247708       0.811355      13.879672       3.062805       9.081561          -0.000002
          216              C       4.593456      10.970881       7.565750      -0.157672      33.538140 0.51479026E+03  0.12729399E+05                                 9.291224                            7.771979      -0.306644       1.869699                    0.997996      31.415997      95.151499       0.562943       0.440012      -1.041028      -0.003029      -0.015755      -0.024937       0.029652       0.016647      -0.015558      -0.050351       0.009663      -0.073600      -0.061477       0.004384       0.057094              9.975321       9.317036      -2.769200       1.226564      10.450954       2.818032      10.157974           0.000000
          217              C       4.051470      12.016417       8.310905       0.121028      33.568967 0.49142596E+03  0.11964166E+05                                 9.378483                            7.687075      -0.331957       1.891118                    0.998559      28.413238      84.299028       0.557939       0.450916      -1.038759       0.014480       0.018499       0.034931       0.042095       0.006344       0.021931       0.013950       0.013011       0.109834      -0.028112      -0.020159       0.048272             10.200270      10.451360      -2.974649       1.743449       9.643422       2.144861      10.506027           0.000001
          218              C       2.856415      12.633312       7.919770      -0.162688      33.811958 0.50145815E+03  0.12354844E+05                                 9.354057                            7.675884      -0.374099       1.845342                    0.997964      31.777901      96.998180       0.564222       0.440609      -1.037626      -0.009824      -0.011673      -0.016892       0.022762       0.016141      -0.042177      -0.022468      -0.044626      -0.032781      -0.056334       0.000752       0.055582             10.074992      11.346500      -3.041055       2.351520       8.290064       1.381882      10.588411           0.000001
          219              C       1.087635      13.108292       6.286710       0.650774      21.476139 0.23605296E+03  0.48663537E+04                                 7.365701                            5.602025      -0.238092       1.992831                    0.999126      22.316256      64.405270       0.595937       0.498554      -0.995929      -0.042902       0.027546      -0.027327       0.057846       0.093776       0.016917       0.059469      -0.096498      -0.056259      -0.100285      -0.037410       0.137695              8.599832      10.913611      -4.030903       0.607618       7.355162      -1.313411       7.530725          -0.000003
          220              C       4.553174       9.479328       5.592945       0.648261      21.947938 0.24734299E+03  0.51440871E+04                                 7.379318                            5.690627      -0.176950       2.007515                    0.999213      22.438031      64.429189       0.599854       0.490967      -1.002655       0.031854      -0.055337      -0.030716       0.070855       0.069952      -0.024802      -0.073087       0.017882      -0.009500      -0.092677      -0.020712       0.113389              8.496264       8.521142      -2.816522       0.921110       9.753331       2.369271       7.214320          -0.000003
          221              C      10.604134       0.986163      12.804675      -0.015744      39.843969 0.43307733E+03  0.10092852E+05                                10.122694                            6.890605       0.101146       2.041449                    0.999321      26.970981      75.258022       0.639259       0.411131      -1.075960       0.027355      -0.006948      -0.043617       0.051952      -0.003054       0.012283      -0.002456       0.005682      -0.022622      -0.014664      -0.000130       0.014794             13.344701      10.295163      -1.978421      -2.409991       5.880144       0.176425      23.858797           0.000010
          222              C       9.954727       1.336606      11.594155      -0.121988      38.761959 0.45555795E+03  0.10872739E+05                                10.078571                            7.206913      -0.125804       1.926582                    0.999423      30.083998      88.107960       0.600240       0.427549      -1.053640       0.021287      -0.013206       0.002739       0.025200       0.001417       0.005039       0.005555      -0.007510      -0.148663      -0.050288       0.020971       0.029317             12.803803       8.836217      -1.327903      -0.139027       5.676839      -1.044955      23.898354           0.000018
          223              C      10.611458       1.191795      10.386490      -0.017514      40.199018 0.44133244E+03  0.10339307E+05                                10.196292                            6.969854       0.118105       2.045356                    0.999236      27.161217      76.117676       0.633385       0.412774      -1.074326       0.028127      -0.016079       0.039015       0.050714      -0.004518      -0.007649       0.004437       0.011437      -0.032477      -0.013895      -0.001679       0.015573             13.429244      10.042758      -2.130705       1.692991       6.186695      -2.149683      24.058280           0.000009
          224              C      11.905390       0.648753      10.337955      -0.147473      36.436650 0.48006866E+03  0.11630102E+05                                 9.739445                            7.436873      -0.082516       1.947825                    0.998970      30.398761      90.234857       0.585218       0.432025      -1.048979      -0.020245       0.004278      -0.007153       0.021893       0.038521      -0.024660       0.016024      -0.063183      -0.054108      -0.060747       0.001685       0.059062             11.208534      10.361090      -2.389282       0.978366       6.146694      -1.236833      17.117819           0.000010
          225              C       0.280759       0.280933      11.557040       0.129286      37.455304 0.46332764E+03  0.11067864E+05                                 9.929134                            7.360363      -0.180168       1.940403                    0.999303      27.635487      80.090535       0.584775       0.438472      -1.050532       0.033751      -0.014645       0.002122       0.036852      -0.023265       0.000398      -0.001207       0.046882      -0.067424      -0.023163      -0.021111       0.044274             11.612979      10.174646      -2.328216      -0.488999       6.204346      -0.414656      18.459946           0.000010
          226              C      11.871210       0.473532      12.767560      -0.149496      35.815508 0.45887448E+03  0.11021135E+05                                 9.670358                            7.310643      -0.166416       1.921617                    0.998932      30.409995      90.663516       0.583882       0.436766      -1.043343      -0.017012       0.001910       0.004063       0.017594       0.031254       0.033270      -0.011112      -0.079479      -0.053123      -0.066776       0.007362       0.059413             11.147205      10.544939      -2.249546      -1.687330       5.913840       0.361185      16.982836           0.000011
          227              C       9.944961       1.167177      14.152235       0.657930      22.902006 0.23542854E+03  0.48154684E+04                                 7.552009                            5.512457      -0.126429       2.030298                    0.999234      21.698624      60.927027       0.618677       0.484019      -1.010574      -0.036339       0.005107       0.058954       0.069442       0.063427       0.028446       0.005069      -0.084782      -0.256031      -0.095202      -0.025337       0.120539              9.183827       8.165262      -1.677558      -1.921594       5.068613       0.423761      14.317607           0.000005
          228              C       9.979141       1.571199       9.056060       0.651518      23.062137 0.24003202E+03  0.49421507E+04                                 7.637486                            5.599228      -0.146178       2.022528                    0.999258      21.962464      62.228729       0.607353       0.489800      -1.005806      -0.035812       0.015962      -0.055341       0.067822       0.067144      -0.021652       0.010798      -0.067983      -0.256018      -0.094711      -0.023240       0.117951              9.285699       8.029555      -1.856861       1.596834       5.411764      -1.485403      14.415779           0.000005
          229              C       5.284367      13.450046       4.973410      -0.006952      30.246689 0.43340796E+03  0.10213863E+05                                 8.711396                            7.188033      -0.396187       1.885219                    0.997489      27.888852      81.107959       0.581378       0.447048      -1.042175       0.020165       0.021005       0.048516       0.056583      -0.006887      -0.008882      -0.000729       0.002954      -0.020333      -0.012738      -0.000097       0.012834              9.609032      11.276686      -1.584174       3.238070       7.784593       1.678707       9.765816          -0.000003
          230              C       6.442802      12.820118       5.321720      -0.123347      31.021303 0.47591852E+03  0.11527409E+05                                 8.800497                            7.479036      -0.203248       1.916462                    0.997875      30.168765      90.125952       0.573743       0.440748      -1.041681      -0.006142       0.012602       0.014139       0.019911       0.016477      -0.032376      -0.002490      -0.040901      -0.012387      -0.046320       0.011004       0.035316              9.582890      12.357645      -2.141277       3.136801       7.968156       0.967563       8.422870          -0.000005
          231              C       7.136154      13.261791       6.466575       0.006486      33.680437 0.46432382E+03  0.11090816E+05                                 9.252717                            7.321320      -0.180730       1.959998                    0.997761      27.572805      79.745973       0.592345       0.432902      -1.054542      -0.041608       0.024988      -0.012186       0.050041       0.021089      -0.006729      -0.008152      -0.037994      -0.025671      -0.024667      -0.010382       0.035048             10.580189      14.257749      -3.763904       2.695967       9.204793       1.124942       8.278025          -0.000002
          232              C       6.608816      14.250851       7.277395      -0.186597      31.906460 0.49869588E+03  0.12286831E+05                                 8.997196                            7.652797      -0.426076       1.825930                    0.997696      32.179183      98.668418       0.564503       0.440388      -1.036321       0.014490      -0.014398      -0.012852       0.024134       0.036054       0.007654      -0.019668      -0.015915       0.035874      -0.048557       0.012129       0.036427              9.563664      11.796830      -2.205748       1.444039       8.687129       1.832772       8.207035           0.000001
          233              C       5.384464       0.288174       6.937650       0.131298      30.741734 0.47951883E+03  0.11652093E+05                                 9.047555                            7.773412      -0.460308       1.850765                    0.998054      28.716615      86.302395       0.533407       0.472551      -1.022325      -0.015320       0.025294       0.021175       0.036371      -0.026061      -0.018453       0.030714      -0.022803      -0.015725      -0.027892      -0.025172       0.053063              9.575269      11.816718      -1.809453       1.910215       8.105089       1.632728       8.803999          -0.000000
          234              C       4.702098      14.411591       5.775665      -0.159157      30.187046 0.50213006E+03  0.12369780E+05                                 8.688229                            7.704020      -0.433114       1.832573                    0.997499      31.473098      95.915570       0.560932       0.443251      -1.036559       0.004341      -0.015545      -0.014514       0.021706       0.004026      -0.016295      -0.032856      -0.006869      -0.099443      -0.051487       0.011288       0.040199              9.059967      10.155935      -1.495855       1.718275       8.258215       1.937085       8.765750          -0.000003
          235              C       4.593456      13.066297       3.714355       0.632653      20.260113 0.25306852E+03  0.53145378E+04                                 7.102030                            5.852628      -0.415447       1.925446                    0.998289      23.045722      67.369253       0.574624       0.507569      -0.990391      -0.034130      -0.021304      -0.058069       0.070645       0.026234      -0.045457      -0.045690      -0.051817      -0.133847      -0.079436      -0.007967       0.087403              7.714094       8.623736      -0.888030       2.171628       6.437073       1.648653       8.081473          -0.000002
          236              C       8.444733      12.615934       6.894825       0.646165      22.532624 0.23679804E+03  0.48635887E+04                                 7.465146                            5.550845      -0.179196       2.008418                    0.999218      22.049329      62.588300       0.611162       0.487946      -1.005822       0.051736      -0.029726       0.026084       0.065120       0.008271      -0.048610       0.034046      -0.010452       0.354782      -0.086047      -0.049463       0.135511              8.756706      10.662832      -0.935814       1.478729      11.122889      -0.638504       4.484398           0.000000
          237             Br       1.619611       8.072779      14.980470      -0.039177     166.689001 0.52960737E+04  0.21509520E+06                                19.592965                           19.007115       1.557766       2.070314                    0.999984      90.573532     265.006064       0.589549       0.255805      -1.299968       0.079822       0.050002      -0.013671       0.095177       0.270284      -0.258153      -0.356964      -0.227127       0.155361      -0.325164      -0.287672       0.612836             19.583307      17.700689       5.100589      -5.024618      22.557978      -5.014642      18.491253           0.000006
          238             Br       4.321243      11.441807      12.944855      -0.113937     219.192095 0.62739865E+04  0.26583127E+06                                23.839102                           20.789010       1.380552       2.001626                    0.999933      94.689513     282.951113       0.559614       0.258318      -1.296829      -0.011376       0.003379      -0.033857       0.035877      -0.004605      -0.243024      -0.104675       0.039304       1.251266      -0.299808      -0.215450       0.515258             26.356336      15.813338      -0.334696      -5.747304      16.588986      -2.728038      46.666685           0.000029
          239             Br      11.066409       9.170881      24.151872      -0.035121     187.448003 0.54572989E+04  0.22340320E+06                                21.448908                           19.379049       1.455622       2.047015                    0.999794      90.652594     266.647197       0.579797       0.258059      -1.296586      -0.002763      -0.025034       0.070432       0.074800      -0.143995       0.299615      -0.183384       0.162203       1.011072      -0.333946      -0.223231       0.557178             23.014607      16.353951      -1.421411       3.834508      15.081590      -1.233771      37.608279           0.000027
          240             Br       8.172520       7.623141      25.773798      -0.104961     201.324078 0.62360124E+04  0.26381210E+06                                22.332316                           20.756363       1.328835       1.987937                    0.999908      94.511313     282.166219       0.558845       0.259076      -1.295927       0.049549       0.021495      -0.004805       0.054224       0.274603      -0.018155      -0.016238       0.642017      -0.646609      -0.315474      -0.215419       0.530893             22.129837      27.249311       7.656227      -1.036113      18.119468      -0.750897      21.020733           0.000029
          241             Br      10.695442       5.664862      22.379774      -0.057945     166.222486 0.53397732E+04  0.21732346E+06                                19.556487                           19.076940       1.583763       2.074618                    0.999979      91.094001     266.837270       0.588839       0.255579      -1.300211      -0.080592      -0.061197       0.015785       0.102417       0.275838      -0.239315      -0.363886      -0.260848       0.039758      -0.314732      -0.299385       0.614117             19.569145      17.695717       5.008816      -4.333483      23.592535      -4.624218      17.419183           0.000006
          242             Br      10.587289       6.408321       0.705470      -0.039176     166.688968 0.52960711E+04  0.21509507E+06                                19.592961                           19.007109       1.557767       2.070315                    0.999984      90.573527     265.006034       0.589549       0.255805      -1.299968      -0.079822      -0.050002      -0.013670       0.095177       0.270284       0.258153       0.356964      -0.227127       0.155361      -0.325164      -0.287672       0.612836             19.583304      17.700687       5.100590       5.024619      22.557973       5.014645      18.491253           0.000006
          243             Br       7.885657       3.039293      27.219855      -0.113936     219.191976 0.62739821E+04  0.26583104E+06                                23.839092                           20.789002       1.380554       2.001626                    0.999933      94.689498     282.951032       0.559614       0.258318      -1.296829       0.011376      -0.003379      -0.033857       0.035877      -0.004605       0.243024       0.104675       0.039304       1.251266      -0.299808      -0.215450       0.515258             26.356325      15.813332      -0.334696       5.747302      16.588979       2.728036      46.666665           0.000029
          244             Br       1.140491       5.310219       9.876872      -0.035121     187.447972 0.54572977E+04  0.22340314E+06                                21.448905                           19.379046       1.455623       2.047015                    0.999794      90.652588     266.647168       0.579797       0.258059      -1.296586       0.002763       0.025034       0.070432       0.074800      -0.143995      -0.299615       0.183384       0.162203       1.011072      -0.333946      -0.223231       0.557178             23.014604      16.353949      -1.421411      -3.834508      15.081588       1.233770      37.608274           0.000027
          245             Br       4.034380       6.857959      11.498798      -0.104960     201.324010 0.62360097E+04  0.26381196E+06                                22.332310                           20.756357       1.328836       1.987938                    0.999908      94.511303     282.166165       0.558845       0.259076      -1.295927      -0.049549      -0.021495      -0.004805       0.054224       0.274603       0.018155       0.016238       0.642017      -0.646609      -0.315474      -0.215419       0.530893             22.129831      27.249304       7.656225       1.036112      18.119463       0.750897      21.020726           0.000029
          246             Br       1.511458       8.816238       8.104774      -0.057945     166.222503 0.53397739E+04  0.21732349E+06                                19.556489                           19.076941       1.583763       2.074618                    0.999979      91.094003     266.837283       0.588839       0.255579      -1.300211       0.080592       0.061197       0.015784       0.102417       0.275838       0.239315       0.363886      -0.260848       0.039757      -0.314732      -0.299385       0.614117             19.569147      17.695719       5.008816       4.333484      23.592537       4.624219      17.419185           0.000006
          247             Br       4.483839       0.832229      14.980470      -0.039177     166.689013 0.52960742E+04  0.21509523E+06                                19.592966                           19.007116       1.557766       2.070314                    0.999984      90.573536     265.006080       0.589549       0.255805      -1.299968      -0.079822       0.050002      -0.013670       0.095177      -0.270284       0.258153      -0.356964      -0.227127       0.155361      -0.325164      -0.287672       0.612836             19.583308      17.700690      -5.100589       5.024618      22.557979      -5.014642      18.491253           0.000006
          248             Br       1.782207       4.201257      12.944855      -0.113935     219.191895 0.62739790E+04  0.26583087E+06                                23.839085                           20.788996       1.380555       2.001626                    0.999933      94.689487     282.950973       0.559614       0.258318      -1.296830       0.011376       0.003379      -0.033857       0.035877       0.004605       0.243024      -0.104675       0.039304       1.251267      -0.299808      -0.215450       0.515258             26.356318      15.813328       0.334695       5.747300      16.588974      -2.728037      46.666651           0.000029
          249             Br       7.243941       1.930331      24.151872      -0.035120     187.447894 0.54572947E+04  0.22340299E+06                                21.448898                           19.379040       1.455624       2.047016                    0.999794      90.652577     266.647109       0.579797       0.258059      -1.296586       0.002763      -0.025034       0.070432       0.074800       0.143995      -0.299615      -0.183384       0.162203       1.011072      -0.333946      -0.223231       0.557178             23.014596      16.353944       1.421411      -3.834507      15.081583      -1.233770      37.608263           0.000027
          250             Br      10.137830       0.382591      25.773798      -0.104960     201.324002 0.62360094E+04  0.26381194E+06                                22.332309                           20.756356       1.328836       1.987938                    0.999908      94.511304     282.166165       0.558845       0.259076      -1.295927      -0.049549       0.021495      -0.004805       0.054224      -0.274603       0.018155      -0.016238       0.642017      -0.646609      -0.315474      -0.215419       0.530893             22.129830      27.249303      -7.656225       1.036112      18.119462      -0.750897      21.020725           0.000029
          251             Br       7.614908      12.905412      22.379774      -0.057945     166.222506 0.53397740E+04  0.21732350E+06                                19.556490                           19.076942       1.583763       2.074617                    0.999979      91.094003     266.837286       0.588839       0.255579      -1.300211       0.080592      -0.061198       0.015784       0.102417      -0.275838       0.239315      -0.363886      -0.260848       0.039757      -0.314732      -0.299385       0.614117             19.569147      17.695719      -5.008816       4.333484      23.592538      -4.624219      17.419185           0.000006
          252             Br       7.723061      13.648871       0.705470      -0.039176     166.688976 0.52960727E+04  0.21509515E+06                                19.592962                           19.007112       1.557767       2.070315                    0.999984      90.573531     265.006050       0.589549       0.255805      -1.299968       0.079822      -0.050002      -0.013670       0.095177      -0.270284      -0.258153       0.356964      -0.227127       0.155361      -0.325164      -0.287672       0.612836             19.583304      17.700687      -5.100588      -5.024617      22.557975       5.014641      18.491250           0.000006
          253             Br      10.424693      10.279843      27.219855      -0.113934     219.191836 0.62739768E+04  0.26583075E+06                                23.839080                           20.788991       1.380555       2.001627                    0.999933      94.689481     282.950935       0.559614       0.258318      -1.296830      -0.011376      -0.003379      -0.033857       0.035877       0.004605      -0.243024       0.104675       0.039304       1.251267      -0.299808      -0.215450       0.515258             26.356312      15.813325       0.334695      -5.747300      16.588970       2.728036      46.666642           0.000029
          254             Br       4.962959      12.550769       9.876872      -0.035120     187.447909 0.54572952E+04  0.22340301E+06                                21.448899                           19.379041       1.455624       2.047016                    0.999794      90.652579     266.647117       0.579797       0.258059      -1.296586      -0.002763       0.025034       0.070432       0.074800       0.143995       0.299615       0.183384       0.162203       1.011072      -0.333946      -0.223231       0.557178             23.014597      16.353944       1.421411       3.834508      15.081583       1.233770      37.608265           0.000027
          255             Br       2.069070      14.098509      11.498798      -0.104960     201.323963 0.62360077E+04  0.26381185E+06                                22.332306                           20.756353       1.328837       1.987938                    0.999908      94.511296     282.166127       0.558845       0.259076      -1.295927       0.049549      -0.021495      -0.004805       0.054224      -0.274603      -0.018155       0.016238       0.642017      -0.646609      -0.315474      -0.215419       0.530893             22.129827      27.249300      -7.656224      -1.036112      18.119459       0.750896      21.020721           0.000030
          256             Br       4.591992       1.575688       8.104774      -0.057944     166.222509 0.53397742E+04  0.21732351E+06                                19.556490                           19.076942       1.583763       2.074617                    0.999979      91.094005     266.837292       0.588839       0.255579      -1.300211      -0.080592       0.061197       0.015784       0.102417      -0.275838      -0.239316       0.363886      -0.260848       0.039756      -0.314732      -0.299385       0.614117             19.569147      17.695719      -5.008816      -4.333484      23.592538       4.624219      17.419185           0.000006
          257              O       2.705049       5.815610      19.773730      -0.694306      48.732582 0.82262922E+03  0.22078171E+05                                10.670677                            9.067504      -0.228901       1.929804                    0.995538      31.304209      88.032245       0.608898       0.374803      -1.122509      -0.070156      -0.029261      -0.042771       0.087221      -0.028311      -0.027891       0.049769      -0.019019      -0.130632      -0.070513      -0.007637       0.078150             11.979889      17.393408       4.071558       3.045018      10.131305       1.108646       8.414954          -0.000006
          258              O       1.052235       4.428320      20.281920      -0.542553      33.955182 0.59153172E+03  0.14553671E+05                                 8.238006                            7.522709       0.221368       2.132768                    0.994261      27.496764      72.952955       0.693921       0.358758      -1.139982      -0.006133       0.004419      -0.035873       0.036661       0.000384      -0.023018      -0.017518      -0.046605      -0.005238      -0.038764       0.003407       0.035357              8.497540       7.703060       0.788652       0.066285       9.035173      -2.863001       8.754388          -0.000006
          259              O       9.798479       3.556558      16.376280      -0.543179      38.376199 0.57036144E+03  0.13898568E+05                                 9.029512                            7.385417       0.294523       2.154353                    0.995630      27.409364      72.254041       0.700898       0.358617      -1.140665       0.024216       0.015177       0.013886       0.031774       0.018543      -0.023500       0.008856      -0.075134       0.089758      -0.063498       0.025990       0.037508             10.351860       8.039381       3.251662       0.602135      17.128968       1.962616       5.887231          -0.000003
          260              O       8.931789       5.612874      16.085070      -0.658678      41.519696 0.64287608E+03  0.16186549E+05                                 9.539815                            7.919063       0.273351       2.103197                    0.997481      29.717873      80.361135       0.665009       0.365807      -1.131853       0.048632      -0.024518      -0.059913       0.080968      -0.056542      -0.014699      -0.043574       0.042585       0.239543      -0.110662       0.018421       0.092241             10.718952      13.711428      -5.137559       1.193553      11.875817      -0.815473       6.569613           0.000000
          261              O       4.077105       8.617703      18.703105      -0.685544      41.982887 0.74267055E+03  0.19307580E+05                                 9.504678                            8.470215       0.173540       2.079886                    0.994037      29.804779      80.818180       0.650355       0.362263      -1.139226      -0.014392       0.065808      -0.043786       0.080343       0.065024      -0.022272       0.033008       0.013073       0.091839      -0.093228       0.040240       0.052989             10.003572       8.847685       0.560547      -2.237703       9.701439      -3.041828      11.461594          -0.000008
          262              O       5.582215       8.484476      17.084320      -0.651186      45.623718 0.68400230E+03  0.17522513E+05                                10.271615                            8.249537      -0.041051       2.015052                    0.995538      29.543628      81.057545       0.640818       0.373107      -1.124257      -0.060594       0.047979      -0.010043       0.077939       0.058810       0.015904       0.072665       0.014753      -0.016954      -0.088949      -0.011527       0.100476             12.007607      16.709496      -5.993450      -1.742965      11.590378       0.452048       7.722947          -0.000005
          263              O       0.976552      13.005476      18.137815      -0.743220      48.164979 0.87728873E+03  0.23865127E+05                                10.540409                            9.281666      -0.059223       1.970400                    0.997409      32.176255      90.331562       0.611427       0.368248      -1.130388       0.025104      -0.084160      -0.062084       0.107552       0.082070      -0.029676      -0.029483      -0.076437       0.059790      -0.101249       0.000074       0.101175             11.347335       9.900467      -1.166169      -1.618901      10.458666       3.946397      13.682874          -0.000009
          264              O       0.156248      12.911349      16.082215      -0.631507      37.455330 0.59848851E+03  0.14777587E+05                                 8.873046                            7.586264       0.405797       2.160316                    0.997308      28.831318      76.794353       0.687903       0.360605      -1.137776       0.052276      -0.019516      -0.039007       0.068082       0.045046       0.043278      -0.062691       0.007540      -0.017622      -0.101960       0.042286       0.059674              9.765511      13.070802      -2.989988       2.602868       8.062076      -0.918349       8.163656          -0.000001
          265              O       6.342705       8.296222      21.443905      -0.632249      38.325545 0.61205906E+03  0.15192247E+05                                 9.027983                            7.679610       0.411495       2.163848                    0.996571      28.880919      77.039817       0.682906       0.361340      -1.137598       0.049631       0.012818       0.033426       0.061195      -0.042985      -0.053160      -0.065259      -0.000972      -0.027194      -0.108942       0.044822       0.064120              9.994413      13.127182       2.993477      -2.952442       8.046611      -1.165782       8.809448          -0.000002
          266              O       7.048264       8.239746      19.362610      -0.744131      48.058419 0.86734840E+03  0.23533668E+05                                10.539015                            9.228521      -0.063332       1.970102                    0.997383      32.115571      90.120413       0.613067       0.368215      -1.130122       0.016437       0.084740       0.063028       0.106881      -0.082253       0.038143      -0.027229      -0.086971       0.041209      -0.103146      -0.003337       0.106483             11.433676      10.286712       1.557903       2.433326      10.276017       3.682060      13.738299          -0.000008
          267              O      10.128065      12.630415      18.788755      -0.655378      41.432491 0.72709687E+03  0.18826325E+05                                 9.482721                            8.426147       0.074576       2.054610                    0.993295      29.513779      80.193884       0.646005       0.366182      -1.134746      -0.019659      -0.057780       0.047406       0.077281      -0.069083       0.010456       0.034217       0.023256       0.084362      -0.093130       0.029950       0.063179             10.026303       8.941638      -0.861526       2.343668       9.966218      -3.205420      11.171052          -0.000008
          268              O      11.689327      12.789708      20.421815      -0.682011      49.644767 0.76298752E+03  0.20021033E+05                                10.812976                            8.650665       0.047256       2.031084                    0.996267      30.289349      83.204753       0.634635       0.367801      -1.132023      -0.067458      -0.046191       0.020860       0.084376      -0.035934      -0.002467       0.074948       0.040428      -0.022897      -0.092429       0.015240       0.077189             12.819187      17.237654       6.702976       2.054100      13.133211       0.741618       8.086695          -0.000005
          269              O       4.479932       6.376028       0.873630      -0.635292      46.543518 0.68164673E+03  0.17421374E+05                                10.372781                            8.230009      -0.046583       2.017547                    0.995144      29.259506      79.798404       0.643147       0.372625      -1.126281       0.015667      -0.031105      -0.074886       0.082589      -0.050832       0.042883      -0.000265      -0.088738      -0.161411      -0.087722      -0.008971       0.096694             12.060346       8.996550       0.798793       2.642949       7.952525       2.437740      19.231962           0.000000
          270              O       2.668428       5.554950      28.415815      -0.585731      32.823397 0.50604881E+03  0.11959450E+05                                 8.013031                            6.852795       0.628253       2.249872                    0.998015      27.531431      71.305549       0.744754       0.347996      -1.150096       0.026183       0.034878      -0.017536       0.047006       0.020462      -0.002884      -0.023756      -0.007252      -0.169063      -0.062408       0.009632       0.052776              8.627823      10.132686       2.427229      -2.644427       6.622022      -1.922115       9.128762           0.000008
          271              O       2.700166       5.119069      23.393870      -0.589563      33.142721 0.52076285E+03  0.12401345E+05                                 8.087219                            6.968595       0.637804       2.251025                    0.997826      27.761059      72.282423       0.735522       0.349689      -1.148177       0.024533       0.036172       0.017714       0.047160       0.023336       0.004652       0.017066      -0.000184      -0.168020      -0.059338       0.005809       0.053529              8.665267       9.959513       2.606495       2.289100       7.103898       2.036894       8.932390           0.000009
          272              O       4.499463       5.864845      22.314680      -0.625492      46.252806 0.68027305E+03  0.17401701E+05                                10.367293                            8.254803      -0.098914       2.001799                    0.995195      29.254556      80.183990       0.637435       0.375631      -1.122459       0.019458      -0.033183       0.072091       0.081712      -0.058276      -0.037216      -0.008754      -0.072356      -0.156793      -0.084811      -0.010703       0.095514             12.047008       9.172336       0.483492      -2.875059       7.758152      -1.018903      19.210537          -0.000000
          273              O       9.567768       8.138378      17.720985      -0.701560      49.834802 0.85471302E+03  0.23132521E+05                                10.818150                            9.221240      -0.192419       1.937196                    0.995320      31.553507      88.764937       0.606616       0.373069      -1.125132       0.074784       0.030758       0.042400       0.091304      -0.022572      -0.022516       0.052320      -0.013541      -0.133110      -0.072722       0.000170       0.072553             12.139817      17.852578       3.805374       3.319255      10.057101       0.931408       8.509772          -0.000007
          274              O      11.266969       9.516979      17.215650      -0.544987      34.181524 0.59889280E+03  0.14763192E+05                                 8.262420                            7.549923       0.271167       2.148273                    0.993945      27.523567      72.816743       0.696158       0.356917      -1.142780       0.006396      -0.004140       0.036419       0.037208       0.005913      -0.023307      -0.023562      -0.055417       0.010833      -0.042073      -0.003115       0.045188              8.527334       7.753753       0.776936       0.165204       9.087131      -3.011174       8.741118          -0.000006
          275              O       2.369359      10.340954      21.181245      -0.531006      37.509037 0.54056604E+03  0.13015049E+05                                 8.911215                            7.203116       0.328907       2.174298                    0.995281      27.009048      71.093351       0.706782       0.359934      -1.138040      -0.012089      -0.019347      -0.021141       0.031103       0.014186      -0.024977       0.005781      -0.064720       0.113277      -0.060874       0.016444       0.044430             10.273755       7.835835       2.941228       0.541778      17.264173       1.856557       5.721258          -0.000003
          276              O       3.320277       8.380213      21.458180      -0.672812      42.842870 0.66595339E+03  0.16917833E+05                                 9.753395                            8.067996       0.250515       2.093554                    0.997034      29.971339      81.436221       0.657789       0.366538      -1.131172      -0.043994       0.027023       0.051506       0.072928      -0.055000      -0.014873      -0.047372       0.053639       0.205533      -0.108572       0.024470       0.084102             11.017090      14.414906      -5.253374       1.283414      11.911059      -0.776475       6.725304           0.000000
          277              O       9.501851       8.665490       5.498730      -0.694306      48.732582 0.82262923E+03  0.22078171E+05                                10.670677                            9.067504      -0.228901       1.929804                    0.995538      31.304209      88.032246       0.608898       0.374803      -1.122509       0.070156       0.029261      -0.042771       0.087221      -0.028311       0.027891      -0.049769      -0.019019      -0.130632      -0.070513      -0.007637       0.078150             11.979889      17.393408       4.071557      -3.045018      10.131305      -1.108646       8.414954          -0.000006
          278              O      11.154665      10.052780       6.006920      -0.542553      33.955184 0.59153176E+03  0.14553672E+05                                 8.238006                            7.522709       0.221368       2.132768                    0.994261      27.496765      72.952957       0.693921       0.358758      -1.139982       0.006133      -0.004419      -0.035873       0.036661       0.000384       0.023018       0.017518      -0.046605      -0.005238      -0.038764       0.003407       0.035357              8.497540       7.703060       0.788652      -0.066285       9.035173       2.863001       8.754388          -0.000006
          279              O       2.408421      10.924542       2.101280      -0.543179      38.376199 0.57036144E+03  0.13898569E+05                                 9.029512                            7.385417       0.294523       2.154353                    0.995630      27.409364      72.254041       0.700898       0.358617      -1.140665      -0.024216      -0.015177       0.013886       0.031774       0.018543       0.023500      -0.008856      -0.075134       0.089758      -0.063498       0.025990       0.037508             10.351860       8.039381       3.251662      -0.602135      17.128968      -1.962616       5.887231          -0.000003
          280              O       3.275111       8.868226       1.810070      -0.658678      41.519693 0.64287605E+03  0.16186548E+05                                 9.539814                            7.919063       0.273351       2.103197                    0.997481      29.717873      80.361133       0.665009       0.365807      -1.131853      -0.048632       0.024518      -0.059913       0.080968      -0.056542       0.014699       0.043574       0.042585       0.239543      -0.110661       0.018421       0.092241             10.718952      13.711427      -5.137558      -1.193553      11.875816       0.815473       6.569613           0.000000
          281              O       8.129795       5.863397       4.428105      -0.685544      41.982885 0.74267059E+03  0.19307581E+05                                 9.504677                            8.470215       0.173540       2.079886                    0.994037      29.804780      80.818183       0.650355       0.362263      -1.139226       0.014392      -0.065808      -0.043786       0.080343       0.065024       0.022272      -0.033008       0.013073       0.091839      -0.093228       0.040240       0.052989             10.003572       8.847685       0.560547       2.237703       9.701438       3.041826      11.461591          -0.000008
          282              O       6.624685       5.996624       2.809320      -0.651186      45.623713 0.68400229E+03  0.17522512E+05                                10.271614                            8.249537      -0.041051       2.015052                    0.995538      29.543628      81.057545       0.640818       0.373107      -1.124257       0.060594      -0.047979      -0.010043       0.077939       0.058810      -0.015904      -0.072665       0.014753      -0.016954      -0.088949      -0.011527       0.100476             12.007605      16.709493      -5.993447       1.742967      11.590376      -0.452048       7.722947          -0.000005
          283              O      11.230348       1.475624       3.862815      -0.743220      48.164979 0.87728873E+03  0.23865127E+05                                10.540409                            9.281666      -0.059223       1.970400                    0.997409      32.176255      90.331562       0.611427       0.368248      -1.130388      -0.025104       0.084160      -0.062084       0.107552       0.082070       0.029676       0.029483      -0.076437       0.059790      -0.101249       0.000074       0.101175             11.347335       9.900467      -1.166169       1.618901      10.458666      -3.946398      13.682874          -0.000009
          284              O      12.050652       1.569751       1.807215      -0.631507      37.455327 0.59848846E+03  0.14777585E+05                                 8.873045                            7.586264       0.405797       2.160316                    0.997308      28.831317      76.794349       0.687903       0.360605      -1.137776      -0.052276       0.019516      -0.039007       0.068082       0.045046      -0.043278       0.062691       0.007540      -0.017622      -0.101960       0.042286       0.059674              9.765511      13.070802      -2.989988      -2.602868       8.062076       0.918349       8.163655          -0.000001
          285              O       5.864195       6.184878       7.168905      -0.632249      38.325543 0.61205900E+03  0.15192245E+05                                 9.027982                            7.679609       0.411495       2.163848                    0.996571      28.880918      77.039812       0.682906       0.361340      -1.137598      -0.049631      -0.012818       0.033426       0.061195      -0.042985       0.053160       0.065259      -0.000972      -0.027194      -0.108942       0.044822       0.064120              9.994413      13.127181       2.993477       2.952442       8.046610       1.165783       8.809447          -0.000002
          286              O       5.158636       6.241354       5.087610      -0.744131      48.058416 0.86734837E+03  0.23533667E+05                                10.539015                            9.228521      -0.063332       1.970102                    0.997383      32.115570      90.120412       0.613067       0.368215      -1.130122      -0.016437      -0.084740       0.063028       0.106881      -0.082253      -0.038143       0.027229      -0.086971       0.041209      -0.103146      -0.003337       0.106483             11.433676      10.286712       1.557903      -2.433326      10.276017      -3.682060      13.738298          -0.000008
          287              O       2.078835       1.850685       4.513755      -0.655378      41.432489 0.72709683E+03  0.18826324E+05                                 9.482721                            8.426147       0.074576       2.054610                    0.993295      29.513778      80.193882       0.646005       0.366182      -1.134746       0.019659       0.057780       0.047406       0.077281      -0.069083      -0.010456      -0.034217       0.023256       0.084362      -0.093130       0.029950       0.063179             10.026303       8.941638      -0.861526      -2.343668       9.966218       3.205420      11.171052          -0.000008
          288              O       0.517573       1.691392       6.146815      -0.682011      49.644766 0.76298752E+03  0.20021033E+05                                10.812976                            8.650665       0.047256       2.031084                    0.996267      30.289349      83.204753       0.634635       0.367801      -1.132023       0.067458       0.046191       0.020860       0.084376      -0.035934       0.002467      -0.074948       0.040428      -0.022897      -0.092429       0.015240       0.077189             12.819187      17.237654       6.702976      -2.054100      13.133211      -0.741618       8.086695          -0.000005
          289              O       7.726968       8.105072      15.148630      -0.635292      46.543522 0.68164679E+03  0.17421376E+05                                10.372781                            8.230009      -0.046582       2.017547                    0.995144      29.259508      79.798408       0.643147       0.372625      -1.126281      -0.015667       0.031105      -0.074886       0.082589      -0.050832      -0.042883       0.000265      -0.088738      -0.161411      -0.087722      -0.008971       0.096694             12.060346       8.996550       0.798793      -2.642949       7.952525      -2.437740      19.231962           0.000000
          290              O       9.538472       8.926150      14.140815      -0.585731      32.823390 0.50604867E+03  0.11959446E+05                                 8.013030                            6.852794       0.628253       2.249872                    0.998015      27.531428      71.305538       0.744754       0.347996      -1.150096      -0.026183      -0.034878      -0.017536       0.047006       0.020462       0.002884       0.023756      -0.007252      -0.169063      -0.062407       0.009632       0.052776              8.627822      10.132685       2.427229       2.644426       6.622021       1.922115       9.128760           0.000008
          291              O       9.506734       9.362031       9.118870      -0.589563      33.142726 0.52076290E+03  0.12401347E+05                                 8.087220                            6.968596       0.637804       2.251025                    0.997826      27.761059      72.282426       0.735522       0.349689      -1.148177      -0.024533      -0.036172       0.017714       0.047160       0.023336      -0.004652      -0.017066      -0.000185      -0.168020      -0.059338       0.005809       0.053529              8.665268       9.959514       2.606496      -2.289101       7.103900      -2.036895       8.932391           0.000009
          292              O       7.707437       8.616254       8.039680      -0.625492      46.252817 0.68027318E+03  0.17401705E+05                                10.367295                            8.254804      -0.098914       2.001799                    0.995195      29.254557      80.183993       0.637435       0.375631      -1.122459      -0.019458       0.033183       0.072091       0.081712      -0.058276       0.037216       0.008754      -0.072356      -0.156793      -0.084811      -0.010703       0.095514             12.047011       9.172336       0.483494       2.875058       7.758154       1.018910      19.210541          -0.000000
          293              O       2.639132       6.342722       3.445985      -0.701560      49.834802 0.85471302E+03  0.23132521E+05                                10.818150                            9.221240      -0.192419       1.937196                    0.995320      31.553507      88.764936       0.606616       0.373069      -1.125132      -0.074784      -0.030758       0.042400       0.091304      -0.022572       0.022516      -0.052320      -0.013541      -0.133110      -0.072722       0.000170       0.072553             12.139817      17.852578       3.805374      -3.319255      10.057101      -0.931408       8.509772          -0.000007
          294              O       0.939931       4.964121       2.940650      -0.544987      34.181524 0.59889280E+03  0.14763192E+05                                 8.262420                            7.549923       0.271167       2.148273                    0.993945      27.523567      72.816744       0.696158       0.356917      -1.142780      -0.006396       0.004140       0.036419       0.037208       0.005913       0.023307       0.023562      -0.055417       0.010833      -0.042073      -0.003115       0.045188              8.527334       7.753754       0.776936      -0.165205       9.087131       3.011174       8.741118          -0.000006
          295              O       9.837541       4.140146       6.906245      -0.531006      37.509036 0.54056604E+03  0.13015049E+05                                 8.911215                            7.203116       0.328907       2.174298                    0.995281      27.009048      71.093351       0.706782       0.359934      -1.138040       0.012089       0.019347      -0.021141       0.031103       0.014186       0.024977      -0.005781      -0.064720       0.113277      -0.060874       0.016444       0.044430             10.273755       7.835835       2.941228      -0.541778      17.264173      -1.856556       5.721257          -0.000003
          296              O       8.886623       6.100887       7.183180      -0.672812      42.842871 0.66595338E+03  0.16917833E+05                                 9.753395                            8.067996       0.250515       2.093554                    0.997034      29.971339      81.436220       0.657789       0.366538      -1.131172       0.043994      -0.027023       0.051506       0.072928      -0.055000       0.014873       0.047372       0.053639       0.205533      -0.108572       0.024470       0.084102             11.017090      14.414906      -5.253374      -1.283414      11.911060       0.776476       6.725304           0.000000
          297              O       3.398401      13.056160      19.773730      -0.694306      48.732582 0.82262923E+03  0.22078171E+05                                10.670677                            9.067505      -0.228901       1.929804                    0.995538      31.304209      88.032247       0.608898       0.374803      -1.122509       0.070156      -0.029261      -0.042771       0.087221       0.028311       0.027891       0.049769      -0.019019      -0.130632      -0.070513      -0.007637       0.078150             11.979889      17.393408      -4.071558      -3.045018      10.131306       1.108646       8.414954          -0.000006
          298              O       5.051215      11.668870      20.281920      -0.542553      33.955184 0.59153176E+03  0.14553672E+05                                 8.238006                            7.522709       0.221368       2.132768                    0.994261      27.496765      72.952957       0.693921       0.358758      -1.139982       0.006133       0.004419      -0.035873       0.036661      -0.000384       0.023018      -0.017518      -0.046605      -0.005238      -0.038764       0.003407       0.035357              8.497540       7.703060      -0.788652      -0.066285       9.035173      -2.863001       8.754388          -0.000006
          299              O       8.511871      10.797108      16.376280      -0.543179      38.376201 0.57036148E+03  0.13898570E+05                                 9.029513                            7.385417       0.294523       2.154352                    0.995630      27.409365      72.254044       0.700898       0.358617      -1.140665      -0.024216       0.015177       0.013886       0.031774      -0.018543       0.023500       0.008856      -0.075134       0.089758      -0.063498       0.025990       0.037508             10.351860       8.039381      -3.251662      -0.602135      17.128969       1.962616       5.887231          -0.000003
          300              O       9.378561      12.853424      16.085070      -0.658678      41.519697 0.64287610E+03  0.16186550E+05                                 9.539814                            7.919063       0.273351       2.103197                    0.997481      29.717874      80.361137       0.665009       0.365807      -1.131853      -0.048632      -0.024518      -0.059913       0.080968       0.056542       0.014699      -0.043574       0.042585       0.239543      -0.110662       0.018421       0.092241             10.718952      13.711428       5.137559      -1.193553      11.875816      -0.815473       6.569613           0.000000
          301              O       2.026345       1.377153      18.703105      -0.685544      41.982889 0.74267059E+03  0.19307581E+05                                 9.504678                            8.470215       0.173540       2.079886                    0.994037      29.804780      80.818182       0.650355       0.362263      -1.139226       0.014392       0.065808      -0.043786       0.080343      -0.065024       0.022272       0.033008       0.013073       0.091839      -0.093228       0.040240       0.052989             10.003573       8.847685      -0.560547       2.237703       9.701439      -3.041828      11.461594          -0.000008
          302              O       0.521235       1.243926      17.084320      -0.651186      45.623719 0.68400230E+03  0.17522513E+05                                10.271615                            8.249537      -0.041051       2.015052                    0.995538      29.543628      81.057546       0.640818       0.373107      -1.124257       0.060594       0.047979      -0.010043       0.077939      -0.058810      -0.015904       0.072665       0.014753      -0.016954      -0.088949      -0.011527       0.100476             12.007607      16.709496       5.993450       1.742966      11.590378       0.452048       7.722947          -0.000005
          303              O       5.126898       5.764926      18.137815      -0.743220      48.164979 0.87728874E+03  0.23865127E+05                                10.540409                            9.281666      -0.059223       1.970400                    0.997409      32.176255      90.331563       0.611427       0.368248      -1.130388      -0.025104      -0.084160      -0.062084       0.107552      -0.082070       0.029676      -0.029483      -0.076437       0.059790      -0.101249       0.000074       0.101175             11.347335       9.900467       1.166169       1.618901      10.458666       3.946398      13.682874          -0.000009
          304              O       5.947202       5.670799      16.082215      -0.631507      37.455329 0.59848849E+03  0.14777586E+05                                 8.873046                            7.586264       0.405797       2.160316                    0.997308      28.831317      76.794351       0.687903       0.360605      -1.137776      -0.052276      -0.019516      -0.039007       0.068082      -0.045046      -0.043278      -0.062691       0.007540      -0.017622      -0.101960       0.042286       0.059674              9.765511      13.070802       2.989988      -2.602868       8.062076      -0.918349       8.163656          -0.000001
          305              O      11.967645       1.055672      21.443905      -0.632249      38.325543 0.61205903E+03  0.15192246E+05                                 9.027982                            7.679610       0.411495       2.163848                    0.996571      28.880918      77.039814       0.682906       0.361340      -1.137598      -0.049631       0.012818       0.033426       0.061195       0.042985       0.053160      -0.065259      -0.000972      -0.027194      -0.108942       0.044822       0.064120              9.994413      13.127181      -2.993477       2.952442       8.046610      -1.165782       8.809448          -0.000002
          306              O      11.262086       0.999196      19.362610      -0.744131      48.058419 0.86734841E+03  0.23533668E+05                                10.539015                            9.228521      -0.063332       1.970102                    0.997383      32.115571      90.120414       0.613067       0.368215      -1.130122      -0.016437       0.084740       0.063028       0.106881       0.082253      -0.038143      -0.027229      -0.086971       0.041209      -0.103146      -0.003337       0.106483             11.433676      10.286712      -1.557903      -2.433326      10.276017       3.682060      13.738299          -0.000008
          307              O       8.182285       5.389865      18.788755      -0.655378      41.432490 0.72709684E+03  0.18826324E+05                                 9.482722                            8.426147       0.074576       2.054610                    0.993295      29.513778      80.193883       0.646005       0.366182      -1.134746       0.019659      -0.057780       0.047406       0.077281       0.069083      -0.010456       0.034217       0.023256       0.084362      -0.093130       0.029950       0.063179             10.026303       8.941639       0.861526      -2.343668       9.966218      -3.205420      11.171052          -0.000008
          308              O       6.621023       5.549158      20.421815      -0.682011      49.644764 0.76298747E+03  0.20021032E+05                                10.812975                            8.650665       0.047256       2.031084                    0.996267      30.289348      83.204750       0.634635       0.367801      -1.132023       0.067458      -0.046191       0.020860       0.084376       0.035934       0.002467       0.074948       0.040428      -0.022897      -0.092429       0.015240       0.077189             12.819186      17.237654      -6.702975      -2.054100      13.133211       0.741618       8.086695          -0.000005
          309              O       1.623518      13.616578       0.873630      -0.635292      46.543519 0.68164676E+03  0.17421375E+05                                10.372781                            8.230009      -0.046583       2.017547                    0.995144      29.259507      79.798405       0.643147       0.372625      -1.126281      -0.015667      -0.031105      -0.074886       0.082589       0.050832      -0.042883      -0.000265      -0.088738      -0.161411      -0.087722      -0.008971       0.096694             12.060345       8.996550      -0.798793      -2.642949       7.952525       2.437740      19.231962           0.000000
          310              O       3.435022      12.795500      28.415815      -0.585731      32.823398 0.50604882E+03  0.11959451E+05                                 8.013031                            6.852796       0.628253       2.249872                    0.998015      27.531430      71.305549       0.744754       0.347996      -1.150096      -0.026183       0.034878      -0.017536       0.047006      -0.020462       0.002884      -0.023756      -0.007252      -0.169063      -0.062407       0.009632       0.052776              8.627824      10.132687      -2.427230       2.644427       6.622022      -1.922115       9.128763           0.000008
          311              O       3.403284      12.359619      23.393870      -0.589563      33.142717 0.52076276E+03  0.12401343E+05                                 8.087218                            6.968595       0.637805       2.251025                    0.997826      27.761057      72.282416       0.735522       0.349689      -1.148177      -0.024533       0.036172       0.017714       0.047160      -0.023336      -0.004652       0.017066      -0.000185      -0.168020      -0.059338       0.005809       0.053529              8.665266       9.959513      -2.606494      -2.289100       7.103897       2.036894       8.932389           0.000009
          312              O       1.603987      13.105395      22.314680      -0.625492      46.252807 0.68027308E+03  0.17401702E+05                                10.367293                            8.254803      -0.098914       2.001799                    0.995195      29.254557      80.183990       0.637435       0.375631      -1.122459      -0.019458      -0.033183       0.072091       0.081712       0.058276       0.037216      -0.008754      -0.072356      -0.156793      -0.084811      -0.010703       0.095514             12.047008       9.172336      -0.483492       2.875059       7.758152      -1.018903      19.210536          -0.000000
          313              O       8.742582       0.897828      17.720985      -0.701560      49.834805 0.85471307E+03  0.23132523E+05                                10.818150                            9.221240      -0.192419       1.937196                    0.995320      31.553508      88.764940       0.606616       0.373069      -1.125132      -0.074784       0.030758       0.042400       0.091304       0.022572       0.022516       0.052320      -0.013541      -0.133110      -0.072722       0.000170       0.072553             12.139817      17.852578      -3.805374      -3.319255      10.057101       0.931408       8.509773          -0.000007
          314              O       7.043381       2.276429      17.215650      -0.544987      34.181527 0.59889286E+03  0.14763194E+05                                 8.262421                            7.549923       0.271167       2.148273                    0.993945      27.523568      72.816748       0.696158       0.356917      -1.142780      -0.006396      -0.004140       0.036419       0.037208      -0.005913       0.023307      -0.023562      -0.055417       0.010833      -0.042073      -0.003115       0.045188              8.527335       7.753754      -0.776936      -0.165205       9.087132      -3.011174       8.741119          -0.000006
          315              O       3.734091       3.100404      21.181245      -0.531006      37.509037 0.54056606E+03  0.13015049E+05                                 8.911215                            7.203116       0.328907       2.174298                    0.995281      27.009049      71.093352       0.706782       0.359934      -1.138040       0.012089      -0.019347      -0.021141       0.031103      -0.014186       0.024977       0.005781      -0.064720       0.113277      -0.060874       0.016444       0.044430             10.273755       7.835835      -2.941228      -0.541778      17.264172       1.856557       5.721258          -0.000003
          316              O       2.783173       1.139663      21.458180      -0.672812      42.842872 0.66595342E+03  0.16917834E+05                                 9.753396                            8.067997       0.250515       2.093554                    0.997034      29.971339      81.436223       0.657789       0.366538      -1.131172       0.043994       0.027023       0.051506       0.072928       0.055000       0.014873      -0.047372       0.053639       0.205533      -0.108572       0.024470       0.084102             11.017090      14.414907       5.253374      -1.283414      11.911060      -0.776475       6.725304           0.000000
          317              O       8.808499       1.424940       5.498730      -0.694306      48.732582 0.82262922E+03  0.22078171E+05                                10.670677                            9.067505      -0.228901       1.929804                    0.995538      31.304209      88.032247       0.608898       0.374803      -1.122509      -0.070156       0.029261      -0.042771       0.087221       0.028311      -0.027891      -0.049769      -0.019019      -0.130632      -0.070513      -0.007637       0.078150             11.979889      17.393408      -4.071558       3.045018      10.131306      -1.108646       8.414954          -0.000006
          318              O       7.155685       2.812230       6.006920      -0.542553      33.955185 0.59153177E+03  0.14553672E+05                                 8.238006                            7.522709       0.221368       2.132768                    0.994261      27.496765      72.952958       0.693921       0.358758      -1.139982      -0.006133      -0.004419      -0.035873       0.036661      -0.000384      -0.023018       0.017518      -0.046605      -0.005238      -0.038764       0.003407       0.035357              8.497541       7.703060      -0.788652       0.066285       9.035173       2.863001       8.754388          -0.000006
          319              O       3.695029       3.683992       2.101280      -0.543179      38.376199 0.57036144E+03  0.13898569E+05                                 9.029512                            7.385417       0.294523       2.154353                    0.995630      27.409364      72.254041       0.700898       0.358617      -1.140665       0.024216      -0.015177       0.013886       0.031774      -0.018543      -0.023500      -0.008856      -0.075134       0.089758      -0.063498       0.025990       0.037508             10.351860       8.039381      -3.251662       0.602135      17.128968      -1.962616       5.887231          -0.000003
          320              O       2.828339       1.627676       1.810070      -0.658678      41.519694 0.64287605E+03  0.16186548E+05                                 9.539814                            7.919063       0.273351       2.103197                    0.997481      29.717873      80.361133       0.665009       0.365807      -1.131853       0.048632       0.024518      -0.059913       0.080968       0.056542      -0.014699       0.043574       0.042585       0.239543      -0.110662       0.018421       0.092241             10.718952      13.711427       5.137559       1.193553      11.875816       0.815473       6.569613           0.000000
          321              O      10.180555      13.103947       4.428105      -0.685544      41.982889 0.74267059E+03  0.19307581E+05                                 9.504678                            8.470215       0.173540       2.079886                    0.994037      29.804780      80.818181       0.650355       0.362263      -1.139226      -0.014392      -0.065808      -0.043786       0.080343      -0.065024      -0.022272      -0.033008       0.013073       0.091839      -0.093229       0.040240       0.052989             10.003572       8.847685      -0.560547      -2.237703       9.701439       3.041828      11.461594          -0.000008
          322              O      11.685665      13.237174       2.809320      -0.651186      45.623719 0.68400230E+03  0.17522513E+05                                10.271615                            8.249537      -0.041051       2.015052                    0.995538      29.543628      81.057546       0.640818       0.373107      -1.124257      -0.060594      -0.047979      -0.010043       0.077939      -0.058810       0.015904      -0.072665       0.014753      -0.016954      -0.088949      -0.011527       0.100476             12.007607      16.709496       5.993450      -1.742965      11.590378      -0.452048       7.722947          -0.000005
          323              O       7.080002       8.716174       3.862815      -0.743220      48.164981 0.87728878E+03  0.23865129E+05                                10.540409                            9.281666      -0.059223       1.970400                    0.997409      32.176256      90.331564       0.611427       0.368248      -1.130388       0.025104       0.084160      -0.062084       0.107552      -0.082070      -0.029676       0.029483      -0.076437       0.059790      -0.101249       0.000074       0.101175             11.347335       9.900467       1.166169      -1.618901      10.458665      -3.946398      13.682874          -0.000009
          324              O       6.259698       8.810301       1.807215      -0.631507      37.455331 0.59848854E+03  0.14777588E+05                                 8.873046                            7.586265       0.405797       2.160316                    0.997308      28.831318      76.794355       0.687903       0.360605      -1.137776       0.052276       0.019516      -0.039007       0.068082      -0.045046       0.043278       0.062691       0.007540      -0.017622      -0.101960       0.042286       0.059674              9.765512      13.070803       2.989988       2.602868       8.062076       0.918349       8.163656          -0.000001
          325              O       0.239255      13.425428       7.168905      -0.632249      38.325548 0.61205910E+03  0.15192249E+05                                 9.027983                            7.679610       0.411495       2.163848                    0.996571      28.880919      77.039819       0.682906       0.361340      -1.137598       0.049631      -0.012818       0.033426       0.061195       0.042985      -0.053160       0.065259      -0.000972      -0.027194      -0.108942       0.044822       0.064120              9.994415      13.127183      -2.993478      -2.952443       8.046612       1.165783       8.809449          -0.000002
          326              O       0.944814      13.481904       5.087610      -0.744131      48.058419 0.86734842E+03  0.23533668E+05                                10.539015                            9.228521      -0.063332       1.970102                    0.997383      32.115571      90.120414       0.613067       0.368215      -1.130122       0.016437      -0.084740       0.063028       0.106881       0.082253       0.038143       0.027229      -0.086971       0.041209      -0.103146      -0.003337       0.106483             11.433676      10.286712      -1.557903       2.433326      10.276017      -3.682060      13.738299          -0.000008
          327              O       4.024615       9.091235       4.513755      -0.655378      41.432489 0.72709684E+03  0.18826324E+05                                 9.482722                            8.426147       0.074576       2.054610                    0.993295      29.513778      80.193883       0.646005       0.366182      -1.134746      -0.019659       0.057780       0.047406       0.077281       0.069083       0.010456      -0.034217       0.023256       0.084362      -0.093130       0.029950       0.063179             10.026303       8.941638       0.861526       2.343668       9.966218       3.205420      11.171052          -0.000008
          328              O       5.585877       8.931942       6.146815      -0.682011      49.644765 0.76298751E+03  0.20021033E+05                                10.812975                            8.650665       0.047256       2.031084                    0.996267      30.289349      83.204752       0.634635       0.367801      -1.132023      -0.067458       0.046191       0.020860       0.084376       0.035934      -0.002467      -0.074948       0.040428      -0.022897      -0.092429       0.015240       0.077189             12.819186      17.237653      -6.702975       2.054100      13.133211      -0.741619       8.086695          -0.000005
          329              O      10.583382       0.864522      15.148630      -0.635292      46.543518 0.68164673E+03  0.17421374E+05                                10.372781                            8.230009      -0.046583       2.017547                    0.995144      29.259506      79.798405       0.643147       0.372625      -1.126281       0.015667       0.031105      -0.074886       0.082589       0.050832       0.042883       0.000265      -0.088738      -0.161411      -0.087722      -0.008971       0.096694             12.060346       8.996550      -0.798793       2.642949       7.952525      -2.437740      19.231963           0.000000
          330              O       8.771878       1.685600      14.140815      -0.585731      32.823395 0.50604876E+03  0.11959449E+05                                 8.013030                            6.852795       0.628253       2.249872                    0.998015      27.531430      71.305545       0.744754       0.347996      -1.150096       0.026183      -0.034878      -0.017536       0.047006      -0.020462      -0.002884       0.023756      -0.007252      -0.169063      -0.062407       0.009632       0.052776              8.627823      10.132686      -2.427229      -2.644427       6.622021       1.922115       9.128761           0.000008
          331              O       8.803616       2.121481       9.118870      -0.589563      33.142726 0.52076291E+03  0.12401347E+05                                 8.087220                            6.968596       0.637804       2.251025                    0.997826      27.761059      72.282426       0.735522       0.349689      -1.148177       0.024533      -0.036172       0.017714       0.047160      -0.023336       0.004652      -0.017066      -0.000185      -0.168020      -0.059338       0.005809       0.053529              8.665268       9.959514      -2.606496       2.289101       7.103900      -2.036895       8.932391           0.000009
          332              O      10.602913       1.375704       8.039680      -0.625492      46.252817 0.68027318E+03  0.17401705E+05                                10.367295                            8.254804      -0.098914       2.001799                    0.995195      29.254557      80.183991       0.637435       0.375631      -1.122459       0.019458       0.033183       0.072091       0.081712       0.058276      -0.037216       0.008754      -0.072356      -0.156793      -0.084811      -0.010703       0.095514             12.047010       9.172336      -0.483494      -2.875058       7.758154       1.018910      19.210541          -0.000000
          333              O       3.464318      13.583272       3.445985      -0.701560      49.834802 0.85471302E+03  0.23132521E+05                                10.818150                            9.221240      -0.192419       1.937196                    0.995320      31.553507      88.764938       0.606616       0.373069      -1.125132       0.074784      -0.030758       0.042400       0.091304       0.022572      -0.022516      -0.052320      -0.013541      -0.133110      -0.072722       0.000170       0.072553             12.139817      17.852578      -3.805374       3.319255      10.057101      -0.931408       8.509772          -0.000007
          334              O       5.163519      12.204671       2.940650      -0.544987      34.181525 0.59889283E+03  0.14763193E+05                                 8.262420                            7.549923       0.271167       2.148273                    0.993945      27.523568      72.816745       0.696158       0.356917      -1.142780       0.006396       0.004140       0.036419       0.037208      -0.005913      -0.023307       0.023562      -0.055417       0.010833      -0.042073      -0.003115       0.045188              8.527334       7.753753      -0.776936       0.165204       9.087131       3.011174       8.741118          -0.000006
          335              O       8.472809      11.380696       6.906245      -0.531006      37.509038 0.54056607E+03  0.13015050E+05                                 8.911215                            7.203116       0.328907       2.174298                    0.995281      27.009049      71.093353       0.706782       0.359934      -1.138040      -0.012089       0.019347      -0.021141       0.031103      -0.014186      -0.024977      -0.005781      -0.064720       0.113277      -0.060874       0.016444       0.044430             10.273755       7.835835      -2.941228       0.541778      17.264173      -1.856556       5.721257          -0.000003
          336              O       9.423727      13.341437       7.183180      -0.672812      42.842875 0.66595345E+03  0.16917835E+05                                 9.753396                            8.067997       0.250515       2.093554                    0.997034      29.971340      81.436225       0.657789       0.366538      -1.131172      -0.043994      -0.027023       0.051506       0.072928       0.055000      -0.014873       0.047372       0.053639       0.205533      -0.108572       0.024470       0.084102             11.017091      14.414908       5.253375       1.283414      11.911061       0.776476       6.725304           0.000000

******************************************************
Auxiliary information for the entire system
The total spin magnetic moment of the unit cell is   0.000223
The total net atomic charge of the unit cell is   0.000005
Accuracy of reproducing the electrostatic potential in the unit cell:
  The inner radius (bohr) =    5.0000
  The outer radius (bohr) =   12.0000
  Valid grid points have density less than (e/(bohr^3)) =    0.0001
  The number of valid grid points were=        67556
  The rms potential error without charges in kcal/mol is=      3.35228
  The rms potential error with partial charges in kcal/mol is=      1.13192
  The RRMSE value at monopole order=      0.33766
  The rms potential error with partial charges and cloud penetration in kcal/mol is=      1.11261
  The RRMSE value at monopole order with cloud penetration is=      0.33190
  The rms potential error with partial charges and atomic dipoles in kcal/mol is=      1.33533
  The RRMSE value at dipole order=      0.39834
  The rms potential error with partial charges, atomic dipoles and cloud penetration in kcal/mol is=      1.31994
  The RRMSE value at dipole order with cloud penetration=      0.39375

******************************************************
The electron densities and ab initio electrostatic potential were computed in VASP using the PBE functional and
projector augmented wave method. See the main text of the journal article for a description of computational details.
The atomic charges, dipoles, and quadrupoles were computed with the DDEC6 method as described in
(a) T. A. Manz and N. Gabaldon Limas, RSC Adv. 6 (2016) 47771-47801 DOI: 10.1039/c6ra04656h
(b) N. Gabaldon Limas and T. A. Manz, RSC Adv. 8 (2018) 2678-2707 DOI: 10.1039/c7ra11829e.
For each atom in the material, the electron cloud parameters were fit to the spherically averaged atom-in-material
electron density using radial positions for which this density was between 10^-4 and 10^-2 electrons per cubic bohr.
The polarizabilities, dispersion coefficients, and quantum Drude oscillator (QDO) parameters were fit using the MCLF method.
The magnetic structure of the system was optimized in VASP from the default ferromagnetic initial guess using spin polarization.
The atomic spin moments (ASMs) were computed on this optimized magnetic structure using the DDEC6 partition as inputs
to the method of T. A. Manz and D. S. Sholl, J. Chem. Theory Comput. 7 (2011) 4146-4164 DOI: 10.1021/ct200539n.
The RMSE and RRMSE were computed using a uniform grid with Ewald summation.
