# Supplementary material for: A collection of forcefield precursors for metal–organic frameworks
Source: RSC Adv. 2019 Nov 13;9(63):36492–507. doi: 10.1039/c9ra07327b (PMC9075174; doi:10.1039/c9ra07327b)
Supplement: RA-009-C9RA07327B-s6215 [file RA-009-C9RA07327B-s6215.xyz]

   16
jmolscript: load "" {1 1 1} spacegroup "x,y,z" unitcell [{      4.730800     0.000000     0.000000 }, {      0.016267     7.773383     0.000000 }, {      0.008133     3.886694     7.460022 }]
Er     0.017622     3.899908     4.376049     2.092168
Er     0.025756     7.786599     3.083973     2.091906
C      2.365647     2.378657     4.117932     0.912611
C      2.373780     6.265348     3.342090     0.915339
C     -0.009014     6.996045     0.000000     0.541036
C     -0.012615     0.754018     0.000000     0.527271
O      2.372673     3.475481     4.786350    -0.770494
O      0.087850    10.330828     6.355939    -0.602615
O      0.077113     5.200395     6.326099    -0.602655
O      1.288123     9.685636     3.759851    -0.754265
O      3.554176     9.685636     3.774771    -0.809868
O      2.380806     7.362172     2.673672    -0.771241
O      0.079716     6.444135     1.104083    -0.600871
O      0.068980     1.313702     1.133923    -0.602036
O      1.279989     5.798945     3.700171    -0.755190
O      3.546043     5.798945     3.685251    -0.811096

The following XYZ coordinates are in angstroms. Other properties are in atomic units.
The sperically averaged electron density of each atom fit to a function of the form exp(a - br)
eigen_1, eigen_2 and eigen_3 are the three eigenvalues of traceless quadrupole moment tensor
  atom number  atomic symbol              X              Y              Z     net charge C6 coefficient C8 coefficient C10 coefficient fluctuating dipole atomic polarizability isotropic forcefield polarizability              a              b squared Pearson coefficient          <r^3>          <r^4>         wp_QDO          m_QDO          q_QDO       dipole_x       dipole_y       dipole_z         dipole            Qxy            Qxz            Qyz     Q(x^2-y^2)  Q(3z^2 - R^2)        eigen_1        eigen_2        eigen_3 static polarizability      alpha(xx)      alpha(xy)      alpha(xz)      alpha(yy)      alpha(yz)      alpha(zz) atomic spin moment
            1             Er       0.017622       3.899908       4.376049       2.092168      96.695012 0.20857525E+04  0.64220219E+05                                13.777146                           12.246106       2.352055       2.537320                    0.999966      66.629759     147.033428       0.737790       0.269628      -1.340645      -0.000501       0.031611      -0.036206       0.048066       0.000623      -0.005546      -0.003248      -0.001339       0.159640      -0.027751      -0.025978       0.053729             15.133908      17.278367      -0.011591       0.176914      15.689952      -1.613049      12.433404          -0.000043
            2             Er       0.025756       7.786599       3.083973       2.091906      96.741320 0.20869560E+04  0.64267854E+05                                13.782498                           12.250356       2.355167       2.537820                    0.999963      66.644808     147.088550       0.737582       0.269659      -1.340578      -0.000112       0.030177       0.037646       0.048248       0.001043       0.005565       0.002874      -0.001665       0.159347      -0.028088      -0.025520       0.053608             15.140221      17.287136      -0.009738      -0.176799      15.695772       1.613887      12.437754          -0.000045
            3              C       2.365647       2.378657       4.117932       0.912611      17.624865 0.17510878E+03  0.33687552E+04                                 6.461910                            4.858329       0.001298       2.083906                    0.999871      20.212453      57.374430       0.629865       0.505472      -0.987051       0.005508      -0.038480       0.011277       0.040475      -0.002022      -0.002935      -0.066764      -0.082075       0.308505      -0.092653      -0.041121       0.133774              7.363527      10.277532       0.138579       0.114378       7.000403       2.027151       4.812647           0.000014
            4              C       2.373780       6.265348       3.342090       0.915339      17.601989 0.17485355E+03  0.33627268E+04                                 6.458010                            4.855890       0.012783       2.087254                    0.999862      20.194233      57.319207       0.629788       0.505702      -0.986907       0.004763      -0.038242      -0.010792       0.040021      -0.002310       0.003389       0.066515      -0.081081       0.308660      -0.092247      -0.041293       0.133541              7.358790      10.270500       0.138800      -0.114548       6.995944      -2.025564       4.809926           0.000012
            5              C      -0.009014       6.996045       0.000000       0.541036      21.453035 0.24641283E+03  0.50569903E+04                                 6.908058                            5.477983       0.210847       2.129832                    0.999474      22.064077      60.443570       0.653534       0.456677      -1.033673       0.011671      -0.153489      -0.002064       0.153946       0.023875      -0.000979      -0.000270       0.250177      -0.322601      -0.107538      -0.073579       0.181117              7.566231       3.876380      -0.080120       0.000005       6.918953       0.000037      11.903359           0.000005
            6              C      -0.012615       0.754018       0.000000       0.527271      22.906228 0.26789898E+03  0.56023576E+04                                 7.210770                            5.706085       0.233289       2.130005                    0.999320      22.434608      61.618190       0.642643       0.455760      -1.036352       0.016749       0.163312      -0.000642       0.164170      -0.028460       0.000120      -0.000231       0.246720      -0.312817      -0.104274      -0.074463       0.178737              7.928845       3.989095       0.099248       0.000034       7.483283       0.000134      12.314156           0.000006
            7              O       2.372673       3.475481       4.786350      -0.770494      43.804821 0.75876369E+03  0.19832296E+05                                 9.784226                            8.494666       0.057045       2.026441                    0.997494      30.916709      84.063505       0.657086       0.356630      -1.143679       0.000140       0.009521       0.086741       0.087262       0.000340      -0.004703       0.004368      -0.245280       0.205161      -0.156932       0.067575       0.089358             10.601540      10.556468       0.050587      -0.007180      12.816035       3.153475       8.432117          -0.000014
            8              O       0.087850      10.330828       6.355939      -0.602615      35.075051 0.53206415E+03  0.12745033E+05                                 8.415210                            7.116172       0.392023       2.155910                    0.998671      28.196861      73.753196       0.716422       0.356911      -1.141753       0.012684      -0.059081       0.100287       0.117086       0.014290      -0.003976       0.034299       0.229840       0.044927      -0.131414       0.023059       0.108356              9.164803       5.637151      -0.105321      -0.303343       6.644001       2.495694      15.213257          -0.000010
            9              O       0.077113       5.200395       6.326099      -0.602655      35.290950 0.52788319E+03  0.12605074E+05                                 8.429088                            7.056909       0.493682       2.188723                    0.998977      28.143225      73.213982       0.725063       0.353771      -1.145630       0.012965       0.057915       0.101265       0.117375      -0.015156      -0.004296      -0.034856       0.209677       0.100957      -0.130260       0.041094       0.089166              9.263368       5.413110       0.100608      -0.255164       7.254779      -2.913464      15.122214          -0.000011
           10              O       1.288123       9.685636       3.759851      -0.754265      52.612930 0.73293247E+03  0.19069463E+05                                11.213861                            8.467492      -0.030567       2.006057                    0.995563      30.603223      84.132310       0.641734       0.366840      -1.131021       0.049327      -0.019618      -0.017355       0.055850       0.011163       0.006188      -0.052556       0.094157       0.164904      -0.094592       0.020900       0.073692             13.178576      19.738305       3.998582       2.812629      11.592895       3.244765       8.204529          -0.000009
           11              O       3.554176       9.685636       3.774771      -0.809868      56.073988 0.81501569E+03  0.21709665E+05                                11.603149                            8.843623      -0.011215       1.997797                    0.997178      31.713489      87.348928       0.638989       0.359854      -1.139912      -0.058024      -0.017093      -0.011395       0.061553      -0.016950      -0.013667      -0.043607       0.125912       0.111809      -0.098779       0.041451       0.057327             13.620491      20.668339      -3.854014      -2.618555      11.888910       3.187639       8.304223          -0.000009
           12              O       2.380806       7.362172       2.673672      -0.771241      43.831598 0.75938688E+03  0.19852774E+05                                 9.788406                            8.498347       0.056796       2.026388                    0.997514      30.926087      84.099465       0.656918       0.356646      -1.143659       0.000403       0.010987      -0.087199       0.087890       0.000255       0.004688      -0.004126      -0.244454       0.205065      -0.156503       0.067622       0.088881             10.606147      10.562754       0.049751       0.007520      12.820515      -3.154035       8.435172          -0.000015
           13              O       0.079716       6.444135       1.104083      -0.600871      35.052240 0.53161929E+03  0.12731933E+05                                 8.412646                            7.114038       0.391680       2.155990                    0.998682      28.182544      73.712804       0.716390       0.356996      -1.141666       0.012986      -0.057380      -0.101688       0.117480       0.014822       0.004036      -0.035312       0.228027       0.045962      -0.131233       0.023885       0.107348              9.162006       5.635553      -0.105233       0.303185       6.642013      -2.494688      15.208451          -0.000009
           14              O       0.068980       1.313702       1.133923      -0.602036      35.286118 0.52778643E+03  0.12602152E+05                                 8.428028                            7.055977       0.494159       2.188655                    0.998952      28.143011      73.211000       0.725157       0.353743      -1.145657       0.012671       0.057267      -0.102297       0.117918      -0.014675       0.004666       0.035476       0.208807       0.099035      -0.129773       0.040753       0.089019              9.262264       5.412538       0.100639       0.255290       7.253726       2.913112      15.120526          -0.000010
           15              O       1.279989       5.798945       3.700171      -0.755190      52.567316 0.73226603E+03  0.19046707E+05                                11.205359                            8.461943      -0.022809       2.008594                    0.995733      30.591596      84.072743       0.642174       0.366693      -1.131199       0.048482      -0.020204       0.017637       0.055406       0.010977      -0.006177       0.052763       0.094263       0.164889      -0.094727       0.020911       0.073816             13.167799      19.721302       3.995121      -2.810359      11.583560      -3.241625       8.198536          -0.000007
           16              O       3.546043       5.798945       3.685251      -0.811096      56.105822 0.81567996E+03  0.21731632E+05                                11.606772                            8.846745      -0.010052       1.998243                    0.997287      31.726656      87.391770       0.638933       0.359814      -1.139951      -0.057586      -0.017755       0.011270       0.061306      -0.016268       0.013808       0.043445       0.125118       0.113177      -0.098335       0.040706       0.057629             13.624387      20.671405      -3.854921       2.619188      11.894649      -3.189615       8.307108          -0.000007

******************************************************
Auxiliary information for the entire system
The total spin magnetic moment of the unit cell is   -0.000151
The total net atomic charge of the unit cell is   -0.000000
Accuracy of reproducing the electrostatic potential in the unit cell:
  The inner radius (bohr) =    5.0000
  The outer radius (bohr) =   12.0000
  Valid grid points have density less than (e/(bohr^3)) =    0.0001
  The number of valid grid points were=         4408
  The rms potential error without charges in kcal/mol is=      6.23978
  The rms potential error with partial charges in kcal/mol is=      1.39913
  The RRMSE value at monopole order=      0.22423
  The rms potential error with partial charges and cloud penetration in kcal/mol is=      1.41811
  The RRMSE value at monopole order with cloud penetration is=      0.22727
  The rms potential error with partial charges and atomic dipoles in kcal/mol is=      1.13608
  The RRMSE value at dipole order=      0.18207
  The rms potential error with partial charges, atomic dipoles and cloud penetration in kcal/mol is=      1.11547
  The RRMSE value at dipole order with cloud penetration=      0.17877

******************************************************
The electron densities and ab initio electrostatic potential were computed in VASP using the PBE functional and
projector augmented wave method. See the main text of the journal article for a description of computational details.
The atomic charges, dipoles, and quadrupoles were computed with the DDEC6 method as described in
(a) T. A. Manz and N. Gabaldon Limas, RSC Adv. 6 (2016) 47771-47801 DOI: 10.1039/c6ra04656h
(b) N. Gabaldon Limas and T. A. Manz, RSC Adv. 8 (2018) 2678-2707 DOI: 10.1039/c7ra11829e.
For each atom in the material, the electron cloud parameters were fit to the spherically averaged atom-in-material
electron density using radial positions for which this density was between 10^-4 and 10^-2 electrons per cubic bohr.
The polarizabilities, dispersion coefficients, and quantum Drude oscillator (QDO) parameters were fit using the MCLF method.
The magnetic structure of the system was optimized in VASP from the default ferromagnetic initial guess using spin polarization.
The atomic spin moments (ASMs) were computed on this optimized magnetic structure using the DDEC6 partition as inputs
to the method of T. A. Manz and D. S. Sholl, J. Chem. Theory Comput. 7 (2011) 4146-4164 DOI: 10.1021/ct200539n.
The RMSE and RRMSE were computed using a uniform grid with Ewald summation.
