# Supplementary material for: A collection of forcefield precursors for metal–organic frameworks
Source: RSC Adv. 2019 Nov 13;9(63):36492–507. doi: 10.1039/c9ra07327b (PMC9075174; doi:10.1039/c9ra07327b)
Supplement: RA-009-C9RA07327B-s6216 [file RA-009-C9RA07327B-s6216.xyz]

  360
jmolscript: load "" {1 1 1} spacegroup "x,y,z" unitcell [{     12.816000     0.000000     0.000000 }, {     -6.407941    17.240564     0.000000 }, {      0.000000     0.000000    24.816000 }]
Gd    -1.973490    13.276614    19.498428     1.952409
Gd     8.381549     3.963950     7.090428     1.952409
Gd     1.973581    13.276614    17.725572     1.952104
Gd     4.434478     3.963950     5.317572     1.952104
H     -4.759810    15.347550    18.984240     0.101707
H     -5.846600    17.202635    19.855282     0.103742
H      1.443085     1.062019    21.696629     0.107212
H      3.410339     0.306882    22.669416     0.119035
H     -1.910812    15.692361    21.795893     0.095886
H     -2.618276     9.447829    22.421256     0.138720
H     -4.263836    13.699352    23.202960     0.133441
H      6.733573    13.478673     1.957982     0.121261
H      7.384618    11.282225     2.186290     0.117142
H      9.964465     7.265174    22.542854     0.067350
H     -1.491757     7.441027    23.319595     0.076733
H     10.842354     5.137688    23.086325     0.156643
H     -1.985180     5.520429    24.607546     0.163996
H      9.478732     5.344575    23.830805     0.153786
H      6.343942     6.372112     2.290517     0.136004
H      8.996858     7.568608     5.958322     0.149893
H     -1.657072    10.682253     4.623221     0.125350
H     -2.746432    10.640876     2.632978     0.105927
H      7.077016     5.937650     0.009926     0.066553
H      5.562166     6.344528    24.684475     0.063403
H      6.443905     5.847999    22.577597     0.154378
H      6.027390     7.358273    22.629710     0.161838
H      7.535832     6.954844    22.771162     0.154485
H     -0.167840    14.488970    22.552781     0.139186
H      2.843928    16.909545    19.932211     0.140884
H     10.710340     2.444712    22.421256     0.124233
H      9.474874     1.610269    24.150931     0.114092
H     -1.783938    14.437248    24.267566     0.069457
H     -0.558731    13.506258    24.582730     0.063706
H     -2.211997    13.161447     1.282987     0.159065
H     -0.949619    13.751074     2.000170     0.154554
H     -2.174825    14.675168     1.682525     0.151230
H     11.167869     1.893014     6.576240     0.101707
H     12.254659     0.037929     7.447282     0.103742
H      4.964974    16.178545     9.288629     0.107212
H      2.997720    16.933682    10.261416     0.119035
H      8.318871     1.548203     9.387893     0.095886
H      9.026335     7.792735    10.013256     0.138720
H     10.671895     3.541212    10.794960     0.133441
H     -0.325514     3.761891    14.365982     0.121261
H     -0.976559     5.958339    14.594290     0.117142
H     -3.556406     9.975390    10.134854     0.067350
H      7.899816     9.799537    10.911595     0.076733
H     -4.434295    12.102876    10.678325     0.156643
H      8.393239    11.720135    12.199546     0.163996
H     -3.070673    11.895989    11.422805     0.153786
H      0.064117    10.868452    14.698517     0.136004
H     -2.588799     9.671956    18.366322     0.149893
H      8.065131     6.558311    17.031221     0.125350
H      9.154491     6.599688    15.040978     0.105927
H     -0.668957    11.302914    12.417926     0.066553
H      0.845893    10.896036    12.276475     0.063403
H     -0.035846    11.392565    10.169597     0.154378
H      0.380669     9.882291    10.221710     0.161838
H     -1.127773    10.285720    10.363162     0.154485
H      6.575899     2.751594    10.144781     0.139186
H      3.564131     0.331019     7.524211     0.140884
H     -4.302281    14.795852    10.013256     0.124233
H     -3.066815    15.630295    11.742931     0.114092
H      8.191997     2.803316    11.859566     0.069457
H      6.966790     3.734306    12.174730     0.063706
H      8.620056     4.079117    13.690987     0.159065
H      7.357678     3.489490    14.408170     0.154554
H      8.582884     2.565396    14.090525     0.151230
H      4.759915    15.347550    18.239760     0.100307
H      5.846718    17.202635    17.368718     0.103846
H     11.372922     1.062019    15.527371     0.105694
H      9.405663     0.306882    14.554584     0.121644
H      1.910919    15.692361    15.428107     0.095832
H      2.618341     9.447829    14.802744     0.139505
H      4.263930    13.699352    14.021040     0.134421
H      6.082520    13.478673    10.450018     0.120037
H      5.431459    11.282225    10.221710     0.116026
H      2.851585     7.265174    14.681146     0.069673
H      1.491808     7.441027    13.904405     0.077220
H      1.973682     5.137688    14.137675     0.156148
H      1.985217     5.520429    12.616454     0.163418
H      3.337305     5.344575    13.393195     0.154786
H      6.472102     6.372112    10.117483     0.135875
H      3.819194     7.568608     6.449678     0.149135
H      1.657145    10.682253     7.784779     0.125901
H      2.746505    10.640876     9.775022     0.105156
H      5.739025     5.937650    12.398074     0.066258
H      7.253878     6.344528    12.539525     0.064405
H      6.372135     5.847999    14.646403     0.153813
H      6.788660     7.358273    14.594290     0.162161
H      5.280216     6.954844    14.452838     0.155408
H      0.167939    14.488970    14.671219     0.138673
H     -2.843813    16.909545    17.291789     0.141740
H      2.105677     2.444712    14.802744     0.124076
H      3.341137     1.610269    13.073069     0.115199
H      1.784037    14.437248    12.956434     0.069063
H      0.558824    13.506258    12.641270     0.064629
H      2.212087    13.161447    11.125013     0.158570
H      0.949713    13.751074    10.407830     0.152849
H      2.174925    14.675168    10.725475     0.151089
H      1.648144     1.893014     5.831760     0.100307
H      0.561341     0.037929     4.960718     0.103846
H     -4.964863    16.178545     3.119371     0.105694
H     -2.997604    16.933682     2.146584     0.121644
H      4.497140     1.548203     3.020107     0.095832
H      3.789718     7.792735     2.394744     0.139505
H      2.144129     3.541212     1.613040     0.134421
H      0.325539     3.761891    22.858018     0.120037
H      0.976600     5.958339    22.629710     0.116026
H      3.556474     9.975390     2.273146     0.069673
H      4.916251     9.799537     1.496405     0.077220
H      4.434377    12.102876     1.729675     0.156148
H      4.422842    11.720135     0.208454     0.163418
H      3.070754    11.895989     0.985195     0.154786
H     -0.064043    10.868452    22.525483     0.135875
H      2.588865     9.671956    18.857678     0.149135
H      4.750914     6.558311    20.192779     0.125901
H      3.661554     6.599688    22.183022     0.105156
H      0.669034    11.302914    -0.009926     0.066258
H     -0.845819    10.896036     0.131525     0.064405
H      0.035924    11.392565     2.238403     0.153813
H     -0.380601     9.882291     2.186290     0.162161
H      1.127843    10.285720     2.044838     0.155408
H      6.240120     2.751594     2.263219     0.138673
H      9.251872     0.331019     4.883789     0.141740
H      4.302382    14.795852     2.394744     0.124076
H      3.066922    15.630295     0.665069     0.115199
H      4.624022     2.803316     0.548434     0.069063
H      5.849235     3.734306     0.233270     0.064629
H      4.195972     4.079117    23.533013     0.158570
H      5.458346     3.489490    22.815830     0.152849
H      4.233134     2.565396    23.133475     0.151089
C     -4.406087    15.788909    19.721275     0.074103
C     -5.057136    16.899201    20.244893    -0.128387
C      1.877545     0.317226    21.349205    -0.029591
C     -3.351325    17.106088    21.929899    -0.126158
C     -2.700276    15.995795    21.406282     0.112109
C      8.732856     9.741953     0.503765    -0.075536
C     -3.389801     9.149912    24.284938     0.218888
C     -3.054019     9.873671    23.123549    -0.233894
C     -3.371851    11.214987    23.026766    -0.035635
C     -4.078011    11.859784    24.056630     0.061411
C     -4.490681    13.203169    23.954885    -0.223274
C      7.589682    13.783141     0.146414     0.156211
C      7.232114    13.068003     1.287950    -0.178735
C      7.617871    11.753582     1.419475    -0.120563
C      8.370168    11.108095     0.399538     0.037885
C     -2.930978    11.951159    21.783485     0.609234
C     -2.406820     7.123801    23.391562     0.059397
C     10.388669     5.644561    23.763802    -0.485248
C      8.312488     8.894062     1.667635    -0.072193
C      7.346158     7.922039     1.449254     0.201965
C      7.001405     7.007255     2.459266    -0.237718
C      7.605038     7.027599     3.670286    -0.046725
C      8.575213     8.030655     3.978005     0.063548
C      9.213450     8.155132     5.270918    -0.219726
C     -2.683639     9.137499     5.471928     0.172723
C     -2.319662    10.047801     4.466880    -0.167853
C     -2.945083     9.992631     3.268267    -0.129092
C      8.910996     8.974058     2.938214     0.038431
C      7.257721     5.926616     4.653000     0.677933
C      6.470821     6.603136    24.463613     0.062090
C      6.634866     6.699683    22.977134    -0.486157
C      1.304727    16.892305    24.153413    -0.064731
C      0.481936    15.823390    23.944958     0.214573
C      0.401193    15.213074    22.681824    -0.246754
C      1.162465    15.678914    21.632107    -0.058111
C      2.064715    16.744036    21.823190     0.072376
C      9.280066     0.031033    20.788363    -0.227085
C     10.090040     1.065467    21.063821     0.176927
C     10.160531     1.706816    22.297176    -0.175580
C      9.404385     1.220632    23.309669    -0.115233
C      8.497008     0.124132    23.123549     0.043423
C      0.961251    14.968258    20.321822     0.685537
C     -1.076495    14.257946     0.091819     0.078400
C     -1.650653    13.933824     1.369843    -0.491403
C     10.814146     1.451655     7.313275     0.074103
C     11.465195     0.341363     7.836893    -0.128387
C      4.530514    16.923338     8.941205    -0.029591
C      9.759384     0.134476     9.521899    -0.126158
C      9.108335     1.244769     8.998282     0.112109
C     -2.324797     7.498611    12.911765    -0.075536
C     -3.018140     8.090652    11.876938     0.218888
C      9.462078     7.366893    10.715549    -0.233894
C      9.779910     6.025577    10.618766    -0.035635
C     10.486070     5.380780    11.648630     0.061411
C     10.898740     4.037395    11.546885    -0.223274
C     -1.181623     3.457423    12.554414     0.156211
C     -0.824055     4.172561    13.695950    -0.178735
C     -1.209812     5.486982    13.827475    -0.120563
C     -1.962109     6.132469    12.807538     0.037885
C      9.339037     5.289405     9.375485     0.609234
C      8.814879    10.116763    10.983562     0.059397
C     -3.980610    11.596003    11.355802    -0.485248
C     -1.904429     8.346502    14.075635    -0.072193
C     -0.938099     9.318525    13.857254     0.201965
C     -0.593346    10.233309    14.867266    -0.237718
C     -1.196979    10.212965    16.078286    -0.046725
C     -2.167154     9.209909    16.386005     0.063548
C     -2.805391     9.085432    17.678918    -0.219726
C      9.091698     8.103065    17.879928     0.172723
C      8.727721     7.192763    16.874880    -0.167853
C      9.353142     7.247933    15.676267    -0.129092
C     -2.502937     8.266506    15.346214     0.038431
C     -0.849662    11.313948    17.061000     0.677933
C     -0.062762    10.637428    12.055613     0.062090
C     -0.226807    10.540881    10.569134    -0.486157
C      5.103332     0.348259    11.745413    -0.064731
C      5.926123     1.417174    11.536958     0.214573
C      6.006866     2.027490    10.273824    -0.246754
C      5.245594     1.561650     9.224107    -0.058111
C      4.343344     0.496528     9.415190     0.072376
C      3.535934    -0.031033     8.380363    -0.227085
C     -3.681981    16.175097     8.655821     0.176927
C     -3.752472    15.533748     9.889176    -0.175580
C     -2.996326    16.019932    10.901669    -0.115233
C     -2.088949    17.116432    10.715549     0.043423
C      5.446808     2.272306     7.913822     0.685537
C      7.484554     2.982618    12.499819     0.078400
C      8.058712     3.306740    13.777843    -0.491403
C      4.406195    15.788909    17.502725     0.077997
C      5.057251    16.899201    16.979107    -0.131179
C     10.938457     0.317226    15.874795    -0.025996
C      3.351443    17.106088    15.294101    -0.130158
C      2.700386    15.995795    15.817718     0.111816
C      4.083211     9.741953    11.904235    -0.077300
C      3.389863     9.149912    12.939062     0.220158
C      3.054087     9.873671    14.100451    -0.236095
C      3.371928    11.214987    14.197234    -0.034630
C      4.078092    11.859784    13.167370     0.062915
C      4.490772    13.203169    13.269115    -0.225932
C      5.226412    13.783141    12.261586     0.158211
C      5.583976    13.068003    11.120050    -0.178035
C      5.198210    11.753582    10.988525    -0.120698
C      4.445908    11.108095    12.008462     0.039078
C      2.931060    11.951159    15.440515     0.607621
C      2.406869     7.123801    13.832438     0.056415
C      2.427370     5.644561    13.460198    -0.484408
C      4.503573     8.894062    10.740365    -0.070909
C      5.469896     7.922039    10.958746     0.203150
C      5.814643     7.007255     9.948734    -0.238842
C      5.211010     7.027599     8.737714    -0.045855
C      4.240842     8.030655     8.429995     0.063145
C      3.602606     8.155132     7.137082    -0.218107
C      2.683702     9.137499     6.936072     0.171113
C      2.319730    10.047801     7.941120    -0.168491
C      2.945151     9.992631     9.139733    -0.127981
C      3.905066     8.974058     9.469786     0.038560
C      5.558319     5.926616     7.755000     0.677413
C      6.345224     6.603136    12.760387     0.061253
C      6.181180     6.699683    14.246866    -0.486357
C     -1.304611    16.892305    13.070587    -0.060163
C     -0.481827    15.823390    13.279042     0.211806
C     -0.401089    15.213074    14.542176    -0.243913
C     -1.162358    15.678914    15.591893    -0.060330
C     -2.064600    16.744036    15.400810     0.073282
C      3.535935     0.031033    16.435637    -0.227164
C      2.725967     1.065467    16.160179     0.176054
C      2.655481     1.706816    14.926824    -0.174639
C      3.411623     1.220632    13.914331    -0.116832
C      4.318992     0.124132    14.100451     0.041551
C     -0.961149    14.968258    16.902178     0.688743
C      1.076593    14.257946    12.316181     0.077190
C      1.650748    13.933824    11.038157    -0.488184
C      2.001864     1.451655     5.094725     0.077997
C      1.350808     0.341363     4.571107    -0.131179
C     -4.530398    16.923338     3.466795    -0.025996
C      3.056616     0.134476     2.886101    -0.130158
C      3.707673     1.244769     3.409718     0.111816
C      2.324848     7.498611    24.312235    -0.077300
C      3.018196     8.090652     0.531062     0.220158
C      3.353972     7.366893     1.692451    -0.236095
C      3.036131     6.025577     1.789234    -0.034630
C      2.329967     5.380780     0.759370     0.062915
C      1.917287     4.037395     0.861115    -0.225932
C      1.181647     3.457423    24.669586     0.158211
C      0.824083     4.172561    23.528050    -0.178035
C      1.209849     5.486982    23.396525    -0.120698
C      1.962151     6.132469    24.416462     0.039078
C      3.476999     5.289405     3.032515     0.607621
C      4.001190    10.116763     1.424438     0.056415
C      3.980689    11.596003     1.052198    -0.484408
C      1.904486     8.346502    23.148365    -0.070909
C      0.938163     9.318525    23.366746     0.203150
C      0.593416    10.233309    22.356734    -0.238842
C      1.197049    10.212965    21.145714    -0.045855
C      2.167217     9.209909    20.837995     0.063145
C      2.805453     9.085432    19.545082    -0.218107
C      3.724357     8.103065    19.344072     0.171113
C      4.088329     7.192763    20.349120    -0.168491
C      3.462908     7.247933    21.547733    -0.127981
C      2.502993     8.266506    21.877786     0.038560
C      0.849740    11.313948    20.163000     0.677413
C      0.062835    10.637428     0.352387     0.061253
C      0.226879    10.540881     1.838866    -0.486357
C      7.712670     0.348259     0.662587    -0.060163
C      6.889886     1.417174     0.871042     0.211806
C      6.809148     2.027490     2.134176    -0.243913
C      7.570417     1.561650     3.183893    -0.060330
C      8.472659     0.496528     2.992810     0.073282
C      9.280065    -0.031033     4.027637    -0.227164
C      3.682092    16.175097     3.752179     0.176054
C      3.752578    15.533748     2.518824    -0.174639
C      2.996436    16.019932     1.506331    -0.116832
C      2.089067    17.116432     1.692451     0.041551
C      7.369208     2.272306     4.494178     0.688743
C      5.331466     2.982618    24.724181     0.077190
C      4.757311     3.306740    23.446157    -0.488185
N     -3.228298    15.336516    20.304451    -0.358232
N      9.636357     1.904048     7.896451    -0.358232
N      3.228403    15.336516    16.919549    -0.358228
N      3.179656     1.904048     4.511549    -0.358229
Cl     7.024502    15.437546     0.005460    -0.123841
Cl    -1.902888     9.248528     7.046007    -0.125846
Cl    11.083283     1.750607    19.765944    -0.137003
Cl    -0.616443     1.803018    12.413460    -0.123841
Cl     8.310947     7.992036    19.454007    -0.125846
Cl    -4.675224    15.489957     7.357944    -0.137003
Cl     5.791603    15.437546    12.402540    -0.124372
Cl     1.902951     9.248528     5.361993    -0.125012
Cl     1.732729     1.750607    17.458056    -0.137071
Cl     0.616456     1.803018    -0.005460    -0.124372
Cl     4.505108     7.992036    17.769993    -0.125012
Cl     4.675330    15.489957     5.050056    -0.137071
O     -2.347847    13.041797    21.898135    -0.644306
O     -3.180892    11.443942    20.662050    -0.633413
O      9.720963     7.821354    24.441278    -0.195227
O      6.074803     5.535255     4.653000    -0.643051
O      8.207385     5.440088     5.332958    -0.669379
O      6.769438     7.898592     0.199272    -0.211690
O     -0.194753    14.542761    20.098478    -0.684820
O      1.935267    14.813782    19.559971    -0.650316
O     -0.256267    15.374445     0.203491    -0.208610
O      8.755906     4.198767     9.490135    -0.644306
O      9.588951     5.796622     8.254050    -0.633413
O     -3.312904     9.419210    12.033278    -0.195227
O      0.333256    11.705309    17.061000    -0.643051
O     -1.799326    11.800476    17.740958    -0.669379
O     -0.361379     9.341972    12.607272    -0.211690
O      6.602812     2.697803     7.690478    -0.684820
O      4.472792     2.426782     7.151971    -0.650316
O      6.664326     1.866119    12.611491    -0.208610
O      2.347936    13.041797    15.325865    -0.643975
O      3.180970    11.443942    16.561950    -0.632674
O      3.095091     7.821354    12.782722    -0.196499
O      6.741235     5.535255     7.755000    -0.643282
O      4.608652     5.440088     7.075042    -0.669199
O      6.046616     7.898592    12.208728    -0.212321
O      0.194853    14.542761    17.125522    -0.686205
O     -1.935165    14.813782    17.664029    -0.652154
O      0.256373    15.374445    12.204509    -0.208293
O      4.060123     4.198767     2.917865    -0.643975
O      3.227089     5.796622     4.153950    -0.632674
O      3.312968     9.419210     0.374722    -0.196499
O     -0.333176    11.705309    20.163000    -0.643282
O      1.799407    11.800476    19.483042    -0.669199
O      0.361443     9.341972    24.616728    -0.212321
O      6.213206     2.697803     4.717522    -0.686205
O      8.343224     2.426782     5.256029    -0.652154
O      6.151686     1.866119    24.612509    -0.208293

The following XYZ coordinates are in angstroms. Other properties are in atomic units.
The sperically averaged electron density of each atom fit to a function of the form exp(a - br)
eigen_1, eigen_2 and eigen_3 are the three eigenvalues of traceless quadrupole moment tensor
  atom number  atomic symbol              X              Y              Z     net charge C6 coefficient C8 coefficient C10 coefficient fluctuating dipole atomic polarizability isotropic forcefield polarizability              a              b squared Pearson coefficient          <r^3>          <r^4>         wp_QDO          m_QDO          q_QDO       dipole_x       dipole_y       dipole_z         dipole            Qxy            Qxz            Qyz     Q(x^2-y^2)  Q(3z^2 - R^2)        eigen_1        eigen_2        eigen_3 static polarizability      alpha(xx)      alpha(xy)      alpha(xz)      alpha(yy)      alpha(yz)      alpha(zz) atomic spin moment
            1             Gd      -1.973490      13.276614      19.498428       1.952409     168.389525 0.38490064E+04  0.13965573E+06                                20.625547                           17.139093       1.602207       2.212932                    0.997723      81.747663     202.995450       0.589845       0.286193      -1.306354       0.023004      -0.049901      -0.027371       0.061388       0.073251       0.166396      -0.012774       0.209168      -0.074802      -0.171168      -0.064904       0.236072             24.526737      18.840319      -1.658385      -3.962053      25.681125      -1.857789      29.058768          -0.000004
            2             Gd       8.381549       3.963950       7.090428       1.952409     168.389525 0.38490065E+04  0.13965573E+06                                20.625547                           17.139093       1.602207       2.212932                    0.997723      81.747663     202.995450       0.589845       0.286193      -1.306354      -0.023004       0.049901      -0.027371       0.061388       0.073251      -0.166396       0.012774       0.209168      -0.074802      -0.171168      -0.064904       0.236072             24.526737      18.840319      -1.658385       3.962053      25.681124       1.857789      29.058767          -0.000004
            3             Gd       1.973581      13.276614      17.725572       1.952104     168.470688 0.38512281E+04  0.13975861E+06                                20.632349                           17.144256       1.601949       2.212633                    0.997674      81.769475     203.075792       0.589736       0.286200      -1.306326      -0.023491      -0.049264       0.027038       0.060908      -0.073099       0.165870       0.013455       0.210165      -0.071435      -0.171167      -0.064521       0.235688             24.535458      18.847989       1.654430      -3.963094      25.690394       1.860651      29.067992          -0.000004
            4             Gd       4.434478       3.963950       5.317572       1.952104     168.470722 0.38512290E+04  0.13975865E+06                                20.632353                           17.144259       1.601948       2.212633                    0.997674      81.769479     203.075814       0.589736       0.286200      -1.306326       0.023491       0.049264       0.027038       0.060908      -0.073099      -0.165870      -0.013455       0.210165      -0.071435      -0.171167      -0.064521       0.235688             24.535462      18.847992       1.654430       3.963095      25.690398      -1.860652      29.067997          -0.000004
            5              H      -4.759810      15.347550      18.984240       0.101707       1.184729 0.85287588E+01  0.84090175E+02                                 1.785569                            1.661841      -0.748433       2.524283                    0.999740       3.294720       8.897143       0.511590       1.214295      -0.726740      -0.021516      -0.016200      -0.040493       0.048632      -0.004682       0.012900       0.010899       0.006339       0.006238      -0.019209       0.002997       0.016212              1.837623       1.713011       0.118597       0.341750       1.621788       0.358022       2.178071          -0.000004
            6              H      -5.846600      17.202635      19.855282       0.103742       1.171330 0.83042798E+01  0.83190831E+02                                 1.892904                            1.723433      -1.350411       2.223135                    0.993920       3.934556      11.529992       0.455842       1.341275      -0.693060      -0.029674       0.009019      -0.013657       0.033888       0.000763       0.009717       0.012417       0.001854       0.005164      -0.015157      -0.001364       0.016521              2.000012       2.590446      -0.360130       0.506934       1.577102      -0.093682       1.832488          -0.000001
            7              H       1.443085       1.062019      21.696629       0.107212       1.137207 0.81536964E+01  0.80951510E+02                                 1.844026                            1.703687      -1.002280       2.403640                    0.997090       3.632081      10.444268       0.462146       1.334924      -0.696951      -0.017515       0.032314       0.012438       0.038803      -0.006661       0.007259       0.008712      -0.005441      -0.026145      -0.017273       0.004953       0.012319              1.915416       1.796336      -0.452258      -0.151578       2.255837       0.463750       1.694075           0.000000
            8              H       3.410339       0.306882      22.669416       0.119035       1.026804 0.72426764E+01  0.69544862E+02                                 1.699506                            1.587962      -0.841872       2.483533                    0.999316       3.426145       9.570113       0.488571       1.305607      -0.703484       0.014850       0.016766       0.030739       0.038033      -0.008063       0.012907       0.008943       0.003259       0.007592      -0.019950       0.005443       0.014506              1.755908       1.551546       0.178634       0.353948       1.754657       0.463583       1.961522          -0.000002
            9              H      -1.910812      15.692361      21.795893       0.095886       1.053922 0.72432183E+01  0.70542434E+02                                 1.807943                            1.641051      -1.292462       2.256395                    0.994231       3.908803      11.516043       0.451069       1.394261      -0.682301       0.035974      -0.011823       0.022463       0.044028      -0.004185       0.008611       0.003704      -0.001082       0.007895      -0.011431       0.002129       0.009302              1.900749       2.413763      -0.416015       0.455298       1.640585      -0.160652       1.647898          -0.000001
           10              H      -2.618276       9.447829      22.421256       0.138720       1.034875 0.78359211E+01  0.77618478E+02                                 1.783537                            1.710218      -1.304172       2.280495                    0.993879       3.664129      10.790529       0.441760       1.399730      -0.683494       0.016611      -0.011239      -0.031417       0.037273      -0.004208      -0.013054      -0.000248      -0.003390       0.017460      -0.014452      -0.000507       0.014959              1.812592       1.661775      -0.173716      -0.322342       1.837772       0.167479       1.938229           0.000002
           11              H      -4.263836      13.699352      23.202960       0.133441       1.097447 0.81309035E+01  0.81327449E+02                                 1.853626                            1.740984      -1.336896       2.258234                    0.993931       3.753465      11.125141       0.438052       1.397919      -0.683383       0.007915       0.017880      -0.031049       0.036693      -0.001348      -0.000117      -0.004910      -0.013188       0.019361      -0.009983      -0.000100       0.010082              1.902294       1.640007       0.080695      -0.300526       1.915899      -0.438991       2.150977          -0.000002
           12              H       6.733573      13.478673       1.957982       0.121261       1.169605 0.83402624E+01  0.82914618E+02                                 1.857443                            1.704914      -1.008859       2.404312                    0.997691       3.523794       9.997647       0.471409       1.306942      -0.703684      -0.018088       0.011788       0.027420       0.034900      -0.004343      -0.009238      -0.003961      -0.011181       0.022173      -0.015223       0.003333       0.011890              1.944942       1.975758      -0.358925      -0.450504       1.970315       0.419248       1.888752           0.000001
           13              H       7.384618      11.282225       2.186290       0.117142       1.143799 0.85966050E+01  0.85457335E+02                                 1.773565                            1.691207      -1.021907       2.393782                    0.997995       3.441561       9.523513       0.493840       1.247665      -0.717353      -0.012392      -0.015183       0.034585       0.039752      -0.004262      -0.015238      -0.001469      -0.003679       0.038589      -0.017758      -0.003100       0.020858              1.802305       1.608331       0.052803      -0.169704       1.880086      -0.401884       1.918499           0.000003
           14              H       9.964465       7.265174      22.542854       0.067350       1.261387 0.10405247E+02  0.10857514E+03                                 1.894924                            1.854459      -1.045646       2.356917                    0.995732       3.840764      10.915567       0.473604       1.239405      -0.718009      -0.016823      -0.000207      -0.031241       0.035483      -0.008279      -0.001467       0.001602      -0.002209      -0.001873      -0.008040      -0.001107       0.009147              1.889293       1.838427      -0.062251       0.379826       1.701936      -0.095939       2.127517           0.000003
           15              H      -1.491757       7.441027      23.319595       0.076733       1.147928 0.87586547E+01  0.88124907E+02                                 1.825686                            1.736156      -0.953633       2.409667                    0.996095       3.763178      10.732613       0.471708       1.290540      -0.706079       0.037730       0.006286       0.001972       0.038301       0.001819      -0.001718       0.003863       0.004872      -0.003676      -0.006085       0.002350       0.003735              1.870831       2.610277       0.264218      -0.057330       1.658942      -0.017492       1.343272           0.000002
           16              H      10.842354       5.137688      23.086325       0.156643       0.962022 0.68849048E+01  0.64501162E+02                                 1.565379                            1.496585      -0.785478       2.515760                    0.999692       3.120107       8.278655       0.535921       1.219933      -0.724134       0.007631      -0.003397      -0.011964       0.014591      -0.001214      -0.006968      -0.000618      -0.008492       0.007689      -0.009686       0.003110       0.006577              1.592758       1.584216      -0.280777      -0.252220       1.699521       0.340708       1.494539           0.000001
           17              H      -1.985180       5.520429      24.607546       0.163996       0.991272 0.75977655E+01  0.72618790E+02                                 1.576365                            1.559825      -0.830071       2.503813                    0.999683       3.066608       8.095638       0.533637       1.200874      -0.730352       0.007666       0.005872       0.015543       0.018298       0.003474       0.007356      -0.000062      -0.004439       0.009615      -0.009362       0.001065       0.008297              1.558983       1.585788      -0.098831       0.301543       1.395124      -0.107328       1.696036          -0.000001
           18              H       9.478732       5.344575      23.830805       0.153786       0.928718 0.66057967E+01  0.61358115E+02                                 1.536613                            1.471295      -0.778876       2.517674                    0.999771       3.136114       8.333687       0.536604       1.228868      -0.721533      -0.014656       0.001744       0.001224       0.014810       0.000759       0.001169      -0.002096       0.006703      -0.016928      -0.006537       0.000203       0.006334              1.564238       2.094108       0.226830      -0.072176       1.432007      -0.006081       1.166599           0.000001
           19              H       6.343942       6.372112       2.290517       0.136004       0.933317 0.67692931E+01  0.65007937E+02                                 1.695611                            1.611476      -1.346787       2.259488                    0.993123       3.702062      10.933079       0.443351       1.438585      -0.675036      -0.026960      -0.023515      -0.000629       0.035780       0.008013       0.004043      -0.002398      -0.004132      -0.009032      -0.009925       0.000115       0.009809              1.745802       1.846302       0.458759       0.136489       1.778411       0.024299       1.612694          -0.000000
           20              H       8.996858       7.568608       5.958322       0.149893       1.008844 0.70642723E+01  0.68430464E+02                                 1.777002                            1.640637      -1.333046       2.274791                    0.993889       3.612257      10.644088       0.442523       1.428856      -0.677542      -0.007420      -0.024419       0.029624       0.039102       0.002676      -0.001676      -0.006383       0.009321       0.020764      -0.010785       0.000797       0.009989              1.856761       1.514266       0.284376      -0.139152       1.867852      -0.496024       2.188164           0.000001
           21              H      -1.657072      10.682253       4.623221       0.125350       1.402555 0.10647816E+02  0.11210722E+03                                 2.088019                            1.927057      -1.049967       2.392625                    0.996974       3.562313      10.276812       0.444809       1.307856      -0.706156       0.026302       0.025533       0.001897       0.036706       0.013324       0.002265      -0.006261      -0.011464      -0.010107      -0.015308      -0.001698       0.017006              2.138766       2.363560       0.644424       0.189019       2.133372       0.106090       1.919367           0.000005
           22              H      -2.746432      10.640876       2.632978       0.105927       1.043158 0.75260892E+01  0.73417156E+02                                 1.744326                            1.635841      -1.200339       2.303256                    0.994724       3.740925      10.747896       0.470906       1.333350      -0.695467       0.010101       0.027210      -0.021147       0.035911       0.014011       0.001373      -0.003981      -0.009514      -0.002370      -0.015230      -0.000334       0.015564              1.812119       1.596771       0.189543      -0.110500       1.838525      -0.505870       2.001060           0.000001
           23              H       7.077016       5.937650       0.009926       0.066553       1.176895 0.97049765E+01  0.99788062E+02                                 1.823758                            1.803855      -0.940541       2.403307                    0.997050       3.833075      10.909448       0.473786       1.257303      -0.713514       0.027471      -0.022573       0.006551       0.036154      -0.005274       0.007613       0.002201      -0.006285      -0.003170      -0.011438       0.003926       0.007512              1.821174       1.862186      -0.274996       0.185254       1.948568      -0.162523       1.652769           0.000000
           24              H       5.562166       6.344528      24.684475       0.063403       1.050023 0.79315121E+01  0.78263815E+02                                 1.744721                            1.670798      -1.042886       2.358642                    0.994481       3.895858      11.196562       0.470303       1.319845      -0.698396      -0.037075      -0.006347       0.000202       0.037615       0.005036      -0.001941       0.003194       0.004686      -0.004498      -0.007238       0.000933       0.006305              1.787252       2.375861       0.275550      -0.135244       1.531038      -0.022224       1.454856           0.000000
           25              H       6.443905       5.847999      22.577597       0.154378       0.993980 0.73187625E+01  0.69699770E+02                                 1.611192                            1.553710      -0.696576       2.555152                    0.999986       3.159187       8.482532       0.519971       1.236896      -0.720826      -0.004251      -0.010778      -0.002425       0.011837       0.001379       0.002062       0.000911      -0.006415       0.009083      -0.005416       0.001242       0.004174              1.623760       1.405875       0.217660       0.114571       1.993552       0.272935       1.471853           0.000002
           26              H       6.027390       7.358273      22.629710       0.161838       1.007920 0.75128930E+01  0.72699178E+02                                 1.687579                            1.620423      -0.904279       2.467431                    0.998987       3.296047       9.199313       0.482951       1.310633      -0.703813      -0.010260       0.015853       0.000902       0.018905      -0.004193      -0.003074      -0.000706      -0.006729      -0.001091      -0.006698       0.001047       0.005652              1.717167       1.922099      -0.387919       0.352011       1.636563      -0.254036       1.592838           0.000002
           27              H       7.535832       6.954844      22.771162       0.154485       0.963558 0.69673559E+01  0.66886515E+02                                 1.697274                            1.604337      -1.049581       2.396168                    0.996830       3.500242      10.083114       0.460555       1.385333      -0.686604       0.014281       0.008604       0.003582       0.017053       0.002589       0.000212      -0.003652       0.008364      -0.009718      -0.006863       0.000251       0.006612              1.740733       2.419925       0.304693      -0.161345       1.387155      -0.050332       1.415119           0.000002
           28              H      -0.167840      14.488970      22.552781       0.139186       0.991828 0.70908102E+01  0.68972347E+02                                 1.769112                            1.650355      -1.448728       2.207136                    0.993042       3.812212      11.374851       0.437156       1.440423      -0.674017      -0.019993      -0.029002      -0.009383       0.036453       0.003739      -0.002900       0.005849      -0.009827      -0.010068      -0.009169      -0.000528       0.009697              1.851205       1.821838       0.484007       0.029536       2.045463       0.083193       1.686314          -0.000001
           29              H       2.843928      16.909545      19.932211       0.140884       1.099362 0.78567487E+01  0.77404876E+02                                 1.807534                            1.673801      -1.350020       2.254091                    0.994211       3.619791      10.422319       0.464927       1.337199      -0.695560      -0.004767      -0.013064      -0.033614       0.036378       0.002217       0.002536       0.000706       0.008246       0.033611      -0.010283      -0.001467       0.011750              1.877654       1.505768       0.153929      -0.034063       1.680646       0.432692       2.446549          -0.000002
           30              H      10.710340       2.444712      22.421256       0.124233       1.093606 0.74994996E+01  0.73337605E+02                                 1.837069                            1.660243      -1.197306       2.320954                    0.994927       3.654440      10.627631       0.454432       1.378295      -0.687427       0.016790       0.028550       0.008330       0.034152       0.011282      -0.002585       0.008367      -0.008148       0.013387      -0.016623       0.002996       0.013627              1.960334       2.018401       0.680458       0.071486       2.358690       0.192127       1.503910           0.000000
           31              H       9.474874       1.610269      24.150931       0.114092       1.133785 0.85807231E+01  0.85916537E+02                                 1.815578                            1.729978      -1.006679       2.402792                    0.997804       3.560783      10.139907       0.467697       1.307942      -0.703525       0.007630       0.019442       0.033296       0.039304       0.011636       0.002320       0.010567      -0.014821       0.017198      -0.017149      -0.001981       0.019130              1.846417       1.581864       0.130295      -0.065795       1.716210       0.315294       2.241178          -0.000002
           32              H      -1.783938      14.437248      24.267566       0.069457       1.085876 0.85038933E+01  0.85228718E+02                                 1.778759                            1.726672      -1.065391       2.357221                    0.994755       3.841380      11.059351       0.464841       1.314720      -0.700368      -0.032726       0.009950      -0.018596       0.038933      -0.001441       0.004518      -0.008439      -0.003828      -0.002769      -0.008881      -0.001793       0.010674              1.792370       2.022529      -0.009934       0.378314       1.514372      -0.124583       1.840208          -0.000001
           33              H      -0.558731      13.506258      24.582730       0.063706       1.079919 0.83543960E+01  0.82998548E+02                                 1.744693                            1.688788      -0.840871       2.453331                    0.997185       3.755047      10.611761       0.481598       1.280166      -0.708117       0.019573      -0.029339      -0.004118       0.035509      -0.000198      -0.004275       0.001493       0.004807      -0.013095      -0.006361      -0.000023       0.006385              1.780086       1.623817      -0.350567      -0.172106       2.222482       0.127102       1.493960          -0.000000
           34              H      -2.211997      13.161447       1.282987       0.159065       0.939055 0.66546024E+01  0.63085317E+02                                 1.655143                            1.558244      -1.095213       2.375815                    0.995993       3.473236       9.906895       0.472193       1.368297      -0.689489      -0.008437      -0.012175      -0.005095       0.015665       0.004840      -0.003070      -0.001090      -0.005438       0.007017      -0.007210       0.001046       0.006164              1.720330       1.733858       0.521740      -0.014490       2.121680      -0.001475       1.305451           0.000000
           35              H      -0.949619      13.751074       2.000170       0.154554       0.977784 0.72346361E+01  0.67975826E+02                                 1.526353                            1.491372      -0.794490       2.508527                    0.999791       3.046711       7.849204       0.565434       1.152886      -0.741426       0.013794       0.001815       0.002393       0.014117      -0.000626      -0.000465      -0.000566       0.012454       0.008997      -0.007790       0.002927       0.004863              1.518170       1.594922      -0.119411       0.300130       1.396516      -0.121425       1.563071           0.000001
           36              H      -2.174825      14.675168       1.682525       0.151230       0.939771 0.67163618E+01  0.63185230E+02                                 1.601849                            1.523590      -0.798205       2.510370                    0.999390       3.283270       9.030489       0.502332       1.296085      -0.705898      -0.004900       0.013440      -0.001773       0.014415      -0.006004      -0.002955      -0.002661      -0.004616       0.005506      -0.008812       0.003193       0.005619              1.642614       1.568663      -0.390402      -0.244707       1.938098       0.312842       1.421082          -0.000001
           37              H      11.167869       1.893014       6.576240       0.101707       1.184729 0.85287588E+01  0.84090175E+02                                 1.785569                            1.661841      -0.748433       2.524283                    0.999740       3.294720       8.897143       0.511590       1.214295      -0.726740       0.021516       0.016200      -0.040493       0.048632      -0.004682      -0.012900      -0.010899       0.006339       0.006238      -0.019209       0.002997       0.016212              1.837623       1.713011       0.118597      -0.341750       1.621788      -0.358022       2.178071          -0.000004
           38              H      12.254659       0.037929       7.447282       0.103742       1.171330 0.83042798E+01  0.83190831E+02                                 1.892904                            1.723433      -1.350411       2.223135                    0.993920       3.934556      11.529992       0.455842       1.341275      -0.693060       0.029674      -0.009019      -0.013657       0.033888       0.000763      -0.009717      -0.012417       0.001854       0.005164      -0.015157      -0.001364       0.016521              2.000012       2.590446      -0.360130      -0.506934       1.577102       0.093682       1.832488          -0.000001
           39              H       4.964974      16.178545       9.288629       0.107212       1.137206 0.81536950E+01  0.80951494E+02                                 1.844026                            1.703687      -1.002280       2.403640                    0.997090       3.632081      10.444268       0.462146       1.334924      -0.696951       0.017515      -0.032314       0.012438       0.038803      -0.006661      -0.007259      -0.008712      -0.005441      -0.026145      -0.017273       0.004953       0.012319              1.915416       1.796336      -0.452258       0.151578       2.255837      -0.463750       1.694074           0.000000
           40              H       2.997720      16.933682      10.261416       0.119035       1.026803 0.72426721E+01  0.69544817E+02                                 1.699506                            1.587962      -0.841872       2.483533                    0.999316       3.426144       9.570113       0.488571       1.305608      -0.703483      -0.014850      -0.016766       0.030739       0.038033      -0.008063      -0.012907      -0.008943       0.003259       0.007592      -0.019950       0.005443       0.014506              1.755909       1.551546       0.178634      -0.353948       1.754658      -0.463584       1.961523          -0.000002
           41              H       8.318871       1.548203       9.387893       0.095886       1.053922 0.72432183E+01  0.70542434E+02                                 1.807943                            1.641051      -1.292462       2.256395                    0.994231       3.908803      11.516043       0.451069       1.394261      -0.682301      -0.035974       0.011823       0.022463       0.044028      -0.004185      -0.008611      -0.003704      -0.001082       0.007895      -0.011431       0.002129       0.009302              1.900749       2.413763      -0.416015      -0.455298       1.640585       0.160652       1.647898          -0.000001
           42              H       9.026335       7.792735      10.013256       0.138720       1.034875 0.78359218E+01  0.77618483E+02                                 1.783537                            1.710218      -1.304172       2.280495                    0.993879       3.664129      10.790528       0.441761       1.399730      -0.683494      -0.016611       0.011239      -0.031417       0.037273      -0.004208       0.013054       0.000248      -0.003390       0.017460      -0.014452      -0.000507       0.014959              1.812592       1.661775      -0.173716       0.322342       1.837772      -0.167479       1.938229           0.000002
           43              H      10.671895       3.541212      10.794960       0.133441       1.097447 0.81309035E+01  0.81327450E+02                                 1.853626                            1.740984      -1.336895       2.258234                    0.993931       3.753465      11.125141       0.438052       1.397919      -0.683383      -0.007915      -0.017880      -0.031049       0.036693      -0.001348       0.000117       0.004910      -0.013188       0.019361      -0.009983      -0.000100       0.010082              1.902294       1.640007       0.080695       0.300526       1.915899       0.438991       2.150977          -0.000002
           44              H      -0.325514       3.761891      14.365982       0.121261       1.169605 0.83402620E+01  0.82914616E+02                                 1.857443                            1.704914      -1.008859       2.404312                    0.997691       3.523794       9.997648       0.471409       1.306943      -0.703684       0.018088      -0.011788       0.027420       0.034900      -0.004343       0.009238       0.003961      -0.011181       0.022173      -0.015223       0.003333       0.011890              1.944942       1.975758      -0.358925       0.450504       1.970316      -0.419248       1.888752           0.000001
           45              H      -0.976559       5.958339      14.594290       0.117142       1.143799 0.85966050E+01  0.85457337E+02                                 1.773565                            1.691207      -1.021907       2.393781                    0.997995       3.441561       9.523514       0.493839       1.247665      -0.717353       0.012392       0.015183       0.034585       0.039752      -0.004262       0.015238       0.001469      -0.003679       0.038589      -0.017758      -0.003100       0.020858              1.802306       1.608332       0.052803       0.169704       1.880086       0.401884       1.918499           0.000003
           46              H      -3.556406       9.975390      10.134854       0.067350       1.261387 0.10405247E+02  0.10857514E+03                                 1.894925                            1.854459      -1.045645       2.356917                    0.995732       3.840764      10.915568       0.473603       1.239405      -0.718009       0.016823       0.000207      -0.031241       0.035483      -0.008279       0.001467      -0.001602      -0.002209      -0.001873      -0.008040      -0.001107       0.009147              1.889294       1.838427      -0.062251      -0.379826       1.701936       0.095939       2.127517           0.000003
           47              H       7.899816       9.799537      10.911595       0.076733       1.147928 0.87586555E+01  0.88124918E+02                                 1.825687                            1.736156      -0.953633       2.409667                    0.996095       3.763178      10.732614       0.471708       1.290540      -0.706079      -0.037730      -0.006286       0.001972       0.038301       0.001819       0.001718      -0.003863       0.004872      -0.003676      -0.006085       0.002350       0.003735              1.870831       2.610278       0.264218       0.057330       1.658943       0.017492       1.343273           0.000002
           48              H      -4.434295      12.102876      10.678325       0.156643       0.962022 0.68849048E+01  0.64501162E+02                                 1.565379                            1.496585      -0.785478       2.515760                    0.999692       3.120107       8.278655       0.535921       1.219933      -0.724134      -0.007631       0.003397      -0.011964       0.014591      -0.001214       0.006968       0.000618      -0.008492       0.007689      -0.009686       0.003110       0.006577              1.592758       1.584216      -0.280777       0.252220       1.699521      -0.340708       1.494539           0.000001
           49              H       8.393239      11.720135      12.199546       0.163996       0.991272 0.75977655E+01  0.72618790E+02                                 1.576365                            1.559825      -0.830071       2.503813                    0.999683       3.066608       8.095638       0.533637       1.200874      -0.730352      -0.007666      -0.005872       0.015543       0.018298       0.003474      -0.007356       0.000062      -0.004439       0.009615      -0.009362       0.001065       0.008297              1.558983       1.585788      -0.098831      -0.301543       1.395124       0.107328       1.696036          -0.000001
           50              H      -3.070673      11.895989      11.422805       0.153786       0.928718 0.66057967E+01  0.61358115E+02                                 1.536613                            1.471295      -0.778876       2.517674                    0.999771       3.136114       8.333687       0.536604       1.228868      -0.721533       0.014656      -0.001744       0.001224       0.014810       0.000759      -0.001169       0.002096       0.006703      -0.016928      -0.006537       0.000203       0.006334              1.564238       2.094108       0.226830       0.072176       1.432007       0.006081       1.166599           0.000001
           51              H       0.064117      10.868452      14.698517       0.136004       0.933317 0.67692931E+01  0.65007937E+02                                 1.695611                            1.611476      -1.346787       2.259488                    0.993123       3.702062      10.933079       0.443351       1.438585      -0.675036       0.026960       0.023515      -0.000629       0.035780       0.008013      -0.004043       0.002398      -0.004132      -0.009032      -0.009925       0.000115       0.009809              1.745802       1.846302       0.458759      -0.136489       1.778411      -0.024299       1.612694          -0.000000
           52              H      -2.588799       9.671956      18.366322       0.149893       1.008844 0.70642730E+01  0.68430471E+02                                 1.777002                            1.640636      -1.333046       2.274792                    0.993889       3.612257      10.644087       0.442523       1.428856      -0.677542       0.007420       0.024419       0.029624       0.039102       0.002676       0.001676       0.006383       0.009321       0.020764      -0.010785       0.000797       0.009989              1.856761       1.514266       0.284376       0.139152       1.867852       0.496024       2.188164           0.000001
           53              H       8.065131       6.558311      17.031221       0.125350       1.402556 0.10647824E+02  0.11210732E+03                                 2.088020                            1.927058      -1.049968       2.392625                    0.996974       3.562314      10.276817       0.444808       1.307856      -0.706156      -0.026302      -0.025533       0.001897       0.036706       0.013323      -0.002265       0.006261      -0.011464      -0.010107      -0.015308      -0.001698       0.017006              2.138767       2.363562       0.644425      -0.189019       2.133373      -0.106090       1.919368           0.000005
           54              H       9.154491       6.599688      15.040978       0.105927       1.043158 0.75260885E+01  0.73417149E+02                                 1.744326                            1.635841      -1.200339       2.303256                    0.994724       3.740925      10.747897       0.470905       1.333350      -0.695467      -0.010101      -0.027210      -0.021147       0.035911       0.014011      -0.001373       0.003981      -0.009514      -0.002370      -0.015230      -0.000334       0.015564              1.812119       1.596771       0.189543       0.110500       1.838525       0.505870       2.001060           0.000001
           55              H      -0.668957      11.302914      12.417926       0.066553       1.176895 0.97049764E+01  0.99788062E+02                                 1.823758                            1.803855      -0.940541       2.403307                    0.997050       3.833075      10.909448       0.473786       1.257303      -0.713514      -0.027471       0.022573       0.006551       0.036154      -0.005274      -0.007613      -0.002201      -0.006285      -0.003170      -0.011438       0.003926       0.007512              1.821174       1.862186      -0.274996      -0.185254       1.948568       0.162523       1.652769           0.000000
           56              H       0.845893      10.896036      12.276475       0.063403       1.050022 0.79315067E+01  0.78263753E+02                                 1.744721                            1.670797      -1.042886       2.358642                    0.994481       3.895857      11.196561       0.470303       1.319846      -0.698395       0.037075       0.006347       0.000202       0.037615       0.005036       0.001941      -0.003194       0.004686      -0.004498      -0.007238       0.000933       0.006305              1.787252       2.375861       0.275550       0.135244       1.531038       0.022224       1.454856           0.000000
           57              H      -0.035846      11.392565      10.169597       0.154378       0.993980 0.73187638E+01  0.69699789E+02                                 1.611192                            1.553710      -0.696576       2.555152                    0.999986       3.159187       8.482534       0.519971       1.236897      -0.720826       0.004251       0.010778      -0.002425       0.011837       0.001379      -0.002062      -0.000911      -0.006415       0.009083      -0.005416       0.001242       0.004174              1.623761       1.405875       0.217660      -0.114571       1.993553      -0.272935       1.471854           0.000002
           58              H       0.380669       9.882291      10.221710       0.161838       1.007920 0.75128930E+01  0.72699178E+02                                 1.687579                            1.620423      -0.904279       2.467431                    0.998987       3.296047       9.199313       0.482951       1.310633      -0.703813       0.010260      -0.015853       0.000902       0.018905      -0.004193       0.003074       0.000706      -0.006729      -0.001091      -0.006698       0.001047       0.005652              1.717167       1.922099      -0.387919      -0.352011       1.636563       0.254036       1.592838           0.000002
           59              H      -1.127773      10.285720      10.363162       0.154485       0.963558 0.69673558E+01  0.66886518E+02                                 1.697274                            1.604337      -1.049581       2.396168                    0.996830       3.500242      10.083116       0.460554       1.385334      -0.686604      -0.014281      -0.008604       0.003582       0.017053       0.002589      -0.000212       0.003652       0.008364      -0.009718      -0.006863       0.000251       0.006612              1.740734       2.419926       0.304693       0.161345       1.387156       0.050332       1.415119           0.000002
           60              H       6.575899       2.751594      10.144781       0.139186       0.991828 0.70908102E+01  0.68972347E+02                                 1.769112                            1.650355      -1.448728       2.207136                    0.993042       3.812212      11.374851       0.437156       1.440423      -0.674017       0.019993       0.029002      -0.009383       0.036453       0.003739       0.002900      -0.005849      -0.009827      -0.010068      -0.009169      -0.000528       0.009697              1.851205       1.821838       0.484007      -0.029536       2.045463      -0.083193       1.686314          -0.000001
           61              H       3.564131       0.331019       7.524211       0.140884       1.099362 0.78567494E+01  0.77404887E+02                                 1.807535                            1.673801      -1.350021       2.254091                    0.994211       3.619791      10.422320       0.464927       1.337199      -0.695560       0.004767       0.013064      -0.033614       0.036378       0.002217      -0.002536      -0.000706       0.008246       0.033611      -0.010283      -0.001467       0.011750              1.877655       1.505768       0.153929       0.034063       1.680647      -0.432692       2.446549          -0.000002
           62              H      -4.302281      14.795852      10.013256       0.124233       1.093606 0.74994996E+01  0.73337605E+02                                 1.837069                            1.660243      -1.197306       2.320954                    0.994927       3.654440      10.627631       0.454432       1.378295      -0.687427      -0.016790      -0.028550       0.008330       0.034152       0.011282       0.002585      -0.008367      -0.008148       0.013387      -0.016623       0.002996       0.013627              1.960334       2.018401       0.680458      -0.071486       2.358690      -0.192127       1.503910           0.000000
           63              H      -3.066815      15.630295      11.742931       0.114092       1.133785 0.85807228E+01  0.85916536E+02                                 1.815578                            1.729978      -1.006679       2.402792                    0.997804       3.560783      10.139908       0.467697       1.307943      -0.703524      -0.007630      -0.019442       0.033296       0.039304       0.011636      -0.002320      -0.010567      -0.014821       0.017198      -0.017149      -0.001981       0.019130              1.846417       1.581864       0.130295       0.065795       1.716210      -0.315294       2.241178          -0.000002
           64              H       8.191997       2.803316      11.859566       0.069457       1.085876 0.85038933E+01  0.85228718E+02                                 1.778759                            1.726672      -1.065391       2.357221                    0.994755       3.841380      11.059351       0.464841       1.314720      -0.700368       0.032726      -0.009950      -0.018596       0.038933      -0.001441      -0.004518       0.008439      -0.003828      -0.002769      -0.008881      -0.001793       0.010674              1.792370       2.022529      -0.009934      -0.378314       1.514372       0.124583       1.840208          -0.000001
           65              H       6.966790       3.734306      12.174730       0.063706       1.079919 0.83543953E+01  0.82998542E+02                                 1.744693                            1.688788      -0.840871       2.453331                    0.997185       3.755047      10.611762       0.481598       1.280166      -0.708117      -0.019573       0.029339      -0.004118       0.035509      -0.000198       0.004275      -0.001493       0.004807      -0.013095      -0.006361      -0.000023       0.006385              1.780086       1.623817      -0.350567       0.172106       2.222482      -0.127102       1.493960          -0.000000
           66              H       8.620056       4.079117      13.690987       0.159065       0.939055 0.66546024E+01  0.63085317E+02                                 1.655143                            1.558244      -1.095213       2.375815                    0.995993       3.473236       9.906895       0.472193       1.368297      -0.689489       0.008437       0.012175      -0.005095       0.015665       0.004840       0.003070       0.001090      -0.005438       0.007017      -0.007210       0.001046       0.006164              1.720330       1.733858       0.521740       0.014490       2.121680       0.001475       1.305451           0.000000
           67              H       7.357678       3.489490      14.408170       0.154554       0.977784 0.72346375E+01  0.67975850E+02                                 1.526354                            1.491372      -0.794490       2.508527                    0.999791       3.046711       7.849207       0.565434       1.152887      -0.741426      -0.013794      -0.001815       0.002393       0.014117      -0.000626       0.000465       0.000566       0.012454       0.008997      -0.007790       0.002927       0.004863              1.518170       1.594923      -0.119411      -0.300130       1.396516       0.121425       1.563072           0.000001
           68              H       8.582884       2.565396      14.090525       0.151230       0.939772 0.67163657E+01  0.63185272E+02                                 1.601849                            1.523590      -0.798205       2.510370                    0.999390       3.283271       9.030490       0.502332       1.296085      -0.705898       0.004900      -0.013440      -0.001773       0.014415      -0.006004       0.002955       0.002661      -0.004616       0.005506      -0.008812       0.003193       0.005619              1.642614       1.568663      -0.390402       0.244707       1.938097      -0.312842       1.421081          -0.000001
           69              H       4.759915      15.347550      18.239760       0.100307       1.188741 0.85639471E+01  0.84555308E+02                                 1.793397                            1.668304      -0.753110       2.523285                    0.999713       3.297522       8.921699       0.509016       1.218731      -0.725810       0.021387      -0.016218       0.040644       0.048707       0.004630       0.012952      -0.010917       0.006029       0.006549      -0.019200       0.002924       0.016276              1.846019       1.720240      -0.119724       0.344673       1.628441      -0.361088       2.189376          -0.000004
           70              H       5.846718      17.202635      17.368718       0.103846       1.167026 0.82712487E+01  0.82798280E+02                                 1.890642                            1.721891      -1.352539       2.223329                    0.993827       3.929808      11.521275       0.455181       1.344224      -0.692505       0.029634       0.008591       0.014012       0.033887      -0.000536       0.009643      -0.012329       0.001982       0.005117      -0.015172      -0.001121       0.016293              1.997311       2.585928       0.359054       0.505419       1.575564       0.093239       1.830440          -0.000001
           71              H      11.372922       1.062019      15.527371       0.105694       1.140930 0.81833016E+01  0.81307672E+02                                 1.846927                            1.705915      -1.004393       2.402372                    0.997118       3.637438      10.458882       0.462259       1.333575      -0.697225       0.017738       0.032748      -0.012268       0.039212       0.006777       0.006905      -0.009060      -0.005309      -0.025844      -0.017247       0.004714       0.012534              1.918644       1.799084       0.453825      -0.152257       2.260285      -0.465277       1.696563           0.000000
           72              H       9.405663       0.306882      14.554584       0.121644       1.020589 0.71919040E+01  0.68964418E+02                                 1.695834                            1.584864      -0.843985       2.483749                    0.999288       3.416583       9.549831       0.487701       1.309699      -0.702644      -0.014618       0.016119      -0.029534       0.036684       0.008095       0.012743      -0.009139       0.003131       0.007798      -0.019993       0.005619       0.014374              1.751965       1.548393      -0.177889       0.352598       1.750755      -0.461776       1.956746          -0.000002
           73              H       1.910919      15.692361      15.428107       0.095832       1.049022 0.72040587E+01  0.70077197E+02                                 1.804084                            1.638040      -1.282714       2.261180                    0.994319       3.900067      11.489414       0.450820       1.396700      -0.681895      -0.036454      -0.012086      -0.022761       0.044643       0.003703       0.008378      -0.003723      -0.001172       0.008305      -0.010972       0.001802       0.009170              1.896450       2.407256       0.414302       0.453439       1.637432       0.159954       1.644662          -0.000001
           74              H       2.618341       9.447829      14.802744       0.139505       1.027642 0.77662871E+01  0.76741374E+02                                 1.774067                            1.701769      -1.292257       2.286588                    0.994047       3.648199      10.723283       0.443273       1.398360      -0.683803      -0.016153      -0.011350       0.031351       0.037048       0.004378      -0.012984       0.000423      -0.003019       0.018122      -0.014434      -0.000613       0.015047              1.802750       1.653365       0.171800      -0.319108       1.827973      -0.165611       1.926913           0.000002
           75              H       4.263930      13.699352      14.021040       0.134421       1.093168 0.80917146E+01  0.80821580E+02                                 1.847245                            1.735605      -1.329129       2.261886                    0.994081       3.744206      11.082632       0.439265       1.396023      -0.683752      -0.008161       0.017745       0.030518       0.036233       0.001520      -0.000166       0.005016      -0.012817       0.019319      -0.009845      -0.000272       0.010117              1.895497       1.635006      -0.080023      -0.298579       1.909036       0.436012       2.142449          -0.000002
           76              H       6.082520      13.478673      10.450018       0.120037       1.176508 0.84006483E+01  0.83683812E+02                                 1.866510                            1.712420      -1.018238       2.400503                    0.997572       3.535050      10.046817       0.469719       1.308999      -0.703255       0.018184       0.012446      -0.027906       0.035558       0.004298      -0.009091       0.004283      -0.011185       0.021710      -0.015141       0.003319       0.011822              1.954885       1.985801       0.362024      -0.454305       1.980477      -0.422733       1.898379           0.000001
           77              H       5.431459      11.282225      10.221710       0.116026       1.144317 0.85986043E+01  0.85445843E+02                                 1.770535                            1.688571      -1.009561       2.397827                    0.998093       3.442751       9.511839       0.495680       1.243489      -0.718260       0.012107      -0.015509      -0.034690       0.039881       0.004050      -0.015414       0.001438      -0.003633       0.039635      -0.017827      -0.003412       0.021239              1.799113       1.605850      -0.052678      -0.169094       1.876687       0.400646       1.914802           0.000003
           78              H       2.851585       7.265174      14.681146       0.069673       1.257623 0.10377424E+02  0.10830403E+03                                 1.898277                            1.857878      -1.062117       2.351602                    0.995604       3.838044      10.939024       0.470517       1.247315      -0.716261       0.015721      -0.000053       0.030055       0.033918       0.008236      -0.001044      -0.001766      -0.002052      -0.001811      -0.008019      -0.001005       0.009023              1.892560       1.841029       0.062361       0.379690       1.705242       0.096188       2.131411           0.000003
           79              H       1.491808       7.441027      13.904405       0.077220       1.141036 0.86879931E+01  0.87161025E+02                                 1.811653                            1.723837      -0.922534       2.422413                    0.996540       3.744999      10.634951       0.475991       1.282639      -0.707781      -0.038104       0.006486      -0.002213       0.038715      -0.001963      -0.001977      -0.003908       0.004587      -0.003719      -0.006220       0.002453       0.003768              1.855958       2.585930      -0.260952      -0.056206       1.646878       0.017212       1.335066           0.000002
           80              H       1.973682       5.137688      14.137675       0.156148       0.962241 0.68845738E+01  0.64478300E+02                                 1.563488                            1.494795      -0.773860       2.520211                    0.999758       3.120393       8.270188       0.537343       1.217076      -0.724772      -0.007519      -0.003783       0.012296       0.014901       0.001335      -0.006947       0.000801      -0.008345       0.007743      -0.009662       0.003075       0.006587              1.590870       1.582514       0.280360      -0.251822       1.697412      -0.340069       1.492683           0.000001
           81              H       1.985217       5.520429      12.616454       0.163418       0.990618 0.75882094E+01  0.72482679E+02                                 1.573425                            1.556926      -0.817740       2.508547                    0.999743       3.066297       8.084315       0.535283       1.197920      -0.731023      -0.008137       0.005604      -0.015665       0.018521      -0.003473       0.007231      -0.000062      -0.004710       0.009963      -0.009328       0.001071       0.008257              1.556140       1.583078       0.098569       0.300846       1.392632       0.107008       1.692711          -0.000001
           82              H       3.337305       5.344575      13.393195       0.154786       0.925611 0.65822673E+01  0.61125736E+02                                 1.537891                            1.472517      -0.796552       2.511624                    0.999707       3.132940       8.342438       0.533926       1.235312      -0.720111       0.014449       0.002053      -0.001502       0.014671      -0.000620       0.001356       0.002108       0.006528      -0.016635      -0.006485       0.000270       0.006215              1.565538       2.095844      -0.227082      -0.072272       1.433327       0.006105       1.167444           0.000001
           83              H       6.472102       6.372112      10.117483       0.135875       0.931289 0.67483604E+01  0.64722898E+02                                 1.689648                            1.606301      -1.329572       2.266835                    0.993400       3.690990      10.874721       0.445410       1.433794      -0.675953       0.027039      -0.023367       0.000534       0.035741      -0.008198       0.004211       0.002279      -0.004166      -0.009107      -0.010108       0.000080       0.010029              1.739399       1.839058      -0.455628       0.135589       1.771746      -0.024037       1.607391          -0.000000
           84              H       3.819194       7.568608       6.449678       0.149135       1.016393 0.71255342E+01  0.69142274E+02                                 1.781788                            1.644522      -1.344079       2.268824                    0.993774       3.623448      10.670689       0.443493       1.423289      -0.678505       0.007045      -0.024403      -0.029559       0.038973      -0.003088      -0.001912       0.006630       0.008953       0.021337      -0.010954       0.000463       0.010491              1.862044       1.517851      -0.285744      -0.139982       1.873238       0.498630       2.195044           0.000001
           85              H       1.657145      10.682253       7.784779       0.125901       1.400272 0.10627484E+02  0.11183803E+03                                 2.085522                            1.925003      -1.047153       2.393548                    0.997007       3.559925      10.266898       0.445126       1.307566      -0.706205      -0.026349       0.025331      -0.001840       0.036597      -0.013330       0.002279       0.006331      -0.011353      -0.009262      -0.015408      -0.001477       0.016885              2.136121       2.360396      -0.643066       0.188608       2.130753      -0.105815       1.917215           0.000005
           86              H       2.746505      10.640876       9.775022       0.105156       1.046781 0.75545038E+01  0.73725480E+02                                 1.744235                            1.635685      -1.195552       2.304186                    0.994814       3.743062      10.738066       0.472574       1.328081      -0.696517      -0.010795       0.027430       0.021367       0.036407      -0.013980       0.002056       0.004137      -0.009719      -0.002521      -0.015522       0.000001       0.015521              1.812047       1.596570      -0.189575      -0.110558       1.838549       0.506004       2.001023           0.000001
           87              H       5.739025       5.937650      12.398074       0.066258       1.179079 0.97272831E+01  0.10006045E+03                                 1.824649                            1.804789      -0.940794       2.402854                    0.996952       3.836641      10.916814       0.474179       1.255720      -0.713842      -0.027820      -0.022524      -0.006942       0.036462       0.005281       0.007487      -0.002349      -0.006882      -0.002989      -0.011512       0.004129       0.007382              1.822043       1.862897       0.274982       0.185310       1.949569       0.162607       1.653663           0.000000
           88              H       7.253878       6.344528      12.539525       0.064405       1.046156 0.78978380E+01  0.77872243E+02                                 1.742841                            1.669211      -1.053564       2.355189                    0.994508       3.890877      11.189043       0.469554       1.322957      -0.697773       0.036747      -0.006300      -0.000089       0.037283      -0.004803      -0.001785      -0.003298       0.004609      -0.004317      -0.007089       0.001032       0.006057              1.785211       2.372534      -0.274897      -0.135022       1.529552       0.022196       1.453548           0.000000
           89              H       6.372135       5.847999      14.646403       0.153813       0.996561 0.73444842E+01  0.70027100E+02                                 1.616398                            1.558388      -0.697310       2.555389                    0.999988       3.163498       8.507437       0.518060       1.239998      -0.720159       0.004053      -0.010917       0.002644       0.011942      -0.001492       0.001727      -0.000793      -0.006317       0.008835      -0.005251       0.001345       0.003906              1.629107       1.409880      -0.218867       0.115200       2.001090      -0.274550       1.476351           0.000002
           90              H       6.788660       7.358273      14.594290       0.162161       1.009077 0.75248806E+01  0.72862494E+02                                 1.690816                            1.623252      -0.912807       2.464121                    0.998981       3.298315       9.216187       0.481724       1.313117      -0.703304       0.009972       0.015603      -0.001238       0.018558       0.004504      -0.003002       0.000798      -0.006726      -0.001172      -0.006862       0.000973       0.005889              1.720576       1.926145       0.389459       0.353191       1.639885       0.254935       1.595698           0.000002
           91              H       5.280216       6.954844      14.452838       0.155408       0.963370 0.69668729E+01  0.66900283E+02                                 1.699006                            1.605736      -1.053890       2.394520                    0.996677       3.503104      10.102393       0.459594       1.387847      -0.686092      -0.013935       0.008303      -0.003859       0.016674      -0.002688       0.000209       0.003747       0.008017      -0.009658      -0.006894       0.000363       0.006531              1.742626       2.423363      -0.305459      -0.161600       1.388327       0.050399       1.416190           0.000002
           92              H       0.167939      14.488970      14.671219       0.138673       0.987362 0.70484319E+01  0.68421321E+02                                 1.760452                            1.642930      -1.412190       2.222402                    0.993375       3.795807      11.294930       0.439370       1.436074      -0.674883       0.020154      -0.029546       0.009557       0.037020      -0.003761      -0.002867      -0.005772      -0.009522      -0.009942      -0.009070      -0.000453       0.009523              1.841739       1.812532      -0.479877       0.029236       2.034336      -0.082412       1.678349          -0.000001
           93              H      -2.843813      16.909545      17.291789       0.141740       1.098293 0.78479094E+01  0.77308229E+02                                 1.807594                            1.673785      -1.359977       2.250114                    0.994041       3.618212      10.422497       0.464470       1.338680      -0.695258       0.004969      -0.012639       0.033497       0.036145      -0.002274       0.002471      -0.000889       0.008014       0.033227      -0.010148      -0.001475       0.011623              1.877759       1.505669      -0.153917      -0.033968       1.680710      -0.432895       2.446898          -0.000002
           94              H       2.105677       2.444712      14.802744       0.124076       1.096584 0.75251058E+01  0.73677520E+02                                 1.843104                            1.665088      -1.213161       2.314341                    0.994690       3.662858      10.671252       0.452784       1.381634      -0.686761      -0.016787       0.028619      -0.007984       0.034126      -0.011133      -0.002109      -0.008295      -0.008155       0.013549      -0.016260       0.002578       0.013682              1.967185       2.025516      -0.684324       0.071907       2.367814      -0.193174       1.508226           0.000000
           95              H       3.341137       1.610269      13.073069       0.115199       1.134162 0.85856870E+01  0.85991008E+02                                 1.816770                            1.731063      -1.005470       2.403247                    0.997768       3.562743      10.151707       0.467247       1.308826      -0.703305      -0.007692       0.019527      -0.033050       0.039151      -0.011542       0.002189      -0.010280      -0.015028       0.017620      -0.017165      -0.001666       0.018831              1.847648       1.582791      -0.130375      -0.065985       1.717187      -0.315583       2.242965          -0.000002
           96              H       1.784037      14.437248      12.956434       0.069063       1.085691 0.85017293E+01  0.85192649E+02                                 1.777821                            1.725866      -1.059405       2.359621                    0.994756       3.840566      11.052277       0.465236       1.313826      -0.700561       0.033085       0.009783       0.019362       0.039563       0.001547       0.004053       0.008493      -0.003858      -0.003197      -0.008697      -0.001880       0.010577              1.791416       2.021264       0.009902       0.377804       1.513836       0.124409       1.839150          -0.000001
           97              H       0.558824      13.506258      12.641270       0.064629       1.076401 0.83257679E+01  0.82693839E+02                                 1.745701                            1.689781      -0.861152       2.446429                    0.996954       3.753907      10.628489       0.479501       1.286080      -0.706868      -0.019349      -0.028688       0.004279       0.034867       0.000283      -0.003941      -0.001459       0.004365      -0.013386      -0.006216       0.000200       0.006016              1.781148       1.624720       0.350606      -0.172209       2.223869      -0.127230       1.494854          -0.000000
           98              H       2.212087      13.161447      11.125013       0.158570       0.940313 0.66646569E+01  0.63204043E+02                                 1.656639                            1.559444      -1.089170       2.378185                    0.996034       3.474969       9.913448       0.472005       1.368336      -0.689489       0.008568      -0.012365       0.005301       0.015950      -0.004790      -0.002932       0.001202      -0.005495       0.007081      -0.007121       0.000976       0.006145              1.722015       1.735619      -0.522847      -0.014483       2.124092       0.001421       1.306334           0.000000
           99              H       0.949713      13.751074      10.407830       0.152849       0.980843 0.72615961E+01  0.68278910E+02                                 1.528133                            1.493004      -0.795268       2.507531                    0.999806       3.052293       7.861297       0.565888       1.151121      -0.741859      -0.014520       0.001405      -0.002876       0.014869       0.000809      -0.000798       0.000544       0.012568       0.009447      -0.007943       0.002874       0.005069              1.519940       1.596968       0.119642       0.300872       1.397865       0.121695       1.564986           0.000001
          100              H       2.174925      14.675168      10.725475       0.151089       0.940754 0.67242780E+01  0.63276775E+02                                 1.602770                            1.524316      -0.797823       2.510612                    0.999400       3.284687       9.034878       0.502310       1.295793      -0.705955       0.005126       0.013136       0.001809       0.014216       0.005959      -0.003074       0.002709      -0.004812       0.005093      -0.008844       0.003164       0.005680              1.643630       1.569608       0.391019      -0.245002       1.939560      -0.313255       1.421723          -0.000001
          101              H       1.648144       1.893014       5.831760       0.100307       1.188741 0.85639498E+01  0.84555350E+02                                 1.793399                            1.668305      -0.753110       2.523285                    0.999713       3.297522       8.921703       0.509015       1.218732      -0.725810      -0.021387       0.016218       0.040644       0.048707       0.004630      -0.012952       0.010917       0.006029       0.006549      -0.019200       0.002924       0.016276              1.846020       1.720241      -0.119724      -0.344674       1.628442       0.361088       2.189377          -0.000004
          102              H       0.561341       0.037929       4.960718       0.103846       1.167026 0.82712487E+01  0.82798280E+02                                 1.890642                            1.721891      -1.352538       2.223329                    0.993827       3.929808      11.521275       0.455181       1.344224      -0.692505      -0.029634      -0.008591       0.014012       0.033887      -0.000536      -0.009643       0.012329       0.001982       0.005117      -0.015172      -0.001121       0.016293              1.997311       2.585928       0.359054      -0.505419       1.575564      -0.093239       1.830440          -0.000001
          103              H      -4.964863      16.178545       3.119371       0.105694       1.140930 0.81833016E+01  0.81307673E+02                                 1.846927                            1.705915      -1.004393       2.402372                    0.997118       3.637438      10.458882       0.462259       1.333575      -0.697225      -0.017738      -0.032748      -0.012268       0.039212       0.006777      -0.006905       0.009060      -0.005309      -0.025844      -0.017247       0.004714       0.012534              1.918644       1.799084       0.453825       0.152257       2.260285       0.465277       1.696563           0.000000
          104              H      -2.997604      16.933682       2.146584       0.121644       1.020589 0.71919040E+01  0.68964418E+02                                 1.695834                            1.584864      -0.843985       2.483749                    0.999288       3.416583       9.549831       0.487701       1.309699      -0.702644       0.014618      -0.016119      -0.029534       0.036684       0.008095      -0.012743       0.009139       0.003131       0.007798      -0.019993       0.005619       0.014374              1.751965       1.548393      -0.177889      -0.352598       1.750755       0.461776       1.956746          -0.000002
          105              H       4.497140       1.548203       3.020107       0.095832       1.049023 0.72040639E+01  0.70077255E+02                                 1.804084                            1.638040      -1.282714       2.261180                    0.994319       3.900068      11.489415       0.450821       1.396699      -0.681895       0.036454       0.012086      -0.022761       0.044643       0.003703      -0.008378       0.003723      -0.001172       0.008305      -0.010972       0.001802       0.009170              1.896450       2.407256       0.414302      -0.453439       1.637432      -0.159954       1.644662          -0.000001
          106              H       3.789718       7.792735       2.394744       0.139505       1.027642 0.77662857E+01  0.76741357E+02                                 1.774067                            1.701769      -1.292257       2.286588                    0.994047       3.648199      10.723283       0.443273       1.398360      -0.683803       0.016153       0.011350       0.031351       0.037048       0.004378       0.012984      -0.000423      -0.003019       0.018122      -0.014434      -0.000613       0.015047              1.802750       1.653365       0.171800       0.319108       1.827972       0.165611       1.926913           0.000002
          107              H       2.144129       3.541212       1.613040       0.134421       1.093168 0.80917146E+01  0.80821580E+02                                 1.847245                            1.735605      -1.329129       2.261886                    0.994081       3.744206      11.082632       0.439265       1.396023      -0.683752       0.008161      -0.017745       0.030518       0.036233       0.001520       0.000166      -0.005016      -0.012817       0.019319      -0.009845      -0.000272       0.010117              1.895497       1.635006      -0.080023       0.298579       1.909036      -0.436012       2.142449          -0.000002
          108              H       0.325539       3.761891      22.858018       0.120037       1.176508 0.84006483E+01  0.83683812E+02                                 1.866510                            1.712420      -1.018238       2.400503                    0.997572       3.535050      10.046817       0.469719       1.308999      -0.703255      -0.018184      -0.012446      -0.027906       0.035558       0.004298       0.009091      -0.004283      -0.011185       0.021710      -0.015141       0.003319       0.011822              1.954885       1.985801       0.362024       0.454305       1.980477       0.422733       1.898379           0.000001
          109              H       0.976600       5.958339      22.629710       0.116026       1.144317 0.85986043E+01  0.85445843E+02                                 1.770535                            1.688571      -1.009561       2.397827                    0.998093       3.442751       9.511839       0.495680       1.243489      -0.718260      -0.012107       0.015509      -0.034690       0.039881       0.004050       0.015414      -0.001438      -0.003633       0.039635      -0.017827      -0.003412       0.021239              1.799113       1.605850      -0.052678       0.169094       1.876687      -0.400646       1.914802           0.000003
          110              H       3.556474       9.975390       2.273146       0.069673       1.257623 0.10377422E+02  0.10830401E+03                                 1.898277                            1.857878      -1.062117       2.351602                    0.995604       3.838044      10.939025       0.470517       1.247315      -0.716261      -0.015721       0.000053       0.030055       0.033918       0.008236       0.001044       0.001766      -0.002052      -0.001811      -0.008019      -0.001005       0.009023              1.892561       1.841029       0.062361      -0.379690       1.705242      -0.096188       2.131411           0.000003
          111              H       4.916251       9.799537       1.496405       0.077220       1.141036 0.86879931E+01  0.87161025E+02                                 1.811653                            1.723837      -0.922534       2.422413                    0.996540       3.744999      10.634951       0.475991       1.282639      -0.707781       0.038104      -0.006486      -0.002213       0.038715      -0.001963       0.001977       0.003908       0.004587      -0.003719      -0.006220       0.002453       0.003768              1.855958       2.585930      -0.260952       0.056206       1.646878      -0.017212       1.335066           0.000002
          112              H       4.434377      12.102876       1.729675       0.156148       0.962241 0.68845738E+01  0.64478300E+02                                 1.563488                            1.494795      -0.773860       2.520211                    0.999758       3.120393       8.270188       0.537343       1.217076      -0.724772       0.007519       0.003783       0.012296       0.014901       0.001335       0.006947      -0.000801      -0.008345       0.007743      -0.009662       0.003075       0.006587              1.590870       1.582514       0.280360       0.251822       1.697412       0.340069       1.492683           0.000001
          113              H       4.422842      11.720135       0.208454       0.163418       0.990618 0.75882107E+01  0.72482694E+02                                 1.573425                            1.556926      -0.817740       2.508547                    0.999743       3.066297       8.084315       0.535283       1.197920      -0.731023       0.008137      -0.005604      -0.015665       0.018521      -0.003473      -0.007231       0.000062      -0.004710       0.009963      -0.009328       0.001071       0.008257              1.556140       1.583078       0.098569      -0.300846       1.392632      -0.107009       1.692711          -0.000001
          114              H       3.070754      11.895989       0.985195       0.154786       0.925611 0.65822671E+01  0.61125735E+02                                 1.537892                            1.472517      -0.796552       2.511624                    0.999707       3.132940       8.342439       0.533926       1.235312      -0.720111      -0.014449      -0.002053      -0.001502       0.014671      -0.000620      -0.001356      -0.002108       0.006528      -0.016635      -0.006485       0.000270       0.006215              1.565539       2.095845      -0.227082       0.072272       1.433327      -0.006105       1.167444           0.000001
          115              H      -0.064043      10.868452      22.525483       0.135875       0.931290 0.67483651E+01  0.64722950E+02                                 1.689648                            1.606301      -1.329572       2.266835                    0.993400       3.690991      10.874722       0.445410       1.433794      -0.675953      -0.027039       0.023367       0.000534       0.035741      -0.008198      -0.004211      -0.002279      -0.004166      -0.009107      -0.010108       0.000080       0.010029              1.739399       1.839058      -0.455628      -0.135589       1.771746       0.024037       1.607391          -0.000000
          116              H       2.588865       9.671956      18.857678       0.149135       1.016393 0.71255278E+01  0.69142204E+02                                 1.781788                            1.644522      -1.344080       2.268824                    0.993774       3.623447      10.670689       0.443493       1.423290      -0.678505      -0.007045       0.024403      -0.029559       0.038973      -0.003088       0.001912      -0.006630       0.008953       0.021337      -0.010954       0.000463       0.010491              1.862044       1.517851      -0.285744       0.139982       1.873238      -0.498630       2.195044           0.000001
          117              H       4.750914       6.558311      20.192779       0.125901       1.400273 0.10627489E+02  0.11183810E+03                                 2.085523                            1.925004      -1.047153       2.393547                    0.997007       3.559926      10.266901       0.445126       1.307566      -0.706205       0.026349      -0.025331      -0.001840       0.036597      -0.013330      -0.002279      -0.006331      -0.011353      -0.009262      -0.015408      -0.001477       0.016885              2.136122       2.360397      -0.643066      -0.188608       2.130753       0.105815       1.917215           0.000005
          118              H       3.661554       6.599688      22.183022       0.105156       1.046781 0.75545030E+01  0.73725473E+02                                 1.744235                            1.635685      -1.195552       2.304186                    0.994814       3.743062      10.738067       0.472574       1.328081      -0.696517       0.010795      -0.027430       0.021367       0.036407      -0.013980      -0.002056      -0.004137      -0.009719      -0.002521      -0.015522       0.000001       0.015521              1.812048       1.596570      -0.189575       0.110558       1.838550      -0.506004       2.001024           0.000001
          119              H       0.669034      11.302914      -0.009926       0.066258       1.179079 0.97272831E+01  0.10006045E+03                                 1.824649                            1.804789      -0.940794       2.402854                    0.996952       3.836641      10.916814       0.474179       1.255720      -0.713842       0.027820       0.022524      -0.006942       0.036462       0.005281      -0.007487       0.002349      -0.006882      -0.002989      -0.011512       0.004129       0.007382              1.822043       1.862897       0.274982      -0.185310       1.949569      -0.162607       1.653663           0.000000
          120              H      -0.845819      10.896036       0.131525       0.064405       1.046156 0.78978380E+01  0.77872243E+02                                 1.742841                            1.669211      -1.053564       2.355189                    0.994508       3.890877      11.189043       0.469554       1.322957      -0.697773      -0.036747       0.006300      -0.000089       0.037283      -0.004803       0.001785       0.003298       0.004609      -0.004317      -0.007089       0.001032       0.006057              1.785211       2.372534      -0.274897       0.135022       1.529552      -0.022196       1.453548           0.000000
          121              H       0.035924      11.392565       2.238403       0.153813       0.996562 0.73444854E+01  0.70027115E+02                                 1.616398                            1.558388      -0.697310       2.555389                    0.999988       3.163498       8.507437       0.518060       1.239998      -0.720159      -0.004053       0.010917       0.002644       0.011942      -0.001492      -0.001727       0.000793      -0.006317       0.008835      -0.005251       0.001345       0.003906              1.629107       1.409880      -0.218867      -0.115200       2.001090       0.274550       1.476351           0.000002
          122              H      -0.380601       9.882291       2.186290       0.162161       1.009077 0.75248820E+01  0.72862510E+02                                 1.690816                            1.623252      -0.912807       2.464121                    0.998981       3.298315       9.216187       0.481724       1.313117      -0.703304      -0.009972      -0.015603      -0.001238       0.018558       0.004504       0.003002      -0.000798      -0.006726      -0.001172      -0.006862       0.000973       0.005889              1.720576       1.926145       0.389459      -0.353191       1.639885      -0.254935       1.595698           0.000002
          123              H       1.127843      10.285720       2.044838       0.155408       0.963370 0.69668735E+01  0.66900291E+02                                 1.699006                            1.605736      -1.053890       2.394520                    0.996677       3.503104      10.102394       0.459594       1.387848      -0.686092       0.013935      -0.008303      -0.003859       0.016674      -0.002688      -0.000209      -0.003747       0.008017      -0.009658      -0.006894       0.000363       0.006531              1.742627       2.423363      -0.305459       0.161600       1.388327      -0.050399       1.416190           0.000002
          124              H       6.240120       2.751594       2.263219       0.138673       0.987363 0.70484380E+01  0.68421390E+02                                 1.760453                            1.642930      -1.412190       2.222402                    0.993375       3.795808      11.294931       0.439370       1.436073      -0.674883      -0.020154       0.029546       0.009557       0.037020      -0.003761       0.002867       0.005772      -0.009522      -0.009942      -0.009070      -0.000453       0.009523              1.841739       1.812532      -0.479877      -0.029236       2.034336       0.082412       1.678349          -0.000001
          125              H       9.251872       0.331019       4.883789       0.141740       1.098293 0.78479064E+01  0.77308193E+02                                 1.807594                            1.673785      -1.359977       2.250114                    0.994041       3.618211      10.422494       0.464470       1.338680      -0.695258      -0.004969       0.012639       0.033497       0.036145      -0.002274      -0.002471       0.000889       0.008014       0.033227      -0.010148      -0.001475       0.011623              1.877759       1.505668      -0.153917       0.033968       1.680710       0.432895       2.446898          -0.000002
          126              H       4.302382      14.795852       2.394744       0.124076       1.096584 0.75251058E+01  0.73677520E+02                                 1.843104                            1.665088      -1.213161       2.314341                    0.994690       3.662858      10.671252       0.452784       1.381634      -0.686761       0.016787      -0.028619      -0.007984       0.034126      -0.011133       0.002109       0.008295      -0.008155       0.013549      -0.016260       0.002578       0.013682              1.967185       2.025516      -0.684324      -0.071907       2.367814       0.193174       1.508226           0.000000
          127              H       3.066922      15.630295       0.665069       0.115199       1.134161 0.85856822E+01  0.85990953E+02                                 1.816770                            1.731063      -1.005470       2.403247                    0.997768       3.562742      10.151706       0.467246       1.308827      -0.703305       0.007692      -0.019527      -0.033050       0.039151      -0.011542      -0.002189       0.010280      -0.015028       0.017620      -0.017165      -0.001666       0.018831              1.847648       1.582791      -0.130375       0.065985       1.717187       0.315583       2.242965          -0.000002
          128              H       4.624022       2.803316       0.548434       0.069063       1.085691 0.85017299E+01  0.85192658E+02                                 1.777822                            1.725866      -1.059405       2.359621                    0.994756       3.840566      11.052278       0.465236       1.313827      -0.700561      -0.033085      -0.009783       0.019362       0.039563       0.001547      -0.004053      -0.008493      -0.003859      -0.003197      -0.008697      -0.001880       0.010577              1.791417       2.021264       0.009902      -0.377804       1.513836      -0.124409       1.839150          -0.000001
          129              H       5.849235       3.734306       0.233270       0.064629       1.076401 0.83257685E+01  0.82693848E+02                                 1.745701                            1.689782      -0.861152       2.446429                    0.996954       3.753907      10.628490       0.479501       1.286080      -0.706868       0.019349       0.028688       0.004279       0.034867       0.000283       0.003941       0.001459       0.004365      -0.013386      -0.006216       0.000200       0.006016              1.781148       1.624721       0.350606       0.172209       2.223870       0.127230       1.494854          -0.000000
          130              H       4.195972       4.079117      23.533013       0.158570       0.940313 0.66646561E+01  0.63204036E+02                                 1.656639                            1.559444      -1.089170       2.378185                    0.996034       3.474969       9.913449       0.472004       1.368337      -0.689489      -0.008568       0.012365       0.005301       0.015950      -0.004790       0.002932      -0.001202      -0.005495       0.007081      -0.007121       0.000976       0.006145              1.722015       1.735619      -0.522847       0.014483       2.124093      -0.001421       1.306334           0.000000
          131              H       5.458346       3.489490      22.815830       0.152849       0.980843 0.72615940E+01  0.68278882E+02                                 1.528133                            1.493003      -0.795268       2.507532                    0.999806       3.052293       7.861295       0.565888       1.151121      -0.741859       0.014520      -0.001405      -0.002876       0.014869       0.000809       0.000798      -0.000544       0.012568       0.009447      -0.007943       0.002874       0.005068              1.519939       1.596968       0.119642      -0.300872       1.397865      -0.121694       1.564986           0.000001
          132              H       4.233134       2.565396      23.133475       0.151089       0.940754 0.67242780E+01  0.63276775E+02                                 1.602770                            1.524316      -0.797823       2.510612                    0.999400       3.284687       9.034878       0.502310       1.295793      -0.705955      -0.005126      -0.013136       0.001809       0.014216       0.005959       0.003074      -0.002709      -0.004812       0.005093      -0.008844       0.003164       0.005680              1.643630       1.569608       0.391019       0.245002       1.939560       0.313255       1.421723          -0.000001
          133              C      -4.406087      15.788909      19.721275       0.074103      26.611465 0.34549634E+03  0.76805314E+04                                 7.764166                            6.226714       0.286241       2.098141                    0.999868      26.466917      74.348561       0.654716       0.420829      -1.059827       0.051528       0.002090       0.020332       0.055433       0.037774       0.007047      -0.012046       0.039851       0.086743      -0.059370       0.028238       0.031132              8.537660       9.575056      -2.606389       1.877201       7.633029       1.518361       8.404896          -0.000007
          134              C      -5.057136      16.899201      20.244893      -0.128387      33.082792 0.45563191E+03  0.10907523E+05                                 9.158389                            7.272411      -0.091802       1.946693                    0.999202      30.024104      88.930618       0.587787       0.435285      -1.045794       0.015698       0.001369       0.017104       0.023256       0.001069       0.005101       0.004344       0.037317      -0.023602      -0.016873      -0.006632       0.023505             10.151932      11.352758      -2.501497       2.593176       8.822354       2.511207      10.280684          -0.000005
          135              C       1.877545       0.317226      21.349205      -0.029591      30.698741 0.41740985E+03  0.98006161E+04                                 8.827271                            7.042277      -0.151412       1.946656                    0.998318      28.786136      85.137199       0.585491       0.445548      -1.037109       0.011483      -0.019699      -0.013382       0.026439       0.001385      -0.006922      -0.001885      -0.014582      -0.053797      -0.020182       0.003592       0.016590              9.706579      10.421660      -2.172701       2.707728       8.973811       2.656809       9.724267          -0.000002
          136              C      -3.351325      17.106088      21.929899      -0.126158      31.180901 0.42800553E+03  0.10038983E+05                                 8.658056                            6.944903       0.196140       2.047582                    0.999448      28.939820      83.530566       0.617947       0.422585      -1.058624      -0.012909       0.000676      -0.014105       0.019133       0.007928       0.021392       0.004012       0.001814       0.024501      -0.020668      -0.006007       0.026676              9.516705      10.184735      -2.746750       2.172513       9.785967       2.457084       8.579412          -0.000004
          137              C      -2.700276      15.995795      21.406282       0.112109      27.054101 0.35663132E+03  0.80242728E+04                                 8.044546                            6.454219      -0.027408       2.010333                    0.999167      26.394436      75.607016       0.621471       0.438025      -1.044942      -0.030207      -0.018597      -0.046558       0.058531       0.034515      -0.000569      -0.038672       0.027828       0.048315      -0.059611       0.009551       0.050060              8.880046       9.597510      -2.900501       1.846898       8.950433       1.791289       8.092197          -0.000004
          138              C       8.732856       9.741953       0.503765      -0.075536      46.411028 0.51539881E+03  0.12634448E+05                                11.286807                            7.639563      -0.381221       1.859401                    0.998344      29.595382      86.674238       0.588394       0.424644      -1.059778      -0.041027      -0.016120       0.060354       0.074737       0.004557       0.013384      -0.033700       0.003647       0.065499      -0.037622      -0.006387       0.044008             14.499458       9.200467      -0.659227      -4.727617      18.875734      -3.975015      15.422174           0.000002
          139              C      -3.389801       9.149912      24.284938       0.218888      32.752051 0.38673306E+03  0.88531779E+04                                 9.110040                            6.737994      -0.036658       1.997673                    0.999804      26.203090      74.975404       0.607767       0.440232      -1.046750       0.018552      -0.063412      -0.019623       0.068922      -0.014153       0.004641      -0.008241      -0.025922      -0.012670      -0.017160      -0.007240       0.024400             10.807939       7.586696      -1.295686      -3.851159      13.654559      -1.232362      11.182563           0.000002
          140              C      -3.054019       9.873671      23.123549      -0.233894      38.082830 0.50783952E+03  0.12486083E+05                                 9.966096                            7.628367      -0.191336       1.902072                    0.998569      31.796384      95.308351       0.579747       0.429703      -1.049635      -0.014006       0.013123      -0.016074       0.025035      -0.000649       0.004127       0.012348       0.053043      -0.023812      -0.029707      -0.001229       0.030937             11.611164       7.362474      -0.519615      -2.939298      15.723411      -3.742094      11.747607           0.000002
          141              C      -3.371851      11.214987      23.026766      -0.035635      40.486897 0.45657658E+03  0.10811627E+05                                10.241453                            7.141518       0.005439       2.005602                    0.999184      27.664544      78.512249       0.617490       0.418889      -1.068008      -0.015888      -0.029667       0.013037       0.036091       0.013619       0.018062       0.015004       0.001703      -0.044920      -0.026585      -0.006089       0.032674             12.753570       8.496780      -0.814884      -4.998475      14.855882      -3.061344      14.908047          -0.000000
          142              C      -4.078011      11.859784      24.056630       0.061411      35.729005 0.41947786E+03  0.97632287E+04                                 9.522157                            6.907932      -0.139066       1.963181                    0.999358      27.033398      77.045572       0.616884       0.426597      -1.058977      -0.018300       0.016353      -0.009730       0.026401      -0.003813      -0.010409       0.004268      -0.031968      -0.034037      -0.021255      -0.001794       0.023049             11.488181       8.239459      -2.645200      -3.997050      14.912735      -0.676337      11.312350           0.000000
          143              C      -4.490681      13.203169      23.954885      -0.223274      37.475622 0.48993488E+03  0.11948959E+05                                 9.849501                            7.486288      -0.100684       1.927553                    0.998783      31.599140      94.611784       0.585448       0.428969      -1.049143       0.011830      -0.033086      -0.013509       0.037645       0.032461       0.022141      -0.019404       0.029561       0.044970      -0.054774       0.019816       0.034958             11.356971       9.061771      -3.536511      -3.725827      14.676029       0.435520      10.333113          -0.000004
          144              C       7.589682      13.783141       0.146414       0.156211      34.091467 0.44410195E+03  0.10480816E+05                                 9.290992                            7.172707      -0.081772       1.971508                    0.999592      27.158564      77.844436       0.597419       0.434425      -1.054576      -0.024367       0.046697      -0.001954       0.052708      -0.025237      -0.007525      -0.013258      -0.088862      -0.073611      -0.044770      -0.019943       0.064713             10.683835       8.639753      -2.970363      -3.439622      13.681267       0.048003       9.730486          -0.000001
          145              C       7.232114      13.068003       1.287950      -0.178735      34.463829 0.45225741E+03  0.10771160E+05                                 9.201617                            7.088666       0.110473       1.997134                    0.999668      30.410147      88.882705       0.617241       0.416653      -1.060777       0.002120      -0.022084      -0.003687       0.022490      -0.002481      -0.010021       0.019765       0.013165       0.049583      -0.024609      -0.004762       0.029370             10.465980       8.060691      -2.568179      -2.617700      14.802807      -0.556463       8.534443           0.000001
          146              C       7.617871      11.753582       1.419475      -0.120563      34.202611 0.44754654E+03  0.10640002E+05                                 9.261150                            7.145276      -0.019311       1.966212                    0.999329      29.820648      87.320610       0.602243       0.427790      -1.052923      -0.006740       0.010254      -0.022522       0.025648       0.006499      -0.006002      -0.006874       0.004522       0.071875      -0.018981      -0.007566       0.026547             10.566388       8.079303      -3.343316      -2.290706      15.306370      -0.478890       8.313489           0.000003
          147              C       8.370168      11.108095       0.399538       0.037885      37.665901 0.44253940E+03  0.10437270E+05                                 9.866137                            7.094463      -0.093838       1.972426                    0.999468      27.562510      79.039577       0.608909       0.426499      -1.059185      -0.023505       0.002020       0.001836       0.023663      -0.010255      -0.000194       0.003454      -0.018079       0.010055      -0.015430       0.002358       0.013072             12.044595       8.080172      -2.501583      -3.284847      17.310549      -1.980644      10.743066           0.000002
          148              C      -2.930978      11.951159      21.783485       0.609234      23.176960 0.24864068E+03  0.51656258E+04                                 7.601282                            5.654342      -0.240439       1.978479                    0.998965      22.649529      64.502481       0.611409       0.482196      -1.009566       0.016925       0.010577      -0.028930       0.035146      -0.080383       0.002650       0.034229       0.069176      -0.249513      -0.100817      -0.029601       0.130417              9.073919       6.002429       2.474588      -2.016933       9.080688      -1.869515      12.138640           0.000000
          149              C      -2.406820       7.123801      23.391562       0.059397      22.272797 0.32400366E+03  0.71138797E+04                                 6.979450                            6.012277       0.148339       2.074729                    0.999500      26.033237      73.547838       0.666792       0.418369      -1.057522      -0.039192      -0.045796       0.090651       0.108862      -0.028602      -0.027277       0.025185      -0.052522       0.017075      -0.047309      -0.011442       0.058751              7.521127       7.281606      -1.099346      -0.455665       9.803914       0.358536       5.477862           0.000003
          150              C      10.388669       5.644561      23.763802      -0.485248      26.236491 0.42454455E+03  0.98908713E+04                                 7.420209                            6.605858       0.420226       2.090879                    0.999601      31.328149      88.742479       0.682069       0.385449      -1.088369      -0.000230       0.088265      -0.015228       0.089570       0.006245      -0.003811      -0.014299      -0.074702      -0.025524      -0.033918      -0.012103       0.046020              7.858675       7.592568      -0.776660      -0.102100      10.627098       0.057767       5.356358           0.000002
          151              C       8.312488       8.894062       1.667635      -0.072193      47.184007 0.51517811E+03  0.12623427E+05                                11.390474                            7.628599      -0.438126       1.840610                    0.998278      29.639740      86.689307       0.590096       0.423607      -1.060784       0.046471       0.051461      -0.029186       0.075231      -0.015015      -0.009777      -0.033145      -0.031029       0.015753      -0.038891      -0.003935       0.042826             14.664037      11.384971       5.623086       0.815230      13.844561      -4.204542      18.762579           0.000003
          152              C       7.346158       7.922039       1.449254       0.201965      34.802607 0.39875895E+03  0.91901707E+04                                 9.443352                            6.807264      -0.079562       1.976305                    0.999787      26.584963      76.095661       0.609856       0.435779      -1.050380      -0.035868      -0.027220      -0.053426       0.069870       0.001294       0.019348      -0.003633      -0.010177       0.081971      -0.026145      -0.008431       0.034576             11.474430       9.897456       4.969804       1.381578      10.919645      -1.914207      13.606188           0.000002
          153              C       7.001405       7.007255       2.459266      -0.237718      40.021889 0.50455325E+03  0.12381642E+05                                10.271105                            7.588481      -0.167756       1.902103                    0.999586      31.912902      95.477588       0.583178       0.427990      -1.050982       0.003368      -0.001567       0.022776       0.023076      -0.005068      -0.011872       0.020769       0.040032      -0.095661      -0.043816       0.003982       0.039834             12.302077       9.074045       3.324688       1.447213      10.499238      -4.394800      17.332949           0.000001
          154              C       7.605038       7.027599       3.670286      -0.046725      40.687428 0.44561844E+03  0.10446479E+05                                10.128848                            6.945738       0.030085       2.007868                    0.999140      27.451888      76.513829       0.643568       0.405980      -1.080702       0.002383       0.021892      -0.036071       0.042262      -0.022600      -0.004088       0.006549       0.054904      -0.034475      -0.031016      -0.010978       0.041994             12.765986       9.675728       4.959997       1.082107      13.122598      -4.653379      15.499631           0.000001
          155              C       8.575213       8.030655       3.978005       0.063548      38.043081 0.43655038E+03  0.10217553E+05                                 9.830479                            6.983619      -0.158019       1.951847                    0.999104      27.050785      76.212149       0.624648       0.418946      -1.068452       0.015974      -0.005651       0.018540       0.025116       0.011975       0.018301       0.001913       0.011479       0.025478      -0.020805      -0.005230       0.026035             11.931132      10.076148       4.947169       2.703915      10.869158      -1.591596      14.848089           0.000002
          156              C       9.213450       8.155132       5.270918      -0.219726      39.626679 0.49918069E+03  0.12216682E+05                                10.220714                            7.563487      -0.121305       1.922444                    0.998831      31.493799      94.086754       0.582362       0.429752      -1.049936      -0.015138      -0.026806      -0.027616       0.041357      -0.036532      -0.029663      -0.017787       0.005281       0.020194      -0.057467       0.018990       0.038478             11.797110      10.490393       4.718367       3.049465      10.213923      -0.711481      14.687013           0.000004
          157              C      -2.683639       9.137499       5.471928       0.172723      36.425413 0.44356045E+03  0.10492139E+05                                 9.807578                            7.233682      -0.194060       1.938947                    0.999498      27.251293      78.868309       0.585326       0.442382      -1.047071       0.034096       0.004658       0.039234       0.052187       0.003117       0.030506      -0.009355       0.005045       0.133332      -0.035780      -0.021550       0.057330             11.465505       9.686249       4.022411       2.186403       9.700605      -1.793687      15.009662           0.000004
          158              C      -2.319662      10.047801       4.466880      -0.167853      35.228713 0.43914207E+03  0.10433525E+05                                 9.439498                            7.053868      -0.036467       1.954942                    0.999233      30.638191      90.895216       0.606735       0.424894      -1.050397      -0.003585      -0.010109      -0.013802       0.017480       0.007334      -0.006707       0.012047      -0.015683      -0.107775      -0.039480       0.009525       0.029955             10.745726       8.993956       2.966851       2.118313       8.395842      -2.163162      14.847379           0.000008
          159              C      -2.945083       9.992631       3.268267      -0.129092      36.082415 0.45998674E+03  0.11016804E+05                                 9.604396                            7.243521      -0.053781       1.949829                    0.999484      30.198089      88.906580       0.597875       0.427745      -1.052393      -0.004308      -0.025449       0.017477       0.031171       0.003910      -0.014590      -0.009647      -0.020844      -0.013097      -0.021400       0.000666       0.020734             10.984495       9.870633       3.314457       3.470231       8.795036      -1.107455      14.287815           0.000004
          160              C       8.910996       8.974058       2.938214       0.038431      38.386799 0.44122056E+03  0.10377795E+05                                 9.919161                            7.041360      -0.102555       1.968801                    0.999426      27.456392      78.119970       0.617971       0.421394      -1.064488       0.020989       0.002214      -0.003117       0.021334       0.007443       0.006011       0.007253       0.007988       0.002431      -0.010299      -0.003853       0.014152             12.025507       9.722530       4.064778       3.023375      10.154752      -2.047077      16.199238           0.000003
          161              C       7.257721       5.926616       4.653000       0.677933      21.560183 0.23081709E+03  0.47044364E+04                                 7.283679                            5.487600      -0.172212       2.022994                    0.998852      21.476443      60.472261       0.614240       0.489247      -1.006453      -0.010204      -0.043846       0.044420       0.063243      -0.025746      -0.006936       0.109184      -0.037455       0.105053      -0.096271      -0.035240       0.131511              8.601810       8.374290       1.818899       0.031665       8.593108      -4.080601       8.838033           0.000000
          162              C       6.470821       6.603136      24.463613       0.062090      22.056190 0.33985200E+03  0.75732303E+04                                 7.002429                            6.233449      -0.049084       2.006148                    0.998781      26.594422      76.406783       0.641086       0.428744      -1.048045       0.024127       0.097513      -0.060640       0.117338       0.003999       0.016262       0.030373      -0.054281       0.040394      -0.039529      -0.010296       0.049825              7.397105       6.900603       1.122659       0.781485       6.740226       0.891652       8.550486           0.000001
          163              C       6.634866       6.699683      22.977134      -0.486157      25.556405 0.42429848E+03  0.99256198E+04                                 7.324125                            6.614801       0.310517       2.063684                    0.997938      31.570953      90.860501       0.677059       0.386717      -1.082883      -0.011643       0.008806       0.083714       0.084977       0.005680      -0.007861      -0.004768      -0.025867       0.097689      -0.031130      -0.003210       0.034340              7.582631       7.655175       0.374624       0.627499       6.183017      -0.028853       8.909701           0.000004
          164              C       1.304727      16.892305      24.153413      -0.064731      47.590801 0.48996080E+03  0.11872638E+05                                11.483206                            7.461793      -0.540743       1.815327                    0.997812      29.226856      85.401448       0.593149       0.426144      -1.057703       0.016573       0.047684       0.048239       0.069825      -0.021896       0.015974       0.015187       0.002234       0.106246      -0.045614       0.004188       0.041427             15.034897      11.399201       5.163224      -2.074096      14.522803       4.104268      19.182685          -0.000002
          165              C       0.481936      15.823390      23.944958       0.214573      34.693501 0.37234036E+03  0.84198294E+04                                 9.384162                            6.553138       0.078504       2.038343                    0.999833      25.736865      72.529926       0.626258       0.432504      -1.054321      -0.047550      -0.036312       0.033727       0.068681       0.006552      -0.013256      -0.008166       0.009712       0.023463      -0.012376      -0.009301       0.021677             11.609185       9.601519       5.535875      -1.075695      12.212461       1.849207      13.013574          -0.000002
          166              C       0.401193      15.213074      22.681824      -0.246754      40.289178 0.51610522E+03  0.12732875E+05                                10.332098                            7.678964      -0.219123       1.886099                    0.999427      32.059749      96.071333       0.579455       0.428448      -1.051042       0.008464       0.003480      -0.019080       0.021162      -0.017671       0.008720      -0.007911       0.001856      -0.114938      -0.040114       0.001462       0.038652             12.257183       9.310883       3.668250      -1.667339      10.318328       2.447666      17.142337          -0.000004
          167              C       1.162465      15.678914      21.632107      -0.058111      41.358823 0.45160931E+03  0.10627483E+05                                10.253000                            7.001804       0.072641       2.020929                    0.999304      27.609404      77.222484       0.639367       0.407088      -1.079442      -0.002940       0.008327       0.041320       0.042253      -0.020748      -0.010521      -0.014588       0.033835      -0.038586      -0.034744       0.001282       0.033462             13.017161      10.332817       5.449560      -0.067694      12.357577       4.374657      16.361090          -0.000004
          168              C       2.064715      16.744036      21.823190       0.072376      37.377710 0.41482768E+03  0.96018903E+04                                 9.747770                            6.827219      -0.139119       1.963604                    0.999048      26.696022      75.201223       0.628009       0.421358      -1.065156       0.013617       0.007021      -0.018462       0.023991       0.012765      -0.013024      -0.005108       0.000032      -0.001155      -0.015797      -0.005202       0.020999             11.925542      11.008672       5.900184      -2.043912      11.561658       1.556393      13.206296          -0.000004
          169              C       9.280066       0.031033      20.788363      -0.227085      38.455102 0.47310729E+03  0.11430150E+05                                 9.987587                            7.349770      -0.121423       1.921792                    0.999129      31.295698      93.048506       0.592099       0.428173      -1.050367      -0.034344      -0.028540       0.012273       0.046311      -0.041175       0.025005       0.002872       0.008203       0.048468      -0.054735       0.010205       0.044529             11.554736      11.129867       5.660402      -2.136858      11.121442       0.924307      12.412899          -0.000005
          170              C      10.090040       1.065467      21.063821       0.176927      34.388972 0.42467662E+03  0.99241174E+04                                 9.375816                            7.039132      -0.093632       1.971453                    0.999530      26.796411      76.761487       0.599048       0.437533      -1.051300       0.027796       0.028701      -0.030375       0.050190       0.016980      -0.041948      -0.023124       0.021649       0.090992      -0.035303      -0.031897       0.067200             10.770766       9.878998       4.487209      -1.452226      10.384162       1.932749      12.049137          -0.000003
          171              C      10.160531       1.706816      22.297176      -0.175580      36.493726 0.45892689E+03  0.11018353E+05                                 9.720995                            7.256808      -0.063640       1.945112                    0.999186      30.806737      91.711021       0.592862       0.430308      -1.047650      -0.015536      -0.003520       0.008730       0.018165      -0.000798       0.012520       0.005539      -0.019886      -0.064683      -0.027758       0.006283       0.021475             11.160520      10.238390       4.516473      -2.346353      10.801822       1.267026      12.441347          -0.000000
          172              C       9.404385       1.220632      23.309669      -0.115233      35.337152 0.45043141E+03  0.10756718E+05                                 9.544110                            7.212551      -0.098836       1.940528                    0.999195      30.122062      89.236251       0.592208       0.433092      -1.046669      -0.002646      -0.010710      -0.022214       0.024802      -0.004130       0.011669       0.018242      -0.027066       0.026909      -0.026000      -0.001915       0.027915             10.967981      11.086898       5.145341      -3.318837      10.307604      -0.418676      11.509440          -0.000004
          173              C       8.497008       0.124132      23.123549       0.043423      38.666856 0.43453698E+03  0.10207315E+05                                10.060258                            7.041455      -0.211981       1.937993                    0.999162      27.420117      78.609471       0.609385       0.427887      -1.057762       0.005437       0.017067      -0.002635       0.018105       0.010079      -0.000567      -0.006086       0.000153      -0.000828      -0.011454      -0.000647       0.012101             12.391171      11.091753       5.165936      -3.486284      11.002025       0.920855      15.079736          -0.000002
          174              C       0.961251      14.968258      20.321822       0.685537      21.610775 0.22298293E+03  0.45105856E+04                                 7.292596                            5.397129      -0.215307       2.012046                    0.998857      21.331848      60.051096       0.618101       0.489875      -1.005040      -0.015006      -0.023089      -0.059346       0.065424      -0.022824       0.011947      -0.103066      -0.109552      -0.086438      -0.094021      -0.043980       0.138002              8.676145       8.481860       1.580617      -0.207174       6.506805       3.524760      11.039771          -0.000002
          175              C      -1.076495      14.257946       0.091819       0.078400      22.452519 0.30657533E+03  0.66561461E+04                                 7.051797                            5.874972       0.084437       2.056937                    0.999555      25.721855      72.879744       0.668213       0.422188      -1.052375       0.015968       0.050316       0.095366       0.109002       0.025335      -0.011154      -0.013400      -0.007680      -0.054861      -0.023512      -0.016471       0.039983              7.887387       7.774270       2.384717      -1.696245       8.548214      -1.468912       7.339678          -0.000002
          176              C      -1.650653      13.933824       1.369843      -0.491403      26.042174 0.41573480E+03  0.96855686E+04                                 7.473177                            6.597966       0.206387       2.025960                    0.998419      31.683246      91.296424       0.669518       0.392677      -1.077668       0.032572       0.023960      -0.071778       0.082384       0.004868      -0.024118      -0.009949      -0.000663       0.086103      -0.025445      -0.016203       0.041648              7.932461       7.568902       1.085882      -1.669236       8.336870      -0.852374       7.891610           0.000001
          177              C      10.814146       1.451655       7.313275       0.074103      26.611465 0.34549635E+03  0.76805317E+04                                 7.764167                            6.226714       0.286241       2.098141                    0.999868      26.466917      74.348564       0.654716       0.420829      -1.059827      -0.051528      -0.002090       0.020332       0.055433       0.037774      -0.007047       0.012046       0.039851       0.086743      -0.059370       0.028238       0.031132              8.537661       9.575057      -2.606390      -1.877201       7.633029      -1.518361       8.404897          -0.000007
          178              C      11.465195       0.341363       7.836893      -0.128387      33.082792 0.45563191E+03  0.10907524E+05                                 9.158389                            7.272411      -0.091802       1.946693                    0.999202      30.024104      88.930619       0.587787       0.435285      -1.045794      -0.015698      -0.001369       0.017104       0.023256       0.001069      -0.005101      -0.004344       0.037317      -0.023602      -0.016873      -0.006632       0.023505             10.151932      11.352758      -2.501497      -2.593176       8.822354      -2.511207      10.280684          -0.000005
          179              C       4.530514      16.923338       8.941205      -0.029591      30.698741 0.41740986E+03  0.98006162E+04                                 8.827270                            7.042277      -0.151412       1.946656                    0.998318      28.786136      85.137197       0.585492       0.445548      -1.037109      -0.011483       0.019699      -0.013382       0.026439       0.001385       0.006922       0.001885      -0.014582      -0.053797      -0.020182       0.003592       0.016590              9.706579      10.421660      -2.172701      -2.707728       8.973811      -2.656809       9.724266          -0.000002
          180              C       9.759384       0.134476       9.521899      -0.126158      31.180899 0.42800552E+03  0.10038983E+05                                 8.658055                            6.944902       0.196140       2.047582                    0.999448      28.939819      83.530561       0.617947       0.422585      -1.058624       0.012909      -0.000676      -0.014105       0.019133       0.007928      -0.021392      -0.004012       0.001814       0.024501      -0.020668      -0.006007       0.026676              9.516704      10.184734      -2.746750      -2.172513       9.785966      -2.457084       8.579412          -0.000004
          181              C       9.108335       1.244769       8.998282       0.112109      27.054099 0.35663129E+03  0.80242720E+04                                 8.044546                            6.454219      -0.027408       2.010333                    0.999167      26.394435      75.607010       0.621471       0.438025      -1.044942       0.030207       0.018597      -0.046558       0.058531       0.034515       0.000569       0.038672       0.027828       0.048315      -0.059611       0.009551       0.050060              8.880046       9.597509      -2.900500      -1.846898       8.950432      -1.791289       8.092196          -0.000004
          182              C      -2.324797       7.498611      12.911765      -0.075536      46.411027 0.51539881E+03  0.12634448E+05                                11.286807                            7.639563      -0.381221       1.859400                    0.998344      29.595382      86.674238       0.588394       0.424644      -1.059778       0.041027       0.016120       0.060354       0.074737       0.004557      -0.013384       0.033700       0.003647       0.065499      -0.037622      -0.006387       0.044008             14.499458       9.200467      -0.659227       4.727617      18.875734       3.975015      15.422174           0.000002
          183              C      -3.018140       8.090652      11.876938       0.218888      32.752051 0.38673307E+03  0.88531779E+04                                 9.110040                            6.737994      -0.036658       1.997673                    0.999804      26.203090      74.975402       0.607767       0.440232      -1.046750      -0.018552       0.063412      -0.019623       0.068922      -0.014153      -0.004641       0.008241      -0.025922      -0.012670      -0.017160      -0.007240       0.024400             10.807939       7.586696      -1.295686       3.851158      13.654558       1.232362      11.182562           0.000002
          184              C       9.462078       7.366893      10.715549      -0.233894      38.082832 0.50783955E+03  0.12486084E+05                                 9.966096                            7.628367      -0.191336       1.902072                    0.998569      31.796385      95.308353       0.579747       0.429703      -1.049635       0.014006      -0.013123      -0.016074       0.025035      -0.000649      -0.004127      -0.012348       0.053043      -0.023811      -0.029708      -0.001229       0.030937             11.611164       7.362474      -0.519615       2.939298      15.723412       3.742094      11.747607           0.000002
          185              C       9.779910       6.025577      10.618766      -0.035635      40.486895 0.45657656E+03  0.10811626E+05                                10.241453                            7.141518       0.005439       2.005602                    0.999184      27.664543      78.512247       0.617490       0.418889      -1.068008       0.015888       0.029667       0.013037       0.036091       0.013619      -0.018062      -0.015004       0.001703      -0.044920      -0.026585      -0.006089       0.032674             12.753570       8.496780      -0.814884       4.998475      14.855882       3.061344      14.908047          -0.000000
          186              C      10.486070       5.380780      11.648630       0.061411      35.729004 0.41947784E+03  0.97632280E+04                                 9.522157                            6.907932      -0.139066       1.963181                    0.999358      27.033397      77.045570       0.616884       0.426598      -1.058977       0.018300      -0.016353      -0.009730       0.026401      -0.003813       0.010409      -0.004268      -0.031968      -0.034037      -0.021255      -0.001794       0.023049             11.488181       8.239459      -2.645200       3.997050      14.912735       0.676337      11.312350           0.000000
          187              C      10.898740       4.037395      11.546885      -0.223274      37.475621 0.48993486E+03  0.11948959E+05                                 9.849501                            7.486288      -0.100684       1.927553                    0.998783      31.599139      94.611783       0.585448       0.428969      -1.049143      -0.011830       0.033086      -0.013508       0.037645       0.032461      -0.022141       0.019404       0.029561       0.044970      -0.054774       0.019816       0.034958             11.356971       9.061771      -3.536511       3.725827      14.676030      -0.435520      10.333113          -0.000004
          188              C      -1.181623       3.457423      12.554414       0.156211      34.091467 0.44410194E+03  0.10480816E+05                                 9.290992                            7.172707      -0.081772       1.971508                    0.999592      27.158564      77.844436       0.597419       0.434425      -1.054576       0.024367      -0.046697      -0.001954       0.052708      -0.025237       0.007525       0.013258      -0.088862      -0.073611      -0.044770      -0.019943       0.064713             10.683835       8.639753      -2.970363       3.439622      13.681267      -0.048003       9.730486          -0.000001
          189              C      -0.824055       4.172561      13.695950      -0.178735      34.463830 0.45225741E+03  0.10771160E+05                                 9.201618                            7.088666       0.110473       1.997134                    0.999668      30.410147      88.882707       0.617241       0.416653      -1.060777      -0.002120       0.022084      -0.003687       0.022490      -0.002481       0.010021      -0.019765       0.013165       0.049583      -0.024609      -0.004762       0.029370             10.465981       8.060691      -2.568180       2.617701      14.802808       0.556463       8.534443           0.000001
          190              C      -1.209812       5.486982      13.827475      -0.120563      34.202611 0.44754654E+03  0.10640002E+05                                 9.261150                            7.145276      -0.019311       1.966212                    0.999329      29.820648      87.320609       0.602243       0.427790      -1.052923       0.006740      -0.010254      -0.022522       0.025648       0.006499       0.006002       0.006874       0.004522       0.071875      -0.018981      -0.007566       0.026547             10.566387       8.079303      -3.343316       2.290706      15.306370       0.478890       8.313489           0.000003
          191              C      -1.962109       6.132469      12.807538       0.037885      37.665901 0.44253940E+03  0.10437270E+05                                 9.866137                            7.094463      -0.093838       1.972426                    0.999468      27.562510      79.039576       0.608909       0.426499      -1.059185       0.023505      -0.002020       0.001836       0.023663      -0.010255       0.000194      -0.003454      -0.018079       0.010055      -0.015430       0.002358       0.013072             12.044595       8.080172      -2.501583       3.284847      17.310548       1.980644      10.743066           0.000002
          192              C       9.339037       5.289405       9.375485       0.609234      23.176960 0.24864068E+03  0.51656258E+04                                 7.601282                            5.654342      -0.240439       1.978479                    0.998965      22.649529      64.502479       0.611409       0.482196      -1.009566      -0.016925      -0.010577      -0.028930       0.035146      -0.080383      -0.002650      -0.034229       0.069176      -0.249513      -0.100817      -0.029601       0.130417              9.073919       6.002428       2.474588       2.016933       9.080688       1.869515      12.138639          -0.000000
          193              C       8.814879      10.116763      10.983562       0.059397      22.272797 0.32400365E+03  0.71138796E+04                                 6.979450                            6.012277       0.148339       2.074729                    0.999500      26.033237      73.547837       0.666792       0.418369      -1.057522       0.039192       0.045796       0.090651       0.108862      -0.028602       0.027277      -0.025185      -0.052522       0.017075      -0.047309      -0.011442       0.058751              7.521127       7.281606      -1.099345       0.455665       9.803913      -0.358536       5.477862           0.000003
          194              C      -3.980610      11.596003      11.355802      -0.485248      26.236491 0.42454455E+03  0.98908716E+04                                 7.420209                            6.605858       0.420226       2.090879                    0.999601      31.328149      88.742481       0.682069       0.385449      -1.088369       0.000230      -0.088265      -0.015228       0.089570       0.006245       0.003811       0.014299      -0.074702      -0.025524      -0.033918      -0.012103       0.046020              7.858675       7.592569      -0.776660       0.102100      10.627099      -0.057767       5.356358           0.000002
          195              C      -1.904429       8.346502      14.075635      -0.072193      47.184007 0.51517810E+03  0.12623427E+05                                11.390474                            7.628599      -0.438126       1.840610                    0.998278      29.639740      86.689308       0.590096       0.423607      -1.060784      -0.046471      -0.051461      -0.029186       0.075231      -0.015015       0.009777       0.033145      -0.031029       0.015753      -0.038891      -0.003935       0.042826             14.664037      11.384972       5.623086      -0.815230      13.844561       4.204541      18.762579           0.000003
          196              C      -0.938099       9.318525      13.857254       0.201965      34.802607 0.39875895E+03  0.91901707E+04                                 9.443352                            6.807264      -0.079562       1.976305                    0.999787      26.584963      76.095661       0.609856       0.435779      -1.050380       0.035868       0.027220      -0.053426       0.069870       0.001294      -0.019348       0.003633      -0.010177       0.081971      -0.026145      -0.008431       0.034576             11.474430       9.897456       4.969804      -1.381578      10.919645       1.914207      13.606188           0.000002
          197              C      -0.593346      10.233309      14.867266      -0.237718      40.021890 0.50455326E+03  0.12381642E+05                                10.271105                            7.588481      -0.167756       1.902103                    0.999586      31.912902      95.477588       0.583178       0.427990      -1.050982      -0.003368       0.001567       0.022776       0.023076      -0.005068       0.011872      -0.020769       0.040032      -0.095661      -0.043816       0.003982       0.039834             12.302077       9.074045       3.324688      -1.447213      10.499238       4.394800      17.332949           0.000001
          198              C      -1.196979      10.212965      16.078286      -0.046725      40.687425 0.44561841E+03  0.10446478E+05                                10.128847                            6.945738       0.030085       2.007868                    0.999140      27.451887      76.513825       0.643568       0.405980      -1.080702      -0.002383      -0.021892      -0.036071       0.042262      -0.022600       0.004088      -0.006549       0.054904      -0.034475      -0.031016      -0.010978       0.041994             12.765985       9.675728       4.959996      -1.082107      13.122598       4.653379      15.499630           0.000001
          199              C      -2.167154       9.209909      16.386005       0.063548      38.043081 0.43655038E+03  0.10217553E+05                                 9.830479                            6.983619      -0.158019       1.951847                    0.999104      27.050785      76.212150       0.624648       0.418946      -1.068452      -0.015974       0.005651       0.018540       0.025116       0.011975      -0.018301      -0.001913       0.011479       0.025477      -0.020805      -0.005230       0.026035             11.931132      10.076148       4.947170      -2.703915      10.869159       1.591596      14.848089           0.000002
          200              C      -2.805391       9.085432      17.678918      -0.219726      39.626679 0.49918068E+03  0.12216682E+05                                10.220714                            7.563487      -0.121305       1.922444                    0.998831      31.493799      94.086754       0.582362       0.429752      -1.049936       0.015138       0.026806      -0.027616       0.041357      -0.036532       0.029663       0.017787       0.005281       0.020194      -0.057467       0.018990       0.038478             11.797110      10.490393       4.718368      -3.049465      10.213923       0.711481      14.687012           0.000004
          201              C       9.091698       8.103065      17.879928       0.172723      36.425413 0.44356045E+03  0.10492139E+05                                 9.807578                            7.233682      -0.194060       1.938947                    0.999498      27.251293      78.868310       0.585326       0.442382      -1.047071      -0.034096      -0.004658       0.039234       0.052188       0.003117      -0.030506       0.009355       0.005044       0.133332      -0.035780      -0.021550       0.057330             11.465506       9.686249       4.022411      -2.186403       9.700605       1.793688      15.009663           0.000004
          202              C       8.727721       7.192763      16.874880      -0.167853      35.228714 0.43914207E+03  0.10433525E+05                                 9.439498                            7.053868      -0.036468       1.954942                    0.999233      30.638192      90.895225       0.606735       0.424894      -1.050397       0.003585       0.010109      -0.013802       0.017480       0.007334       0.006707      -0.012047      -0.015682      -0.107774      -0.039480       0.009525       0.029955             10.745726       8.993957       2.966852      -2.118313       8.395842       2.163162      14.847380           0.000008
          203              C       9.353142       7.247933      15.676267      -0.129092      36.082417 0.45998677E+03  0.11016805E+05                                 9.604397                            7.243522      -0.053781       1.949829                    0.999484      30.198090      88.906586       0.597875       0.427746      -1.052393       0.004308       0.025449       0.017477       0.031171       0.003910       0.014590       0.009647      -0.020844      -0.013097      -0.021400       0.000666       0.020734             10.984496       9.870634       3.314457      -3.470231       8.795036       1.107455      14.287816           0.000004
          204              C      -2.502937       8.266506      15.346214       0.038431      38.386799 0.44122056E+03  0.10377795E+05                                 9.919161                            7.041360      -0.102555       1.968801                    0.999426      27.456392      78.119970       0.617971       0.421394      -1.064488      -0.020989      -0.002214      -0.003117       0.021334       0.007443      -0.006011      -0.007253       0.007988       0.002431      -0.010299      -0.003853       0.014152             12.025507       9.722530       4.064778      -3.023375      10.154752       2.047077      16.199238           0.000003
          205              C      -0.849662      11.313948      17.061000       0.677933      21.560183 0.23081709E+03  0.47044363E+04                                 7.283679                            5.487600      -0.172212       2.022994                    0.998852      21.476443      60.472263       0.614240       0.489247      -1.006453       0.010204       0.043846       0.044420       0.063243      -0.025746       0.006936      -0.109184      -0.037455       0.105053      -0.096271      -0.035240       0.131511              8.601811       8.374291       1.818899      -0.031665       8.593108       4.080601       8.838034           0.000000
          206              C      -0.062762      10.637428      12.055613       0.062090      22.056194 0.33985207E+03  0.75732323E+04                                 7.002429                            6.233450      -0.049084       2.006148                    0.998781      26.594424      76.406788       0.641086       0.428744      -1.048045      -0.024127      -0.097513      -0.060640       0.117338       0.003999      -0.016262      -0.030373      -0.054281       0.040394      -0.039529      -0.010296       0.049825              7.397105       6.900603       1.122659      -0.781485       6.740226      -0.891652       8.550486           0.000001
          207              C      -0.226807      10.540881      10.569134      -0.486157      25.556404 0.42429845E+03  0.99256188E+04                                 7.324124                            6.614801       0.310517       2.063684                    0.997938      31.570952      90.860500       0.677059       0.386717      -1.082883       0.011643      -0.008806       0.083714       0.084977       0.005680       0.007861       0.004768      -0.025867       0.097689      -0.031130      -0.003210       0.034340              7.582631       7.655175       0.374624      -0.627499       6.183017       0.028853       8.909701           0.000004
          208              C       5.103332       0.348259      11.745413      -0.064731      47.590803 0.48996084E+03  0.11872639E+05                                11.483206                            7.461793      -0.540743       1.815327                    0.997812      29.226857      85.401449       0.593149       0.426144      -1.057703      -0.016573      -0.047684       0.048239       0.069825      -0.021896      -0.015974      -0.015187       0.002234       0.106246      -0.045614       0.004188       0.041427             15.034896      11.399202       5.163224       2.074096      14.522803      -4.104268      19.182685          -0.000002
          209              C       5.926123       1.417174      11.536958       0.214573      34.693501 0.37234036E+03  0.84198294E+04                                 9.384163                            6.553139       0.078504       2.038343                    0.999833      25.736865      72.529927       0.626258       0.432504      -1.054321       0.047550       0.036312       0.033727       0.068681       0.006552       0.013256       0.008166       0.009712       0.023463      -0.012376      -0.009301       0.021677             11.609185       9.601519       5.535875       1.075695      12.212461      -1.849206      13.013574          -0.000002
          210              C       6.006866       2.027490      10.273824      -0.246754      40.289178 0.51610522E+03  0.12732875E+05                                10.332098                            7.678964      -0.219123       1.886099                    0.999427      32.059749      96.071332       0.579455       0.428448      -1.051042      -0.008464      -0.003480      -0.019080       0.021162      -0.017671      -0.008720       0.007911       0.001856      -0.114938      -0.040114       0.001462       0.038652             12.257183       9.310883       3.668250       1.667339      10.318328      -2.447665      17.142337          -0.000004
          211              C       5.245594       1.561650       9.224107      -0.058111      41.358820 0.45160928E+03  0.10627482E+05                                10.253000                            7.001804       0.072641       2.020929                    0.999304      27.609403      77.222480       0.639367       0.407088      -1.079442       0.002940      -0.008327       0.041320       0.042253      -0.020748       0.010521       0.014588       0.033835      -0.038586      -0.034744       0.001282       0.033462             13.017161      10.332816       5.449560       0.067694      12.357576      -4.374656      16.361090          -0.000004
          212              C       4.343344       0.496528       9.415190       0.072376      37.377709 0.41482766E+03  0.96018897E+04                                 9.747770                            6.827219      -0.139119       1.963604                    0.999048      26.696021      75.201221       0.628009       0.421358      -1.065156      -0.013617      -0.007021      -0.018462       0.023991       0.012765       0.013024       0.005108       0.000032      -0.001155      -0.015797      -0.005202       0.020999             11.925542      11.008672       5.900184       2.043912      11.561657      -1.556393      13.206296          -0.000004
          213              C       3.535934      -0.031033       8.380363      -0.227085      38.455101 0.47310728E+03  0.11430150E+05                                 9.987587                            7.349770      -0.121423       1.921792                    0.999129      31.295698      93.048507       0.592099       0.428173      -1.050367       0.034344       0.028540       0.012273       0.046311      -0.041175      -0.025005      -0.002872       0.008203       0.048468      -0.054735       0.010205       0.044529             11.554736      11.129866       5.660402       2.136858      11.121442      -0.924308      12.412899          -0.000005
          214              C      -3.681981      16.175097       8.655821       0.176927      34.388974 0.42467665E+03  0.99241183E+04                                 9.375817                            7.039132      -0.093632       1.971453                    0.999530      26.796412      76.761494       0.599048       0.437533      -1.051300      -0.027796      -0.028701      -0.030375       0.050190       0.016980       0.041948       0.023124       0.021649       0.090992      -0.035303      -0.031897       0.067200             10.770767       9.878999       4.487210       1.452226      10.384163      -1.932749      12.049138          -0.000002
          215              C      -3.752472      15.533748       9.889176      -0.175580      36.493728 0.45892692E+03  0.11018354E+05                                 9.720996                            7.256808      -0.063640       1.945112                    0.999186      30.806738      91.711026       0.592862       0.430308      -1.047650       0.015536       0.003520       0.008731       0.018165      -0.000797      -0.012520      -0.005539      -0.019886      -0.064683      -0.027758       0.006283       0.021475             11.160520      10.238391       4.516473       2.346353      10.801823      -1.267026      12.441347          -0.000001
          216              C      -2.996326      16.019932      10.901669      -0.115233      35.337152 0.45043140E+03  0.10756718E+05                                 9.544110                            7.212551      -0.098836       1.940528                    0.999195      30.122062      89.236252       0.592208       0.433092      -1.046669       0.002646       0.010710      -0.022213       0.024802      -0.004130      -0.011669      -0.018242      -0.027066       0.026909      -0.026000      -0.001915       0.027915             10.967981      11.086897       5.145341       3.318837      10.307604       0.418676      11.509440          -0.000004
          217              C      -2.088949      17.116432      10.715549       0.043423      38.666857 0.43453697E+03  0.10207315E+05                                10.060258                            7.041455      -0.211981       1.937993                    0.999162      27.420117      78.609473       0.609385       0.427887      -1.057762      -0.005437      -0.017067      -0.002635       0.018105       0.010079       0.000567       0.006086       0.000153      -0.000828      -0.011454      -0.000647       0.012101             12.391171      11.091753       5.165936       3.486284      11.002025      -0.920855      15.079736          -0.000002
          218              C       5.446808       2.272306       7.913822       0.685537      21.610773 0.22298291E+03  0.45105852E+04                                 7.292596                            5.397129      -0.215307       2.012046                    0.998857      21.331847      60.051092       0.618101       0.489875      -1.005040       0.015006       0.023089      -0.059346       0.065424      -0.022824      -0.011947       0.103066      -0.109552      -0.086438      -0.094022      -0.043980       0.138002              8.676145       8.481860       1.580617       0.207174       6.506805      -3.524760      11.039770          -0.000003
          219              C       7.484554       2.982618      12.499819       0.078400      22.452520 0.30657535E+03  0.66561466E+04                                 7.051797                            5.874972       0.084437       2.056937                    0.999555      25.721856      72.879748       0.668213       0.422188      -1.052375      -0.015968      -0.050316       0.095366       0.109002       0.025335       0.011154       0.013400      -0.007680      -0.054861      -0.023512      -0.016471       0.039983              7.887388       7.774270       2.384718       1.696245       8.548214       1.468912       7.339678          -0.000002
          220              C       8.058712       3.306740      13.777843      -0.491403      26.042173 0.41573477E+03  0.96855679E+04                                 7.473177                            6.597966       0.206387       2.025960                    0.998419      31.683246      91.296426       0.669518       0.392677      -1.077668      -0.032572      -0.023960      -0.071778       0.082384       0.004868       0.024118       0.009949      -0.000663       0.086103      -0.025445      -0.016203       0.041648              7.932461       7.568902       1.085882       1.669236       8.336870       0.852374       7.891610           0.000000
          221              C       4.406195      15.788909      17.502725       0.077997      26.501387 0.34371065E+03  0.76299282E+04                                 7.737291                            6.205248       0.297124       2.102275                    0.999856      26.401340      74.079218       0.656783       0.420104      -1.060425      -0.051007       0.002180      -0.019826       0.054768      -0.037684       0.009504       0.011504       0.040586       0.088060      -0.059916       0.027071       0.032845              8.507534       9.535700       2.589360       1.873946       7.604880      -1.517226       8.382022          -0.000007
          222              C       5.057251      16.899201      16.979107      -0.131179      33.193940 0.45778199E+03  0.10971515E+05                                 9.177306                            7.288713      -0.096133       1.944632                    0.999149      30.088033      89.160613       0.587251       0.435185      -1.045891      -0.014029       0.002703      -0.017637       0.022697      -0.000650       0.005393      -0.002831       0.038128      -0.027181      -0.015798      -0.008695       0.024493             10.172198      11.371906       2.504540       2.597016       8.840522      -2.519206      10.304167          -0.000005
          223              C      10.938457       0.317226      15.874795      -0.025996      30.597345 0.41557564E+03  0.97468208E+04                                 8.808401                            7.026759      -0.153759       1.946666                    0.998266      28.727285      84.916658       0.586141       0.445545      -1.037111      -0.011297      -0.018560       0.012781       0.025208      -0.000810      -0.007671       0.001148      -0.014358      -0.054703      -0.020838       0.004416       0.016423              9.685959      10.398726       2.170865       2.698577       8.958073      -2.651323       9.701077          -0.000002
          224              C       3.351443      17.106088      15.294101      -0.130158      31.256154 0.42942583E+03  0.10079538E+05                                 8.666864                            6.952148       0.194006       2.046054                    0.999459      28.986877      83.666497       0.618262       0.422067      -1.059065       0.013527      -0.000915       0.015335       0.020469      -0.007775       0.020102      -0.003327       0.002189       0.021191      -0.019537      -0.005329       0.024866              9.526437      10.196428       2.752290       2.173305       9.796939      -2.458412       8.585944          -0.000004
          225              C       2.700386      15.995795      15.817718       0.111816      27.102516 0.35751260E+03  0.80500152E+04                                 8.058363                            6.465677      -0.029450       2.009365                    0.999201      26.424302      75.749530       0.620344       0.438498      -1.044537       0.030835      -0.017739       0.046271       0.058365      -0.033917      -0.000866       0.038931       0.027955       0.047574      -0.059245       0.009171       0.050074              8.895216       9.610784       2.904993       1.847592       8.968114      -1.797117       8.106750          -0.000004
          226              C       4.083211       9.741953      11.904235      -0.077300      46.516376 0.51673464E+03  0.12676324E+05                                11.305847                            7.651185      -0.387525       1.857150                    0.998321      29.637464      86.849572       0.587705       0.424836      -1.059581       0.040425      -0.015914      -0.059544       0.073709      -0.004960       0.014142       0.033141       0.003238       0.065522      -0.037620      -0.006128       0.043748             14.525553       9.215622       0.658876      -4.736721      18.911025       3.984254      15.450012           0.000002
          227              C       3.389863       9.149912      12.939062       0.220158      32.693688 0.38585412E+03  0.88280013E+04                                 9.099047                            6.729844      -0.034280       1.998800                    0.999820      26.175641      74.874525       0.608203       0.440168      -1.046792      -0.019586      -0.063423       0.019760       0.069257       0.014114       0.005301       0.008324      -0.024862      -0.014588      -0.016590      -0.007904       0.024495             10.794941       7.576474       1.294394      -3.843172      13.644277       1.229323      11.164072           0.000002
          228              C       3.054087       9.873671      14.100451      -0.236095      38.221587 0.51007716E+03  0.12555312E+05                                 9.993838                            7.648606      -0.131933       1.915964                    0.998284      31.854987      95.548577       0.578568       0.430091      -1.049363       0.013948       0.013044       0.016197       0.025041       0.000798       0.004051      -0.011855       0.053357      -0.026861      -0.029282      -0.002281       0.031563             11.646034       7.381422       0.515808      -2.945049      15.778252       3.764720      11.778429           0.000002
          229              C       3.371928      11.214987      14.197234      -0.034630      40.452689 0.45598199E+03  0.10795268E+05                                10.241440                            7.140514       0.001087       2.004684                    0.999249      27.644335      78.476021       0.616990       0.419317      -1.067613       0.014837      -0.030409      -0.012045       0.035915      -0.014384       0.019089      -0.014552       0.000829      -0.044493      -0.026903      -0.006682       0.033585             12.755252       8.497856       0.813118      -5.000016      14.855575       3.063997      14.912325          -0.000000
          230              C       4.078092      11.859784      13.167370       0.062915      35.711637 0.41922048E+03  0.97560261E+04                                 9.519849                            6.906246      -0.139451       1.963111                    0.999359      27.024317      77.022260       0.616883       0.426651      -1.058913       0.018538       0.016553       0.009264       0.026523       0.004327      -0.009948      -0.004803      -0.032606      -0.032045      -0.020773      -0.002594       0.023366             11.485512       8.238522       2.645439      -3.996617      14.908566       0.673747      11.309447           0.000000
          231              C       4.490772      13.203169      13.269115      -0.225932      37.596572 0.49186927E+03  0.12008565E+05                                 9.873938                            7.504375      -0.106786       1.925305                    0.998798      31.655825      94.846195       0.584324       0.429349      -1.048858      -0.011015      -0.033184       0.013625       0.037525      -0.032601       0.022130       0.019036       0.030052       0.046319      -0.054873       0.019616       0.035257             11.386502       9.087616       3.552353      -3.736251      14.717480      -0.444920      10.354408          -0.000004
          232              C       5.226412      13.783141      12.261586       0.158211      34.031418 0.44315281E+03  0.10453099E+05                                 9.282330                            7.166640      -0.081204       1.972029                    0.999650      27.125843      77.737550       0.597456       0.434619      -1.054430       0.024116       0.046861       0.001991       0.052740       0.025699      -0.007876       0.013953      -0.089846      -0.072946      -0.045781      -0.019615       0.065396             10.673135       8.632308       2.966547      -3.437152      13.664178      -0.048664       9.722918          -0.000001
          233              C       5.583976      13.068003      11.120050      -0.178035      34.432936 0.45170789E+03  0.10754435E+05                                 9.192295                            7.080824       0.114288       1.998487                    0.999665      30.399277      88.825985       0.618066       0.416237      -1.061078      -0.001101      -0.022434       0.002601       0.022611       0.002427      -0.010956      -0.020181       0.014593       0.050586      -0.025660      -0.004659       0.030319             10.455173       8.055318       2.567968      -2.619505      14.780890       0.549114       8.529313           0.000001
          234              C       5.198210      11.753582      10.988525      -0.120698      34.200814 0.44750250E+03  0.10638446E+05                                 9.262024                            7.146343      -0.021380       1.965606                    0.999278      29.815162      87.295834       0.602032       0.427960      -1.052843       0.007769       0.009867       0.020057       0.023664      -0.006920      -0.006999       0.007328       0.005985       0.074118      -0.020028      -0.007776       0.027804             10.567504       8.081573       3.346808      -2.291044      15.309550       0.473866       8.311389           0.000003
          235              C       4.445908      11.108095      12.008462       0.039078      37.618528 0.44191024E+03  0.10418755E+05                                 9.858606                            7.089817      -0.092421       1.973081                    0.999488      27.540700      78.963855       0.609056       0.426547      -1.059152       0.024904       0.002264      -0.003092       0.025197       0.010515      -0.000604      -0.003864      -0.018489       0.010259      -0.015769       0.002088       0.013681             12.034660       8.074426       2.499286      -3.281814      17.296002       1.977601      10.733551           0.000002
          236              C       2.931060      11.951159      15.440515       0.607621      23.182938 0.24868272E+03  0.51667060E+04                                 7.602348                            5.654434      -0.244661       1.977351                    0.998920      22.653949      64.515882       0.611468       0.482130      -1.009603      -0.017196       0.010506       0.028462       0.034874       0.081282       0.001710      -0.033952       0.067781      -0.253819      -0.101274      -0.030525       0.131799              9.076176       6.003857      -2.475000      -2.018555       9.082138       1.871195      12.142533           0.000000
          237              C       2.406869       7.123801      13.832438       0.056415      22.350848 0.32548778E+03  0.71552081E+04                                 6.998543                            6.029116       0.143419       2.072295                    0.999526      26.092565      73.779816       0.665296       0.418797      -1.057167       0.038533      -0.045931      -0.092665       0.110368       0.029202      -0.027204      -0.026154      -0.052705       0.017515      -0.047481      -0.012399       0.059880              7.542115       7.292055       1.109465      -0.457335       9.840889      -0.361724       5.493401           0.000003
          238              C       2.427370       5.644561      13.460198      -0.484408      26.236726 0.42450248E+03  0.98895997E+04                                 7.420665                            6.605564       0.422044       2.091529                    0.999601      31.323367      88.726259       0.682082       0.385452      -1.088371      -0.001703       0.089400       0.014945       0.090657      -0.006345      -0.003675       0.013417      -0.075981      -0.023247      -0.034906      -0.010977       0.045883              7.859974       7.594385       0.779389      -0.101834      10.630274      -0.057462       5.355263           0.000002
          239              C       4.503573       8.894062      10.740365      -0.070909      47.098774 0.51413458E+03  0.12591230E+05                                11.377681                            7.621040      -0.439459       1.840668                    0.998275      29.605279      86.560263       0.590380       0.423626      -1.060792      -0.046699       0.052053       0.029988       0.076089       0.014811      -0.011620       0.034017      -0.033360       0.015686      -0.040733      -0.003421       0.044155             14.646418      11.372893      -5.615463       0.815884      13.826757       4.197278      18.739604           0.000003
          240              C       5.469896       7.922039      10.958746       0.203150      34.774974 0.39838473E+03  0.91795367E+04                                 9.439295                            6.804577      -0.079241       1.976581                    0.999782      26.570753      76.050608       0.609898       0.435844      -1.050324       0.035843      -0.027645       0.053991       0.070456      -0.001757       0.018905       0.005309      -0.012543       0.079982      -0.026949      -0.006932       0.033881             11.469373       9.893065      -4.966161       1.382712      10.913699       1.911743      13.601356           0.000002
          241              C       5.814643       7.007255       9.948734      -0.238842      40.093042 0.50560693E+03  0.12414914E+05                                10.289703                            7.602063      -0.122537       1.912824                    0.999307      31.939083      95.608183       0.581961       0.428629      -1.050511      -0.002733      -0.002587      -0.022907       0.023214       0.005169      -0.011232      -0.020965       0.039589      -0.099270      -0.044634       0.004674       0.039960             12.325563       9.085856      -3.326248       1.449577      10.516327       4.408466      17.374507           0.000001
          242              C       5.211010       7.027599       8.737714      -0.045855      40.604947 0.44470243E+03  0.10418545E+05                                10.111336                            6.935580       0.034749       2.009760                    0.999117      27.424002      76.386099       0.644527       0.405627      -1.081051      -0.001907       0.021826       0.036093       0.042222       0.022419      -0.003200      -0.006298       0.053356      -0.036466      -0.030093      -0.011332       0.041425             12.741989       9.657034      -4.948281       1.080300      13.097670       4.644014      15.471262           0.000001
          243              C       4.240842       8.030655       8.429995       0.063145      38.060756 0.43681310E+03  0.10225248E+05                                 9.833906                            6.986293      -0.162409       1.950438                    0.999066      27.056419      76.233968       0.624451       0.419015      -1.068407      -0.016106      -0.005819      -0.018124       0.024935      -0.012298       0.017843      -0.001341       0.010155       0.025248      -0.021120      -0.004130       0.025250             11.935242      10.078596      -4.947543       2.706010      10.871104       1.592373      14.856025           0.000002
          244              C       3.602606       8.155132       7.137082      -0.218107      39.523942 0.49748627E+03  0.12164868E+05                                10.203323                            7.550798      -0.119636       1.923401                    0.998715      31.450180      93.916488       0.582833       0.429770      -1.049925       0.014950      -0.027107       0.026387       0.040676       0.035817      -0.029492       0.017835       0.005049       0.020769      -0.056871       0.019090       0.037781             11.776656      10.469567      -4.708813       3.038848      10.198130       0.716288      14.662272           0.000004
          245              C       2.683702       9.137499       6.936072       0.171113      36.470446 0.44419530E+03  0.10510742E+05                                 9.814141                            7.238064      -0.195350       1.938272                    0.999531      27.272241      78.938191       0.585254       0.442285      -1.047145      -0.033007       0.004350      -0.038673       0.051029      -0.002101       0.031063       0.008832       0.004275       0.132043      -0.035151      -0.022150       0.057301             11.473575       9.692890      -4.025484       2.188403       9.706929       1.795179      15.020907           0.000004
          246              C       2.319730      10.047801       7.941120      -0.168491      35.268462 0.43976491E+03  0.10451780E+05                                 9.445171                            7.058172      -0.032154       1.955802                    0.999249      30.660086      90.968238       0.606654       0.424810      -1.050473       0.003554      -0.011279       0.013824       0.018192      -0.006404      -0.006204      -0.012495      -0.017033      -0.108387      -0.039619       0.009328       0.030291             10.752391       8.997828      -2.967013       2.119793       8.399865       2.165745      14.859479           0.000008
          247              C       2.945151       9.992631       9.139733      -0.127981      36.034314 0.45915875E+03  0.10992271E+05                                 9.598091                            7.239047      -0.056206       1.949590                    0.999502      30.173745      88.822517       0.597792       0.427988      -1.052220       0.004888      -0.024433      -0.016697       0.029994      -0.003545      -0.014462       0.008995      -0.020669      -0.013481      -0.021215       0.001279       0.019936             10.977147       9.862745      -3.311374       3.466911       8.789564       1.107990      14.279131           0.000004
          248              C       3.905066       8.974058       9.469786       0.038560      38.389129 0.44127367E+03  0.10379318E+05                                 9.919722                            7.041945      -0.099648       1.969709                    0.999476      27.455532      78.117613       0.617926       0.421414      -1.064480      -0.020862       0.001738       0.002312       0.021062      -0.007633       0.006353      -0.007398       0.007420       0.004280      -0.010394      -0.004163       0.014558             12.026192       9.722799      -4.064065       3.024665      10.153867       2.046853      16.201909           0.000003
          249              C       5.558319       5.926616       7.755000       0.677413      21.569857 0.23094209E+03  0.47078274E+04                                 7.287718                            5.490393      -0.175675       2.021924                    0.998791      21.482508      60.503417       0.613838       0.489480      -1.006289       0.010900      -0.043212      -0.043590       0.062339       0.025981      -0.004983      -0.109614      -0.037486       0.104789      -0.097371      -0.034204       0.131575              8.606813       8.378596      -1.820258       0.031783       8.598020       4.083431       8.843823           0.000000
          250              C       6.345224       6.603136      12.760387       0.061253      22.080962 0.34039046E+03  0.75886843E+04                                 7.009510                            6.239933      -0.044738       2.007150                    0.998768      26.618613      76.508595       0.640476       0.428957      -1.047852      -0.025453       0.097929       0.060549       0.117916      -0.003715       0.015472      -0.030410      -0.056825       0.037727      -0.039885      -0.010235       0.050121              7.404703       6.904799      -1.123622       0.783500       6.747081      -0.893917       8.562228           0.000001
          251              C       6.181180       6.699683      14.246866      -0.486357      25.534713 0.42375731E+03  0.99092916E+04                                 7.314932                            6.604962       0.367203       2.081441                    0.998270      31.558779      90.793514       0.678463       0.386060      -1.083399       0.013432       0.007897      -0.084138       0.085568      -0.006373      -0.007186       0.004555      -0.028542       0.099596      -0.032798      -0.001945       0.034743              7.573611       7.647052      -0.374094       0.627712       6.178796       0.027575       8.894985           0.000004
          252              C      -1.304611      16.892305      13.070587      -0.060163      47.234247 0.48594665E+03  0.11746200E+05                                11.412255                            7.420203      -0.532114       1.819061                    0.997824      29.085102      84.764580       0.596380       0.424888      -1.058932      -0.017167       0.048111      -0.048270       0.070281       0.020979       0.015651      -0.014649       0.002711       0.105796      -0.044402       0.003344       0.041058             14.936929      11.331119      -5.131721      -2.061610      14.432334      -4.069403      19.047333          -0.000002
          253              C      -0.481827      15.823390      13.279042       0.211806      34.819453 0.37385565E+03  0.84624769E+04                                 9.404506                            6.565260       0.083219       2.038728                    0.999854      25.790912      72.712475       0.625866       0.432346      -1.054443       0.047069      -0.036588      -0.034099       0.068679      -0.006432      -0.013121       0.008801       0.009377       0.025142      -0.012730      -0.009258       0.021989             11.636653       9.623372      -5.551069      -1.079653      12.242129      -1.853588      13.044458          -0.000002
          254              C      -0.401089      15.213074      14.542176      -0.243913      40.281921 0.51598421E+03  0.12730469E+05                                10.338774                            7.684847      -0.164639       1.899579                    0.999014      32.046458      96.066368       0.578406       0.429206      -1.050469      -0.008496       0.004011       0.019517       0.021661       0.017562       0.007897       0.008183       0.004127      -0.112951      -0.039364       0.001160       0.038204             12.264595       9.313625      -3.664909      -1.672928      10.318152      -2.446789      17.162008          -0.000004
          255              C      -1.162358      15.678914      15.591893      -0.060330      41.396247 0.45213301E+03  0.10642438E+05                                10.256321                            7.004073       0.069117       2.019782                    0.999311      27.626840      77.270087       0.639536       0.406880      -1.079626       0.002232       0.008333      -0.040686       0.041590       0.020826      -0.009859       0.013943       0.033992      -0.041248      -0.034042       0.000084       0.033958             13.020990      10.334927      -5.450270      -0.067045      12.360737      -4.377030      16.367306          -0.000004
          256              C      -2.064600      16.744036      15.400810       0.073282      37.349936 0.41448649E+03  0.95922977E+04                                 9.744669                            6.825721      -0.140929       1.963229                    0.999116      26.684088      75.168081       0.627879       0.421520      -1.065023      -0.013787       0.006697       0.017951       0.023604      -0.013748      -0.011528       0.005180       0.001221      -0.000262      -0.015421      -0.005356       0.020777             11.921056      11.004962      -5.898683      -2.042346      11.559103      -1.555463      13.199102          -0.000003
          257              C       3.535935       0.031033      16.435637      -0.227164      38.423145 0.47266656E+03  0.11416308E+05                                 9.980117                            7.344600      -0.116871       1.923358                    0.999115      31.280307      92.975526       0.592547       0.427969      -1.050541       0.033793      -0.028414      -0.013190       0.046079       0.040589       0.024232      -0.002409       0.008416       0.043176      -0.053047       0.009116       0.043931             11.545776      11.119443      -5.654817      -2.134126      11.113315      -0.924836      12.404571          -0.000005
          258              C       2.725967       1.065467      16.160179       0.176054      34.430095 0.42527512E+03  0.99415358E+04                                 9.382715                            7.043711      -0.087380       1.972725                    0.999557      26.817013      76.832073       0.598905       0.437486      -1.051335      -0.028226       0.028444       0.030460       0.050334      -0.017072      -0.041873       0.023789       0.022595       0.090462      -0.035686      -0.031808       0.067494             10.779180       9.885502      -4.490912      -1.453057      10.392464      -1.935450      12.059574          -0.000002
          259              C       2.655481       1.706816      14.926824      -0.174639      36.462492 0.45840143E+03  0.11002103E+05                                 9.711764                            7.248913      -0.063586       1.945201                    0.999174      30.795784      91.650140       0.593670       0.429864      -1.047966       0.016097      -0.003730      -0.008900       0.018768       0.000014       0.012593      -0.005874      -0.017800      -0.063011      -0.027243       0.006800       0.020443             11.150566      10.229114      -4.514655      -2.342751      10.795109      -1.266124      12.427475          -0.000001
          260              C       3.411623       1.220632      13.914331      -0.116832      35.337743 0.45044074E+03  0.10756762E+05                                 9.543242                            7.211828      -0.104876       1.938597                    0.999165      30.124324      89.235858       0.592349       0.432996      -1.046749       0.003119      -0.011789       0.023490       0.026466       0.004787       0.012666      -0.017966      -0.027884       0.023574      -0.027058      -0.000532       0.027590             10.967093      11.084400      -5.143607      -3.319424      10.305503       0.418402      11.511377          -0.000004
          261              C       4.318992       0.124132      14.100451       0.041551      38.739869 0.43544594E+03  0.10233419E+05                                10.071397                            7.047990      -0.209556       1.938457                    0.999167      27.445470      78.685546       0.609245       0.427787      -1.057885      -0.005389       0.018274       0.002909       0.019273      -0.011186       0.000272       0.005203      -0.000265      -0.003808      -0.012003      -0.000739       0.012742             12.406702      11.104628      -5.173107      -3.491911      11.015107      -0.922363      15.100371          -0.000002
          262              C      -0.961149      14.968258      16.902178       0.688743      21.537242 0.22210354E+03  0.44884229E+04                                 7.277821                            5.387398      -0.229597       2.008835                    0.998756      21.286829      59.897891       0.618492       0.490043      -1.004941       0.014814      -0.024535       0.059995       0.066489       0.023116       0.011527       0.102364      -0.109935      -0.086799      -0.093446      -0.044083       0.137529              8.657422       8.464629      -1.576326      -0.207593       6.493205      -3.514877      11.014432          -0.000002
          263              C       1.076593      14.257946      12.316181       0.077190      22.504273 0.30747266E+03  0.66807204E+04                                 7.062387                            5.883225       0.089243       2.057577                    0.999496      25.761164      73.026559       0.667780       0.422139      -1.052372      -0.015710       0.050923      -0.095415       0.109288      -0.025599      -0.010898       0.014163      -0.009680      -0.058099      -0.024694      -0.016324       0.041018              7.900174       7.786611      -2.391631      -1.701270       8.563205       1.472474       7.350705          -0.000002
          264              C       1.650748      13.933824      11.038157      -0.488184      25.991822 0.41459537E+03  0.96527999E+04                                 7.464411                            6.589411       0.204265       2.026023                    0.998452      31.644438      91.167629       0.669849       0.392735      -1.077582      -0.034008       0.024506       0.070941       0.082400      -0.005820      -0.022577       0.010723      -0.001564       0.085772      -0.024804      -0.016073       0.040877              7.923308       7.561076      -1.083822      -1.665734       8.327278       0.850222       7.881569           0.000000
          265              C       2.001864       1.451655       5.094725       0.077997      26.501389 0.34371067E+03  0.76299287E+04                                 7.737292                            6.205248       0.297124       2.102275                    0.999856      26.401341      74.079225       0.656783       0.420104      -1.060425       0.051007      -0.002180      -0.019826       0.054768      -0.037684      -0.009504      -0.011504       0.040586       0.088060      -0.059916       0.027071       0.032845              8.507534       9.535701       2.589360      -1.873947       7.604880       1.517227       8.382023          -0.000007
          266              C       1.350808       0.341363       4.571107      -0.131179      33.193940 0.45778199E+03  0.10971515E+05                                 9.177306                            7.288713      -0.096133       1.944632                    0.999149      30.088033      89.160613       0.587251       0.435185      -1.045891       0.014029      -0.002703      -0.017637       0.022697      -0.000650      -0.005393       0.002831       0.038128      -0.027181      -0.015798      -0.008695       0.024493             10.172198      11.371906       2.504540      -2.597016       8.840522       2.519207      10.304167          -0.000005
          267              C      -4.530398      16.923338       3.466795      -0.025996      30.597345 0.41557564E+03  0.97468209E+04                                 8.808401                            7.026759      -0.153759       1.946666                    0.998266      28.727285      84.916659       0.586141       0.445545      -1.037111       0.011297       0.018560       0.012781       0.025208      -0.000810       0.007671      -0.001148      -0.014358      -0.054703      -0.020838       0.004416       0.016423              9.685959      10.398726       2.170865      -2.698577       8.958074       2.651323       9.701077          -0.000002
          268              C       3.056616       0.134476       2.886101      -0.130158      31.256155 0.42942586E+03  0.10079539E+05                                 8.666864                            6.952148       0.194006       2.046054                    0.999459      28.986878      83.666499       0.618262       0.422067      -1.059065      -0.013527       0.000915       0.015335       0.020469      -0.007775      -0.020102       0.003327       0.002189       0.021191      -0.019537      -0.005329       0.024866              9.526437      10.196428       2.752290      -2.173305       9.796939       2.458412       8.585944          -0.000004
          269              C       3.707673       1.244769       3.409718       0.111816      27.102516 0.35751258E+03  0.80500146E+04                                 8.058363                            6.465677      -0.029450       2.009364                    0.999201      26.424302      75.749530       0.620344       0.438498      -1.044537      -0.030835       0.017739       0.046271       0.058365      -0.033917       0.000866      -0.038931       0.027955       0.047574      -0.059245       0.009171       0.050074              8.895216       9.610784       2.904993      -1.847592       8.968114       1.797117       8.106750          -0.000004
          270              C       2.324848       7.498611      24.312235      -0.077300      46.516376 0.51673464E+03  0.12676324E+05                                11.305847                            7.651185      -0.387525       1.857150                    0.998321      29.637464      86.849570       0.587705       0.424836      -1.059581      -0.040425       0.015914      -0.059544       0.073709      -0.004960      -0.014142      -0.033141       0.003238       0.065522      -0.037620      -0.006128       0.043748             14.525552       9.215622       0.658876       4.736721      18.911025      -3.984254      15.450011           0.000003
          271              C       3.018196       8.090652       0.531062       0.220158      32.693690 0.38585415E+03  0.88280021E+04                                 9.099047                            6.729844      -0.034280       1.998800                    0.999820      26.175642      74.874527       0.608203       0.440168      -1.046792       0.019586       0.063423       0.019760       0.069257       0.014114      -0.005301      -0.008324      -0.024862      -0.014588      -0.016590      -0.007904       0.024495             10.794941       7.576474       1.294394       3.843173      13.644277      -1.229323      11.164072           0.000002
          272              C       3.353972       7.366893       1.692451      -0.236095      38.221587 0.51007717E+03  0.12555313E+05                                 9.993838                            7.648606      -0.131933       1.915964                    0.998284      31.854987      95.548577       0.578568       0.430091      -1.049363      -0.013948      -0.013044       0.016197       0.025041       0.000798      -0.004051       0.011855       0.053357      -0.026861      -0.029282      -0.002281       0.031563             11.646034       7.381422       0.515808       2.945049      15.778252      -3.764720      11.778429           0.000002
          273              C       3.036131       6.025577       1.789234      -0.034630      40.452689 0.45598199E+03  0.10795268E+05                                10.241439                            7.140513       0.001087       2.004684                    0.999249      27.644335      78.476018       0.616990       0.419317      -1.067613      -0.014837       0.030409      -0.012045       0.035915      -0.014384      -0.019089       0.014552       0.000829      -0.044493      -0.026903      -0.006682       0.033585             12.755251       8.497856       0.813117       5.000015      14.855574      -3.063997      14.912325          -0.000000
          274              C       2.329967       5.380780       0.759370       0.062915      35.711637 0.41922048E+03  0.97560262E+04                                 9.519849                            6.906246      -0.139451       1.963111                    0.999359      27.024317      77.022260       0.616883       0.426651      -1.058913      -0.018538      -0.016553       0.009264       0.026523       0.004327       0.009948       0.004803      -0.032606      -0.032045      -0.020773      -0.002594       0.023366             11.485512       8.238522       2.645439       3.996617      14.908566      -0.673747      11.309447           0.000000
          275              C       1.917287       4.037395       0.861115      -0.225932      37.596569 0.49186923E+03  0.12008564E+05                                 9.873938                            7.504374      -0.106786       1.925305                    0.998798      31.655824      94.846189       0.584325       0.429349      -1.048858       0.011015       0.033184       0.013625       0.037525      -0.032601      -0.022130      -0.019036       0.030052       0.046319      -0.054873       0.019616       0.035257             11.386501       9.087615       3.552353       3.736250      14.717479       0.444920      10.354408          -0.000004
          276              C       1.181647       3.457423      24.669586       0.158211      34.031420 0.44315284E+03  0.10453099E+05                                 9.282330                            7.166640      -0.081204       1.972029                    0.999650      27.125844      77.737551       0.597456       0.434619      -1.054430      -0.024116      -0.046861       0.001991       0.052740       0.025699       0.007876      -0.013953      -0.089846      -0.072946      -0.045781      -0.019615       0.065396             10.673135       8.632308       2.966547       3.437152      13.664177       0.048664       9.722918          -0.000001
          277              C       0.824083       4.172561      23.528050      -0.178035      34.432937 0.45170792E+03  0.10754436E+05                                 9.192295                            7.080824       0.114288       1.998487                    0.999665      30.399278      88.825989       0.618066       0.416237      -1.061078       0.001101       0.022434       0.002601       0.022611       0.002427       0.010956       0.020181       0.014593       0.050586      -0.025660      -0.004659       0.030319             10.455174       8.055318       2.567968       2.619505      14.780890      -0.549114       8.529313           0.000001
          278              C       1.209849       5.486982      23.396525      -0.120698      34.200814 0.44750249E+03  0.10638446E+05                                 9.262024                            7.146342      -0.021380       1.965606                    0.999278      29.815162      87.295833       0.602032       0.427960      -1.052843      -0.007769      -0.009867       0.020057       0.023664      -0.006920       0.006999      -0.007328       0.005985       0.074118      -0.020028      -0.007776       0.027804             10.567504       8.081573       3.346808       2.291044      15.309550      -0.473866       8.311389           0.000003
          279              C       1.962151       6.132469      24.416462       0.039078      37.618528 0.44191023E+03  0.10418755E+05                                 9.858606                            7.089818      -0.092421       1.973081                    0.999488      27.540700      78.963857       0.609056       0.426547      -1.059152      -0.024904      -0.002264      -0.003092       0.025197       0.010515       0.000604       0.003864      -0.018489       0.010259      -0.015769       0.002088       0.013681             12.034660       8.074426       2.499286       3.281814      17.296003      -1.977601      10.733552           0.000002
          280              C       3.476999       5.289405       3.032515       0.607621      23.182938 0.24868272E+03  0.51667059E+04                                 7.602348                            5.654434      -0.244661       1.977351                    0.998920      22.653949      64.515883       0.611468       0.482130      -1.009603       0.017196      -0.010506       0.028462       0.034874       0.081282      -0.001710       0.033952       0.067781      -0.253819      -0.101274      -0.030525       0.131799              9.076176       6.003857      -2.475000       2.018555       9.082139      -1.871195      12.142533          -0.000000
          281              C       4.001190      10.116763       1.424438       0.056415      22.350849 0.32548781E+03  0.71552089E+04                                 6.998543                            6.029116       0.143419       2.072295                    0.999526      26.092566      73.779819       0.665296       0.418797      -1.057167      -0.038533       0.045931      -0.092665       0.110368       0.029202       0.027204       0.026154      -0.052705       0.017515      -0.047481      -0.012399       0.059880              7.542115       7.292055       1.109465       0.457335       9.840889       0.361724       5.493401           0.000003
          282              C       3.980689      11.596003       1.052198      -0.484408      26.236725 0.42450247E+03  0.98895993E+04                                 7.420664                            6.605563       0.422044       2.091529                    0.999601      31.323367      88.726256       0.682082       0.385452      -1.088372       0.001703      -0.089400       0.014946       0.090657      -0.006345       0.003675      -0.013417      -0.075981      -0.023247      -0.034906      -0.010977       0.045883              7.859973       7.594385       0.779389       0.101834      10.630273       0.057462       5.355262           0.000002
          283              C       1.904486       8.346502      23.148365      -0.070909      47.098772 0.51413455E+03  0.12591229E+05                                11.377681                            7.621041      -0.439459       1.840668                    0.998275      29.605278      86.560262       0.590380       0.423626      -1.060792       0.046699      -0.052053       0.029988       0.076089       0.014811       0.011620      -0.034017      -0.033360       0.015686      -0.040733      -0.003421       0.044155             14.646418      11.372893      -5.615463      -0.815884      13.826757      -4.197278      18.739604           0.000003
          284              C       0.938163       9.318525      23.366746       0.203150      34.774972 0.39838470E+03  0.91795360E+04                                 9.439295                            6.804577      -0.079241       1.976581                    0.999782      26.570752      76.050605       0.609898       0.435844      -1.050324      -0.035843       0.027645       0.053991       0.070456      -0.001757      -0.018905      -0.005309      -0.012543       0.079982      -0.026949      -0.006932       0.033881             11.469373       9.893065      -4.966161      -1.382712      10.913699      -1.911743      13.601355           0.000002
          285              C       0.593416      10.233309      22.356734      -0.238842      40.093041 0.50560690E+03  0.12414914E+05                                10.289703                            7.602063      -0.122537       1.912824                    0.999307      31.939083      95.608183       0.581961       0.428629      -1.050511       0.002732       0.002587      -0.022907       0.023214       0.005169       0.011232       0.020965       0.039589      -0.099270      -0.044634       0.004674       0.039960             12.325563       9.085856      -3.326248      -1.449577      10.516327      -4.408466      17.374507           0.000001
          286              C       1.197049      10.212965      21.145714      -0.045855      40.604947 0.44470243E+03  0.10418544E+05                                10.111336                            6.935580       0.034749       2.009760                    0.999117      27.424002      76.386099       0.644527       0.405627      -1.081051       0.001907      -0.021826       0.036092       0.042222       0.022419       0.003200       0.006298       0.053356      -0.036466      -0.030093      -0.011332       0.041425             12.741989       9.657034      -4.948281      -1.080300      13.097671      -4.644014      15.471262           0.000001
          287              C       2.167217       9.209909      20.837995       0.063145      38.060758 0.43681312E+03  0.10225248E+05                                 9.833906                            6.986294      -0.162410       1.950438                    0.999066      27.056420      76.233971       0.624451       0.419015      -1.068407       0.016106       0.005819      -0.018124       0.024935      -0.012298      -0.017843       0.001341       0.010155       0.025248      -0.021120      -0.004130       0.025250             11.935242      10.078596      -4.947543      -2.706010      10.871104      -1.592374      14.856025           0.000002
          288              C       2.805453       9.085432      19.545082      -0.218107      39.523945 0.49748634E+03  0.12164870E+05                                10.203323                            7.550798      -0.119636       1.923401                    0.998715      31.450181      93.916491       0.582833       0.429770      -1.049925      -0.014950       0.027107       0.026387       0.040676       0.035817       0.029492      -0.017835       0.005049       0.020769      -0.056871       0.019090       0.037781             11.776656      10.469567      -4.708813      -3.038848      10.198130      -0.716288      14.662272           0.000004
          289              C       3.724357       8.103065      19.344072       0.171113      36.470445 0.44419529E+03  0.10510742E+05                                 9.814141                            7.238064      -0.195350       1.938272                    0.999531      27.272241      78.938186       0.585254       0.442285      -1.047145       0.033007      -0.004350      -0.038673       0.051029      -0.002101      -0.031063      -0.008832       0.004275       0.132043      -0.035151      -0.022150       0.057301             11.473574       9.692890      -4.025484      -2.188403       9.706928      -1.795179      15.020906           0.000004
          290              C       4.088329       7.192763      20.349120      -0.168491      35.268459 0.43976486E+03  0.10451779E+05                                 9.445170                            7.058172      -0.032154       1.955802                    0.999249      30.660085      90.968235       0.606654       0.424810      -1.050473      -0.003554       0.011279       0.013824       0.018192      -0.006403       0.006204       0.012495      -0.017033      -0.108387      -0.039619       0.009328       0.030291             10.752390       8.997828      -2.967014      -2.119793       8.399865      -2.165745      14.859478           0.000008
          291              C       3.462908       7.247933      21.547733      -0.127981      36.034314 0.45915876E+03  0.10992271E+05                                 9.598091                            7.239046      -0.056206       1.949590                    0.999502      30.173745      88.822515       0.597792       0.427988      -1.052220      -0.004888       0.024433      -0.016697       0.029994      -0.003545       0.014462      -0.008995      -0.020669      -0.013481      -0.021215       0.001279       0.019936             10.977146       9.862744      -3.311374      -3.466911       8.789564      -1.107990      14.279130           0.000003
          292              C       2.502993       8.266506      21.877786       0.038560      38.389127 0.44127365E+03  0.10379317E+05                                 9.919722                            7.041945      -0.099648       1.969709                    0.999476      27.455531      78.117611       0.617926       0.421414      -1.064480       0.020862      -0.001738       0.002312       0.021062      -0.007633      -0.006353       0.007398       0.007420       0.004280      -0.010394      -0.004163       0.014558             12.026192       9.722799      -4.064065      -3.024665      10.153867      -2.046853      16.201909           0.000003
          293              C       0.849740      11.313948      20.163000       0.677413      21.569858 0.23094211E+03  0.47078279E+04                                 7.287718                            5.490393      -0.175675       2.021924                    0.998791      21.482509      60.503421       0.613838       0.489480      -1.006289      -0.010900       0.043212      -0.043590       0.062339       0.025981       0.004983       0.109614      -0.037486       0.104789      -0.097371      -0.034204       0.131575              8.606813       8.378596      -1.820258      -0.031782       8.598020      -4.083431       8.843824           0.000000
          294              C       0.062835      10.637428       0.352387       0.061253      22.080964 0.34039048E+03  0.75886850E+04                                 7.009510                            6.239934      -0.044738       2.007150                    0.998768      26.618614      76.508598       0.640476       0.428957      -1.047852       0.025453      -0.097929       0.060549       0.117916      -0.003715      -0.015472       0.030410      -0.056825       0.037727      -0.039885      -0.010235       0.050121              7.404703       6.904799      -1.123622      -0.783500       6.747081       0.893917       8.562228           0.000001
          295              C       0.226879      10.540881       1.838866      -0.486357      25.534712 0.42375729E+03  0.99092912E+04                                 7.314932                            6.604962       0.367203       2.081441                    0.998270      31.558779      90.793516       0.678463       0.386060      -1.083399      -0.013432      -0.007897      -0.084138       0.085568      -0.006373       0.007186      -0.004555      -0.028542       0.099596      -0.032798      -0.001945       0.034743              7.573611       7.647052      -0.374094      -0.627712       6.178796      -0.027575       8.894985           0.000004
          296              C       7.712670       0.348259       0.662587      -0.060163      47.234247 0.48594664E+03  0.11746200E+05                                11.412256                            7.420203      -0.532114       1.819061                    0.997824      29.085102      84.764583       0.596380       0.424888      -1.058932       0.017167      -0.048111      -0.048270       0.070281       0.020979      -0.015651       0.014649       0.002711       0.105796      -0.044402       0.003344       0.041058             14.936929      11.331119      -5.131722       2.061610      14.432335       4.069404      19.047334          -0.000002
          297              C       6.889886       1.417174       0.871042       0.211806      34.819451 0.37385562E+03  0.84624763E+04                                 9.404506                            6.565260       0.083219       2.038728                    0.999854      25.790911      72.712474       0.625866       0.432346      -1.054442      -0.047069       0.036588      -0.034099       0.068679      -0.006432       0.013121      -0.008801       0.009377       0.025142      -0.012730      -0.009258       0.021989             11.636653       9.623372      -5.551070       1.079652      12.242129       1.853588      13.044459          -0.000002
          298              C       6.809148       2.027490       2.134176      -0.243913      40.281921 0.51598419E+03  0.12730469E+05                                10.338774                            7.684847      -0.164639       1.899579                    0.999014      32.046459      96.066371       0.578406       0.429206      -1.050469       0.008496      -0.004011       0.019517       0.021661       0.017562      -0.007897      -0.008183       0.004126      -0.112951      -0.039364       0.001160       0.038204             12.264595       9.313625      -3.664909       1.672927      10.318152       2.446789      17.162008          -0.000004
          299              C       7.570417       1.561650       3.183893      -0.060330      41.396248 0.45213301E+03  0.10642438E+05                                10.256322                            7.004074       0.069116       2.019782                    0.999311      27.626840      77.270089       0.639536       0.406880      -1.079626      -0.002232      -0.008333      -0.040686       0.041590       0.020826       0.009859      -0.013943       0.033992      -0.041248      -0.034042       0.000084       0.033958             13.020990      10.334927      -5.450270       0.067045      12.360737       4.377030      16.367306          -0.000004
          300              C       8.472659       0.496528       2.992810       0.073282      37.349937 0.41448652E+03  0.95922982E+04                                 9.744669                            6.825721      -0.140929       1.963229                    0.999116      26.684089      75.168081       0.627879       0.421520      -1.065023       0.013787      -0.006697       0.017951       0.023604      -0.013748       0.011528      -0.005180       0.001221      -0.000262      -0.015421      -0.005356       0.020777             11.921055      11.004961      -5.898683       2.042346      11.559103       1.555463      13.199101          -0.000003
          301              C       9.280065      -0.031033       4.027637      -0.227164      38.423139 0.47266649E+03  0.11416305E+05                                 9.980116                            7.344599      -0.116871       1.923358                    0.999115      31.280304      92.975511       0.592547       0.427969      -1.050541      -0.033793       0.028414      -0.013190       0.046079       0.040589      -0.024232       0.002409       0.008416       0.043176      -0.053047       0.009116       0.043931             11.545774      11.119441      -5.654816       2.134126      11.113313       0.924836      12.404569          -0.000005
          302              C       3.682092      16.175097       3.752179       0.176054      34.430092 0.42527509E+03  0.99415350E+04                                 9.382715                            7.043711      -0.087380       1.972725                    0.999557      26.817012      76.832066       0.598905       0.437486      -1.051335       0.028226      -0.028443       0.030460       0.050334      -0.017072       0.041873      -0.023789       0.022595       0.090462      -0.035686      -0.031808       0.067494             10.779179       9.885501      -4.490911       1.453057      10.392463       1.935450      12.059573          -0.000002
          303              C       3.752578      15.533748       2.518824      -0.174639      36.462492 0.45840143E+03  0.11002103E+05                                 9.711764                            7.248913      -0.063586       1.945201                    0.999174      30.795784      91.650141       0.593670       0.429864      -1.047966      -0.016097       0.003730      -0.008900       0.018768       0.000014      -0.012593       0.005874      -0.017800      -0.063011      -0.027243       0.006800       0.020443             11.150566      10.229115      -4.514655       2.342751      10.795109       1.266123      12.427475          -0.000001
          304              C       2.996436      16.019932       1.506331      -0.116832      35.337742 0.45044074E+03  0.10756762E+05                                 9.543242                            7.211828      -0.104876       1.938597                    0.999165      30.124323      89.235857       0.592349       0.432996      -1.046749      -0.003119       0.011789       0.023490       0.026466       0.004787      -0.012666       0.017966      -0.027884       0.023574      -0.027058      -0.000532       0.027590             10.967094      11.084400      -5.143608       3.319424      10.305503      -0.418402      11.511378          -0.000004
          305              C       2.089067      17.116432       1.692451       0.041551      38.739871 0.43544597E+03  0.10233419E+05                                10.071397                            7.047989      -0.209556       1.938457                    0.999167      27.445471      78.685547       0.609245       0.427787      -1.057885       0.005389      -0.018274       0.002909       0.019273      -0.011186      -0.000272      -0.005203      -0.000265      -0.003808      -0.012003      -0.000739       0.012742             12.406702      11.104628      -5.173108       3.491911      11.015107       0.922363      15.100370          -0.000002
          306              C       7.369208       2.272306       4.494178       0.688743      21.537242 0.22210354E+03  0.44884230E+04                                 7.277821                            5.387398      -0.229597       2.008835                    0.998756      21.286829      59.897891       0.618492       0.490043      -1.004941      -0.014814       0.024535       0.059995       0.066489       0.023116      -0.011527      -0.102364      -0.109935      -0.086799      -0.093446      -0.044083       0.137529              8.657422       8.464629      -1.576326       0.207593       6.493205       3.514877      11.014432          -0.000002
          307              C       5.331466       2.982618      24.724181       0.077190      22.504271 0.30747263E+03  0.66807197E+04                                 7.062386                            5.883224       0.089243       2.057577                    0.999496      25.761163      73.026556       0.667780       0.422139      -1.052372       0.015710      -0.050923      -0.095415       0.109288      -0.025599       0.010898      -0.014163      -0.009680      -0.058099      -0.024694      -0.016324       0.041018              7.900173       7.786611      -2.391631       1.701270       8.563204      -1.472473       7.350705          -0.000002
          308              C       4.757311       3.306740      23.446157      -0.488185      25.991822 0.41459538E+03  0.96528004E+04                                 7.464411                            6.589412       0.204265       2.026024                    0.998452      31.644438      91.167629       0.669849       0.392735      -1.077582       0.034008      -0.024506       0.070941       0.082400      -0.005820       0.022576      -0.010723      -0.001564       0.085772      -0.024804      -0.016073       0.040877              7.923308       7.561076      -1.083823       1.665734       8.327278      -0.850222       7.881570           0.000001
          309              N      -3.228298      15.336516      20.304451      -0.358232      42.370019 0.64714657E+03  0.16422237E+05                                10.000143                            8.160861       0.175548       2.048375                    0.999416      30.065538      83.284695       0.625426       0.385923      -1.109926      -0.100152       0.210368       0.085404       0.248151       0.067972       0.050222      -0.059172       0.119609       0.170731      -0.146635       0.050448       0.096187             11.178101      12.484201      -3.201607       3.262157       9.522573       1.024967      11.527530          -0.000003
          310              N       9.636357       1.904048       7.896451      -0.358232      42.370018 0.64714655E+03  0.16422236E+05                                10.000143                            8.160861       0.175548       2.048375                    0.999416      30.065538      83.284692       0.625426       0.385923      -1.109926       0.100152      -0.210368       0.085404       0.248151       0.067972      -0.050222       0.059172       0.119609       0.170730      -0.146635       0.050448       0.096187             11.178100      12.484200      -3.201607      -3.262157       9.522572      -1.024967      11.527529          -0.000003
          311              N       3.228403      15.336516      16.919549      -0.358228      42.341448 0.64670568E+03  0.16407638E+05                                 9.994981                            8.157461       0.238629       2.064633                    0.999008      30.054686      83.235804       0.625651       0.385864      -1.110010       0.099104       0.210289      -0.085829       0.247810      -0.068585       0.051293       0.058889       0.121180       0.173196      -0.147891       0.050076       0.097816             11.171777      12.475725       3.197093       3.261402       9.516413      -1.025539      11.523193          -0.000004
          312              N       3.179656       1.904048       4.511549      -0.358229      42.341453 0.64670576E+03  0.16407641E+05                                 9.994982                            8.157461       0.238629       2.064633                    0.999008      30.054688      83.235810       0.625651       0.385864      -1.110010      -0.099104      -0.210289      -0.085829       0.247810      -0.068585      -0.051293      -0.058889       0.121180       0.173196      -0.147891       0.050076       0.097816             11.171778      12.475726       3.197093      -3.261403       9.516414       1.025539      11.523194          -0.000004
          313             Cl       7.024502      15.437546       0.005460      -0.123841     111.034277 0.25634857E+04  0.87757762E+05                                15.784838                           13.685259       1.752407       2.242452                    0.999246      63.749792     177.220190       0.653048       0.273972      -1.264517      -0.016004       0.017061      -0.011956       0.026270      -0.212342      -0.003933      -0.040104      -0.524842      -0.626218      -0.242406      -0.201576       0.443982             18.090856      14.425299      -6.106021      -0.457480      29.156226       0.322520      10.691044          -0.000010
          314             Cl      -1.902888       9.248528       7.046007      -0.125846     113.831389 0.25666324E+04  0.87965068E+05                                16.112047                           13.700791       1.537531       2.177996                    0.999740      64.186630     179.018022       0.651629       0.274258      -1.263144       0.015599      -0.070456       0.020974       0.075149       0.046072       0.279166       0.004898       0.150243       0.973573      -0.272437      -0.193999       0.466437             18.476143      15.510339       1.258734       7.691973      10.148970       1.124951      29.769120           0.000016
          315             Cl      11.083283       1.750607      19.765944      -0.137003     104.285581 0.24429304E+04  0.82766614E+05                                15.127005                           13.358425       1.687785       2.225916                    0.999910      63.912790     177.712036       0.659981       0.273924      -1.262479      -0.000163      -0.011386      -0.026027       0.028409       0.131636      -0.279032      -0.158250       0.156897       0.439219      -0.226444      -0.209273       0.435716             16.377919      16.969059       2.589648      -6.556392      12.419457      -2.688734      19.745243           0.000005
          316             Cl      -0.616443       1.803018      12.413460      -0.123841     111.034279 0.25634857E+04  0.87757764E+05                                15.784838                           13.685260       1.752407       2.242452                    0.999246      63.749792     177.220191       0.653048       0.273972      -1.264517       0.016004      -0.017061      -0.011956       0.026270      -0.212342       0.003933       0.040104      -0.524842      -0.626218      -0.242406      -0.201576       0.443982             18.090856      14.425299      -6.106021       0.457480      29.156226      -0.322520      10.691044          -0.000010
          317             Cl       8.310947       7.992036      19.454007      -0.125846     113.831382 0.25666322E+04  0.87965060E+05                                16.112047                           13.700790       1.537531       2.177996                    0.999740      64.186629     179.018017       0.651629       0.274258      -1.263144      -0.015599       0.070456       0.020973       0.075148       0.046072      -0.279166      -0.004898       0.150243       0.973572      -0.272437      -0.193999       0.466437             18.476142      15.510339       1.258734      -7.691973      10.148970      -1.124951      29.769119           0.000016
          318             Cl      -4.675224      15.489957       7.357944      -0.137003     104.285585 0.24429305E+04  0.82766618E+05                                15.127005                           13.358425       1.687784       2.225916                    0.999910      63.912791     177.712040       0.659981       0.273924      -1.262479       0.000163       0.011386      -0.026027       0.028409       0.131636       0.279032       0.158250       0.156897       0.439218      -0.226443      -0.209273       0.435716             16.377920      16.969059       2.589648       6.556393      12.419457       2.688734      19.745243           0.000005
          319             Cl       5.791603      15.437546      12.402540      -0.124372     111.016250 0.25631855E+04  0.87744272E+05                                15.782524                           13.683823       1.751926       2.242206                    0.999256      63.752740     177.220880       0.653132       0.273947      -1.264556       0.016944       0.017692       0.011966       0.027263       0.212133      -0.003823       0.039895      -0.523962      -0.624960      -0.241965      -0.201319       0.443284             18.087984      14.423546       6.105719      -0.457632      29.150651      -0.323431      10.689755          -0.000010
          320             Cl       1.902951       9.248528       5.361993      -0.125012     113.753935 0.25645268E+04  0.87874757E+05                                16.104864                           13.695079       1.540649       2.178833                    0.999729      64.167219     178.944655       0.651773       0.274254      -1.263150      -0.014654      -0.070121      -0.019608       0.074270      -0.045577       0.279716      -0.004002       0.150644       0.977088      -0.273036      -0.194623       0.467659             18.467632      15.503039      -1.257694       7.688203      10.144278      -1.124001      29.755577           0.000016
          321             Cl       1.732729       1.750607      17.458056      -0.137071     104.281680 0.24428523E+04  0.82763366E+05                                15.125956                           13.358062       1.692468       2.227059                    0.999907      63.913581     177.714009       0.660000       0.273918      -1.262485       0.000097      -0.010882       0.026112       0.028289      -0.131192      -0.279009       0.158088       0.157056       0.438148      -0.225923      -0.209424       0.435347             16.376224      16.965743      -2.588698      -6.555716      12.418080       2.688373      19.744850           0.000005
          322             Cl       0.616456       1.803018      -0.005460      -0.124372     111.016251 0.25631856E+04  0.87744274E+05                                15.782524                           13.683823       1.751926       2.242206                    0.999256      63.752740     177.220881       0.653132       0.273947      -1.264556      -0.016944      -0.017692       0.011966       0.027263       0.212133       0.003823      -0.039896      -0.523962      -0.624960      -0.241965      -0.201319       0.443284             18.087984      14.423546       6.105719       0.457632      29.150651       0.323430      10.689755          -0.000010
          323             Cl       4.505108       7.992036      17.769993      -0.125012     113.753914 0.25645262E+04  0.87874731E+05                                16.104862                           13.695078       1.540649       2.178833                    0.999729      64.167215     178.944637       0.651773       0.274254      -1.263150       0.014654       0.070120      -0.019608       0.074270      -0.045577      -0.279716       0.004002       0.150643       0.977088      -0.273036      -0.194623       0.467659             18.467629      15.503037      -1.257694      -7.688202      10.144277       1.124000      29.755572           0.000016
          324             Cl       4.675330      15.489957       5.050056      -0.137071     104.281672 0.24428520E+04  0.82763355E+05                                15.125955                           13.358061       1.692468       2.227059                    0.999907      63.913580     177.714003       0.660000       0.273918      -1.262485      -0.000097       0.010882       0.026113       0.028289      -0.131192       0.279009      -0.158088       0.157056       0.438148      -0.225923      -0.209424       0.435347             16.376223      16.965741      -2.588698       6.555715      12.418079      -2.688373      19.744848           0.000005
          325              O      -2.347847      13.041797      21.898135      -0.644306      43.361003 0.68541201E+03  0.17506144E+05                                 9.870628                            8.184474       0.102436       2.062765                    0.994480      29.332402      79.442069       0.654344       0.366489      -1.133267      -0.006464      -0.020296       0.053169       0.057278       0.003953      -0.009297       0.016536       0.015638      -0.304326      -0.103890       0.044216       0.059673             11.257284       9.077543       3.876499      -1.743568      15.194155      -1.532335       9.500155          -0.000002
          326              O      -3.180892      11.443942      20.662050      -0.633413      34.894929 0.54376392E+03  0.13136110E+05                                 8.475513                            7.222264       0.492877       2.186151                    0.996825      28.870461      76.591081       0.704826       0.359722      -1.136063       0.002730      -0.069086       0.039009       0.079386      -0.053622       0.018661       0.057401       0.061257       0.107471      -0.104648       0.037985       0.066663              9.351329       6.347405       1.011039      -0.069973       7.195729       1.799840      14.510853          -0.000001
          327              O       9.720963       7.821354      24.441278      -0.195227      26.878725 0.36049379E+03  0.78475147E+04                                 7.235674                            5.913472       0.189752       2.188934                    0.998021      22.745541      57.025583       0.773487       0.363763      -1.134446       0.050540       0.052260      -0.148191       0.165064      -0.091361      -0.067581       0.071258      -0.166913      -0.120839      -0.124506      -0.058359       0.182865              8.063756       6.450562      -2.926546      -1.970938      11.807155       2.044529       5.933551           0.000001
          328              O       6.074803       5.535255       4.653000      -0.643051      41.765248 0.67021118E+03  0.17024994E+05                                 9.587658                            8.086494       0.186876       2.087194                    0.997250      29.245450      79.033847       0.659008       0.365881      -1.133550       0.034170       0.052076      -0.026975       0.067876      -0.009900      -0.018797       0.088620       0.042377       0.015205      -0.099295       0.012520       0.086775             10.673359      14.064585       4.531774      -1.067047       9.526389      -1.489051       8.429102           0.000000
          329              O       8.207385       5.440088       5.332958      -0.669379      37.553863 0.59261497E+03  0.14623954E+05                                 8.930801                            7.566285       0.227297       2.098877                    0.996591      29.271112      78.422263       0.685157       0.362263      -1.134340      -0.012805       0.061777      -0.047910       0.079219      -0.042152       0.037874       0.052379      -0.014625       0.047221      -0.088939       0.028299       0.060640             10.002413       8.118666      -1.264264       2.670785       9.953710      -4.284474      11.934863          -0.000003
          330              O       6.769438       7.898592       0.199272      -0.211690      26.391618 0.37271246E+03  0.81889426E+04                                 7.152823                            6.025034       0.149913       2.169175                    0.997883      23.098484      58.354596       0.763266       0.365238      -1.132254       0.028239      -0.154662       0.056443       0.167044       0.055413       0.092876       0.095195      -0.107999       0.210627      -0.132892      -0.052408       0.185300              7.873540       6.683115       2.080590       2.857003       7.418796       2.660616       9.518709           0.000002
          331              O      -0.194753      14.542761      20.098478      -0.684820      45.978795 0.73054272E+03  0.19015824E+05                                10.288921                            8.500901      -0.091363       1.982115                    0.996044      30.484057      84.170742       0.634338       0.370950      -1.126448       0.064644       0.058396       0.029195       0.091877      -0.003784       0.025363      -0.088477      -0.023673      -0.100540      -0.099558       0.004675       0.094883             11.630817      15.020615       4.280726       2.837283       9.731195       2.481718      10.140640          -0.000002
          332              O       1.935267      14.813782      19.559971      -0.650316      38.155919 0.57566480E+03  0.14082086E+05                                 8.996461                            7.426539       0.299832       2.125839                    0.997285      28.835051      76.545450       0.696906       0.359281      -1.138373      -0.019210       0.055118       0.042249       0.072056      -0.035379      -0.031582      -0.050840      -0.035627      -0.094860      -0.084211       0.017975       0.066237             10.181312       9.458083       0.106932      -3.856501       7.667954       2.818607      13.417898          -0.000005
          333              O      -0.256267      15.374445       0.203491      -0.208610      28.867612 0.34979492E+03  0.75327522E+04                                 7.514400                            5.737251       0.460896       2.271634                    0.999506      22.569230      55.679409       0.806010       0.352879      -1.146846      -0.032399      -0.110199      -0.139223       0.180489       0.129588      -0.074848      -0.062466      -0.009755      -0.092833      -0.116464      -0.071639       0.188102              8.864746       9.089481       5.474893      -2.580124      10.593647      -2.076810       6.911110          -0.000002
          334              O       8.755906       4.198767       9.490135      -0.644306      43.361003 0.68541200E+03  0.17506144E+05                                 9.870628                            8.184474       0.102436       2.062765                    0.994480      29.332402      79.442069       0.654344       0.366489      -1.133267       0.006464       0.020296       0.053169       0.057278       0.003953       0.009297      -0.016536       0.015638      -0.304326      -0.103890       0.044216       0.059673             11.257284       9.077543       3.876499       1.743568      15.194155       1.532335       9.500155          -0.000002
          335              O       9.588951       5.796622       8.254050      -0.633413      34.894933 0.54376399E+03  0.13136112E+05                                 8.475514                            7.222264       0.492876       2.186151                    0.996825      28.870462      76.591085       0.704826       0.359722      -1.136063      -0.002730       0.069086       0.039009       0.079386      -0.053622      -0.018661      -0.057401       0.061257       0.107471      -0.104648       0.037985       0.066663              9.351329       6.347405       1.011039       0.069973       7.195729      -1.799840      14.510854          -0.000002
          336              O      -3.312904       9.419210      12.033278      -0.195227      26.878725 0.36049380E+03  0.78475148E+04                                 7.235674                            5.913472       0.189752       2.188934                    0.998021      22.745541      57.025583       0.773487       0.363763      -1.134446      -0.050540      -0.052260      -0.148191       0.165064      -0.091361       0.067581      -0.071258      -0.166913      -0.120839      -0.124506      -0.058359       0.182865              8.063756       6.450562      -2.926546       1.970938      11.807155      -2.044529       5.933552           0.000001
          337              O       0.333256      11.705309      17.061000      -0.643051      41.765249 0.67021118E+03  0.17024995E+05                                 9.587659                            8.086494       0.186876       2.087194                    0.997250      29.245450      79.033848       0.659008       0.365881      -1.133550      -0.034170      -0.052076      -0.026975       0.067876      -0.009900       0.018797      -0.088620       0.042377       0.015205      -0.099295       0.012520       0.086775             10.673359      14.064585       4.531774       1.067047       9.526390       1.489051       8.429103           0.000000
          338              O      -1.799326      11.800476      17.740958      -0.669379      37.553865 0.59261501E+03  0.14623955E+05                                 8.930802                            7.566286       0.227297       2.098877                    0.996591      29.271112      78.422265       0.685157       0.362263      -1.134340       0.012805      -0.061777      -0.047910       0.079219      -0.042152      -0.037874      -0.052379      -0.014625       0.047221      -0.088939       0.028299       0.060640             10.002414       8.118666      -1.264264      -2.670785       9.953711       4.284475      11.934864          -0.000003
          339              O      -0.361379       9.341972      12.607272      -0.211690      26.391618 0.37271245E+03  0.81889423E+04                                 7.152823                            6.025034       0.149914       2.169175                    0.997883      23.098484      58.354595       0.763266       0.365238      -1.132254      -0.028239       0.154662       0.056443       0.167044       0.055413      -0.092876      -0.095195      -0.107999       0.210627      -0.132892      -0.052408       0.185300              7.873540       6.683115       2.080590      -2.857003       7.418796      -2.660616       9.518709           0.000002
          340              O       6.602812       2.697803       7.690478      -0.684820      45.978793 0.73054267E+03  0.19015822E+05                                10.288921                            8.500901      -0.091362       1.982115                    0.996044      30.484056      84.170739       0.634338       0.370950      -1.126448      -0.064644      -0.058396       0.029195       0.091877      -0.003784      -0.025363       0.088477      -0.023673      -0.100540      -0.099558       0.004675       0.094883             11.630816      15.020615       4.280726      -2.837282       9.731194      -2.481718      10.140640          -0.000002
          341              O       4.472792       2.426782       7.151971      -0.650316      38.155919 0.57566479E+03  0.14082086E+05                                 8.996461                            7.426540       0.299832       2.125840                    0.997285      28.835050      76.545448       0.696906       0.359281      -1.138373       0.019210      -0.055118       0.042249       0.072056      -0.035379       0.031582       0.050840      -0.035627      -0.094860      -0.084211       0.017975       0.066236             10.181312       9.458083       0.106932       3.856501       7.667954      -2.818607      13.417898          -0.000006
          342              O       6.664326       1.866119      12.611491      -0.208610      28.867613 0.34979493E+03  0.75327525E+04                                 7.514401                            5.737251       0.460896       2.271634                    0.999506      22.569230      55.679410       0.806010       0.352879      -1.146846       0.032399       0.110199      -0.139223       0.180489       0.129588       0.074848       0.062466      -0.009755      -0.092833      -0.116464      -0.071639       0.188102              8.864746       9.089481       5.474893       2.580124      10.593647       2.076810       6.911111          -0.000002
          343              O       2.347936      13.041797      15.325865      -0.643975      43.378655 0.68573261E+03  0.17516715E+05                                 9.873817                            8.186814       0.105839       2.063652                    0.994450      29.338735      79.469579       0.654187       0.366527      -1.133216       0.006120      -0.020630      -0.053601       0.057759      -0.003989      -0.009704      -0.016541       0.013615      -0.307216      -0.104871       0.045598       0.059273             11.261395       9.080156      -3.877075      -1.745026      15.199687       1.533792       9.504342          -0.000002
          344              O       3.180970      11.443942      16.561950      -0.632674      34.930531 0.54439257E+03  0.13155592E+05                                 8.482760                            7.227638       0.487888       2.184595                    0.996822      28.879456      76.636868       0.704362       0.359842      -1.135926      -0.002392      -0.068217      -0.039346       0.078787       0.053755       0.018231      -0.058464       0.061001       0.106781      -0.105149       0.037469       0.067680              9.360150       6.353062      -1.012261      -0.071287       7.201751      -1.800854      14.525639          -0.000002
          345              O       3.095091       7.821354      12.782722      -0.196499      26.930312 0.36123929E+03  0.78679094E+04                                 7.244176                            5.918781       0.194715       2.189969                    0.998062      22.771271      57.107669       0.773287       0.363664      -1.134508      -0.050046       0.052342       0.147528       0.164344       0.090777      -0.067088      -0.070526      -0.166863      -0.121430      -0.124006      -0.057879       0.181885              8.074345       6.455026       2.929955      -1.972028      11.827488      -2.048968       5.940520           0.000001
          346              O       6.741235       5.535255       7.755000      -0.643282      41.755180 0.67004081E+03  0.17019099E+05                                 9.584310                            8.083927       0.186763       2.086843                    0.997322      29.248375      79.030743       0.659320       0.365742      -1.133691      -0.034361       0.051985       0.025993       0.067519       0.010239      -0.017719      -0.089355       0.042527       0.015242      -0.099993       0.012907       0.087087             10.669090      14.058725      -4.529366      -1.066335       9.522173       1.487714       8.426373           0.000000
          347              O       4.608652       5.440088       7.075042      -0.669199      37.548858 0.59254596E+03  0.14621620E+05                                 8.928757                            7.564785       0.223507       2.097584                    0.996615      29.275029      78.427473       0.685378       0.362162      -1.134435       0.012813       0.061434       0.047957       0.078983       0.042202       0.038138      -0.052273      -0.014298       0.048880      -0.089127       0.028426       0.060701              9.999780       8.117178       1.263603       2.670513       9.950291       4.281858      11.931871          -0.000003
          348              O       6.046616       7.898592      12.208728      -0.212321      26.400976 0.37287528E+03  0.81933732E+04                                 7.154446                            6.026091       0.154831       2.170788                    0.997937      23.102094      58.365795       0.763252       0.365207      -1.132284      -0.028197      -0.154487      -0.056565       0.166916      -0.054740       0.092189      -0.094399      -0.108510       0.211513      -0.132655      -0.051486       0.184141              7.875658       6.684098      -2.080652       2.857301       7.421206      -2.661800       9.521671           0.000002
          349              O       0.194853      14.542761      17.125522      -0.686205      46.099849 0.73295914E+03  0.19095889E+05                                10.309768                            8.517216      -0.102443       1.978284                    0.996049      30.525800      84.344250       0.633431       0.371148      -1.126215      -0.063322       0.058611      -0.029036       0.091039       0.003206       0.025269       0.088528      -0.025515      -0.100153      -0.099374       0.004100       0.095274             11.655460      15.051322      -4.290935       2.842854       9.752707      -2.488369      10.162350          -0.000002
          350              O      -1.935165      14.813782      17.664029      -0.652154      38.228220 0.57703254E+03  0.14124044E+05                                 9.007886                            7.435414       0.296327       2.124334                    0.997261      28.864527      76.648938       0.696476       0.359287      -1.138359       0.017373       0.055191      -0.040787       0.070791       0.035647      -0.030326       0.050622      -0.036241      -0.095400      -0.083345       0.016574       0.066771             10.194843       9.470283      -0.108234      -3.861242       7.678101      -2.822983      13.436145          -0.000005
          351              O       0.256373      15.374445      12.204509      -0.208293      28.846212 0.34947099E+03  0.75240675E+04                                 7.510701                            5.734624       0.460306       2.271684                    0.999519      22.560004      55.651153       0.806185       0.352882      -1.146838       0.032406      -0.109627       0.139682       0.180498      -0.128747      -0.074741       0.062750      -0.010909      -0.092423      -0.115737      -0.071727       0.187464              8.860374       9.083999      -5.471612      -2.577748      10.589535       2.074508       6.907587          -0.000002
          352              O       4.060123       4.198767       2.917865      -0.643975      43.378657 0.68573266E+03  0.17516716E+05                                 9.873817                            8.186814       0.105839       2.063652                    0.994450      29.338736      79.469582       0.654187       0.366527      -1.133216      -0.006120       0.020630      -0.053601       0.057759      -0.003989       0.009704       0.016541       0.013615      -0.307216      -0.104871       0.045598       0.059273             11.261395       9.080156      -3.877075       1.745026      15.199688      -1.533792       9.504342          -0.000002
          353              O       3.227089       5.796622       4.153950      -0.632674      34.930534 0.54439262E+03  0.13155593E+05                                 8.482761                            7.227638       0.487888       2.184595                    0.996822      28.879456      76.636870       0.704362       0.359842      -1.135926       0.002392       0.068217      -0.039346       0.078787       0.053755      -0.018231       0.058464       0.061001       0.106781      -0.105149       0.037469       0.067680              9.360151       6.353062      -1.012261       0.071287       7.201751       1.800854      14.525640          -0.000002
          354              O       3.312968       9.419210       0.374722      -0.196499      26.930311 0.36123927E+03  0.78679088E+04                                 7.244175                            5.918781       0.194715       2.189969                    0.998062      22.771271      57.107667       0.773287       0.363664      -1.134508       0.050046      -0.052342       0.147528       0.164344       0.090777       0.067088       0.070526      -0.166863      -0.121430      -0.124006      -0.057879       0.181885              8.074344       6.455026       2.929955       1.972028      11.827487       2.048968       5.940520           0.000001
          355              O      -0.333176      11.705309      20.163000      -0.643282      41.755181 0.67004082E+03  0.17019099E+05                                 9.584311                            8.083927       0.186762       2.086843                    0.997322      29.248375      79.030745       0.659320       0.365742      -1.133691       0.034361      -0.051985       0.025993       0.067519       0.010239       0.017719       0.089355       0.042527       0.015242      -0.099993       0.012907       0.087087             10.669091      14.058726      -4.529366       1.066335       9.522174      -1.487714       8.426373           0.000000
          356              O       1.799407      11.800476      19.483042      -0.669199      37.548856 0.59254592E+03  0.14621619E+05                                 8.928757                            7.564785       0.223507       2.097584                    0.996615      29.275029      78.427472       0.685378       0.362162      -1.134435      -0.012813      -0.061434       0.047957       0.078983       0.042202      -0.038138       0.052273      -0.014298       0.048880      -0.089127       0.028426       0.060701              9.999779       8.117178       1.263602      -2.670513       9.950290      -4.281858      11.931870          -0.000003
          357              O       0.361443       9.341972      24.616728      -0.212321      26.400977 0.37287529E+03  0.81933734E+04                                 7.154446                            6.026092       0.154831       2.170788                    0.997937      23.102094      58.365796       0.763252       0.365207      -1.132284       0.028197       0.154487      -0.056565       0.166916      -0.054740      -0.092189       0.094399      -0.108510       0.211513      -0.132655      -0.051486       0.184141              7.875659       6.684098      -2.080652      -2.857301       7.421206       2.661801       9.521672           0.000002
          358              O       6.213206       2.697803       4.717522      -0.686205      46.099851 0.73295917E+03  0.19095890E+05                                10.309768                            8.517216      -0.102443       1.978284                    0.996049      30.525801      84.344252       0.633431       0.371148      -1.126215       0.063322      -0.058611      -0.029036       0.091039       0.003206      -0.025269      -0.088528      -0.025515      -0.100153      -0.099374       0.004100       0.095274             11.655460      15.051322      -4.290935      -2.842854       9.752707       2.488369      10.162350          -0.000002
          359              O       8.343224       2.426782       5.256029      -0.652154      38.228215 0.57703244E+03  0.14124041E+05                                 9.007885                            7.435413       0.296327       2.124334                    0.997261      28.864526      76.648932       0.696476       0.359287      -1.138359      -0.017373      -0.055191      -0.040787       0.070791       0.035647       0.030326      -0.050622      -0.036241      -0.095400      -0.083345       0.016574       0.066771             10.194841       9.470282      -0.108234       3.861241       7.678100       2.822982      13.436143          -0.000005
          360              O       6.151686       1.866119      24.612509      -0.208293      28.846210 0.34947096E+03  0.75240667E+04                                 7.510701                            5.734624       0.460306       2.271684                    0.999519      22.560003      55.651150       0.806185       0.352882      -1.146838      -0.032406       0.109627       0.139682       0.180498      -0.128747       0.074741      -0.062750      -0.010909      -0.092423      -0.115737      -0.071727       0.187464              8.860373       9.083998      -5.471612       2.577747      10.589535      -2.074507       6.907587          -0.000002

******************************************************
Auxiliary information for the entire system
The total spin magnetic moment of the unit cell is   -0.000014
The total net atomic charge of the unit cell is   -0.000006
Accuracy of reproducing the electrostatic potential in the unit cell:
  The inner radius (bohr) =    5.0000
  The outer radius (bohr) =   12.0000
  Valid grid points have density less than (e/(bohr^3)) =    0.0001
  The number of valid grid points were=       163540
  The rms potential error without charges in kcal/mol is=      5.18738
  The rms potential error with partial charges in kcal/mol is=      1.25612
  The RRMSE value at monopole order=      0.24215
  The rms potential error with partial charges and cloud penetration in kcal/mol is=      1.24358
  The RRMSE value at monopole order with cloud penetration is=      0.23973
  The rms potential error with partial charges and atomic dipoles in kcal/mol is=      0.85798
  The RRMSE value at dipole order=      0.16540
  The rms potential error with partial charges, atomic dipoles and cloud penetration in kcal/mol is=      0.84718
  The RRMSE value at dipole order with cloud penetration=      0.16332

******************************************************
The electron densities and ab initio electrostatic potential were computed in VASP using the PBE functional and
projector augmented wave method. See the main text of the journal article for a description of computational details.
The atomic charges, dipoles, and quadrupoles were computed with the DDEC6 method as described in
(a) T. A. Manz and N. Gabaldon Limas, RSC Adv. 6 (2016) 47771-47801 DOI: 10.1039/c6ra04656h
(b) N. Gabaldon Limas and T. A. Manz, RSC Adv. 8 (2018) 2678-2707 DOI: 10.1039/c7ra11829e.
For each atom in the material, the electron cloud parameters were fit to the spherically averaged atom-in-material
electron density using radial positions for which this density was between 10^-4 and 10^-2 electrons per cubic bohr.
The polarizabilities, dispersion coefficients, and quantum Drude oscillator (QDO) parameters were fit using the MCLF method.
The magnetic structure of the system was optimized in VASP from the default ferromagnetic initial guess using spin polarization.
The atomic spin moments (ASMs) were computed on this optimized magnetic structure using the DDEC6 partition as inputs
to the method of T. A. Manz and D. S. Sholl, J. Chem. Theory Comput. 7 (2011) 4146-4164 DOI: 10.1021/ct200539n.
The RMSE and RRMSE were computed using a uniform grid with Ewald summation.
