# Supplementary material for: A collection of forcefield precursors for metal–organic frameworks
Source: RSC Adv. 2019 Nov 13;9(63):36492–507. doi: 10.1039/c9ra07327b (PMC9075174; doi:10.1039/c9ra07327b)
Supplement: RA-009-C9RA07327B-s6217 [file RA-009-C9RA07327B-s6217.xyz]

  360
jmolscript: load "" {1 1 1} spacegroup "x,y,z" unitcell [{     12.776000     0.000000     0.000000 }, {     -6.387883    17.149012     0.000000 }, {      0.000000     0.000000    24.724000 }]
Er    -1.974185    13.195822    19.424411     1.991971
Er     8.362302     3.953190     7.062411     1.991971
Er     1.974365    13.195822    17.661589     1.992397
Er     4.413752     3.953190     5.299589     1.992396
H     -4.744902    15.238612    18.842160     0.100443
H     -5.939446    17.001530    19.761893     0.102416
H      1.243111     0.929476    21.658224     0.103208
H      3.233607     0.243516    22.632350     0.118635
H     -1.959732    15.626180    21.715089     0.094980
H     -2.579410     9.366790    22.323300     0.140678
H     -4.261980    13.660903    23.111995     0.132507
H      6.739432    13.413957     1.965558     0.121203
H      7.351387    11.198305     2.178184     0.117653
H      9.937222     7.206015    22.424668     0.067224
H     -1.481966     7.370645    23.210891     0.076168
H     10.794477     5.072678    22.963651     0.153840
H     -1.990464     5.449956    24.486650     0.163465
H      9.432557     5.288755    23.710316     0.153488
H      6.316497     6.286828     2.274608     0.135070
H      8.918977     7.542135     5.963429     0.149711
H     -1.662085    10.632387     4.593719     0.124935
H     -2.745490    10.574081     2.598492     0.107106
H      7.039616     5.837524     0.022252     0.069631
H      5.530773     6.266249    24.600380     0.064560
H      6.407203     5.738059    22.474116     0.154186
H      6.022656     7.257462    22.513674     0.161687
H      7.522555     6.821877    22.659546     0.154525
H     -0.205595    14.405170    22.481533     0.139891
H      2.818500    16.764874    19.823703     0.140163
H     10.744632     2.380283    22.261490     0.120555
H      9.488746     1.587999    24.024311     0.115313
H     -1.904802    14.545792    24.241882     0.068822
H     -0.752414    13.499702    24.471815     0.065324
H     -2.339195    13.266476     1.382072     0.156902
H     -0.993879    13.746648     2.027368     0.154880
H     -2.157766    14.768729     1.787545     0.150271
H     11.133019     1.910400     6.480160     0.100444
H     12.327563     0.147482     7.399893     0.102416
H      5.145006    16.219536     9.296224     0.103208
H      3.154510    16.905496    10.270350     0.118635
H      8.347849     1.522832     9.353089     0.094980
H      8.967527     7.782222     9.961300     0.140678
H     10.650097     3.488109    10.749995     0.132507
H     -0.351315     3.735055    14.327558     0.121203
H     -0.963270     5.950707    14.540184     0.117653
H     -3.549105     9.942997    10.062668     0.067224
H      7.870083     9.778367    10.848891     0.076168
H     -4.406360    12.076334    10.601651     0.153840
H      8.378581    11.699056    12.124650     0.163465
H     -3.044440    11.860257    11.348316     0.153488
H      0.071620    10.862184    14.636608     0.135070
H     -2.530860     9.606877    18.325429     0.149711
H      8.050202     6.516625    16.955719     0.124935
H      9.133607     6.574931    14.960492     0.107106
H     -0.651499    11.311488    12.384252     0.069631
H      0.857344    10.882763    12.238380     0.064560
H     -0.019086    11.410953    10.112116     0.154186
H      0.365461     9.891550    10.151674     0.161687
H     -1.134438    10.327135    10.297546     0.154525
H      6.593712     2.743842    10.119533     0.139891
H      3.569617     0.384138     7.461703     0.140162
H     -4.356515    14.768729     9.899490     0.120555
H     -3.100629    15.561013    11.662311     0.115313
H      8.292919     2.603220    11.879882     0.068822
H      7.140531     3.649310    12.109815     0.065324
H      8.727312     3.882536    13.744072     0.156902
H      7.381996     3.402364    14.389368     0.154881
H      8.545883     2.380283    14.149545     0.150271
H      4.745110    15.238612    18.243840     0.100865
H      5.939678    17.001530    17.324107     0.102842
H     11.532902     0.929476    15.427776     0.104763
H      9.542396     0.243516    14.453650     0.119105
H      1.959945    15.626180    15.370911     0.096558
H      2.579538     9.366790    14.762700     0.139916
H      4.262167    13.660903    13.974005     0.134300
H      6.036752    13.413957    10.396442     0.120560
H      5.424766    11.198305    10.183816     0.119097
H      2.838876     7.206015    14.661332     0.067329
H      1.482066     7.370645    13.875109     0.076714
H      1.981592     5.072678    14.122349     0.154518
H      1.990538     5.449956    12.599350     0.162762
H      3.343515     5.288755    13.375684     0.154177
H      6.459588     6.286828    10.087392     0.135359
H      3.857126     7.542135     6.398571     0.150766
H      1.662230    10.632387     7.768281     0.124839
H      2.745635    10.574081     9.763508     0.106148
H      5.736464     5.837524    12.339748     0.071274
H      7.245312     6.266249    12.485620     0.065529
H      6.368875     5.738059    14.611884     0.154306
H      6.753443     7.257462    14.572326     0.162935
H      5.253538     6.821877    14.426454     0.154878
H      0.205792    14.405170    14.604467     0.140047
H     -2.818271    16.764874    17.262297     0.138976
H      2.031400     2.380283    14.824510     0.121067
H      3.287276     1.587999    13.061689     0.114177
H      1.905001    14.545792    12.844118     0.068749
H      0.752599    13.499702    12.614185     0.064103
H      2.339376    13.266476    10.979928     0.156162
H      0.994067    13.746648    10.334632     0.153634
H      2.157967    14.768729    10.574455     0.149799
H      1.643007     1.910400     5.881840     0.100865
H      0.448439     0.147482     4.962107     0.102842
H     -5.144785    16.219536     3.065776     0.104762
H     -3.154279    16.905496     2.091650     0.119105
H      4.428172     1.522832     3.008911     0.096558
H      3.808579     7.782222     2.400700     0.139916
H      2.125950     3.488109     1.612005     0.134300
H      0.351365     3.735055    22.758442     0.120560
H      0.963351     5.950707    22.545816     0.119097
H      3.549241     9.942997     2.299332     0.067329
H      4.906051     9.778367     1.513109     0.076713
H      4.406525    12.076334     1.760349     0.154518
H      4.397579    11.699056     0.237350     0.162762
H      3.044602    11.860257     1.013684     0.154177
H     -0.071471    10.862184    22.449392     0.135359
H      2.530991     9.606877    18.760571     0.150765
H      4.725887     6.516625    20.130281     0.124839
H      3.642482     6.574931    22.125508     0.106148
H      0.651653    11.311488    -0.022252     0.071275
H     -0.857195    10.882763     0.123620     0.065529
H      0.019242    11.410953     2.249884     0.154306
H     -0.365326     9.891550     2.210326     0.162935
H      1.134579    10.327135     2.064454     0.154878
H      6.182325     2.743842     2.242467     0.140047
H      9.206388     0.384138     4.900297     0.138976
H      4.356717    14.768729     2.462510     0.121067
H      3.100841    15.561013     0.699689     0.114177
H      4.483116     2.603220     0.482118     0.068749
H      5.635518     3.649310     0.252185     0.064103
H      4.048741     3.882536    23.341928     0.156162
H      5.394050     3.402364    22.696632     0.153634
H      4.230150     2.380283    22.936455     0.149798
C     -4.425499    15.670767    19.603660     0.071419
C     -5.142226    16.727146    20.152532    -0.127293
C      1.722206     0.222937    21.289836    -0.028234
C     -3.473679    16.960373    21.873323    -0.129189
C     -2.756952    15.903994    21.321978     0.113399
C      8.700522     9.678902     0.477173    -0.073135
C     -3.379190     9.078687    24.155348     0.222735
C     -3.035511     9.792086    23.013099    -0.238435
C     -3.372788    11.143428    22.901841    -0.036463
C     -4.486841    13.153292    23.858660    -0.220941
C      7.567318    13.712350     0.135982     0.158639
C      7.219806    12.998951     1.285648    -0.178948
C      7.589024    11.675047     1.414213    -0.117013
C      8.336415    11.035732     0.375805     0.037885
C     -4.071631    11.791661    23.945194     0.058223
C     -2.933289    11.884265    21.663169     0.608235
C     -2.398007     7.058533    23.277646     0.057610
C     10.344765     5.580289    23.643561    -0.483103
C      8.289129     8.819051     1.649091    -0.076432
C      7.320702     7.847388     1.419158     0.200748
C      6.969355     6.928201     2.440259    -0.238854
C      7.571105     6.969015     3.651735    -0.048684
C      9.154059     8.111483     5.266212    -0.216756
C     -2.694396     9.099266     5.464004     0.168426
C     -2.326441     9.997874     4.445375    -0.168538
C     -2.947355     9.932708     3.241316    -0.131408
C      8.871715     8.914056     2.927322     0.040502
C      8.543366     7.962629     3.960785     0.064150
C      7.212092     5.861532     4.648112     0.687608
C      6.444259     6.506335    24.375392     0.061047
C      6.614180     6.588650    22.867228    -0.485918
C      1.324986    16.799172    24.066342    -0.061696
C      0.479207    15.746223    23.858660     0.208968
C      0.380828    15.118569    22.600208    -0.244531
C      1.157612    15.564443    21.542021    -0.057749
C      9.258767    -0.013719    20.676681    -0.224732
C     10.090492     1.028941    20.918976     0.172075
C     10.177373     1.653165    22.142814    -0.178302
C      9.413365     1.186712    23.188640    -0.117723
C      8.504984     0.092605    23.015572     0.040646
C      2.088989    16.610533    21.722506     0.077537
C      0.900809    14.851044    20.246484     0.696039
C     -1.182960    14.288557     0.113730     0.073997
C     -1.714444    13.993594     1.441409    -0.487845
C     10.813616     1.478245     7.241660     0.071419
C     11.530343     0.421866     7.790532    -0.127293
C      4.665911    16.926075     8.927836    -0.028234
C      9.861796     0.188639     9.511323    -0.129189
C      9.145069     1.245018     8.959978     0.113399
C     -2.312405     7.470110    12.839173    -0.073135
C     -3.008693     8.070325    11.793348     0.222735
C      9.423628     7.356926    10.651099    -0.238435
C      9.760905     6.005584    10.539841    -0.036463
C     10.874958     3.995720    11.496660    -0.220941
C     -1.179201     3.436662    12.497982     0.158639
C     -0.831689     4.150061    13.647648    -0.178948
C     -1.200907     5.473965    13.776213    -0.117013
C     -1.948298     6.113280    12.737805     0.037885
C     10.459748     5.357351    11.583194     0.058223
C      9.321406     5.264747     9.301169     0.608235
C      8.786124    10.090479    10.915646     0.057610
C     -3.956648    11.568723    11.281561    -0.483103
C     -1.901012     8.329961    14.011091    -0.076432
C     -0.932585     9.301624    13.781158     0.200748
C     -0.581238    10.220811    14.802259    -0.238854
C     -1.182988    10.179997    16.013735    -0.048684
C     -2.765942     9.037529    17.628212    -0.216756
C      9.082513     8.049746    17.826004     0.168426
C      8.714558     7.151138    16.807375    -0.168538
C      9.335472     7.216304    15.603316    -0.131407
C     -2.483598     8.234956    15.289322     0.040502
C     -2.155249     9.186383    16.322785     0.064150
C     -0.823975    11.287480    17.010112     0.687608
C     -0.056142    10.642677    12.013392     0.061047
C     -0.226063    10.560362    10.505228    -0.485918
C      5.063131     0.349840    11.704342    -0.061696
C      5.908910     1.402789    11.496660     0.208968
C      6.007289     2.030443    10.238208    -0.244531
C      5.230505     1.584569     9.180021    -0.057749
C      3.517233     0.013719     8.314681    -0.224732
C     -3.702375    16.120071     8.556976     0.172074
C     -3.789256    15.495847     9.780814    -0.178302
C     -3.025248    15.962300    10.826640    -0.117723
C     -2.116867    17.056407    10.653572     0.040646
C      4.299128     0.538479     9.360506     0.077537
C      5.487308     2.297968     7.884484     0.696039
C      7.571077     2.860455    12.475730     0.073997
C      8.102561     3.155418    13.803409    -0.487846
C      4.425713    15.670767    17.482340     0.071462
C      5.142454    16.727146    16.933468    -0.129560
C     11.053797     0.222937    15.796164    -0.028169
C      3.473910    16.960373    15.212677    -0.131166
C      2.757169    15.903994    15.764022     0.112602
C      4.075610     9.678902    11.884827    -0.071817
C      3.379314     9.078687    12.930652     0.221140
C      3.035644     9.792086    14.072901    -0.236506
C      3.372940    11.143428    14.184159    -0.037393
C      4.487021    13.153292    13.227340    -0.226135
C      5.208869    13.712350    12.226018     0.162127
C      5.556371    12.998951    11.076352    -0.179974
C      5.187136    11.675047    10.947787    -0.118232
C      4.439735    11.035732    11.986195     0.037865
C      4.071792    11.791661    13.140806     0.059436
C      2.933451    11.884265    15.422831     0.609860
C      2.398103     7.058533    13.808354     0.055870
C      2.431311     5.580289    13.442439    -0.483217
C      4.486991     8.819051    10.712909    -0.077791
C      5.455406     7.847388    10.942842     0.201027
C      5.806739     6.928201     9.921741    -0.239660
C      5.204990     6.969015     8.710265    -0.047845
C      3.622051     8.111483     7.095788    -0.218505
C      2.694520     9.099266     6.897996     0.169312
C      2.326578     9.997874     7.916625    -0.168661
C      2.947491     9.932708     9.120684    -0.130164
C      3.904406     8.914056     9.434678     0.040852
C      4.232743     7.962629     8.401215     0.064452
C      5.563988     5.861532     7.713888     0.684951
C      6.331830     6.506335    12.710608     0.058118
C      6.161910     6.588650    14.218772    -0.487712
C     -1.324757    16.799172    13.019658    -0.059057
C     -0.478993    15.746223    13.227340     0.208727
C     -0.380622    15.118569    14.485792    -0.244972
C     -1.157399    15.564443    15.543979    -0.056101
C      3.517233    -0.013719    16.409319    -0.223785
C      2.685522     1.028941    16.167024     0.172852
C      2.598650     1.653165    14.943186    -0.178290
C      3.362651     1.186712    13.897360    -0.118586
C      4.271017     0.092605    14.070428     0.040388
C     -2.088763    16.610533    15.363494     0.077368
C     -0.900607    14.851044    16.839516     0.696706
C      1.183155    14.288557    12.248270     0.075760
C      1.714635    13.993594    10.920591    -0.485360
C      1.962404     1.478245     5.120340     0.071461
C      1.245663     0.421866     4.571468    -0.129560
C     -4.665680    16.926075     3.434164    -0.028169
C      2.914207     0.188639     2.850677    -0.131166
C      3.630948     1.245018     3.402022     0.112602
C      2.312507     7.470110    24.246827    -0.071817
C      3.008803     8.070325     0.568652     0.221139
C      3.352473     7.356926     1.710901    -0.236506
C      3.015177     6.005584     1.822159    -0.037393
C      1.901096     3.995720     0.865340    -0.226135
C      1.179248     3.436662    24.588018     0.162127
C      0.831746     4.150061    23.438352    -0.179974
C      1.200981     5.473965    23.309787    -0.118232
C      1.948382     6.113280    24.348195     0.037865
C      2.316325     5.357351     0.778806     0.059436
C      3.454666     5.264747     3.060831     0.609860
C      3.990014    10.090479     1.446354     0.055870
C      3.956806    11.568723     1.080439    -0.483217
C      1.901126     8.329961    23.074909    -0.077791
C      0.932711     9.301624    23.304842     0.201027
C      0.581378    10.220811    22.283741    -0.239660
C      1.183127    10.179997    21.072265    -0.047845
C      2.766066     9.037529    19.457788    -0.218505
C      3.693597     8.049746    19.259996     0.169312
C      4.061539     7.151138    20.278625    -0.168661
C      3.440626     7.216304    21.482684    -0.130164
C      2.483711     8.234956    21.796678     0.040852
C      2.155374     9.186383    20.763215     0.064452
C      0.824129    11.287480    20.075888     0.684952
C      0.056287    10.642677     0.348608     0.058118
C      0.226207    10.560362     1.856772    -0.487712
C      7.712874     0.349840     0.657658    -0.059057
C      6.867110     1.402789     0.865340     0.208727
C      6.768739     2.030443     2.123792    -0.244972
C      7.545516     1.584569     3.181979    -0.056101
C      9.258767     0.013719     4.047319    -0.223786
C      3.702595    16.120071     3.805024     0.172852
C      3.789467    15.495847     2.581186    -0.178290
C      3.025466    15.962300     1.535360    -0.118586
C      2.117100    17.056407     1.708428     0.040388
C      8.476880     0.538479     3.001494     0.077368
C      7.288724     2.297968     4.477516     0.696706
C      5.204962     2.860455    24.610270     0.075760
C      4.673482     3.155418    23.282591    -0.485360
N     -3.233502    15.257819    20.187146    -0.362357
N      9.621619     1.891193     7.825146    -0.362357
N      3.233710    15.257819    16.898854    -0.361748
N      3.154407     1.891193     4.536854    -0.361748
Cl    -5.759316    15.371688     0.006675    -0.121145
Cl    -1.926558     9.229598     7.042631    -0.122882
Cl    11.079359     1.685405    19.612807    -0.126001
Cl    -0.628567     1.777324    12.368675    -0.121145
Cl     8.314675     7.919414    19.404631    -0.122883
Cl    -4.691242    15.463607     7.250807    -0.126000
Cl     5.759526    15.371688    12.355325    -0.121362
Cl     1.926684     9.229598     5.319369    -0.123110
Cl     1.696664     1.685405    17.473193    -0.125847
Cl     0.628591     1.777324    -0.006675    -0.121362
Cl     4.461433     7.919414    17.681369    -0.123110
Cl     4.691453    15.463607     5.111193    -0.125847
O     -2.358361    12.980087    21.765279    -0.651286
O     -3.149206    11.366708    20.536249    -0.641910
O      9.688094     7.746895    24.323471    -0.194224
O      6.032865     5.475680     4.630805    -0.650982
O      8.147292     5.393364     5.335439    -0.679435
O      6.764945     7.808974     0.173068    -0.205446
O     -0.249033    14.473766    20.026440    -0.679830
O      1.884560    14.670294    19.480040    -0.678840
O     -0.265636    15.324357     0.222516    -0.205973
O      8.746478     4.168925     9.403279    -0.651286
O      9.537323     5.782304     8.174249    -0.641910
O     -3.299977     9.402117    11.961471    -0.194223
O      0.355252    11.673332    16.992805    -0.650983
O     -1.759175    11.755648    17.697439    -0.679435
O     -0.376828     9.340038    12.535068    -0.205446
O      6.637150     2.675246     7.664440    -0.679830
O      4.503557     2.478718     7.118040    -0.678840
O      6.653753     1.824655    12.584516    -0.205973
O      2.358538    12.980087    15.320721    -0.652702
O      3.149362    11.366708    16.549751    -0.641667
O      3.088012     7.746895    12.762529    -0.193133
O      6.743210     5.475680     7.731195    -0.649922
O      4.628782     5.393364     7.026561    -0.677911
O      6.011161     7.808974    12.188932    -0.205150
O      0.249231    14.473766    17.059560    -0.681135
O     -1.884360    14.670294    17.605960    -0.678969
O      0.265845    15.324357    12.139484    -0.207277
O      4.029579     4.168925     2.958721    -0.652702
O      3.238755     5.782304     4.187751    -0.641667
O      3.300105     9.402117     0.400529    -0.193133
O     -0.355093    11.673332    20.093195    -0.649922
O      1.759335    11.755648    19.388561    -0.677912
O      0.376956     9.340038    24.550932    -0.205150
O      6.138886     2.675246     4.697560    -0.681135
O      8.272477     2.478718     5.243960    -0.678968
O      6.122272     1.824655    24.501484    -0.207277

The following XYZ coordinates are in angstroms. Other properties are in atomic units.
The sperically averaged electron density of each atom fit to a function of the form exp(a - br)
eigen_1, eigen_2 and eigen_3 are the three eigenvalues of traceless quadrupole moment tensor
  atom number  atomic symbol              X              Y              Z     net charge C6 coefficient C8 coefficient C10 coefficient fluctuating dipole atomic polarizability isotropic forcefield polarizability              a              b squared Pearson coefficient          <r^3>          <r^4>         wp_QDO          m_QDO          q_QDO       dipole_x       dipole_y       dipole_z         dipole            Qxy            Qxz            Qyz     Q(x^2-y^2)  Q(3z^2 - R^2)        eigen_1        eigen_2        eigen_3 static polarizability      alpha(xx)      alpha(xy)      alpha(xz)      alpha(yy)      alpha(yz)      alpha(zz) atomic spin moment
            1             Er      -1.974185      13.195822      19.424411       1.991971     117.071925 0.24061688E+04  0.77041360E+05                                15.954002                           13.293031       2.365516       2.502133                    0.999706      69.886425     159.018125       0.694632       0.275393      -1.329057       0.012185      -0.044290      -0.031342       0.055609       0.062382       0.154739      -0.008920       0.196171      -0.054999      -0.153168      -0.065517       0.218685             18.942484      14.683471      -1.189184      -2.992616      19.717585      -1.586544      22.426397           0.000006
            2             Er       8.362302       3.953190       7.062411       1.991971     117.072030 0.24061715E+04  0.77041469E+05                                15.954012                           13.293040       2.365517       2.502133                    0.999706      69.886449     159.018212       0.694632       0.275393      -1.329057      -0.012187       0.044291      -0.031343       0.055611       0.062382      -0.154738       0.008921       0.196170      -0.054998      -0.153168      -0.065516       0.218684             18.942496      14.683482      -1.189185       2.992619      19.717597       1.586543      22.426411           0.000006
            3             Er       1.974365      13.195822      17.661589       1.992397     116.973258 0.24036930E+04  0.76941083E+05                                15.943472                           13.284766       2.361678       2.501028                    0.999693      69.873386     158.958633       0.694971       0.275334      -1.329149      -0.012028      -0.044374       0.030788       0.055331      -0.061124       0.154953       0.008912       0.195420      -0.057109      -0.152592      -0.065767       0.218359             18.929058      14.674515       1.187142      -2.987273      19.704824       1.588605      22.407836           0.000005
            4             Er       4.413752       3.953190       5.299589       1.992396     116.973413 0.24036967E+04  0.76941230E+05                                15.943486                           13.284776       2.361679       2.501028                    0.999693      69.873426     158.958757       0.694971       0.275334      -1.329149       0.012028       0.044375       0.030789       0.055333      -0.061125      -0.154954      -0.008911       0.195421      -0.057109      -0.152592      -0.065768       0.218360             18.929077      14.674526       1.187142       2.987279      19.704844      -1.588610      22.407859           0.000008
            5              H      -4.744902      15.238612      18.842160       0.100443       1.238350 0.90448281E+01  0.90737110E+02                                 1.859059                            1.726800      -0.773537       2.512177                    0.999518       3.380990       9.289318       0.493863       1.236274      -0.721581      -0.020303      -0.015597      -0.042432       0.049558      -0.003486       0.011993       0.011294       0.009435       0.011751      -0.018492       0.001446       0.017045              1.915828       1.762814       0.096532       0.338368       1.665914       0.373059       2.318757          -0.000005
            6              H      -5.939446      17.001530      19.761893       0.102416       1.161029 0.81836671E+01  0.81775452E+02                                 1.889822                            1.716663      -1.409573       2.197181                    0.993270       3.947838      11.596955       0.453918       1.350372      -0.691110      -0.030402       0.007088      -0.013562       0.034036       0.001293       0.008245       0.012547       0.005484       0.009081      -0.014775      -0.001431       0.016206              2.003525       2.614935      -0.339225       0.523524       1.547868      -0.078593       1.847773          -0.000002
            7              H       1.243111       0.929476      21.658224       0.103208       1.142855 0.82295469E+01  0.82057079E+02                                 1.860469                            1.718889      -1.053775       2.375885                    0.996375       3.714827      10.775051       0.456263       1.346328      -0.694088      -0.020008       0.030767       0.013089       0.038964      -0.006231       0.005894       0.008772      -0.001554      -0.028023      -0.016583       0.005077       0.011505              1.932921       1.879496      -0.477734      -0.183141       2.193162       0.462099       1.726106          -0.000001
            8              H       3.233607       0.243516      22.632350       0.118635       1.029939 0.72806507E+01  0.70173648E+02                                 1.718000                            1.603306      -0.946360       2.435061                    0.998180       3.481154       9.820848       0.479963       1.324019      -0.699300       0.014209       0.016204       0.030544       0.037382      -0.008527       0.013956       0.009588       0.005266       0.009947      -0.021407       0.005144       0.016263              1.777908       1.550538       0.168286       0.337958       1.770824       0.470913       2.012361          -0.000004
            9              H      -1.959732      15.626180      21.715089       0.094980       1.067497 0.73654420E+01  0.71991471E+02                                 1.820025                            1.652490      -1.298406       2.254517                    0.994096       3.906657      11.508497       0.450727       1.390305      -0.683185       0.037635      -0.011094       0.022401       0.045180      -0.003854       0.008055       0.004176       0.000482       0.009619      -0.010917       0.001514       0.009403              1.913989       2.446512      -0.399267       0.458582       1.629740      -0.145843       1.665716          -0.000002
           10              H      -2.579410       9.366790      22.323300       0.140678       1.025750 0.77596758E+01  0.76684377E+02                                 1.773288                            1.702015      -1.296677       2.283523                    0.994054       3.657417      10.762260       0.442719       1.399957      -0.683388       0.016931      -0.011179      -0.030216       0.036395      -0.004751      -0.013257      -0.000936      -0.002864       0.018481      -0.014973      -0.000359       0.015333              1.800976       1.665849      -0.172326      -0.326782       1.822080       0.154596       1.914998           0.000002
           11              H      -4.261980      13.660903      23.111995       0.132507       1.111830 0.82602359E+01  0.83077394E+02                                 1.879982                            1.762288      -1.391254       2.233372                    0.992998       3.808904      11.378527       0.431940       1.409914      -0.680860       0.007915       0.017863      -0.030888       0.036549      -0.001798       0.000276      -0.005230      -0.012101       0.021146      -0.009852      -0.000707       0.010559              1.931639       1.654714       0.088491      -0.305213       1.952191      -0.454273       2.188010          -0.000002
           12              H       6.739432      13.413957       1.965558       0.121203       1.162815 0.82998928E+01  0.82433455E+02                                 1.853517                            1.703486      -1.008092       2.406510                    0.997708       3.510511       9.963114       0.470369       1.311101      -0.702953      -0.017114       0.011969       0.028531       0.035358      -0.003885      -0.009189      -0.003515      -0.012029       0.025428      -0.015428       0.002874       0.012554              1.938452       1.945028      -0.346111      -0.443657       1.972159       0.423851       1.898168           0.000001
           13              H       7.351387      11.198305       2.178184       0.117653       1.149908 0.86543036E+01  0.86216334E+02                                 1.782867                            1.699162      -1.045742       2.382990                    0.997760       3.455729       9.588062       0.491451       1.251033      -0.716526      -0.013055      -0.016202       0.035050       0.040761      -0.004046      -0.015874      -0.001261      -0.003190       0.039980      -0.018004      -0.003748       0.021753              1.812822       1.621221       0.060173      -0.173218       1.895894      -0.409351       1.921352           0.000003
           14              H       9.937222       7.206015      22.424668       0.067224       1.269170 0.10504145E+02  0.10995773E+03                                 1.907638                            1.866900      -1.089601       2.336688                    0.995337       3.875774      11.062584       0.470249       1.244265      -0.716713      -0.016415       0.000359      -0.030580       0.034709      -0.008372      -0.001664       0.001697      -0.001493      -0.003525      -0.007819      -0.001701       0.009521              1.901574       1.835630      -0.064665       0.380026       1.717795      -0.105883       2.151296           0.000003
           15              H      -1.481966       7.370645      23.210891       0.076168       1.133682 0.86265292E+01  0.86382657E+02                                 1.803499                            1.717583      -0.909604       2.428709                    0.996629       3.735096      10.593601       0.476963       1.282421      -0.707879       0.037799       0.006542       0.002697       0.038456       0.002162      -0.001462       0.004576       0.004504      -0.001911      -0.006637       0.003016       0.003621              1.845247       2.571998       0.246610      -0.048687       1.635461      -0.017871       1.328283           0.000002
           16              H      10.794477       5.072678      22.963651       0.153840       0.965962 0.69236132E+01  0.64965970E+02                                 1.571154                            1.502027      -0.786534       2.514534                    0.999699       3.129387       8.314492       0.534194       1.221952      -0.723710       0.007783      -0.003803      -0.012868       0.015512      -0.001075      -0.006958      -0.000696      -0.008070       0.008120      -0.009524       0.002814       0.006710              1.598415       1.582929      -0.281435      -0.250679       1.709644       0.345215       1.502671           0.000002
           17              H      -1.990464       5.449956      24.486650       0.163465       0.989396 0.75746505E+01  0.72347748E+02                                 1.574355                            1.557240      -0.831095       2.502773                    0.999638       3.069574       8.102498       0.534151       1.200548      -0.730351       0.007947       0.005553       0.015842       0.018573       0.003683       0.007042       0.000129      -0.004965       0.010414      -0.009370       0.001146       0.008224              1.557594       1.583653      -0.103104       0.301544       1.395891      -0.113765       1.693237          -0.000001
           18              H       9.432557       5.288755      23.710316       0.153488       0.930779 0.66331489E+01  0.61724215E+02                                 1.543159                            1.477685      -0.792452       2.510836                    0.999706       3.153212       8.408236       0.533206       1.234455      -0.720151      -0.015362       0.001631       0.001395       0.015511       0.000748       0.000924      -0.002207       0.006527      -0.016824      -0.006525       0.000332       0.006193              1.569864       2.106835       0.217817      -0.071604       1.431446      -0.006369       1.171310           0.000000
           19              H       6.316497       6.286828       2.274608       0.135070       0.930934 0.67564445E+01  0.64833102E+02                                 1.690061                            1.607974      -1.334913       2.263718                    0.993370       3.701543      10.915860       0.444792       1.435063      -0.675665      -0.027301      -0.024452      -0.000078       0.036650       0.008418       0.004040      -0.002720      -0.004637      -0.009402      -0.010413       0.000108       0.010305              1.738449       1.827746       0.451645       0.128995       1.777043       0.022169       1.610559           0.000000
           20              H       8.918977       7.542135       5.963429       0.149711       1.012614 0.70950320E+01  0.68838178E+02                                 1.785426                            1.647262      -1.353569       2.266763                    0.993588       3.620830      10.695647       0.440178       1.434176      -0.676568      -0.008787      -0.024236       0.030884       0.040229       0.003442      -0.002237      -0.005797       0.009388       0.021933      -0.010841       0.000479       0.010362              1.866938       1.523171       0.289047      -0.155998       1.860164      -0.496182       2.217480           0.000002
           21              H      -1.662085      10.632387       4.593719       0.124935       1.395557 0.10607281E+02  0.11161224E+03                                 2.082568                            1.924355      -1.057257       2.388726                    0.996869       3.570809      10.309711       0.444632       1.309175      -0.705736       0.026633       0.025759       0.001683       0.037090       0.013053       0.002281      -0.006288      -0.010965      -0.009270      -0.015124      -0.001425       0.016549              2.130983       2.358163       0.641930       0.173131       2.124790       0.095641       1.909996           0.000004
           22              H      -2.745490      10.574081       2.598492       0.107106       1.038842 0.75006965E+01  0.73180162E+02                                 1.746227                            1.638294      -1.225090       2.293184                    0.994462       3.752413      10.816660       0.467844       1.341878      -0.693671       0.010684       0.026558      -0.021463       0.035779       0.014215       0.001094      -0.004469      -0.008800      -0.000959      -0.015555      -0.000046       0.015601              1.812988       1.603304       0.191832      -0.112727       1.829979      -0.502122       2.005681           0.000002
           23              H       7.039616       5.837524       0.022252       0.069631       1.154302 0.94634288E+01  0.96663888E+02                                 1.799945                            1.781419      -0.905407       2.422056                    0.997481       3.777496      10.705194       0.476843       1.257520      -0.713700       0.026977      -0.023673       0.007751       0.036718      -0.005125       0.007976       0.002072      -0.008416      -0.006063      -0.012162       0.004077       0.008085              1.796198       1.824122      -0.271313       0.177380       1.925557      -0.163730       1.638916           0.000000
           24              H       5.530773       6.266249      24.600380       0.064560       1.050732 0.79438784E+01  0.78419562E+02                                 1.746132                            1.672773      -1.049361       2.356951                    0.994463       3.889094      11.181011       0.469722       1.320909      -0.698227      -0.037235      -0.005675       0.000425       0.037667       0.004495      -0.001704       0.004079       0.005674      -0.006172      -0.007712       0.001333       0.006378              1.786641       2.382730       0.258596      -0.135374       1.518598      -0.021760       1.458594           0.000000
           25              H       6.407203       5.738059      22.474116       0.154186       0.988057 0.72498890E+01  0.68851787E+02                                 1.601747                            1.543870      -0.689899       2.557561                    0.999995       3.149105       8.432062       0.523120       1.232881      -0.721717      -0.004061      -0.010686      -0.002883       0.011789       0.001408       0.001686       0.000605      -0.005634       0.008391      -0.004848       0.001257       0.003591              1.614511       1.407226       0.227341       0.117468       1.984821       0.264416       1.451487           0.000002
           26              H       6.022656       7.257462      22.513674       0.161687       1.008741 0.75255359E+01  0.72915253E+02                                 1.693976                            1.626088      -0.929865       2.456470                    0.998871       3.309861       9.269997       0.479781       1.317595      -0.702273      -0.010025       0.016177       0.000012       0.019031      -0.003932      -0.002860      -0.000764      -0.007289      -0.001227      -0.006554       0.000951       0.005603              1.722912       1.916787      -0.390225       0.349866       1.653421      -0.259669       1.598528           0.000002
           27              H       7.522555       6.821877      22.659546       0.154525       0.972933 0.70555595E+01  0.67975201E+02                                 1.710886                            1.616414      -1.075066       2.384874                    0.996509       3.519910      10.171824       0.457806       1.388690      -0.685900       0.014755       0.008040       0.002802       0.017036       0.002517       0.000080      -0.003442       0.009038      -0.010022      -0.006797      -0.000114       0.006911              1.753868       2.453250       0.283977      -0.159485       1.385983      -0.045254       1.422371           0.000002
           28              H      -0.205595      14.405170      22.481533       0.139891       0.975160 0.69590903E+01  0.67383105E+02                                 1.750303                            1.635920      -1.415652       2.222168                    0.993315       3.792540      11.295073       0.438636       1.442125      -0.673732      -0.020771      -0.029329      -0.008466       0.036923       0.004014      -0.002797       0.006021      -0.009277      -0.008545      -0.009162      -0.000402       0.009564              1.828868       1.818351       0.474133       0.027201       2.004769       0.086457       1.663483          -0.000002
           29              H       2.818500      16.764874      19.823703       0.140163       1.106113 0.79288683E+01  0.78338513E+02                                 1.818884                            1.684233      -1.378479       2.241428                    0.993509       3.641357      10.518865       0.462080       1.341604      -0.694594      -0.006619      -0.013811      -0.033579       0.036907       0.002350       0.002630       0.000800       0.007618       0.032964      -0.009969      -0.001618       0.011587              1.890884       1.523099       0.163205      -0.020793       1.692044       0.440724       2.457509          -0.000003
           30              H      10.744632       2.380283      22.261490       0.120555       1.115068 0.77124526E+01  0.75929811E+02                                 1.857534                            1.680786      -1.212699       2.310114                    0.994648       3.700325      10.788066       0.452921       1.373610      -0.688194       0.017839       0.028322       0.007536       0.034310       0.011364      -0.002300       0.008034      -0.006581       0.011460      -0.016087       0.002882       0.013205              1.979766       2.059694       0.680477       0.076122       2.352956       0.199313       1.526647           0.000001
           31              H       9.488746       1.587999      24.024311       0.115313       1.139061 0.86321570E+01  0.86637354E+02                                 1.826473                            1.739326      -1.020679       2.396238                    0.997636       3.583440      10.246128       0.464351       1.314237      -0.702059       0.006844       0.020110       0.033735       0.039865       0.011824       0.001490       0.010532      -0.014683       0.017399      -0.017550      -0.001279       0.018829              1.859257       1.595461       0.135950      -0.056137       1.740638       0.328511       2.241673          -0.000003
           32              H      -1.904802      14.545792      24.241882       0.068822       1.074275 0.84079330E+01  0.83906925E+02                                 1.756577                            1.709741      -0.928378       2.418339                    0.996192       3.799612      10.864313       0.470755       1.303775      -0.702848      -0.031444       0.012997      -0.017339       0.038187      -0.001400       0.004283      -0.008172      -0.004153      -0.003449      -0.008615      -0.001752       0.010367              1.767421       2.017180      -0.078332       0.352152       1.520194      -0.147878       1.764889          -0.000002
           33              H      -0.752414      13.499702      24.471815       0.065324       1.062378 0.81652198E+01  0.80787216E+02                                 1.735457                            1.677362      -0.868330       2.442822                    0.996897       3.766021      10.677535       0.479087       1.292162      -0.705320       0.017242      -0.030989      -0.006540       0.036061      -0.000729      -0.005250       0.002434       0.002836      -0.012422      -0.007256       0.000560       0.006695              1.773143       1.554945      -0.296123      -0.167037       2.246129       0.176381       1.518355          -0.000001
           34              H      -2.339195      13.266476       1.382072       0.156902       0.961678 0.68658218E+01  0.65445046E+02                                 1.666024                            1.570964      -1.117748       2.363056                    0.995998       3.469390       9.847625       0.476706       1.347942      -0.693696      -0.009129      -0.011919      -0.004851       0.015778       0.004878      -0.002186      -0.000410      -0.005544       0.007140      -0.007105       0.001876       0.005230              1.725888       1.815578       0.545891      -0.021000       2.048180      -0.010032       1.313907           0.000000
           35              H      -0.993879      13.746648       2.027368       0.154880       0.975134 0.72027700E+01  0.67627918E+02                                 1.525627                            1.489480      -0.813144       2.500772                    0.999745       3.048387       7.860631       0.564779       1.155050      -0.740792       0.013771       0.000249       0.002643       0.014025      -0.001863      -0.000870      -0.000457       0.011320       0.010469      -0.007735       0.003009       0.004726              1.518952       1.620380      -0.162913       0.284993       1.422099      -0.144139       1.514378          -0.000000
           36              H      -2.157766      14.768729       1.787545       0.150271       0.939242 0.66653334E+01  0.62470436E+02                                 1.588605                            1.507611      -0.796302       2.509279                    0.999479       3.263502       8.905502       0.511052       1.278757      -0.709584      -0.004378       0.014293       0.000042       0.014948      -0.004455      -0.002306      -0.002575      -0.005793       0.005552      -0.007399       0.002397       0.005002              1.633007       1.483292      -0.361442      -0.229253       1.986612       0.346633       1.429118          -0.000002
           37              H      11.133019       1.910400       6.480160       0.100444       1.238346 0.90447973E+01  0.90736726E+02                                 1.859056                            1.726797      -0.773536       2.512178                    0.999518       3.380985       9.289301       0.493863       1.236275      -0.721581       0.020303       0.015597      -0.042432       0.049558      -0.003486      -0.011993      -0.011294       0.009435       0.011751      -0.018492       0.001446       0.017045              1.915825       1.762811       0.096532      -0.338367       1.665911      -0.373058       2.318752          -0.000006
           38              H      12.327563       0.147482       7.399893       0.102416       1.161031 0.81836822E+01  0.81775639E+02                                 1.889823                            1.716664      -1.409575       2.197181                    0.993270       3.947842      11.596968       0.453918       1.350371      -0.691110       0.030402      -0.007088      -0.013562       0.034036       0.001293      -0.008245      -0.012548       0.005484       0.009081      -0.014775      -0.001431       0.016206              2.003527       2.614938      -0.339225      -0.523524       1.547869       0.078593       1.847774          -0.000002
           39              H       5.145006      16.219536       9.296224       0.103208       1.142855 0.82295493E+01  0.82057105E+02                                 1.860469                            1.718888      -1.053776       2.375884                    0.996375       3.714828      10.775053       0.456263       1.346327      -0.694088       0.020008      -0.030767       0.013089       0.038964      -0.006231      -0.005894      -0.008772      -0.001554      -0.028023      -0.016583       0.005077       0.011505              1.932921       1.879495      -0.477734       0.183141       2.193162      -0.462099       1.726106          -0.000001
           40              H       3.154510      16.905496      10.270350       0.118635       1.029939 0.72806473E+01  0.70173609E+02                                 1.718000                            1.603306      -0.946359       2.435061                    0.998180       3.481153       9.820846       0.479963       1.324019      -0.699300      -0.014209      -0.016204       0.030544       0.037382      -0.008527      -0.013956      -0.009588       0.005266       0.009947      -0.021407       0.005144       0.016263              1.777908       1.550538       0.168286      -0.337958       1.770824      -0.470913       2.012361          -0.000003
           41              H       8.347849       1.522832       9.353089       0.094980       1.067496 0.73654402E+01  0.71991453E+02                                 1.820025                            1.652490      -1.298406       2.254517                    0.994096       3.906657      11.508499       0.450727       1.390306      -0.683185      -0.037635       0.011094       0.022401       0.045180      -0.003854      -0.008055      -0.004176       0.000482       0.009619      -0.010917       0.001514       0.009403              1.913990       2.446512      -0.399268      -0.458582       1.629740       0.145843       1.665717          -0.000002
           42              H       8.967527       7.782222       9.961300       0.140678       1.025750 0.77596802E+01  0.76684429E+02                                 1.773289                            1.702016      -1.296678       2.283523                    0.994054       3.657418      10.762263       0.442719       1.399957      -0.683388      -0.016931       0.011179      -0.030216       0.036395      -0.004751       0.013257       0.000936      -0.002865       0.018481      -0.014973      -0.000359       0.015333              1.800976       1.665850      -0.172326       0.326782       1.822081      -0.154596       1.914998           0.000002
           43              H      10.650097       3.488109      10.749995       0.132507       1.111829 0.82602269E+01  0.83077284E+02                                 1.879981                            1.762287      -1.391253       2.233372                    0.992998       3.808902      11.378521       0.431940       1.409914      -0.680860      -0.007915      -0.017863      -0.030888       0.036549      -0.001798      -0.000276       0.005230      -0.012101       0.021146      -0.009852      -0.000707       0.010559              1.931638       1.654714       0.088491       0.305212       1.952190       0.454273       2.188009          -0.000002
           44              H      -0.351315       3.735055      14.327558       0.121203       1.162816 0.82998956E+01  0.82433488E+02                                 1.853517                            1.703487      -1.008092       2.406510                    0.997708       3.510511       9.963114       0.470369       1.311101      -0.702953       0.017114      -0.011969       0.028531       0.035358      -0.003885       0.009189       0.003515      -0.012029       0.025428      -0.015428       0.002874       0.012554              1.938452       1.945029      -0.346111       0.443657       1.972159      -0.423851       1.898168           0.000001
           45              H      -0.963270       5.950707      14.540184       0.117653       1.149908 0.86543036E+01  0.86216336E+02                                 1.782867                            1.699162      -1.045742       2.382990                    0.997760       3.455729       9.588063       0.491451       1.251033      -0.716526       0.013055       0.016202       0.035050       0.040761      -0.004046       0.015874       0.001261      -0.003190       0.039980      -0.018004      -0.003748       0.021753              1.812823       1.621221       0.060173       0.173218       1.895894       0.409351       1.921352           0.000003
           46              H      -3.549105       9.942997      10.062668       0.067224       1.269170 0.10504146E+02  0.10995775E+03                                 1.907639                            1.866901      -1.089602       2.336688                    0.995337       3.875774      11.062586       0.470249       1.244265      -0.716713       0.016415      -0.000359      -0.030580       0.034709      -0.008372       0.001664      -0.001697      -0.001493      -0.003525      -0.007819      -0.001701       0.009521              1.901574       1.835630      -0.064665      -0.380027       1.717796       0.105883       2.151297           0.000003
           47              H       7.870083       9.778367      10.848891       0.076168       1.133682 0.86265280E+01  0.86382647E+02                                 1.803500                            1.717583      -0.909604       2.428708                    0.996629       3.735096      10.593603       0.476963       1.282421      -0.707879      -0.037799      -0.006542       0.002697       0.038456       0.002162       0.001462      -0.004576       0.004504      -0.001911      -0.006637       0.003016       0.003621              1.845248       2.571998       0.246610       0.048687       1.635461       0.017871       1.328283           0.000002
           48              H      -4.406360      12.076334      10.601651       0.153840       0.965961 0.69236121E+01  0.64965956E+02                                 1.571153                            1.502027      -0.786534       2.514534                    0.999699       3.129387       8.314491       0.534194       1.221951      -0.723710      -0.007783       0.003803      -0.012868       0.015512      -0.001075       0.006958       0.000696      -0.008070       0.008120      -0.009524       0.002814       0.006710              1.598414       1.582929      -0.281435       0.250679       1.709644      -0.345215       1.502670           0.000002
           49              H       8.378581      11.699056      12.124650       0.163465       0.989396 0.75746522E+01  0.72347770E+02                                 1.574355                            1.557240      -0.831096       2.502772                    0.999638       3.069574       8.102499       0.534151       1.200548      -0.730351      -0.007947      -0.005553       0.015842       0.018573       0.003683      -0.007042      -0.000129      -0.004965       0.010414      -0.009370       0.001146       0.008224              1.557594       1.583654      -0.103104      -0.301544       1.395891       0.113765       1.693237          -0.000001
           50              H      -3.044440      11.860257      11.348316       0.153488       0.930779 0.66331532E+01  0.61724262E+02                                 1.543160                            1.477685      -0.792452       2.510836                    0.999706       3.153213       8.408238       0.533206       1.234455      -0.720151       0.015362      -0.001631       0.001395       0.015511       0.000748      -0.000924       0.002207       0.006527      -0.016824      -0.006525       0.000332       0.006193              1.569864       2.106836       0.217817       0.071604       1.431446       0.006369       1.171310           0.000000
           51              H       0.071620      10.862184      14.636608       0.135070       0.930935 0.67564535E+01  0.64833205E+02                                 1.690061                            1.607974      -1.334914       2.263718                    0.993370       3.701545      10.915864       0.444792       1.435061      -0.675665       0.027301       0.024452      -0.000078       0.036650       0.008418      -0.004040       0.002720      -0.004638      -0.009402      -0.010413       0.000108       0.010305              1.738450       1.827746       0.451645      -0.128995       1.777044      -0.022169       1.610559          -0.000000
           52              H      -2.530860       9.606877      18.325429       0.149711       1.012614 0.70950334E+01  0.68838192E+02                                 1.785425                            1.647262      -1.353568       2.266764                    0.993588       3.620830      10.695645       0.440179       1.434175      -0.676568       0.008787       0.024236       0.030884       0.040229       0.003442       0.002237       0.005796       0.009388       0.021932      -0.010841       0.000479       0.010362              1.866938       1.523171       0.289047       0.155998       1.860163       0.496182       2.217480           0.000002
           53              H       8.050202       6.516625      16.955719       0.124935       1.395559 0.10607299E+02  0.11161248E+03                                 2.082571                            1.924357      -1.057259       2.388725                    0.996869       3.570812      10.309724       0.444632       1.309176      -0.705736      -0.026633      -0.025759       0.001683       0.037090       0.013052      -0.002281       0.006288      -0.010965      -0.009271      -0.015124      -0.001425       0.016549              2.130985       2.358165       0.641931      -0.173132       2.124792      -0.095641       1.909998           0.000004
           54              H       9.133607       6.574931      14.960492       0.107106       1.038843 0.75007030E+01  0.73180245E+02                                 1.746228                            1.638295      -1.225091       2.293183                    0.994462       3.752415      10.816669       0.467844       1.341879      -0.693671      -0.010684      -0.026558      -0.021463       0.035779       0.014215      -0.001094       0.004469      -0.008800      -0.000959      -0.015555      -0.000046       0.015601              1.812989       1.603305       0.191832       0.112727       1.829980       0.502122       2.005682           0.000002
           55              H      -0.651499      11.311488      12.384252       0.069631       1.154302 0.94634298E+01  0.96663903E+02                                 1.799946                            1.781419      -0.905408       2.422056                    0.997481       3.777496      10.705195       0.476843       1.257521      -0.713700      -0.026977       0.023673       0.007751       0.036718      -0.005125      -0.007976      -0.002072      -0.008416      -0.006063      -0.012162       0.004077       0.008085              1.796199       1.824122      -0.271313      -0.177380       1.925557       0.163730       1.638916           0.000000
           56              H       0.857344      10.882763      12.238380       0.064560       1.050732 0.79438784E+01  0.78419562E+02                                 1.746132                            1.672773      -1.049361       2.356951                    0.994463       3.889094      11.181011       0.469722       1.320909      -0.698227       0.037235       0.005675       0.000425       0.037667       0.004495       0.001704      -0.004079       0.005675      -0.006172      -0.007712       0.001333       0.006378              1.786641       2.382730       0.258596       0.135374       1.518598       0.021760       1.458594           0.000001
           57              H      -0.019086      11.410953      10.112116       0.154186       0.988056 0.72498798E+01  0.68851675E+02                                 1.601746                            1.543869      -0.689899       2.557561                    0.999995       3.149103       8.432054       0.523120       1.232881      -0.721717       0.004061       0.010686      -0.002883       0.011789       0.001408      -0.001686      -0.000605      -0.005634       0.008391      -0.004848       0.001257       0.003591              1.614510       1.407225       0.227341      -0.117468       1.984819      -0.264416       1.451485           0.000002
           58              H       0.365461       9.891550      10.151674       0.161687       1.008743 0.75255459E+01  0.72915378E+02                                 1.693977                            1.626089      -0.929867       2.456469                    0.998871       3.309863       9.270006       0.479781       1.317595      -0.702273       0.010025      -0.016177       0.000012       0.019031      -0.003932       0.002860       0.000764      -0.007289      -0.001227      -0.006554       0.000951       0.005603              1.722913       1.916789      -0.390226      -0.349867       1.653422       0.259670       1.598529           0.000002
           59              H      -1.134438      10.327135      10.297546       0.154525       0.972934 0.70555644E+01  0.67975260E+02                                 1.710887                            1.616415      -1.075067       2.384874                    0.996509       3.519911      10.171828       0.457806       1.388690      -0.685900      -0.014755      -0.008040       0.002802       0.017036       0.002517      -0.000080       0.003442       0.009038      -0.010022      -0.006797      -0.000114       0.006911              1.753868       2.453251       0.283977       0.159485       1.385983       0.045254       1.422371           0.000002
           60              H       6.593712       2.743842      10.119533       0.139891       0.975159 0.69590886E+01  0.67383088E+02                                 1.750303                            1.635920      -1.415652       2.222168                    0.993315       3.792540      11.295075       0.438636       1.442125      -0.673732       0.020771       0.029329      -0.008466       0.036923       0.004014       0.002797      -0.006021      -0.009277      -0.008545      -0.009162      -0.000402       0.009564              1.828868       1.818352       0.474133      -0.027201       2.004769      -0.086457       1.663483          -0.000002
           61              H       3.569617       0.384138       7.461703       0.140162       1.106114 0.79288762E+01  0.78338614E+02                                 1.818885                            1.684234      -1.378479       2.241428                    0.993509       3.641360      10.518877       0.462080       1.341605      -0.694594       0.006619       0.013811      -0.033579       0.036907       0.002350      -0.002630      -0.000800       0.007618       0.032964      -0.009969      -0.001618       0.011587              1.890886       1.523100       0.163205       0.020793       1.692046      -0.440725       2.457511          -0.000003
           62              H      -4.356515      14.768729       9.899490       0.120555       1.115068 0.77124483E+01  0.75929756E+02                                 1.857533                            1.680785      -1.212698       2.310115                    0.994648       3.700324      10.788061       0.452922       1.373610      -0.688194      -0.017839      -0.028322       0.007536       0.034310       0.011364       0.002300      -0.008034      -0.006582       0.011460      -0.016087       0.002882       0.013205              1.979765       2.059693       0.680477      -0.076122       2.352955      -0.199313       1.526646           0.000001
           63              H      -3.100629      15.561013      11.662311       0.115313       1.139061 0.86321624E+01  0.86637422E+02                                 1.826474                            1.739326      -1.020679       2.396237                    0.997636       3.583441      10.246132       0.464351       1.314237      -0.702059      -0.006844      -0.020110       0.033735       0.039866       0.011824      -0.001490      -0.010532      -0.014683       0.017399      -0.017550      -0.001279       0.018829              1.859258       1.595462       0.135950       0.056137       1.740638      -0.328511       2.241673          -0.000003
           64              H       8.292919       2.603220      11.879882       0.068822       1.074276 0.84079385E+01  0.83906990E+02                                 1.756577                            1.709741      -0.928378       2.418339                    0.996192       3.799613      10.864315       0.470755       1.303775      -0.702848       0.031444      -0.012997      -0.017338       0.038187      -0.001400      -0.004283       0.008172      -0.004153      -0.003449      -0.008615      -0.001752       0.010367              1.767421       2.017180      -0.078332      -0.352152       1.520194       0.147878       1.764890          -0.000002
           65              H       7.140531       3.649310      12.109815       0.065324       1.062378 0.81652245E+01  0.80787272E+02                                 1.735458                            1.677362      -0.868331       2.442821                    0.996897       3.766022      10.677538       0.479087       1.292162      -0.705320      -0.017242       0.030989      -0.006540       0.036061      -0.000729       0.005250      -0.002434       0.002836      -0.012422      -0.007256       0.000560       0.006695              1.773143       1.554945      -0.296123       0.167037       2.246130      -0.176381       1.518356          -0.000001
           66              H       8.727312       3.882536      13.744072       0.156902       0.961678 0.68658225E+01  0.65445064E+02                                 1.666025                            1.570965      -1.117749       2.363056                    0.995998       3.469391       9.847633       0.476706       1.347943      -0.693696       0.009129       0.011919      -0.004851       0.015778       0.004878       0.002186       0.000410      -0.005544       0.007140      -0.007105       0.001876       0.005230              1.725889       1.815579       0.545892       0.021000       2.048182       0.010032       1.313907           0.000000
           67              H       7.381996       3.402364      14.389368       0.154881       0.975131 0.72027488E+01  0.67627667E+02                                 1.525624                            1.489477      -0.813143       2.500772                    0.999745       3.048383       7.860617       0.564780       1.155050      -0.740792      -0.013772      -0.000249       0.002643       0.014025      -0.001863       0.000870       0.000457       0.011320       0.010469      -0.007735       0.003009       0.004726              1.518950       1.620377      -0.162912      -0.284993       1.422096       0.144138       1.514375          -0.000000
           68              H       8.545883       2.380283      14.149545       0.150271       0.939242 0.66653381E+01  0.62470491E+02                                 1.588605                            1.507612      -0.796303       2.509278                    0.999479       3.263503       8.905506       0.511052       1.278757      -0.709584       0.004378      -0.014293       0.000042       0.014948      -0.004455       0.002306       0.002575      -0.005793       0.005552      -0.007399       0.002397       0.005002              1.633008       1.483293      -0.361442       0.229253       1.986613      -0.346633       1.429119          -0.000002
           69              H       4.745110      15.238612      18.243840       0.100865       1.235081 0.90167444E+01  0.90401483E+02                                 1.857722                            1.725678      -0.785034       2.508481                    0.999432       3.375171       9.276064       0.493264       1.238514      -0.721123       0.020482      -0.015494       0.042507       0.049663       0.003619       0.011753      -0.011233       0.009154       0.011334      -0.018363       0.001688       0.016675              1.914374       1.761486      -0.096459       0.337924       1.664803      -0.372703       2.316834          -0.000006
           70              H       5.939678      17.001530      17.324107       0.102842       1.162846 0.82004062E+01  0.81998102E+02                                 1.892827                            1.719178      -1.411936       2.196112                    0.993262       3.953329      11.623265       0.453211       1.351567      -0.690843       0.029963       0.007079       0.013481       0.033610      -0.001427       0.008295      -0.012551       0.006153       0.009225      -0.014894      -0.001416       0.016310              2.006854       2.619774       0.340023       0.524675       1.550120       0.078735       1.850669          -0.000002
           71              H      11.532902       0.929476      15.427776       0.104763       1.137757 0.81842696E+01  0.81486561E+02                                 1.854475                            1.713798      -1.047056       2.379461                    0.996459       3.703736      10.732211       0.457119       1.345770      -0.694216       0.019843       0.030477      -0.012803       0.038555       0.006085       0.005875      -0.008851      -0.001530      -0.027474      -0.016487       0.005161       0.011326              1.926428       1.873190       0.475254      -0.182236       2.185370      -0.459813       1.720725          -0.000001
           72              H       9.542396       0.243516      14.453650       0.119105       1.029248 0.72736610E+01  0.70074959E+02                                 1.715587                            1.601264      -0.937295       2.438580                    0.998271       3.478368       9.804174       0.480941       1.321917      -0.699722      -0.013492       0.016063      -0.030472       0.036995       0.008179       0.014123      -0.009674       0.005036       0.010142      -0.021332       0.004873       0.016460              1.775299       1.548522      -0.167727       0.337083       1.768162      -0.469652       2.009214          -0.000003
           73              H       1.959945      15.626180      15.370911       0.096558       1.057965 0.72883953E+01  0.71072285E+02                                 1.812162                            1.646169      -1.290611       2.259455                    0.994234       3.889167      11.454618       0.450495       1.394274      -0.682497      -0.037438      -0.011072      -0.022306       0.044964       0.003627       0.007996      -0.004050       0.000192       0.009741      -0.010675       0.001346       0.009329              1.905278       2.433721       0.396394       0.455252       1.623158       0.144834       1.658955          -0.000002
           74              H       2.579538       9.366790      14.762700       0.139916       1.029739 0.77981022E+01  0.77174857E+02                                 1.779298                            1.707299      -1.311651       2.277157                    0.993901       3.666947      10.805142       0.441528       1.401720      -0.683035      -0.017421      -0.011291       0.030273       0.036707       0.004655      -0.013402       0.001097      -0.002900       0.018548      -0.015108      -0.000324       0.015432              1.807251       1.671319       0.173643      -0.329000       1.828208      -0.155909       1.922227           0.000002
           75              H       4.262167      13.660903      13.974005       0.134300       1.100628 0.81587766E+01  0.81782553E+02                                 1.865571                            1.750167      -1.371870       2.242548                    0.993359       3.786976      11.284498       0.434015       1.407879      -0.681283      -0.007390       0.017676       0.030369       0.035907       0.001561       0.000061       0.005379      -0.011998       0.021125      -0.009747      -0.000898       0.010645              1.916243       1.643465      -0.086993      -0.300738       1.936642       0.447613       2.168623          -0.000002
           76              H       6.036752      13.413957      10.396442       0.120560       1.160832 0.82817974E+01  0.82187853E+02                                 1.849460                            1.700161      -1.001164       2.409396                    0.997786       3.507030       9.940944       0.471559       1.308841      -0.703436       0.017657       0.012317      -0.028887       0.036027       0.003891      -0.008905       0.003487      -0.011554       0.025355      -0.015063       0.002696       0.012367              1.934009       1.940710       0.344654      -0.441797       1.967695      -0.422136       1.893621           0.000001
           77              H       5.424766      11.198305      10.183816       0.119097       1.144906 0.86070088E+01  0.85624374E+02                                 1.777362                            1.694238      -1.040610       2.385930                    0.997834       3.447399       9.556967       0.492304       1.250627      -0.716612       0.012621      -0.016062      -0.034763       0.040321       0.003970      -0.015844       0.001197      -0.003360       0.039831      -0.017968      -0.003708       0.021677              1.807088       1.616615      -0.059881      -0.172316       1.889628       0.407227       1.915021           0.000003
           78              H       2.838876       7.206015      14.661332       0.067329       1.267712 0.10485901E+02  0.10968600E+03                                 1.903461                            1.863054      -1.078487       2.340753                    0.995512       3.872796      11.039149       0.471720       1.241299      -0.717357       0.016491      -0.000034       0.030604       0.034764       0.008490      -0.001834      -0.001512      -0.001222      -0.002842      -0.008052      -0.001464       0.009516              1.897362       1.831679       0.064406       0.378678       1.714392       0.105549       2.146013           0.000003
           79              H       1.482066       7.370645      13.875109       0.076714       1.131864 0.86133324E+01  0.86252707E+02                                 1.804865                            1.718923      -0.920006       2.425191                    0.996454       3.734860      10.607201       0.475480       1.286390      -0.707044      -0.037669       0.006531      -0.002587       0.038318      -0.002115      -0.001368      -0.004524       0.004332      -0.001171      -0.006480       0.002892       0.003588              1.846619       2.573791      -0.246713      -0.048943       1.636846       0.017968       1.329219           0.000002
           80              H       1.981592       5.072678      14.122349       0.154518       0.963872 0.69048204E+01  0.64747953E+02                                 1.569253                            1.500274      -0.790856       2.513705                    0.999695       3.125294       8.301922       0.534333       1.222419      -0.723615      -0.007487      -0.003470       0.012594       0.015057       0.001202      -0.007043       0.000571      -0.008593       0.007975      -0.009793       0.003102       0.006690              1.596437       1.581031       0.280951      -0.250404       1.707202      -0.344655       1.501077           0.000002
           81              H       1.990538       5.449956      12.599350       0.162762       0.991636 0.75966307E+01  0.72609214E+02                                 1.576642                            1.559417      -0.830107       2.502564                    0.999645       3.073474       8.115288       0.533827       1.200424      -0.730380      -0.007973       0.005483      -0.016071       0.018760      -0.003727       0.007241       0.000039      -0.005007       0.009492      -0.009551       0.001358       0.008193              1.559849       1.586092       0.103400       0.302411       1.397743       0.114098       1.695712          -0.000001
           82              H       3.343515       5.288755      13.375684       0.154177       0.929645 0.66264851E+01  0.61683639E+02                                 1.546121                            1.480319      -0.805848       2.506450                    0.999660       3.153706       8.427483       0.530592       1.240106      -0.718899       0.014777       0.001945      -0.001067       0.014942      -0.000846       0.000767       0.002272       0.006932      -0.016879      -0.006589       0.000187       0.006402              1.572956       2.111658      -0.218712      -0.071701       1.434112       0.006371       1.173097           0.000000
           83              H       6.459588       6.286828      10.087392       0.135359       0.931700 0.67655536E+01  0.64968098E+02                                 1.693640                            1.611089      -1.347445       2.258478                    0.993138       3.708649      10.954981       0.443345       1.438689      -0.674972       0.027072      -0.024281       0.000256       0.036367      -0.008376       0.003599       0.002601      -0.004686      -0.010159      -0.009989      -0.000402       0.010392              1.742293       1.832029      -0.453461       0.129450       1.781103      -0.022272       1.613747           0.000000
           84              H       3.857126       7.542135       6.398571       0.150766       1.009118 0.70658958E+01  0.68484257E+02                                 1.781329                            1.643913      -1.349419       2.269027                    0.993695       3.613526      10.668147       0.440617       1.434240      -0.676567       0.008871      -0.023844      -0.030566       0.039768      -0.003444      -0.002402       0.005957       0.009785       0.021958      -0.011074       0.000511       0.010563              1.862411       1.520090      -0.287893      -0.155244       1.855644       0.493996       2.211498           0.000002
           85              H       1.662230      10.632387       7.768281       0.124839       1.400044 0.10648362E+02  0.11215391E+03                                 2.086939                            1.927975      -1.055152       2.389300                    0.996878       3.576334      10.331030       0.444246       1.309035      -0.705748      -0.026795       0.025670      -0.001876       0.037154      -0.013131       0.002064       0.006288      -0.011159      -0.009290      -0.015076      -0.001632       0.016708              2.135605       2.363671      -0.644315       0.173745       2.129443      -0.096013       1.913701           0.000004
           86              H       2.745635      10.574081       9.763508       0.106148       1.038683 0.74994953E+01  0.73161615E+02                                 1.745851                            1.638073      -1.219299       2.295566                    0.994597       3.751778      10.812443       0.467939       1.341732      -0.693727      -0.011023       0.026672       0.021928       0.036246      -0.014055       0.001382       0.004554      -0.009461      -0.001274      -0.015577      -0.000003       0.015580              1.812520       1.603137      -0.191723      -0.112614       1.829392       0.501683       2.005030           0.000002
           87              H       5.736464       5.837524      12.339748       0.071274       1.150911 0.94316938E+01  0.96285032E+02                                 1.798514                            1.780154      -0.906481       2.422457                    0.997466       3.773116      10.699241       0.476190       1.259960      -0.713161      -0.026585      -0.023066      -0.007609       0.036009       0.005201       0.007684      -0.001775      -0.008225      -0.006114      -0.011780       0.003613       0.008167              1.794742       1.822396       0.270469       0.176848       1.923980       0.163353       1.637850           0.000000
           88              H       7.245312       6.266249      12.485620       0.065529       1.046285 0.79022520E+01  0.77905002E+02                                 1.741374                            1.668571      -1.046571       2.359109                    0.994515       3.878574      11.142776       0.470243       1.321204      -0.698199       0.037168      -0.005745      -0.000648       0.037615      -0.004428      -0.001764      -0.003948       0.005568      -0.005711      -0.007564       0.001361       0.006203              1.781622       2.374616      -0.257244      -0.134642       1.515033       0.021646       1.455217           0.000001
           89              H       6.368875       5.738059      14.611884       0.154306       0.984074 0.72114358E+01  0.68374512E+02                                 1.595110                            1.537934      -0.689041       2.558115                    0.999997       3.142826       8.399893       0.525229       1.229943      -0.722370       0.004063      -0.010902       0.002881       0.011986      -0.001558       0.001647      -0.000657      -0.005453       0.008766      -0.004867       0.001152       0.003715              1.607684       1.402150      -0.225589       0.116670       1.974837      -0.262438       1.446065           0.000002
           90              H       6.753443       7.257462      14.572326       0.162935       1.003981 0.74812060E+01  0.72371244E+02                                 1.687743                            1.620615      -0.914458       2.463682                    0.998957       3.301454       9.236014       0.480941       1.316496      -0.702493       0.009674       0.015845      -0.000039       0.018565       0.004088      -0.002758       0.000802      -0.006944      -0.001004      -0.006506       0.000939       0.005566              1.716365       1.909093       0.387341       0.347626       1.646983       0.257903       1.593019           0.000002
           91              H       5.253538       6.821877      14.426454       0.154878       0.972253 0.70496442E+01  0.67883970E+02                                 1.707689                            1.613903      -1.060776       2.390598                    0.996627       3.516667      10.150118       0.459079       1.385539      -0.686492      -0.014685       0.008127      -0.002940       0.017039      -0.002369       0.000196       0.003293       0.008934      -0.010439      -0.006656      -0.000180       0.006836              1.750317       2.446591      -0.282645      -0.159005       1.383894       0.045139       1.420466           0.000002
           92              H       0.205792      14.405170      14.604467       0.140047       0.975751 0.69646407E+01  0.67448022E+02                                 1.750674                            1.636297      -1.417154       2.221369                    0.993291       3.793394      11.297311       0.438711       1.441640      -0.673811       0.020840      -0.029709       0.008610       0.037297      -0.003930      -0.002836      -0.005789      -0.009300      -0.008051      -0.008994      -0.000337       0.009330              1.829232       1.818581      -0.474319       0.027177       2.005187      -0.086595       1.663929          -0.000002
           93              H      -2.818271      16.764874      17.262297       0.138976       1.107660 0.79409993E+01  0.78471525E+02                                 1.818921                            1.684265      -1.368803       2.244802                    0.993627       3.643279      10.517926       0.462692       1.339606      -0.695002       0.006381      -0.013757       0.034088       0.037309      -0.002305       0.002791      -0.000953       0.007400       0.032695      -0.009810      -0.001774       0.011584              1.890926       1.523110      -0.163193      -0.020823       1.692041      -0.440706       2.457626          -0.000003
           94              H       2.031400       2.380283      14.824510       0.121067       1.109923 0.76704656E+01  0.75414656E+02                                 1.852338                            1.676641      -1.201769       2.315232                    0.994935       3.690948      10.754032       0.453297       1.374325      -0.688093      -0.017999       0.028112      -0.007803       0.034281      -0.011209      -0.002535      -0.008146      -0.006726       0.011340      -0.016107       0.002967       0.013140              1.973857       2.053360      -0.677008       0.075752       2.345156      -0.198440       1.523056           0.000001
           95              H       3.287276       1.587999      13.061689       0.114177       1.135333 0.85898118E+01  0.86031069E+02                                 1.815454                            1.729525      -0.989317       2.408428                    0.997868       3.574492      10.180633       0.468310       1.305874      -0.703797      -0.006735       0.020641      -0.034362       0.040647      -0.011889       0.001612      -0.010451      -0.015022       0.018294      -0.017758      -0.001170       0.018927              1.847757       1.586684      -0.134566      -0.055638       1.730401      -0.325009       2.226187          -0.000003
           96              H       1.905001      14.545792      12.844118       0.068749       1.079073 0.84559958E+01  0.84512689E+02                                 1.761842                            1.714570      -0.929503       2.416816                    0.996124       3.810560      10.906194       0.470080       1.303697      -0.702810       0.031231       0.012921       0.017381       0.038006       0.001667       0.004210       0.008290      -0.003666      -0.003827      -0.008667      -0.001788       0.010455              1.772794       2.023884       0.078418       0.354018       1.524152       0.148481       1.770345          -0.000002
           97              H       0.752599      13.499702      12.614185       0.064103       1.063143 0.81672451E+01  0.80766511E+02                                 1.732305                            1.674389      -0.854671       2.448237                    0.997104       3.761238      10.641581       0.481152       1.287266      -0.706390      -0.017462      -0.031540       0.006902       0.036706       0.000905      -0.004892      -0.002452       0.003287      -0.012485      -0.006967       0.000313       0.006654              1.769866       1.552253       0.295691      -0.166607       2.241739      -0.175928       1.515608          -0.000001
           98              H       2.339376      13.266476      10.979928       0.156162       0.963258 0.68771639E+01  0.65556918E+02                                 1.665321                            1.570233      -1.110069       2.365655                    0.996044       3.469793       9.837627       0.477911       1.344467      -0.694391       0.009339      -0.012035       0.005014       0.016038      -0.004962      -0.002159       0.000388      -0.005426       0.006528      -0.007047       0.001765       0.005283              1.725186       1.814651      -0.545835      -0.020802       2.047712       0.009805       1.313195           0.000000
           99              H       0.994067      13.746648      10.334632       0.153634       0.977156 0.72221502E+01  0.67864024E+02                                 1.529013                            1.492548      -0.824909       2.495596                    0.999705       3.050821       7.873296       0.563523       1.156701      -0.740434      -0.013939       0.000103      -0.002975       0.014254       0.001656      -0.000735       0.000285       0.010900       0.009992      -0.007376       0.002922       0.004454              1.522369       1.624238       0.163817       0.286170       1.425231       0.144900       1.517636          -0.000000
          100              H       2.157967      14.768729      10.574455       0.149799       0.941553 0.66867960E+01  0.62741307E+02                                 1.593370                            1.511733      -0.807752       2.504179                    0.999375       3.269501       8.935820       0.509339       1.281632      -0.708968       0.004443       0.014424       0.000422       0.015099       0.004441      -0.002185       0.002466      -0.005786       0.005614      -0.007295       0.002355       0.004939              1.638128       1.487691       0.363520      -0.230503       1.993603      -0.348418       1.433091          -0.000002
          101              H       1.643007       1.910400       5.881840       0.100865       1.235080 0.90167412E+01  0.90401454E+02                                 1.857723                            1.725679      -0.785034       2.508481                    0.999432       3.375171       9.276068       0.493263       1.238516      -0.721123      -0.020482       0.015494       0.042507       0.049663       0.003619      -0.011753       0.011233       0.009154       0.011333      -0.018364       0.001688       0.016675              1.914375       1.761486      -0.096459      -0.337924       1.664803       0.372703       2.316835          -0.000005
          102              H       0.448439       0.147482       4.962107       0.102842       1.162847 0.82004088E+01  0.81998136E+02                                 1.892827                            1.719178      -1.411936       2.196112                    0.993262       3.953330      11.623269       0.453211       1.351567      -0.690843      -0.029963      -0.007079       0.013481       0.033610      -0.001427      -0.008295       0.012551       0.006153       0.009225      -0.014894      -0.001416       0.016310              2.006855       2.619775       0.340023      -0.524675       1.550120      -0.078735       1.850669          -0.000002
          103              H      -5.144785      16.219536       3.065776       0.104762       1.137757 0.81842731E+01  0.81486604E+02                                 1.854476                            1.713799      -1.047056       2.379461                    0.996459       3.703737      10.732214       0.457119       1.345770      -0.694216      -0.019843      -0.030477      -0.012803       0.038555       0.006085      -0.005875       0.008851      -0.001530      -0.027474      -0.016487       0.005161       0.011326              1.926429       1.873190       0.475255       0.182236       2.185371       0.459814       1.720725          -0.000001
          104              H      -3.154279      16.905496       2.091650       0.119105       1.029249 0.72736651E+01  0.70075008E+02                                 1.715587                            1.601264      -0.937296       2.438580                    0.998271       3.478369       9.804177       0.480941       1.321917      -0.699722       0.013492      -0.016063      -0.030472       0.036995       0.008179      -0.014123       0.009674       0.005036       0.010142      -0.021332       0.004873       0.016460              1.775300       1.548522      -0.167728      -0.337083       1.768162       0.469653       2.009215          -0.000003
          105              H       4.428172       1.522832       3.008911       0.096558       1.057964 0.72883898E+01  0.71072223E+02                                 1.812162                            1.646168      -1.290611       2.259455                    0.994234       3.889166      11.454616       0.450495       1.394274      -0.682497       0.037438       0.011072      -0.022306       0.044964       0.003627      -0.007996       0.004050       0.000192       0.009741      -0.010675       0.001346       0.009329              1.905278       2.433721       0.396394      -0.455251       1.623157      -0.144834       1.658955          -0.000002
          106              H       3.808579       7.782222       2.400700       0.139916       1.029738 0.77980972E+01  0.77174795E+02                                 1.779298                            1.707298      -1.311651       2.277157                    0.993901       3.666946      10.805138       0.441528       1.401720      -0.683036       0.017421       0.011291       0.030273       0.036707       0.004655       0.013402      -0.001097      -0.002900       0.018548      -0.015108      -0.000324       0.015432              1.807251       1.671319       0.173643       0.329000       1.828207       0.155909       1.922227           0.000002
          107              H       2.125950       3.488109       1.612005       0.134300       1.100629 0.81587808E+01  0.81782610E+02                                 1.865572                            1.750168      -1.371870       2.242548                    0.993359       3.786978      11.284507       0.434015       1.407879      -0.681283       0.007390      -0.017676       0.030369       0.035907       0.001561      -0.000061      -0.005379      -0.011998       0.021125      -0.009747      -0.000898       0.010645              1.916244       1.643465      -0.086993       0.300738       1.936643      -0.447614       2.168624          -0.000002
          108              H       0.351365       3.735055      22.758442       0.120560       1.160832 0.82817943E+01  0.82187818E+02                                 1.849460                            1.700161      -1.001164       2.409397                    0.997786       3.507029       9.940942       0.471559       1.308841      -0.703436      -0.017657      -0.012317      -0.028887       0.036027       0.003891       0.008905      -0.003487      -0.011555       0.025355      -0.015063       0.002696       0.012367              1.934009       1.940710       0.344654       0.441797       1.967695       0.422136       1.893621           0.000001
          109              H       0.963351       5.950707      22.545816       0.119097       1.144906 0.86070047E+01  0.85624324E+02                                 1.777362                            1.694237      -1.040610       2.385930                    0.997834       3.447398       9.556964       0.492304       1.250627      -0.716612      -0.012621       0.016062      -0.034763       0.040321       0.003970       0.015844      -0.001197      -0.003360       0.039831      -0.017968      -0.003709       0.021677              1.807088       1.616614      -0.059881       0.172316       1.889628      -0.407227       1.915021           0.000003
          110              H       3.549241       9.942997       2.299332       0.067329       1.267712 0.10485894E+02  0.10968592E+03                                 1.903461                            1.863054      -1.078486       2.340753                    0.995512       3.872795      11.039148       0.471720       1.241300      -0.717356      -0.016491       0.000034       0.030604       0.034764       0.008490       0.001834       0.001512      -0.001222      -0.002841      -0.008052      -0.001464       0.009516              1.897362       1.831679       0.064406      -0.378678       1.714392      -0.105549       2.146013           0.000003
          111              H       4.906051       9.778367       1.513109       0.076713       1.131864 0.86133329E+01  0.86252713E+02                                 1.804865                            1.718923      -0.920006       2.425191                    0.996454       3.734860      10.607201       0.475479       1.286390      -0.707044       0.037669      -0.006531      -0.002587       0.038318      -0.002115       0.001368       0.004524       0.004332      -0.001171      -0.006480       0.002892       0.003588              1.846619       2.573792      -0.246713       0.048943       1.636847      -0.017968       1.329220           0.000002
          112              H       4.406525      12.076334       1.760349       0.154518       0.963872 0.69048244E+01  0.64747999E+02                                 1.569253                            1.500275      -0.790857       2.513704                    0.999695       3.125295       8.301925       0.534333       1.222419      -0.723615       0.007487       0.003470       0.012594       0.015057       0.001202       0.007043      -0.000571      -0.008593       0.007975      -0.009793       0.003102       0.006690              1.596437       1.581031       0.280951       0.250404       1.707203       0.344655       1.501077           0.000002
          113              H       4.397579      11.699056       0.237350       0.162762       0.991636 0.75966346E+01  0.72609266E+02                                 1.576643                            1.559418      -0.830107       2.502564                    0.999645       3.073474       8.115291       0.533827       1.200425      -0.730380       0.007973      -0.005483      -0.016071       0.018760      -0.003727      -0.007241      -0.000039      -0.005007       0.009492      -0.009551       0.001358       0.008193              1.559850       1.586093       0.103400      -0.302412       1.397744      -0.114099       1.695713          -0.000001
          114              H       3.044602      11.860257       1.013684       0.154177       0.929645 0.66264817E+01  0.61683604E+02                                 1.546121                            1.480319      -0.805848       2.506450                    0.999660       3.153705       8.427482       0.530592       1.240107      -0.718898      -0.014777      -0.001945      -0.001067       0.014942      -0.000846      -0.000767      -0.002272       0.006932      -0.016879      -0.006589       0.000187       0.006402              1.572956       2.111658      -0.218712       0.071701       1.434112      -0.006371       1.173097           0.000000
          115              H      -0.071471      10.862184      22.449392       0.135359       0.931700 0.67655552E+01  0.64968114E+02                                 1.693640                            1.611089      -1.347444       2.258478                    0.993138       3.708649      10.954979       0.443346       1.438689      -0.674972      -0.027072       0.024281       0.000256       0.036367      -0.008376      -0.003599      -0.002601      -0.004686      -0.010159      -0.009989      -0.000402       0.010392              1.742293       1.832029      -0.453460      -0.129450       1.781102       0.022272       1.613747           0.000000
          116              H       2.530991       9.606877      18.760571       0.150765       1.009119 0.70659018E+01  0.68484322E+02                                 1.781329                            1.643913      -1.349419       2.269027                    0.993695       3.613527      10.668146       0.440617       1.434239      -0.676568      -0.008871       0.023844      -0.030566       0.039768      -0.003444       0.002403      -0.005957       0.009785       0.021958      -0.011074       0.000511       0.010563              1.862411       1.520090      -0.287894       0.155244       1.855644      -0.493996       2.211498           0.000002
          117              H       4.725887       6.516625      20.130281       0.124839       1.400046 0.10648381E+02  0.11215416E+03                                 2.086941                            1.927976      -1.055152       2.389300                    0.996878       3.576337      10.331039       0.444246       1.309034      -0.705748       0.026795      -0.025670      -0.001877       0.037154      -0.013131      -0.002064      -0.006288      -0.011159      -0.009289      -0.015076      -0.001632       0.016708              2.135607       2.363673      -0.644316      -0.173745       2.129445       0.096013       1.913702           0.000004
          118              H       3.642482       6.574931      22.125508       0.106148       1.038684 0.74995005E+01  0.73161675E+02                                 1.745852                            1.638073      -1.219299       2.295566                    0.994597       3.751779      10.812445       0.467939       1.341731      -0.693727       0.011023      -0.026672       0.021928       0.036246      -0.014055      -0.001382      -0.004554      -0.009461      -0.001274      -0.015577      -0.000003       0.015580              1.812520       1.603137      -0.191723       0.112614       1.829392      -0.501683       2.005031           0.000002
          119              H       0.651653      11.311488      -0.022252       0.071275       1.150911 0.94316939E+01  0.96285029E+02                                 1.798513                            1.780153      -0.906481       2.422457                    0.997466       3.773116      10.699239       0.476190       1.259959      -0.713161       0.026585       0.023066      -0.007609       0.036009       0.005201      -0.007684       0.001775      -0.008225      -0.006114      -0.011780       0.003613       0.008167              1.794741       1.822395       0.270468      -0.176848       1.923979      -0.163352       1.637849           0.000000
          120              H      -0.857195      10.882763       0.123620       0.065529       1.046285 0.79022538E+01  0.77905020E+02                                 1.741373                            1.668571      -1.046571       2.359109                    0.994515       3.878574      11.142774       0.470243       1.321203      -0.698199      -0.037168       0.005745      -0.000648       0.037615      -0.004428       0.001764       0.003947       0.005567      -0.005711      -0.007564       0.001361       0.006203              1.781622       2.374615      -0.257244       0.134642       1.515033      -0.021646       1.455217           0.000001
          121              H       0.019242      11.410953       2.249884       0.154306       0.984074 0.72114318E+01  0.68374470E+02                                 1.595110                            1.537934      -0.689041       2.558115                    0.999997       3.142825       8.399892       0.525229       1.229944      -0.722370      -0.004063       0.010902       0.002881       0.011986      -0.001558      -0.001647       0.000657      -0.005453       0.008766      -0.004867       0.001152       0.003715              1.607684       1.402150      -0.225589      -0.116670       1.974837       0.262438       1.446065           0.000002
          122              H      -0.365326       9.891550       2.210326       0.162935       1.003981 0.74812057E+01  0.72371242E+02                                 1.687743                            1.620615      -0.914459       2.463682                    0.998957       3.301454       9.236015       0.480941       1.316496      -0.702493      -0.009674      -0.015845      -0.000039       0.018565       0.004088       0.002758      -0.000802      -0.006943      -0.001004      -0.006506       0.000939       0.005566              1.716365       1.909093       0.387342      -0.347626       1.646984      -0.257903       1.593019           0.000002
          123              H       1.134579      10.327135       2.064454       0.154878       0.972252 0.70496392E+01  0.67883913E+02                                 1.707689                            1.613902      -1.060776       2.390598                    0.996627       3.516666      10.150116       0.459079       1.385540      -0.686492       0.014685      -0.008127      -0.002940       0.017039      -0.002369      -0.000196      -0.003293       0.008934      -0.010439      -0.006656      -0.000180       0.006836              1.750316       2.446590      -0.282645       0.159005       1.383893      -0.045139       1.420465           0.000002
          124              H       6.182325       2.743842       2.242467       0.140047       0.975751 0.69646407E+01  0.67448022E+02                                 1.750674                            1.636297      -1.417154       2.221369                    0.993291       3.793394      11.297311       0.438711       1.441640      -0.673811      -0.020840       0.029709       0.008610       0.037297      -0.003930       0.002836       0.005789      -0.009300      -0.008051      -0.008993      -0.000337       0.009330              1.829232       1.818581      -0.474319      -0.027177       2.005187       0.086595       1.663929          -0.000001
          125              H       9.206388       0.384138       4.900297       0.138976       1.107658 0.79409882E+01  0.78471401E+02                                 1.818921                            1.684265      -1.368800       2.244803                    0.993627       3.643278      10.517928       0.462691       1.339608      -0.695001      -0.006381       0.013757       0.034088       0.037309      -0.002305      -0.002791       0.000953       0.007400       0.032695      -0.009810      -0.001774       0.011584              1.890926       1.523110      -0.163193       0.020823       1.692041       0.440706       2.457626          -0.000003
          126              H       4.356717      14.768729       2.462510       0.121067       1.109923 0.76704630E+01  0.75414629E+02                                 1.852338                            1.676641      -1.201769       2.315232                    0.994935       3.690948      10.754034       0.453297       1.374326      -0.688093       0.017999      -0.028112      -0.007803       0.034281      -0.011209       0.002535       0.008146      -0.006726       0.011340      -0.016107       0.002967       0.013140              1.973857       2.053360      -0.677008      -0.075752       2.345156       0.198440       1.523056           0.000001
          127              H       3.100841      15.561013       0.699689       0.114177       1.135333 0.85898122E+01  0.86031071E+02                                 1.815454                            1.729525      -0.989317       2.408428                    0.997868       3.574492      10.180632       0.468310       1.305874      -0.703797       0.006735      -0.020641      -0.034362       0.040647      -0.011889      -0.001612       0.010451      -0.015022       0.018294      -0.017758      -0.001170       0.018927              1.847757       1.586684      -0.134566       0.055638       1.730401       0.325009       2.226187          -0.000003
          128              H       4.483116       2.603220       0.482118       0.068749       1.079074 0.84559965E+01  0.84512696E+02                                 1.761842                            1.714570      -0.929503       2.416816                    0.996124       3.810560      10.906193       0.470080       1.303697      -0.702810      -0.031231      -0.012921       0.017381       0.038006       0.001667      -0.004210      -0.008290      -0.003666      -0.003827      -0.008667      -0.001788       0.010455              1.772793       2.023884       0.078418      -0.354018       1.524151      -0.148481       1.770344          -0.000002
          129              H       5.635518       3.649310       0.252185       0.064103       1.063143 0.81672500E+01  0.80766566E+02                                 1.732305                            1.674389      -0.854671       2.448237                    0.997104       3.761239      10.641582       0.481152       1.287265      -0.706390       0.017462       0.031540       0.006902       0.036706       0.000905       0.004892       0.002452       0.003287      -0.012485      -0.006967       0.000313       0.006654              1.769866       1.552253       0.295691       0.166607       2.241739       0.175928       1.515608          -0.000000
          130              H       4.048741       3.882536      23.341928       0.156162       0.963259 0.68771682E+01  0.65556966E+02                                 1.665321                            1.570233      -1.110070       2.365655                    0.996044       3.469794       9.837628       0.477911       1.344466      -0.694391      -0.009339       0.012035       0.005015       0.016038      -0.004962       0.002159      -0.000388      -0.005426       0.006528      -0.007047       0.001765       0.005283              1.725186       1.814651      -0.545835       0.020802       2.047712      -0.009805       1.313195           0.000000
          131              H       5.394050       3.402364      22.696632       0.153634       0.977155 0.72221384E+01  0.67863877E+02                                 1.529011                            1.492546      -0.824909       2.495596                    0.999705       3.050819       7.873286       0.563524       1.156700      -0.740434       0.013939      -0.000103      -0.002975       0.014254       0.001656       0.000735      -0.000285       0.010900       0.009992      -0.007376       0.002922       0.004454              1.522367       1.624236       0.163817      -0.286170       1.425230      -0.144899       1.517634          -0.000000
          132              H       4.230150       2.380283      22.936455       0.149798       0.941553 0.66867990E+01  0.62741336E+02                                 1.593370                            1.511733      -0.807753       2.504178                    0.999375       3.269501       8.935817       0.509339       1.281632      -0.708968      -0.004443      -0.014424       0.000422       0.015099       0.004441       0.002185      -0.002466      -0.005786       0.005614      -0.007295       0.002355       0.004939              1.638128       1.487690       0.363520       0.230503       1.993603       0.348418       1.433091          -0.000002
          133              C      -4.425499      15.670767      19.603660       0.071419      27.135826 0.35163510E+03  0.78622661E+04                                 7.891341                            6.295993       0.224169       2.075591                    0.999780      26.756087      75.716565       0.648012       0.422734      -1.057180       0.051645       0.005294       0.020159       0.055692       0.043756       0.007250      -0.013413       0.036958       0.092889      -0.065374       0.031176       0.034198              8.720838       9.968283      -2.721377       1.805175       7.411726       1.541832       8.782505          -0.000005
          134              C      -5.142226      16.727146      20.152532      -0.127293      33.387267 0.45668963E+03  0.10941949E+05                                 9.222320                            7.282023      -0.101614       1.942946                    0.999186      30.076429      89.196293       0.587108       0.435426      -1.045446       0.014471       0.000962       0.017095       0.022418       0.005072       0.005534       0.003035       0.040150      -0.024179      -0.017318      -0.008439       0.025757             10.288097      11.722359      -2.599528       2.493367       8.472318       2.543067      10.669613          -0.000005
          135              C       1.722206       0.222937      21.289836      -0.028234      30.966133 0.42023568E+03  0.98889170E+04                                 8.894296                            7.074060      -0.185376       1.935144                    0.998195      28.889535      85.687758       0.582874       0.446556      -1.035969       0.011962      -0.016261      -0.012809       0.023908       0.002693      -0.010485      -0.002070      -0.014294      -0.062334      -0.024735       0.006243       0.018491              9.814950      10.740682      -2.239721       2.623655       8.615373       2.691423      10.088796          -0.000005
          136              C      -3.473679      16.960373      21.873323      -0.129189      31.597625 0.43398279E+03  0.10219451E+05                                 8.744873                            6.998081       0.152819       2.031793                    0.999412      29.118292      84.344212       0.614659       0.423172      -1.057748      -0.013263      -0.001126      -0.016740       0.021387       0.007930       0.019905       0.006458      -0.001392       0.022564      -0.019695      -0.006052       0.025747              9.643591      10.519381      -2.789341       2.075423       9.511814       2.543849       8.899577          -0.000005
          137              C      -2.756952      15.903994      21.321978       0.113399      27.096184 0.35646619E+03  0.80218180E+04                                 8.056598                            6.454753      -0.039106       2.006550                    0.999162      26.421229      75.757221       0.620983       0.438301      -1.044493      -0.027231      -0.018511      -0.048318       0.058470       0.036092      -0.000327      -0.041351       0.026134       0.039415      -0.061506       0.008947       0.052560              8.909124       9.797387      -2.957468       1.700590       8.618767       1.836205       8.311217          -0.000005
          138              C       8.700522       9.678902       0.477173      -0.073135      46.577153 0.52093776E+03  0.12799681E+05                                11.311557                            7.679239      -0.385847       1.857472                    0.998333      29.629979      86.770994       0.587234       0.424504      -1.060257      -0.038747      -0.016890       0.058663       0.072304       0.006628       0.015679      -0.032420       0.008758       0.064643      -0.039831      -0.002852       0.042683             14.491962       9.160594      -0.707387      -4.702141      18.917951      -3.909099      15.397342           0.000001
          139              C      -3.379190       9.078687      24.155348       0.222735      32.570552 0.38391379E+03  0.87735977E+04                                 9.080912                            6.715486      -0.034147       1.999591                    0.999802      26.124410      74.714665       0.608429       0.440507      -1.046465       0.018282      -0.062865      -0.016177       0.067438      -0.015872       0.004825      -0.006940      -0.022492      -0.015133      -0.017049      -0.007317       0.024366             10.764062       7.512576      -1.222851      -3.842968      13.614245      -1.298223      11.165365           0.000003
          140              C      -3.035511       9.792086      23.013099      -0.238435      38.204748 0.51029548E+03  0.12564845E+05                                 9.993540                            7.653750      -0.150602       1.910205                    0.998311      31.897241      95.761198       0.577847       0.430485      -1.048887      -0.012228       0.018797      -0.019324       0.029602      -0.001323       0.004306       0.011497       0.051467      -0.031322      -0.028233      -0.003165       0.031398             11.632559       7.437271      -0.500269      -2.990437      15.670433      -3.843116      11.789974           0.000002
          141              C      -3.372788      11.143428      22.901841      -0.036463      41.015933 0.46394956E+03  0.11023601E+05                                10.319393                            7.192522       0.010029       2.006348                    0.999167      27.735711      78.691640       0.616496       0.418141      -1.069135      -0.014243      -0.036365       0.009090       0.040098       0.012045       0.015210       0.012100      -0.006577      -0.042509      -0.023628      -0.004481       0.028109             12.867859       8.517936      -0.748074      -5.049197      14.850757      -3.257320      15.234885          -0.000001
          142              C      -4.486841      13.153292      23.858660      -0.220941      37.265434 0.48678233E+03  0.11855751E+05                                 9.809613                            7.458417      -0.111728       1.924770                    0.998748      31.562226      94.509758       0.586843       0.428538      -1.049157       0.013181      -0.036535      -0.016846       0.042336       0.029202       0.023300      -0.019486       0.028258       0.045651      -0.052569       0.017568       0.035002             11.301017       8.909811      -3.393832      -3.709879      14.615870       0.434565      10.377372          -0.000002
          143              C       7.567318      13.712350       0.135982       0.158639      33.658373 0.43622111E+03  0.10256884E+05                                 9.226047                            7.120874      -0.109953       1.964097                    0.999616      27.077498      77.667483       0.597594       0.435904      -1.052855      -0.025935       0.047855       0.002761       0.054502      -0.022592      -0.004411      -0.012187      -0.088613      -0.075351      -0.040700      -0.022919       0.063619             10.592314       8.512181      -2.811608      -3.462817      13.446902       0.028617       9.817859          -0.000007
          144              C       7.219806      12.998951       1.285648      -0.178948      34.533355 0.45460209E+03  0.10836269E+05                                 9.204881                            7.100046       0.127644       2.002637                    0.999693      30.401173      88.767619       0.617925       0.415836      -1.061762       0.002210      -0.018838      -0.006225       0.019962      -0.000622      -0.012321       0.020834       0.011230       0.056019      -0.026043      -0.006230       0.032273             10.458147       7.924378      -2.389948      -2.617426      14.821889      -0.593175       8.628174           0.000003
          145              C       7.589024      11.675047       1.414213      -0.117013      34.213212 0.45121927E+03  0.10744174E+05                                 9.258379                            7.170362      -0.022890       1.965410                    0.999243      29.798344      87.188996       0.601998       0.427293      -1.053728      -0.005423       0.006847      -0.020657       0.022428       0.005482      -0.007271      -0.005900       0.005745       0.073515      -0.018488      -0.008645       0.027133             10.537561       7.978882      -3.151270      -2.295253      15.294762      -0.539167       8.339038           0.000005
          146              C       8.336415      11.035732       0.375805       0.037885      37.407824 0.44096591E+03  0.10392727E+05                                 9.820620                            7.082230      -0.102596       1.969655                    0.999492      27.570636      79.079975       0.609278       0.426546      -1.058969      -0.024389       0.005774       0.001798       0.025127      -0.009832      -0.001568       0.003988      -0.012803       0.006988      -0.012916       0.000545       0.012372             11.953311       7.967922      -2.423920      -3.263474      17.152292      -1.980176      10.739718           0.000003
          147              C      -4.071631      11.791661      23.945194       0.058223      36.292876 0.42864709E+03  0.10023358E+05                                 9.612873                            6.976695      -0.123416       1.966170                    0.999307      27.152863      77.381289       0.615123       0.425825      -1.060235      -0.018400       0.018100      -0.008593       0.027203      -0.005643      -0.011724       0.004014      -0.036180      -0.035631      -0.023770      -0.002069       0.025838             11.602221       8.241390      -2.627919      -4.042712      15.091667      -0.657661      11.473607          -0.000000
          148              C      -2.933289      11.884265      21.663169       0.608235      23.331120 0.24938527E+03  0.51890431E+04                                 7.645999                            5.669183      -0.252951       1.973126                    0.998982      22.767199      65.053967       0.609100       0.483283      -1.008206       0.018564       0.008355      -0.028085       0.034687      -0.081136       0.004627       0.035444       0.073957      -0.261522      -0.105561      -0.028277       0.133838              9.150064       6.007126       2.436027      -2.158141       9.158803      -1.955194      12.284262           0.000004
          149              C      -2.398007       7.058533      23.277646       0.057610      22.268001 0.32431082E+03  0.71240380E+04                                 6.982608                            6.018295       0.148566       2.073950                    0.999482      26.081033      73.758926       0.665771       0.418810      -1.056987      -0.038106      -0.046564       0.090448       0.108633      -0.026637      -0.026427       0.025807      -0.052618       0.017603      -0.045939      -0.011803       0.057742              7.516210       7.241856      -1.109857      -0.446802       9.823707       0.334253       5.483066           0.000004
          150              C      10.344765       5.580289      23.643561      -0.483103      26.277832 0.42513348E+03  0.99116841E+04                                 7.437663                            6.616697       0.415142       2.089001                    0.999553      31.369046      88.997406       0.680292       0.386179      -1.087453       0.000517       0.085761      -0.016513       0.087338       0.007223      -0.006975      -0.011193      -0.077337      -0.019956      -0.037224      -0.008133       0.045358              7.877151       7.595327      -0.793396      -0.095366      10.669314       0.056093       5.366813           0.000001
          151              C       8.289129       8.819051       1.649091      -0.076432      47.387095 0.52194831E+03  0.12825504E+05                                11.413225                            7.673232      -0.430543       1.841810                    0.998239      29.729685      86.950656       0.589249       0.423019      -1.061618       0.048392       0.050209      -0.027950       0.075126      -0.012234      -0.010311      -0.034994      -0.031893       0.023472      -0.038621      -0.006421       0.045042             14.633553      11.283149       5.583268       0.874304      13.816688      -4.058962      18.800821           0.000003
          152              C       7.320702       7.847388       1.419158       0.200748      34.660875 0.40026587E+03  0.92322737E+04                                 9.412973                            6.817602      -0.082826       1.974819                    0.999700      26.617520      76.183443       0.609818       0.435458      -1.050724      -0.035356      -0.028151      -0.053589       0.070102       0.002474       0.019014      -0.005704      -0.010539       0.079622      -0.026498      -0.007479       0.033977             11.381403       9.766423       4.929416       1.366676      10.838107      -1.750669      13.539680           0.000003
          153              C       6.969355       6.928201       2.440259      -0.238854      40.056394 0.51142256E+03  0.12588599E+05                                10.276980                            7.640677      -0.118606       1.913118                    0.999297      32.002898      95.790850       0.581291       0.428070      -1.051276       0.000824      -0.001490       0.020699       0.020769      -0.001728      -0.013266       0.018513       0.036462      -0.090855      -0.041320       0.004491       0.036829             12.256836       9.041129       3.343650       1.400070      10.455837      -4.267173      17.273542           0.000000
          154              C       7.571105       6.969015       3.651735      -0.048684      40.622759 0.44899302E+03  0.10543508E+05                                10.114169                            6.969395       0.033780       2.008135                    0.999147      27.522521      76.729616       0.642952       0.405678      -1.081103       0.003217       0.021239      -0.036385       0.042253      -0.023958      -0.004020       0.006347       0.056294      -0.037644      -0.031800      -0.012070       0.043871             12.695640       9.668515       4.991979       1.100984      13.021696      -4.459049      15.396710           0.000002
          155              C       9.154059       8.111483       5.266212      -0.216756      39.731652 0.50329866E+03  0.12338050E+05                                10.232426                            7.589054      -0.116071       1.923927                    0.998698      31.498316      94.060804       0.582243       0.429122      -1.050724      -0.014930      -0.027829      -0.026180       0.041021      -0.034898      -0.027871      -0.019957       0.003525       0.018017      -0.056281       0.021259       0.035023             11.786053      10.363667       4.718977       2.865651      10.176867      -0.703287      14.817624           0.000008
          156              C      -2.694396       9.099266       5.464004       0.168426      36.747812 0.45025651E+03  0.10686529E+05                                 9.856446                            7.282347      -0.190074       1.938588                    0.999539      27.365627      79.236732       0.584272       0.441686      -1.047872       0.033236       0.004427       0.039958       0.052162       0.005952       0.030750      -0.009030       0.003543       0.137013      -0.038747      -0.019408       0.058155             11.497440       9.640011       4.023788       2.092328       9.675339      -1.776588      15.176972           0.000003
          157              C      -2.326441       9.997874       4.445375      -0.168538      35.494143 0.44448579E+03  0.10592492E+05                                 9.489404                            7.099170      -0.038799       1.952381                    0.999238      30.773893      91.436776       0.604474       0.425195      -1.050208      -0.004954      -0.010621      -0.014631       0.018746       0.007348      -0.005799       0.011943      -0.017092      -0.108522      -0.039390       0.008695       0.030695             10.782244       9.012343       3.001080       2.027415       8.379333      -2.154525      14.955057           0.000012
          158              C      -2.947355       9.932708       3.241316      -0.131408      36.115544 0.46097534E+03  0.11047554E+05                                 9.609589                            7.250329      -0.061540       1.947387                    0.999495      30.232054      89.065258       0.597652       0.427631      -1.052354      -0.002845      -0.025365       0.016073       0.030163       0.002189      -0.014901      -0.010136      -0.018129      -0.010203      -0.021276       0.001643       0.019632             10.965979       9.846233       3.369268       3.390054       8.811139      -1.078541      14.240564           0.000005
          159              C       8.871715       8.914056       2.927322       0.040502      38.241768 0.43941214E+03  0.10326816E+05                                 9.895213                            7.028024      -0.109704       1.966473                    0.999425      27.444344      78.107215       0.618281       0.421527      -1.064181       0.020259       0.002593      -0.000517       0.020431       0.006408       0.005540       0.007877       0.008192       0.003980      -0.010615      -0.002900       0.013516             11.967976       9.627629       4.113475       2.875073      10.228609      -2.053957      16.047689           0.000005
          160              C       8.543366       7.962629       3.960785       0.064150      37.920122 0.43474990E+03  0.10166933E+05                                 9.811179                            6.972367      -0.168749       1.948887                    0.999033      27.030446      76.172740       0.624602       0.419326      -1.067996       0.015063      -0.007701       0.017727       0.024504       0.011963       0.018169       0.002157       0.010722       0.027799      -0.020853      -0.005223       0.026076             11.880593       9.922573       4.945681       2.583673      10.891809      -1.567569      14.827397           0.000005
          161              C       7.212092       5.861532       4.648112       0.687608      20.977814 0.22488683E+03  0.45593890E+04                                 7.172499                            5.432866      -0.187928       2.021891                    0.998734      21.360393      60.225783       0.613816       0.492181      -1.003726      -0.010818      -0.045338       0.045517       0.065149      -0.029115      -0.008812       0.111105      -0.039209       0.100955      -0.098386      -0.035916       0.134302              8.435956       8.268065       1.735581       0.145642       8.330542      -3.906135       8.709261           0.000004
          162              C       6.444259       6.506335      24.375392       0.061047      22.139329 0.34276577E+03  0.76480844E+04                                 7.011883                            6.257337      -0.031311       2.012779                    0.998839      26.536025      76.080510       0.640823       0.428364      -1.049154       0.025253       0.095000      -0.060379       0.115362       0.006264       0.015424       0.030884      -0.057025       0.044164      -0.040325      -0.011253       0.051578              7.391673       6.930656       1.133930       0.761429       6.771030       0.892353       8.473332           0.000000
          163              C       6.614180       6.588650      22.867228      -0.485918      25.727981 0.42925902E+03  0.10064452E+05                                 7.346608                            6.646426       0.383292       2.085931                    0.998264      31.607611      90.879342       0.676935       0.385912      -1.084140      -0.012501       0.011778       0.082621       0.084388       0.007390      -0.007427      -0.004968      -0.025046       0.108910      -0.033198      -0.004689       0.037887              7.592091       7.716159       0.341737       0.630023       6.218394       0.002845       8.841721           0.000005
          164              C       1.324986      16.799172      24.066342      -0.061696      47.613084 0.49153429E+03  0.11918773E+05                                11.484938                            7.472235      -0.542512       1.814823                    0.997663      29.224438      85.386920       0.592993       0.425969      -1.057948       0.020605       0.050414       0.047935       0.072553      -0.020162       0.015728       0.013459      -0.003498       0.099589      -0.042492       0.003627       0.038865             15.026464      11.589568       4.976170      -2.230230      14.085366       4.196717      19.404458          -0.000003
          165              C       0.479207      15.746223      23.858660       0.208968      34.798863 0.37741098E+03  0.85602153E+04                                 9.392336                            6.590550       0.071891       2.033887                    0.999850      25.855278      72.884703       0.625714       0.431579      -1.055278      -0.047365      -0.035224       0.031969       0.067128       0.006894      -0.013738      -0.007318       0.013326       0.027024      -0.014265      -0.008438       0.022703             11.578007       9.767841       5.408638      -1.117595      11.887471       2.055709      13.078709          -0.000003
          166              C       0.380828      15.118569      22.600208      -0.244531      40.460252 0.52187629E+03  0.12904088E+05                                10.358669                            7.721229      -0.144031       1.905917                    0.999086      32.052375      95.986341       0.578242       0.428387      -1.051650       0.007718       0.001598      -0.018118       0.019759      -0.015427       0.008408      -0.009279      -0.000315      -0.103523      -0.036769       0.001833       0.034936             12.282677       9.399899       3.617091      -1.650364      10.301160       2.673232      17.146974          -0.000007
          167              C       1.157612      15.564443      21.542021      -0.057749      41.555366 0.45411195E+03  0.10697634E+05                                10.281867                            7.018054       0.075734       2.022093                    0.999250      27.597555      77.147131       0.639263       0.406726      -1.080037       0.003112       0.010434       0.039682       0.041148      -0.024837      -0.014681      -0.013414       0.030200      -0.034428      -0.037388       0.001643       0.035745             13.073396      10.622852       5.609047       0.121168      12.349200       4.462727      16.248135          -0.000006
          168              C       9.258767      -0.013719      20.676681      -0.224732      38.620557 0.47527182E+03  0.11489902E+05                                10.001781                            7.353775      -0.105193       1.926592                    0.999107      31.272549      92.860524       0.593775       0.426687      -1.051797      -0.031685      -0.022490       0.015338       0.041773      -0.040137       0.027016       0.007431       0.006173       0.041438      -0.055624       0.012707       0.042917             11.596821      11.283628       5.689706      -2.208390      11.028894       0.848196      12.477942          -0.000006
          169              C      10.090492       1.028941      20.918976       0.172075      34.303000 0.42366053E+03  0.98937900E+04                                 9.352802                            7.024822      -0.067318       1.979216                    0.999556      26.807481      76.751056       0.600451       0.436801      -1.051810       0.029293       0.026349      -0.034910       0.052641       0.016902      -0.039175      -0.022552       0.022354       0.081619      -0.034023      -0.029258       0.063280             10.752756       9.969326       4.420479      -1.546146      10.186619       1.839627      12.102324          -0.000005
          170              C      10.177373       1.653165      22.142814      -0.178302      36.714497 0.46463066E+03  0.11189243E+05                                 9.755766                            7.296383      -0.064743       1.942631                    0.999260      30.967521      92.314957       0.591936       0.429674      -1.048088      -0.017612      -0.004351       0.011697       0.021585       0.002271       0.011367       0.004934      -0.017964      -0.079203      -0.030461       0.007092       0.023369             11.192984      10.324448       4.393518      -2.341124      10.586225       1.388254      12.668279          -0.000001
          171              C       9.413365       1.186712      23.188640      -0.117723      35.867661 0.46231909E+03  0.11109399E+05                                 9.642421                            7.308192      -0.108097       1.935679                    0.999129      30.328655      90.039222       0.588367       0.433221      -1.046906      -0.002103      -0.006551      -0.025596       0.026504      -0.000803       0.007112       0.017093      -0.024057       0.037755      -0.020925      -0.006225       0.027150             11.073829      11.249670       5.086953      -3.372658      10.257902      -0.309954      11.713914          -0.000005
          172              C       8.504984       0.092605      23.015572       0.040646      38.944580 0.43782072E+03  0.10301491E+05                                10.099380                            7.060834      -0.191491       1.943683                    0.999159      27.494789      78.830464       0.609615       0.427019      -1.058539       0.002722       0.015878      -0.004585       0.016750       0.008904       0.000339      -0.005890       0.001939      -0.000440      -0.010978       0.000522       0.010456             12.456949      11.229826       5.052135      -3.591233      10.819930       1.055615      15.321091          -0.000004
          173              C       2.088989      16.610533      21.722506       0.077537      37.257521 0.41134415E+03  0.95043263E+04                                 9.734978                            6.805948      -0.162049       1.957655                    0.999047      26.633139      75.037788       0.627750       0.422283      -1.064223       0.011795       0.005976      -0.017716       0.022106       0.012871      -0.010597      -0.003231      -0.000092      -0.002500      -0.014988      -0.003480       0.018468             11.927522      11.114321       5.849656      -2.092852      11.370980       1.555123      13.297266          -0.000004
          174              C       0.900809      14.851044      20.246484       0.696039      21.168139 0.21786617E+03  0.43879619E+04                                 7.220934                            5.353480      -0.252424       2.003401                    0.998749      21.241292      59.950697       0.616480       0.493303      -1.001830      -0.015862      -0.023562      -0.061483       0.067727      -0.025337       0.005898      -0.104433      -0.114604      -0.083001      -0.095287      -0.045260       0.140546              8.588695       8.568815       1.587417      -0.002074       6.443865       3.484289      10.753404           0.000004
          175              C      -1.182960      14.288557       0.113730       0.073997      22.589852 0.31398343E+03  0.68543768E+04                                 7.078990                            5.952996       0.096760       2.059038                    0.999582      25.855305      73.338824       0.662902       0.423249      -1.052240       0.025372       0.047590       0.092381       0.106971       0.025873      -0.015062      -0.013348       0.000308      -0.042275      -0.021891      -0.018448       0.040339              7.852373       7.927525       2.264646      -1.654485       8.252819      -1.244643       7.376774          -0.000002
          176              C      -1.714444      13.993594       1.441409      -0.487845      25.982084 0.41837673E+03  0.97563794E+04                                 7.452539                            6.617561       0.235064       2.034580                    0.998561      31.675191      91.127630       0.669153       0.392518      -1.078460       0.030808       0.024327      -0.071535       0.081598       0.004133      -0.023311      -0.009199      -0.004023       0.100294      -0.027656      -0.016400       0.044056              7.869724       7.513998       0.961323      -1.612414       8.203567      -0.695003       7.891607           0.000000
          177              C      10.813616       1.478245       7.241660       0.071419      27.135824 0.35163511E+03  0.78622664E+04                                 7.891341                            6.295994       0.224170       2.075592                    0.999780      26.756083      75.716549       0.648012       0.422734      -1.057180      -0.051645      -0.005294       0.020159       0.055693       0.043756      -0.007250       0.013413       0.036957       0.092889      -0.065374       0.031176       0.034198              8.720838       9.968285      -2.721379      -1.805175       7.411727      -1.541831       8.782503          -0.000005
          178              C      11.530343       0.421866       7.790532      -0.127293      33.387278 0.45668980E+03  0.10941954E+05                                 9.222323                            7.282025      -0.101615       1.942946                    0.999186      30.076438      89.196334       0.587108       0.435426      -1.045446      -0.014471      -0.000963       0.017094       0.022418       0.005072      -0.005534      -0.003035       0.040150      -0.024179      -0.017318      -0.008439       0.025757             10.288100      11.722365      -2.599530      -2.493369       8.472319      -2.543067      10.669616          -0.000005
          179              C       4.665911      16.926075       8.927836      -0.028234      30.966139 0.42023579E+03  0.98889203E+04                                 8.894298                            7.074061      -0.185376       1.935144                    0.998195      28.889540      85.687780       0.582874       0.446556      -1.035969      -0.011962       0.016261      -0.012809       0.023908       0.002693       0.010485       0.002070      -0.014294      -0.062334      -0.024735       0.006243       0.018491              9.814952      10.740685      -2.239722      -2.623656       8.615374      -2.691423      10.088798          -0.000004
          180              C       9.861796       0.188639       9.511323      -0.129189      31.597626 0.43398281E+03  0.10219452E+05                                 8.744874                            6.998082       0.152818       2.031793                    0.999412      29.118292      84.344217       0.614659       0.423172      -1.057748       0.013263       0.001126      -0.016740       0.021387       0.007930      -0.019905      -0.006458      -0.001392       0.022564      -0.019695      -0.006052       0.025747              9.643592      10.519383      -2.789342      -2.075424       9.511815      -2.543848       8.899577          -0.000005
          181              C       9.145069       1.245018       8.959978       0.113399      27.096186 0.35646623E+03  0.80218192E+04                                 8.056599                            6.454754      -0.039106       2.006550                    0.999162      26.421230      75.757228       0.620983       0.438301      -1.044493       0.027231       0.018511      -0.048318       0.058470       0.036092       0.000327       0.041351       0.026134       0.039416      -0.061506       0.008947       0.052560              8.909124       9.797389      -2.957469      -1.700590       8.618768      -1.836205       8.311217          -0.000005
          182              C      -2.312405       7.470110      12.839173      -0.073135      46.577145 0.52093767E+03  0.12799679E+05                                11.311555                            7.679238      -0.385846       1.857472                    0.998333      29.629976      86.770981       0.587234       0.424504      -1.060257       0.038747       0.016890       0.058663       0.072304       0.006628      -0.015679       0.032420       0.008758       0.064643      -0.039831      -0.002852       0.042683             14.491960       9.160593      -0.707387       4.702141      18.917948       3.909098      15.397340           0.000001
          183              C      -3.008693       8.070325      11.793348       0.222735      32.570553 0.38391380E+03  0.87735980E+04                                 9.080912                            6.715486      -0.034147       1.999591                    0.999802      26.124410      74.714665       0.608429       0.440507      -1.046465      -0.018282       0.062865      -0.016177       0.067438      -0.015872      -0.004825       0.006940      -0.022492      -0.015133      -0.017049      -0.007317       0.024366             10.764062       7.512576      -1.222851       3.842969      13.614244       1.298223      11.165366           0.000003
          184              C       9.423628       7.356926      10.651099      -0.238435      38.204748 0.51029548E+03  0.12564844E+05                                 9.993539                            7.653749      -0.150602       1.910205                    0.998311      31.897242      95.761197       0.577847       0.430485      -1.048887       0.012228      -0.018797      -0.019324       0.029602      -0.001323      -0.004306      -0.011497       0.051467      -0.031321      -0.028233      -0.003165       0.031398             11.632558       7.437271      -0.500269       2.990437      15.670431       3.843115      11.789973           0.000001
          185              C       9.760905       6.005584      10.539841      -0.036463      41.015933 0.46394957E+03  0.11023601E+05                                10.319392                            7.192522       0.010030       2.006348                    0.999167      27.735711      78.691638       0.616496       0.418141      -1.069135       0.014243       0.036365       0.009090       0.040098       0.012045      -0.015210      -0.012100      -0.006577      -0.042509      -0.023628      -0.004481       0.028109             12.867859       8.517936      -0.748073       5.049196      14.850757       3.257321      15.234883          -0.000001
          186              C      10.874958       3.995720      11.496660      -0.220941      37.265419 0.48678213E+03  0.11855744E+05                                 9.809610                            7.458415      -0.111727       1.924771                    0.998748      31.562216      94.509718       0.586843       0.428538      -1.049157      -0.013181       0.036535      -0.016846       0.042336       0.029202      -0.023300       0.019486       0.028258       0.045652      -0.052570       0.017568       0.035002             11.301014       8.909808      -3.393831       3.709878      14.615865      -0.434564      10.377369          -0.000003
          187              C      -1.179201       3.436662      12.497982       0.158639      33.658365 0.43622101E+03  0.10256881E+05                                 9.226045                            7.120873      -0.109952       1.964098                    0.999616      27.077494      77.667464       0.597594       0.435904      -1.052855       0.025935      -0.047855       0.002761       0.054502      -0.022592       0.004411       0.012187      -0.088613      -0.075350      -0.040700      -0.022919       0.063619             10.592311       8.512179      -2.811606       3.462816      13.446898      -0.028616       9.817857          -0.000006
          188              C      -0.831689       4.150061      13.647648      -0.178948      34.533353 0.45460205E+03  0.10836268E+05                                 9.204881                            7.100046       0.127645       2.002637                    0.999693      30.401172      88.767614       0.617925       0.415836      -1.061762      -0.002210       0.018838      -0.006225       0.019962      -0.000622       0.012321      -0.020834       0.011230       0.056018      -0.026043      -0.006230       0.032273             10.458146       7.924377      -2.389948       2.617426      14.821888       0.593175       8.628174           0.000003
          189              C      -1.200907       5.473965      13.776213      -0.117013      34.213210 0.45121926E+03  0.10744174E+05                                 9.258379                            7.170362      -0.022891       1.965410                    0.999243      29.798343      87.188998       0.601998       0.427293      -1.053727       0.005424      -0.006847      -0.020657       0.022428       0.005483       0.007271       0.005900       0.005746       0.073514      -0.018488      -0.008645       0.027132             10.537561       7.978882      -3.151270       2.295253      15.294763       0.539167       8.339039           0.000005
          190              C      -1.948298       6.113280      12.737805       0.037885      37.407821 0.44096587E+03  0.10392726E+05                                 9.820619                            7.082230      -0.102596       1.969655                    0.999492      27.570634      79.079967       0.609278       0.426546      -1.058969       0.024389      -0.005774       0.001798       0.025127      -0.009832       0.001568      -0.003988      -0.012803       0.006988      -0.012916       0.000545       0.012372             11.953310       7.967922      -2.423920       3.263473      17.152290       1.980176      10.739718           0.000003
          191              C      10.459748       5.357351      11.583194       0.058223      36.292865 0.42864697E+03  0.10023354E+05                                 9.612870                            6.976693      -0.123415       1.966170                    0.999307      27.152858      77.381262       0.615123       0.425825      -1.060235       0.018400      -0.018100      -0.008593       0.027203      -0.005643       0.011724      -0.004013      -0.036180      -0.035630      -0.023770      -0.002069       0.025838             11.602217       8.241387      -2.627918       4.042710      15.091661       0.657661      11.473603          -0.000000
          192              C       9.321406       5.264747       9.301169       0.608235      23.331116 0.24938523E+03  0.51890419E+04                                 7.645997                            5.669182      -0.252950       1.973126                    0.998982      22.767196      65.053950       0.609100       0.483283      -1.008206      -0.018564      -0.008355      -0.028085       0.034687      -0.081136      -0.004627      -0.035444       0.073957      -0.261522      -0.105561      -0.028277       0.133838              9.150061       6.007125       2.436027       2.158140       9.158801       1.955194      12.284258           0.000005
          193              C       8.786124      10.090479      10.915646       0.057610      22.268002 0.32431084E+03  0.71240386E+04                                 6.982608                            6.018294       0.148566       2.073950                    0.999482      26.081034      73.758929       0.665771       0.418810      -1.056987       0.038106       0.046564       0.090448       0.108633      -0.026637       0.026426      -0.025807      -0.052618       0.017603      -0.045938      -0.011803       0.057742              7.516210       7.241856      -1.109857       0.446802       9.823707      -0.334253       5.483066           0.000003
          194              C      -3.956648      11.568723      11.281561      -0.483103      26.277836 0.42513356E+03  0.99116865E+04                                 7.437664                            6.616698       0.415142       2.089001                    0.999553      31.369050      88.997422       0.680292       0.386179      -1.087453      -0.000517      -0.085761      -0.016513       0.087338       0.007223       0.006975       0.011193      -0.077337      -0.019956      -0.037224      -0.008134       0.045358              7.877152       7.595327      -0.793396       0.095366      10.669316      -0.056092       5.366813           0.000002
          195              C      -1.901012       8.329961      14.011091      -0.076432      47.387107 0.52194843E+03  0.12825508E+05                                11.413228                            7.673233      -0.430543       1.841810                    0.998239      29.729690      86.950683       0.589249       0.423020      -1.061618      -0.048392      -0.050209      -0.027950       0.075126      -0.012234       0.010311       0.034994      -0.031893       0.023472      -0.038621      -0.006421       0.045042             14.633557      11.283153       5.583270      -0.874305      13.816692       4.058963      18.800826           0.000003
          196              C      -0.932585       9.301624      13.781158       0.200748      34.660885 0.40026600E+03  0.92322776E+04                                 9.412975                            6.817603      -0.082826       1.974818                    0.999700      26.617526      76.183465       0.609818       0.435458      -1.050724       0.035356       0.028151      -0.053589       0.070102       0.002474      -0.019014       0.005704      -0.010539       0.079622      -0.026498      -0.007479       0.033977             11.381405       9.766425       4.929417      -1.366677      10.838109       1.750669      13.539683           0.000003
          197              C      -0.581238      10.220811      14.802259      -0.238854      40.056394 0.51142253E+03  0.12588599E+05                                10.276980                            7.640677      -0.118606       1.913118                    0.999297      32.002900      95.790859       0.581291       0.428070      -1.051276      -0.000823       0.001490       0.020699       0.020769      -0.001728       0.013266      -0.018513       0.036461      -0.090855      -0.041320       0.004491       0.036829             12.256837       9.041129       3.343650      -1.400070      10.455838       4.267173      17.273543           0.000000
          198              C      -1.182988      10.179997      16.013735      -0.048684      40.622772 0.44899317E+03  0.10543513E+05                                10.114172                            6.969397       0.033779       2.008135                    0.999147      27.522526      76.729638       0.642952       0.405678      -1.081103      -0.003217      -0.021239      -0.036385       0.042253      -0.023958       0.004020      -0.006347       0.056294      -0.037645      -0.031800      -0.012070       0.043871             12.695644       9.668518       4.991981      -1.100984      13.021700       4.459051      15.396715           0.000002
          199              C      -2.765942       9.037529      17.628212      -0.216756      39.731635 0.50329839E+03  0.12338041E+05                                10.232423                            7.589051      -0.116070       1.923928                    0.998698      31.498308      94.060764       0.582244       0.429122      -1.050724       0.014930       0.027828      -0.026180       0.041021      -0.034898       0.027871       0.019957       0.003525       0.018016      -0.056282       0.021259       0.035023             11.786048      10.363664       4.718975      -2.865650      10.176863       0.703287      14.817618           0.000008
          200              C       9.082513       8.049746      17.826004       0.168426      36.747815 0.45025655E+03  0.10686530E+05                                 9.856446                            7.282347      -0.190073       1.938589                    0.999539      27.365629      79.236737       0.584273       0.441686      -1.047872      -0.033236      -0.004427       0.039958       0.052162       0.005952      -0.030749       0.009030       0.003543       0.137013      -0.038747      -0.019408       0.058155             11.497441       9.640010       4.023788      -2.092327       9.675339       1.776588      15.176972           0.000003
          201              C       8.714558       7.151138      16.807375      -0.168538      35.494154 0.44448589E+03  0.10592496E+05                                 9.489408                            7.099172      -0.038801       1.952380                    0.999238      30.773898      91.436815       0.604473       0.425196      -1.050208       0.004954       0.010621      -0.014631       0.018746       0.007347       0.005799      -0.011943      -0.017092      -0.108522      -0.039390       0.008695       0.030695             10.782249       9.012347       3.001082      -2.027417       8.379336       2.154526      14.955065           0.000011
          202              C       9.335472       7.216304      15.603316      -0.131407      36.115542 0.46097529E+03  0.11047552E+05                                 9.609587                            7.250327      -0.061539       1.947387                    0.999495      30.232054      89.065252       0.597653       0.427631      -1.052354       0.002845       0.025365       0.016073       0.030163       0.002189       0.014900       0.010136      -0.018129      -0.010203      -0.021276       0.001643       0.019632             10.965978       9.846232       3.369268      -3.390055       8.811138       1.078541      14.240563           0.000005
          203              C      -2.483598       8.234956      15.289322       0.040502      38.241771 0.43941217E+03  0.10326817E+05                                 9.895214                            7.028025      -0.109704       1.966473                    0.999425      27.444345      78.107219       0.618281       0.421527      -1.064181      -0.020259      -0.002593      -0.000517       0.020431       0.006408      -0.005540      -0.007877       0.008192       0.003980      -0.010615      -0.002900       0.013516             11.967977       9.627631       4.113476      -2.875074      10.228610       2.053956      16.047690           0.000005
          204              C      -2.155249       9.186383      16.322785       0.064150      37.920116 0.43474982E+03  0.10166931E+05                                 9.811178                            6.972367      -0.168749       1.948887                    0.999033      27.030443      76.172728       0.624602       0.419326      -1.067996      -0.015063       0.007701       0.017727       0.024504       0.011963      -0.018169      -0.002157       0.010722       0.027799      -0.020853      -0.005223       0.026076             11.880592       9.922572       4.945681      -2.583673      10.891807       1.567568      14.827395           0.000004
          205              C      -0.823975      11.287480      17.010112       0.687608      20.977811 0.22488681E+03  0.45593884E+04                                 7.172498                            5.432866      -0.187929       2.021891                    0.998734      21.360392      60.225779       0.613816       0.492181      -1.003726       0.010818       0.045338       0.045517       0.065149      -0.029115       0.008812      -0.111105      -0.039208       0.100956      -0.098386      -0.035916       0.134302              8.435956       8.268064       1.735581      -0.145642       8.330542       3.906135       8.709261           0.000003
          206              C      -0.056142      10.642677      12.013392       0.061047      22.139329 0.34276577E+03  0.76480846E+04                                 7.011883                            6.257338      -0.031311       2.012779                    0.998839      26.536026      76.080517       0.640823       0.428364      -1.049154      -0.025253      -0.095000      -0.060379       0.115362       0.006264      -0.015424      -0.030884      -0.057025       0.044164      -0.040325      -0.011253       0.051578              7.391673       6.930656       1.133930      -0.761429       6.771030      -0.892353       8.473332          -0.000000
          207              C      -0.226063      10.560362      10.505228      -0.485918      25.727981 0.42925901E+03  0.10064452E+05                                 7.346608                            6.646425       0.383293       2.085931                    0.998264      31.607612      90.879339       0.676935       0.385912      -1.084140       0.012501      -0.011778       0.082621       0.084388       0.007391       0.007427       0.004967      -0.025047       0.108910      -0.033198      -0.004689       0.037887              7.592090       7.716159       0.341736      -0.630023       6.218393      -0.002844       8.841719           0.000006
          208              C       5.063131       0.349840      11.704342      -0.061696      47.613083 0.49153426E+03  0.11918772E+05                                11.484937                            7.472235      -0.542512       1.814823                    0.997663      29.224438      85.386920       0.592993       0.425969      -1.057948      -0.020605      -0.050414       0.047935       0.072553      -0.020162      -0.015728      -0.013460      -0.003498       0.099589      -0.042492       0.003627       0.038865             15.026464      11.589568       4.976169       2.230231      14.085365      -4.196716      19.404460          -0.000003
          209              C       5.908910       1.402789      11.496660       0.208968      34.798862 0.37741095E+03  0.85602147E+04                                 9.392336                            6.590550       0.071892       2.033887                    0.999850      25.855277      72.884699       0.625714       0.431579      -1.055278       0.047365       0.035224       0.031969       0.067128       0.006894       0.013738       0.007318       0.013326       0.027024      -0.014265      -0.008438       0.022703             11.578007       9.767841       5.408638       1.117596      11.887471      -2.055708      13.078708          -0.000003
          210              C       6.007289       2.030443      10.238208      -0.244531      40.460253 0.52187630E+03  0.12904089E+05                                10.358670                            7.721230      -0.144031       1.905916                    0.999086      32.052375      95.986346       0.578242       0.428387      -1.051650      -0.007718      -0.001598      -0.018118       0.019758      -0.015427      -0.008408       0.009279      -0.000315      -0.103523      -0.036769       0.001833       0.034936             12.282678       9.399900       3.617092       1.650365      10.301161      -2.673231      17.146974          -0.000007
          211              C       5.230505       1.584569       9.180021      -0.057749      41.555375 0.45411202E+03  0.10697636E+05                                10.281869                            7.018055       0.075733       2.022093                    0.999250      27.597557      77.147148       0.639263       0.406726      -1.080037      -0.003112      -0.010434       0.039682       0.041148      -0.024837       0.014681       0.013414       0.030200      -0.034428      -0.037388       0.001643       0.035745             13.073400      10.622856       5.609049      -0.121168      12.349204      -4.462729      16.248139          -0.000006
          212              C       3.517233       0.013719       8.314681      -0.224732      38.620589 0.47527223E+03  0.11489915E+05                                10.001788                            7.353779      -0.105195       1.926592                    0.999107      31.272565      92.860606       0.593775       0.426688      -1.051797       0.031686       0.022489       0.015338       0.041773      -0.040137      -0.027016      -0.007431       0.006173       0.041438      -0.055624       0.012707       0.042917             11.596831      11.283637       5.689711       2.208392      11.028903      -0.848197      12.477952          -0.000006
          213              C      -3.702375      16.120071       8.556976       0.172074      34.303021 0.42366080E+03  0.98937982E+04                                 9.352806                            7.024825      -0.067320       1.979216                    0.999556      26.807492      76.751101       0.600451       0.436801      -1.051809      -0.029293      -0.026349      -0.034910       0.052641       0.016902       0.039175       0.022552       0.022355       0.081620      -0.034023      -0.029257       0.063280             10.752762       9.969331       4.420482       1.546148      10.186624      -1.839627      12.102329          -0.000005
          214              C      -3.789256      15.495847       9.780814      -0.178302      36.714505 0.46463077E+03  0.11189246E+05                                 9.755768                            7.296384      -0.064743       1.942631                    0.999260      30.967525      92.314977       0.591936       0.429674      -1.048088       0.017612       0.004351       0.011697       0.021585       0.002271      -0.011367      -0.004934      -0.017964      -0.079203      -0.030461       0.007092       0.023369             11.192986      10.324450       4.393519       2.341125      10.586227      -1.388254      12.668282          -0.000000
          215              C      -3.025248      15.962300      10.826640      -0.117723      35.867665 0.46231915E+03  0.11109401E+05                                 9.642422                            7.308193      -0.108098       1.935679                    0.999129      30.328659      90.039244       0.588366       0.433221      -1.046906       0.002103       0.006551      -0.025595       0.026504      -0.000803      -0.007112      -0.017093      -0.024057       0.037754      -0.020925      -0.006226       0.027150             11.073830      11.249671       5.086953       3.372658      10.257903       0.309953      11.713916          -0.000005
          216              C      -2.116867      17.056407      10.653572       0.040646      38.944603 0.43782096E+03  0.10301499E+05                                10.099385                            7.060837      -0.191493       1.943683                    0.999159      27.494799      78.830515       0.609614       0.427019      -1.058539      -0.002722      -0.015878      -0.004585       0.016750       0.008904      -0.000339       0.005890       0.001939      -0.000440      -0.010978       0.000522       0.010456             12.456957      11.229833       5.052137       3.591236      10.819936      -1.055616      15.321102          -0.000003
          217              C       4.299128       0.538479       9.360506       0.077537      37.257556 0.41134452E+03  0.95043377E+04                                 9.734985                            6.805952      -0.162051       1.957654                    0.999047      26.633154      75.037854       0.627750       0.422283      -1.064223      -0.011795      -0.005976      -0.017716       0.022106       0.012871       0.010597       0.003231      -0.000093      -0.002499      -0.014988      -0.003480       0.018469             11.927532      11.114330       5.849661       2.092855      11.370988      -1.555124      13.297277          -0.000004
          218              C       5.487308       2.297968       7.884484       0.696039      21.168137 0.21786614E+03  0.43879611E+04                                 7.220934                            5.353479      -0.252423       2.003401                    0.998749      21.241291      59.950693       0.616480       0.493303      -1.001830       0.015862       0.023562      -0.061483       0.067727      -0.025337      -0.005898       0.104433      -0.114604      -0.083001      -0.095287      -0.045260       0.140546              8.588694       8.568815       1.587417       0.002074       6.443865      -3.484289      10.753403           0.000004
          219              C       7.571077       2.860455      12.475730       0.073997      22.589853 0.31398344E+03  0.68543770E+04                                 7.078990                            5.952996       0.096760       2.059038                    0.999582      25.855307      73.338831       0.662902       0.423249      -1.052240      -0.025372      -0.047591       0.092381       0.106971       0.025873       0.015062       0.013348       0.000308      -0.042275      -0.021891      -0.018448       0.040339              7.852373       7.927526       2.264646       1.654485       8.252820       1.244643       7.376774          -0.000002
          220              C       8.102561       3.155418      13.803409      -0.487846      25.982099 0.41837704E+03  0.97563883E+04                                 7.452541                            6.617562       0.235064       2.034579                    0.998561      31.675202      91.127663       0.669153       0.392518      -1.078460      -0.030809      -0.024327      -0.071535       0.081598       0.004133       0.023310       0.009199      -0.004022       0.100293      -0.027655      -0.016400       0.044056              7.869727       7.514000       0.961325       1.612416       8.203571       0.695003       7.891609          -0.000000
          221              C       4.425713      15.670767      17.482340       0.071462      27.129458 0.35161697E+03  0.78612985E+04                                 7.887909                            6.293973       0.228182       2.076829                    0.999825      26.753076      75.690834       0.648441       0.422485      -1.057398      -0.050818       0.007242      -0.020775       0.055376      -0.043377       0.006331       0.013039       0.037886       0.090112      -0.064538       0.030446       0.034091              8.716512       9.964395       2.720126       1.803908       7.407875      -1.540634       8.777265          -0.000004
          222              C       5.142454      16.727146      16.933468      -0.129560      33.427952 0.45740979E+03  0.10964061E+05                                 9.230792                            7.288575      -0.102377       1.942511                    0.999189      30.104742      89.314397       0.586718       0.435523      -1.045336      -0.014048       0.001698      -0.017627       0.022603      -0.005898       0.005667      -0.002456       0.039582      -0.026410      -0.016623      -0.009451       0.026074             10.297592      11.737278       2.602413       2.498050       8.477298      -2.542618      10.678201          -0.000006
          223              C      11.053797       0.222937      15.796164      -0.028169      30.948554 0.42004233E+03  0.98822448E+04                                 8.887743                            7.070139      -0.184187       1.935732                    0.998246      28.878656      85.618416       0.583377       0.446266      -1.036240      -0.013268      -0.019013       0.013772       0.026967      -0.003479      -0.009669       0.002477      -0.013645      -0.062368      -0.024196       0.005513       0.018683              9.806877      10.732728       2.235265       2.624231       8.605564      -2.687607      10.082341          -0.000005
          224              C       3.473910      16.960373      15.212677      -0.131166      31.641047 0.43478146E+03  0.10243610E+05                                 8.755211                            7.007091       0.147635       2.029996                    0.999383      29.147130      84.467186       0.613887       0.423483      -1.057487       0.012195      -0.000914       0.015784       0.019967      -0.008614       0.019723      -0.005554      -0.002657       0.021574      -0.020327      -0.004826       0.025153              9.654331      10.530473       2.791117       2.078181       9.521119      -2.547049       8.911400          -0.000005
          225              C       2.757169      15.903994      15.764022       0.112602      27.142010 0.35742655E+03  0.80486385E+04                                 8.064857                            6.463043      -0.036478       2.006784                    0.999170      26.448749      75.854425       0.620657       0.438247      -1.044551       0.027991      -0.017806       0.049413       0.059517      -0.035813      -0.000808       0.040719       0.023452       0.039003      -0.060071       0.007694       0.052377              8.917274       9.802338       2.958699       1.699537       8.628296      -1.840898       8.321188          -0.000005
          226              C       4.075610       9.678902      11.884827      -0.071817      46.509944 0.51995039E+03  0.12771101E+05                                11.308073                            7.676495      -0.391439       1.856367                    0.998320      29.603656      86.717785       0.586738       0.425006      -1.059799       0.038026      -0.017177      -0.058619       0.071953      -0.006921       0.014709       0.032437       0.009300       0.063672      -0.039725      -0.002326       0.042051             14.487952       9.158073       0.705836      -4.700670      18.912464       3.910162      15.393319           0.000001
          227              C       3.379314       9.078687      12.930652       0.221140      32.598129 0.38431812E+03  0.87847108E+04                                 9.084829                            6.718229      -0.030001       2.000634                    0.999782      26.134126      74.738234       0.608442       0.440403      -1.046579      -0.017312      -0.062761       0.016264       0.067105       0.015658       0.004301       0.006353      -0.022835      -0.016372      -0.016743      -0.007328       0.024071             10.769088       7.516177       1.222582      -3.846513      13.617277       1.300748      11.173809           0.000003
          228              C       3.035644       9.792086      14.072901      -0.236506      38.082879 0.50830687E+03  0.12502741E+05                                 9.967279                            7.634051      -0.140341       1.913794                    0.998308      31.841939      95.521852       0.579177       0.429947      -1.049293       0.012767       0.017863       0.019294       0.029229       0.001370       0.004263      -0.012168       0.050408      -0.031378      -0.028495      -0.002378       0.030874             11.600599       7.419187       0.503202      -2.983929      15.622488       3.824038      11.760122           0.000001
          229              C       3.372940      11.143428      14.184159      -0.037393      41.132401 0.46532964E+03  0.11066913E+05                                10.347628                            7.209558       0.004241       2.004069                    0.999134      27.774053      78.891638       0.614826       0.418878      -1.068441       0.014149      -0.036494      -0.009276       0.040225      -0.011059       0.015298      -0.014022      -0.004803      -0.041381      -0.024206      -0.004082       0.028288             12.905810       8.542130       0.751899      -5.066761      14.894117       3.265759      15.281184          -0.000000
          230              C       4.487021      13.153292      13.227340      -0.226135      37.482621 0.49035425E+03  0.11965772E+05                                 9.855501                            7.493373      -0.146763       1.912953                    0.998825      31.659546      94.923037       0.584520       0.429414      -1.048518      -0.013760      -0.037782       0.017423       0.043822      -0.030239       0.023779       0.019590       0.030548       0.043522      -0.053797       0.017726       0.036071             11.355971       8.957244       3.423448      -3.728041      14.695169      -0.452636      10.415501          -0.000003
          231              C       5.208869      13.712350      12.226018       0.162127      33.540405 0.43443359E+03  0.10203448E+05                                 9.201127                            7.103480      -0.105134       1.966154                    0.999647      27.021571      77.440831       0.598732       0.435562      -1.053157       0.025097       0.046811      -0.001773       0.053144       0.023281      -0.005371       0.012007      -0.087480      -0.073705      -0.041431      -0.021635       0.063065             10.562402       8.489656       2.803201      -3.450454      13.408537      -0.029150       9.789013          -0.000006
          232              C       5.556371      12.998951      11.076352      -0.179974      34.601350 0.45577372E+03  0.10871554E+05                                 9.218965                            7.111699       0.129696       2.002586                    0.999693      30.437136      88.912443       0.617071       0.416130      -1.061539      -0.002266      -0.018509       0.004197       0.019114       0.000496      -0.012077      -0.020864       0.011352       0.056161      -0.026115      -0.006047       0.032162             10.474076       7.937017       2.393859      -2.620750      14.846157       0.593918       8.639054           0.000003
          233              C       5.187136      11.675047      10.947787      -0.118232      34.224984 0.45151755E+03  0.10752295E+05                                 9.258176                            7.171442      -0.022270       1.965421                    0.999206      29.803441      87.187954       0.602157       0.427139      -1.053897       0.006273       0.009011       0.022241       0.024803      -0.005009      -0.006856       0.005327       0.007526       0.069357      -0.017907      -0.007630       0.025537             10.536633       7.979662       3.152666      -2.294364      15.293852       0.536449       8.336383           0.000005
          234              C       4.439735      11.035732      11.986195       0.037865      37.410521 0.44101068E+03  0.10393868E+05                                 9.820650                            7.082136      -0.099671       1.970502                    0.999451      27.569959      79.073927       0.609351       0.426492      -1.059022       0.025138       0.006010      -0.002128       0.025934       0.009237      -0.001005      -0.004118      -0.013733       0.007237      -0.012778       0.000703       0.012076             11.953770       7.967235       2.423925      -3.262350      17.155271       1.982159      10.738805           0.000003
          235              C       4.071792      11.791661      13.140806       0.059436      36.234416 0.42783988E+03  0.10000037E+05                                 9.602708                            6.969814      -0.125347       1.965889                    0.999352      27.131125      77.308919       0.615451       0.425787      -1.060230       0.018995       0.019124       0.008378       0.028226       0.006066      -0.012074      -0.004279      -0.038360      -0.035695      -0.024702      -0.002390       0.027092             11.589156       8.234865       2.625809      -4.039764      15.069577       0.652412      11.463027          -0.000000
          236              C       2.933451      11.884265      15.422831       0.609860      23.284180 0.24880286E+03  0.51738628E+04                                 7.636439                            5.662785      -0.250550       1.974452                    0.999004      22.737732      64.949055       0.609411       0.483321      -1.008193      -0.018622       0.009019       0.026419       0.033557       0.081019       0.004426      -0.036456       0.072318      -0.261049      -0.106011      -0.027432       0.133443              9.137898       5.999958      -2.432627      -2.154029       9.146658       1.950925      12.267077           0.000004
          237              C       2.398103       7.058533      13.808354       0.055870      22.304739 0.32504086E+03  0.71441364E+04                                 6.990722                            6.025635       0.144698       2.072457                    0.999516      26.109486      73.861980       0.665266       0.418889      -1.056930       0.038738      -0.046059      -0.090037       0.108299       0.027766      -0.026117      -0.025637      -0.053171       0.014461      -0.046113      -0.012154       0.058267              7.524869       7.249493       1.111320      -0.449162       9.838022      -0.334651       5.487094           0.000004
          238              C       2.431311       5.580289      13.442439      -0.483217      26.261234 0.42481371E+03  0.99020689E+04                                 7.431887                            6.611428       0.420106       2.090382                    0.999588      31.358606      88.949365       0.681013       0.385854      -1.087714      -0.000896       0.086680       0.015343       0.088032      -0.006928      -0.006767       0.011881      -0.076681      -0.018177      -0.037043      -0.007999       0.045042              7.870645       7.591716       0.789921      -0.094268      10.656894      -0.055329       5.363325           0.000001
          239              C       4.486991       8.819051      10.712909      -0.077791      47.516819 0.52337509E+03  0.12873458E+05                                11.446873                            7.692761      -0.442883       1.837949                    0.998160      29.781947      87.238219       0.587275       0.424016      -1.060654      -0.047160       0.050124       0.028795       0.074603       0.011641      -0.011416       0.035223      -0.032979       0.022069      -0.039192      -0.006231       0.045422             14.679985      11.316250      -5.602955       0.874670      13.861836       4.076113      18.861870           0.000003
          240              C       5.455406       7.847388      10.942842       0.201027      34.657050 0.40018112E+03  0.92300689E+04                                 9.412776                            6.817007      -0.075554       1.976948                    0.999762      26.617412      76.188539       0.609812       0.435474      -1.050687       0.034482      -0.028257       0.053537       0.069668      -0.001846       0.019387       0.005861      -0.011287       0.077161      -0.026558      -0.007034       0.033592             11.381522       9.766500      -4.930576       1.365685      10.839617       1.750506      13.538448           0.000003
          241              C       5.806739       6.928201       9.921741      -0.239660      40.033336 0.51105677E+03  0.12576468E+05                                10.268556                            7.633922      -0.111699       1.915248                    0.999281      31.993276      95.728326       0.582048       0.427620      -1.051627      -0.001284      -0.001903      -0.021623       0.021744       0.002613      -0.011396      -0.017747       0.037957      -0.092346      -0.040654       0.003507       0.037147             12.247011       9.035723      -3.343771       1.397797      10.449801       4.262397      17.255509          -0.000000
          242              C       5.204990       6.969015       8.710265      -0.047845      40.601402 0.44864537E+03  0.10533816E+05                                10.113874                            6.968859       0.036218       2.008963                    0.999149      27.509753      76.700616       0.642646       0.405930      -1.080883      -0.002220       0.021694       0.036651       0.042648       0.023460      -0.003238      -0.005330       0.055626      -0.038025      -0.030896      -0.012254       0.043150             12.695930       9.668359      -4.992309       1.100894      13.021864       4.459082      15.397566           0.000002
          243              C       3.622051       8.111483       7.095788      -0.218505      39.800968 0.50440351E+03  0.12372055E+05                                10.245498                            7.598792      -0.118262       1.922922                    0.998710      31.527905      94.178989       0.581701       0.429282      -1.050615       0.013506      -0.027163       0.026444       0.040244       0.034993      -0.028189       0.019663       0.003120       0.015858      -0.056271       0.020760       0.035510             11.801265      10.379168      -4.726242       2.873262      10.188829       0.699546      14.835800           0.000009
          244              C       2.694520       9.099266       6.897996       0.169312      36.726230 0.44994109E+03  0.10677255E+05                                 9.853243                            7.280235      -0.191398       1.938348                    0.999552      27.355423      79.202566       0.584300       0.441740      -1.047832      -0.032206       0.004885      -0.039726       0.051373      -0.005745       0.030841       0.009095       0.003314       0.139686      -0.038975      -0.019963       0.058938             11.493415       9.636572      -4.022442       2.090710       9.672639       1.776441      15.171035           0.000003
          245              C       2.326578       9.997874       7.916625      -0.168661      35.458236 0.44390687E+03  0.10574877E+05                                 9.480595                            7.092350      -0.037802       1.952971                    0.999218      30.759635      91.367381       0.605066       0.424932      -1.050408       0.004231      -0.010927       0.015586       0.019499      -0.006885      -0.005369      -0.013191      -0.018548      -0.107687      -0.039460       0.008121       0.031339             10.771966       9.006236      -3.000819       2.025212       8.373360       2.150811      14.936301           0.000012
          246              C       2.947491       9.932708       9.120684      -0.130164      36.137030 0.46128646E+03  0.11057578E+05                                 9.616682                            7.255320      -0.060861       1.947304                    0.999451      30.239635      89.116452       0.597095       0.427931      -1.052103       0.003828      -0.024173      -0.015753       0.029106      -0.003335      -0.015333       0.010337      -0.018767      -0.013042      -0.021846       0.001055       0.020791             10.974302       9.855542      -3.372841       3.395625       8.816230       1.075970      14.251136           0.000005
          247              C       3.904406       8.914056       9.434678       0.040852      38.203402 0.43892915E+03  0.10311924E+05                                 9.885434                            7.021586      -0.106234       1.967711                    0.999433      27.430644      78.037386       0.618947       0.421218      -1.064449      -0.020050       0.001993       0.001835       0.020232      -0.005899       0.005112      -0.007512       0.007739       0.006678      -0.010239      -0.002459       0.012697             11.955446       9.618337      -4.109136       2.872116      10.218037       2.050413      16.029964           0.000005
          248              C       4.232743       7.962629       8.401215       0.064452      37.904714 0.43456000E+03  0.10160721E+05                                 9.806002                            6.968862      -0.166414       1.949772                    0.998991      27.025514      76.136012       0.625066       0.419088      -1.068217      -0.014479      -0.008321      -0.018521       0.024938      -0.012179       0.017554      -0.002161       0.010474       0.027589      -0.020736      -0.004781       0.025517             11.874247       9.917498      -4.943254       2.581662      10.886518       1.566523      14.818724           0.000004
          249              C       5.563988       5.861532       7.713888       0.684951      21.030233 0.22553543E+03  0.45758369E+04                                 7.183660                            5.440355      -0.192113       2.020036                    0.998658      21.393498      60.341074       0.613450       0.492120      -1.003757       0.011541      -0.045005      -0.045885       0.065300       0.028840      -0.010706      -0.111708      -0.040140       0.100178      -0.098029      -0.037338       0.135367              8.449980       8.281034      -1.739593       0.145017       8.344992       3.914312       8.723913           0.000004
          250              C       6.331830       6.506335      12.710608       0.058118      22.208505 0.34419880E+03  0.76886577E+04                                 7.028323                            6.271924      -0.024663       2.013940                    0.998860      26.595065      76.311372       0.639796       0.428572      -1.048947      -0.025412       0.096341       0.061842       0.117269      -0.006779       0.015498      -0.031966      -0.058596       0.046833      -0.041398      -0.011917       0.053315              7.409206       6.942288      -1.137906       0.764894       6.787879      -0.897806       8.497451          -0.000000
          251              C       6.161910       6.588650      14.218772      -0.487712      25.781712 0.43057035E+03  0.10104251E+05                                 7.365630                            6.665705       0.316952       2.065060                    0.997940      31.644330      91.065503       0.674476       0.386972      -1.083252       0.012725       0.010524      -0.083129       0.084753      -0.007792      -0.009158       0.004898      -0.024575       0.108565      -0.033457      -0.004771       0.038228              7.611108       7.731815      -0.342735       0.631585       6.227704      -0.002757       8.873803           0.000005
          252              C      -1.324757      16.799172      13.019658      -0.059057      47.468806 0.48978147E+03  0.11864917E+05                                11.462015                            7.458328      -0.545597       1.814556                    0.997769      29.164583      85.153684       0.593652       0.425904      -1.058056      -0.020144       0.050478      -0.048033       0.072533       0.019865       0.014984      -0.014052      -0.003642       0.101629      -0.042417       0.003009       0.039408             14.995181      11.568824      -4.967241      -2.227798      14.055875      -4.182692      19.360844          -0.000003
          253              C      -0.478993      15.746223      13.227340       0.208727      34.834470 0.37784268E+03  0.85724624E+04                                 9.397789                            6.593710       0.074727       2.034274                    0.999818      25.872362      72.943470       0.625650       0.431499      -1.055326       0.047641      -0.035904      -0.033509       0.068422      -0.007330      -0.013731       0.007527       0.012743       0.029805      -0.014789      -0.008402       0.023191             11.585256       9.773911      -5.412076      -1.118822      11.893866      -2.057895      13.087991          -0.000003
          254              C      -0.380622      15.118569      14.485792      -0.244972      40.476516 0.52214346E+03  0.12912055E+05                                10.359909                            7.722138      -0.143115       1.906077                    0.999031      32.063048      96.016274       0.578341       0.428269      -1.051747      -0.007244       0.002267       0.017236       0.018833       0.015861       0.008680       0.009698       0.000867      -0.105476      -0.037554       0.001731       0.035822             12.284062       9.399305      -3.616525      -1.651560      10.301251      -2.673979      17.151630          -0.000007
          255              C      -1.157399      15.564443      15.543979      -0.056101      41.482741 0.45323238E+03  0.10671831E+05                                10.272049                            7.012589       0.073888       2.021854                    0.999260      27.566301      77.043557       0.639324       0.406881      -1.079925      -0.003025       0.010138      -0.039123       0.040528       0.024086      -0.014181       0.012969       0.029002      -0.033438      -0.036160       0.001581       0.034579             13.059269      10.612569      -5.602927       0.119572      12.335545      -4.454799      16.229692          -0.000006
          256              C       3.517233      -0.013719      16.409319      -0.223785      38.609224 0.47509657E+03  0.11485022E+05                                10.002070                            7.354326      -0.106170       1.926470                    0.999127      31.265477      92.847931       0.593500       0.426909      -1.051623       0.031927      -0.023662      -0.014439       0.042281       0.039881       0.027453      -0.007964       0.007265       0.043818      -0.056076       0.013124       0.042952             11.597035      11.283004      -5.689144      -2.208263      11.028682      -0.848684      12.479418          -0.000006
          257              C       2.685522       1.028941      16.167024       0.172852      34.262942 0.42310780E+03  0.98773344E+04                                 9.344160                            7.019221      -0.071411       1.978369                    0.999585      26.789394      76.677305       0.600841       0.436675      -1.051920      -0.028352       0.026965       0.034116       0.051912      -0.016713      -0.038966       0.021989       0.023779       0.082653      -0.034494      -0.028572       0.063067             10.742255       9.959482      -4.415200      -1.544784      10.176573      -1.837246      12.090710          -0.000005
          258              C       2.598650       1.653165      14.943186      -0.178290      36.783790 0.46580469E+03  0.11225664E+05                                 9.771907                            7.309157      -0.070154       1.940606                    0.999217      31.000662      92.476075       0.590930       0.430093      -1.047733       0.018709      -0.005072      -0.012976       0.023327      -0.002589       0.009938      -0.003170      -0.018549      -0.079134      -0.029449       0.006185       0.023265             11.211278      10.341816      -4.399742      -2.345790      10.602213      -1.390329      12.689804          -0.000000
          259              C       3.362651       1.186712      13.897360      -0.118586      35.900023 0.46282602E+03  0.11125354E+05                                 9.654739                            7.318470      -0.106782       1.936074                    0.999077      30.339053      90.104566       0.587159       0.433964      -1.046389       0.002315      -0.005349       0.022607       0.023346       0.001464       0.008968      -0.017448      -0.023627       0.036337      -0.022134      -0.005339       0.027473             11.087930      11.268387      -5.095506      -3.380793      10.271000       0.316181      11.724403          -0.000005
          260              C       4.271017       0.092605      14.070428       0.040388      38.946506 0.43787032E+03  0.10302266E+05                                10.096811                            7.059147      -0.188084       1.944657                    0.999116      27.494698      78.811623       0.609998       0.426766      -1.058766      -0.003288       0.017093       0.004135       0.017891      -0.009806       0.000757       0.005807       0.002317      -0.002109      -0.011746       0.000517       0.011229             12.453673      11.227552      -5.049538      -3.594995      10.813859      -1.050622      15.319610          -0.000003
          261              C      -2.088763      16.610533      15.363494       0.077368      37.267613 0.41151926E+03  0.95094682E+04                                 9.736802                            6.807656      -0.161375       1.957666                    0.999100      26.638387      75.059064       0.627630       0.422315      -1.064194      -0.012828       0.006178       0.017307       0.022411      -0.013371      -0.010393       0.003202      -0.000193      -0.002138      -0.015309      -0.003376       0.018685             11.929235      11.116438      -5.850936      -2.093762      11.372526      -1.554103      13.298740          -0.000004
          262              C      -0.900607      14.851044      16.839516       0.696706      21.148487 0.21765505E+03  0.43825501E+04                                 7.216320                            5.350750      -0.249511       2.004425                    0.998712      21.228627      59.902677       0.616675       0.493278      -1.001865       0.016332      -0.024649       0.062574       0.069209       0.024552       0.006043       0.104432      -0.114597      -0.082365      -0.094995      -0.045377       0.140373              8.582577       8.562715      -1.585472      -0.002923       6.439083      -3.480962      10.745933           0.000004
          263              C       1.183155      14.288557      12.248270       0.075760      22.544392 0.31316808E+03  0.68318226E+04                                 7.068700                            5.944717       0.107494       2.062808                    0.999596      25.820748      73.204402       0.663485       0.423171      -1.052336      -0.026142       0.046277      -0.092236       0.106454      -0.026309      -0.015626       0.013171      -0.001409      -0.046822      -0.023574      -0.017814       0.041388              7.840345       7.916331      -2.258968      -1.648362       8.238136       1.242155       7.366567          -0.000002
          264              C       1.714635      13.993594      10.920591      -0.485360      25.934855 0.41729778E+03  0.97246502E+04                                 7.441213                            6.606556       0.239636       2.036268                    0.998552      31.638293      90.981930       0.670105       0.392225      -1.078693      -0.031195       0.023776       0.069816       0.080079      -0.004140      -0.023031       0.009067      -0.002630       0.100483      -0.026892      -0.017058       0.043950              7.858008       7.502116      -0.956164      -1.606558       8.193873       0.692673       7.878034          -0.000000
          265              C       1.962404       1.478245       5.120340       0.071461      27.129474 0.35161723E+03  0.78613063E+04                                 7.887915                            6.293977       0.228181       2.076829                    0.999825      26.753085      75.690889       0.648440       0.422485      -1.057398       0.050818      -0.007243      -0.020776       0.055377      -0.043377      -0.006331      -0.013039       0.037885       0.090112      -0.064537       0.030446       0.034091              8.716519       9.964404       2.720129      -1.803909       7.407881       1.540635       8.777271          -0.000005
          266              C       1.245663       0.421866       4.571468      -0.129560      33.427955 0.45740983E+03  0.10964062E+05                                 9.230794                            7.288575      -0.102378       1.942511                    0.999189      30.104744      89.314413       0.586717       0.435523      -1.045336       0.014048      -0.001698      -0.017627       0.022603      -0.005897      -0.005667       0.002456       0.039582      -0.026410      -0.016623      -0.009451       0.026074             10.297594      11.737281       2.602415      -2.498050       8.477300       2.542619      10.678202          -0.000005
          267              C      -4.665680      16.926075       3.434164      -0.028169      30.948547 0.42004220E+03  0.98822410E+04                                 8.887741                            7.070138      -0.184186       1.935732                    0.998246      28.878652      85.618402       0.583377       0.446266      -1.036240       0.013268       0.019013       0.013772       0.026967      -0.003479       0.009669      -0.002477      -0.013645      -0.062368      -0.024196       0.005513       0.018683              9.806876      10.732726       2.235265      -2.624230       8.605563       2.687607      10.082339          -0.000005
          268              C       2.914207       0.188639       2.850677      -0.131166      31.641052 0.43478155E+03  0.10243613E+05                                 8.755212                            7.007091       0.147634       2.029996                    0.999383      29.147134      84.467201       0.613887       0.423483      -1.057487      -0.012195       0.000914       0.015784       0.019967      -0.008614      -0.019723       0.005554      -0.002657       0.021574      -0.020327      -0.004826       0.025153              9.654332      10.530474       2.791117      -2.078181       9.521121       2.547049       8.911401          -0.000005
          269              C       3.630948       1.245018       3.402022       0.112602      27.142012 0.35742659E+03  0.80486397E+04                                 8.064857                            6.463044      -0.036478       2.006783                    0.999170      26.448750      75.854432       0.620657       0.438247      -1.044551      -0.027991       0.017806       0.049413       0.059517      -0.035813       0.000808      -0.040719       0.023452       0.039003      -0.060071       0.007694       0.052377              8.917275       9.802339       2.958699      -1.699537       8.628297       1.840898       8.321189          -0.000005
          270              C       2.312507       7.470110      24.246827      -0.071817      46.509948 0.51995042E+03  0.12771103E+05                                11.308074                            7.676496      -0.391440       1.856367                    0.998320      29.603658      86.717798       0.586738       0.425006      -1.059799      -0.038026       0.017177      -0.058619       0.071953      -0.006921      -0.014709      -0.032437       0.009300       0.063673      -0.039725      -0.002326       0.042051             14.487954       9.158074       0.705836       4.700671      18.912467      -3.910164      15.393322           0.000001
          271              C       3.008803       8.070325       0.568652       0.221139      32.598133 0.38431815E+03  0.87847118E+04                                 9.084830                            6.718230      -0.030002       2.000633                    0.999782      26.134128      74.738243       0.608442       0.440403      -1.046579       0.017312       0.062761       0.016264       0.067105       0.015658      -0.004301      -0.006353      -0.022835      -0.016372      -0.016743      -0.007328       0.024071             10.769089       7.516178       1.222582       3.846513      13.617280      -1.300749      11.173810           0.000003
          272              C       3.352473       7.356926       1.710901      -0.236506      38.082883 0.50830691E+03  0.12502743E+05                                 9.967281                            7.634052      -0.140341       1.913794                    0.998308      31.841940      95.521858       0.579177       0.429948      -1.049293      -0.012767      -0.017863       0.019294       0.029229       0.001370      -0.004263       0.012168       0.050408      -0.031378      -0.028495      -0.002378       0.030873             11.600601       7.419187       0.503202       2.983929      15.622491      -3.824040      11.760124           0.000001
          273              C       3.015177       6.005584       1.822159      -0.037393      41.132415 0.46532975E+03  0.11066917E+05                                10.347632                            7.209559       0.004241       2.004069                    0.999134      27.774057      78.891663       0.614826       0.418878      -1.068441      -0.014149       0.036494      -0.009276       0.040225      -0.011059      -0.015297       0.014022      -0.004803      -0.041381      -0.024206      -0.004082       0.028288             12.905816       8.542133       0.751898       5.066764      14.894122      -3.265763      15.281194           0.000000
          274              C       1.901096       3.995720       0.865340      -0.226135      37.482629 0.49035436E+03  0.11965776E+05                                 9.855504                            7.493375      -0.146764       1.912952                    0.998825      31.659549      94.923066       0.584520       0.429414      -1.048518       0.013760       0.037782       0.017423       0.043822      -0.030239      -0.023779      -0.019589       0.030547       0.043522      -0.053797       0.017726       0.036071             11.355976       8.957247       3.423450       3.728042      14.695175       0.452636      10.415505          -0.000003
          275              C       1.179248       3.436662      24.588018       0.162127      33.540408 0.43443360E+03  0.10203449E+05                                 9.201128                            7.103481      -0.105134       1.966154                    0.999647      27.021572      77.440844       0.598732       0.435562      -1.053157      -0.025097      -0.046811      -0.001773       0.053144       0.023281       0.005371      -0.012007      -0.087480      -0.073705      -0.041431      -0.021635       0.063065             10.562404       8.489658       2.803202       3.450455      13.408540       0.029151       9.789016          -0.000006
          276              C       0.831746       4.150061      23.438352      -0.179974      34.601344 0.45577363E+03  0.10871551E+05                                 9.218964                            7.111698       0.129697       2.002586                    0.999693      30.437133      88.912426       0.617071       0.416130      -1.061539       0.002266       0.018509       0.004197       0.019114       0.000496       0.012077       0.020864       0.011352       0.056162      -0.026115      -0.006047       0.032162             10.474074       7.937016       2.393858       2.620750      14.846152      -0.593917       8.639053           0.000002
          277              C       1.200981       5.473965      23.309787      -0.118232      34.224986 0.45151760E+03  0.10752296E+05                                 9.258175                            7.171442      -0.022270       1.965421                    0.999206      29.803442      87.187951       0.602157       0.427139      -1.053897      -0.006273      -0.009011       0.022241       0.024803      -0.005009       0.006856      -0.005327       0.007526       0.069358      -0.017907      -0.007630       0.025537             10.536632       7.979662       3.152665       2.294364      15.293850      -0.536449       8.336383           0.000005
          278              C       1.948382       6.113280      24.348195       0.037865      37.410525 0.44101072E+03  0.10393869E+05                                 9.820651                            7.082136      -0.099671       1.970502                    0.999451      27.569961      79.073936       0.609351       0.426492      -1.059022      -0.025138      -0.006010      -0.002128       0.025934       0.009237       0.001005       0.004118      -0.013733       0.007237      -0.012779       0.000703       0.012076             11.953772       7.967236       2.423924       3.262351      17.155272      -1.982160      10.738807           0.000003
          279              C       2.316325       5.357351       0.778806       0.059436      36.234421 0.42783992E+03  0.10000039E+05                                 9.602710                            6.969815      -0.125346       1.965889                    0.999352      27.131127      77.308937       0.615451       0.425787      -1.060230      -0.018995      -0.019124       0.008378       0.028226       0.006066       0.012074       0.004279      -0.038360      -0.035695      -0.024702      -0.002390       0.027092             11.589160       8.234867       2.625810       4.039766      15.069581      -0.652412      11.463031           0.000000
          280              C       3.454666       5.264747       3.060831       0.609860      23.284182 0.24880287E+03  0.51738636E+04                                 7.636442                            5.662787      -0.250551       1.974452                    0.999004      22.737740      64.949104       0.609411       0.483322      -1.008192       0.018622      -0.009019       0.026419       0.033557       0.081019      -0.004426       0.036456       0.072318      -0.261050      -0.106011      -0.027432       0.133443              9.137902       5.999961      -2.432628       2.154031       9.146662      -1.950927      12.267084           0.000004
          281              C       3.990014      10.090479       1.446354       0.055870      22.304735 0.32504079E+03  0.71441344E+04                                 6.990721                            6.025634       0.144699       2.072457                    0.999516      26.109482      73.861964       0.665266       0.418889      -1.056930      -0.038738       0.046059      -0.090037       0.108299       0.027766       0.026117       0.025637      -0.053171       0.014461      -0.046113      -0.012154       0.058267              7.524868       7.249492       1.111320       0.449162       9.838020       0.334651       5.487093           0.000004
          282              C       3.956806      11.568723       1.080439      -0.483217      26.261232 0.42481367E+03  0.99020678E+04                                 7.431887                            6.611428       0.420105       2.090381                    0.999588      31.358605      88.949365       0.681013       0.385854      -1.087714       0.000896      -0.086680       0.015343       0.088032      -0.006928       0.006767      -0.011881      -0.076682      -0.018177      -0.037043      -0.007999       0.045042              7.870645       7.591716       0.789921       0.094268      10.656894       0.055329       5.363325           0.000002
          283              C       1.901126       8.329961      23.074909      -0.077791      47.516820 0.52337509E+03  0.12873458E+05                                11.446873                            7.692761      -0.442883       1.837949                    0.998160      29.781947      87.238219       0.587275       0.424016      -1.060654       0.047160      -0.050124       0.028795       0.074603       0.011641       0.011416      -0.035223      -0.032979       0.022069      -0.039191      -0.006231       0.045422             14.679986      11.316251      -5.602955      -0.874670      13.861836      -4.076113      18.861871           0.000003
          284              C       0.932711       9.301624      23.304842       0.201027      34.657050 0.40018111E+03  0.92300688E+04                                 9.412777                            6.817007      -0.075554       1.976948                    0.999762      26.617412      76.188541       0.609811       0.435474      -1.050687      -0.034482       0.028257       0.053537       0.069668      -0.001846      -0.019387      -0.005861      -0.011287       0.077161      -0.026558      -0.007034       0.033592             11.381522       9.766500      -4.930577      -1.365685      10.839618      -1.750506      13.538448           0.000002
          285              C       0.581378      10.220811      22.283741      -0.239660      40.033332 0.51105671E+03  0.12576466E+05                                10.268555                            7.633922      -0.111699       1.915248                    0.999281      31.993274      95.728318       0.582048       0.427620      -1.051627       0.001284       0.001903      -0.021623       0.021744       0.002612       0.011396       0.017747       0.037957      -0.092345      -0.040654       0.003507       0.037147             12.247010       9.035723      -3.343771      -1.397797      10.449801      -4.262397      17.255508          -0.000000
          286              C       1.183127      10.179997      21.072265      -0.047845      40.601394 0.44864530E+03  0.10533814E+05                                10.113871                            6.968858       0.036218       2.008964                    0.999149      27.509751      76.700602       0.642647       0.405930      -1.080883       0.002220      -0.021694       0.036651       0.042648       0.023460       0.003238       0.005330       0.055626      -0.038025      -0.030896      -0.012254       0.043150             12.695927       9.668357      -4.992308      -1.100893      13.021860      -4.459080      15.397562           0.000001
          287              C       2.766066       9.037529      19.457788      -0.218505      39.800957 0.50440335E+03  0.12372050E+05                                10.245495                            7.598790      -0.118261       1.922922                    0.998710      31.527902      94.178964       0.581701       0.429282      -1.050615      -0.013506       0.027163       0.026444       0.040244       0.034993       0.028189      -0.019663       0.003120       0.015858      -0.056271       0.020760       0.035510             11.801261      10.379164      -4.726240      -2.873261      10.188825      -0.699546      14.835794           0.000008
          288              C       3.693597       8.049746      19.259996       0.169312      36.726220 0.44994097E+03  0.10677251E+05                                 9.853239                            7.280233      -0.191398       1.938348                    0.999552      27.355418      79.202534       0.584300       0.441740      -1.047832       0.032206      -0.004885      -0.039726       0.051373      -0.005745      -0.030841      -0.009095       0.003314       0.139686      -0.038975      -0.019963       0.058938             11.493411       9.636569      -4.022441      -2.090709       9.672636      -1.776441      15.171028           0.000003
          289              C       4.061539       7.151138      20.278625      -0.168661      35.458235 0.44390683E+03  0.10574875E+05                                 9.480594                            7.092349      -0.037802       1.952971                    0.999218      30.759636      91.367382       0.605066       0.424932      -1.050408      -0.004230       0.010927       0.015586       0.019499      -0.006885       0.005369       0.013191      -0.018547      -0.107686      -0.039460       0.008122       0.031339             10.771965       9.006236      -3.000819      -2.025213       8.373359      -2.150810      14.936300           0.000012
          290              C       3.440626       7.216304      21.482684      -0.130164      36.137021 0.46128631E+03  0.11057574E+05                                 9.616681                            7.255319      -0.060861       1.947304                    0.999451      30.239630      89.116434       0.597095       0.427931      -1.052103      -0.003827       0.024173      -0.015753       0.029106      -0.003335       0.015333      -0.010336      -0.018767      -0.013042      -0.021846       0.001055       0.020791             10.974301       9.855540      -3.372841      -3.395625       8.816228      -1.075970      14.251134           0.000005
          291              C       2.483711       8.234956      21.796678       0.040852      38.203396 0.43892908E+03  0.10311921E+05                                 9.885433                            7.021586      -0.106233       1.967712                    0.999433      27.430641      78.037371       0.618947       0.421218      -1.064449       0.020050      -0.001993       0.001835       0.020232      -0.005899      -0.005112       0.007512       0.007739       0.006678      -0.010239      -0.002459       0.012697             11.955444       9.618336      -4.109135      -2.872115      10.218035      -2.050413      16.029962           0.000005
          292              C       2.155374       9.186383      20.763215       0.064452      37.904709 0.43455995E+03  0.10160719E+05                                 9.806001                            6.968861      -0.166414       1.949772                    0.998991      27.025512      76.136000       0.625066       0.419088      -1.068217       0.014479       0.008321      -0.018521       0.024938      -0.012178      -0.017554       0.002161       0.010474       0.027589      -0.020736      -0.004781       0.025517             11.874245       9.917496      -4.943253      -2.581661      10.886516      -1.566523      14.818722           0.000004
          293              C       0.824129      11.287480      20.075888       0.684952      21.030231 0.22553542E+03  0.45758366E+04                                 7.183660                            5.440355      -0.192114       2.020035                    0.998658      21.393496      60.341070       0.613450       0.492120      -1.003757      -0.011541       0.045005      -0.045885       0.065300       0.028840       0.010706       0.111708      -0.040140       0.100178      -0.098030      -0.037338       0.135367              8.449980       8.281035      -1.739593      -0.145017       8.344992      -3.914313       8.723914           0.000004
          294              C       0.056287      10.642677       0.348608       0.058118      22.208508 0.34419887E+03  0.76886596E+04                                 7.028324                            6.271925      -0.024663       2.013940                    0.998860      26.595068      76.311383       0.639796       0.428572      -1.048947       0.025412      -0.096341       0.061842       0.117268      -0.006779      -0.015498       0.031967      -0.058596       0.046833      -0.041398      -0.011917       0.053315              7.409207       6.942289      -1.137906      -0.764894       6.787880       0.897806       8.497452          -0.000000
          295              C       0.226207      10.560362       1.856772      -0.487712      25.781709 0.43057030E+03  0.10104249E+05                                 7.365630                            6.665705       0.316952       2.065060                    0.997940      31.644326      91.065490       0.674476       0.386972      -1.083252      -0.012725      -0.010524      -0.083129       0.084753      -0.007792       0.009158      -0.004897      -0.024575       0.108566      -0.033457      -0.004771       0.038228              7.611107       7.731814      -0.342735      -0.631585       6.227704       0.002757       8.873802           0.000005
          296              C       7.712874       0.349840       0.657658      -0.059057      47.468787 0.48978129E+03  0.11864911E+05                                11.462011                            7.458325      -0.545596       1.814557                    0.997769      29.164576      85.153649       0.593652       0.425904      -1.058056       0.020144      -0.050478      -0.048033       0.072533       0.019865      -0.014984       0.014052      -0.003641       0.101629      -0.042417       0.003008       0.039408             14.995175      11.568820      -4.967239       2.227798      14.055869       4.182689      19.360835          -0.000002
          297              C       6.867110       1.402789       0.865340       0.208727      34.834471 0.37784270E+03  0.85724629E+04                                 9.397790                            6.593710       0.074727       2.034274                    0.999818      25.872362      72.943472       0.625650       0.431499      -1.055326      -0.047641       0.035904      -0.033509       0.068422      -0.007330       0.013731      -0.007527       0.012743       0.029805      -0.014789      -0.008402       0.023191             11.585256       9.773911      -5.412076       1.118822      11.893867       2.057895      13.087990          -0.000003
          298              C       6.768739       2.030443       2.123792      -0.244972      40.476519 0.52214350E+03  0.12912056E+05                                10.359910                            7.722139      -0.143116       1.906077                    0.999031      32.063049      96.016281       0.578341       0.428269      -1.051746       0.007244      -0.002267       0.017236       0.018833       0.015861      -0.008680      -0.009698       0.000867      -0.105476      -0.037554       0.001731       0.035822             12.284063       9.399307      -3.616526       1.651561      10.301252       2.673979      17.151629          -0.000007
          299              C       7.545516       1.584569       3.181979      -0.056101      41.482734 0.45323229E+03  0.10671828E+05                                10.272047                            7.012588       0.073888       2.021854                    0.999260      27.566298      77.043545       0.639324       0.406881      -1.079925       0.003026      -0.010138      -0.039123       0.040528       0.024086       0.014181      -0.012969       0.029003      -0.033438      -0.036160       0.001581       0.034579             13.059266      10.612569      -5.602928      -0.119572      12.335544       4.454797      16.229686          -0.000006
          300              C       9.258767       0.013719       4.047319      -0.223786      38.609243 0.47509684E+03  0.11485031E+05                                10.002076                            7.354330      -0.106170       1.926470                    0.999127      31.265483      92.847976       0.593500       0.426909      -1.051623      -0.031928       0.023662      -0.014439       0.042281       0.039881      -0.027452       0.007964       0.007265       0.043818      -0.056075       0.013124       0.042952             11.597042      11.283013      -5.689149       2.208265      11.028690       0.848684      12.479424          -0.000006
          301              C       3.702595      16.120071       3.805024       0.172852      34.262955 0.42310794E+03  0.98773397E+04                                 9.344166                            7.019225      -0.071411       1.978369                    0.999585      26.789400      76.677359       0.600840       0.436675      -1.051920       0.028352      -0.026965       0.034116       0.051912      -0.016713       0.038966      -0.021989       0.023779       0.082653      -0.034494      -0.028573       0.063067             10.742263       9.959491      -4.415204       1.544786      10.176580       1.837246      12.090719          -0.000005
          302              C       3.789467      15.495847       2.581186      -0.178290      36.783799 0.46580484E+03  0.11225669E+05                                 9.771910                            7.309159      -0.070154       1.940606                    0.999217      31.000667      92.476102       0.590930       0.430093      -1.047733      -0.018709       0.005071      -0.012976       0.023327      -0.002589      -0.009938       0.003170      -0.018549      -0.079134      -0.029449       0.006185       0.023265             11.211280      10.341818      -4.399743       2.345791      10.602216       1.390330      12.689807          -0.000000
          303              C       3.025466      15.962300       1.535360      -0.118586      35.900020 0.46282598E+03  0.11125352E+05                                 9.654738                            7.318469      -0.106782       1.936074                    0.999077      30.339052      90.104561       0.587159       0.433964      -1.046389      -0.002315       0.005349       0.022607       0.023346       0.001464      -0.008968       0.017448      -0.023627       0.036338      -0.022134      -0.005339       0.027473             11.087930      11.268387      -5.095505       3.380793      10.270999      -0.316180      11.724403          -0.000005
          304              C       2.117100      17.056407       1.708428       0.040388      38.946511 0.43787038E+03  0.10302268E+05                                10.096813                            7.059148      -0.188085       1.944657                    0.999116      27.494700      78.811636       0.609998       0.426766      -1.058766       0.003288      -0.017093       0.004135       0.017891      -0.009806      -0.000757      -0.005807       0.002317      -0.002109      -0.011746       0.000518       0.011229             12.453676      11.227554      -5.049539       3.594997      10.813860       1.050621      15.319612          -0.000004
          305              C       8.476880       0.538479       3.001494       0.077368      37.267618 0.41151931E+03  0.95094697E+04                                 9.736803                            6.807657      -0.161375       1.957666                    0.999100      26.638389      75.059076       0.627630       0.422315      -1.064194       0.012827      -0.006178       0.017307       0.022411      -0.013371       0.010393      -0.003202      -0.000193      -0.002138      -0.015309      -0.003376       0.018685             11.929237      11.116441      -5.850938       2.093762      11.372528       1.554102      13.298741          -0.000003
          306              C       7.288724       2.297968       4.477516       0.696706      21.148485 0.21765503E+03  0.43825493E+04                                 7.216319                            5.350749      -0.249509       2.004426                    0.998712      21.228624      59.902664       0.616675       0.493278      -1.001865      -0.016332       0.024649       0.062574       0.069209       0.024552      -0.006043      -0.104432      -0.114597      -0.082365      -0.094995      -0.045377       0.140373              8.582576       8.562715      -1.585472       0.002923       6.439082       3.480961      10.745930           0.000004
          307              C       5.204962       2.860455      24.610270       0.075760      22.544389 0.31316804E+03  0.68318214E+04                                 7.068700                            5.944717       0.107495       2.062809                    0.999596      25.820746      73.204393       0.663485       0.423171      -1.052336       0.026142      -0.046277      -0.092235       0.106454      -0.026309       0.015626      -0.013172      -0.001409      -0.046823      -0.023574      -0.017814       0.041388              7.840344       7.916331      -2.258967       1.648362       8.238135      -1.242155       7.366566          -0.000002
          308              C       4.673482       3.155418      23.282591      -0.485360      25.934857 0.41729781E+03  0.97246508E+04                                 7.441213                            6.606556       0.239636       2.036268                    0.998552      31.638294      90.981924       0.670105       0.392225      -1.078693       0.031195      -0.023776       0.069816       0.080079      -0.004140       0.023030      -0.009067      -0.002630       0.100483      -0.026892      -0.017059       0.043950              7.858007       7.502115      -0.956164       1.606558       8.193873      -0.692673       7.878034           0.000000
          309              N      -3.233502      15.257819      20.187146      -0.362357      43.226282 0.65812000E+03  0.16773824E+05                                10.143277                            8.235115       0.198993       2.051666                    0.999392      30.300382      84.164171       0.621890       0.386425      -1.109382      -0.106319       0.212948       0.088881       0.254068       0.075599       0.053122      -0.065687       0.114363       0.179569      -0.156392       0.056633       0.099759             11.399230      12.868046      -3.323651       3.255717       9.367158       1.029663      11.962485          -0.000004
          310              N       9.621619       1.891193       7.825146      -0.362357      43.226273 0.65811984E+03  0.16773818E+05                                10.143276                            8.235114       0.198995       2.051667                    0.999392      30.300379      84.164158       0.621890       0.386425      -1.109382       0.106319      -0.212948       0.088881       0.254068       0.075600      -0.053122       0.065687       0.114362       0.179569      -0.156392       0.056633       0.099759             11.399228      12.868044      -3.323651      -3.255715       9.367158      -1.029663      11.962482          -0.000004
          311              N       3.233710      15.257819      16.898854      -0.361748      43.181277 0.65733568E+03  0.16748481E+05                                10.135659                            8.229741       0.257667       2.066870                    0.999076      30.284112      84.099656       0.622159       0.386382      -1.109437       0.108135       0.213227      -0.088390       0.254895      -0.075676       0.052731       0.066317       0.115787       0.180028      -0.157087       0.057315       0.099772             11.389912      12.857317       3.320615       3.251322       9.360089      -1.029866      11.952331          -0.000004
          312              N       3.154407       1.891193       4.536854      -0.361748      43.181282 0.65733575E+03  0.16748484E+05                                10.135661                            8.229742       0.257669       2.066870                    0.999076      30.284113      84.099672       0.622159       0.386382      -1.109437      -0.108135      -0.213227      -0.088390       0.254895      -0.075676      -0.052731      -0.066317       0.115787       0.180028      -0.157087       0.057316       0.099772             11.389915      12.857321       3.320617      -3.251323       9.360092       1.029866      11.952333          -0.000004
          313             Cl      -5.759316      15.371688       0.006675      -0.121145     110.793884 0.25512155E+04  0.87196403E+05                                15.749946                           13.644305       1.840895       2.270760                    0.999237      63.457959     176.024649       0.654889       0.273645      -1.265426      -0.014914       0.015651      -0.012913       0.025182      -0.203221      -0.003320      -0.036924      -0.530121      -0.603576      -0.239548      -0.196851       0.436399             18.080834      14.240811      -5.933633      -0.522443      29.197872       0.480516      10.803820          -0.000005
          314             Cl      -1.926558       9.229598       7.042631      -0.122882     113.421701 0.25619680E+04  0.87759777E+05                                16.069525                           13.688203       1.549316       2.181962                    0.999748      64.096666     178.684218       0.651979       0.274252      -1.263230       0.013491      -0.071053       0.019867       0.075002       0.049173       0.274364       0.009764       0.144306       0.985626      -0.272693      -0.192558       0.465251             18.344030      15.204575       1.302720       7.446606      10.156956       1.264845      29.670560           0.000029
          315             Cl      11.079359       1.685405      19.612807      -0.126001     103.921408 0.24250803E+04  0.82016473E+05                                15.102949                           13.321167       1.660452       2.221838                    0.999955      63.598302     176.717115       0.659996       0.274404      -1.261849       0.001664      -0.015911      -0.024481       0.029245       0.121631      -0.280451      -0.150797       0.171373       0.453639      -0.225002      -0.207980       0.432982             16.381798      16.874778       2.265272      -6.625223      12.270209      -2.547794      20.000407           0.000019
          316             Cl      -0.628567       1.777324      12.368675      -0.121145     110.793878 0.25512155E+04  0.87196401E+05                                15.749946                           13.644306       1.840895       2.270760                    0.999237      63.457955     176.024639       0.654889       0.273645      -1.265426       0.014914      -0.015651      -0.012913       0.025181      -0.203220       0.003320       0.036924      -0.530121      -0.603576      -0.239548      -0.196851       0.436399             18.080833      14.240811      -5.933633       0.522443      29.197868      -0.480514      10.803820          -0.000005
          317             Cl       8.314675       7.919414      19.404631      -0.122883     113.421812 0.25619710E+04  0.87759909E+05                                16.069538                           13.688213       1.549314       2.181961                    0.999748      64.096680     178.684296       0.651979       0.274252      -1.263229      -0.013491       0.071053       0.019867       0.075002       0.049173      -0.274364      -0.009764       0.144307       0.985626      -0.272694      -0.192558       0.465252             18.344045      15.204586       1.302721      -7.446612      10.156963      -1.264844      29.670587           0.000029
          318             Cl      -4.691242      15.463607       7.250807      -0.126000     103.921390 0.24250795E+04  0.82016440E+05                                15.102947                           13.321165       1.660453       2.221839                    0.999955      63.598298     176.717094       0.659996       0.274404      -1.261849      -0.001664       0.015911      -0.024481       0.029244       0.121631       0.280451       0.150796       0.171373       0.453637      -0.225002      -0.207980       0.432982             16.381797      16.874778       2.265273       6.625225      12.270208       2.547795      20.000403           0.000019
          319             Cl       5.759526      15.371688      12.355325      -0.121362     110.816841 0.25517046E+04  0.87216784E+05                                15.753239                           13.645980       1.840461       2.270739                    0.999270      63.460837     176.032925       0.654826       0.273659      -1.265417       0.014889       0.016678       0.012601       0.025664       0.203199      -0.003421       0.036882      -0.529109      -0.602168      -0.239393      -0.196351       0.435745             18.086252      14.245563       5.937091      -0.523686      29.205699      -0.482200      10.807493          -0.000004
          320             Cl       1.926684       9.229598       5.319369      -0.123110     113.427342 0.25621654E+04  0.87767773E+05                                16.069526                           13.688291       1.551303       2.182466                    0.999757      64.101423     178.695708       0.652012       0.274235      -1.263256      -0.014201      -0.071279      -0.020092       0.075406      -0.049500       0.273688      -0.010053       0.143715       0.985465      -0.272582      -0.192073       0.464654             18.343868      15.204100      -1.302691       7.446179      10.157338      -1.264428      29.670167           0.000029
          321             Cl       1.696664       1.685405      17.473193      -0.125847     103.930505 0.24253198E+04  0.82026272E+05                                15.104003                           13.321848       1.665944       2.223222                    0.999955      63.599603     176.720254       0.659980       0.274404      -1.261853      -0.001687      -0.016286       0.024400       0.029384      -0.122109      -0.280537       0.151521       0.170615       0.452204      -0.224949      -0.208363       0.433312             16.383148      16.876181      -2.265173      -6.625556      12.271213       2.547573      20.002052           0.000019
          322             Cl       0.628591       1.777324      -0.006675      -0.121362     110.816900 0.25517063E+04  0.87216854E+05                                15.753245                           13.645985       1.840460       2.270739                    0.999270      63.460850     176.032978       0.654826       0.273659      -1.265417      -0.014889      -0.016678       0.012601       0.025664       0.203199       0.003421      -0.036882      -0.529109      -0.602167      -0.239394      -0.196351       0.435745             18.086259      14.245569       5.937095       0.523687      29.205711       0.482202      10.807497          -0.000005
          323             Cl       4.461433       7.919414      17.681369      -0.123110     113.427252 0.25621630E+04  0.87767669E+05                                16.069516                           13.688283       1.551304       2.182466                    0.999757      64.101418     178.695661       0.652012       0.274235      -1.263256       0.014201       0.071279      -0.020091       0.075406      -0.049500      -0.273687       0.010053       0.143714       0.985464      -0.272582      -0.192072       0.464654             18.343856      15.204090      -1.302689      -7.446173      10.157332       1.264427      29.670146           0.000028
          324             Cl       4.691453      15.463607       5.111193      -0.125847     103.930631 0.24253233E+04  0.82026421E+05                                15.104018                           13.321860       1.665943       2.223221                    0.999955      63.599613     176.720332       0.659980       0.274405      -1.261853       0.001687       0.016286       0.024400       0.029384      -0.122109       0.280537      -0.151521       0.170615       0.452206      -0.224949      -0.208363       0.433312             16.383166      16.876200      -2.265177       6.625565      12.271225      -2.547576      20.002074           0.000019
          325              O      -2.358361      12.980087      21.765279      -0.651286      44.204465 0.70058634E+03  0.18002678E+05                                10.024020                            8.295796       0.067388       2.047605                    0.994645      29.590512      80.541598       0.647061       0.368371      -1.131141      -0.004595      -0.022576       0.059484       0.063790       0.003786      -0.009304       0.014931       0.016619      -0.317121      -0.107725       0.045511       0.062214             11.445976       9.139043       3.751028      -1.870040      15.523798      -1.608248       9.675087          -0.000004
          326              O      -3.149206      11.366708      20.536249      -0.641910      36.144144 0.56686961E+03  0.13847219E+05                                 8.712808                            7.402798       0.420905       2.158151                    0.996646      29.245986      78.198391       0.691651       0.362527      -1.133065       0.005056      -0.078206       0.041441       0.088652      -0.053191       0.015528       0.062753       0.067123       0.102676      -0.107819       0.036745       0.071074              9.635276       6.519801       1.011096      -0.269012       7.439568       1.919922      14.946461          -0.000003
          327              O       9.688094       7.746895      24.323471      -0.194224      26.753759 0.35963942E+03  0.78242687E+04                                 7.211571                            5.904542       0.189288       2.188225                    0.998063      22.738204      56.990157       0.774450       0.363527      -1.134631       0.050592       0.050676      -0.150072       0.166280      -0.090310      -0.067030       0.067629      -0.168620      -0.123254      -0.124875      -0.055466       0.180342              8.023416       6.388950      -2.871495      -1.955837      11.760119       1.974133       5.921178           0.000001
          328              O       6.032865       5.475680       4.630805      -0.650982      42.201242 0.68022246E+03  0.17345150E+05                                 9.658074                            8.157406       0.181562       2.083898                    0.997281      29.363746      79.529678       0.654779       0.366847      -1.132695       0.035443       0.055258      -0.028299       0.071488      -0.017961      -0.014094       0.091294       0.039210       0.018254      -0.100874       0.009988       0.090887             10.733627      14.255212       4.470187      -0.894071       9.480771      -1.411524       8.464899          -0.000002
          329              O       8.147292       5.393364       5.335439      -0.679435      38.807584 0.61225160E+03  0.15254077E+05                                 9.177711                            7.736616       0.104007       2.054528                    0.996460      29.650319      80.195746       0.670574       0.366609      -1.129338      -0.012989       0.062925      -0.051840       0.082557      -0.039981       0.029907       0.062175      -0.020965       0.052686      -0.088747       0.016217       0.072530             10.322599       8.297207      -1.274209       2.813800      10.173990      -4.429101      12.496600          -0.000005
          330              O       6.764945       7.808974       0.173068      -0.205446      26.101373 0.36707540E+03  0.80371048E+04                                 7.098605                            5.980220       0.152880       2.170840                    0.998118      23.019540      58.117561       0.765687       0.365351      -1.131788       0.024857      -0.152455       0.061644       0.166314       0.058049       0.088817       0.093959      -0.109367       0.192699      -0.129606      -0.051701       0.181306              7.793438       6.586812       2.129026       2.769188       7.401002       2.608776       9.392501           0.000001
          331              O      -0.249033      14.473766      20.026440      -0.679830      45.696695 0.71774582E+03  0.18620591E+05                                10.284663                            8.459675      -0.138618       1.967730                    0.996372      30.421242      84.155748       0.631416       0.373911      -1.122991       0.062794       0.062335       0.024084       0.091699      -0.009873       0.019341      -0.095169      -0.042732      -0.087151      -0.098248      -0.009001       0.107249             11.657794      15.378969       4.158000       2.890385       9.531243       2.371056      10.063171          -0.000009
          332              O       1.884560      14.670294      19.480040      -0.678840      40.345250 0.61787881E+03  0.15385829E+05                                 9.356574                            7.708810       0.286611       2.110486                    0.997478      29.530170      79.112516       0.682002       0.360664      -1.137184      -0.020542       0.060284       0.047799       0.079630      -0.034567      -0.032012      -0.053989      -0.034539      -0.104339      -0.087425       0.019064       0.068360             10.641946       9.779264       0.053057      -3.925015       8.142965       3.122179      14.003608          -0.000011
          333              O      -0.265636      15.324357       0.222516      -0.205973      28.654119 0.34975984E+03  0.75298446E+04                                 7.466162                            5.732295       0.448102       2.268234                    0.999457      22.533239      55.535366       0.807554       0.352305      -1.147612      -0.044879      -0.101781      -0.140149       0.178928       0.128602      -0.079378      -0.057579       0.024021      -0.080366      -0.117936      -0.069116       0.187052              8.742781       9.513983       5.371462      -2.673320       9.801708      -1.951112       6.912651          -0.000005
          334              O       8.746478       4.168925       9.403279      -0.651286      44.204486 0.70058675E+03  0.18002691E+05                                10.024023                            8.295798       0.067387       2.047605                    0.994645      29.590520      80.541628       0.647060       0.368371      -1.131141       0.004595       0.022576       0.059484       0.063790       0.003786       0.009304      -0.014931       0.016619      -0.317121      -0.107726       0.045512       0.062214             11.445980       9.139046       3.751029       1.870041      15.523803       1.608249       9.675091          -0.000005
          335              O       9.537323       5.782304       8.174249      -0.641910      36.144127 0.56686927E+03  0.13847209E+05                                 8.712805                            7.402795       0.420907       2.158152                    0.996646      29.245979      78.198363       0.691651       0.362527      -1.133065      -0.005056       0.078207       0.041440       0.088652      -0.053192      -0.015528      -0.062753       0.067123       0.102675      -0.107819       0.036745       0.071074              9.635273       6.519799       1.011096       0.269012       7.439565      -1.919921      14.946454          -0.000003
          336              O      -3.299977       9.402117      11.961471      -0.194223      26.753753 0.35963933E+03  0.78242662E+04                                 7.211569                            5.904540       0.189289       2.188225                    0.998063      22.738202      56.990148       0.774450       0.363527      -1.134631      -0.050592      -0.050676      -0.150072       0.166280      -0.090310       0.067030      -0.067629      -0.168620      -0.123253      -0.124875      -0.055466       0.180342              8.023414       6.388949      -2.871494       1.955837      11.760116      -1.974132       5.921177           0.000002
          337              O       0.355252      11.673332      16.992805      -0.650983      42.201263 0.68022290E+03  0.17345164E+05                                 9.658077                            8.157409       0.181561       2.083897                    0.997281      29.363754      79.529711       0.654779       0.366847      -1.132695      -0.035443      -0.055258      -0.028299       0.071488      -0.017961       0.014094      -0.091294       0.039210       0.018254      -0.100875       0.009988       0.090887             10.733632      14.255216       4.470189       0.894072       9.480776       1.411525       8.464903          -0.000002
          338              O      -1.759175      11.755648      17.697439      -0.679435      38.807570 0.61225132E+03  0.15254069E+05                                 9.177708                            7.736614       0.104008       2.054528                    0.996460      29.650316      80.195729       0.670574       0.366609      -1.129338       0.012989      -0.062926      -0.051840       0.082558      -0.039981      -0.029907      -0.062175      -0.020964       0.052686      -0.088747       0.016217       0.072530             10.322596       8.297204      -1.274209      -2.813800      10.173987       4.429099      12.496596          -0.000005
          339              O      -0.376828       9.340038      12.535068      -0.205446      26.101378 0.36707549E+03  0.80371074E+04                                 7.098606                            5.980222       0.152880       2.170840                    0.998118      23.019542      58.117571       0.765687       0.365351      -1.131788      -0.024857       0.152455       0.061644       0.166314       0.058049      -0.088817      -0.093959      -0.109367       0.192699      -0.129606      -0.051701       0.181306              7.793440       6.586813       2.129026      -2.769189       7.401003      -2.608777       9.392503           0.000001
          340              O       6.637150       2.675246       7.664440      -0.679830      45.696682 0.71774553E+03  0.18620582E+05                                10.284661                            8.459673      -0.138617       1.967730                    0.996372      30.421236      84.155727       0.631416       0.373911      -1.122991      -0.062794      -0.062335       0.024083       0.091699      -0.009873      -0.019341       0.095168      -0.042732      -0.087151      -0.098248      -0.009001       0.107249             11.657793      15.378968       4.158000      -2.890384       9.531241      -2.371056      10.063168          -0.000008
          341              O       4.503557       2.478718       7.118040      -0.678840      40.345281 0.61787934E+03  0.15385846E+05                                 9.356581                            7.708815       0.286610       2.110486                    0.997478      29.530173      79.112545       0.682002       0.360664      -1.137184       0.020542      -0.060284       0.047799       0.079630      -0.034566       0.032012       0.053989      -0.034539      -0.104339      -0.087425       0.019064       0.068360             10.641954       9.779270       0.053057       3.925017       8.142973      -3.122184      14.003621          -0.000011
          342              O       6.653753       1.824655      12.584516      -0.205973      28.654119 0.34975983E+03  0.75298444E+04                                 7.466162                            5.732294       0.448103       2.268234                    0.999457      22.533239      55.535365       0.807554       0.352305      -1.147612       0.044879       0.101781      -0.140149       0.178928       0.128602       0.079378       0.057579       0.024021      -0.080366      -0.117936      -0.069116       0.187052              8.742781       9.513983       5.371463       2.673321       9.801708       1.951112       6.912651          -0.000005
          343              O       2.358538      12.980087      15.320721      -0.652702      44.204037 0.70060724E+03  0.18001791E+05                                10.020106                            8.292653       0.075566       2.049798                    0.994867      29.597204      80.533862       0.647622       0.368081      -1.131462       0.003388      -0.021575      -0.059507       0.063388      -0.002929      -0.010125      -0.015280       0.017130      -0.316113      -0.107554       0.045449       0.062105             11.441293       9.135639      -3.750772      -1.868743      15.517132       1.608095       9.671108          -0.000005
          344              O       3.149362      11.366708      16.549751      -0.641667      36.171081 0.56740605E+03  0.13863995E+05                                 8.718875                            7.407729       0.430124       2.160666                    0.996711      29.250198      78.227280       0.691201       0.362667      -1.132923      -0.004656      -0.076955      -0.041951       0.087770       0.052655       0.015838      -0.064133       0.066782       0.101552      -0.108317       0.036510       0.071807              9.642487       6.524607      -1.012234      -0.270240       7.444284      -1.920438      14.958572          -0.000003
          345              O       3.088012       7.746895      12.762529      -0.193133      26.718644 0.35911742E+03  0.78097356E+04                                 7.203775                            5.899268       0.196047       2.190646                    0.998108      22.724544      56.936243       0.775024       0.363405      -1.134775      -0.051354       0.050876       0.149866       0.166389       0.090346      -0.067495      -0.067944      -0.169530      -0.125178      -0.125489      -0.055639       0.181128              8.013835       6.382853       2.868095      -1.953515      11.744283      -1.971434       5.914370           0.000002
          346              O       6.743210       5.475680       7.731195      -0.649922      42.134520 0.67881690E+03  0.17299692E+05                                 9.646263                            8.147608       0.177965       2.083207                    0.997373      29.340114      79.433567       0.655362       0.366724      -1.132833      -0.035490       0.055206       0.029466       0.071941       0.017483      -0.015693      -0.090634       0.039751       0.016737      -0.100353       0.009781       0.090572             10.720132      14.238406      -4.464222      -0.893434       9.468209       1.408685       8.453782          -0.000002
          347              O       4.628782       5.393364       7.026561      -0.677911      38.745410 0.61103661E+03  0.15215719E+05                                 9.166289                            7.727597       0.109168       2.056466                    0.996492      29.629783      80.109821       0.671163       0.366482      -1.129475       0.013982       0.063788       0.052191       0.083596       0.040111       0.029500      -0.061858      -0.020782       0.052077      -0.088372       0.016216       0.072156             10.308864       8.287314       1.273507       2.810404      10.160061       4.421392      12.479217          -0.000005
          348              O       6.011161       7.808974      12.188932      -0.205150      26.099085 0.36698948E+03  0.80348067E+04                                 7.097980                            5.979222       0.152189       2.170672                    0.998123      23.018584      58.114900       0.765803       0.365315      -1.131809      -0.024093      -0.152809      -0.061694       0.166545      -0.058197       0.088657      -0.094049      -0.108507       0.194601      -0.129362      -0.052112       0.181473              7.792810       6.586090      -2.128491       2.769248       7.400239      -2.609854       9.392100           0.000001
          349              O       0.249231      14.473766      17.059560      -0.681135      45.778747 0.71943207E+03  0.18676069E+05                                10.298065                            8.470709      -0.139166       1.967016                    0.996492      30.453395      84.282641       0.630855       0.374008      -1.122871      -0.061530       0.062249      -0.023977       0.090751       0.010190       0.018993       0.095132      -0.044373      -0.086271      -0.097711      -0.010022       0.107732             11.673109      15.397285      -4.162888       2.894717       9.543648      -2.374986      10.078394          -0.000008
          350              O      -1.884360      14.670294      17.605960      -0.678969      40.317582 0.61740254E+03  0.15370414E+05                                 9.350648                            7.704471       0.281955       2.109232                    0.997421      29.524953      79.079439       0.682402       0.360536      -1.137329       0.020063       0.061013      -0.048070       0.080223       0.034611      -0.032447       0.054048      -0.035405      -0.104354      -0.087790       0.019148       0.068642             10.634556       9.774257      -0.053001      -3.922829       8.137464      -3.118697      13.991946          -0.000011
          351              O       0.265845      15.324357      12.139484      -0.207277      28.715120 0.35062168E+03  0.75537149E+04                                 7.479104                            5.741525       0.443463       2.266345                    0.999474      22.552369      55.618204       0.806375       0.352571      -1.147293       0.045685      -0.102181       0.139432       0.178800      -0.128005      -0.078085       0.057055       0.022837      -0.079314      -0.117331      -0.068092       0.185423              8.758443       9.532816      -5.382735      -2.678613       9.817752       1.954167       6.924762          -0.000005
          352              O       4.029579       4.168925       2.958721      -0.652702      44.204058 0.70060762E+03  0.18001804E+05                                10.020110                            8.292656       0.075565       2.049797                    0.994867      29.597211      80.533893       0.647621       0.368081      -1.131462      -0.003388       0.021575      -0.059507       0.063388      -0.002929       0.010125       0.015280       0.017130      -0.316113      -0.107554       0.045449       0.062105             11.441298       9.135642      -3.750774       1.868744      15.517139      -1.608096       9.671113          -0.000005
          353              O       3.238755       5.782304       4.187751      -0.641667      36.171175 0.56740785E+03  0.13864052E+05                                 8.718894                            7.407744       0.430121       2.160665                    0.996711      29.250220      78.227396       0.691199       0.362667      -1.132923       0.004657       0.076955      -0.041950       0.087770       0.052655      -0.015838       0.064133       0.066780       0.101554      -0.108316       0.036509       0.071808              9.642510       6.524621      -1.012237       0.270243       7.444300       1.920442      14.958608          -0.000003
          354              O       3.300105       9.402117       0.400529      -0.193133      26.718643 0.35911741E+03  0.78097352E+04                                 7.203775                            5.899268       0.196047       2.190646                    0.998108      22.724544      56.936242       0.775024       0.363405      -1.134775       0.051354      -0.050875       0.149866       0.166389       0.090346       0.067495       0.067944      -0.169530      -0.125178      -0.125488      -0.055639       0.181128              8.013835       6.382853       2.868095       1.953515      11.744283       1.971434       5.914370           0.000002
          355              O      -0.355093      11.673332      20.093195      -0.649922      42.134534 0.67881721E+03  0.17299702E+05                                 9.646265                            8.147609       0.177965       2.083207                    0.997373      29.340121      79.433588       0.655362       0.366724      -1.132833       0.035490      -0.055206       0.029466       0.071941       0.017483       0.015693       0.090635       0.039751       0.016737      -0.100354       0.009781       0.090573             10.720134      14.238407      -4.464223       0.893434       9.468211      -1.408685       8.453784          -0.000002
          356              O       1.759335      11.755648      19.388561      -0.677912      38.745371 0.61103590E+03  0.15215696E+05                                 9.166280                            7.727590       0.109169       2.056467                    0.996492      29.629778      80.109779       0.671163       0.366482      -1.129475      -0.013982      -0.063788       0.052191       0.083597       0.040110      -0.029500       0.061858      -0.020782       0.052075      -0.088372       0.016216       0.072156             10.308853       8.287307       1.273506      -2.810401      10.160049      -4.421385      12.479203          -0.000005
          357              O       0.376956       9.340038      24.550932      -0.205150      26.099087 0.36698952E+03  0.80348077E+04                                 7.097981                            5.979223       0.152188       2.170672                    0.998123      23.018584      58.114903       0.765803       0.365315      -1.131809       0.024093       0.152809      -0.061694       0.166545      -0.058197      -0.088657       0.094049      -0.108507       0.194601      -0.129362      -0.052112       0.181473              7.792810       6.586091      -2.128491      -2.769249       7.400240       2.609854       9.392101           0.000001
          358              O       6.138886       2.675246       4.697560      -0.681135      45.778741 0.71943193E+03  0.18676065E+05                                10.298064                            8.470708      -0.139165       1.967017                    0.996492      30.453392      84.282630       0.630855       0.374008      -1.122871       0.061530      -0.062249      -0.023977       0.090751       0.010190      -0.018993      -0.095131      -0.044373      -0.086271      -0.097711      -0.010022       0.107732             11.673108      15.397285      -4.162888      -2.894717       9.543647       2.374986      10.078393          -0.000008
          359              O       8.272477       2.478718       5.243960      -0.678968      40.317555 0.61740207E+03  0.15370399E+05                                 9.350643                            7.704468       0.281957       2.109233                    0.997421      29.524944      79.079402       0.682402       0.360536      -1.137329      -0.020063      -0.061013      -0.048069       0.080223       0.034611       0.032447      -0.054048      -0.035405      -0.104354      -0.087790       0.019148       0.068642             10.634550       9.774252      -0.053001       3.922826       8.137460       3.118694      13.991937          -0.000010
          360              O       6.122272       1.824655      24.501484      -0.207277      28.715111 0.35062157E+03  0.75537118E+04                                 7.479102                            5.741524       0.443464       2.266345                    0.999474      22.552367      55.618194       0.806375       0.352571      -1.147293      -0.045685       0.102181       0.139433       0.178800      -0.128005       0.078085      -0.057055       0.022837      -0.079314      -0.117331      -0.068092       0.185423              8.758441       9.532813      -5.382733       2.678612       9.817749      -1.954166       6.924760          -0.000005

******************************************************
Auxiliary information for the entire system
The total spin magnetic moment of the unit cell is   0.000055
The total net atomic charge of the unit cell is   -0.000004
Accuracy of reproducing the electrostatic potential in the unit cell:
  The inner radius (bohr) =    5.0000
  The outer radius (bohr) =   12.0000
  Valid grid points have density less than (e/(bohr^3)) =    0.0001
  The number of valid grid points were=       160130
  The rms potential error without charges in kcal/mol is=      5.13571
  The rms potential error with partial charges in kcal/mol is=      1.25195
  The RRMSE value at monopole order=      0.24377
  The rms potential error with partial charges and cloud penetration in kcal/mol is=      1.23880
  The RRMSE value at monopole order with cloud penetration is=      0.24121
  The rms potential error with partial charges and atomic dipoles in kcal/mol is=      0.83352
  The RRMSE value at dipole order=      0.16230
  The rms potential error with partial charges, atomic dipoles and cloud penetration in kcal/mol is=      0.82244
  The RRMSE value at dipole order with cloud penetration=      0.16014

******************************************************
The electron densities and ab initio electrostatic potential were computed in VASP using the PBE functional and
projector augmented wave method. See the main text of the journal article for a description of computational details.
The atomic charges, dipoles, and quadrupoles were computed with the DDEC6 method as described in
(a) T. A. Manz and N. Gabaldon Limas, RSC Adv. 6 (2016) 47771-47801 DOI: 10.1039/c6ra04656h
(b) N. Gabaldon Limas and T. A. Manz, RSC Adv. 8 (2018) 2678-2707 DOI: 10.1039/c7ra11829e.
For each atom in the material, the electron cloud parameters were fit to the spherically averaged atom-in-material
electron density using radial positions for which this density was between 10^-4 and 10^-2 electrons per cubic bohr.
The polarizabilities, dispersion coefficients, and quantum Drude oscillator (QDO) parameters were fit using the MCLF method.
The magnetic structure of the system was optimized in VASP from the default ferromagnetic initial guess using spin polarization.
The atomic spin moments (ASMs) were computed on this optimized magnetic structure using the DDEC6 partition as inputs
to the method of T. A. Manz and D. S. Sholl, J. Chem. Theory Comput. 7 (2011) 4146-4164 DOI: 10.1021/ct200539n.
The RMSE and RRMSE were computed using a uniform grid with Ewald summation.
