# Supplementary material for: A collection of forcefield precursors for metal–organic frameworks
Source: RSC Adv. 2019 Nov 13;9(63):36492–507. doi: 10.1039/c9ra07327b (PMC9075174; doi:10.1039/c9ra07327b)
Supplement: RA-009-C9RA07327B-s6218 [file RA-009-C9RA07327B-s6218.xyz]

  224
jmolscript: load "" {1 1 1} spacegroup "x,y,z" unitcell [{     16.085300     0.000000     0.000000 }, {      8.042634    15.448768     0.000000 }, {      8.042618     3.605575    17.244860 }]
Cu    16.145282    14.458473     0.858449     0.864258
Cu    12.200038     2.835692     9.442596     0.854200
Cu    16.145275    10.517467     7.763981     0.840321
Cu    12.200019    10.297055    16.424694     0.855432
Cu    16.025270     4.595870    16.386411     0.864251
Cu    19.970514    16.218651     7.802264     0.854195
Cu    16.025277     8.536876     9.480879     0.840328
Cu    19.970533     8.757288     0.820166     0.855431
H     26.891362    15.471862    15.915281     0.120411
H     28.313306    14.353298    14.466713     0.128684
H     28.331001    17.502817    11.981729     0.134003
H     18.787605     3.193467    13.404430     0.123231
H     14.422048    13.841955    10.572824     0.128299
H     16.460057    14.373857     9.555377     0.122439
H     16.625728    17.756630    11.769617     0.118798
H     14.587720    17.204695    12.757747     0.127364
H     11.611974     2.985181     0.305234     0.118297
H     13.347575     4.102539     1.341650     0.130489
H     12.770110     1.861501     4.676806     0.134599
H     11.003947     0.774062     3.628319     0.118422
H     15.694421     2.955392     1.891761     0.134844
H     17.454153     4.121573     0.945018     0.118715
H     16.957110     7.121442     3.559339     0.120221
H     15.067087     6.052329     4.445725     0.128097
H     18.848725    13.109653     9.952009     0.120647
H     20.270662    14.228216    11.400577     0.129077
H     20.288355    11.078697    13.885561     0.133703
H     18.787600     9.939279    12.462860     0.123441
H     22.464690    14.739559    15.294466     0.128273
H     24.502696    14.207657    16.311913     0.122547
H     24.668382    10.824884    14.097673     0.119298
H     22.630375    11.376819    13.109543     0.126762
H     19.654608     6.541991     8.317196     0.118399
H     21.390214     5.424633     7.280780     0.131050
H     20.812755     7.665670     3.945624     0.133842
H     19.046586     8.753110     4.994111     0.119369
H      7.651759     6.571779     6.730669     0.135271
H      9.411491     5.405599     7.677412     0.117759
H      8.914462     2.405729     5.063091     0.119425
H      7.024440     3.474843     4.176705     0.128548
H      5.279190     3.582481     1.329579     0.120411
H      3.857246     4.701045     2.778147     0.128684
H      3.839551     1.551526     5.263131     0.134003
H     13.382947    15.860876     3.840430     0.123230
H     17.748504     5.212388     6.672036     0.128299
H     15.710495     4.680486     7.689483     0.122439
H     15.544824     1.297713     5.475243     0.118801
H     17.582832     1.849648     4.487113     0.127364
H     20.558578    16.069162    16.939626     0.118296
H     18.822977    14.951804    15.903210     0.130488
H     19.400442    17.192842    12.568054     0.134599
H     13.123971     2.831513    13.616541     0.118422
H     16.476131    16.098951    15.353099     0.134843
H     14.716399    14.932770    16.299842     0.118715
H     15.213442    11.932901    13.685521     0.120221
H     17.103465    13.002014    12.799135     0.128097
H     13.321827     5.944690     7.292851     0.120647
H     11.899890     4.826127     5.844283     0.129077
H     11.882197     7.975646     3.359299     0.133702
H     13.382952     9.115064     4.782000     0.123438
H      9.705862     4.314784     1.950394     0.128274
H      7.667856     4.846686     0.932947     0.122548
H      7.502170     8.229459     3.147187     0.119301
H      9.540177     7.677524     4.135317     0.126764
H     12.515944    12.512352     8.927664     0.118400
H     10.780338    13.629710     9.964080     0.131050
H     11.357797    11.388673    13.299236     0.133842
H     13.123966    10.301233    12.250749     0.119370
H     24.518793    12.482564    10.514191     0.135271
H     22.759061    13.648744     9.567448     0.117762
H     23.256090    16.648614    12.181769     0.119425
H     25.146112    15.579500    13.068155     0.128548
C     25.738044    17.876348    15.689374     0.606894
C     26.699947    17.173385    14.809886    -0.047178
C     27.164813    15.893264    15.108222    -0.075440
C     28.014119    15.229336    14.252877    -0.195897
C     28.430730    15.827917    13.088849     0.284151
C     28.020554    17.086616    12.776717    -0.228232
C     27.132643    17.772172    13.632062    -0.082141
C     14.304622    15.508316    11.700638     0.286625
C     14.866001    14.651997    10.797007    -0.205248
C     16.083659    14.957441    10.203784    -0.077103
C     16.751197    16.131205    10.564201    -0.049267
C     16.178558    16.959821    11.512669    -0.071717
C     14.964118    16.639134    12.092096    -0.237106
C     18.062150    16.490612     9.874407     0.591510
C     11.122980     1.768153     1.865894    -0.052422
C     11.840384     2.767913     1.201967    -0.080337
C     12.860191     3.437441     1.810710    -0.227691
C     13.177069     3.125186     3.147187     0.283385
C     12.515964     2.108277     3.795594    -0.210790
C     11.480072     1.455329     3.162707    -0.070677
C     15.195773     4.419282     3.233411     0.277719
C     15.924439     3.821981     2.209067    -0.217374
C     16.974810     4.504738     1.669302    -0.075172
C     17.362463     5.753177     2.150434    -0.043709
C     16.674010     6.294194     3.193748    -0.068783
C     15.560907     5.649956     3.740410    -0.204806
C     18.456264     6.491903     1.457191     0.594712
C      9.979317     1.088734     1.195069     0.596686
C     17.695411    10.705166    10.177916     0.603245
C     18.657310    11.408129    11.057404    -0.042924
C     19.122174    12.688251    10.759068    -0.076341
C     19.971476    13.352179    11.614413    -0.195260
C     20.388084    12.753597    12.778441     0.284744
C     19.977909    11.494899    13.090573    -0.225996
C     19.090003    10.809342    12.235228    -0.083491
C     22.347271    13.073199    14.166652     0.286356
C     22.908645    13.929517    15.070283    -0.204453
C     24.126302    13.624073    15.663506    -0.076924
C     24.793843    12.450310    15.303089    -0.049392
C     24.221209    11.621693    14.354621    -0.074198
C     23.006770    11.942381    13.775194    -0.235397
C     26.104795    12.090903    15.992883     0.592060
C     19.165616     7.759018     6.756536    -0.052030
C     19.883020     6.759259     7.420463    -0.079542
C     20.902830     6.089730     6.811720    -0.227393
C     21.219712     6.401986     5.475243     0.283304
C     20.558606     7.418894     4.826836    -0.207411
C     19.522711     8.071842     5.459723    -0.072115
C      7.153119     5.107890     5.389019     0.278106
C      7.881781     5.705190     6.413363    -0.219379
C      8.932150     5.022433     6.953128    -0.072638
C      9.319808     3.773994     6.471996    -0.044655
C      8.631360     3.232978     5.428682    -0.067187
C      7.518257     3.877215     4.882020    -0.205004
C     10.413608     3.035269     7.165239     0.594328
C     18.021949     8.438437     7.427361     0.595177
C      6.432508     1.177995     1.555486     0.606894
C      5.470605     1.880958     2.434974    -0.047178
C      5.005739     3.161079     2.136638    -0.075440
C      4.156433     3.825007     2.991983    -0.195897
C      3.739822     3.226426     4.156011     0.284150
C      4.149998     1.967727     4.468143    -0.228233
C      5.037909     1.282171     3.612798    -0.082141
C     17.865930     3.546027     5.544222     0.286625
C     17.304551     4.402346     6.447853    -0.205248
C     16.086893     4.096902     7.041076    -0.077103
C     15.419355     2.923138     6.680659    -0.049267
C     15.991994     2.094522     5.732191    -0.071718
C     17.206434     2.415209     5.152764    -0.237106
C     14.108402     2.563731     7.370453     0.591510
C     21.047572    17.286190    15.378966    -0.052422
C     20.330168    16.286430    16.042893    -0.080337
C     19.310361    15.616902    15.434150    -0.227691
C     18.993483    15.929157    14.097673     0.283385
C     19.654588    16.946066    13.449266    -0.210790
C     20.690480    17.599014    14.082153    -0.070677
C     16.974779    14.635061    14.011449     0.277719
C     16.246113    15.232362    15.035793    -0.217374
C     15.195742    14.549605    15.575558    -0.075173
C     14.808089    13.301166    15.094426    -0.043709
C     15.496542    12.760149    14.051112    -0.068783
C     16.609645    13.404387    13.504450    -0.204806
C     13.714288    12.562440    15.787669     0.594712
C     22.191235    17.965609    16.049791     0.596686
C     14.475141     8.349177     7.066944     0.603245
C     13.513242     7.646214     6.187456    -0.042924
C     13.048378     6.366092     6.485792    -0.076342
C     12.199076     5.702164     5.630447    -0.195260
C     11.782468     6.300746     4.466419     0.284744
C     12.192643     7.559444     4.154287    -0.225996
C     13.080549     8.245001     5.009632    -0.083489
C      9.823281     5.981144     3.078208     0.286357
C      9.261907     5.124826     2.174577    -0.204453
C      8.044250     5.430270     1.581354    -0.076924
C      7.376709     6.604033     1.941771    -0.049392
C      7.949343     7.432650     2.890239    -0.074199
C      9.163782     7.111962     3.469666    -0.235398
C      6.065757     6.963440     1.251977     0.592059
C     13.004936    11.295325    10.488324    -0.052030
C     12.287532    12.295084     9.824397    -0.079541
C     11.267722    12.964613    10.433140    -0.227393
C     10.950840    12.652357    11.769617     0.283304
C     11.611946    11.635449    12.418024    -0.207411
C     12.647841    10.982501    11.785137    -0.072116
C     25.017433    13.946453    11.855841     0.278107
C     24.288771    13.349153    10.831497    -0.219379
C     23.238402    14.031910    10.291732    -0.072639
C     22.850744    15.280349    10.772864    -0.044655
C     23.539192    15.821365    11.816178    -0.067187
C     24.652295    15.177128    12.362840    -0.205003
C     21.756944    16.019074    10.079621     0.594328
C     14.148603    10.615906     9.817499     0.595177
O     25.424380    17.321071    16.772351    -0.543548
O     17.278800     3.547957    15.308262    -0.537475
O     13.117526    15.047816    12.254198    -0.225064
O     18.657304    17.501292    10.319324    -0.531636
O     18.425680    15.742792     8.920766    -0.524314
O     17.627862    15.437523     1.689996    -0.535325
O     14.126100     3.792609     3.871471    -0.217754
O     19.006384     5.906603     0.482856    -0.550412
O     18.740972     7.643217     1.872792    -0.526563
O      9.498368     1.662245     0.184520    -0.539408
O     17.381749    11.260444     9.094939    -0.536376
O     17.278802     9.584789    10.559028    -0.530948
O     21.160176    13.533699    13.613092    -0.224961
O     26.699953    11.080222    15.547966    -0.531785
O     26.468320    12.838722    16.946524    -0.524669
O     17.627859     9.538416     6.932434    -0.528656
O      6.083447     5.734563     4.750959    -0.217440
O     10.963723     3.620568     8.139574    -0.549833
O     10.698320     1.883954     6.749638    -0.526334
O     17.540998     7.864926     8.437910    -0.532215
O      6.746172     1.733272     0.472509    -0.543548
O     14.891752    15.506386     1.936598    -0.537475
O     19.053026     4.006527     4.990662    -0.225063
O     13.513248     1.553051     6.925536    -0.531635
O     13.744872     3.311551     8.324094    -0.524315
O     14.542690     3.616820    15.554864    -0.535325
O     18.044452    15.261734    13.373389    -0.217754
O     13.164168    13.147740    16.762004    -0.550412
O     13.429580    11.411126    15.372068    -0.526563
O     22.672184    17.392098    17.060340    -0.539409
O     14.788803     7.793899     8.149921    -0.536378
O     14.891750     9.469554     6.685832    -0.530946
O     11.010376     5.520644     3.631768    -0.224961
O      5.470599     7.974121     1.696894    -0.531785
O      5.702232     6.215621     0.298336    -0.524669
O     14.542693     9.515927    10.312426    -0.528658
O     26.087105    13.319780    12.493901    -0.217440
O     21.206829    15.433775     9.105286    -0.549833
O     21.472232    17.170389    10.495222    -0.526335
O     14.629554    11.189417     8.806950    -0.532213

The following XYZ coordinates are in angstroms. Other properties are in atomic units.
The sperically averaged electron density of each atom fit to a function of the form exp(a - br)
eigen_1, eigen_2 and eigen_3 are the three eigenvalues of traceless quadrupole moment tensor
  atom number  atomic symbol              X              Y              Z     net charge C6 coefficient C8 coefficient C10 coefficient fluctuating dipole atomic polarizability isotropic forcefield polarizability              a              b squared Pearson coefficient          <r^3>          <r^4>         wp_QDO          m_QDO          q_QDO       dipole_x       dipole_y       dipole_z         dipole            Qxy            Qxz            Qyz     Q(x^2-y^2)  Q(3z^2 - R^2)        eigen_1        eigen_2        eigen_3 static polarizability      alpha(xx)      alpha(xy)      alpha(xz)      alpha(yy)      alpha(yz)      alpha(zz) atomic spin moment
            1             Cu      16.145282      14.458473       0.858449       0.864258      50.793241 0.74897603E+03  0.18905779E+05                                11.970438                            9.457511       1.031196       2.264100                    0.996130      39.772879      95.847810       0.541829       0.447834      -1.115089       0.006515      -0.115236       0.092622       0.147989       0.004259      -0.005473       0.083526       0.101700      -0.046230      -0.114213       0.054880       0.059333             15.640064      16.338999       0.259351      -0.177903      14.926693       7.866626      15.654499           0.655381
            2             Cu      12.200038       2.835692       9.442596       0.854200      51.101408 0.75555815E+03  0.19109305E+05                                12.015017                            9.484694       1.180849       2.306594                    0.997354      39.871203      96.106820       0.542399       0.446488      -1.116184       0.008579       0.120387       0.084686       0.147439      -0.015334      -0.007320      -0.075817       0.105233      -0.037127      -0.108742       0.047187       0.061555             15.752600      17.768215      -0.650503      -0.459718      12.562351      -7.229537      16.927236          -0.643404
            3             Cu      16.145275      10.517467       7.763981       0.840321      52.628143 0.78154088E+03  0.19959599E+05                                12.300072                            9.704212       0.949422       2.234067                    0.995836      40.261237      97.925805       0.530769       0.451856      -1.111440       0.006812       0.112925      -0.090713       0.145008      -0.003943       0.005761       0.083141       0.099993      -0.047302      -0.113384       0.054364       0.059020             16.093817      16.793140      -0.266135       0.182367      15.374921       8.122219      16.113390          -0.000177
            4             Cu      12.200019      10.297055      16.424694       0.855432      51.017381 0.75401666E+03  0.19059925E+05                                12.001163                            9.474039       1.179137       2.306469                    0.997388      39.841501      95.998203       0.542807       0.446396      -1.116280       0.008755      -0.120312      -0.084524       0.147295       0.015181       0.006980      -0.076701       0.105937      -0.037230      -0.109744       0.047766       0.061978             15.734379      17.747242       0.649900       0.458903      12.546100      -7.219950      16.909794           0.644208
            5             Cu      16.025270       4.595870      16.386411       0.864251      50.794044 0.74898906E+03  0.18906195E+05                                11.970572                            9.457601       1.031186       2.264094                    0.996130      39.773125      95.848717       0.541826       0.447835      -1.115088      -0.006515       0.115234      -0.092620       0.147985       0.004259      -0.005474       0.083535       0.101711      -0.046233      -0.114226       0.054886       0.059340             15.640261      16.339199       0.259357      -0.177904      14.926885       7.866748      15.654700          -0.655414
            6             Cu      19.970514      16.218651       7.802264       0.854195      51.101587 0.75556169E+03  0.19109422E+05                                12.015061                            9.484731       1.180827       2.306587                    0.997354      39.871216      96.107002       0.542397       0.446490      -1.116183      -0.008579      -0.120388      -0.084687       0.147441      -0.015333      -0.007320      -0.075815       0.105229      -0.037126      -0.108739       0.047185       0.061553             15.752656      17.768274      -0.650505      -0.459722      12.562397      -7.229563      16.927297           0.643407
            7             Cu      16.025277       8.536876       9.480879       0.840328      52.627595 0.78153172E+03  0.19959297E+05                                12.299959                            9.704132       0.949443       2.234074                    0.995836      40.261166      97.925322       0.530774       0.451854      -1.111442      -0.006812      -0.112924       0.090712       0.145007      -0.003943       0.005761       0.083137       0.099987      -0.047301      -0.113377       0.054360       0.059017             16.093656      16.792980      -0.266137       0.182363      15.374762       8.122122      16.113226           0.000182
            8             Cu      19.970533       8.757288       0.820166       0.855431      51.017585 0.75401990E+03  0.19060028E+05                                12.001196                            9.474061       1.179137       2.306468                    0.997388      39.841565      95.998433       0.542806       0.446397      -1.116280      -0.008755       0.120311       0.084523       0.147294       0.015181       0.006980      -0.076703       0.105940      -0.037230      -0.109748       0.047768       0.061979             15.734429      17.747298       0.649905       0.458902      12.546139      -7.219978      16.909849          -0.644208
            9              H      26.891362      15.471862      15.915281       0.120411       1.158151 0.87401363E+01  0.87983282E+02                                 1.840477                            1.743177      -1.215318       2.308398                    0.994605       3.636726      10.409818       0.466690       1.303754      -0.703553      -0.009736      -0.019225       0.036513       0.042397      -0.003243      -0.004588      -0.007302      -0.007573       0.025920      -0.011859      -0.001122       0.012981              1.885240       1.684157       0.055925      -0.308056       1.838247      -0.308710       2.133316           0.000215
           10              H      28.313306      14.353298      14.466713       0.128684       0.916470 0.65722728E+01  0.62722462E+02                                 1.679305                            1.590517      -1.298948       2.273627                    0.992739       3.765615      11.127101       0.444638       1.443419      -0.673708       0.006174      -0.034708       0.011023       0.036936      -0.003559      -0.006538      -0.005010      -0.023035      -0.001672      -0.015417       0.001781       0.013636              1.737630       1.619274      -0.323009       0.062927       2.102201      -0.244297       1.491415          -0.000086
           11              H      28.331001      17.502817      11.981729       0.134003       1.112716 0.81702913E+01  0.79082109E+02                                 1.654720                            1.580464      -0.945042       2.438868                    0.998470       3.178946       8.293569       0.551953       1.146471      -0.742978       0.008810       0.018918      -0.030736       0.037151      -0.005781      -0.008432      -0.008184      -0.020237       0.013431      -0.018673       0.004102       0.014571              1.675080       1.588466       0.044013      -0.301779       1.509813      -0.296349       1.926962           0.000085
           12              H      18.787605       3.193467      13.404430       0.123231       1.143243 0.82886767E+01  0.80261544E+02                                 1.662248                            1.574606      -0.920482       2.445303                    0.998722       3.180302       8.213131       0.563889       1.121734      -0.749419      -0.014208       0.039976      -0.011491       0.043954      -0.006017      -0.004606      -0.010794      -0.019835       0.002119      -0.015931      -0.001107       0.017038              1.689666       1.492308      -0.303956      -0.040094       2.107005      -0.106203       1.469684          -0.000276
           13              H      14.422048      13.841955      10.572824       0.128299       1.011478 0.72660451E+01  0.70456765E+02                                 1.728935                            1.622265      -1.267457       2.281453                    0.994463       3.710160      10.725105       0.465055       1.358241      -0.690326      -0.011333      -0.030480      -0.009002       0.033742       0.001279      -0.006813       0.008218      -0.004558      -0.006658      -0.011917       0.001721       0.010196              1.779993       1.785211       0.462871       0.063379       2.106969       0.249363       1.447801          -0.000093
           14              H      16.460057      14.373857       9.555377       0.122439       1.165995 0.87471693E+01  0.87604436E+02                                 1.819709                            1.723202      -1.010741       2.405585                    0.997389       3.487310       9.785061       0.480409       1.273023      -0.711537       0.014801      -0.027364      -0.030746       0.043740       0.002391      -0.005828       0.012164      -0.006693       0.004000      -0.013780      -0.000710       0.014490              1.861943       1.817942      -0.188232      -0.332518       1.873661       0.334955       1.894227           0.000255
           15              H      16.625728      17.756630      11.769617       0.118798       1.165689 0.87697879E+01  0.86561074E+02                                 1.723863                            1.652759      -0.840540       2.482436                    0.999073       3.250463       8.615477       0.531265       1.168050      -0.738153       0.019422       0.035915       0.013448       0.042988       0.006538      -0.004800       0.012140      -0.013577      -0.012206      -0.016333      -0.000295       0.016627              1.732990       1.785654       0.356065       0.020655       1.934924       0.086651       1.478393          -0.000213
           16              H      14.587720      17.204695      12.757747       0.127364       1.193669 0.91188483E+01  0.91254040E+02                                 1.770249                            1.697431      -1.079071       2.364420                    0.997741       3.393724       9.176695       0.516557       1.184884      -0.732575      -0.006154       0.024979       0.025601       0.036294       0.007257      -0.004064       0.014606      -0.014151      -0.009846      -0.017704      -0.001424       0.019127              1.791397       1.907151      -0.224278      -0.374966       1.663274       0.295294       1.803766           0.000083
           17              H      11.611974       2.985181       0.305234       0.118297       1.152234 0.84979978E+01  0.82911992E+02                                 1.680837                            1.602450      -0.896279       2.452892                    0.998733       3.217804       8.377278       0.554015       1.133140      -0.746545      -0.009189       0.011836      -0.039724       0.042456       0.008807       0.002682      -0.009724      -0.006126       0.034719      -0.017376       0.000768       0.016607              1.695666       1.530737       0.047875       0.239640       1.437943      -0.061438       2.118317          -0.000203
           18              H      13.347575       4.102539       1.341650       0.130489       1.141426 0.85371749E+01  0.83945724E+02                                 1.713393                            1.639209      -1.013889       2.400465                    0.998364       3.289127       8.784908       0.527760       1.180281      -0.734084       0.012650       0.026786      -0.024637       0.038529       0.008649       0.001436      -0.010386      -0.009219       0.035166      -0.017330      -0.000489       0.017819              1.740479       1.888618       0.420207      -0.151602       1.768519      -0.234391       1.564301           0.000086
           19              H      12.770110       1.861501       4.676806       0.134599       1.079163 0.76485467E+01  0.75044091E+02                                 1.800849                            1.660859      -1.299600       2.269605                    0.994100       3.699943      10.721780       0.461584       1.352440      -0.691793       0.006357      -0.011596       0.032451       0.035042       0.008493       0.004622      -0.005420      -0.007538      -0.001100      -0.012888       0.002896       0.009993              1.887138       1.657109       0.004740       0.339260       1.483379      -0.236428       2.520927          -0.000088
           20              H      11.003947       0.774062       3.628319       0.118422       1.232603 0.92636272E+01  0.93083101E+02                                 1.817540                            1.719673      -0.950511       2.429949                    0.998174       3.361714       9.113381       0.509184       1.197131      -0.730581      -0.020348      -0.030845       0.022679       0.043357       0.009464       0.000439      -0.012944      -0.001692       0.010969      -0.016330      -0.000085       0.016415              1.856920       1.797997       0.406859      -0.127035       1.985623      -0.218963       1.787138           0.000242
           21              H      15.694421       2.955392       1.891761       0.134844       1.120871 0.84308783E+01  0.82281244E+02                                 1.669153                            1.612080      -0.928959       2.446598                    0.998628       3.183127       8.350049       0.542933       1.155930      -0.741149      -0.002562      -0.035317      -0.014297       0.038188       0.002855      -0.011057       0.009788      -0.018051      -0.002371      -0.018827       0.002910       0.015917              1.670606       1.614124       0.266586       0.038033       1.974189       0.212057       1.423504          -0.000083
           22              H      17.454153       4.121573       0.945018       0.118715       1.153236 0.85749238E+01  0.83954009E+02                                 1.689070                            1.615411      -0.899315       2.451453                    0.998788       3.242222       8.489442       0.548186       1.141214      -0.744308       0.020268      -0.019152      -0.033378       0.043493       0.001043      -0.009806       0.013168      -0.012433       0.007534      -0.016948      -0.001454       0.018403              1.708095       1.766507      -0.068239      -0.400202       1.509875       0.153176       1.847902           0.000219
           23              H      16.957110       7.121442       3.559339       0.120221       1.097647 0.82739296E+01  0.81538156E+02                                 1.734975                            1.666720      -0.869236       2.470269                    0.999000       3.384726       9.352364       0.493642       1.259055      -0.715099       0.011584       0.035735       0.017877       0.041603       0.003714      -0.006005       0.011386      -0.014514      -0.004070      -0.014954      -0.000636       0.015590              1.751798       1.652045       0.309000       0.035373       2.001278       0.247550       1.602070          -0.000244
           24              H      15.067087       6.052329       4.445725       0.128097       1.015142 0.74154584E+01  0.72636276E+02                                 1.762068                            1.660672      -1.498665       2.171466                    0.991671       3.870469      11.431207       0.448363       1.394636      -0.682342      -0.014202       0.015674       0.025322       0.032993       0.008096      -0.005452       0.008831      -0.002587      -0.009679      -0.015098       0.004116       0.010982              1.822185       1.919950      -0.219098      -0.486059       1.601984       0.318225       1.944619           0.000080
           25              H      18.848725      13.109653       9.952009       0.120647       1.155008 0.87091574E+01  0.87572405E+02                                 1.835268                            1.738620      -1.205491       2.312679                    0.994745       3.630207      10.377066       0.468005       1.301561      -0.704020      -0.009465       0.019520      -0.036686       0.042620       0.003097       0.004572      -0.007295      -0.007417       0.026230      -0.011736      -0.001308       0.013044              1.879762       1.679765      -0.055526       0.306493       1.833014      -0.307023       2.126507           0.000009
           26              H      20.270662      14.228216      11.400577       0.129077       0.914398 0.65533282E+01  0.62490872E+02                                 1.676327                            1.587916      -1.297926       2.274883                    0.992815       3.758600      11.098569       0.445171       1.442860      -0.673834       0.005980       0.034601      -0.011229       0.036866       0.003703       0.006485      -0.004877      -0.023093      -0.002126      -0.015392       0.001733       0.013660              1.734447       1.616505       0.321974      -0.062741       2.097827      -0.243538       1.489009          -0.000005
           27              H      20.288355      11.078697      13.885561       0.133703       1.113542 0.81758012E+01  0.79135032E+02                                 1.654080                            1.579813      -0.941678       2.439689                    0.998471       3.180319       8.292423       0.552784       1.144755      -0.743386       0.009011      -0.018977       0.030903       0.037368       0.005762       0.008353      -0.008267      -0.020248       0.013678      -0.018652       0.003987       0.014665              1.674452       1.587799      -0.044090       0.301715       1.509187      -0.296355       1.926368          -0.000001
           28              H      18.787600       9.939279      12.462860       0.123441       1.140702 0.82660294E+01  0.79985591E+02                                 1.659757                            1.572452      -0.927022       2.442995                    0.998677       3.176237       8.199086       0.564290       1.121732      -0.749438      -0.014277      -0.040348       0.011540       0.044328       0.005815       0.004643      -0.010947      -0.019513       0.002372      -0.015828      -0.001194       0.017022              1.687057       1.490272       0.303072       0.040057       2.103142      -0.105853       1.467758          -0.000000
           29              H      22.464690      14.739559      15.294466       0.128273       1.011941 0.72712510E+01  0.70538423E+02                                 1.731395                            1.624333      -1.278405       2.276663                    0.994379       3.713861      10.747407       0.463999       1.360730      -0.689828      -0.011415       0.030620       0.009084       0.033918      -0.001138       0.006820       0.008115      -0.004628      -0.006172      -0.011746       0.001547       0.010200              1.782618       1.787834      -0.464188      -0.063610       2.110498       0.249998       1.449521           0.000106
           30              H      24.502696      14.207657      16.311913       0.122547       1.167277 0.87597310E+01  0.87769053E+02                                 1.821760                            1.725025      -1.019323       2.402056                    0.997314       3.488593       9.793497       0.479871       1.273888      -0.711357       0.014860       0.027372       0.030666       0.043708      -0.002324       0.005894       0.012197      -0.006706       0.004385      -0.013793      -0.000789       0.014582              1.864071       1.820076       0.188649       0.333174       1.875749       0.335551       1.896388          -0.000254
           31              H      24.668382      10.824884      14.097673       0.119298       1.163341 0.87473185E+01  0.86267138E+02                                 1.719531                            1.648985      -0.833505       2.484915                    0.999160       3.249443       8.603700       0.532777       1.165708      -0.738668       0.019537      -0.035825      -0.013015       0.042831      -0.006579       0.004622       0.012265      -0.013811      -0.011935      -0.016292      -0.000546       0.016838              1.728540       1.781044      -0.354229      -0.020487       1.929353       0.086159       1.475224           0.000210
           32              H      22.630375      11.376819      13.109543       0.126762       1.199832 0.91758466E+01  0.91963721E+02                                 1.775955                            1.702360      -1.089676       2.359045                    0.997657       3.401575       9.203634       0.515997       1.184372      -0.732685      -0.006158      -0.025044      -0.025540       0.036296      -0.007391       0.004069       0.014669      -0.014187      -0.009703      -0.017816      -0.001410       0.019226              1.797367       1.913482       0.225866       0.377385       1.668554       0.297365       1.810064          -0.000085
           33              H      19.654608       6.541991       8.317196       0.118399       1.153600 0.85099334E+01  0.83057796E+02                                 1.682280                            1.603673      -0.898027       2.452386                    0.998729       3.218380       8.380329       0.553752       1.133279      -0.746520      -0.009138      -0.012174       0.039689       0.042508      -0.008696      -0.002660      -0.009862      -0.006046       0.035367      -0.017390       0.000540       0.016850              1.697134       1.531838      -0.047901      -0.240115       1.438923      -0.061653       2.120640          -0.000002
           34              H      21.390214       5.424633       7.280780       0.131050       1.140471 0.85303528E+01  0.83884582E+02                                 1.714888                            1.640565      -1.024681       2.396829                    0.998240       3.285948       8.784491       0.526429       1.183181      -0.733436       0.012336      -0.026537       0.024531       0.038186      -0.008819      -0.001329      -0.010512      -0.009426       0.034927      -0.017474      -0.000478       0.017952              1.742052       1.890466      -0.420858       0.151846       1.770136      -0.234750       1.565554          -0.000002
           35              H      20.812755       7.665670       3.945624       0.133842       1.080677 0.76595574E+01  0.75174852E+02                                 1.802172                            1.661766      -1.296093       2.270861                    0.994174       3.701744      10.726615       0.461604       1.351971      -0.691892       0.006550       0.011597      -0.032829       0.035428      -0.008608      -0.004497      -0.005410      -0.007546      -0.001239      -0.012876       0.002749       0.010127              1.888710       1.658076      -0.004615      -0.340057       1.484107      -0.236865       2.523947           0.000003
           36              H      19.046586       8.753110       4.994111       0.119369       1.231393 0.92552815E+01  0.92998263E+02                                 1.818162                            1.720363      -0.959005       2.426884                    0.998135       3.359616       9.114038       0.508322       1.199173      -0.730113      -0.020353       0.030748      -0.022882       0.043397      -0.009309      -0.000399      -0.013053      -0.001821       0.010440      -0.016229      -0.000228       0.016456              1.857534       1.798587      -0.406771       0.126823       1.986100      -0.218795       1.787915           0.000006
           37              H       7.651759       6.571779       6.730669       0.135271       1.122507 0.84494090E+01  0.82528322E+02                                 1.672931                            1.615630      -0.942795       2.441115                    0.998503       3.184031       8.362707       0.541304       1.158480      -0.740553      -0.002216       0.034805       0.014372       0.037721      -0.002904       0.011053       0.009804      -0.018107      -0.002310      -0.018862       0.002927       0.015935              1.674404       1.617902      -0.267607      -0.038100       1.978905       0.212686       1.426406           0.000083
           38              H       9.411491       5.405599       7.677412       0.117759       1.160645 0.86452665E+01  0.84834085E+02                                 1.698147                            1.623528      -0.953040       2.426272                    0.998405       3.251508       8.529391       0.545936       1.143332      -0.743803       0.020274       0.019269       0.033969       0.044003      -0.001008       0.009736       0.013140      -0.012506       0.006729      -0.016887      -0.001428       0.018315              1.717461       1.776500       0.068817       0.404021       1.517370       0.154519       1.858513          -0.000221
           39              H       8.914462       2.405729       5.063091       0.119425       1.099869 0.82926934E+01  0.81754173E+02                                 1.735798                            1.667370      -0.864299       2.471746                    0.999014       3.387965       9.357414       0.494188       1.257186      -0.715497       0.011718      -0.036382      -0.018112       0.042296      -0.003676       0.006016       0.011285      -0.014665      -0.003240      -0.014879      -0.000663       0.015542              1.752654       1.652709      -0.309369      -0.035498       2.002547       0.247917       1.602707           0.000243
           40              H       7.024440       3.474843       4.176705       0.128548       1.012335 0.73905583E+01  0.72329450E+02                                 1.758787                            1.657903      -1.486859       2.176866                    0.991868       3.863772      11.405398       0.448741       1.394673      -0.682357      -0.014323      -0.016077      -0.025238       0.033175      -0.008119       0.005303       0.008719      -0.002707      -0.009109      -0.014903       0.003956       0.010948              1.818613       1.916115       0.218316       0.484344       1.599179       0.317102       1.940545          -0.000079
           41              H       5.279190       3.582481       1.329579       0.120411       1.158148 0.87401162E+01  0.87983032E+02                                 1.840475                            1.743175      -1.215317       2.308398                    0.994605       3.636722      10.409805       0.466690       1.303755      -0.703553       0.009736       0.019225      -0.036513       0.042397      -0.003243      -0.004588      -0.007302      -0.007573       0.025920      -0.011859      -0.001122       0.012981              1.885238       1.684155       0.055925      -0.308056       1.838245      -0.308710       2.133314          -0.000215
           42              H       3.857246       4.701045       2.778147       0.128684       0.916470 0.65722719E+01  0.62722452E+02                                 1.679305                            1.590517      -1.298948       2.273627                    0.992739       3.765615      11.127102       0.444638       1.443419      -0.673708      -0.006174       0.034708      -0.011023       0.036936      -0.003559      -0.006538      -0.005010      -0.023035      -0.001672      -0.015417       0.001781       0.013636              1.737630       1.619274      -0.323009       0.062927       2.102201      -0.244297       1.491415           0.000086
           43              H       3.839551       1.551526       5.263131       0.134003       1.112716 0.81702872E+01  0.79082046E+02                                 1.654718                            1.580463      -0.945042       2.438868                    0.998470       3.178946       8.293563       0.551954       1.146469      -0.742979      -0.008810      -0.018918       0.030736       0.037151      -0.005781      -0.008432      -0.008184      -0.020237       0.013431      -0.018673       0.004102       0.014571              1.675078       1.588464       0.044012      -0.301778       1.509812      -0.296348       1.926959          -0.000085
           44              H      13.382947      15.860876       3.840430       0.123230       1.143250 0.82887432E+01  0.80262377E+02                                 1.662258                            1.574614      -0.920484       2.445302                    0.998722       3.180311       8.213173       0.563887       1.121737      -0.749418       0.014208      -0.039976       0.011491       0.043954      -0.006017      -0.004606      -0.010794      -0.019835       0.002119      -0.015931      -0.001107       0.017038              1.689676       1.492316      -0.303959      -0.040094       2.107020      -0.106204       1.469692           0.000275
           45              H      17.748504       5.212388       6.672036       0.128299       1.011478 0.72660439E+01  0.70456751E+02                                 1.728935                            1.622265      -1.267458       2.281453                    0.994463       3.710160      10.725105       0.465055       1.358241      -0.690326       0.011333       0.030480       0.009002       0.033742       0.001279      -0.006813       0.008218      -0.004558      -0.006658      -0.011917       0.001721       0.010196              1.779993       1.785211       0.462871       0.063379       2.106969       0.249363       1.447800           0.000093
           46              H      15.710495       4.680486       7.689483       0.122439       1.165996 0.87471851E+01  0.87604625E+02                                 1.819710                            1.723203      -1.010742       2.405584                    0.997389       3.487313       9.785068       0.480409       1.273022      -0.711537      -0.014801       0.027364       0.030746       0.043740       0.002391      -0.005828       0.012164      -0.006693       0.004000      -0.013780      -0.000710       0.014490              1.861944       1.817943      -0.188232      -0.332518       1.873662       0.334955       1.894228          -0.000254
           47              H      15.544824       1.297713       5.475243       0.118801       1.165667 0.87695721E+01  0.86558273E+02                                 1.723828                            1.652727      -0.840536       2.482438                    0.999073       3.250438       8.615332       0.531277       1.168033      -0.738157      -0.019422      -0.035915      -0.013448       0.042988       0.006538      -0.004800       0.012140      -0.013578      -0.012206      -0.016333      -0.000295       0.016628              1.732954       1.785616       0.356052       0.020655       1.934881       0.086649       1.478366           0.000212
           48              H      17.582832       1.849648       4.487113       0.127364       1.193665 0.91187965E+01  0.91253333E+02                                 1.770239                            1.697422      -1.079071       2.364420                    0.997741       3.393717       9.176647       0.516561       1.184878      -0.732577       0.006154      -0.024979      -0.025601       0.036294       0.007257      -0.004064       0.014606      -0.014151      -0.009846      -0.017704      -0.001424       0.019127              1.791387       1.907139      -0.224276      -0.374962       1.663266       0.295291       1.803756          -0.000084
           49              H      20.558578      16.069162      16.939626       0.118296       1.152240 0.84980583E+01  0.82912755E+02                                 1.680846                            1.602458      -0.896281       2.452891                    0.998733       3.217812       8.377316       0.554012       1.133143      -0.746544       0.009189      -0.011836       0.039724       0.042456       0.008807       0.002682      -0.009724      -0.006126       0.034718      -0.017376       0.000769       0.016607              1.695675       1.530745       0.047875       0.239643       1.437950      -0.061438       2.118330           0.000202
           50              H      18.822977      14.951804      15.903210       0.130488       1.141428 0.85371953E+01  0.83945981E+02                                 1.713396                            1.639211      -1.013890       2.400465                    0.998364       3.289130       8.784921       0.527759       1.180282      -0.734084      -0.012650      -0.026786       0.024637       0.038529       0.008649       0.001436      -0.010386      -0.009219       0.035166      -0.017330      -0.000489       0.017819              1.740482       1.888621       0.420209      -0.151602       1.768522      -0.234392       1.564304          -0.000086
           51              H      19.400442      17.192842      12.568054       0.134599       1.079164 0.76485551E+01  0.75044230E+02                                 1.800853                            1.660863      -1.299600       2.269605                    0.994100       3.699949      10.721818       0.461582       1.352445      -0.691792      -0.006357       0.011596      -0.032451       0.035042       0.008493       0.004622      -0.005420      -0.007538      -0.001100      -0.012888       0.002896       0.009992              1.887143       1.657113       0.004740       0.339262       1.483382      -0.236428       2.520934           0.000088
           52              H      13.123971       2.831513      13.616541       0.118422       1.232605 0.92636484E+01  0.93083400E+02                                 1.817545                            1.719677      -0.950512       2.429949                    0.998174       3.361718       9.113406       0.509182       1.197134      -0.730580       0.020348       0.030845      -0.022679       0.043357       0.009464       0.000439      -0.012944      -0.001691       0.010969      -0.016330      -0.000085       0.016415              1.856925       1.798002       0.406861      -0.127035       1.985629      -0.218964       1.787143          -0.000242
           53              H      16.476131      16.098951      15.353099       0.134843       1.120873 0.84308928E+01  0.82281426E+02                                 1.669155                            1.612082      -0.928959       2.446598                    0.998628       3.183129       8.350058       0.542933       1.155931      -0.741149       0.002562       0.035317       0.014297       0.038188       0.002855      -0.011057       0.009788      -0.018051      -0.002371      -0.018827       0.002911       0.015917              1.670608       1.614126       0.266587       0.038033       1.974192       0.212057       1.423506           0.000082
           54              H      14.716399      14.932770      16.299842       0.118715       1.153236 0.85749302E+01  0.83954077E+02                                 1.689070                            1.615411      -0.899316       2.451453                    0.998788       3.242224       8.489444       0.548187       1.141213      -0.744309      -0.020268       0.019152       0.033378       0.043493       0.001043      -0.009806       0.013168      -0.012433       0.007534      -0.016948      -0.001454       0.018403              1.708094       1.766507      -0.068239      -0.400202       1.509874       0.153176       1.847902          -0.000219
           55              H      15.213442      11.932901      13.685521       0.120221       1.097647 0.82739260E+01  0.81538096E+02                                 1.734973                            1.666719      -0.869236       2.470269                    0.999000       3.384724       9.352351       0.493643       1.259054      -0.715099      -0.011584      -0.035735      -0.017877       0.041603       0.003714      -0.006005       0.011386      -0.014514      -0.004070      -0.014954      -0.000636       0.015590              1.751796       1.652044       0.309000       0.035373       2.001276       0.247549       1.602069           0.000244
           56              H      17.103465      13.002014      12.799135       0.128097       1.015142 0.74154603E+01  0.72636303E+02                                 1.762069                            1.660673      -1.498665       2.171466                    0.991671       3.870470      11.431213       0.448363       1.394637      -0.682342       0.014202      -0.015674      -0.025322       0.032993       0.008096      -0.005452       0.008831      -0.002587      -0.009679      -0.015098       0.004116       0.010982              1.822185       1.919951      -0.219098      -0.486060       1.601985       0.318225       1.944620          -0.000080
           57              H      13.321827       5.944690       7.292851       0.120647       1.155011 0.87091859E+01  0.87572778E+02                                 1.835272                            1.738624      -1.205492       2.312679                    0.994745       3.630215      10.377100       0.468004       1.301562      -0.704020       0.009465      -0.019520       0.036686       0.042620       0.003097       0.004572      -0.007295      -0.007418       0.026229      -0.011736      -0.001308       0.013044              1.879766       1.679769      -0.055526       0.306494       1.833019      -0.307024       2.126512          -0.000009
           58              H      11.899890       4.826127       5.844283       0.129077       0.914398 0.65533265E+01  0.62490854E+02                                 1.676328                            1.587916      -1.297926       2.274883                    0.992815       3.758600      11.098571       0.445171       1.442861      -0.673834      -0.005980      -0.034601       0.011229       0.036866       0.003703       0.006485      -0.004877      -0.023093      -0.002126      -0.015392       0.001733       0.013660              1.734447       1.616506       0.321974      -0.062741       2.097828      -0.243538       1.489009           0.000005
           59              H      11.882197       7.975646       3.359299       0.133702       1.113546 0.81758454E+01  0.79135589E+02                                 1.654087                            1.579820      -0.941680       2.439688                    0.998471       3.180325       8.292453       0.552781       1.144758      -0.743385      -0.009011       0.018977      -0.030903       0.037368       0.005762       0.008353      -0.008267      -0.020248       0.013678      -0.018652       0.003987       0.014665              1.674459       1.587805      -0.044090       0.301717       1.509193      -0.296357       1.926377           0.000000
           60              H      13.382952       9.115064       4.782000       0.123438       1.140716 0.82661597E+01  0.79987226E+02                                 1.659777                            1.572469      -0.927028       2.442992                    0.998677       3.176254       8.199169       0.564283       1.121739      -0.749436       0.014277       0.040348      -0.011540       0.044328       0.005815       0.004643      -0.010946      -0.019513       0.002372      -0.015828      -0.001194       0.017022              1.687078       1.490289       0.303078       0.040058       2.103172      -0.105855       1.467774          -0.000001
           61              H       9.705862       4.314784       1.950394       0.128274       1.011941 0.72712522E+01  0.70538429E+02                                 1.731394                            1.624332      -1.278405       2.276663                    0.994379       3.713860      10.747400       0.464000       1.360729      -0.689828       0.011415      -0.030620      -0.009084       0.033918      -0.001138       0.006820       0.008115      -0.004628      -0.006172      -0.011746       0.001547       0.010200              1.782617       1.787833      -0.464188      -0.063610       2.110496       0.249998       1.449521          -0.000106
           62              H       7.667856       4.846686       0.932947       0.122548       1.167276 0.87597209E+01  0.87768913E+02                                 1.821758                            1.725023      -1.019323       2.402056                    0.997314       3.488590       9.793481       0.479872       1.273886      -0.711357      -0.014860      -0.027372      -0.030666       0.043708      -0.002324       0.005894       0.012197      -0.006706       0.004385      -0.013793      -0.000789       0.014582              1.864068       1.820074       0.188649       0.333173       1.875747       0.335551       1.896385           0.000254
           63              H       7.502170       8.229459       3.147187       0.119301       1.163320 0.87470996E+01  0.86264294E+02                                 1.719494                            1.648952      -0.833501       2.484917                    0.999160       3.249418       8.603552       0.532789       1.165691      -0.738672      -0.019537       0.035825       0.013015       0.042831      -0.006579       0.004622       0.012265      -0.013812      -0.011935      -0.016293      -0.000546       0.016839              1.728503       1.781004      -0.354217      -0.020487       1.929309       0.086156       1.475196          -0.000211
           64              H       9.540177       7.677524       4.135317       0.126764       1.199818 0.91757066E+01  0.91961847E+02                                 1.775930                            1.702338      -1.089673       2.359047                    0.997657       3.401557       9.203522       0.516006       1.184359      -0.732688       0.006158       0.025044       0.025540       0.036296      -0.007391       0.004069       0.014669      -0.014188      -0.009704      -0.017816      -0.001410       0.019226              1.797341       1.913454       0.225861       0.377376       1.668531       0.297359       1.810039           0.000085
           65              H      12.515944      12.512352       8.927664       0.118400       1.153594 0.85098769E+01  0.83057069E+02                                 1.682271                            1.603665      -0.898025       2.452387                    0.998729       3.218372       8.380287       0.553755       1.133275      -0.746521       0.009138       0.012174      -0.039689       0.042508      -0.008696      -0.002660      -0.009862      -0.006045       0.035367      -0.017390       0.000540       0.016850              1.697124       1.531830      -0.047900      -0.240113       1.438915      -0.061652       2.120627           0.000001
           66              H      10.780338      13.629710       9.964080       0.131050       1.140468 0.85303192E+01  0.83884112E+02                                 1.714880                            1.640558      -1.024681       2.396828                    0.998240       3.285942       8.784448       0.526433       1.183175      -0.733437      -0.012336       0.026537      -0.024531       0.038186      -0.008819      -0.001329      -0.010512      -0.009426       0.034927      -0.017474      -0.000478       0.017952              1.742043       1.890456      -0.420854       0.151845       1.770127      -0.234748       1.565547           0.000002
           67              H      11.357797      11.388673      13.299236       0.133842       1.080676 0.76595475E+01  0.75174773E+02                                 1.802175                            1.661769      -1.296090       2.270862                    0.994174       3.701746      10.726642       0.461602       1.351977      -0.691891      -0.006550      -0.011597       0.032829       0.035428      -0.008608      -0.004497      -0.005410      -0.007546      -0.001239      -0.012876       0.002749       0.010127              1.888713       1.658079      -0.004615      -0.340058       1.484109      -0.236865       2.523952          -0.000003
           68              H      13.123966      10.301233      12.250749       0.119370       1.231390 0.92552584E+01  0.92997985E+02                                 1.818160                            1.720361      -0.959003       2.426885                    0.998135       3.359615       9.114037       0.508322       1.199174      -0.730113       0.020353      -0.030748       0.022882       0.043397      -0.009309      -0.000399      -0.013053      -0.001821       0.010440      -0.016229      -0.000228       0.016457              1.857532       1.798585      -0.406770       0.126822       1.986097      -0.218794       1.787913          -0.000006
           69              H      24.518793      12.482564      10.514191       0.135271       1.122504 0.84493727E+01  0.82527847E+02                                 1.672924                            1.615624      -0.942794       2.441115                    0.998503       3.184026       8.362677       0.541306       1.158476      -0.740554       0.002216      -0.034805      -0.014372       0.037721      -0.002904       0.011053       0.009805      -0.018107      -0.002309      -0.018862       0.002927       0.015935              1.674398       1.617895      -0.267605      -0.038100       1.978898       0.212685       1.426401          -0.000084
           70              H      22.759061      13.648744       9.567448       0.117762       1.160622 0.86450358E+01  0.84831111E+02                                 1.698110                            1.623494      -0.953034       2.426274                    0.998405       3.251479       8.529232       0.545949       1.143315      -0.743807      -0.020274      -0.019269      -0.033969       0.044003      -0.001008       0.009736       0.013140      -0.012506       0.006730      -0.016887      -0.001429       0.018316              1.717422       1.776459       0.068815       0.404006       1.517339       0.154514       1.858470           0.000221
           71              H      23.256090      16.648614      12.181769       0.119425       1.099869 0.82926949E+01  0.81754189E+02                                 1.735798                            1.667370      -0.864298       2.471746                    0.999014       3.387966       9.357416       0.494188       1.257186      -0.715497      -0.011718       0.036382       0.018112       0.042296      -0.003676       0.006016       0.011285      -0.014665      -0.003240      -0.014879      -0.000663       0.015542              1.752654       1.652709      -0.309369      -0.035498       2.002546       0.247917       1.602707          -0.000243
           72              H      25.146112      15.579500      13.068155       0.128548       1.012335 0.73905584E+01  0.72329450E+02                                 1.758787                            1.657903      -1.486859       2.176866                    0.991868       3.863772      11.405398       0.448741       1.394673      -0.682357       0.014323       0.016077       0.025239       0.033175      -0.008119       0.005303       0.008719      -0.002707      -0.009109      -0.014903       0.003956       0.010948              1.818613       1.916115       0.218316       0.484344       1.599179       0.317102       1.940545           0.000079
           73              C      25.738044      17.876348      15.689374       0.606894      22.918343 0.24850154E+03  0.51364284E+04                                 7.557478                            5.616632       0.015341       2.066062                    0.999681      22.071942      61.687904       0.622472       0.476052      -1.017853      -0.035447       0.025895       0.034243       0.055674       0.069550       0.075434       0.011412       0.042365      -0.052690      -0.091020      -0.026074       0.117094              9.581229       8.914463      -4.121551      -4.517469       9.803743       3.125507      10.025480           0.000254
           74              C      26.699947      17.173385      14.809886      -0.047178      38.525331 0.43584233E+03  0.10160904E+05                                 9.850375                            6.876059       0.077423       2.028600                    0.999375      27.204085      75.616231       0.645836       0.406800      -1.080146       0.026112      -0.019925      -0.018840       0.037865      -0.005176      -0.001105      -0.004191      -0.011959       0.019802      -0.011567       0.002090       0.009478             13.045543      12.488466      -6.031090      -6.826909      13.391592       3.832724      13.256571          -0.000271
           75              C      27.164813      15.893264      15.108222      -0.075440      33.159163 0.42889275E+03  0.10107410E+05                                 9.147741                            7.031373      -0.083676       1.954777                    0.999143      29.294442      85.926036       0.601246       0.432278      -1.048223       0.016468       0.001907      -0.024321       0.029434       0.013023       0.012519      -0.006570       0.003229       0.034881      -0.023957       0.005418       0.018539             10.920951      10.645737      -4.500540      -4.246901      12.099823       1.366807      10.017291          -0.000929
           76              C      28.014119      15.229336      14.252877      -0.195897      36.014500 0.48833491E+03  0.11879093E+05                                 9.639306                            7.485993      -0.134986       1.928874                    0.998191      30.755318      91.434135       0.585098       0.430341      -1.050169      -0.033398      -0.001431       0.029921       0.044863      -0.003735       0.016796       0.000194      -0.029853      -0.032127      -0.027105       0.006210       0.020895             11.476454      11.982777      -3.109580      -5.196261      10.522522      -0.192871      11.924062          -0.000468
           77              C      28.430730      15.827917      13.088849       0.284151      29.716949 0.34799284E+03  0.77734926E+04                                 8.671842                            6.456190      -0.060099       2.007178                    0.999558      25.029307      71.181460       0.610445       0.449173      -1.039541       0.031376      -0.043844      -0.049734       0.073350      -0.013734      -0.029527       0.026488       0.025992      -0.008756      -0.036329      -0.012618       0.048947             10.735068      12.619514      -3.187622      -5.755938       9.083690       0.271143      10.502001           0.000026
           78              C      28.020554      17.086616      12.776717      -0.228232      34.314479 0.46162209E+03  0.10995938E+05                                 9.073660                            7.114843       0.167744       2.014333                    0.999688      30.359260      87.313397       0.625295       0.411221      -1.069561      -0.031991       0.037478       0.010490       0.050379       0.008251      -0.012381      -0.014845      -0.000463       0.083101      -0.022184      -0.014368       0.036552             10.483411      11.292016      -4.043527      -4.503142      10.348074       0.736508       9.810141           0.000477
           79              C      27.132643      17.772172      13.632062      -0.082141      32.299650 0.42303529E+03  0.98631304E+04                                 8.788510                            6.858093       0.049261       1.985305                    0.999629      28.950813      82.480611       0.630096       0.416928      -1.065464       0.014954      -0.027048      -0.012964       0.033516      -0.009588       0.008647      -0.010020      -0.022408      -0.029223      -0.016972      -0.007254       0.024226             10.180136       9.954635      -3.235031      -4.905923       9.637161       1.209042      10.948611           0.000832
           80              C      14.304622      15.508316      11.700638       0.286625      29.707891 0.34613190E+03  0.77159679E+04                                 8.652716                            6.419201      -0.025402       2.015912                    0.999606      25.029495      70.940283       0.615468       0.446428      -1.041890      -0.052224      -0.024679       0.032545       0.066299       0.012301      -0.028941      -0.006487       0.065227      -0.046267      -0.028677      -0.026359       0.055035             10.854291      16.196424       1.174543      -5.646596       7.609349       1.347158       8.757098          -0.000093
           81              C      14.866001      14.651997      10.797007      -0.205248      35.937160 0.47057092E+03  0.11321952E+05                                 9.544519                            7.289221      -0.067641       1.947157                    0.998867      30.562821      89.858643       0.601231       0.423417      -1.056249       0.037761      -0.011160      -0.016070       0.042528       0.016716       0.009487      -0.000747      -0.015829      -0.022434      -0.020428      -0.002498       0.022926             11.405134      15.530336       1.677266      -5.108294       9.260844       1.736169       9.424222          -0.000568
           82              C      16.083659      14.957441      10.203784      -0.077103      32.299895 0.42905320E+03  0.10094404E+05                                 8.937199                            6.992693       0.027475       1.986894                    0.999526      29.239914      85.204981       0.609155       0.427375      -1.053063      -0.018539       0.003300       0.021524       0.028599      -0.011712       0.002719       0.007377      -0.024414       0.054844      -0.026690       0.005322       0.021368             10.510305      14.389780       2.962563      -4.208899       8.988422       0.460072       8.152713          -0.001057
           83              C      16.751197      16.131205      10.564201      -0.049267      37.825321 0.46545085E+03  0.11058690E+05                                 9.839822                            7.177740      -0.035010       1.988369                    0.999118      27.880383      78.878044       0.621074       0.415081      -1.072022      -0.028642      -0.013460       0.023906       0.039662       0.011620      -0.007617       0.009064       0.001513      -0.011414      -0.018967       0.005385       0.013583             12.639462      17.993217       3.919094      -6.932092       9.217269      -0.539714      10.707900          -0.000009
           84              C      16.178558      16.959821      11.512669      -0.071717      31.541576 0.41877687E+03  0.97806257E+04                                 8.750773                            6.882537      -0.073590       1.949463                    0.999518      29.135302      84.237930       0.618268       0.424176      -1.056388      -0.021698      -0.025131       0.013219       0.035737       0.015861       0.011711       0.010097      -0.040152       0.002468      -0.028325      -0.002941       0.031265             10.172853      14.383229       1.847690      -4.809066       7.472765       0.324293       8.662566           0.000868
           85              C      14.964118      16.639134      12.092096      -0.237106      34.459543 0.47390191E+03  0.11405721E+05                                 9.200991                            7.269476       0.003073       1.959610                    0.999247      31.014868      90.772595       0.608587       0.418166      -1.061082       0.047819       0.017005      -0.000054       0.050753      -0.009790      -0.008103       0.025931      -0.017605       0.019598      -0.020239      -0.015103       0.035342             10.707995      15.921750       2.346185      -4.688675       7.999521       0.425270       8.202715           0.000512
           86              C      18.062150      16.490612       9.874407       0.591510      22.479889 0.26399484E+03  0.55535442E+04                                 7.527932                            5.839786      -0.007127       2.056002                    0.999541      22.689989      64.495585       0.601038       0.484429      -1.010916       0.052687       0.012244      -0.025360       0.059741      -0.056667       0.072011      -0.040933      -0.061768       0.046800      -0.094509      -0.019898       0.114407              9.219375      12.145040       2.832918      -4.444936       6.848366      -0.758879       8.664719          -0.000144
           87              C      11.122980       1.768153       1.865894      -0.052422      39.243453 0.44444251E+03  0.10421253E+05                                10.007245                            6.968358       0.048772       2.017469                    0.999386      27.459031      76.763986       0.637566       0.409710      -1.077280       0.031019       0.020685       0.014842       0.040129       0.008942       0.009837      -0.007543      -0.019273      -0.006228      -0.020123       0.004963       0.015160             13.217617      15.479960       7.177073       6.126148      11.433038       2.827455      12.739853           0.000121
           88              C      11.840384       2.767913       1.201967      -0.080337      32.374839 0.41482522E+03  0.96515525E+04                                 8.856327                            6.829907       0.004613       1.974675                    0.999691      29.001065      83.299542       0.624279       0.421692      -1.059458       0.009801       0.008480       0.029632       0.032342      -0.011472      -0.000530      -0.014242      -0.020311       0.061295      -0.026496      -0.001731       0.028228             10.336126      12.369099       5.331843       2.978160       9.483009       1.046481       9.156271           0.000833
           89              C      12.860191       3.437441       1.810710      -0.227691      35.270312 0.47647041E+03  0.11462859E+05                                 9.297182                            7.269266       0.051153       1.974274                    0.999520      30.824291      89.679520       0.612171       0.415888      -1.064403      -0.034596       0.002410      -0.027289       0.044129       0.012092      -0.011806      -0.026000      -0.033525      -0.004242      -0.023005      -0.017605       0.040609             10.792876      13.622801       5.033305       3.574936       8.699912       0.828435      10.055914           0.000585
           90              C      13.177069       3.125186       3.147187       0.283385      30.782709 0.35798431E+03  0.80429653E+04                                 8.849818                            6.529580      -0.070136       2.002737                    0.999757      25.163648      71.464840       0.610402       0.446620      -1.042384       0.034654       0.042584       0.039437       0.067599       0.029678       0.025604       0.016742       0.041652      -0.014099      -0.034449      -0.019882       0.054331             11.053927      14.636545       6.158667       2.578382       9.459528       0.015420       9.065708          -0.000049
           91              C      12.515964       2.108277       3.795594      -0.210790      37.273814 0.46692124E+03  0.11216324E+05                                 9.791435                            7.269990      -0.050078       1.956186                    0.998460      30.519802      89.766263       0.600681       0.424478      -1.055209      -0.040322      -0.020085       0.003787       0.045207      -0.010817       0.015205       0.003091      -0.011057       0.052124      -0.025865       0.002303       0.023562             11.908756      13.779114       5.729560       3.134720      10.230088      -0.161310      11.717067          -0.000627
           92              C      11.480072       1.455329       3.162707      -0.070677      32.886626 0.41056113E+03  0.95424039E+04                                 8.993787                            6.805622       0.047214       1.991899                    0.999703      28.897672      83.378347       0.622927       0.423047      -1.056977       0.022847       0.023395       0.004317       0.032984       0.000034      -0.014114      -0.013213      -0.025650      -0.021337      -0.024470       0.000960       0.023510             10.771277      11.799132       4.437867       4.433260       8.650621       1.296370      11.864079          -0.000782
           93              C      15.195773       4.419282       3.233411       0.277719      30.059805 0.36741738E+03  0.83124167E+04                                 8.743796                            6.633402      -0.102318       1.989129                    0.999486      25.363623      72.387444       0.602829       0.449101      -1.040482      -0.045820      -0.038664       0.037991       0.070977       0.036489      -0.020402      -0.014775       0.050501      -0.021775      -0.041229      -0.016375       0.057604             10.882862      15.622250       5.092853      -3.123147       9.682944       0.449949       7.343392           0.000010
           94              C      15.924439       3.821981       2.209067      -0.217374      33.443536 0.45604459E+03  0.10834598E+05                                 8.924538                            7.069418       0.159322       2.014641                    0.999637      30.175381      86.787850       0.627349       0.410952      -1.069293       0.035703      -0.000767      -0.020777       0.041315       0.003382       0.009395       0.013355      -0.047201      -0.027214      -0.025059      -0.008104       0.033164             10.379385      14.207093       3.868004      -4.255151       8.930965      -0.232653       8.000098          -0.000412
           95              C      16.974810       4.504738       1.669302      -0.075172      31.182914 0.41096038E+03  0.95406965E+04                                 8.655079                            6.802892       0.017288       1.980923                    0.999705      28.831896      82.763016       0.624752       0.422297      -1.058921      -0.019124       0.001510       0.023734       0.030517      -0.019347      -0.002420       0.008885      -0.019282       0.059609      -0.031689       0.006096       0.025592             10.100508      12.913572       4.525466      -3.886298       9.679759      -0.773785       7.708194          -0.000841
           96              C      17.362463       5.753177       2.150434      -0.043709      37.006805 0.44039363E+03  0.10326771E+05                                 9.706756                            6.987010      -0.004829       2.006417                    0.999241      27.383576      77.140136       0.628362       0.415693      -1.070882      -0.028069      -0.022123       0.016656       0.039430       0.005020      -0.000341       0.004256      -0.014334       0.000028      -0.009069      -0.001220       0.010289             12.673160      15.799574       5.769803      -6.923651      11.092873      -2.276947      11.127033           0.000076
           97              C      16.674010       6.294194       3.193748      -0.068783      31.495600 0.41306063E+03  0.96250345E+04                                 8.791260                            6.856423       0.038706       1.993810                    0.999649      28.844484      83.613396       0.615893       0.426788      -1.053562      -0.019504      -0.028084       0.007229       0.034948      -0.004699       0.016407       0.000569      -0.039463       0.004224      -0.029624       0.009890       0.019734             10.462068      13.475645       3.509657      -5.020800       8.426953      -0.256490       9.483606           0.000841
           98              C      15.560907       5.649956       3.740410      -0.204806      35.468495 0.49022701E+03  0.11919038E+05                                 9.495269                            7.457896      -0.107067       1.934610                    0.998126      30.831890      91.197386       0.592101       0.425468      -1.054719       0.038529       0.027049       0.006110       0.047471      -0.005795      -0.010267       0.001114       0.009953       0.024835      -0.012503      -0.003707       0.016209             11.260749      14.593935       4.097079      -4.081342      10.353948       0.637433       8.834365           0.000521
           99              C      18.456264       6.491903       1.457191       0.594712      22.558773 0.25814300E+03  0.54022592E+04                                 7.541148                            5.765102      -0.075770       2.033011                    0.999596      22.604826      64.170504       0.606186       0.482820      -1.011351       0.039267       0.029433      -0.031609       0.058373      -0.057431       0.077649      -0.009847       0.030781       0.029067      -0.088011      -0.018624       0.106635              9.413707      10.547488       3.936761      -4.410044       8.937303      -2.310392       8.756329           0.000718
          100              C       9.979317       1.088734       1.195069       0.596686      23.471046 0.25813113E+03  0.53836662E+04                                 7.672153                            5.720425      -0.000522       2.056822                    0.999716      22.337502      62.606722       0.617762       0.475387      -1.018729      -0.043406      -0.027406      -0.027572       0.058270      -0.063567      -0.082008       0.027173       0.003998       0.056335      -0.092962      -0.026260       0.119223              9.663194      10.859192       4.535684       4.468139       9.558003       2.188365       8.572387          -0.000374
          101              C      17.695411      10.705166      10.177916       0.603245      22.996213 0.24934628E+03  0.51574793E+04                                 7.572558                            5.624532       0.014461       2.065457                    0.999674      22.097193      61.749314       0.622401       0.475775      -1.018155      -0.035888      -0.026873      -0.034608       0.056638      -0.068597      -0.074129       0.013263       0.043426      -0.056266      -0.088305      -0.028397       0.116702              9.607388       8.938525       4.139002       4.536861       9.829338       3.141739      10.054299           0.000002
          102              C      18.657310      11.408129      11.057404      -0.042924      38.407077 0.43429192E+03  0.10114406E+05                                 9.826685                            6.860568       0.085687       2.031537                    0.999420      27.154865      75.408261       0.647109       0.406415      -1.080544       0.024934       0.018936       0.017882       0.036056       0.006947       0.002570      -0.002559      -0.009493       0.020250      -0.012418       0.004641       0.007777             13.014998      12.458968       6.016436       6.809816      13.360195       3.824638      13.225831           0.000003
          103              C      19.122174      12.688251      10.759068      -0.076341      33.215421 0.42978395E+03  0.10133929E+05                                 9.160557                            7.041070      -0.084202       1.954385                    0.999138      29.318809      86.028117       0.600510       0.432572      -1.048018       0.015658      -0.001230       0.024214       0.028862      -0.013906      -0.013066      -0.006444       0.004291       0.036657      -0.025118       0.005558       0.019560             10.938422      10.665027       4.512302       4.254292      12.120477       1.374232      10.029761           0.000009
          104              C      19.971476      13.352179      11.614413      -0.195260      36.016010 0.48841657E+03  0.11882984E+05                                 9.645141                            7.491277      -0.143893       1.926225                    0.998158      30.756817      91.481320       0.584276       0.430876      -1.049718      -0.033265       0.002073      -0.030154       0.044946       0.003655      -0.016401       0.000759      -0.030182      -0.030555      -0.026700       0.006017       0.020683             11.483538      11.991799       3.111197       5.199958      10.527116      -0.191912      11.931700          -0.000001
          105              C      20.388084      12.753597      12.778441       0.284744      29.714241 0.34800900E+03  0.77738784E+04                                 8.671038                            6.456192      -0.059349       2.007420                    0.999574      25.026751      71.172346       0.610471       0.449152      -1.039562       0.031502       0.043961       0.050239       0.073817       0.013507       0.030028       0.025864       0.027768      -0.005905      -0.036050      -0.013185       0.049235             10.733815      12.618395       3.187406       5.755457       9.082170       0.271862      10.500879          -0.000001
          106              C      19.977909      11.494899      13.090573      -0.225996      34.229454 0.46022361E+03  0.10954413E+05                                 9.060805                            7.105838       0.166618       2.014656                    0.999675      30.307433      87.134247       0.625451       0.411427      -1.069417      -0.032441      -0.037632      -0.010967       0.050881      -0.008129       0.012365      -0.015193       0.000494       0.085877      -0.022632      -0.014766       0.037398             10.467738      11.273063       4.035518       4.495062      10.333442       0.733785       9.796709          -0.000001
          107              C      19.090003      10.809342      12.235228      -0.083491      32.346168 0.42384288E+03  0.98862515E+04                                 8.795935                            6.864174       0.053050       1.986183                    0.999620      28.974554      82.554686       0.629907       0.416872      -1.065545       0.015204       0.026054       0.013876       0.033204       0.008769      -0.009401      -0.010510      -0.022328      -0.028093      -0.017647      -0.006427       0.024074             10.189831       9.964862       3.237986       4.913007       9.643575       1.212368      10.961055          -0.000002
          108              C      22.347271      13.073199      14.166652       0.286356      29.753516 0.34678026E+03  0.77342419E+04                                 8.662592                            6.426247      -0.026810       2.014986                    0.999615      25.051205      71.025450       0.614966       0.446572      -1.041779      -0.051972       0.024447      -0.032481       0.065983      -0.012747       0.029335      -0.006625       0.064812      -0.047267      -0.028921      -0.026478       0.055399             10.867106      16.215910      -1.176104       5.653833       7.618136       1.349334       8.767274           0.000097
          109              C      22.908645      13.929517      15.070283      -0.204453      35.888178 0.46979307E+03  0.11298137E+05                                 9.534155                            7.281272      -0.066699       1.947849                    0.998887      30.537633      89.753256       0.601820       0.423194      -1.056428       0.037737       0.011334       0.016079       0.042557      -0.016427      -0.009274      -0.000546      -0.016475      -0.023281      -0.020118      -0.002811       0.022929             11.392140      15.512143      -1.677495       5.100544       9.251802       1.733852       9.412476           0.000569
          110              C      24.126302      13.624073      15.663506      -0.076924      32.281841 0.42875408E+03  0.10085518E+05                                 8.933684                            6.989876       0.027681       1.987269                    0.999551      29.229705      85.164933       0.609332       0.427329      -1.053101      -0.018448      -0.003059      -0.021528       0.028516       0.012031      -0.002577       0.006972      -0.024236       0.054588      -0.026750       0.005727       0.021023             10.505961      14.384304      -2.960345       4.207665       8.983992       0.460180       8.149586           0.001062
          111              C      24.793843      12.450310      15.303089      -0.049392      37.837051 0.46562468E+03  0.11063719E+05                                 9.840474                            7.178030      -0.032622       1.989059                    0.999109      27.888689      78.901647       0.621205       0.414960      -1.072113      -0.029546       0.012785      -0.024527       0.040472      -0.011024       0.007323       0.008994       0.000056      -0.011825      -0.018333       0.005215       0.013118             12.640335      17.994613      -3.918936       6.932929       9.217300      -0.539937      10.709091           0.000000
          112              C      24.221209      11.621693      14.354621      -0.074198      31.615438 0.41999178E+03  0.98164528E+04                                 8.767165                            6.895225      -0.080382       1.947158                    0.999539      29.173938      84.391400       0.617312       0.424509      -1.056143      -0.021554       0.025420      -0.013284       0.035878      -0.014686      -0.012551       0.010361      -0.040103       0.003023      -0.028306      -0.002653       0.030959             10.193297      14.415592      -1.847683       4.824382       7.481704       0.323416       8.682596          -0.000866
          113              C      23.006770      11.942381      13.775194      -0.235397      34.338622 0.47175062E+03  0.11339763E+05                                 9.174002                            7.248143       0.011273       1.962766                    0.999262      30.952730      90.500902       0.610158       0.417611      -1.061553       0.049475      -0.017885      -0.000294       0.052610       0.010189       0.009370       0.025559      -0.016740       0.018823      -0.019922      -0.015472       0.035394             10.674899      15.864478      -2.333226       4.673907       7.977831       0.429204       8.182387          -0.000509
          114              C      26.104795      12.090903      15.992883       0.592060      22.472824 0.26388587E+03  0.55508057E+04                                 7.527076                            5.839029      -0.011399       2.054608                    0.999486      22.686329      64.487396       0.600994       0.484503      -1.010854       0.051956      -0.012136       0.025559       0.059160       0.056015      -0.071885      -0.041494      -0.061969       0.046235      -0.094044      -0.020297       0.114341              9.218427      12.143551      -2.832005       4.444359       6.847448      -0.758530       8.664280           0.000145
          115              C      19.165616       7.759018       6.756536      -0.052030      39.270958 0.44478258E+03  0.10430266E+05                                10.007078                            6.967292       0.054129       2.018785                    0.999382      27.476150      76.792705       0.638186       0.409272      -1.077667       0.030229      -0.020183      -0.013802       0.038880      -0.010092      -0.010192      -0.005283      -0.017617      -0.008520      -0.019752       0.004909       0.014843             13.220247      15.483627      -7.179871      -6.128756      11.435105       2.829326      12.742009           0.000003
          116              C      19.883020       6.759259       7.420463      -0.079542      32.309402 0.41379393E+03  0.96207525E+04                                 8.842171                            6.819314       0.006187       1.975597                    0.999691      28.964803      83.142938       0.625105       0.421433      -1.059711       0.009760      -0.008622      -0.029620       0.032356       0.011184       0.001106      -0.014051      -0.021437       0.060155      -0.026539      -0.001288       0.027827             10.319609      12.347972      -5.322627      -2.972387       9.468203       1.042785       9.142652          -0.000004
          117              C      20.902830       6.089730       6.811720      -0.227393      35.248798 0.47616192E+03  0.11453698E+05                                 9.294363                            7.267387       0.052879       1.974908                    0.999531      30.809665      89.633106       0.612184       0.415942      -1.064358      -0.034749      -0.002236       0.027329       0.044264      -0.012773       0.011872      -0.025923      -0.033518      -0.007055      -0.022974      -0.017929       0.040902             10.789971      13.620045      -5.032904      -3.572659       8.698502       0.827562      10.051368          -0.000002
          118              C      21.219712       6.401986       5.475243       0.283304      30.796500 0.35820978E+03  0.80489435E+04                                 8.851410                            6.531001      -0.068498       2.003238                    0.999787      25.167153      71.468562       0.610452       0.446533      -1.042480       0.034537      -0.042989      -0.039829       0.068023      -0.029035      -0.025981       0.017006       0.039895      -0.013056      -0.033602      -0.020247       0.053849             11.056327      14.640332      -6.160701      -2.577558       9.462051       0.014659       9.066598          -0.000012
          119              C      20.558606       7.418894       4.826836      -0.207411      37.141550 0.46481497E+03  0.11152624E+05                                 9.768299                            7.252755      -0.044991       1.958494                    0.998423      30.447631      89.488585       0.601523       0.424382      -1.055315      -0.041204       0.020209      -0.004406       0.046105       0.010527      -0.015954       0.003088      -0.010742       0.051775      -0.025949       0.001924       0.024024             11.880737      13.744096      -5.713602      -3.128768      10.205286      -0.161313      11.692828          -0.000037
          120              C      19.522711       8.071842       5.459723      -0.072115      32.965513 0.41172271E+03  0.95769403E+04                                 9.011066                            6.817374       0.044883       1.990886                    0.999710      28.937392      83.547985       0.622047       0.423312      -1.056726       0.022922      -0.023626      -0.003350       0.033088       0.001243       0.013998      -0.013296      -0.025812      -0.021832      -0.024866       0.001625       0.023241             10.794768      11.826049      -4.448756      -4.447706       8.667428       1.303042      11.890828          -0.000031
          121              C       7.153119       5.107890       5.389019       0.278106      30.049013 0.36727307E+03  0.83084422E+04                                 8.741998                            6.632365      -0.143902       1.978563                    0.999699      25.359450      72.375471       0.602832       0.449137      -1.040448      -0.045394       0.038886      -0.038030       0.070845      -0.036263       0.020714      -0.014606       0.050450      -0.023282      -0.040728      -0.016983       0.057711             10.879892      15.617470      -5.089118       3.123245       9.679310       0.450460       7.342896          -0.000021
          122              C       7.881781       5.705190       6.413363      -0.219379      33.486900 0.45674564E+03  0.10855313E+05                                 8.930329                            7.072985       0.163321       2.015390                    0.999656      30.204152      86.884038       0.627445       0.410736      -1.069445       0.035284       0.000535       0.020613       0.040867      -0.003984      -0.010344       0.013169      -0.048861      -0.031003      -0.026381      -0.008053       0.034434             10.387150      14.219290      -3.871172       4.260261       8.936124      -0.233102       8.006035           0.000443
          123              C       8.932150       5.022433       6.953128      -0.072638      31.132054 0.41002307E+03  0.95136990E+04                                 8.644959                            6.793843       0.022679       1.982650                    0.999703      28.806857      82.673925       0.625332       0.422138      -1.058999      -0.018755      -0.001712      -0.023546       0.030152       0.018867       0.002527       0.009339      -0.020235       0.057157      -0.031078       0.005550       0.025528             10.088807      12.897693      -4.516126       3.884772       9.666098      -0.770321       7.702629           0.000844
          124              C       9.319808       3.773994       6.471996      -0.044655      36.992768 0.44027264E+03  0.10322176E+05                                 9.701074                            6.983809       0.000705       2.008096                    0.999251      27.377273      77.090232       0.628872       0.415427      -1.071163      -0.027652       0.020846      -0.017091       0.038617      -0.005307       0.000856       0.003343      -0.013487       0.000979      -0.009147      -0.000210       0.009357             12.664166      15.786213      -5.765208       6.916366      11.087833      -2.273128      11.118452          -0.000046
          125              C       8.631360       3.232978       5.428682      -0.067187      31.440934 0.41217592E+03  0.95989317E+04                                 8.780346                            6.848514       0.041635       1.994935                    0.999663      28.813844      83.491039       0.616346       0.426718      -1.053643      -0.018519       0.027010      -0.007113       0.033512       0.005383      -0.016059       0.001067      -0.039027       0.006065      -0.029451       0.010110       0.019341             10.447634      13.455137      -3.504726       5.010763       8.418187      -0.254329       9.469579          -0.000847
          126              C       7.518257       3.877215       4.882020      -0.205004      35.510427 0.49106115E+03  0.11944891E+05                                 9.504981                            7.466513      -0.111944       1.932957                    0.998083      30.852608      91.292360       0.591464       0.425727      -1.054515       0.038678      -0.026742      -0.005890       0.047391       0.005394       0.009807       0.001027       0.009963       0.025641      -0.012213      -0.003592       0.015805             11.271726      14.609832      -4.103139       4.083468      10.364792       0.636952       8.840554          -0.000494
          127              C      10.413608       3.035269       7.165239       0.594328      22.569167 0.25831941E+03  0.54069059E+04                                 7.543255                            5.767118      -0.073681       2.033572                    0.999564      22.613211      64.201201       0.606070       0.482827      -1.011341       0.039858      -0.030203       0.031498       0.059102       0.056584      -0.077863      -0.009504       0.030553       0.028531      -0.087739      -0.018440       0.106178              9.415857      10.549643      -3.938715       4.410264       8.940685      -2.311269       8.757243          -0.000719
          128              C      18.021949       8.438437       7.427361       0.595177      23.533010 0.25876292E+03  0.53998039E+04                                 7.686506                            5.727851       0.003104       2.057595                    0.999754      22.352492      62.653085       0.617330       0.475458      -1.018755      -0.043220       0.027082       0.027447       0.057920       0.061528       0.080384       0.028779       0.006129       0.055116      -0.089271      -0.028584       0.117856              9.687792      10.889786      -4.554108      -4.487290       9.579708       2.199823       8.593881           0.000001
          129              C       6.432508       1.177995       1.555486       0.606894      22.918339 0.24850153E+03  0.51364281E+04                                 7.557476                            5.616632       0.015342       2.066063                    0.999681      22.071942      61.687902       0.622472       0.476052      -1.017853       0.035447      -0.025895      -0.034243       0.055674       0.069550       0.075434       0.011412       0.042364      -0.052693      -0.091021      -0.026074       0.117094              9.581226       8.914459      -4.121546      -4.517468       9.803736       3.125505      10.025483          -0.000256
          130              C       5.470605       1.880958       2.434974      -0.047178      38.525320 0.43584222E+03  0.10160901E+05                                 9.850372                            6.876058       0.077423       2.028600                    0.999375      27.204081      75.616213       0.645836       0.406800      -1.080146      -0.026112       0.019925       0.018839       0.037865      -0.005175      -0.001105      -0.004191      -0.011958       0.019804      -0.011567       0.002090       0.009478             13.045538      12.488458      -6.031083      -6.826907      13.391583       3.832719      13.256572           0.000274
          131              C       5.005739       3.161079       2.136638      -0.075440      33.159155 0.42889261E+03  0.10107406E+05                                 9.147740                            7.031372      -0.083677       1.954776                    0.999143      29.294433      85.926002       0.601246       0.432278      -1.048223      -0.016468      -0.001907       0.024321       0.029434       0.013023       0.012519      -0.006570       0.003229       0.034882      -0.023957       0.005418       0.018539             10.920950      10.645736      -4.500541      -4.246901      12.099822       1.366809      10.017292           0.000929
          132              C       4.156433       3.825007       2.991983      -0.195897      36.014502 0.48833495E+03  0.11879094E+05                                 9.639306                            7.485993      -0.134986       1.928874                    0.998191      30.755319      91.434135       0.585098       0.430341      -1.050169       0.033398       0.001431      -0.029921       0.044863      -0.003735       0.016796       0.000194      -0.029853      -0.032127      -0.027105       0.006210       0.020895             11.476453      11.982776      -3.109581      -5.196259      10.522523      -0.192870      11.924062           0.000469
          133              C       3.739822       3.226426       4.156011       0.284150      29.716951 0.34799283E+03  0.77734924E+04                                 8.671843                            6.456190      -0.060099       2.007178                    0.999558      25.029307      71.181460       0.610445       0.449173      -1.039541      -0.031376       0.043844       0.049734       0.073350      -0.013734      -0.029527       0.026488       0.025992      -0.008756      -0.036328      -0.012618       0.048947             10.735070      12.619514      -3.187625      -5.755938       9.083692       0.271145      10.502003          -0.000026
          134              C       4.149998       1.967727       4.468143      -0.228233      34.314486 0.46162217E+03  0.10995941E+05                                 9.073662                            7.114844       0.167743       2.014333                    0.999688      30.359262      87.313401       0.625295       0.411221      -1.069561       0.031991      -0.037477      -0.010490       0.050379       0.008252      -0.012381      -0.014845      -0.000463       0.083101      -0.022184      -0.014368       0.036552             10.483413      11.292017      -4.043532      -4.503142      10.348081       0.736512       9.810141          -0.000478
          135              C       5.037909       1.282171       3.612798      -0.082141      32.299642 0.42303508E+03  0.98631250E+04                                 8.788509                            6.858091       0.049261       1.985305                    0.999629      28.950816      82.480634       0.630096       0.416928      -1.065464      -0.014954       0.027048       0.012965       0.033516      -0.009588       0.008647      -0.010020      -0.022408      -0.029223      -0.016973      -0.007254       0.024226             10.180133       9.954628      -3.235032      -4.905916       9.637167       1.209039      10.948605          -0.000834
          136              C      17.865930       3.546027       5.544222       0.286625      29.707883 0.34613183E+03  0.77159661E+04                                 8.652715                            6.419201      -0.025402       2.015912                    0.999606      25.029492      70.940273       0.615468       0.446428      -1.041890       0.052224       0.024680      -0.032545       0.066299       0.012301      -0.028941      -0.006487       0.065227      -0.046267      -0.028676      -0.026359       0.055035             10.854289      16.196424       1.174537      -5.646599       7.609344       1.347158       8.757100           0.000093
          137              C      17.304551       4.402346       6.447853      -0.205248      35.937161 0.47057092E+03  0.11321952E+05                                 9.544519                            7.289221      -0.067642       1.947157                    0.998867      30.562821      89.858643       0.601231       0.423417      -1.056249      -0.037761       0.011160       0.016070       0.042528       0.016716       0.009487      -0.000747      -0.015829      -0.022434      -0.020428      -0.002498       0.022926             11.405135      15.530343       1.677265      -5.108298       9.260840       1.736168       9.424223           0.000569
          138              C      16.086893       4.096902       7.041076      -0.077103      32.299908 0.42905343E+03  0.10094411E+05                                 8.937201                            6.992695       0.027474       1.986894                    0.999526      29.239926      85.205024       0.609154       0.427375      -1.053063       0.018539      -0.003299      -0.021524       0.028599      -0.011712       0.002719       0.007377      -0.024414       0.054844      -0.026690       0.005322       0.021368             10.510309      14.389790       2.962563      -4.208904       8.988420       0.460069       8.152716           0.001057
          139              C      15.419355       2.923138       6.680659      -0.049267      37.825326 0.46545085E+03  0.11058690E+05                                 9.839824                            7.177741      -0.035012       1.988368                    0.999118      27.880385      78.878058       0.621074       0.415081      -1.072022       0.028642       0.013460      -0.023906       0.039662       0.011620      -0.007617       0.009064       0.001513      -0.011415      -0.018967       0.005384       0.013583             12.639467      17.993234       3.919098      -6.932100       9.217265      -0.539722      10.707903           0.000009
          140              C      15.991994       2.094522       5.732191      -0.071718      31.541624 0.41877793E+03  0.97806537E+04                                 8.750780                            6.882547      -0.073592       1.949462                    0.999518      29.135309      84.237888       0.618267       0.424176      -1.056388       0.021698       0.025131      -0.013219       0.035737       0.015861       0.011711       0.010097      -0.040153       0.002467      -0.028325      -0.002941       0.031266             10.172860      14.383242       1.847675      -4.809079       7.472756       0.324291       8.662582          -0.000869
          141              C      17.206434       2.415209       5.152764      -0.237106      34.459537 0.47390206E+03  0.11405724E+05                                 9.200985                            7.269476       0.003071       1.959609                    0.999247      31.014868      90.772556       0.608587       0.418166      -1.061082      -0.047819      -0.017004       0.000054       0.050753      -0.009790      -0.008103       0.025931      -0.017605       0.019598      -0.020239      -0.015103       0.035342             10.707985      15.921730       2.346174      -4.688670       7.999513       0.425273       8.202713          -0.000512
          142              C      14.108402       2.563731       7.370453       0.591510      22.479903 0.26399495E+03  0.55535472E+04                                 7.527936                            5.839788      -0.007129       2.056002                    0.999541      22.689992      64.495599       0.601037       0.484429      -1.010916      -0.052688      -0.012244       0.025360       0.059741      -0.056667       0.072010      -0.040933      -0.061768       0.046800      -0.094509      -0.019898       0.114407              9.219382      12.145052       2.832924      -4.444938       6.848372      -0.758881       8.664722           0.000144
          143              C      21.047572      17.286190      15.378966      -0.052422      39.243440 0.44444233E+03  0.10421247E+05                                10.007243                            6.968357       0.048773       2.017470                    0.999386      27.459024      76.763961       0.637566       0.409710      -1.077280      -0.031020      -0.020684      -0.014842       0.040129       0.008942       0.009836      -0.007543      -0.019273      -0.006230      -0.020123       0.004962       0.015161             13.217614      15.479955       7.177073       6.126144      11.433039       2.827451      12.739849          -0.000116
          144              C      20.330168      16.286430      16.042893      -0.080337      32.374816 0.41482483E+03  0.96515413E+04                                 8.856322                            6.829903       0.004615       1.974676                    0.999691      29.001059      83.299528       0.624279       0.421692      -1.059458      -0.009801      -0.008480      -0.029632       0.032342      -0.011472      -0.000530      -0.014242      -0.020311       0.061294      -0.026496      -0.001731       0.028228             10.336120      12.369087       5.331836       2.978158       9.483001       1.046477       9.156272          -0.000835
          145              C      19.310361      15.616902      15.434150      -0.227691      35.270301 0.47647018E+03  0.11462853E+05                                 9.297181                            7.269264       0.051154       1.974274                    0.999520      30.824285      89.679505       0.612171       0.415888      -1.064403       0.034596      -0.002410       0.027289       0.044129       0.012092      -0.011806      -0.026000      -0.033526      -0.004242      -0.023005      -0.017605       0.040609             10.792874      13.622798       5.033304       3.574935       8.699910       0.828433      10.055914          -0.000585
          146              C      18.993483      15.929157      14.097673       0.283385      30.782707 0.35798427E+03  0.80429642E+04                                 8.849817                            6.529580      -0.070135       2.002737                    0.999757      25.163647      71.464837       0.610402       0.446620      -1.042384      -0.034654      -0.042584      -0.039437       0.067599       0.029678       0.025604       0.016742       0.041651      -0.014099      -0.034449      -0.019882       0.054331             11.053926      14.636543       6.158666       2.578381       9.459527       0.015417       9.065709           0.000049
          147              C      19.654588      16.946066      13.449266      -0.210790      37.273855 0.46692173E+03  0.11216340E+05                                 9.791445                            7.269996      -0.050077       1.956186                    0.998460      30.519818      89.766360       0.600680       0.424478      -1.055209       0.040322       0.020086      -0.003787       0.045206      -0.010817       0.015205       0.003091      -0.011057       0.052125      -0.025865       0.002303       0.023562             11.908771      13.779133       5.729567       3.134728      10.230098      -0.161310      11.717083           0.000627
          148              C      20.690480      17.599014      14.082153      -0.070677      32.886658 0.41056149E+03  0.95424155E+04                                 8.993797                            6.805627       0.047213       1.991898                    0.999703      28.897686      83.378437       0.622926       0.423048      -1.056977      -0.022847      -0.023394      -0.004317       0.032984       0.000035      -0.014114      -0.013213      -0.025650      -0.021338      -0.024470       0.000960       0.023510             10.771292      11.799150       4.437876       4.433269       8.650632       1.296373      11.864094           0.000781
          149              C      16.974779      14.635061      14.011449       0.277719      30.059808 0.36741744E+03  0.83124182E+04                                 8.743797                            6.633402      -0.102318       1.989129                    0.999486      25.363625      72.387449       0.602829       0.449101      -1.040482       0.045820       0.038664      -0.037991       0.070977       0.036489      -0.020402      -0.014775       0.050501      -0.021776      -0.041229      -0.016375       0.057604             10.882862      15.622251       5.092853      -3.123147       9.682945       0.449948       7.343392          -0.000010
          150              C      16.246113      15.232362      15.035793      -0.217374      33.443521 0.45604432E+03  0.10834590E+05                                 8.924536                            7.069416       0.159322       2.014641                    0.999637      30.175373      86.787828       0.627349       0.410952      -1.069293      -0.035703       0.000767       0.020776       0.041315       0.003382       0.009395       0.013355      -0.047201      -0.027214      -0.025059      -0.008104       0.033164             10.379383      14.207089       3.868005      -4.255149       8.930964      -0.232654       8.000095           0.000411
          151              C      15.195742      14.549605      15.575558      -0.075173      31.182919 0.41096043E+03  0.95406982E+04                                 8.655081                            6.802893       0.017287       1.980923                    0.999705      28.831898      82.763028       0.624752       0.422298      -1.058921       0.019124      -0.001510      -0.023734       0.030517      -0.019347      -0.002420       0.008885      -0.019282       0.059609      -0.031689       0.006096       0.025592             10.100512      12.913577       4.525470      -3.886299       9.679763      -0.773787       7.708195           0.000841
          152              C      14.808089      13.301166      15.094426      -0.043709      37.006808 0.44039364E+03  0.10326771E+05                                 9.706757                            6.987011      -0.004829       2.006416                    0.999241      27.383577      77.140144       0.628361       0.415693      -1.070882       0.028069       0.022123      -0.016657       0.039430       0.005020      -0.000341       0.004256      -0.014334       0.000028      -0.009069      -0.001220       0.010288             12.673162      15.799579       5.769805      -6.923653      11.092874      -2.276948      11.127034          -0.000075
          153              C      15.496542      12.760149      14.051112      -0.068783      31.495615 0.41306086E+03  0.96250411E+04                                 8.791262                            6.856425       0.038705       1.993810                    0.999649      28.844494      83.613426       0.615892       0.426788      -1.053562       0.019504       0.028084      -0.007229       0.034948      -0.004698       0.016407       0.000569      -0.039463       0.004224      -0.029624       0.009890       0.019734             10.462070      13.475650       3.509658      -5.020801       8.426955      -0.256491       9.483607          -0.000841
          154              C      16.609645      13.404387      13.504450      -0.204806      35.468506 0.49022718E+03  0.11919043E+05                                 9.495271                            7.457897      -0.107068       1.934609                    0.998126      30.831897      91.197418       0.592101       0.425468      -1.054719      -0.038529      -0.027049      -0.006110       0.047471      -0.005795      -0.010267       0.001114       0.009953       0.024835      -0.012503      -0.003707       0.016209             11.260752      14.593940       4.097080      -4.081343      10.353951       0.637433       8.834366          -0.000521
          155              C      13.714288      12.562440      15.787669       0.594712      22.558779 0.25814306E+03  0.54022607E+04                                 7.541150                            5.765103      -0.075771       2.033011                    0.999596      22.604828      64.170511       0.606186       0.482820      -1.011351      -0.039267      -0.029433       0.031609       0.058373      -0.057431       0.077649      -0.009847       0.030781       0.029067      -0.088011      -0.018624       0.106635              9.413709      10.547491       3.936763      -4.410046       8.937305      -2.310393       8.756331          -0.000718
          156              C      22.191235      17.965609      16.049791       0.596686      23.471031 0.25813095E+03  0.53836616E+04                                 7.672150                            5.720422      -0.000521       2.056822                    0.999716      22.337497      62.606705       0.617762       0.475387      -1.018729       0.043406       0.027406       0.027572       0.058270      -0.063567      -0.082007       0.027173       0.003999       0.056337      -0.092962      -0.026260       0.119223              9.663189      10.859186       4.535683       4.468135       9.558002       2.188364       8.572380           0.000371
          157              C      14.475141       8.349177       7.066944       0.603245      22.996197 0.24934613E+03  0.51574755E+04                                 7.572555                            5.624530       0.014462       2.065457                    0.999674      22.097193      61.749318       0.622401       0.475775      -1.018155       0.035888       0.026873       0.034608       0.056638      -0.068597      -0.074129       0.013263       0.043426      -0.056266      -0.088305      -0.028397       0.116702              9.607382       8.938519       4.139000       4.536857       9.829335       3.141736      10.054292          -0.000002
          158              C      13.513242       7.646214       6.187456      -0.042924      38.407087 0.43429202E+03  0.10114409E+05                                 9.826687                            6.860569       0.085688       2.031537                    0.999420      27.154867      75.408268       0.647109       0.406415      -1.080544      -0.024933      -0.018936      -0.017882       0.036056       0.006948       0.002570      -0.002559      -0.009493       0.020250      -0.012418       0.004641       0.007777             13.015000      12.458965       6.016436       6.809813      13.360201       3.824633      13.225833          -0.000004
          159              C      13.048378       6.366092       6.485792      -0.076342      33.215465 0.42978452E+03  0.10133947E+05                                 9.160568                            7.041077      -0.084203       1.954384                    0.999138      29.318833      86.028235       0.600509       0.432572      -1.048017      -0.015658       0.001230      -0.024214       0.028862      -0.013906      -0.013066      -0.006444       0.004291       0.036656      -0.025118       0.005558       0.019559             10.938436      10.665040       4.512310       4.254297      12.120495       1.374233      10.029774          -0.000009
          160              C      12.199076       5.702164       5.630447      -0.195260      36.016015 0.48841659E+03  0.11882984E+05                                 9.645142                            7.491277      -0.143893       1.926225                    0.998158      30.756819      91.481331       0.584276       0.430876      -1.049718       0.033265      -0.002073       0.030154       0.044946       0.003655      -0.016401       0.000760      -0.030182      -0.030555      -0.026700       0.006017       0.020683             11.483541      11.991800       3.111200       5.199957      10.527118      -0.191912      11.931703           0.000002
          161              C      11.782468       6.300746       4.466419       0.284744      29.714250 0.34800906E+03  0.77738799E+04                                 8.671040                            6.456192      -0.059349       2.007420                    0.999574      25.026753      71.172350       0.610471       0.449152      -1.039562      -0.031502      -0.043961      -0.050239       0.073817       0.013507       0.030028       0.025864       0.027768      -0.005905      -0.036050      -0.013185       0.049235             10.733817      12.618394       3.187410       5.755456       9.082176       0.271862      10.500883           0.000002
          162              C      12.192643       7.559444       4.154287      -0.225996      34.229457 0.46022353E+03  0.10954411E+05                                 9.060804                            7.105835       0.166618       2.014656                    0.999675      30.307437      87.134260       0.625451       0.411427      -1.069417       0.032441       0.037632       0.010967       0.050881      -0.008129       0.012365      -0.015192       0.000494       0.085878      -0.022632      -0.014766       0.037398             10.467739      11.273059       4.035521       4.495062      10.333447       0.733786       9.796711          -0.000000
          163              C      13.080549       8.245001       5.009632      -0.083489      32.346103 0.42384164E+03  0.98862161E+04                                 8.795923                            6.864162       0.053052       1.986184                    0.999620      28.974529      82.554612       0.629908       0.416872      -1.065546      -0.015203      -0.026055      -0.013876       0.033204       0.008769      -0.009401      -0.010510      -0.022328      -0.028093      -0.017647      -0.006427       0.024074             10.189816       9.964841       3.237987       4.912992       9.643576       1.212361      10.961032           0.000000
          164              C       9.823281       5.981144       3.078208       0.286357      29.753506 0.34678017E+03  0.77342394E+04                                 8.662590                            6.426246      -0.026811       2.014985                    0.999615      25.051201      71.025437       0.614966       0.446572      -1.041779       0.051972      -0.024447       0.032481       0.065983      -0.012747       0.029335      -0.006625       0.064812      -0.047267      -0.028921      -0.026478       0.055399             10.867104      16.215912      -1.176098       5.653837       7.618127       1.349331       8.767275          -0.000097
          165              C       9.261907       5.124826       2.174577      -0.204453      35.888157 0.46979280E+03  0.11298128E+05                                 9.534149                            7.281269      -0.066699       1.947849                    0.998887      30.537625      89.753206       0.601820       0.423194      -1.056428      -0.037737      -0.011334      -0.016079       0.042557      -0.016427      -0.009274      -0.000546      -0.016475      -0.023281      -0.020118      -0.002811       0.022929             11.392133      15.512134      -1.677492       5.100542       9.251793       1.733851       9.412472          -0.000568
          166              C       8.044250       5.430270       1.581354      -0.076924      32.281827 0.42875395E+03  0.10085513E+05                                 8.933680                            6.989874       0.027681       1.987269                    0.999551      29.229700      85.164894       0.609333       0.427328      -1.053101       0.018448       0.003059       0.021528       0.028516       0.012031      -0.002577       0.006973      -0.024236       0.054588      -0.026750       0.005727       0.021023             10.505955      14.384298      -2.960344       4.207664       8.983985       0.460178       8.149582          -0.001062
          167              C       7.376709       6.604033       1.941771      -0.049392      37.837052 0.46562466E+03  0.11063719E+05                                 9.840475                            7.178031      -0.032624       1.989058                    0.999109      27.888690      78.901657       0.621205       0.414960      -1.072113       0.029546      -0.012785       0.024528       0.040472      -0.011024       0.007323       0.008993       0.000056      -0.011826      -0.018333       0.005215       0.013118             12.640339      17.994628      -3.918945       6.932934       9.217298      -0.539948      10.709090           0.000001
          168              C       7.949343       7.432650       2.890239      -0.074199      31.615498 0.41999308E+03  0.98164884E+04                                 8.767174                            6.895237      -0.080384       1.947156                    0.999539      29.173954      84.391394       0.617312       0.424510      -1.056143       0.021554      -0.025420       0.013284       0.035878      -0.014686      -0.012551       0.010362      -0.040104       0.003022      -0.028307      -0.002653       0.030960             10.193306      14.415608      -1.847672       4.824394       7.481698       0.323411       8.682613           0.000864
          169              C       9.163782       7.111962       3.469666      -0.235398      34.338639 0.47175124E+03  0.11339779E+05                                 9.174002                            7.248149       0.011270       1.962765                    0.999262      30.952730      90.500850       0.610158       0.417612      -1.061554      -0.049476       0.017885       0.000294       0.052610       0.010189       0.009370       0.025560      -0.016740       0.018823      -0.019922      -0.015472       0.035394             10.674895      15.864473      -2.333224       4.673902       7.977827       0.429199       8.182385           0.000508
          170              C       6.065757       6.963440       1.251977       0.592059      22.472834 0.26388593E+03  0.55508074E+04                                 7.527079                            5.839030      -0.011400       2.054608                    0.999486      22.686330      64.487403       0.600993       0.484503      -1.010854      -0.051956       0.012136      -0.025559       0.059160       0.056015      -0.071885      -0.041494      -0.061969       0.046235      -0.094044      -0.020297       0.114341              9.218432      12.143560      -2.832010       4.444361       6.847454      -0.758533       8.664282          -0.000145
          171              C      13.004936      11.295325      10.488324      -0.052030      39.270984 0.44478276E+03  0.10430273E+05                                10.007088                            6.967297       0.054129       2.018785                    0.999382      27.476155      76.792763       0.638185       0.409272      -1.077667      -0.030229       0.020183       0.013803       0.038880      -0.010092      -0.010192      -0.005283      -0.017617      -0.008520      -0.019752       0.004909       0.014843             13.220264      15.483647      -7.179880      -6.128773      11.435115       2.829337      12.742029          -0.000003
          172              C      12.287532      12.295084       9.824397      -0.079541      32.309357 0.41379342E+03  0.96207357E+04                                 8.842157                            6.819307       0.006189       1.975598                    0.999691      28.964779      83.142797       0.625105       0.421433      -1.059711      -0.009760       0.008622       0.029620       0.032356       0.011184       0.001106      -0.014051      -0.021436       0.060155      -0.026539      -0.001288       0.027827             10.319589      12.347946      -5.322614      -2.972379       9.468187       1.042782       9.142636           0.000003
          173              C      11.267722      12.964613      10.433140      -0.227393      35.248791 0.47616200E+03  0.11453699E+05                                 9.294357                            7.267385       0.052879       1.974908                    0.999531      30.809664      89.633049       0.612184       0.415942      -1.064358       0.034749       0.002236      -0.027329       0.044264      -0.012773       0.011872      -0.025923      -0.033518      -0.007055      -0.022974      -0.017928       0.040902             10.789961      13.620028      -5.032896      -3.572656       8.698495       0.827561      10.051361           0.000001
          174              C      10.950840      12.652357      11.769617       0.283304      30.796492 0.35820965E+03  0.80489405E+04                                 8.851412                            6.531003      -0.068498       2.003238                    0.999787      25.167150      71.468577       0.610451       0.446533      -1.042480      -0.034537       0.042989       0.039829       0.068023      -0.029035      -0.025981       0.017006       0.039895      -0.013056      -0.033602      -0.020247       0.053849             11.056332      14.640340      -6.160707      -2.577561       9.462058       0.014662       9.066597           0.000012
          175              C      11.611946      11.635449      12.418024      -0.207411      37.141599 0.46481556E+03  0.11152645E+05                                 9.768319                            7.252767      -0.044992       1.958495                    0.998423      30.447643      89.488735       0.601521       0.424383      -1.055314       0.041204      -0.020209       0.004406       0.046104       0.010527      -0.015954       0.003088      -0.010742       0.051775      -0.025949       0.001924       0.024025             11.880765      13.744133      -5.713618      -3.128784      10.205308      -0.161307      11.692854           0.000036
          176              C      12.647841      10.982501      11.785137      -0.072116      32.965622 0.41172419E+03  0.95769869E+04                                 9.011099                            6.817396       0.044880       1.990885                    0.999710      28.937437      83.548259       0.622045       0.423313      -1.056725      -0.022922       0.023626       0.003350       0.033088       0.001242       0.013998      -0.013296      -0.025812      -0.021831      -0.024866       0.001624       0.023241             10.794814      11.826103      -4.448778      -4.447737       8.667460       1.303058      11.890879           0.000030
          177              C      25.017433      13.946453      11.855841       0.278107      30.049009 0.36727309E+03  0.83084428E+04                                 8.741998                            6.632366      -0.143903       1.978563                    0.999699      25.359450      72.375476       0.602832       0.449137      -1.040448       0.045394      -0.038886       0.038030       0.070845      -0.036263       0.020714      -0.014606       0.050450      -0.023282      -0.040728      -0.016983       0.057711             10.879892      15.617470      -5.089124       3.123241       9.679315       0.450458       7.342891           0.000022
          178              C      24.288771      13.349153      10.831497      -0.219379      33.486870 0.45674545E+03  0.10855306E+05                                 8.930317                            7.072980       0.163320       2.015389                    0.999656      30.204143      86.883957       0.627446       0.410735      -1.069445      -0.035284      -0.000535      -0.020613       0.040868      -0.003984      -0.010344       0.013169      -0.048861      -0.031002      -0.026381      -0.008053       0.034434             10.387131      14.219256      -3.871166       4.260243       8.936119      -0.233098       8.006018          -0.000444
          179              C      23.238402      14.031910      10.291732      -0.072639      31.132087 0.41002396E+03  0.95137214E+04                                 8.644961                            6.793850       0.022678       1.982649                    0.999703      28.806858      82.673841       0.625332       0.422138      -1.059000       0.018755       0.001712       0.023547       0.030152       0.018867       0.002527       0.009340      -0.020235       0.057159      -0.031079       0.005550       0.025529             10.088806      12.897692      -4.516140       3.884756       9.666111      -0.770329       7.702615          -0.000844
          180              C      22.850744      15.280349      10.772864      -0.044655      36.992781 0.44027274E+03  0.10322179E+05                                 9.701077                            6.983811       0.000703       2.008095                    0.999251      27.377278      77.090257       0.628872       0.415427      -1.071163       0.027652      -0.020846       0.017091       0.038617      -0.005307       0.000856       0.003343      -0.013486       0.000979      -0.009147      -0.000210       0.009357             12.664174      15.786231      -5.765218       6.916373      11.087836      -2.273139      11.118455           0.000046
          181              C      23.539192      15.821365      11.816178      -0.067187      31.440944 0.41217610E+03  0.95989371E+04                                 8.780347                            6.848516       0.041636       1.994935                    0.999663      28.813852      83.491069       0.616346       0.426718      -1.053643       0.018518      -0.027010       0.007113       0.033512       0.005383      -0.016058       0.001068      -0.039028       0.006065      -0.029451       0.010110       0.019341             10.447638      13.455146      -3.504732       5.010765       8.418190      -0.254334       9.469579           0.000848
          182              C      24.652295      15.177128      12.362840      -0.205003      35.510427 0.49106115E+03  0.11944891E+05                                 9.504982                            7.466513      -0.111945       1.932957                    0.998083      30.852608      91.292368       0.591464       0.425727      -1.054515      -0.038678       0.026742       0.005890       0.047391       0.005393       0.009807       0.001027       0.009963       0.025641      -0.012213      -0.003592       0.015805             11.271729      14.609839      -4.103146       4.083468      10.364797       0.636948       8.840551           0.000495
          183              C      21.756944      16.019074      10.079621       0.594328      22.569186 0.25831958E+03  0.54069102E+04                                 7.543260                            5.767120      -0.073682       2.033572                    0.999564      22.613216      64.201219       0.606069       0.482827      -1.011341      -0.039858       0.030203      -0.031498       0.059102       0.056584      -0.077863      -0.009504       0.030553       0.028531      -0.087738      -0.018440       0.106178              9.415865      10.549655      -3.938718       4.410272       8.940688      -2.311272       8.757253           0.000719
          184              C      14.148603      10.615906       9.817499       0.595177      23.533014 0.25876293E+03  0.53998042E+04                                 7.686509                            5.727852       0.003104       2.057596                    0.999754      22.352494      62.653102       0.617330       0.475459      -1.018755       0.043219      -0.027083      -0.027447       0.057920       0.061528       0.080385       0.028779       0.006129       0.055115      -0.089271      -0.028584       0.117856              9.687797      10.889790      -4.554108      -4.487297       9.579708       2.199826       8.593891          -0.000001
          185              O      25.424380      17.321071      16.772351      -0.543548      32.886303 0.51267926E+03  0.12186131E+05                                 8.192375                            6.999012       0.451044       2.185621                    0.999126      27.566089      72.189518       0.719162       0.358310      -1.138872       0.011332       0.009093      -0.017819       0.022992       0.050217       0.003996       0.001276       0.059500       0.108964      -0.076536       0.033729       0.042806              9.458943       8.306999      -1.505192      -4.031570       7.926341       2.314207      12.143490           0.053106
          186              O      17.278800       3.547957      15.308262      -0.537475      32.274271 0.48267727E+03  0.11304164E+05                                 8.082647                            6.761044       0.360060       2.154983                    0.999241      27.425474      71.349193       0.736415       0.355142      -1.141118       0.009034      -0.019834       0.007841       0.023162      -0.007988       0.040622       0.019088      -0.011055      -0.141797      -0.070985       0.033188       0.037797              9.561400       8.673044      -4.216411      -2.240391      12.161237       2.902168       7.849920          -0.057541
          187              O      13.117526      15.047816      12.254198      -0.225064      34.490025 0.38732287E+03  0.85919690E+04                                 8.666491                            6.138297       0.138879       2.171615                    0.996431      23.139767      58.735877       0.756890       0.364799      -1.132618       0.035274       0.120551       0.027427       0.128566      -0.014920      -0.113011       0.033481       0.114013      -0.032947      -0.100547      -0.049090       0.149637             11.549727      18.522844      -1.036365      -7.531191       6.477126       1.375319       9.649213          -0.000057
          188              O      18.657304      17.501292      10.319324      -0.531636      33.144024 0.52375148E+03  0.12535535E+05                                 8.292974                            7.124186       0.250269       2.127349                    0.997892      27.588584      72.868644       0.704226       0.363393      -1.133099      -0.015283      -0.016244      -0.000793       0.022318       0.018674       0.046591      -0.025016      -0.025400      -0.055658      -0.068877       0.031852       0.037025              9.518997      11.306861       3.812088      -1.884786       8.681521      -1.829312       8.568611          -0.052876
          189              O      18.425680      15.742792       8.920766      -0.524314      32.387209 0.51189833E+03  0.12171833E+05                                 8.144749                            7.022762       0.411049       2.181905                    0.998601      27.360159      71.834216       0.712969       0.361296      -1.135680      -0.009864       0.003150       0.016278       0.019292      -0.049416      -0.005517      -0.003728      -0.005612       0.104879      -0.067397       0.031701       0.035696              9.344163      10.030810       0.604850      -4.405444       7.041425      -0.914015      10.960254           0.056698
          190              O      17.627862      15.437523       1.689996      -0.535325      31.604019 0.48276905E+03  0.11306061E+05                                 7.955786                            6.759619       0.373301       2.159049                    0.999105      27.475528      71.462299       0.736882       0.354925      -1.141372       0.007798       0.017977      -0.004418       0.020087       0.014798      -0.047854       0.016212      -0.041830      -0.082611      -0.070821       0.031380       0.039441              9.230254       9.204376       4.304067       1.779483      11.497413       1.863966       6.988973           0.059226
          191              O      14.126100       3.792609       3.871471      -0.217754      35.338884 0.40855654E+03  0.91871005E+04                                 8.800519                            6.321927      -0.024651       2.118083                    0.995399      23.231150      59.420236       0.742509       0.366841      -1.130747       0.008682      -0.005748      -0.123405       0.123843       0.111428      -0.002473       0.000004       0.082594      -0.153322      -0.093328      -0.051081       0.144409             11.650911      19.009411       7.042659       0.532842       8.935934       0.256582       7.007388          -0.000010
          192              O      19.006384       5.906603       0.482856      -0.550412      34.783959 0.54217814E+03  0.13091670E+05                                 8.585039                            7.244737       0.257610       2.120105                    0.998136      28.042500      74.440809       0.698745       0.363023      -1.133175      -0.010790       0.000250       0.018252       0.021204      -0.049906      -0.000373      -0.001722       0.066387       0.099297      -0.076512       0.033102       0.043410             10.169147      10.618422       1.518804      -4.881317       7.691427      -2.660990      12.197593           0.052073
          193              O      18.740972       7.643217       1.872792      -0.526563      32.227940 0.51595116E+03  0.12295751E+05                                 8.117413                            7.057397       0.310943       2.148427                    0.998012      27.428110      72.157446       0.709983       0.362003      -1.134817      -0.007169      -0.017962      -0.002412       0.019490       0.012715       0.045900      -0.010431      -0.036941      -0.082382      -0.066012       0.029029       0.036983              9.267309       8.599753       3.645246      -1.528327      10.812141      -2.262902       8.390033          -0.055408
          194              O       9.498368       1.662245       0.184520      -0.539408      32.456999 0.50438861E+03  0.11946513E+05                                 8.123497                            6.943384       0.457169       2.188025                    0.999173      27.545969      72.131149       0.721476       0.358433      -1.138182       0.014389      -0.009803       0.015460       0.023284      -0.054870       0.002369       0.011990       0.047455       0.091539      -0.076240       0.030245       0.045995              9.295757       9.908518       1.581494       4.341450       7.493439       1.807110      10.485315          -0.054200
          195              O      17.381749      11.260444       9.094939      -0.536376      32.680193 0.50844390E+03  0.12059278E+05                                 8.154977                            6.966787       0.453006       2.188261                    0.999163      27.461487      71.815428       0.721397       0.357976      -1.139246       0.009636      -0.010397       0.016629       0.021851      -0.049453      -0.002302       0.001627       0.059971       0.112292      -0.076550       0.035347       0.041203              9.415020       8.268019       1.500807       4.014475       7.889807       2.301327      12.087235          -0.000017
          196              O      17.278802       9.584789      10.559028      -0.530948      32.087814 0.47903595E+03  0.11196582E+05                                 8.048371                            6.732390       0.369063       2.159179                    0.999159      27.329093      71.005271       0.738562       0.354815      -1.141491       0.007305       0.018768      -0.009167       0.022128       0.009968      -0.039657       0.019999      -0.012641      -0.144351      -0.071627       0.035068       0.036559              9.520038       8.635039       4.199093       2.232778      12.107393       2.887878       7.817683           0.000018
          197              O      21.160176      13.533699      13.613092      -0.224961      34.454634 0.38693536E+03  0.85810429E+04                                 8.660065                            6.134863       0.136863       2.171363                    0.996354      23.128943      58.696363       0.757185       0.364756      -1.132676       0.035271      -0.119647      -0.026948       0.127615       0.014271       0.112672       0.033124       0.113952      -0.032041      -0.100201      -0.048881       0.149082             11.539854      18.505531       1.035378       7.523735       6.472266       1.374130       9.641767           0.000050
          198              O      26.699953      11.080222      15.547966      -0.531785      33.154143 0.52393131E+03  0.12541069E+05                                 8.295212                            7.125753       0.252616       2.127943                    0.997863      27.592876      72.886449       0.704089       0.363428      -1.133058      -0.015907       0.016703       0.000445       0.023070      -0.018529      -0.047010      -0.025224      -0.025573      -0.056172      -0.069359       0.031856       0.037503              9.521954      11.310275      -3.812997       1.885128       8.683693      -1.829930       8.571894           0.052865
          199              O      26.468320      12.838722      16.946524      -0.524669      32.411501 0.51236554E+03  0.12185881E+05                                 8.149143                            7.026185       0.408460       2.180773                    0.998571      27.371482      71.875697       0.712752       0.361319      -1.135648      -0.009690      -0.002709      -0.016554       0.019372       0.049086       0.005095      -0.003900      -0.005763       0.104790      -0.067035       0.031590       0.035445              9.349951      10.036692      -0.604958       4.408561       7.045157      -0.915361      10.968005          -0.056636
          200              O      17.627859       9.538416       6.932434      -0.528656      31.408402 0.47886700E+03  0.11190741E+05                                 7.919510                            6.728814       0.377812       2.162169                    0.999123      27.373364      71.095492       0.739212       0.354563      -1.141786       0.005887      -0.016347       0.005470       0.018216      -0.016991       0.047593       0.017009      -0.042538      -0.086469      -0.071988       0.030350       0.041638              9.187401       9.163059      -4.285817      -1.773867      11.442072       1.853074       6.957071          -0.000018
          201              O       6.083447       5.734563       4.750959      -0.217440      35.305248 0.40816189E+03  0.91757866E+04                                 8.794361                            6.318543      -0.021913       2.119156                    0.995405      23.220838      59.381268       0.742784       0.366803      -1.130804       0.009369       0.005223       0.123832       0.124296      -0.111063       0.002417       0.000392       0.082333      -0.151278      -0.093302      -0.050374       0.143676             11.641864      18.994064      -7.035093      -0.531248       8.928203       0.255960       7.003326          -0.000009
          202              O      10.963723       3.620568       8.139574      -0.549833      34.773237 0.54199943E+03  0.13086364E+05                                 8.583446                            7.243881       0.253840       2.119118                    0.998125      28.035382      74.420729       0.698732       0.363057      -1.133141      -0.010546      -0.000686      -0.018201       0.021047       0.049948       0.000655      -0.001850       0.066193       0.099174      -0.076481       0.033084       0.043398             10.166357      10.615479      -1.519302       4.879344       7.690696      -2.660633      12.192896          -0.051966
          203              O      10.698320       1.883954       6.749638      -0.526334      32.216302 0.51573821E+03  0.12289652E+05                                 8.116297                            7.056731       0.310262       2.148511                    0.998088      27.419993      72.137753       0.709883       0.362084      -1.134731      -0.006915       0.017132       0.002288       0.018616      -0.012889      -0.046153      -0.010743      -0.037003      -0.082154      -0.066346       0.029296       0.037050              9.265431       8.598073      -3.644520       1.527282      10.810834      -2.262061       8.387386           0.055355
          204              O      17.540998       7.864926       8.437910      -0.532215      32.246810 0.50009975E+03  0.11818396E+05                                 8.085379                            6.910765       0.457142       2.190165                    0.999149      27.431143      71.724691       0.723731       0.358119      -1.138554       0.011526       0.011064      -0.014228       0.021394       0.053863      -0.004230       0.012152       0.049575       0.093533      -0.076339       0.031886       0.044453              9.250960       9.861646      -1.576092      -4.323069       7.456431       1.794767      10.434805           0.000013
          205              O       6.746172       1.733272       0.472509      -0.543548      32.886409 0.51268094E+03  0.12186183E+05                                 8.192399                            6.999028       0.451034       2.185617                    0.999126      27.566108      72.189637       0.719161       0.358310      -1.138871      -0.011332      -0.009093       0.017819       0.022991       0.050217       0.003996       0.001276       0.059500       0.108964      -0.076535       0.033729       0.042806              9.458977       8.307027      -1.505203      -4.031591       7.926367       2.314226      12.143538          -0.053100
          206              O      14.891752      15.506386       1.936598      -0.537475      32.274174 0.48267585E+03  0.11304122E+05                                 8.082627                            6.761032       0.360072       2.154987                    0.999241      27.425448      71.349071       0.736416       0.355142      -1.141118      -0.009035       0.019834      -0.007841       0.023163      -0.007988       0.040623       0.019089      -0.011055      -0.141797      -0.070985       0.033188       0.037797              9.561371       8.673016      -4.216391      -2.240378      12.161199       2.902151       7.849896           0.057547
          207              O      19.053026       4.006527       4.990662      -0.225063      34.490021 0.38732282E+03  0.85919674E+04                                 8.666491                            6.138297       0.138879       2.171615                    0.996431      23.139765      58.735870       0.756890       0.364799      -1.132618      -0.035274      -0.120551      -0.027428       0.128566      -0.014920      -0.113011       0.033481       0.114013      -0.032947      -0.100547      -0.049090       0.149637             11.549728      18.522843      -1.036369      -7.531192       6.477125       1.375322       9.649215           0.000058
          208              O      13.513248       1.553051       6.925536      -0.531635      33.143862 0.52374833E+03  0.12535440E+05                                 8.292941                            7.124160       0.250268       2.127349                    0.997892      27.588534      72.868416       0.704228       0.363392      -1.133100       0.015283       0.016244       0.000793       0.022317       0.018675       0.046591      -0.025016      -0.025401      -0.055659      -0.068877       0.031852       0.037025              9.518955      11.306808       3.812072      -1.884769       8.681490      -1.829297       8.568568           0.052876
          209              O      13.744872       3.311551       8.324094      -0.524315      32.387313 0.51190034E+03  0.12171893E+05                                 8.144767                            7.022776       0.411047       2.181904                    0.998601      27.360209      71.834395       0.712968       0.361296      -1.135680       0.009864      -0.003150      -0.016278       0.019293      -0.049415      -0.005516      -0.003729      -0.005613       0.104879      -0.067397       0.031701       0.035696              9.344187      10.030840       0.604855      -4.405458       7.041441      -0.914022      10.960279          -0.056697
          210              O      14.542690       3.616820      15.554864      -0.535325      31.604175 0.48277163E+03  0.11306138E+05                                 7.955819                            6.759643       0.373289       2.159044                    0.999105      27.475562      71.462482       0.736880       0.354925      -1.141371      -0.007797      -0.017976       0.004418       0.020086       0.014797      -0.047854       0.016212      -0.041830      -0.082611      -0.070821       0.031380       0.039441              9.230300       9.204425       4.304097       1.779501      11.497469       1.863985       6.989006          -0.059220
          211              O      18.044452      15.261734      13.373389      -0.217754      35.338885 0.40855656E+03  0.91871009E+04                                 8.800519                            6.321927      -0.024651       2.118083                    0.995399      23.231151      59.420236       0.742509       0.366841      -1.130747      -0.008682       0.005748       0.123405       0.123843       0.111428      -0.002473       0.000004       0.082594      -0.153322      -0.093328      -0.051081       0.144409             11.650911      19.009411       7.042658       0.532841       8.935934       0.256581       7.007387           0.000010
          212              O      13.164168      13.147740      16.762004      -0.550412      34.784008 0.54217893E+03  0.13091695E+05                                 8.585049                            7.244744       0.257609       2.120104                    0.998136      28.042513      74.440870       0.698744       0.363023      -1.133175       0.010790      -0.000250      -0.018252       0.021204      -0.049906      -0.000372      -0.001722       0.066387       0.099296      -0.076512       0.033102       0.043410             10.169161      10.618439       1.518809      -4.881326       7.691437      -2.660997      12.197609          -0.052073
          213              O      13.429580      11.411126      15.372068      -0.526563      32.227879 0.51595004E+03  0.12295717E+05                                 8.117399                            7.057386       0.310944       2.148427                    0.998012      27.428098      72.157369       0.709984       0.362002      -1.134818       0.007169       0.017962       0.002412       0.019490       0.012715       0.045900      -0.010430      -0.036942      -0.082383      -0.066013       0.029029       0.036983              9.267290       8.599736       3.645237      -1.528320      10.812120      -2.262893       8.390014           0.055408
          214              O      22.672184      17.392098      17.060340      -0.539409      32.456931 0.50438762E+03  0.11946483E+05                                 8.123484                            6.943377       0.457180       2.188029                    0.999173      27.545950      72.131061       0.721476       0.358433      -1.138182      -0.014390       0.009803      -0.015461       0.023285      -0.054871       0.002369       0.011990       0.047456       0.091539      -0.076240       0.030246       0.045995              9.295737       9.908493       1.581484       4.341434       7.493426       1.807099      10.485291           0.054205
          215              O      14.788803       7.793899       8.149921      -0.536378      32.680311 0.50844631E+03  0.12059350E+05                                 8.154995                            6.966803       0.453005       2.188260                    0.999163      27.461551      71.815639       0.721397       0.357975      -1.139246      -0.009637       0.010396      -0.016629       0.021851      -0.049455      -0.002303       0.001627       0.059972       0.112293      -0.076551       0.035347       0.041205              9.415041       8.268036       1.500810       4.014483       7.889827       2.301333      12.087259           0.000016
          216              O      14.891750       9.469554       6.685832      -0.530946      32.087854 0.47903645E+03  0.11196599E+05                                 8.048390                            6.732402       0.369062       2.159179                    0.999159      27.329049      71.005222       0.738560       0.354816      -1.141490      -0.007305      -0.018768       0.009168       0.022128       0.009969      -0.039655       0.020000      -0.012639      -0.144349      -0.071625       0.035067       0.036559              9.520064       8.635061       4.199109       2.232789      12.107425       2.887893       7.817706          -0.000020
          217              O      11.010376       5.520644       3.631768      -0.224961      34.454635 0.38693534E+03  0.85810423E+04                                 8.660066                            6.134863       0.136863       2.171363                    0.996354      23.128942      58.696361       0.757185       0.364756      -1.132676      -0.035271       0.119647       0.026948       0.127615       0.014271       0.112672       0.033124       0.113952      -0.032041      -0.100201      -0.048881       0.149082             11.539856      18.505531       1.035383       7.523738       6.472266       1.374133       9.641771          -0.000049
          218              O       5.470599       7.974121       1.696894      -0.531785      33.154158 0.52393149E+03  0.12541074E+05                                 8.295214                            7.125753       0.252613       2.127942                    0.997863      27.592889      72.886489       0.704089       0.363428      -1.133058       0.015907      -0.016703      -0.000445       0.023069      -0.018529      -0.047010      -0.025225      -0.025573      -0.056171      -0.069359       0.031856       0.037503              9.521957      11.310278      -3.813001       1.885128       8.683698      -1.829932       8.571895          -0.052865
          219              O       5.702232       6.215621       0.298336      -0.524669      32.411438 0.51236441E+03  0.12185846E+05                                 8.149128                            7.026174       0.408461       2.180774                    0.998571      27.371468      71.875619       0.712753       0.361318      -1.135648       0.009690       0.002709       0.016554       0.019372       0.049086       0.005095      -0.003900      -0.005764       0.104790      -0.067035       0.031590       0.035445              9.349933      10.036671      -0.604956       4.408549       7.045146      -0.915357      10.967982           0.056637
          220              O      14.542693       9.515927      10.312426      -0.528658      31.408477 0.47886850E+03  0.11190784E+05                                 7.919518                            6.728822       0.377812       2.162169                    0.999123      27.373420      71.095650       0.739212       0.354563      -1.141786      -0.005887       0.016347      -0.005470       0.018215      -0.016991       0.047595       0.017008      -0.042540      -0.086468      -0.071989       0.030351       0.041639              9.187411       9.163068      -4.285821      -1.773870      11.442085       1.853079       6.957081           0.000016
          221              O      26.087105      13.319780      12.493901      -0.217440      35.305249 0.40816188E+03  0.91757865E+04                                 8.794362                            6.318543      -0.021913       2.119156                    0.995405      23.220838      59.381269       0.742784       0.366803      -1.130804      -0.009369      -0.005223      -0.123832       0.124296      -0.111063       0.002417       0.000392       0.082333      -0.151278      -0.093302      -0.050374       0.143676             11.641867      18.994068      -7.035098      -0.531251       8.928208       0.255961       7.003324           0.000010
          222              O      21.206829      15.433775       9.105286      -0.549833      34.773051 0.54199592E+03  0.13086256E+05                                 8.583407                            7.243851       0.253839       2.119118                    0.998125      28.035332      74.420483       0.698735       0.363056      -1.133142       0.010545       0.000686       0.018201       0.021046       0.049948       0.000656      -0.001849       0.066193       0.099175      -0.076482       0.033084       0.043398             10.166305      10.615424      -1.519285       4.879316       7.690655      -2.660608      12.192838           0.051966
          223              O      21.472232      17.170389      10.495222      -0.526335      32.216405 0.51574021E+03  0.12289712E+05                                 8.116314                            7.056745       0.310260       2.148510                    0.998088      27.420043      72.137929       0.709882       0.362084      -1.134731       0.006915      -0.017133      -0.002288       0.018617      -0.012889      -0.046153      -0.010744      -0.037002      -0.082154      -0.066346       0.029296       0.037050              9.265454       8.598097      -3.644531       1.527290      10.810857      -2.262072       8.387409          -0.055354
          224              O      14.629554      11.189417       8.806950      -0.532213      32.246764 0.50009866E+03  0.11818364E+05                                 8.085376                            6.910762       0.457142       2.190166                    0.999149      27.431093      71.724562       0.723731       0.358119      -1.138554      -0.011526      -0.011065       0.014228       0.021394       0.053862      -0.004231       0.012153       0.049575       0.093530      -0.076338       0.031886       0.044452              9.250960       9.861642      -1.576091      -4.323072       7.456428       1.794769      10.434809          -0.000014

******************************************************
Auxiliary information for the entire system
The total spin magnetic moment of the unit cell is   -0.000012
The total net atomic charge of the unit cell is   -0.000002
Accuracy of reproducing the electrostatic potential in the unit cell:
  The inner radius (bohr) =    5.0000
  The outer radius (bohr) =   12.0000
  Valid grid points have density less than (e/(bohr^3)) =    0.0001
  The number of valid grid points were=       372090
  The rms potential error without charges in kcal/mol is=      3.26049
  The rms potential error with partial charges in kcal/mol is=      0.93522
  The RRMSE value at monopole order=      0.28683
  The rms potential error with partial charges and cloud penetration in kcal/mol is=      0.94927
  The RRMSE value at monopole order with cloud penetration is=      0.29114
  The rms potential error with partial charges and atomic dipoles in kcal/mol is=      0.30966
  The RRMSE value at dipole order=      0.09497
  The rms potential error with partial charges, atomic dipoles and cloud penetration in kcal/mol is=      0.29693
  The RRMSE value at dipole order with cloud penetration=      0.09107

******************************************************
The electron densities and ab initio electrostatic potential were computed in VASP using the PBE functional and
projector augmented wave method. See the main text of the journal article for a description of computational details.
The atomic charges, dipoles, and quadrupoles were computed with the DDEC6 method as described in
(a) T. A. Manz and N. Gabaldon Limas, RSC Adv. 6 (2016) 47771-47801 DOI: 10.1039/c6ra04656h
(b) N. Gabaldon Limas and T. A. Manz, RSC Adv. 8 (2018) 2678-2707 DOI: 10.1039/c7ra11829e.
For each atom in the material, the electron cloud parameters were fit to the spherically averaged atom-in-material
electron density using radial positions for which this density was between 10^-4 and 10^-2 electrons per cubic bohr.
The polarizabilities, dispersion coefficients, and quantum Drude oscillator (QDO) parameters were fit using the MCLF method.
The magnetic structure of the system was optimized in VASP from the default ferromagnetic initial guess using spin polarization.
The atomic spin moments (ASMs) were computed on this optimized magnetic structure using the DDEC6 partition as inputs
to the method of T. A. Manz and D. S. Sholl, J. Chem. Theory Comput. 7 (2011) 4146-4164 DOI: 10.1021/ct200539n.
The RMSE and RRMSE were computed using a uniform grid with Ewald summation.
