# Supplementary material for: A collection of forcefield precursors for metal–organic frameworks
Source: RSC Adv. 2019 Nov 13;9(63):36492–507. doi: 10.1039/c9ra07327b (PMC9075174; doi:10.1039/c9ra07327b)
Supplement: RA-009-C9RA07327B-s6219 [file RA-009-C9RA07327B-s6219.xyz]

   82
jmolscript: load "" {1 1 1} spacegroup "x,y,z" unitcell [{      8.793000     0.000000     0.000000 }, {      2.896718     9.666297     0.000000 }, {      0.284696     0.524699    15.392428 }]
Ni     0.789035     0.948669     5.493250     0.707370
Ni    11.185379     9.242327     9.899178     0.707465
H      6.284857     9.483647     4.509981     0.086066
H      7.545984     7.587321     4.459186     0.123051
H      4.621906     5.672088     6.292425     0.137788
H      3.488076     7.656363     6.427878     0.094717
H      9.772344     3.840065     6.483291     0.103435
H      8.565301     5.811915     6.509458     0.136166
H      5.814067     4.064395     4.245232     0.130513
H      7.114603     2.175234     4.234457     0.081405
H      1.689935     1.958453     2.809118     0.098504
H      1.423059     1.598655     0.591069     0.120866
H     10.496134     8.443009     1.431496     0.125458
H     10.844294     8.901141     3.641848     0.095189
H      5.627996     1.444932     6.063077     0.108967
H      5.689557     0.707349    10.882447     0.086067
H      4.428430     2.603675    10.933242     0.123055
H      7.352508     4.518908     9.100003     0.137786
H      8.486338     2.534633     8.964550     0.094717
H      2.202070     6.350931     8.909137     0.103437
H      3.409113     4.379081     8.882970     0.136170
H      6.160347     6.126601    11.147196     0.130526
H      4.859811     8.015762    11.157971     0.081411
H     10.284479     8.232543    12.583310     0.098508
H     10.551355     8.592341    14.801359     0.120869
H      1.478280     1.747987    13.960932     0.125464
H      1.130120     1.289855    11.750580     0.095187
H      6.346418     8.746064     9.329351     0.108956
C      5.944006     8.711052     4.899410     0.083541
C      6.706126     7.567079     4.857850    -0.200438
C      6.246023     6.410021     5.396585     0.129328
C      5.003440     6.447172     5.947634    -0.179232
C      4.311594     7.643552     5.995351     0.101270
C      8.964632     3.883341     6.023057     0.101412
C      8.241151     5.077706     6.039989    -0.179347
C      7.051169     5.165834     5.364261     0.117914
C      6.623647     4.056780     4.702387    -0.195375
C      7.411190     2.910934     4.719318     0.081462
C      1.092793     1.299591     2.536672     0.104076
C      0.936061     1.083658     1.192913    -0.196963
C      0.091470     0.138618     0.720366     0.107100
C     11.100368     9.105760     1.676235    -0.194586
C     11.319720     9.392962     3.012298     0.094134
C      3.227589     2.370035     6.149275     0.600970
C      3.849077     1.278254     6.986623    -0.043277
C      5.181778     0.961789     6.720334    -0.145559
C      3.209442     0.553324     8.008680    -0.064015
C      1.753693     0.788915     8.341157     0.595847
C      6.030408     1.479944    10.493018     0.083539
C      5.268288     2.623917    10.534578    -0.200425
C      5.728391     3.780975     9.995843     0.129334
C      6.970974     3.743824     9.444794    -0.179212
C      7.662820     2.547444     9.397077     0.101282
C      3.009782     6.307655     9.369371     0.101425
C      3.733263     5.113290     9.352439    -0.179320
C      4.923245     5.025162    10.028167     0.117925
C      5.350767     6.134216    10.690041    -0.195368
C      4.563224     7.280062    10.673110     0.081466
C     10.881621     8.891405    12.855756     0.104058
C     11.038353     9.107338    14.199515    -0.196951
C     11.882944    10.052378    14.672062     0.107101
C      0.874046     1.085236    13.716193    -0.194574
C      0.654694     0.798034    12.380130     0.094116
C      8.746825     7.820961     9.243153     0.600992
C      8.125337     8.912742     8.405805    -0.043343
C      6.792636     9.229207     8.672094    -0.145559
C      8.764972     9.637672     7.383748    -0.063982
C     10.220721     9.402081     7.051271     0.595830
N      4.749679     8.765086     5.463696    -0.217939
N      8.534189     2.796682     5.365954    -0.188847
N      0.455631     0.638682     3.451906    -0.184629
N      7.224735     1.425910     9.928732    -0.217904
N      3.440225     7.394314    10.026474    -0.188816
N     11.518783     9.552314    11.940522    -0.184671
O      2.518152     2.013489     5.160927    -0.613267
O      3.521572     3.525145     6.432496    -0.562053
O      1.037899     1.352302     7.485800    -0.543469
O      1.363253     0.416951     9.480966    -0.557696
O      9.456262     8.177507    10.231501    -0.613168
O      8.452842     6.665851     8.959932    -0.561968
O     10.936515     8.838694     7.906628    -0.543522
O     10.611161     9.774045     5.911462    -0.557758

The following XYZ coordinates are in angstroms. Other properties are in atomic units.
The sperically averaged electron density of each atom fit to a function of the form exp(a - br)
eigen_1, eigen_2 and eigen_3 are the three eigenvalues of traceless quadrupole moment tensor
  atom number  atomic symbol              X              Y              Z     net charge C6 coefficient C8 coefficient C10 coefficient fluctuating dipole atomic polarizability isotropic forcefield polarizability              a              b squared Pearson coefficient          <r^3>          <r^4>         wp_QDO          m_QDO          q_QDO       dipole_x       dipole_y       dipole_z         dipole            Qxy            Qxz            Qyz     Q(x^2-y^2)  Q(3z^2 - R^2)        eigen_1        eigen_2        eigen_3 static polarizability      alpha(xx)      alpha(xy)      alpha(xz)      alpha(yy)      alpha(yz)      alpha(zz) atomic spin moment
            1             Ni       0.789035       0.948669       5.493250       0.707370      91.029468 0.16815792E+04  0.51739196E+05                                16.495457                           13.342737       0.935512       2.158818                    0.991551      47.302363     124.127059       0.501418       0.397012      -1.154049       0.002876       0.028588       0.083301       0.088117       0.092066      -0.032775       0.005217       0.118044       0.033750      -0.118246       0.007457       0.110790             20.890214      22.106896      -4.078889       1.341784      19.992575       1.197730      20.571172          -1.766986
            2             Ni      11.185379       9.242327       9.899178       0.707465      91.033026 0.16816695E+04  0.51742088E+05                                16.495112                           13.342510       0.935474       2.158835                    0.991549      47.301609     124.120669       0.501461       0.396977      -1.154087      -0.002870      -0.028584      -0.083286       0.088102       0.092042      -0.032782       0.005216       0.118021       0.033792      -0.118228       0.007465       0.110763             20.889663      22.106007      -4.078713       1.341851      19.991823       1.197757      20.571160          -1.762881
            3              H       6.284857       9.483647       4.509981       0.086066       1.290001 0.98066020E+01  0.10087909E+03                                 1.924853                            1.805725      -1.151584       2.317622                    0.996269       3.704625      10.472562       0.477538       1.246855      -0.716541       0.022756       0.038631      -0.017950       0.048295       0.006454      -0.013920      -0.012809       0.009140      -0.024519      -0.020082      -0.002921       0.023003              1.987522       1.722679       0.252243      -0.096973       2.535682      -0.337445       1.704204          -0.000352
            4              H       7.545984       7.587321       4.459186       0.123051       1.065883 0.78321283E+01  0.75793170E+02                                 1.671567                            1.599342      -0.855639       2.477018                    0.999372       3.268714       8.820352       0.516799       1.224713      -0.723285       0.031878       0.002744      -0.010249       0.033597       0.000011      -0.012065      -0.006200       0.002873      -0.030654      -0.017939       0.004171       0.013767              1.690000       2.089215       0.004799      -0.340547       1.497648      -0.042336       1.483138          -0.000311
            5              H       4.621906       5.672088       6.292425       0.137788       0.974533 0.68151805E+01  0.65157060E+02                                 1.697105                            1.580395      -1.328989       2.261556                    0.994108       3.643863      10.523540       0.466162       1.374311      -0.687009      -0.013771      -0.029881       0.012908       0.035343      -0.003992      -0.009541      -0.005832       0.001823      -0.030012      -0.016803       0.006142       0.010662              1.768830       1.588634       0.333997      -0.182487       2.296723      -0.276492       1.421134          -0.000251
            6              H       3.488076       7.656363       6.427878       0.094717       1.099467 0.77960020E+01  0.76459724E+02                                 1.789068                            1.651174      -1.080372       2.354665                    0.997013       3.678271      10.477977       0.476212       1.311430      -0.700760      -0.039555      -0.002301       0.022679       0.045653       0.008091      -0.005289      -0.007499       0.007203      -0.041038      -0.016710      -0.001318       0.018028              1.885095       2.449273      -0.218830      -0.520793       1.582069       0.054834       1.623943          -0.000575
            7              H       9.772344       3.840065       6.483291       0.103435       1.065590 0.75074582E+01  0.73215618E+02                                 1.777232                            1.640007      -1.221079       2.298667                    0.995754       3.684336      10.595967       0.467482       1.343476      -0.693910       0.039627      -0.000390       0.025758       0.047265      -0.000841       0.014424       0.010788      -0.006420      -0.003666      -0.019361       0.002235       0.017126              1.865367       2.444603      -0.213418       0.433914       1.594622      -0.038984       1.556877          -0.000316
            8              H       8.565301       5.811915       6.509458       0.136166       0.973549 0.68709951E+01  0.65310574E+02                                 1.654778                            1.557764      -1.096122       2.370340                    0.997686       3.422356       9.605940       0.486550       1.324387      -0.698853       0.013457       0.027277       0.020487       0.036672       0.001845       0.011258       0.002046       0.000031      -0.040127      -0.018470       0.005677       0.012793              1.705505       1.508467       0.203011       0.183295       2.090429       0.379779       1.517621          -0.000419
            9              H       5.814067       4.064395       4.245232       0.130513       1.190543 0.90041409E+01  0.90129942E+02                                 1.804445                            1.721283      -0.895732       2.465954                    0.999107       3.294906       9.011028       0.495891       1.233938      -0.722701      -0.035283      -0.002330      -0.012221       0.037412      -0.001183       0.014704       0.006913      -0.001590      -0.023326      -0.019690       0.005304       0.014385              1.815902       2.191711      -0.029870       0.368498       1.616043       0.022612       1.639951          -0.000313
           10              H       7.114603       2.175234       4.234457       0.081405       1.307659 0.96904393E+01  0.99223125E+02                                 1.933057                            1.786813      -1.067689       2.356261                    0.996644       3.666030      10.283672       0.484162       1.235509      -0.719372      -0.019302      -0.035092      -0.020621       0.045047       0.002434       0.014505       0.011386       0.005049      -0.016871      -0.019289      -0.000203       0.019493              2.015923       1.684874       0.165459       0.083507       2.470528       0.534371       1.892367          -0.000576
           11              H       1.689935       1.958453       2.809118       0.098504       1.292529 0.93679782E+01  0.94414503E+02                                 1.871842                            1.722734      -1.056531       2.375208                    0.997374       3.450421       9.374025       0.511554       1.188014      -0.731832       0.031194       0.033234       0.014053       0.047698       0.015151      -0.005574      -0.004314      -0.004804      -0.003932      -0.014857      -0.003560       0.018417              1.939103       1.901300       0.490275       0.358607       1.954532       0.352733       1.961475          -0.000456
           12              H       1.423059       1.598655       0.591069       0.120866       1.080760 0.76446706E+01  0.72600872E+02                                 1.601307                            1.511514      -0.853943       2.474118                    0.999284       3.147515       8.070619       0.575475       1.120719      -0.748998       0.017554       0.019967      -0.021168       0.033984       0.016002      -0.001513      -0.001480      -0.003004       0.011950      -0.018065       0.003560       0.014505              1.629813       1.421235       0.224631      -0.218872       1.446300      -0.213062       2.021905          -0.000354
           13              H      10.496134       8.443009       1.431496       0.125458       1.048103 0.74618687E+01  0.70563483E+02                                 1.579964                            1.502822      -0.864502       2.474234                    0.999281       3.127660       8.049553       0.570657       1.135007      -0.745295      -0.022355      -0.025086      -0.007849       0.034506       0.015383      -0.001695      -0.001286      -0.002721       0.011929      -0.017438       0.003541       0.013897              1.588854       1.516632       0.336896       0.137602       1.560694       0.176078       1.689235          -0.000340
           14              H      10.844294       8.901141       3.641848       0.095189       1.198710 0.84837586E+01  0.83822032E+02                                 1.807390                            1.657632      -1.017870       2.388472                    0.997978       3.476602       9.503694       0.510408       1.214561      -0.724220      -0.024292      -0.026188       0.031271       0.047474       0.016743      -0.001046      -0.004436      -0.004647      -0.006910      -0.016091      -0.002738       0.018829              1.908887       1.692880       0.259486      -0.424721       1.657379      -0.362406       2.376401          -0.000372
           15              H       5.627996       1.444932       6.063077       0.108967       0.992362 0.73677743E+01  0.71779108E+02                                 1.713681                            1.640157      -1.282503       2.264159                    0.995026       3.783208      11.005531       0.459175       1.369197      -0.688104       0.015296       0.019434      -0.023655       0.034224       0.000059       0.003152      -0.009737       0.003495       0.016460      -0.010747      -0.001241       0.011989              1.754560       1.881576       0.230389      -0.334332       1.703755      -0.334966       1.678349          -0.000050
           16              H       5.689557       0.707349      10.882447       0.086067       1.289971 0.98063041E+01  0.10087508E+03                                 1.924812                            1.805690      -1.151563       2.317636                    0.996269       3.704546      10.472230       0.477546       1.246844      -0.716544      -0.022758      -0.038631       0.017953       0.048297       0.006454      -0.013921      -0.012810       0.009136      -0.024518      -0.020082      -0.002922       0.023004              1.987476       1.722645       0.252237      -0.096970       2.535612      -0.337433       1.704172          -0.000344
           17              H       4.428430       2.603675      10.933242       0.123055       1.065836 0.78316664E+01  0.75787398E+02                                 1.671503                            1.599284      -0.855593       2.477045                    0.999372       3.268610       8.819925       0.516815       1.224696      -0.723289      -0.031879      -0.002744       0.010249       0.033598       0.000010      -0.012065      -0.006200       0.002875      -0.030652      -0.017938       0.004171       0.013767              1.689934       2.089127       0.004798      -0.340528       1.497590      -0.042333       1.483085          -0.000306
           18              H       7.352508       4.518908       9.100003       0.137786       0.974515 0.68150228E+01  0.65155107E+02                                 1.697081                            1.580374      -1.328958       2.261575                    0.994109       3.643792      10.523263       0.466166       1.374307      -0.687010       0.013770       0.029880      -0.012912       0.035343      -0.003992      -0.009540      -0.005832       0.001822      -0.030013      -0.016803       0.006142       0.010661              1.768802       1.588609       0.333990      -0.182483       2.296680      -0.276489       1.421116          -0.000248
           19              H       8.486338       2.534633       8.964550       0.094717       1.099456 0.77959091E+01  0.76458586E+02                                 1.789058                            1.651167      -1.080363       2.354672                    0.997013       3.678239      10.477871       0.476212       1.311433      -0.700759       0.039554       0.002304      -0.022682       0.045654       0.008092      -0.005287      -0.007500       0.007205      -0.041036      -0.016710      -0.001319       0.018029              1.885083       2.449256      -0.218826      -0.520789       1.582058       0.054832       1.623935          -0.000571
           20              H       2.202070       6.350931       8.909137       0.103437       1.065554 0.75071455E+01  0.73211802E+02                                 1.777196                            1.639977      -1.221032       2.298696                    0.995754       3.684246      10.595651       0.467485       1.343483      -0.693909      -0.039626       0.000387      -0.025764       0.047267      -0.000839       0.014424       0.010789      -0.006417      -0.003660      -0.019360       0.002232       0.017128              1.865326       2.444542      -0.213408       0.433902       1.594589      -0.038982       1.556848          -0.000314
           21              H       3.409113       4.379081       8.882970       0.136170       0.973543 0.68709368E+01  0.65309910E+02                                 1.654774                            1.557760      -1.096182       2.370317                    0.997686       3.422334       9.605884       0.486549       1.324392      -0.698852      -0.013456      -0.027276      -0.020489       0.036673       0.001846       0.011258       0.002043       0.000031      -0.040132      -0.018471       0.005678       0.012793              1.705502       1.508463       0.203013       0.183295       2.090425       0.379781       1.517619          -0.000417
           22              H       6.160347       6.126601      11.147196       0.130526       1.190395 0.90026606E+01  0.90110655E+02                                 1.804224                            1.721084      -0.895688       2.465978                    0.999107       3.294693       9.009972       0.495948       1.233856      -0.722719       0.035282       0.002329       0.012223       0.037412      -0.001183       0.014706       0.006912      -0.001587      -0.023319      -0.019689       0.005303       0.014386              1.815676       2.191412      -0.029864       0.368428       1.615853       0.022607       1.639764          -0.000305
           23              H       4.859811       8.015762      11.157971       0.081411       1.307613 0.96899927E+01  0.99217180E+02                                 1.932997                            1.786760      -1.067669       2.356276                    0.996645       3.665925      10.283229       0.484175       1.235493      -0.719376       0.019305       0.035092       0.020624       0.045050       0.002435       0.014506       0.011386       0.005048      -0.016866      -0.019289      -0.000205       0.019494              2.015858       1.684825       0.165457       0.083505       2.470438       0.534347       1.892311          -0.000570
           24              H      10.284479       8.232543      12.583310       0.098508       1.292426 0.93670392E+01  0.94401988E+02                                 1.871683                            1.722601      -1.056448       2.375245                    0.997375       3.450271       9.373244       0.511598       1.187951      -0.731847      -0.031195      -0.033234      -0.014050       0.047698       0.015153      -0.005573      -0.004314      -0.004804      -0.003937      -0.014858      -0.003560       0.018419              1.938930       1.901136       0.490209       0.358555       1.954362       0.352683       1.961293          -0.000447
           25              H      10.551355       8.592341      14.801359       0.120869       1.080728 0.76443718E+01  0.72597225E+02                                 1.601267                            1.511477      -0.853923       2.474131                    0.999284       3.147459       8.070394       0.575486       1.120709      -0.749001      -0.017554      -0.019967       0.021170       0.033985       0.016002      -0.001514      -0.001480      -0.003003       0.011949      -0.018064       0.003559       0.014505              1.629772       1.421203       0.224624      -0.218866       1.446266      -0.213056       2.021848          -0.000351
           26              H       1.478280       1.747987      13.960932       0.125464       1.048076 0.74616016E+01  0.70560107E+02                                 1.579913                            1.502776      -0.864496       2.474236                    0.999281       3.127613       8.049302       0.570678       1.134979      -0.745302       0.022355       0.025085       0.007851       0.034506       0.015383      -0.001695      -0.001286      -0.002722       0.011927      -0.017438       0.003541       0.013897              1.588802       1.516584       0.336880       0.137597       1.560644       0.176071       1.689178          -0.000336
           27              H       1.130120       1.289855      11.750580       0.095187       1.198702 0.84836763E+01  0.83820792E+02                                 1.807360                            1.657608      -1.017835       2.388485                    0.997978       3.476576       9.503516       0.510420       1.214537      -0.724226       0.024293       0.026189      -0.031269       0.047474       0.016743      -0.001046      -0.004437      -0.004646      -0.006912      -0.016090      -0.002739       0.018829              1.908853       1.692852       0.259478      -0.424709       1.657352      -0.362396       2.376355          -0.000364
           28              H       6.346418       8.746064       9.329351       0.108956       0.992401 0.73681104E+01  0.71783003E+02                                 1.713705                            1.640178      -1.282485       2.264157                    0.995026       3.783264      11.005643       0.459181       1.369168      -0.688110      -0.015298      -0.019435       0.023653       0.034223       0.000058       0.003151      -0.009737       0.003496       0.016461      -0.010747      -0.001241       0.011988              1.754585       1.881603       0.230395      -0.334340       1.703778      -0.334975       1.678372          -0.000045
           29              C       5.944006       8.711052       4.899410       0.083541      26.050284 0.34085222E+03  0.76091690E+04                                 7.849285                            6.306971      -0.080455       1.980289                    0.999593      26.939652      77.737053       0.626943       0.437630      -1.041578      -0.024885      -0.012756       0.042949       0.051250       0.034047       0.015728      -0.012580       0.015769       0.068486      -0.051564       0.020906       0.030657              8.941588       9.466649      -2.242296      -1.390095      12.084644      -0.797164       5.273472           0.003468
           30              C       6.706126       7.567079       4.857850      -0.200438      32.676688 0.43194307E+03  0.10161479E+05                                 8.928849                            6.960083       0.198755       2.035707                    0.999423      29.826618      86.410153       0.619073       0.420565      -1.059171       0.001968       0.016346       0.027917       0.032410       0.010335      -0.010659       0.002406       0.045499      -0.007424      -0.024791      -0.004558       0.029349             10.403292       9.623524      -2.556880      -1.448079      15.926761      -1.440321       5.659591          -0.002588
           31              C       6.246023       6.410021       5.396585       0.129328      34.356907 0.37525986E+03  0.84974383E+04                                 9.431972                            6.593932      -0.103234       1.998738                    0.999271      25.499806      71.772988       0.622533       0.434498      -1.053728       0.006267      -0.001018       0.017833       0.018930       0.005117       0.025334       0.015412      -0.010411       0.007453      -0.028960      -0.003078       0.032037             12.254486      11.867511      -5.466714      -1.613762      19.269344      -0.967894       5.626602           0.004963
           32              C       5.003440       6.447172       5.947634      -0.179232      33.249104 0.43489624E+03  0.10255605E+05                                 9.096247                            7.030800       0.132282       2.029352                    0.998689      29.328819      85.265955       0.609362       0.426241      -1.054885       0.002721       0.016305       0.006521       0.017770       0.008540       0.008005       0.001133      -0.011378       0.020078      -0.015606       0.003157       0.012449             10.744546      11.675727      -3.203282      -2.243025      14.934977      -0.598045       5.622936          -0.002793
           33              C       4.311594       7.643552       5.995351       0.101270      26.440193 0.32852151E+03  0.72535553E+04                                 7.935143                            6.192673       0.096027       2.054056                    0.999580      26.037145      74.281126       0.633717       0.437748      -1.043389       0.042797       0.027568      -0.003381       0.051020       0.024891       0.014422       0.010923       0.042345       0.086598      -0.047320       0.005201       0.042118              9.330998       9.851798      -2.583126      -2.085441      12.675923      -0.825493       5.465272           0.003190
           34              C       8.964632       3.883341       6.023057       0.101412      28.085934 0.34243995E+03  0.76293088E+04                                 8.263382                            6.328029       0.039084       2.036648                    0.999262      26.113901      74.504346       0.626934       0.438514      -1.044354      -0.031925      -0.030437      -0.017103       0.047309       0.020762      -0.008765      -0.002118       0.023418       0.085317      -0.038159       0.006274       0.031885              9.840255      10.314350      -3.186978       1.950562      13.434922       1.164318       5.771492           0.003405
           35              C       8.241151       5.077706       6.039989      -0.179347      33.457239 0.43505600E+03  0.10227204E+05                                 9.033329                            6.959909       0.223963       2.052959                    0.999489      29.209217      83.894545       0.624024       0.417535      -1.063774      -0.007566      -0.015601       0.020242       0.026653       0.015209       0.002733       0.005805      -0.001568       0.010005      -0.017108       0.000685       0.016423             10.699723      11.331957      -3.848941       2.244418      14.600573       1.015046       6.166638          -0.002796
           36              C       7.051169       5.165834       5.364261       0.117914      35.185912 0.38376117E+03  0.87259432E+04                                 9.539240                            6.641071      -0.092652       1.997569                    0.999305      25.671361      72.059414       0.625041       0.430969      -1.057427      -0.010554      -0.000397       0.018487       0.021291       0.005841      -0.021044      -0.014749      -0.008325      -0.015427      -0.026173      -0.001674       0.027847             12.412394      11.648671      -5.769618       1.669839      19.442052       1.456098       6.146460           0.004618
           37              C       6.623647       4.056780       4.702387      -0.195375      33.115448 0.42688974E+03  0.10006769E+05                                 8.979708                            6.895576       0.227918       2.046134                    0.999560      29.660000      85.597098       0.625563       0.417693      -1.061659      -0.011594      -0.018961       0.029050       0.036577       0.007462       0.013530      -0.000775       0.037795      -0.021034      -0.018315      -0.010381       0.028696             10.502664       9.557463      -2.890242       1.395234      15.854746       1.942752       6.095784          -0.002861
           38              C       7.411190       2.910934       4.719318       0.081462      26.707456 0.32781422E+03  0.72237306E+04                                 7.888728                            6.115112       0.139676       2.054595                    0.999735      26.372438      74.814474       0.649771       0.427772      -1.050917       0.015636       0.013516       0.045536       0.050007       0.036973      -0.015633       0.005583       0.017112       0.055710      -0.050168       0.015771       0.034398              9.122121       9.297043      -2.735378       1.554922      12.138399       1.400573       5.930920           0.002743
           39              C       1.092793       1.299591       2.536672       0.104076      27.424695 0.30372144E+03  0.65618512E+04                                 8.058143                            5.894312       0.120089       2.066061                    0.999559      25.476289      71.403139       0.660896       0.428965      -1.050898      -0.026877      -0.033546       0.019588       0.047238      -0.012809       0.008008       0.000459       0.003793      -0.128750      -0.043934       0.009094       0.034841             10.018315       6.311956       2.083840       0.976779       6.560944       1.245086      17.182045           0.005307
           40              C       0.936061       1.083658       1.192913      -0.196963      35.723645 0.41391420E+03  0.96020683E+04                                 9.433049                            6.767662       0.217916       2.040466                    0.999815      29.283146      83.332470       0.636288       0.414952      -1.066281      -0.002461      -0.004137       0.011240       0.012227       0.011348      -0.017865      -0.022422      -0.001706      -0.002270      -0.023981      -0.010824       0.034805             12.086868       6.933439       2.382683       2.082615       7.377644       2.648283      21.949520          -0.001788
           41              C       0.091470       0.138618       0.720366       0.107100      39.382884 0.37599466E+03  0.84847249E+04                                10.247965                            6.502362      -0.074575       1.995057                    0.999395      25.697353      71.280334       0.643662       0.421689      -1.065834       0.002412       0.002398       0.002557       0.004255      -0.000324       0.001465      -0.000940      -0.001919       0.015720      -0.003831      -0.001779       0.005609             15.603138       7.286274       2.222308       2.037819       7.723807       3.178312      31.799334           0.008947
           42              C      11.100368       9.105760       1.676235      -0.194586      35.678464 0.41983316E+03  0.97623159E+04                                 9.408902                            6.797879       0.248870       2.049970                    0.999798      29.261871      83.044538       0.638159       0.412764      -1.068971       0.005120       0.002121       0.004873       0.007380       0.018612       0.008000       0.008291      -0.005504      -0.051420      -0.019976      -0.010205       0.030182             12.225153       6.728990       1.996214       0.153387       6.928375       0.880922      23.018094          -0.002001
           43              C      11.319720       9.392962       3.012298       0.094134      28.030715 0.32004384E+03  0.69985579E+04                                 8.175818                            6.048300       0.106607       2.053401                    0.999713      25.827988      72.589493       0.653459       0.428636      -1.052154       0.033977       0.034122      -0.004866       0.048399      -0.019682      -0.019187      -0.016051       0.003459      -0.100214      -0.047400       0.010740       0.036660             10.184536       6.488986       2.108382       0.461796       6.704916       1.106015      17.359707           0.005838
           44              C       3.227589       2.370035       6.149275       0.600970      24.342942 0.25776314E+03  0.54072510E+04                                 7.813429                            5.768082      -0.386567       1.923003                    0.998881      23.109409      66.277330       0.603222       0.484031      -1.007928      -0.020574       0.035375      -0.048904       0.063767      -0.017190      -0.090358       0.006682       0.147686       0.012882      -0.078432      -0.057519       0.135951              9.346141       8.835078       0.811896       3.306826      12.118490       0.240888       7.084856          -0.002921
           45              C       3.849077       1.278254       6.986623      -0.043277      38.527187 0.50156982E+03  0.12201256E+05                                10.006541                            7.546945      -0.259506       1.907559                    0.998685      28.833679      83.875096       0.591277       0.425836      -1.059979       0.024813      -0.027390       0.020504       0.042265       0.017636       0.012826       0.031908      -0.023015       0.017444      -0.026470      -0.020320       0.046791             12.356279      17.312641      -3.258015       0.088975      11.204953      -3.641565       8.551242          -0.000676
           46              C       5.181778       0.961789       6.720334      -0.145559      36.124957 0.47597061E+03  0.11552607E+05                                 9.763011                            7.465737      -0.209689       1.898035                    0.998632      31.101458      93.632608       0.574658       0.439133      -1.040505      -0.006295      -0.007584       0.022251       0.024336       0.031437       0.004014       0.006390      -0.014193       0.083189      -0.046103       0.014209       0.031894             12.034930      19.294618      -3.649628      -0.157390       9.535170      -2.423713       7.275000          -0.000842
           47              C       3.209442       0.553324       8.008680      -0.064015      39.227438 0.49161057E+03  0.11890876E+05                                10.123886                            7.433300      -0.031196       1.982140                    0.999242      28.764528      83.245454       0.600814       0.421477      -1.063451       0.049038      -0.017304      -0.007112       0.052485       0.006235       0.001475       0.010025      -0.015971       0.024147      -0.014355      -0.002791       0.017146             13.170518      21.668655      -2.933221      -1.810391       9.419290      -2.597332       8.423609          -0.003445
           48              C       1.753693       0.788915       8.341157       0.595847      23.684100 0.25052459E+03  0.52137017E+04                                 7.692853                            5.658056      -0.074557       2.030981                    0.999506      22.727756      64.744519       0.614179       0.479198      -1.011314      -0.069334       0.004693       0.020152       0.072356       0.024010       0.014880       0.043815      -0.146244      -0.122317      -0.063060      -0.048024       0.111084              9.606683      14.310951      -1.617185      -1.459072       5.669758      -1.718668       8.839341          -0.006303
           49              C       6.030408       1.479944      10.493018       0.083539      26.050156 0.34085188E+03  0.76091516E+04                                 7.849241                            6.306963      -0.080445       1.980293                    0.999593      26.939520      77.736355       0.626945       0.437629      -1.041580       0.024882       0.012760      -0.042948       0.051248       0.034047       0.015724      -0.012586       0.015777       0.068508      -0.051568       0.020911       0.030657              8.941495       9.466594      -2.242239      -1.390084      12.084433      -0.797157       5.273458           0.003469
           50              C       5.268288       2.623917      10.534578      -0.200425      32.675808 0.43193150E+03  0.10161127E+05                                 8.928674                            6.959990       0.198744       2.035710                    0.999423      29.826073      86.407916       0.619078       0.420565      -1.059172      -0.001972      -0.016349      -0.027918       0.032413       0.010332      -0.010655       0.002405       0.045494      -0.007394      -0.024790      -0.004550       0.029340             10.403028       9.623298      -2.556780      -1.448038      15.926281      -1.440295       5.659504          -0.002576
           51              C       5.728391       3.780975       9.995843       0.129334      34.356104 0.37525284E+03  0.84972310E+04                                 9.431813                            6.593866      -0.103221       1.998748                    0.999271      25.499448      71.771537       0.622537       0.434498      -1.053729      -0.006273       0.001018      -0.017843       0.018941       0.005119       0.025334       0.015413      -0.010413       0.007487      -0.028957      -0.003084       0.032041             12.254188      11.867282      -5.466535      -1.613733      19.268757      -0.967887       5.626525           0.004951
           52              C       6.970974       3.743824       9.444794      -0.179212      33.247862 0.43487924E+03  0.10255098E+05                                 9.096027                            7.030671       0.132283       2.029364                    0.998688      29.328106      85.263269       0.609367       0.426242      -1.054885      -0.002725      -0.016308      -0.006542       0.017781       0.008534       0.008009       0.001136      -0.011370       0.020109      -0.015605       0.003150       0.012455             10.744221      11.675416      -3.203148      -2.242964      14.934424      -0.598043       5.622824          -0.002782
           53              C       7.662820       2.547444       9.397077       0.101282      26.439659 0.32851501E+03  0.72533777E+04                                 7.935071                            6.192644       0.095978       2.054049                    0.999580      26.036750      74.279887       0.633713       0.437752      -1.043386      -0.042805      -0.027567       0.003366       0.051025       0.024897       0.014429       0.010919       0.042342       0.086631      -0.047328       0.005199       0.042129              9.330872       9.851687      -2.583051      -2.085419      12.675689      -0.825505       5.465240           0.003190
           54              C       3.009782       6.307655       9.369371       0.101425      28.085184 0.34243027E+03  0.76290314E+04                                 8.263234                            6.327942       0.039095       2.036660                    0.999262      26.113364      74.502261       0.626938       0.438515      -1.044355       0.031933       0.030437       0.017085       0.047308       0.020770      -0.008769      -0.002115       0.023415       0.085355      -0.038172       0.006275       0.031897              9.840043      10.314069      -3.186832       1.950512      13.434647       1.164330       5.771412           0.003407
           55              C       3.733263       5.113290       9.352439      -0.179320      33.456039 0.43503894E+03  0.10226706E+05                                 9.033159                            6.959811       0.223889       2.052949                    0.999489      29.208478      83.892109       0.624023       0.417540      -1.063771       0.007570       0.015605      -0.020260       0.026670       0.015206       0.002727       0.005790      -0.001558       0.010030      -0.017108       0.000701       0.016407             10.699473      11.331656      -3.848760       2.244369      14.600212       1.015060       6.166552          -0.002786
           56              C       4.923245       5.025162      10.028167       0.117925      35.184917 0.38375175E+03  0.87256664E+04                                 9.539046                            6.640985      -0.092619       1.997586                    0.999306      25.670929      72.057695       0.625046       0.430969      -1.057429       0.010559       0.000395      -0.018493       0.021299       0.005845      -0.021047      -0.014751      -0.008328      -0.015387      -0.026171      -0.001684       0.027854             12.412054      11.648371      -5.769416       1.669801      19.441439       1.456054       6.146352           0.004614
           57              C       5.350767       6.134216      10.690041      -0.195368      33.114759 0.42688201E+03  0.10006517E+05                                 8.979560                            6.895517       0.227963       2.046153                    0.999560      29.659465      85.594536       0.625567       0.417693      -1.061661       0.011594       0.018962      -0.029045       0.036573       0.007459       0.013527      -0.000776       0.037785      -0.020988      -0.018314      -0.010370       0.028684             10.502443       9.557144      -2.890132       1.395144      15.854484       1.942745       6.095699          -0.002846
           58              C       4.563224       7.280062      10.673110       0.081466      26.707139 0.32781129E+03  0.72236402E+04                                 7.888644                            6.115080       0.139697       2.054604                    0.999735      26.372182      74.813286       0.649774       0.427771      -1.050919      -0.015633      -0.013520      -0.045535       0.050006       0.036974      -0.015630       0.005583       0.017116       0.055746      -0.050174       0.015778       0.034396              9.121982       9.296859      -2.735255       1.554891      12.138204       1.400580       5.930884           0.002749
           59              C      10.881621       8.891405      12.855756       0.104058      27.424818 0.30372492E+03  0.65619256E+04                                 8.058082                            5.894296       0.120140       2.066072                    0.999559      25.476389      71.402723       0.660907       0.428958      -1.050906       0.026877       0.033547      -0.019580       0.047235      -0.012803       0.008010       0.000455       0.003791      -0.128767      -0.043940       0.009102       0.034838             10.018229       6.311869       2.083768       0.976713       6.560855       1.245016      17.181962           0.005293
           60              C      11.038353       9.107338      14.199515      -0.196951      35.722791 0.41390329E+03  0.96017440E+04                                 9.432888                            6.767570       0.217895       2.040466                    0.999815      29.282674      83.330592       0.636293       0.414952      -1.066283       0.002463       0.004134      -0.011239       0.012226       0.011342      -0.017864      -0.022419      -0.001706      -0.002265      -0.023980      -0.010819       0.034799             12.086644       6.933313       2.382620       2.082524       7.377508       2.648178      21.949112          -0.001771
           61              C      11.882944      10.052378      14.672062       0.107101      39.382690 0.37599163E+03  0.84846443E+04                                10.247978                            6.502368      -0.074606       1.995047                    0.999395      25.697179      71.279937       0.643657       0.421693      -1.065831      -0.002412      -0.002397      -0.002555       0.004253      -0.000336       0.001464      -0.000942      -0.001918       0.015677      -0.003825      -0.001772       0.005596             15.603191       7.286266       2.222287       2.037829       7.723797       3.178325      31.799512           0.008908
           62              C       0.874046       1.085236      13.716193      -0.194574      35.677759 0.41982323E+03  0.97620146E+04                                 9.408751                            6.797777       0.248858       2.049970                    0.999798      29.261491      83.042800       0.638167       0.412761      -1.068974      -0.005119      -0.002123      -0.004871       0.007378       0.018607       0.008002       0.008294      -0.005506      -0.051409      -0.019975      -0.010202       0.030177             12.224968       6.728873       1.996159       0.153398       6.928251       0.880917      23.017781          -0.001978
           63              C       0.654694       0.798034      12.380130       0.094116      28.030904 0.32004711E+03  0.69986429E+04                                 8.175825                            6.048314       0.106623       2.053401                    0.999713      25.828171      72.589931       0.653462       0.428633      -1.052156      -0.033977      -0.034120       0.004872       0.048398      -0.019678      -0.019188      -0.016056       0.003462      -0.100224      -0.047405       0.010746       0.036658             10.184551       6.488974       2.108358       0.461808       6.704897       1.106023      17.359782           0.005819
           64              C       8.746825       7.820961       9.243153       0.600992      24.342590 0.25775988E+03  0.54071526E+04                                 7.813337                            5.768040      -0.386504       1.923030                    0.998881      23.108848      66.275024       0.603226       0.484030      -1.007931       0.020580      -0.035370       0.048903       0.063766      -0.017187      -0.090357       0.006696       0.147693       0.012948      -0.078441      -0.057512       0.135953              9.346003       8.834928       0.811869       3.306785      12.118289       0.240900       7.084793          -0.002904
           65              C       8.125337       8.912742       8.405805      -0.043343      38.529216 0.50160202E+03  0.12202242E+05                                10.006883                            7.547192      -0.259489       1.907554                    0.998685      28.834735      83.879027       0.591266       0.425836      -1.059979      -0.024819       0.027373      -0.020521       0.042265       0.017623       0.012825       0.031895      -0.023011       0.017432      -0.026452      -0.020319       0.046771             12.356713      17.313387      -3.258105       0.088953      11.205258      -3.641653       8.551494          -0.000664
           66              C       6.792636       9.229207       8.672094      -0.145559      36.125086 0.47597238E+03  0.11552651E+05                                 9.762954                            7.465693      -0.209585       1.898060                    0.998633      31.101719      93.633132       0.574667       0.439127      -1.040510       0.006292       0.007576      -0.022274       0.024354       0.031436       0.004004       0.006382      -0.014187       0.083201      -0.046104       0.014219       0.031885             12.034835      19.294427      -3.649559      -0.157414       9.535101      -2.423701       7.274977          -0.000837
           67              C       8.764972       9.637672       7.383748      -0.063982      39.226183 0.49159147E+03  0.11890290E+05                                10.123657                            7.433138      -0.031118       1.982169                    0.999243      28.763928      83.243078       0.600823       0.421475      -1.063453      -0.049044       0.017292       0.007096       0.052485       0.006247       0.001479       0.010031      -0.015983       0.024153      -0.014368      -0.002790       0.017158             13.170215      21.668168      -2.933114      -1.810388       9.419054      -2.597254       8.423425          -0.003452
           68              C      10.220721       9.402081       7.051271       0.595830      23.684111 0.25052447E+03  0.52137019E+04                                 7.692859                            5.658055      -0.074588       2.030969                    0.999506      22.727875      64.745015       0.614179       0.479198      -1.011314       0.069339      -0.004709      -0.020139       0.072357       0.024004       0.014880       0.043813      -0.146226      -0.122369      -0.063057      -0.048023       0.111080              9.606700      14.311009      -1.617177      -1.459091       5.669762      -1.718660       8.839329          -0.006288
           69              N       4.749679       8.765086       5.463696      -0.217939      34.883714 0.52725046E+03  0.12821980E+05                                 9.016488                            7.508731      -0.103271       1.985347                    0.999158      28.218794      78.714395       0.628088       0.401003      -1.089877       0.081646      -0.115407       0.007483       0.141566       0.055784      -0.013937      -0.009079       0.057548       0.100259      -0.079480       0.021954       0.057526             10.407311      11.508259      -1.820065      -1.837156      13.096544      -1.348981       6.617130          -0.039427
           70              N       8.534189       2.796682       5.365954      -0.188847      35.680312 0.49633866E+03  0.11886567E+05                                 9.189741                            7.306153      -0.028704       2.023589                    0.999052      27.447785      75.921746       0.634157       0.403302      -1.088571      -0.070767       0.112609       0.020757       0.134609       0.055893       0.009951      -0.005051       0.060858       0.102694      -0.081525       0.032475       0.049050             10.831891      11.608706      -2.447708       2.705276      13.534084       1.501225       7.352883          -0.041197
           71              N       0.455631       0.638682       3.451906      -0.184629      36.404488 0.49063493E+03  0.11719204E+05                                 9.326807                            7.259030      -0.178528       1.975915                    0.998731      27.378865      75.698043       0.636702       0.402745      -1.088656      -0.014679      -0.024660      -0.129678       0.132815       0.011238      -0.021411      -0.016860       0.018790      -0.242754      -0.086244       0.026105       0.060139             11.379817       7.856708       2.289664       0.606716       8.201326       0.922275      18.081416          -0.036222
           72              N       7.224735       1.425910       9.928732      -0.217904      34.882587 0.52723147E+03  0.12821379E+05                                 9.016241                            7.508564      -0.103265       1.985359                    0.999157      28.218163      78.711722       0.628100       0.400999      -1.089881      -0.081641       0.115396      -0.007490       0.141554       0.055771      -0.013942      -0.009085       0.057539       0.100241      -0.079464       0.021940       0.057524             10.406957      11.507910      -1.819908      -1.837106      13.095971      -1.348965       6.616991          -0.039374
           73              N       3.440225       7.394314      10.026474      -0.188816      35.679175 0.49632162E+03  0.11886027E+05                                 9.189469                            7.305978      -0.028683       2.023603                    0.999052      27.447236      75.919188       0.634173       0.403297      -1.088578       0.070767      -0.112596      -0.020765       0.134599       0.055881       0.009956      -0.005047       0.060844       0.102678      -0.081508       0.032464       0.049044             10.831505      11.608228      -2.447495       2.705179      13.533575       1.501225       7.352712          -0.041133
           74              N      11.518783       9.552314      11.940522      -0.184671      36.405785 0.49065501E+03  0.11719827E+05                                 9.327100                            7.259237      -0.178595       1.975881                    0.998731      27.379515      75.700807       0.636684       0.402751      -1.088650       0.014664       0.024667       0.129654       0.132791       0.011238      -0.021401      -0.016859       0.018795      -0.242684      -0.086218       0.026092       0.060126             11.380232       7.856884       2.289673       0.606789       8.201509       0.922353      18.082305          -0.036124
           75              O       2.518152       2.013489       5.160927      -0.613267      42.737163 0.63631730E+03  0.16019054E+05                                 9.817938                            7.884291      -0.011067       2.011826                    0.996943      29.723652      81.007779       0.664141       0.366339      -1.128711       0.008364       0.004632       0.033983       0.035302       0.042562      -0.000500       0.059984       0.123504       0.039487      -0.108961       0.033296       0.075665             11.599371      14.071345       2.832712       5.621200       9.281990       2.369049      11.444779          -0.035576
           76              O       3.521572       3.525145       6.432496      -0.562053      36.278683 0.50531391E+03  0.11918062E+05                                 8.595606                            6.874808       0.922425       2.344118                    0.997698      27.308669      70.277607       0.740407       0.350745      -1.149731      -0.013321      -0.020331      -0.012992       0.027560       0.031904      -0.087213       0.070736       0.002166      -0.105571      -0.137256       0.047942       0.089315             10.109024       7.796630       3.524809       0.841055      16.872603       1.700651       5.657839          -0.013233
           77              O       1.037899       1.352302       7.485800      -0.543469      40.475154 0.64688158E+03  0.16358968E+05                                 9.568004                            8.060340      -0.183437       1.987391                    0.995846      28.472108      77.878387       0.643075       0.376628      -1.120457       0.005001      -0.008787       0.006127       0.011822       0.007698       0.045195       0.005622      -0.084167       0.084266      -0.076015       0.025260       0.050755             11.147288      13.252707      -3.037615       2.972889       8.542488      -2.368275      11.646671          -0.032817
           78              O       1.363253       0.416951       9.480966      -0.557696      42.770885 0.61676166E+03  0.15366452E+05                                 9.831315                            7.764600       0.052528       2.057766                    0.996560      28.368508      76.270461       0.670653       0.366566      -1.131445      -0.021788       0.001839      -0.041121       0.046573       0.027875      -0.033046       0.003028      -0.067839       0.058401      -0.065838       0.025048       0.040790             11.750119      13.367242       1.378868      -5.791177       7.614257      -2.552390      14.268858          -0.042806
           79              O       9.456262       8.177507      10.231501      -0.613168      42.731920 0.63622718E+03  0.16016176E+05                                 9.817071                            7.883681      -0.011139       2.011832                    0.996942      29.721917      81.000821       0.664175       0.366334      -1.128718      -0.008391      -0.004639      -0.033972       0.035299       0.042572      -0.000507       0.059964       0.123490       0.039519      -0.108949       0.033295       0.075653             11.598241      14.069871       2.832321       5.620590       9.281049       2.368762      11.443804          -0.035537
           80              O       8.452842       6.665851       8.959932      -0.561968      36.274074 0.50523933E+03  0.11915847E+05                                 8.594870                            6.874292       0.922417       2.344152                    0.997697      27.306912      70.271427       0.740437       0.350744      -1.149734       0.013313       0.020324       0.012949       0.027531       0.031904      -0.087216       0.070739       0.002176      -0.105519      -0.137255       0.047932       0.089323             10.108076       7.795883       3.524345       0.840940      16.870943       1.700470       5.657403          -0.013219
           81              O      10.936515       8.838694       7.906628      -0.543522      40.476982 0.64691650E+03  0.16360086E+05                                 9.568312                            8.060577      -0.183409       1.987385                    0.995846      28.472861      77.881219       0.643063       0.376630      -1.120454      -0.005008       0.008803      -0.006157       0.011853       0.007689       0.045177       0.005634      -0.084134       0.084358      -0.075995       0.025229       0.050767             11.147664      13.253157      -3.037715       2.972972       8.542734      -2.368341      11.647102          -0.032779
           82              O      10.611161       9.774045       5.911462      -0.557758      42.773121 0.61679875E+03  0.15367636E+05                                 9.831712                            7.764877       0.052597       2.057771                    0.996560      28.369230      76.273506       0.670634       0.366570      -1.131440       0.021820      -0.001829       0.041107       0.046575       0.027868      -0.033055       0.003028      -0.067901       0.058385      -0.065861       0.025064       0.040797             11.750641      13.367934       1.378949      -5.791467       7.614584      -2.552524      14.269407          -0.042824

******************************************************
Auxiliary information for the entire system
The total spin magnetic moment of the unit cell is   -3.994455
The total net atomic charge of the unit cell is   0.000002
Accuracy of reproducing the electrostatic potential in the unit cell:
  The inner radius (bohr) =    5.0000
  The outer radius (bohr) =   12.0000
  Valid grid points have density less than (e/(bohr^3)) =    0.0001
  The number of valid grid points were=        69382
  The rms potential error without charges in kcal/mol is=      4.41939
  The rms potential error with partial charges in kcal/mol is=      0.62758
  The RRMSE value at monopole order=      0.14201
  The rms potential error with partial charges and cloud penetration in kcal/mol is=      0.63634
  The RRMSE value at monopole order with cloud penetration is=      0.14399
  The rms potential error with partial charges and atomic dipoles in kcal/mol is=      0.26233
  The RRMSE value at dipole order=      0.05936
  The rms potential error with partial charges, atomic dipoles and cloud penetration in kcal/mol is=      0.26294
  The RRMSE value at dipole order with cloud penetration=      0.05950

******************************************************
The electron densities and ab initio electrostatic potential were computed in VASP using the PBE functional and
projector augmented wave method. See the main text of the journal article for a description of computational details.
The atomic charges, dipoles, and quadrupoles were computed with the DDEC6 method as described in
(a) T. A. Manz and N. Gabaldon Limas, RSC Adv. 6 (2016) 47771-47801 DOI: 10.1039/c6ra04656h
(b) N. Gabaldon Limas and T. A. Manz, RSC Adv. 8 (2018) 2678-2707 DOI: 10.1039/c7ra11829e.
For each atom in the material, the electron cloud parameters were fit to the spherically averaged atom-in-material
electron density using radial positions for which this density was between 10^-4 and 10^-2 electrons per cubic bohr.
The polarizabilities, dispersion coefficients, and quantum Drude oscillator (QDO) parameters were fit using the MCLF method.
The magnetic structure of the system was optimized in VASP from the default ferromagnetic initial guess using spin polarization.
The atomic spin moments (ASMs) were computed on this optimized magnetic structure using the DDEC6 partition as inputs
to the method of T. A. Manz and D. S. Sholl, J. Chem. Theory Comput. 7 (2011) 4146-4164 DOI: 10.1021/ct200539n.
The RMSE and RRMSE were computed using a uniform grid with Ewald summation.
