# Supplementary material for: A collection of forcefield precursors for metal–organic frameworks
Source: RSC Adv. 2019 Nov 13;9(63):36492–507. doi: 10.1039/c9ra07327b (PMC9075174; doi:10.1039/c9ra07327b)
Supplement: RA-009-C9RA07327B-s6220 [file RA-009-C9RA07327B-s6220.xyz]

  222
jmolscript: load "" {1 1 1} spacegroup "x,y,z" unitcell [{      7.528000     0.000000     0.000000 }, {      0.000000    17.853000     0.000000 }, {      0.000000    -1.050350    23.733769 }]
Zn     7.330315     6.511241    22.984494     0.996326
Zn     2.220685     7.799849    21.661811     0.942890
Zn     7.330315     0.839734    12.616160     0.996327
Zn     2.220685    -0.448874    13.938843     0.942887
Zn     0.197685    10.291409     0.749275     0.996329
Zn     5.307315     9.002801     2.071958     0.942887
Zn     0.197685    15.962916    11.117609     0.996327
Zn     5.307315    17.251524     9.794926     0.942889
H      0.502870     8.214139    17.992570     0.118061
H      7.035669     8.390899    15.894505     0.109722
H      3.724854     6.566417    17.344638     0.120739
H      4.699730     6.458968    19.449824     0.118045
H      1.240614     4.727690    13.549609     0.118118
H      2.076222     6.844317    14.050391     0.115487
H      5.577495     5.158041    15.201479     0.117763
H      4.745651     3.053911    14.660349     0.120872
H      4.185568    10.050788    18.647622     0.113758
H      5.612877    11.299457    17.299544     0.117068
H      0.589442    11.832294    20.427655     0.115868
H      6.689381    10.598012    21.773360     0.104174
H      0.502870    16.989836    17.608083     0.118061
H      7.035669    16.813076    19.706148     0.109722
H      3.724854     0.784558    18.256015     0.120739
H      4.699730     0.892007    16.150830     0.118044
H      1.240614     2.623285    22.051045     0.118116
H      2.076222     0.506658    21.550262     0.115487
H      5.577495     2.192934    20.399174     0.117762
H      4.745651     4.297064    20.940304     0.120872
H      4.185568    15.153187    16.953031     0.113758
H      5.612877    13.904518    18.301109     0.117068
H      0.589442    13.371681    15.172999     0.115868
H      6.689381    14.605963    13.827294     0.104175
H      7.025130     8.588511     5.741199     0.118062
H      0.492331     8.411751     7.839264     0.109722
H      3.803146    10.236233     6.389131     0.120739
H      2.828270    10.343682     4.283945     0.118046
H      6.287386    12.074960    10.184160     0.118116
H      5.451778     9.958333     9.683378     0.115486
H      1.950505    11.644609     8.532290     0.117762
H      2.782349    13.748739     9.073420     0.120872
H      3.342432     6.751862     5.086147     0.113758
H      1.915123     5.503193     6.434225     0.117068
H      6.938558     4.970356     3.306114     0.115867
H      0.838619     6.204638     1.960409     0.104174
H      7.025130    -0.187186     6.125686     0.118061
H      0.492331    -0.010426     4.027621     0.109722
H      3.803146    16.018092     5.477754     0.120739
H      2.828270    15.910643     7.582939     0.118044
H      6.287386    14.179365     1.682724     0.118116
H      5.451778    16.295992     2.183507     0.115487
H      1.950505    14.609716     3.334595     0.117762
H      2.782349    12.505586     2.793465     0.120871
H      3.342432     1.649463     6.780738     0.113758
H      1.915123     2.898132     5.432660     0.117068
H      6.938558     3.430969     8.560770     0.115868
H      0.838619     2.196687     9.906475     0.104173
C      7.120735     7.264342    20.272199     0.601527
C      6.464294     7.325357    18.921747    -0.031562
C      7.147836     7.887871    17.861560    -0.080461
C      6.562910     7.983614    16.609841    -0.153668
C      5.280139     7.482156    16.403357     0.095206
C      4.600361     6.911084    17.475411    -0.137137
C      5.180017     6.840135    18.723570    -0.080122
C      4.540890     7.575622    15.045786    -0.306023
C      5.484148     7.954618    13.880457     0.696424
C      3.496003     8.701588    15.195546     0.697667
C      2.325399     2.316494    13.774842     0.617681
C      2.896022     3.681763    14.080296    -0.029521
C      2.122896     4.815147    13.889002    -0.081881
C      2.617486     6.076112    14.187335    -0.147950
C      3.913054     6.211980    14.687406     0.100003
C      4.693708     5.073892    14.863985    -0.138759
C      4.196860     3.821024    14.552123    -0.093018
C      4.330106     9.472006    21.241249     0.548891
C      5.273364    10.233957    20.358115    -0.024249
C      4.975255    10.429353    19.016920    -0.082382
C      5.824414    11.173702    18.216854    -0.133051
C      6.983726    11.741214    18.738048     0.098975
C      7.307430    11.491693    20.067851    -0.137637
C      6.459777    10.754264    20.864831    -0.085268
C      1.240614    13.588675    18.567877     0.699359
C      7.120735     0.086633    15.328455     0.601526
C      6.464294     0.025618    16.678906    -0.031561
C      7.147836    -0.536896    17.739094    -0.080462
C      6.562910    -0.632639    18.990813    -0.153669
C      5.280139    -0.131181    19.197296     0.095206
C      4.600361     0.439891    18.125242    -0.137137
C      5.180017     0.510840    16.877083    -0.080122
C      4.540890    -0.224647    20.554868    -0.306023
C      5.484148    -0.603643    21.720196     0.696424
C      3.496003    16.502387    20.405108     0.697667
C      2.325399     5.034481    21.825811     0.617681
C      2.896022     3.669212    21.520358    -0.029522
C      2.122896     2.535828    21.711652    -0.081881
C      2.617486     1.274863    21.413318    -0.147951
C      3.913054     1.138995    20.913248     0.100003
C      4.693708     2.277083    20.736669    -0.138759
C      4.196860     3.529951    21.048530    -0.093018
C      4.330106    15.731969    14.359405     0.548885
C      5.273364    14.970018    15.242538    -0.024248
C      4.975255    14.774622    16.583734    -0.082382
C      5.824414    14.030273    17.383799    -0.133052
C      6.983726    13.462761    16.862606     0.098975
C      7.307430    13.712282    15.532802    -0.137639
C      6.459777    14.449711    14.735822    -0.085269
C      1.240614    11.615300    17.032777     0.699359
C      0.407265     9.538308     3.461570     0.601528
C      1.063706     9.477293     4.812022    -0.031561
C      0.380164     8.914779     5.872209    -0.080461
C      0.965090     8.819036     7.123928    -0.153668
C      2.247861     9.320494     7.330412     0.095206
C      2.927639     9.891566     6.258358    -0.137137
C      2.347983     9.962515     5.010199    -0.080122
C      2.987110     9.227028     8.687983    -0.306023
C      2.043852     8.848032     9.853312     0.696424
C      4.031997     8.101062     8.538223     0.697667
C      5.202601    14.486156     9.958927     0.617681
C      4.631978    13.120887     9.653473    -0.029522
C      5.405104    11.987503     9.844767    -0.081882
C      4.910514    10.726538     9.546434    -0.147951
C      3.614946    10.590670     9.046363     0.100003
C      2.834292    11.728758     8.869784    -0.138759
C      3.331140    12.981626     9.181646    -0.093019
C      3.197894     7.330644     2.492520     0.548898
C      2.254636     6.568693     3.375654    -0.024250
C      2.552745     6.373297     4.716849    -0.082381
C      1.703586     5.628948     5.516915    -0.133051
C      0.544274     5.061436     4.995721     0.098975
C      0.220570     5.310957     3.665918    -0.137636
C      1.068223     6.048386     2.868938    -0.085269
C      6.287386     3.213975     5.165892     0.699359
C      0.407265    16.716017     8.405314     0.601526
C      1.063706    16.777032     7.054863    -0.031561
C      0.380164    17.339546     5.994675    -0.080461
C      0.965090    17.435289     4.742956    -0.153669
C      2.247861    16.933831     4.536473     0.095207
C      2.927639    16.362759     5.608527    -0.137137
C      2.347983    16.291810     6.856686    -0.080122
C      2.987110    17.027297     3.178901    -0.306023
C      2.043852    17.406293     2.013573     0.696424
C      4.031997     0.300263     3.328661     0.697667
C      5.202601    11.768169     1.907958     0.617681
C      4.631978    13.133438     2.213411    -0.029522
C      5.405104    14.266822     2.022117    -0.081882
C      4.910514    15.527787     2.320451    -0.147951
C      3.614946    15.663655     2.820521     0.100003
C      2.834292    14.525567     2.997100    -0.138759
C      3.331140    13.272699     2.685239    -0.093018
C      3.197894     1.070681     9.374364     0.548891
C      2.254636     1.832632     8.491231    -0.024249
C      2.552745     2.028028     7.150035    -0.082382
C      1.703586     2.772377     6.349970    -0.133051
C      0.544274     3.339889     6.871163     0.098975
C      0.220570     3.090368     8.200967    -0.137638
C      1.068223     2.352939     8.997947    -0.085269
C      6.287386     5.187350     6.700992     0.699359
C      0.334996    12.601987    17.800327    -0.309059
C      7.193004     4.200663     5.933442    -0.309059
O      0.764092     7.708525    20.340789    -0.542781
O      6.468058     6.785917    21.235552    -0.527570
O      3.067660     1.323456    14.010044    -0.516428
O      1.158559     2.269124    13.336479    -0.575829
O      3.247579     9.090092    20.689438    -0.499612
O      4.599608     9.278345    22.434345    -0.399493
O      1.315142     7.839218    23.406480    -0.690584
O      0.764092    -0.357550    15.259864    -0.542778
O      6.468058     0.565058    14.365101    -0.527571
O      3.067660     6.027519    21.590610    -0.516426
O      1.158559     5.081851    22.264174    -0.575827
O      3.247579    16.113883    14.911215    -0.499610
O      4.599608    15.925630    13.166308    -0.399481
O      1.315142    -0.488243    12.194173    -0.690569
O      6.763908     9.094125     3.392980    -0.542782
O      1.059942    10.016733     2.498217    -0.527569
O      4.460340    15.479194     9.723725    -0.516428
O      6.369441    14.533526    10.397290    -0.575828
O      4.280421     7.712558     3.044331    -0.499610
O      2.928392     7.524305     1.299424    -0.399503
O      6.212858     8.963432     0.327289    -0.690575
O      6.763908    17.160200     8.473905    -0.542778
O      1.059942    16.237592     9.368668    -0.527571
O      4.460340    10.775131     2.143159    -0.516426
O      6.369441    11.720799     1.469595    -0.575828
O      4.280421     0.688767     8.822554    -0.499609
O      2.928392     0.877020    10.567461    -0.399492
O      6.212858    17.290893    11.539596    -0.690576
F      6.550866     7.159435    13.824208    -0.193787
F      5.935075     9.219250    13.950709    -0.210728
F      4.864594     7.843959    12.697804    -0.207888
F      2.924628     9.054782    14.024284    -0.216242
F      4.032750     9.812934    15.695853    -0.200503
F      2.496285     8.347463    16.008665    -0.195299
F      1.800698    14.476490    17.761403    -0.191542
F      2.240333    12.981269    19.234558    -0.212631
F      0.532982    14.277742    19.480915    -0.206496
F      6.550866     0.191540    21.776445    -0.193788
F      5.935075    15.984725    21.649944    -0.210728
F      4.864594    -0.492984    22.902850    -0.207888
F      2.924628    16.149193    21.576369    -0.216240
F      4.032750    15.391041    19.904800    -0.200502
F      2.496285    16.856512    19.591989    -0.195298
F      1.800698    10.727485    17.839250    -0.191541
F      2.240333    12.222706    16.366095    -0.212631
F      0.532982    10.926233    16.119739    -0.206496
F      0.977134     9.643215     9.909561    -0.193788
F      1.592925     7.583400     9.783060    -0.210728
F      2.663406     8.958691    11.035965    -0.207889
F      4.603372     7.747868     9.709485    -0.216241
F      3.495250     6.989716     8.037916    -0.200502
F      5.031715     8.455187     7.725104    -0.195298
F      5.727302     2.326160     5.972366    -0.191542
F      5.287667     3.821381     4.499211    -0.212631
F      6.995018     2.524908     4.252854    -0.206496
F      0.977134    16.611110     1.957324    -0.193787
F      1.592925     0.817925     2.083825    -0.210728
F      2.663406    17.295634     0.830919    -0.207889
F      4.603372     0.653457     2.157400    -0.216241
F      3.495250     1.411609     3.828969    -0.200502
F      5.031715    -0.053862     4.141780    -0.195298
F      5.727302     6.075165     5.894519    -0.191541
F      5.287667     4.579944     7.367674    -0.212631
F      6.995018     5.876417     7.614030    -0.206496

The following XYZ coordinates are in angstroms. Other properties are in atomic units.
The sperically averaged electron density of each atom fit to a function of the form exp(a - br)
eigen_1, eigen_2 and eigen_3 are the three eigenvalues of traceless quadrupole moment tensor
  atom number  atomic symbol              X              Y              Z     net charge C6 coefficient C8 coefficient C10 coefficient fluctuating dipole atomic polarizability isotropic forcefield polarizability              a              b squared Pearson coefficient          <r^3>          <r^4>         wp_QDO          m_QDO          q_QDO       dipole_x       dipole_y       dipole_z         dipole            Qxy            Qxz            Qyz     Q(x^2-y^2)  Q(3z^2 - R^2)        eigen_1        eigen_2        eigen_3 static polarizability      alpha(xx)      alpha(xy)      alpha(xz)      alpha(yy)      alpha(yz)      alpha(zz) atomic spin moment
            1             Zn       7.330315       6.511241      22.984494       0.996326      79.829019 0.16481004E+04  0.51089103E+05                                15.712672                           13.681195       0.139667       1.921717                    0.998914      44.717227     122.688101       0.463944       0.425888      -1.119891      -0.052833      -0.078088       0.034764       0.100487       0.069369       0.032229      -0.052384      -0.096365      -0.242907      -0.121163      -0.008866       0.130030             17.942974      17.266415      -4.174770      -1.094737      15.012249       3.324929      21.550258           0.027645
            2             Zn       2.220685       7.799849      21.661811       0.942890      90.156426 0.17999277E+04  0.56995767E+05                                16.804854                           14.156997       0.029653       1.879077                    0.998615      46.008727     127.270550       0.463234       0.417560      -1.126276       0.026241      -0.004117      -0.008519       0.027895      -0.036922       0.020372      -0.013363       0.011553       0.279986      -0.084092      -0.014693       0.098785             19.476198      22.412489       3.176091      -2.482974      18.182355      -2.640941      17.833750           0.054631
            3             Zn       7.330315       0.839734      12.616160       0.996327      79.828537 0.16480871E+04  0.51088564E+05                                15.712579                           13.681114       0.139696       1.921727                    0.998914      44.717149     122.687564       0.463947       0.425887      -1.119892      -0.052833       0.078087      -0.034764       0.100486      -0.069369      -0.032227      -0.052386      -0.096366      -0.242904      -0.121162      -0.008868       0.130030             17.942866      17.266303       4.174752       1.094715      15.012161       3.324899      21.550134           0.027852
            4             Zn       2.220685      -0.448874      13.938843       0.942887      90.155892 0.17999164E+04  0.56995295E+05                                16.804766                           14.156935       0.029679       1.879086                    0.998615      46.008603     127.269914       0.463236       0.417559      -1.126277       0.026242       0.004117       0.008517       0.027895       0.036921      -0.020374      -0.013358       0.011561       0.279986      -0.084091      -0.014693       0.098784             19.476084      22.412341      -3.176063       2.482914      18.182287      -2.640919      17.833624           0.054732
            5             Zn       0.197685      10.291409       0.749275       0.996329      79.828728 0.16480930E+04  0.51088813E+05                                15.712638                           13.681167       0.139663       1.921717                    0.998914      44.717126     122.687749       0.463945       0.425888      -1.119891       0.052836       0.078089      -0.034765       0.100490       0.069371       0.032227      -0.052386      -0.096366      -0.242914      -0.121165      -0.008869       0.130033             17.942932      17.266376      -4.174759      -1.094742      15.012222       3.324923      21.550199           0.027648
            6             Zn       5.307315       9.002801       2.071958       0.942887      90.157111 0.17999442E+04  0.56996426E+05                                16.804940                           14.157062       0.029637       1.879070                    0.998615      46.008929     127.271315       0.463232       0.417560      -1.126276      -0.026241       0.004115       0.008522       0.027895      -0.036925       0.020367      -0.013363       0.011553       0.279980      -0.084093      -0.014688       0.098781             19.476306      22.412638       3.176126      -2.482994      18.182454      -2.640959      17.833827           0.054633
            7             Zn       0.197685      15.962916      11.117609       0.996327      79.828247 0.16480809E+04  0.51088323E+05                                15.712540                           13.681088       0.139699       1.921729                    0.998914      44.717077     122.687282       0.463948       0.425887      -1.119892       0.052834      -0.078087       0.034764       0.100487      -0.069369      -0.032229      -0.052385      -0.096362      -0.242907      -0.121163      -0.008865       0.130029             17.942814      17.266256       4.174727       1.094704      15.012125       3.324886      21.550062           0.027855
            8             Zn       5.307315      17.251524       9.794926       0.942889      90.156413 0.17999281E+04  0.56995775E+05                                16.804844                           14.156992       0.029650       1.879076                    0.998615      46.008733     127.270499       0.463234       0.417559      -1.126277      -0.026240      -0.004114      -0.008520       0.027893       0.036925      -0.020367      -0.013359       0.011558       0.279975      -0.084094      -0.014685       0.098779             19.476185      22.412467      -3.176092       2.482947      18.182372      -2.640939      17.833715           0.054734
            9              H       0.502870       8.214139      17.992570       0.118061       1.071770 0.79012558E+01  0.78240357E+02                                 1.799474                            1.695999      -1.246832       2.289234                    0.994120       3.764693      10.998364       0.453091       1.365168      -0.689431       0.038755       0.013929       0.005204       0.041510       0.005913       0.001621      -0.001099       0.022369      -0.008762      -0.011442      -0.002770       0.014212              1.849612       2.377100       0.319324       0.140137       1.575271       0.018168       1.596465           0.000129
           10              H       7.035669       8.390899      15.894505       0.109722       1.141470 0.88709665E+01  0.90952911E+02                                 1.907782                            1.820733      -1.536600       2.143937                    0.991245       4.114092      12.466147       0.426293       1.401370      -0.680937       0.023618       0.019165      -0.024910       0.039314       0.006828      -0.004060      -0.007043       0.013316       0.010485      -0.012957       0.000130       0.012826              1.926065       1.912305       0.237204      -0.248825       1.669348      -0.213721       2.196543           0.000050
           11              H       3.724854       6.566417      17.344638       0.120739       1.125389 0.85830352E+01  0.85176913E+02                                 1.747837                            1.684901      -1.012022       2.398451                    0.998189       3.404969       9.373953       0.497607       1.240335      -0.719354      -0.038323      -0.016559       0.001766       0.041785       0.014339      -0.004264      -0.005427       0.020881       0.001828      -0.018509      -0.001020       0.019530              1.764636       2.154160       0.275927       0.207898       1.529209       0.066563       1.610540           0.000077
           12              H       4.699730       6.458968      19.449824       0.118045       1.034486 0.73883121E+01  0.71683737E+02                                 1.729113                            1.616588      -1.235295       2.290133                    0.995074       3.688427      10.540873       0.475933       1.326431      -0.696928      -0.022629      -0.014331       0.028910       0.039411       0.008074       0.000634      -0.003364       0.013882       0.001528      -0.011801       0.001335       0.010465              1.771896       1.658731       0.231679      -0.330085       1.599042      -0.357207       2.057914           0.000059
           13              H       1.240614       4.727690      13.549609       0.118118       1.171421 0.86292724E+01  0.85416229E+02                                 1.765577                            1.664318      -0.991413       2.406881                    0.998056       3.392340       9.208837       0.514056       1.203731      -0.727601      -0.037474      -0.000180      -0.016260       0.040850      -0.004188       0.009191      -0.001872       0.011646      -0.027523      -0.012816      -0.002501       0.015317              1.791150       2.250644       0.112918       0.314301       1.619319       0.086348       1.503488           0.000056
           14              H       2.076222       6.844317      14.050391       0.115487       1.154204 0.87085829E+01  0.88202997E+02                                 1.878225                            1.770970      -1.293700       2.262419                    0.994631       3.835045      11.266306       0.447779       1.350536      -0.692505      -0.027171       0.027027      -0.010948       0.039857      -0.005020       0.008291      -0.000412       0.005321      -0.027937      -0.012909       0.000033       0.012877              1.917722       1.911146      -0.396703       0.100783       2.329014      -0.009520       1.513006           0.000041
           15              H       5.577495       5.158041      15.201479       0.117763       1.162247 0.89248234E+01  0.89587581E+02                                 1.796319                            1.725771      -1.081603       2.365398                    0.997366       3.482130       9.694257       0.487596       1.251405      -0.716557       0.038722      -0.003549       0.015389       0.041819      -0.007140       0.012514      -0.001072       0.008567      -0.042321      -0.019371      -0.000056       0.019427              1.807153       2.211635       0.153688       0.298140       1.672810       0.117392       1.537015           0.000006
           16              H       4.745651       3.053911      14.660349       0.120872       1.044912 0.73356614E+01  0.70558041E+02                                 1.699960                            1.579856      -1.132645       2.343065                    0.996405       3.519246       9.791037       0.499082       1.275930      -0.708589       0.025528      -0.030332       0.004628       0.039914      -0.004772       0.007719       0.000729       0.008358      -0.028760      -0.012798      -0.000416       0.013214              1.752533       1.672055      -0.406201       0.086674       2.250055      -0.086489       1.335490           0.000096
           17              H       4.185568      10.050788      18.647622       0.113758       1.042227 0.77265748E+01  0.76487440E+02                                 1.796245                            1.699485      -1.330082       2.245318                    0.992693       3.916242      11.638608       0.441392       1.401777      -0.681275      -0.033496      -0.015939      -0.016325       0.040528       0.011240       0.005720       0.000931       0.011123       0.006315      -0.013926      -0.000018       0.013944              1.846154       2.238650       0.305460       0.277365       1.652615       0.094618       1.647198           0.000347
           18              H       5.612877      11.299457      17.299544       0.117068       1.036349 0.80521841E+01  0.80219599E+02                                 1.768610                            1.720847      -1.249067       2.287166                    0.994161       3.798470      11.179189       0.445797       1.379120      -0.686767      -0.013296       0.002880      -0.040058       0.042305       0.004787       0.007155      -0.003772       0.013684       0.045322      -0.016995      -0.000973       0.017969              1.777159       1.573510       0.071333       0.146818       1.649982      -0.128923       2.107986           0.000191
           19              H       0.589442      11.832294      20.427655       0.115868       1.227409 0.94278024E+01  0.95801200E+02                                 1.850062                            1.763618      -1.097950       2.353582                    0.996999       3.537673       9.861693       0.487209       1.237172      -0.719669       0.034130       0.009396       0.021827       0.041588       0.005999       0.011937      -0.000252       0.013443       0.033473      -0.015581      -0.003830       0.019411              1.878012       2.243373       0.410010       0.213804       1.725859       0.004705       1.664802          -0.000068
           20              H       6.689381      10.598012      21.773360       0.104174       1.147422 0.83981578E+01  0.83613449E+02                                 1.815882                            1.695491      -1.067230       2.359262                    0.996849       3.686064      10.457070       0.479265       1.283626      -0.707038       0.009626      -0.002752       0.034848       0.036257       0.008589       0.008221       0.000280       0.010394       0.020983      -0.014303      -0.000038       0.014342              1.879977       1.540841       0.008832       0.179981       1.536251      -0.268227       2.562838          -0.000066
           21              H       0.502870      16.989836      17.608083       0.118061       1.071770 0.79012542E+01  0.78240331E+02                                 1.799474                            1.695998      -1.246830       2.289235                    0.994120       3.764692      10.998358       0.453091       1.365168      -0.689432       0.038755      -0.013929      -0.005204       0.041510      -0.005913      -0.001621      -0.001099       0.022369      -0.008762      -0.011442      -0.002770       0.014212              1.849611       2.377098      -0.319324      -0.140137       1.575270       0.018169       1.596465           0.000130
           22              H       7.035669      16.813076      19.706148       0.109722       1.141472 0.88709822E+01  0.90953112E+02                                 1.907783                            1.820734      -1.536600       2.143937                    0.991245       4.114097      12.466164       0.426293       1.401369      -0.680937       0.023618      -0.019165       0.024910       0.039314      -0.006828       0.004060      -0.007043       0.013316       0.010485      -0.012957       0.000130       0.012826              1.926067       1.912306      -0.237204       0.248825       1.669350      -0.213721       2.196544           0.000028
           23              H       3.724854       0.784558      18.256015       0.120739       1.125389 0.85830338E+01  0.85176891E+02                                 1.747836                            1.684900      -1.012020       2.398452                    0.998189       3.404969       9.373951       0.497607       1.240335      -0.719354      -0.038323       0.016559      -0.001766       0.041785      -0.014339       0.004264      -0.005427       0.020881       0.001828      -0.018509      -0.001020       0.019530              1.764636       2.154159      -0.275926      -0.207898       1.529209       0.066563       1.610540           0.000074
           24              H       4.699730       0.892007      16.150830       0.118044       1.034488 0.73883241E+01  0.71683885E+02                                 1.729115                            1.616589      -1.235297       2.290132                    0.995074       3.688432      10.540891       0.475933       1.326431      -0.696928      -0.022629       0.014330      -0.028910       0.039411      -0.008074      -0.000634      -0.003364       0.013882       0.001528      -0.011801       0.001335       0.010465              1.771898       1.658733      -0.231679       0.330086       1.599044      -0.357208       2.057916           0.000078
           25              H       1.240614       2.623285      22.051045       0.118116       1.171420 0.86292625E+01  0.85416106E+02                                 1.765576                            1.664317      -0.991412       2.406881                    0.998056       3.392338       9.208830       0.514056       1.203732      -0.727601      -0.037474       0.000180       0.016260       0.040850       0.004188      -0.009191      -0.001872       0.011646      -0.027523      -0.012816      -0.002501       0.015317              1.791150       2.250643      -0.112918      -0.314301       1.619319       0.086348       1.503488          -0.000041
           26              H       2.076222       0.506658      21.550262       0.115487       1.154204 0.87085876E+01  0.88203060E+02                                 1.878226                            1.770971      -1.293700       2.262419                    0.994631       3.835046      11.266311       0.447779       1.350536      -0.692505      -0.027171      -0.027027       0.010948       0.039857       0.005020      -0.008291      -0.000412       0.005321      -0.027937      -0.012909       0.000033       0.012877              1.917723       1.911147       0.396703      -0.100783       2.329015      -0.009520       1.513007          -0.000007
           27              H       5.577495       2.192934      20.399174       0.117762       1.162247 0.89248273E+01  0.89587630E+02                                 1.796319                            1.725771      -1.081604       2.365397                    0.997366       3.482130       9.694257       0.487596       1.251405      -0.716557       0.038722       0.003549      -0.015389       0.041819       0.007140      -0.012514      -0.001072       0.008567      -0.042321      -0.019371      -0.000056       0.019427              1.807154       2.211636      -0.153688      -0.298140       1.672810       0.117392       1.537016          -0.000040
           28              H       4.745651       4.297064      20.940304       0.120872       1.044911 0.73356502E+01  0.70557893E+02                                 1.699958                            1.579853      -1.132641       2.343066                    0.996405       3.519242       9.791017       0.499083       1.275928      -0.708589       0.025528       0.030332      -0.004628       0.039914       0.004772      -0.007719       0.000729       0.008358      -0.028760      -0.012798      -0.000416       0.013214              1.752531       1.672053       0.406200      -0.086674       2.250051      -0.086489       1.335488           0.000051
           29              H       4.185568      15.153187      16.953031       0.113758       1.042222 0.77265263E+01  0.76486825E+02                                 1.796239                            1.699479      -1.330068       2.245325                    0.992693       3.916227      11.638546       0.441393       1.401776      -0.681275      -0.033497       0.015939       0.016324       0.040528      -0.011241      -0.005720       0.000930       0.011123       0.006315      -0.013927      -0.000017       0.013944              1.846148       2.238642      -0.305459      -0.277363       1.652610       0.094617       1.647191           0.000350
           30              H       5.612877      13.904518      18.301109       0.117068       1.036351 0.80522056E+01  0.80219864E+02                                 1.768612                            1.720849      -1.249068       2.287165                    0.994161       3.798475      11.179206       0.445797       1.379120      -0.686767      -0.013295      -0.002880       0.040058       0.042305      -0.004787      -0.007155      -0.003772       0.013684       0.045322      -0.016995      -0.000973       0.017968              1.777161       1.573511      -0.071333      -0.146818       1.649984      -0.128923       2.107988           0.000176
           31              H       0.589442      13.371681      15.172999       0.115868       1.227419 0.94279084E+01  0.95802591E+02                                 1.850075                            1.763631      -1.097958       2.353578                    0.996999       3.537694       9.861783       0.487206       1.237175      -0.719668       0.034130      -0.009396      -0.021827       0.041588      -0.005999      -0.011937      -0.000252       0.013443       0.033473      -0.015581      -0.003830       0.019411              1.878026       2.243391      -0.410014      -0.213806       1.725872       0.004705       1.664813           0.000016
           32              H       6.689381      14.605963      13.827294       0.104175       1.147400 0.83979585E+01  0.83611042E+02                                 1.815867                            1.695478      -1.067184       2.359287                    0.996850       3.686028      10.456971       0.479263       1.283637      -0.707036       0.009623       0.002753      -0.034848       0.036257      -0.008590      -0.008220       0.000279       0.010394       0.020983      -0.014305      -0.000035       0.014340              1.879961       1.540830      -0.008832      -0.179978       1.536240      -0.268224       2.562814           0.000001
           33              H       7.025130       8.588511       5.741199       0.118062       1.071771 0.79012600E+01  0.78240409E+02                                 1.799475                            1.695999      -1.246831       2.289234                    0.994120       3.764695      10.998371       0.453091       1.365168      -0.689431      -0.038755      -0.013929      -0.005204       0.041510       0.005913       0.001621      -0.001099       0.022369      -0.008762      -0.011442      -0.002770       0.014212              1.849612       2.377101       0.319324       0.140137       1.575271       0.018168       1.596465           0.000131
           34              H       0.492331       8.411751       7.839264       0.109722       1.141472 0.88709785E+01  0.90953068E+02                                 1.907783                            1.820734      -1.536601       2.143937                    0.991245       4.114095      12.466159       0.426292       1.401370      -0.680937      -0.023618      -0.019165       0.024910       0.039314       0.006828      -0.004060      -0.007043       0.013316       0.010485      -0.012957       0.000130       0.012826              1.926066       1.912306       0.237204      -0.248825       1.669349      -0.213721       2.196544           0.000052
           35              H       3.803146      10.236233       6.389131       0.120739       1.125390 0.85830395E+01  0.85176976E+02                                 1.747838                            1.684902      -1.012022       2.398451                    0.998189       3.404970       9.373961       0.497606       1.240336      -0.719354       0.038323       0.016559      -0.001766       0.041785       0.014339      -0.004264      -0.005427       0.020881       0.001828      -0.018509      -0.001020       0.019530              1.764638       2.154162       0.275927       0.207898       1.529210       0.066563       1.610542           0.000080
           36              H       2.828270      10.343682       4.283945       0.118046       1.034486 0.73883092E+01  0.71683707E+02                                 1.729113                            1.616588      -1.235294       2.290133                    0.995074       3.688427      10.540875       0.475933       1.326431      -0.696928       0.022629       0.014330      -0.028910       0.039411       0.008074       0.000634      -0.003363       0.013882       0.001528      -0.011801       0.001335       0.010465              1.771895       1.658731       0.231679      -0.330085       1.599042      -0.357207       2.057913           0.000059
           37              H       6.287386      12.074960      10.184160       0.118116       1.171422 0.86292824E+01  0.85416358E+02                                 1.765579                            1.664319      -0.991413       2.406881                    0.998056       3.392342       9.208846       0.514055       1.203732      -0.727601       0.037474       0.000180       0.016260       0.040850      -0.004188       0.009191      -0.001872       0.011646      -0.027523      -0.012816      -0.002501       0.015317              1.791152       2.250646       0.112918       0.314301       1.619321       0.086348       1.503490           0.000056
           38              H       5.451778       9.958333       9.683378       0.115486       1.154204 0.87085847E+01  0.88203020E+02                                 1.878226                            1.770970      -1.293700       2.262420                    0.994631       3.835045      11.266306       0.447779       1.350537      -0.692505       0.027171      -0.027027       0.010948       0.039857      -0.005020       0.008291      -0.000412       0.005321      -0.027937      -0.012909       0.000033       0.012877              1.917723       1.911147      -0.396703       0.100783       2.329015      -0.009520       1.513007           0.000042
           39              H       1.950505      11.644609       8.532290       0.117762       1.162246 0.89248161E+01  0.89587494E+02                                 1.796319                            1.725771      -1.081602       2.365398                    0.997366       3.482129       9.694255       0.487596       1.251406      -0.716556      -0.038722       0.003549      -0.015389       0.041819      -0.007140       0.012514      -0.001072       0.008567      -0.042321      -0.019371      -0.000056       0.019427              1.807153       2.211635       0.153688       0.298140       1.672810       0.117392       1.537015           0.000008
           40              H       2.782349      13.748739       9.073420       0.120872       1.044911 0.73356553E+01  0.70557964E+02                                 1.699959                            1.579855      -1.132642       2.343066                    0.996405       3.519244       9.791029       0.499082       1.275929      -0.708589      -0.025528       0.030332      -0.004628       0.039914      -0.004772       0.007719       0.000729       0.008358      -0.028760      -0.012798      -0.000416       0.013214              1.752532       1.672054      -0.406201       0.086674       2.250054      -0.086489       1.335489           0.000097
           41              H       3.342432       6.751862       5.086147       0.113758       1.042236 0.77266629E+01  0.76488542E+02                                 1.796256                            1.699494      -1.330097       2.245310                    0.992693       3.916268      11.638709       0.441390       1.401776      -0.681275       0.033496       0.015938       0.016325       0.040528       0.011240       0.005721       0.000931       0.011123       0.006315      -0.013926      -0.000018       0.013944              1.846166       2.238665       0.305463       0.277368       1.652625       0.094619       1.647207           0.000348
           42              H       1.915123       5.503193       6.434225       0.117068       1.036352 0.80522050E+01  0.80219853E+02                                 1.768612                            1.720849      -1.249067       2.287166                    0.994161       3.798474      11.179201       0.445797       1.379119      -0.686767       0.013296      -0.002880       0.040058       0.042305       0.004787       0.007155      -0.003772       0.013684       0.045322      -0.016995      -0.000973       0.017969              1.777161       1.573511       0.071333       0.146818       1.649983      -0.128924       2.107989           0.000193
           43              H       6.938558       4.970356       3.306114       0.115867       1.227410 0.94278159E+01  0.95801386E+02                                 1.850065                            1.763621      -1.097949       2.353582                    0.996999       3.537676       9.861709       0.487208       1.237174      -0.719669      -0.034130      -0.009396      -0.021827       0.041588       0.005999       0.011937      -0.000252       0.013443       0.033473      -0.015581      -0.003830       0.019411              1.878015       2.243378       0.410011       0.213805       1.725862       0.004705       1.664804          -0.000069
           44              H       0.838619       6.204638       1.960409       0.104174       1.147444 0.83983516E+01  0.83615820E+02                                 1.815898                            1.695506      -1.067266       2.359241                    0.996849       3.686104      10.457194       0.479265       1.283618      -0.707039      -0.009627       0.002751      -0.034847       0.036257       0.008587       0.008223       0.000281       0.010393       0.020983      -0.014302      -0.000041       0.014343              1.879994       1.540855       0.008833       0.179983       1.536264      -0.268231       2.562864          -0.000068
           45              H       7.025130      -0.187186       6.125686       0.118061       1.071770 0.79012544E+01  0.78240342E+02                                 1.799474                            1.695999      -1.246830       2.289235                    0.994120       3.764693      10.998365       0.453091       1.365169      -0.689431      -0.038755       0.013929       0.005204       0.041510      -0.005913      -0.001621      -0.001099       0.022369      -0.008762      -0.011442      -0.002770       0.014212              1.849612       2.377100      -0.319324      -0.140137       1.575271       0.018169       1.596465           0.000133
           46              H       0.492331      -0.010426       4.027621       0.109722       1.141472 0.88709845E+01  0.90953146E+02                                 1.907784                            1.820734      -1.536601       2.143936                    0.991245       4.114098      12.466170       0.426292       1.401369      -0.680937      -0.023618       0.019165      -0.024910       0.039314      -0.006828       0.004060      -0.007043       0.013316       0.010485      -0.012957       0.000130       0.012826              1.926067       1.912307      -0.237204       0.248825       1.669350      -0.213721       2.196545           0.000030
           47              H       3.803146      16.018092       5.477754       0.120739       1.125389 0.85830283E+01  0.85176828E+02                                 1.747836                            1.684900      -1.012020       2.398452                    0.998189       3.404968       9.373950       0.497606       1.240335      -0.719354       0.038323      -0.016559       0.001766       0.041785      -0.014339       0.004264      -0.005427       0.020881       0.001828      -0.018509      -0.001020       0.019530              1.764636       2.154159      -0.275926      -0.207898       1.529209       0.066563       1.610540           0.000078
           48              H       2.828270      15.910643       7.582939       0.118044       1.034486 0.73883152E+01  0.71683779E+02                                 1.729114                            1.616589      -1.235296       2.290132                    0.995074       3.688430      10.540885       0.475933       1.326432      -0.696928       0.022629      -0.014330       0.028910       0.039411      -0.008074      -0.000634      -0.003364       0.013882       0.001528      -0.011801       0.001335       0.010465              1.771897       1.658732      -0.231679       0.330086       1.599043      -0.357208       2.057915           0.000080
           49              H       6.287386      14.179365       1.682724       0.118116       1.171421 0.86292661E+01  0.85416145E+02                                 1.765576                            1.664317      -0.991413       2.406881                    0.998056       3.392338       9.208828       0.514056       1.203731      -0.727601       0.037474      -0.000180      -0.016260       0.040850       0.004188      -0.009191      -0.001872       0.011646      -0.027523      -0.012816      -0.002501       0.015317              1.791150       2.250642      -0.112918      -0.314301       1.619319       0.086348       1.503488          -0.000039
           50              H       5.451778      16.295992       2.183507       0.115487       1.154205 0.87085930E+01  0.88203128E+02                                 1.878226                            1.770971      -1.293701       2.262419                    0.994631       3.835047      11.266315       0.447779       1.350536      -0.692505       0.027171       0.027027      -0.010948       0.039857       0.005020      -0.008291      -0.000412       0.005321      -0.027937      -0.012909       0.000033       0.012877              1.917724       1.911148       0.396703      -0.100783       2.329016      -0.009520       1.513007          -0.000006
           51              H       1.950505      14.609716       3.334595       0.117762       1.162248 0.89248343E+01  0.89587718E+02                                 1.796320                            1.725772      -1.081605       2.365397                    0.997366       3.482131       9.694261       0.487596       1.251405      -0.716557      -0.038722      -0.003549       0.015389       0.041819       0.007140      -0.012514      -0.001072       0.008567      -0.042321      -0.019371      -0.000056       0.019427              1.807155       2.211637      -0.153688      -0.298140       1.672811       0.117392       1.537016          -0.000037
           52              H       2.782349      12.505586       2.793465       0.120871       1.044911 0.73356530E+01  0.70557925E+02                                 1.699958                            1.579854      -1.132643       2.343065                    0.996405       3.519242       9.791017       0.499083       1.275928      -0.708589      -0.025528      -0.030332       0.004628       0.039914       0.004772      -0.007719       0.000729       0.008358      -0.028760      -0.012798      -0.000416       0.013214              1.752531       1.672053       0.406201      -0.086674       2.250052      -0.086489       1.335488           0.000053
           53              H       3.342432       1.649463       6.780738       0.113758       1.042231 0.77266160E+01  0.76487951E+02                                 1.796250                            1.699489      -1.330088       2.245315                    0.992693       3.916254      11.638652       0.441391       1.401776      -0.681275       0.033496      -0.015939      -0.016325       0.040528      -0.011240      -0.005720       0.000931       0.011123       0.006315      -0.013926      -0.000018       0.013944              1.846159       2.238657      -0.305462      -0.277366       1.652620       0.094618       1.647201           0.000352
           54              H       1.915123       2.898132       5.432660       0.117068       1.036352 0.80522084E+01  0.80219894E+02                                 1.768612                            1.720849      -1.249068       2.287165                    0.994161       3.798475      11.179204       0.445797       1.379119      -0.686767       0.013296       0.002880      -0.040058       0.042305      -0.004787      -0.007155      -0.003772       0.013684       0.045322      -0.016995      -0.000973       0.017969              1.777161       1.573511      -0.071333      -0.146818       1.649983      -0.128924       2.107989           0.000177
           55              H       6.938558       3.430969       8.560770       0.115868       1.227410 0.94278166E+01  0.95801395E+02                                 1.850064                            1.763621      -1.097950       2.353582                    0.996999       3.537677       9.861712       0.487209       1.237173      -0.719669      -0.034130       0.009396       0.021827       0.041588      -0.005999      -0.011937      -0.000252       0.013443       0.033473      -0.015581      -0.003830       0.019411              1.878014       2.243377      -0.410011      -0.213804       1.725862       0.004705       1.664803           0.000019
           56              H       0.838619       2.196687       9.906475       0.104173       1.147430 0.83982295E+01  0.83614331E+02                                 1.815889                            1.695497      -1.067240       2.359255                    0.996849       3.686081      10.457125       0.479265       1.283624      -0.707038      -0.009626      -0.002752       0.034848       0.036257      -0.008588      -0.008222       0.000281       0.010394       0.020983      -0.014303      -0.000039       0.014342              1.879984       1.540847      -0.008833      -0.179982       1.536256      -0.268229       2.562849           0.000003
           57              C       7.120735       7.264342      20.272199       0.601527      22.924384 0.25365758E+03  0.52768396E+04                                 7.483581                            5.676780      -0.076586       2.030436                    0.999561      22.450446      63.215613       0.618006       0.476417      -1.016336       0.026373      -0.000031       0.054259       0.060329      -0.037723      -0.038077       0.026505      -0.089089      -0.184259      -0.082704      -0.015735       0.098439              8.741156       9.499685       1.066046       2.484924       4.981048      -1.315651      11.742734           0.000071
           58              C       6.464294       7.325357      18.921747      -0.031562      34.983924 0.43867391E+03  0.10269195E+05                                 9.270394                            6.949233      -0.030783       1.995835                    0.999239      27.307508      76.685719       0.633794       0.412822      -1.073491      -0.020443       0.005252      -0.038890       0.044248      -0.000901      -0.000754      -0.003898       0.006126      -0.015530      -0.007470       0.001685       0.005785             10.988160      11.380897       1.767321       3.935234       6.017216      -1.236942      15.566367           0.007325
           59              C       7.147836       7.887871      17.861560      -0.080461      32.307567 0.44260439E+03  0.10533392E+05                                 9.046750                            7.194772      -0.232819       1.907942                    0.998507      29.647763      87.946989       0.586819       0.438581      -1.042407      -0.027195      -0.000825      -0.013540       0.030390      -0.009745      -0.000044       0.015916      -0.007567      -0.078909      -0.031758       0.004694       0.027063             10.038186      10.209974       1.714474       2.157305       5.984260      -1.136700      13.920323          -0.000096
           60              C       6.562910       7.983614      16.609841      -0.153668      34.914091 0.47864373E+03  0.11623815E+05                                 9.475772                            7.431370      -0.237877       1.893871                    0.998093      30.988392      93.057159       0.582926       0.432670      -1.045264       0.011205       0.002996       0.035603       0.037445      -0.007885      -0.019883      -0.005099      -0.027675      -0.039052      -0.031822       0.009386       0.022436             10.661766      12.019703       2.557352       3.580175       6.280964       0.082637      13.684631           0.001231
           61              C       5.280139       7.482156      16.403357       0.095206      34.646094 0.45810840E+03  0.10948371E+05                                 9.591781                            7.359111      -0.462552       1.854291                    0.998689      27.914380      81.796437       0.578111       0.443316      -1.044193      -0.024436      -0.003372      -0.042064       0.048763      -0.005500       0.039771       0.009225      -0.004504       0.124065      -0.044971      -0.015829       0.060800             11.262501      11.915726       2.609878       4.259416       6.606489       0.350294      15.265288           0.000149
           62              C       4.600361       6.911084      17.475411      -0.137137      31.920818 0.44211478E+03  0.10473496E+05                                 8.806407                            7.069857       0.043760       1.990563                    0.999357      29.649781      86.521812       0.609863       0.423953      -1.055835       0.012639       0.002641       0.029084       0.031822       0.005977      -0.015231       0.008769       0.016548      -0.075698      -0.032593       0.006610       0.025983              9.722710       9.032334       1.540563       2.632937       5.666863      -0.604082      14.468934           0.000878
           63              C       5.180017       6.840135      18.723570      -0.080122      32.444417 0.42988642E+03  0.10116657E+05                                 8.971402                            7.022550      -0.036219       1.972891                    0.999176      28.997573      84.448299       0.605000       0.430197      -1.051566       0.000028       0.019279      -0.025175       0.031709      -0.005847      -0.018301       0.002808      -0.010741      -0.043049      -0.026295       0.006690       0.019605             10.077510      10.618673       2.074653       2.803890       6.048508      -0.793397      13.565350           0.001702
           64              C       4.540890       7.575622      15.045786      -0.306023      37.790329 0.51298811E+03  0.12624075E+05                                11.013456                            8.526745      -0.559886       1.807349                    0.996045      32.074177      95.677487       0.468299       0.531484      -0.996920       0.004712      -0.076394       0.051270       0.092124       0.020152       0.032514       0.000233       0.001813       0.001349      -0.037807      -0.000901       0.038708             13.126595      10.824309       0.721458       1.527475      13.846735       2.137871      14.708740           0.000015
           65              C       5.484148       7.954618      13.880457       0.696424      21.110937 0.29316413E+03  0.63067632E+04                                 7.185001                            6.197696      -0.402840       1.921212                    0.999519      22.370700      63.506771       0.579468       0.491339      -1.011195       0.048623       0.012366      -0.051731       0.072064      -0.002864       0.027396       0.002673      -0.019844      -0.024770      -0.034762       0.014355       0.020407              7.721107       7.308483       0.181677      -0.397915       6.677534      -0.483982       9.177305           0.000047
           66              C       3.496003       8.701588      15.195546       0.697667      20.751773 0.28719427E+03  0.61620776E+04                                 7.155492                            6.161248      -0.376820       1.929842                    0.999566      22.479950      64.257283       0.575920       0.495670      -1.006451      -0.051964       0.048974       0.011781       0.072371       0.026590       0.008751      -0.006944      -0.007698       0.046126      -0.036936       0.017617       0.019319              7.743253       7.714301      -1.105556      -0.025318       8.344644       0.775735       7.170814           0.000033
           67              C       2.325399       2.316494      13.774842       0.617681      23.766947 0.25006721E+03  0.51746960E+04                                 7.671932                            5.629138      -0.103340       2.027347                    0.999464      22.110095      61.743398       0.622902       0.475180      -1.018755      -0.026808      -0.059028      -0.022987       0.068785      -0.016725      -0.053410      -0.008113       0.051754       0.250640      -0.076812      -0.029988       0.106800              9.177606       8.789219       2.022829       2.020542      13.566369       1.243017       5.177231          -0.000574
           68              C       2.896022       3.681763      14.080296      -0.029521      37.331521 0.43155412E+03  0.10022306E+05                                 9.608734                            6.829912       0.042729       2.017828                    0.999273      26.997481      74.562198       0.650650       0.405346      -1.082600       0.019344       0.042625       0.005887       0.047178      -0.000236       0.002067       0.000055       0.002245       0.009938      -0.002820      -0.001393       0.004213             11.836447      10.636821       3.142282       2.539033      18.921158       2.536806       5.951362           0.001455
           69              C       2.122896       4.815147      13.889002      -0.081881      33.003246 0.41043906E+03  0.95176909E+04                                 8.955783                            6.766570       0.061304       1.997374                    0.999665      28.701455      82.119151       0.631398       0.418331      -1.062301       0.026283       0.017174       0.003001       0.031540      -0.001365       0.002987      -0.007928       0.041060       0.038164      -0.028433       0.011026       0.017407             10.249378       9.208675       1.269577       1.916939      15.967118       1.972727       5.572342           0.000472
           70              C       2.617486       6.076112      14.187335      -0.147950      35.727677 0.46314774E+03  0.11114828E+05                                 9.540856                            7.255200      -0.013786       1.966564                    0.999232      30.282562      89.331776       0.598842       0.426197      -1.053034      -0.009576      -0.032462      -0.018751       0.038692      -0.021494      -0.002851      -0.015955       0.009870       0.045809      -0.033926       0.009172       0.024754             10.887050      11.052086       2.208203       2.774387      15.216918       2.479576       6.392146           0.000293
           71              C       3.913054       6.211980      14.687406       0.100003      35.505205 0.45772388E+03  0.10926103E+05                                 9.714812                            7.327679      -0.495767       1.843829                    0.998557      27.815492      81.195898       0.583289       0.439907      -1.047243       0.021028       0.042226       0.011630       0.048585       0.038196       0.009356       0.024546      -0.066285      -0.025758      -0.046368      -0.017928       0.064296             11.509366      11.111051       2.517824       3.098348      16.314563       3.071722       7.102485           0.000424
           72              C       4.693708       5.073892      14.863985      -0.138759      34.210249 0.44320751E+03  0.10497252E+05                                 9.200759                            7.049495       0.022759       1.979563                    0.999455      29.754336      86.585856       0.615032       0.420475      -1.058879      -0.012209      -0.028157      -0.006651       0.031402      -0.008612       0.009983      -0.005146       0.050564       0.016685      -0.029846       0.000973       0.028873             10.565565       9.003557       1.598685       1.902175      16.830699       2.565283       5.862438           0.000101
           73              C       4.196860       3.821024      14.552123      -0.093018      34.001776 0.42270184E+03  0.98648176E+04                                 9.124280                            6.859328       0.116212       2.012825                    0.999713      28.839144      82.513076       0.628769       0.417408      -1.063927      -0.008336       0.029342      -0.002880       0.030638      -0.020816      -0.002268      -0.008169       0.009830       0.025494      -0.027352       0.008942       0.018410             10.532586      10.114352       2.154798       2.312893      15.774188       2.151702       5.709218           0.000238
           74              C       4.330106       9.472006      21.241249       0.548891      24.468092 0.26363313E+03  0.55192223E+04                                 7.712046                            5.725683      -0.039703       2.035158                    0.999610      22.737155      63.536044       0.627397       0.466322      -1.025177      -0.049032      -0.030429       0.009970       0.058561      -0.065513       0.005970       0.036473      -0.081867      -0.125804      -0.074929      -0.029181       0.104109              9.134611      10.114956       3.205838      -0.635208       6.768470      -2.337108      10.520406          -0.005471
           75              C       5.273364      10.233957      20.358115      -0.024249      34.578901 0.44402950E+03  0.10438824E+05                                 9.253802                            7.039461      -0.009190       2.004845                    0.999302      27.344478      77.258854       0.622541       0.418503      -1.068530       0.024513       0.023642      -0.025263       0.042403      -0.005699       0.001209      -0.001072       0.000680      -0.030763      -0.010378      -0.000581       0.010959             10.915238      11.644613       4.477014      -1.876255       8.765587      -3.569675      12.335515           0.010723
           76              C       4.975255      10.429353      19.016920      -0.082382      32.656554 0.45524782E+03  0.10917762E+05                                 9.153839                            7.321769      -0.258810       1.900042                    0.998114      29.833733      89.023004       0.578369       0.441586      -1.039970       0.023139       0.016720      -0.000108       0.028548      -0.011736       0.001927       0.016445      -0.004644      -0.048255      -0.025556       0.001755       0.023801             10.290939      10.417692       3.636656      -0.980334       8.802066      -3.061089      11.653059           0.002342
           77              C       5.824414      11.173702      18.216854      -0.133051      32.803880 0.46467811E+03  0.11188946E+05                                 9.109324                            7.330663      -0.153593       1.930327                    0.998157      30.213684      90.016605       0.586548       0.433676      -1.045823      -0.017246      -0.015285       0.019417       0.030134      -0.023470       0.006803       0.007222      -0.016702       0.034686      -0.032826       0.013075       0.019751             10.277179      11.121504       4.887212      -1.202798      10.139116      -2.832261       9.570916           0.003049
           78              C       6.983726      11.741214      18.738048       0.098975      33.979762 0.45149152E+03  0.10753775E+05                                 9.508866                            7.333389      -0.452989       1.859766                    0.998672      27.754444      81.257319       0.575710       0.446675      -1.041961       0.023442       0.032094      -0.031362       0.050627       0.015123      -0.037277      -0.033210      -0.014334      -0.010519      -0.045611      -0.012144       0.057756             11.243839      10.981810       4.591139      -1.247740      10.798252      -4.345942      11.951455           0.002073
           79              C       7.307430      11.491693      20.067851      -0.137637      32.756264 0.43936720E+03  0.10397431E+05                                 8.969203                            7.043473       0.042690       1.988497                    0.999363      29.755061      86.926054       0.611266       0.423426      -1.055632      -0.016339      -0.024851       0.017858       0.034691      -0.014977       0.021978       0.023341       0.012396      -0.041944      -0.043535       0.017805       0.025730             10.123240       9.697974       3.693012      -1.232152       8.907329      -3.936424      11.764418          -0.000039
           80              C       6.459777      10.754264      20.864831      -0.085268      31.986905 0.42553119E+03  0.99813808E+04                                 8.835153                            6.937835       0.060560       1.997644                    0.999685      29.090303      84.377207       0.615601       0.424178      -1.056051       0.005573       0.011247      -0.027774       0.030479      -0.019823       0.010779       0.014797      -0.013756       0.023600      -0.032509       0.010852       0.021657              9.984249      10.335561       3.844678      -0.926597       8.446183      -3.084327      11.171003           0.001549
           81              C       1.240614      13.588675      18.567877       0.699359      19.945863 0.27937299E+03  0.59544694E+04                                 7.021134                            6.121279      -0.321845       1.949279                    0.999567      22.358840      63.748979       0.571368       0.502957      -1.002543       0.034916       0.051025       0.039580       0.073412      -0.016705      -0.013289      -0.022344       0.016615       0.002239      -0.036953       0.018044       0.018909              7.600748       8.270506       1.294049       0.472432       8.420510       0.236784       6.111227           0.000196
           82              C       7.120735       0.086633      15.328455       0.601526      22.924407 0.25365774E+03  0.52768446E+04                                 7.483592                            5.676786      -0.076596       2.030432                    0.999561      22.450448      63.215660       0.618005       0.476418      -1.016335       0.026372       0.000030      -0.054258       0.060327       0.037723       0.038077       0.026505      -0.089088      -0.184258      -0.082704      -0.015735       0.098438              8.741171       9.499701      -1.066046      -2.484937       4.981054      -1.315653      11.742758           0.000114
           83              C       6.464294       0.025618      16.678906      -0.031561      34.983887 0.43867317E+03  0.10269174E+05                                 9.270392                            6.949230      -0.030787       1.995834                    0.999239      27.307477      76.685642       0.633794       0.412823      -1.073490      -0.020442      -0.005253       0.038889       0.044247       0.000901       0.000754      -0.003898       0.006127      -0.015529      -0.007470       0.001684       0.005785             10.988158      11.380894      -1.767319      -3.935237       6.017214      -1.236943      15.566367           0.007350
           84              C       7.147836      -0.536896      17.739094      -0.080462      32.307599 0.44260503E+03  0.10533411E+05                                 9.046758                            7.194779      -0.232820       1.907941                    0.998507      29.647774      87.947045       0.586818       0.438581      -1.042407      -0.027195       0.000825       0.013540       0.030390       0.009745       0.000044       0.015917      -0.007567      -0.078909      -0.031758       0.004695       0.027063             10.038194      10.209979      -1.714473      -2.157312       5.984265      -1.136700      13.920340          -0.000104
           85              C       6.562910      -0.632639      18.990813      -0.153669      34.914096 0.47864389E+03  0.11623821E+05                                 9.475772                            7.431371      -0.237877       1.893871                    0.998093      30.988417      93.057255       0.582926       0.432670      -1.045264       0.011205      -0.002996      -0.035603       0.037445       0.007885       0.019883      -0.005099      -0.027674      -0.039051      -0.031822       0.009387       0.022436             10.661765      12.019704      -2.557354      -3.580169       6.280966       0.082635      13.684624           0.001194
           86              C       5.280139      -0.131181      19.197296       0.095206      34.646084 0.45810839E+03  0.10948371E+05                                 9.591781                            7.359112      -0.462553       1.854291                    0.998689      27.914377      81.796432       0.578111       0.443316      -1.044193      -0.024436       0.003371       0.042064       0.048763       0.005500      -0.039771       0.009225      -0.004504       0.124066      -0.044972      -0.015829       0.060801             11.262498      11.915724      -2.609879      -4.259407       6.606490       0.350290      15.265281           0.000129
           87              C       4.600361       0.439891      18.125242      -0.137137      31.920830 0.44211497E+03  0.10473502E+05                                 8.806409                            7.069859       0.043759       1.990563                    0.999357      29.649787      86.521835       0.609862       0.423953      -1.055835       0.012639      -0.002642      -0.029084       0.031822      -0.005977       0.015231       0.008769       0.016548      -0.075698      -0.032594       0.006610       0.025984              9.722712       9.032335      -1.540564      -2.632935       5.666864      -0.604085      14.468937           0.000874
           88              C       5.180017       0.510840      16.877083      -0.080122      32.444383 0.42988582E+03  0.10116640E+05                                 8.971400                            7.022549      -0.036224       1.972890                    0.999176      28.997560      84.448286       0.605000       0.430197      -1.051566       0.000027      -0.019280       0.025175       0.031709       0.005848       0.018301       0.002809      -0.010741      -0.043049      -0.026295       0.006690       0.019606             10.077509      10.618672      -2.074654      -2.803888       6.048508      -0.793399      13.565346           0.001732
           89              C       4.540890      -0.224647      20.554868      -0.306023      37.790321 0.51298812E+03  0.12624075E+05                                11.013455                            8.526745      -0.559886       1.807349                    0.996045      32.074177      95.677485       0.468299       0.531484      -0.996920       0.004712       0.076394      -0.051270       0.092124      -0.020152      -0.032513       0.000233       0.001813       0.001349      -0.037807      -0.000901       0.038708             13.126591      10.824310      -0.721460      -1.527468      13.846736       2.137869      14.708728          -0.000006
           90              C       5.484148      -0.603643      21.720196       0.696424      21.110942 0.29316421E+03  0.63067656E+04                                 7.185003                            6.197698      -0.402840       1.921212                    0.999519      22.370705      63.506797       0.579468       0.491339      -1.011195       0.048623      -0.012366       0.051731       0.072064       0.002864      -0.027396       0.002673      -0.019844      -0.024770      -0.034762       0.014356       0.020407              7.721109       7.308487      -0.181678       0.397918       6.677537      -0.483982       9.177305          -0.000005
           91              C       3.496003      16.502387      20.405108       0.697667      20.751781 0.28719441E+03  0.61620816E+04                                 7.155494                            6.161250      -0.376821       1.929841                    0.999566      22.479960      64.257325       0.575919       0.495670      -1.006451      -0.051964      -0.048974      -0.011781       0.072371      -0.026590      -0.008752      -0.006944      -0.007698       0.046126      -0.036937       0.017617       0.019319              7.743256       7.714304       1.105557       0.025317       8.344646       0.775737       7.170816           0.000003
           92              C       2.325399       5.034481      21.825811       0.617681      23.766927 0.25006695E+03  0.51746892E+04                                 7.671930                            5.629136      -0.103337       2.027349                    0.999464      22.110074      61.743328       0.622902       0.475180      -1.018755      -0.026807       0.059029       0.022987       0.068785       0.016725       0.053410      -0.008113       0.051754       0.250640      -0.076812      -0.029988       0.106801              9.177604       8.789214      -2.022830      -2.020540      13.566370       1.243018       5.177227          -0.000645
           93              C       2.896022       3.669212      21.520358      -0.029522      37.331531 0.43155436E+03  0.10022312E+05                                 9.608733                            6.829911       0.042731       2.017828                    0.999273      26.997489      74.562203       0.650651       0.405346      -1.082601       0.019344      -0.042625      -0.005887       0.047178       0.000237      -0.002068       0.000055       0.002245       0.009936      -0.002820      -0.001393       0.004213             11.836445      10.636816      -3.142283      -2.539032      18.921157       2.536807       5.951362           0.001376
           94              C       2.122896       2.535828      21.711652      -0.081881      33.003228 0.41043884E+03  0.95176846E+04                                 8.955781                            6.766569       0.061302       1.997374                    0.999665      28.701442      82.119108       0.631398       0.418331      -1.062301       0.026283      -0.017174      -0.003001       0.031540       0.001365      -0.002987      -0.007928       0.041061       0.038164      -0.028433       0.011026       0.017407             10.249375       9.208672      -1.269578      -1.916940      15.967113       1.972730       5.572342           0.000312
           95              C       2.617486       1.274863      21.413318      -0.147951      35.727667 0.46314757E+03  0.11114823E+05                                 9.540855                            7.255199      -0.013787       1.966564                    0.999232      30.282557      89.331760       0.598842       0.426197      -1.053034      -0.009576       0.032462       0.018751       0.038692       0.021494       0.002851      -0.015955       0.009870       0.045810      -0.033926       0.009172       0.024754             10.887049      11.052088      -2.208203      -2.774385      15.216915       2.479578       6.392144           0.000183
           96              C       3.913054       1.138995      20.913248       0.100003      35.505185 0.45772354E+03  0.10926093E+05                                 9.714810                            7.327677      -0.495767       1.843829                    0.998557      27.815484      81.195880       0.583289       0.439907      -1.047243       0.021028      -0.042227      -0.011631       0.048585      -0.038196      -0.009356       0.024546      -0.066285      -0.025756      -0.046369      -0.017927       0.064296             11.509363      11.111051      -2.517824      -3.098345      16.314559       3.071717       7.102479           0.000387
           97              C       4.693708       2.277083      20.736669      -0.138759      34.210236 0.44320726E+03  0.10497244E+05                                 9.200757                            7.049494       0.022756       1.979563                    0.999455      29.754322      86.585813       0.615031       0.420475      -1.058879      -0.012208       0.028157       0.006651       0.031402       0.008612      -0.009982      -0.005145       0.050565       0.016685      -0.029846       0.000974       0.028872             10.565563       9.003556      -1.598684      -1.902175      16.830697       2.565279       5.862436           0.000001
           98              C       4.196860       3.529951      21.048530      -0.093018      34.001752 0.42270154E+03  0.98648082E+04                                 9.124273                            6.859324       0.116215       2.012826                    0.999713      28.839132      82.513007       0.628769       0.417407      -1.063927      -0.008336      -0.029342       0.002880       0.030639       0.020817       0.002268      -0.008169       0.009830       0.025493      -0.027352       0.008942       0.018410             10.532577      10.114341      -2.154797      -2.312891      15.774176       2.151698       5.709214           0.000110
           99              C       4.330106      15.731969      14.359405       0.548885      24.467590 0.26362691E+03  0.55190612E+04                                 7.711968                            5.725632      -0.039744       2.035153                    0.999610      22.736811      63.534974       0.627397       0.466325      -1.025175      -0.049032       0.030428      -0.009963       0.058560       0.065500      -0.005970       0.036467      -0.081844      -0.125785      -0.074916      -0.029173       0.104088              9.134514      10.114846      -3.205797       0.635191       6.768401      -2.337074      10.520296          -0.005399
          100              C       5.273364      14.970018      15.242538      -0.024248      34.578689 0.44402669E+03  0.10438744E+05                                 9.253788                            7.039455      -0.009181       2.004849                    0.999302      27.344347      77.258497       0.622539       0.418505      -1.068529       0.024510      -0.023638       0.025260       0.042398       0.005696      -0.001210      -0.001075       0.000680      -0.030756      -0.010376      -0.000580       0.010956             10.915220      11.644592      -4.477005       1.876253       8.765576      -3.569669      12.335492           0.010778
          101              C       4.975255      14.774622      16.583734      -0.082382      32.656523 0.45524752E+03  0.10917753E+05                                 9.153833                            7.321767      -0.258802       1.900044                    0.998114      29.833709      89.022902       0.578369       0.441586      -1.039970       0.023138      -0.016720       0.000107       0.028548       0.011733      -0.001926       0.016444      -0.004642      -0.048256      -0.025555       0.001756       0.023798             10.290932      10.417690      -3.636658       0.980338       8.802066      -3.061085      11.653039           0.002363
          102              C       5.824414      14.030273      17.383799      -0.133052      32.803949 0.46467917E+03  0.11188978E+05                                 9.109336                            7.330670      -0.153591       1.930327                    0.998157      30.213742      90.016825       0.586548       0.433676      -1.045823      -0.017245       0.015286      -0.019417       0.030135       0.023470      -0.006803       0.007221      -0.016702       0.034688      -0.032826       0.013076       0.019750             10.277192      11.121523      -4.887223       1.202798      10.139132      -2.832263       9.570921           0.003045
          103              C       6.983726      13.462761      16.862606       0.098975      33.979808 0.45149240E+03  0.10753800E+05                                 9.508870                            7.333394      -0.452987       1.859766                    0.998672      27.754474      81.257409       0.575710       0.446674      -1.041961       0.023443      -0.032093       0.031361       0.050627      -0.015125       0.037277      -0.033211      -0.014333      -0.010517      -0.045611      -0.012146       0.057757             11.243843      10.981819      -4.591142       1.247733      10.798258      -4.345938      11.951453           0.002082
          104              C       7.307430      13.712282      15.532802      -0.137639      32.756404 0.43936975E+03  0.10397508E+05                                 8.969229                            7.043493       0.042683       1.988493                    0.999363      29.755169      86.926484       0.611265       0.423426      -1.055632      -0.016339       0.024851      -0.017857       0.034691       0.014976      -0.021978       0.023341       0.012397      -0.041945      -0.043534       0.017804       0.025730             10.123269       9.698009      -3.693026       1.232152       8.907354      -3.936431      11.764444           0.000070
          105              C       6.459777      14.449711      14.735822      -0.085269      31.986751 0.42552903E+03  0.99813163E+04                                 8.835125                            6.937816       0.060580       1.997652                    0.999685      29.090201      84.376816       0.615602       0.424178      -1.056051       0.005572      -0.011245       0.027772       0.030476       0.019820      -0.010775       0.014792      -0.013758       0.023608      -0.032502       0.010849       0.021653              9.984215      10.335528      -3.844666       0.926599       8.446158      -3.084313      11.170958           0.001675
          106              C       1.240614      11.615300      17.032777       0.699359      19.945856 0.27937275E+03  0.59544632E+04                                 7.021133                            6.121277      -0.321845       1.949279                    0.999567      22.358837      63.748971       0.571368       0.502957      -1.002543       0.034916      -0.051025      -0.039580       0.073412       0.016705       0.013289      -0.022344       0.016614       0.002239      -0.036953       0.018044       0.018909              7.600747       8.270505      -1.294052      -0.472433       8.420508       0.236784       6.111227           0.000207
          107              C       0.407265       9.538308       3.461570       0.601528      22.924361 0.25365730E+03  0.52768327E+04                                 7.483580                            5.676780      -0.076585       2.030436                    0.999561      22.450430      63.215578       0.618005       0.476418      -1.016336      -0.026373       0.000031      -0.054259       0.060328      -0.037724      -0.038077       0.026505      -0.089089      -0.184259      -0.082704      -0.015735       0.098439              8.741154       9.499688       1.066047       2.484923       4.981047      -1.315649      11.742726           0.000071
          108              C       1.063706       9.477293       4.812022      -0.031561      34.983878 0.43867338E+03  0.10269179E+05                                 9.270385                            6.949228      -0.030780       1.995836                    0.999239      27.307489      76.685646       0.633795       0.412822      -1.073491       0.020442      -0.005252       0.038889       0.044248      -0.000901      -0.000754      -0.003898       0.006126      -0.015530      -0.007470       0.001684       0.005785             10.988148      11.380890       1.767320       3.935230       6.017210      -1.236938      15.566344           0.007327
          109              C       0.380164       8.914779       5.872209      -0.080461      32.307581 0.44260468E+03  0.10533401E+05                                 9.046753                            7.194775      -0.232817       1.907942                    0.998507      29.647774      87.947035       0.586819       0.438581      -1.042407       0.027195       0.000826       0.013540       0.030390      -0.009745      -0.000044       0.015916      -0.007567      -0.078909      -0.031758       0.004695       0.027063             10.038188      10.209980       1.714475       2.157307       5.984261      -1.136698      13.920325          -0.000091
          110              C       0.965090       8.819036       7.123928      -0.153668      34.914111 0.47864409E+03  0.11623827E+05                                 9.475774                            7.431372      -0.237876       1.893871                    0.998093      30.988409      93.057219       0.582926       0.432670      -1.045264      -0.011205      -0.002995      -0.035603       0.037445      -0.007885      -0.019883      -0.005099      -0.027674      -0.039051      -0.031822       0.009387       0.022436             10.661768      12.019707       2.557353       3.580176       6.280965       0.082638      13.684631           0.001235
          111              C       2.247861       9.320494       7.330412       0.095206      34.646094 0.45810840E+03  0.10948372E+05                                 9.591783                            7.359113      -0.462553       1.854291                    0.998689      27.914385      81.796467       0.578111       0.443317      -1.044193       0.024435       0.003372       0.042064       0.048763      -0.005500       0.039771       0.009225      -0.004504       0.124065      -0.044972      -0.015829       0.060800             11.262503      11.915729       2.609879       4.259416       6.606491       0.350295      15.265289           0.000151
          112              C       2.927639       9.891566       6.258358      -0.137137      31.920833 0.44211510E+03  0.10473506E+05                                 8.806411                            7.069860       0.043758       1.990563                    0.999357      29.649795      86.521878       0.609862       0.423953      -1.055835      -0.012639      -0.002641      -0.029084       0.031822       0.005977      -0.015231       0.008769       0.016548      -0.075698      -0.032593       0.006610       0.025984              9.722714       9.032338       1.540565       2.632938       5.666865      -0.604081      14.468937           0.000882
          113              C       2.347983       9.962515       5.010199      -0.080122      32.444429 0.42988673E+03  0.10116666E+05                                 8.971405                            7.022553      -0.036219       1.972891                    0.999176      28.997583      84.448344       0.605000       0.430197      -1.051566      -0.000028      -0.019279       0.025175       0.031709      -0.005847      -0.018301       0.002809      -0.010741      -0.043048      -0.026295       0.006690       0.019605             10.077513      10.618678       2.074654       2.803891       6.048510      -0.793395      13.565352           0.001706
          114              C       2.987110       9.227028       8.687983      -0.306023      37.790328 0.51298808E+03  0.12624074E+05                                11.013456                            8.526745      -0.559886       1.807349                    0.996045      32.074178      95.677491       0.468299       0.531484      -0.996920      -0.004712       0.076394      -0.051269       0.092124       0.020151       0.032514       0.000233       0.001813       0.001349      -0.037807      -0.000901       0.038708             13.126595      10.824309       0.721458       1.527474      13.846735       2.137872      14.708741           0.000017
          115              C       2.043852       8.848032       9.853312       0.696424      21.110932 0.29316403E+03  0.63067605E+04                                 7.185000                            6.197695      -0.402839       1.921212                    0.999519      22.370698      63.506766       0.579468       0.491339      -1.011195      -0.048623      -0.012366       0.051731       0.072064      -0.002864       0.027396       0.002673      -0.019844      -0.024770      -0.034762       0.014356       0.020406              7.721107       7.308482       0.181677      -0.397915       6.677533      -0.483981       9.177305           0.000048
          116              C       4.031997       8.101062       8.538223       0.697667      20.751781 0.28719443E+03  0.61620820E+04                                 7.155494                            6.161250      -0.376821       1.929841                    0.999566      22.479958      64.257316       0.575919       0.495670      -1.006451       0.051964      -0.048974      -0.011781       0.072371       0.026590       0.008751      -0.006944      -0.007699       0.046126      -0.036936       0.017617       0.019320              7.743255       7.714304      -1.105556      -0.025319       8.344647       0.775736       7.170815           0.000034
          117              C       5.202601      14.486156       9.958927       0.617681      23.766929 0.25006699E+03  0.51746896E+04                                 7.671926                            5.629134      -0.103342       2.027347                    0.999464      22.110076      61.743310       0.622903       0.475180      -1.018755       0.026807       0.059029       0.022988       0.068785      -0.016725      -0.053410      -0.008114       0.051754       0.250640      -0.076812      -0.029988       0.106800              9.177599       8.789209       2.022824       2.020539      13.566361       1.243015       5.177226          -0.000572
          118              C       4.631978      13.120887       9.653473      -0.029522      37.331521 0.43155416E+03  0.10022307E+05                                 9.608735                            6.829913       0.042729       2.017828                    0.999273      26.997481      74.562206       0.650650       0.405346      -1.082600      -0.019344      -0.042625      -0.005887       0.047178      -0.000237       0.002067       0.000055       0.002245       0.009938      -0.002820      -0.001393       0.004213             11.836447      10.636818       3.142277       2.539031      18.921162       2.536805       5.951362           0.001457
          119              C       5.405104      11.987503       9.844767      -0.081882      33.003236 0.41043888E+03  0.95176864E+04                                 8.955785                            6.766571       0.061301       1.997374                    0.999665      28.701446      82.119146       0.631398       0.418331      -1.062301      -0.026283      -0.017174      -0.003001       0.031540      -0.001365       0.002987      -0.007929       0.041060       0.038164      -0.028433       0.011026       0.017407             10.249380       9.208678       1.269575       1.916940      15.967120       1.972727       5.572342           0.000474
          120              C       4.910514      10.726538       9.546434      -0.147951      35.727666 0.46314758E+03  0.11114823E+05                                 9.540854                            7.255199      -0.013785       1.966564                    0.999232      30.282556      89.331754       0.598842       0.426197      -1.053034       0.009576       0.032462       0.018752       0.038692      -0.021494      -0.002851      -0.015955       0.009870       0.045810      -0.033926       0.009172       0.024754             10.887049      11.052084       2.208202       2.774386      15.216917       2.479575       6.392145           0.000296
          121              C       3.614946      10.590670       9.046363       0.100003      35.505197 0.45772377E+03  0.10926099E+05                                 9.714810                            7.327677      -0.495765       1.843830                    0.998557      27.815487      81.195876       0.583289       0.439907      -1.047243      -0.021028      -0.042227      -0.011630       0.048585       0.038196       0.009356       0.024546      -0.066285      -0.025757      -0.046369      -0.017928       0.064296             11.509364      11.111048       2.517823       3.098347      16.314560       3.071722       7.102483           0.000425
          122              C       2.834292      11.728758       8.869784      -0.138759      34.210243 0.44320741E+03  0.10497249E+05                                 9.200759                            7.049495       0.022760       1.979564                    0.999455      29.754330      86.585843       0.615031       0.420475      -1.058879       0.012208       0.028157       0.006651       0.031402      -0.008612       0.009983      -0.005145       0.050565       0.016685      -0.029846       0.000973       0.028873             10.565565       9.003557       1.598685       1.902175      16.830701       2.565283       5.862437           0.000105
          123              C       3.331140      12.981626       9.181646      -0.093019      34.001778 0.42270188E+03  0.98648192E+04                                 9.124282                            6.859330       0.116212       2.012825                    0.999713      28.839143      82.513084       0.628768       0.417408      -1.063927       0.008336      -0.029342       0.002880       0.030639      -0.020816      -0.002268      -0.008169       0.009830       0.025493      -0.027352       0.008942       0.018410             10.532588      10.114352       2.154798       2.312893      15.774194       2.151702       5.709219           0.000242
          124              C       3.197894       7.330644       2.492520       0.548898      24.468564 0.26363879E+03  0.55193724E+04                                 7.712143                            5.725746      -0.039698       2.035152                    0.999610      22.737468      63.537178       0.627393       0.466322      -1.025177       0.049032       0.030431      -0.009974       0.058563      -0.065522       0.005969       0.036477      -0.081886      -0.125822      -0.074938      -0.029188       0.104127              9.134733      10.115101       3.205897      -0.635233       6.768562      -2.337150      10.520538          -0.005474
          125              C       2.254636       6.568693       3.375654      -0.024250      34.579078 0.44403147E+03  0.10438884E+05                                 9.253833                            7.039476      -0.009213       2.004837                    0.999302      27.344567      77.259208       0.622540       0.418503      -1.068530      -0.024514      -0.023645       0.025264       0.042407      -0.005703       0.001207      -0.001068       0.000678      -0.030772      -0.010380      -0.000584       0.010964             10.915281      11.644666       4.477040      -1.876266       8.765620      -3.569692      12.335558           0.010724
          126              C       2.552745       6.373297       4.716849      -0.082381      32.656613 0.45524840E+03  0.10917781E+05                                 9.153846                            7.321771      -0.258813       1.900040                    0.998114      29.833780      89.023185       0.578369       0.441586      -1.039970      -0.023140      -0.016720       0.000108       0.028549      -0.011738       0.001928       0.016446      -0.004645      -0.048255      -0.025557       0.001754       0.023802             10.290951      10.417704       3.636662      -0.980334       8.802073      -3.061093      11.653076           0.002345
          127              C       1.703586       5.628948       5.516915      -0.133051      32.803917 0.46467851E+03  0.11188957E+05                                 9.109326                            7.330662      -0.153589       1.930328                    0.998157      30.213702      90.016637       0.586549       0.433676      -1.045823       0.017245       0.015285      -0.019417       0.030134      -0.023470       0.006803       0.007222      -0.016702       0.034688      -0.032826       0.013076       0.019751             10.277183      11.121507       4.887215      -1.202803      10.139119      -2.832267       9.570922           0.003052
          128              C       0.544274       5.061436       4.995721       0.098975      33.979787 0.45149172E+03  0.10753780E+05                                 9.508868                            7.333389      -0.452986       1.859766                    0.998672      27.754448      81.257313       0.575710       0.446674      -1.041961      -0.023442      -0.032093       0.031361       0.050627       0.015124      -0.037277      -0.033210      -0.014333      -0.010518      -0.045611      -0.012145       0.057756             11.243845      10.981815       4.591142      -1.247745      10.798258      -4.345948      11.951461           0.002076
          129              C       0.220570       5.310957       3.665918      -0.137636      32.756218 0.43936605E+03  0.10397397E+05                                 8.969195                            7.043463       0.042696       1.988499                    0.999363      29.755025      86.925927       0.611267       0.423426      -1.055632       0.016339       0.024851      -0.017858       0.034691      -0.014978       0.021978       0.023341       0.012396      -0.041943      -0.043535       0.017805       0.025730             10.123234       9.697973       3.693014      -1.232156       8.907323      -3.936423      11.764408          -0.000039
          130              C       1.068223       6.048386       2.868938      -0.085269      31.987092 0.42553374E+03  0.99814583E+04                                 8.835191                            6.937858       0.060542       1.997636                    0.999685      29.090434      84.377736       0.615599       0.424178      -1.056051      -0.005573      -0.011248       0.027775       0.030480      -0.019825       0.010782       0.014800      -0.013755       0.023592      -0.032513       0.010853       0.021659              9.984296      10.335613       3.844701      -0.926602       8.446220      -3.084343      11.171055           0.001546
          131              C       6.287386       3.213975       5.165892       0.699359      19.945856 0.27937281E+03  0.59544646E+04                                 7.021133                            6.121277      -0.321844       1.949279                    0.999567      22.358835      63.748962       0.571368       0.502957      -1.002543      -0.034916      -0.051025      -0.039580       0.073412      -0.016705      -0.013289      -0.022344       0.016614       0.002239      -0.036953       0.018044       0.018909              7.600747       8.270505       1.294049       0.472430       8.420509       0.236783       6.111225           0.000197
          132              C       0.407265      16.716017       8.405314       0.601526      22.924380 0.25365746E+03  0.52768368E+04                                 7.483584                            5.676782      -0.076589       2.030435                    0.999561      22.450428      63.215569       0.618005       0.476418      -1.016336      -0.026372      -0.000030       0.054258       0.060328       0.037723       0.038077       0.026505      -0.089088      -0.184259      -0.082704      -0.015735       0.098439              8.741160       9.499693      -1.066045      -2.484934       4.981049      -1.315649      11.742738           0.000117
          133              C       1.063706      16.777032       7.054863      -0.031561      34.983878 0.43867328E+03  0.10269176E+05                                 9.270387                            6.949229      -0.030781       1.995836                    0.999239      27.307481      76.685630       0.633794       0.412822      -1.073491       0.020443       0.005252      -0.038889       0.044247       0.000901       0.000754      -0.003898       0.006126      -0.015529      -0.007470       0.001684       0.005785             10.988150      11.380890      -1.767319      -3.935233       6.017211      -1.236940      15.566349           0.007354
          134              C       0.380164      17.339546       5.994675      -0.080461      32.307577 0.44260475E+03  0.10533402E+05                                 9.046753                            7.194775      -0.232818       1.907942                    0.998507      29.647764      87.946999       0.586819       0.438581      -1.042407       0.027195      -0.000825      -0.013540       0.030390       0.009745       0.000044       0.015917      -0.007567      -0.078909      -0.031758       0.004695       0.027063             10.038187      10.209975      -1.714473      -2.157310       5.984261      -1.136698      13.920326          -0.000097
          135              C       0.965090      17.435289       4.742956      -0.153669      34.914101 0.47864405E+03  0.11623826E+05                                 9.475772                            7.431371      -0.237876       1.893871                    0.998093      30.988423      93.057270       0.582926       0.432670      -1.045264      -0.011205       0.002996       0.035603       0.037445       0.007885       0.019883      -0.005099      -0.027674      -0.039051      -0.031822       0.009387       0.022435             10.661763      12.019705      -2.557354      -3.580168       6.280965       0.082636      13.684619           0.001198
          136              C       2.247861      16.933831       4.536473       0.095207      34.646088 0.45810851E+03  0.10948375E+05                                 9.591781                            7.359113      -0.462553       1.854291                    0.998689      27.914382      81.796450       0.578111       0.443316      -1.044193       0.024436      -0.003372      -0.042064       0.048763       0.005500      -0.039771       0.009225      -0.004504       0.124065      -0.044972      -0.015829       0.060801             11.262497      11.915725      -2.609879      -4.259406       6.606490       0.350291      15.265278           0.000131
          137              C       2.927639      16.362759       5.608527      -0.137137      31.920832 0.44211510E+03  0.10473506E+05                                 8.806411                            7.069861       0.043758       1.990563                    0.999357      29.649791      86.521857       0.609862       0.423953      -1.055835      -0.012639       0.002641       0.029084       0.031822      -0.005977       0.015231       0.008769       0.016548      -0.075698      -0.032593       0.006610       0.025984              9.722712       9.032336      -1.540564      -2.632934       5.666865      -0.604084      14.468935           0.000880
          138              C       2.347983      16.291810       6.856686      -0.080122      32.444375 0.42988583E+03  0.10116640E+05                                 8.971397                            7.022547      -0.036221       1.972891                    0.999176      28.997560      84.448270       0.605000       0.430197      -1.051566      -0.000028       0.019279      -0.025175       0.031709       0.005848       0.018301       0.002809      -0.010741      -0.043049      -0.026295       0.006690       0.019605             10.077503      10.618668      -2.074653      -2.803885       6.048506      -0.793397      13.565336           0.001738
          139              C       2.987110      17.027297       3.178901      -0.306023      37.790323 0.51298818E+03  0.12624077E+05                                11.013456                            8.526746      -0.559886       1.807349                    0.996045      32.074181      95.677501       0.468299       0.531484      -0.996920      -0.004712      -0.076394       0.051270       0.092124      -0.020152      -0.032513       0.000233       0.001813       0.001349      -0.037807      -0.000901       0.038708             13.126592      10.824311      -0.721460      -1.527468      13.846738       2.137869      14.708727          -0.000005
          140              C       2.043852      17.406293       2.013573       0.696424      21.110941 0.29316422E+03  0.63067655E+04                                 7.185002                            6.197697      -0.402840       1.921212                    0.999519      22.370703      63.506785       0.579468       0.491339      -1.011195      -0.048623       0.012366      -0.051731       0.072064       0.002864      -0.027396       0.002673      -0.019844      -0.024770      -0.034762       0.014356       0.020407              7.721108       7.308486      -0.181679       0.397918       6.677536      -0.483982       9.177302          -0.000004
          141              C       4.031997       0.300263       3.328661       0.697667      20.751776 0.28719432E+03  0.61620792E+04                                 7.155493                            6.161249      -0.376820       1.929841                    0.999566      22.479958      64.257318       0.575919       0.495670      -1.006451       0.051964       0.048974       0.011781       0.072371      -0.026590      -0.008751      -0.006944      -0.007699       0.046126      -0.036936       0.017617       0.019319              7.743255       7.714303       1.105557       0.025316       8.344645       0.775737       7.170816           0.000004
          142              C       5.202601      11.768169       1.907958       0.617681      23.766916 0.25006680E+03  0.51746848E+04                                 7.671925                            5.629133      -0.103338       2.027349                    0.999464      22.110063      61.743269       0.622902       0.475180      -1.018755       0.026807      -0.059029      -0.022987       0.068785       0.016725       0.053410      -0.008113       0.051754       0.250641      -0.076812      -0.029988       0.106801              9.177598       8.789207      -2.022825      -2.020537      13.566364       1.243015       5.177223          -0.000642
          143              C       4.631978      13.133438       2.213411      -0.029522      37.331508 0.43155407E+03  0.10022304E+05                                 9.608730                            6.829910       0.042730       2.017828                    0.999273      26.997478      74.562166       0.650651       0.405346      -1.082601      -0.019344       0.042625       0.005887       0.047178       0.000237      -0.002067       0.000055       0.002245       0.009937      -0.002820      -0.001393       0.004213             11.836441      10.636809      -3.142277      -2.539029      18.921154       2.536803       5.951358           0.001380
          144              C       5.405104      14.266822       2.022117      -0.081882      33.003242 0.41043900E+03  0.95176893E+04                                 8.955785                            6.766571       0.061301       1.997374                    0.999665      28.701448      82.119136       0.631398       0.418331      -1.062301      -0.026283       0.017174       0.003001       0.031540       0.001365      -0.002987      -0.007928       0.041061       0.038164      -0.028433       0.011026       0.017407             10.249380       9.208674      -1.269578      -1.916940      15.967123       1.972729       5.572343           0.000317
          145              C       4.910514      15.527787       2.320451      -0.147951      35.727684 0.46314781E+03  0.11114830E+05                                 9.540857                            7.255201      -0.013786       1.966564                    0.999232      30.282568      89.331801       0.598842       0.426197      -1.053034       0.009576      -0.032462      -0.018751       0.038692       0.021494       0.002851      -0.015955       0.009870       0.045810      -0.033926       0.009172       0.024754             10.887052      11.052090      -2.208203      -2.774386      15.216922       2.479578       6.392145           0.000185
          146              C       3.614946      15.663655       2.820521       0.100003      35.505197 0.45772372E+03  0.10926098E+05                                 9.714811                            7.327677      -0.495767       1.843829                    0.998557      27.815490      81.195892       0.583289       0.439907      -1.047243      -0.021028       0.042227       0.011631       0.048585      -0.038196      -0.009356       0.024546      -0.066285      -0.025757      -0.046369      -0.017928       0.064296             11.509364      11.111052      -2.517822      -3.098345      16.314562       3.071716       7.102478           0.000389
          147              C       2.834292      14.525567       2.997100      -0.138759      34.210234 0.44320722E+03  0.10497243E+05                                 9.200754                            7.049492       0.022758       1.979563                    0.999455      29.754323      86.585798       0.615032       0.420475      -1.058880       0.012209      -0.028157      -0.006651       0.031402       0.008612      -0.009983      -0.005145       0.050565       0.016685      -0.029846       0.000973       0.028873             10.565559       9.003553      -1.598681      -1.902174      16.830692       2.565277       5.862433           0.000006
          148              C       3.331140      13.272699       2.685239      -0.093018      34.001735 0.42270130E+03  0.98648008E+04                                 9.124269                            6.859321       0.116215       2.012826                    0.999713      28.839124      82.512969       0.628769       0.417407      -1.063927       0.008336       0.029342      -0.002880       0.030639       0.020817       0.002268      -0.008169       0.009830       0.025494      -0.027352       0.008942       0.018410             10.532572      10.114335      -2.154793      -2.312889      15.774171       2.151696       5.709210           0.000115
          149              C       3.197894       1.070681       9.374364       0.548891      24.468269 0.26363521E+03  0.55192789E+04                                 7.712094                            5.725714      -0.039718       2.035150                    0.999610      22.737257      63.536483       0.627393       0.466323      -1.025176       0.049032      -0.030429       0.009971       0.058562       0.065516      -0.005970       0.036474      -0.081874      -0.125810      -0.074932      -0.029183       0.104115              9.134671      10.115030      -3.205872       0.635225       6.768518      -2.337128      10.520465          -0.005393
          150              C       2.254636       1.832632       8.491231      -0.024249      34.578937 0.44402974E+03  0.10438834E+05                                 9.253816                            7.039468      -0.009203       2.004841                    0.999302      27.344485      77.258937       0.622540       0.418503      -1.068530      -0.024513       0.023643      -0.025263       0.042404       0.005700      -0.001208      -0.001070       0.000679      -0.030767      -0.010379      -0.000582       0.010961             10.915257      11.644640      -4.477029       1.876261       8.765604      -3.569681      12.335528           0.010782
          151              C       2.552745       2.028028       7.150035      -0.082382      32.656577 0.45524800E+03  0.10917768E+05                                 9.153842                            7.321770      -0.258811       1.900041                    0.998114      29.833752      89.023078       0.578369       0.441586      -1.039970      -0.023139       0.016720      -0.000108       0.028548       0.011737      -0.001927       0.016445      -0.004644      -0.048255      -0.025556       0.001755       0.023801             10.290945      10.417701      -3.636663       0.980338       8.802074      -3.061091      11.653059           0.002367
          152              C       1.703586       2.772377       6.349970      -0.133051      32.803922 0.46467848E+03  0.11188956E+05                                 9.109326                            7.330661      -0.153589       1.930328                    0.998157      30.213713      90.016680       0.586549       0.433676      -1.045823       0.017245      -0.015286       0.019417       0.030134       0.023470      -0.006803       0.007222      -0.016702       0.034688      -0.032826       0.013076       0.019750             10.277183      11.121510      -4.887219       1.202802      10.139122      -2.832265       9.570917           0.003048
          153              C       0.544274       3.339889       6.871163       0.098975      33.979790 0.45149189E+03  0.10753785E+05                                 9.508869                            7.333391      -0.452987       1.859766                    0.998672      27.754447      81.257313       0.575710       0.446674      -1.041961      -0.023443       0.032093      -0.031361       0.050627      -0.015124       0.037277      -0.033210      -0.014333      -0.010518      -0.045611      -0.012145       0.057756             11.243845      10.981819      -4.591144       1.247742      10.798263      -4.345945      11.951454           0.002084
          154              C       0.220570       3.090368       8.200967      -0.137638      32.756296 0.43936761E+03  0.10397444E+05                                 8.969211                            7.043478       0.042689       1.988496                    0.999363      29.755076      86.926132       0.611266       0.423426      -1.055632       0.016339      -0.024852       0.017858       0.034691       0.014978      -0.021978       0.023341       0.012396      -0.041944      -0.043535       0.017805       0.025730             10.123252       9.697988      -3.693020       1.232159       8.907340      -3.936430      11.764427           0.000075
          155              C       1.068223       2.352939       8.997947      -0.085269      31.986969 0.42553199E+03  0.99814058E+04                                 8.835167                            6.937842       0.060553       1.997641                    0.999685      29.090361      84.377445       0.615600       0.424178      -1.056051      -0.005573       0.011248      -0.027774       0.030479       0.019823      -0.010780       0.014798      -0.013756       0.023597      -0.032510       0.010852       0.021658              9.984266      10.335581      -3.844687       0.926599       8.446197      -3.084331      11.171021           0.001679
          156              C       6.287386       5.187350       6.700992       0.699359      19.945859 0.27937279E+03  0.59544643E+04                                 7.021133                            6.121277      -0.321845       1.949279                    0.999567      22.358839      63.748976       0.571369       0.502957      -1.002543      -0.034916       0.051025       0.039580       0.073412       0.016705       0.013289      -0.022344       0.016614       0.002239      -0.036953       0.018044       0.018909              7.600748       8.270507      -1.294054      -0.472432       8.420509       0.236783       6.111227           0.000209
          157              C       0.334996      12.601987      17.800327      -0.309059      36.578366 0.49195306E+03  0.11998150E+05                                11.059243                            8.550199      -0.565391       1.805178                    0.996209      32.108182      95.812817       0.450667       0.557263      -0.983725      -0.097654       0.000000      -0.000000       0.097654       0.000000      -0.000000      -0.035266       0.024111       0.063697      -0.042259       0.001439       0.040820             13.397207      13.454385       0.000000      -0.000006      16.268565      -2.794507      10.468671           0.000072
          158              C       7.193004       4.200663       5.933442      -0.309059      36.578388 0.49195322E+03  0.11998154E+05                                11.059246                            8.550200      -0.565391       1.805178                    0.996209      32.108183      95.812817       0.450667       0.557263      -0.983725       0.097654      -0.000000       0.000000       0.097654       0.000000      -0.000000      -0.035266       0.024111       0.063697      -0.042259       0.001439       0.040820             13.397214      13.454393       0.000000      -0.000006      16.268576      -2.794512      10.468674           0.000074
          159              O       0.764092       7.708525      20.340789      -0.542781      37.394080 0.54680377E+03  0.13206353E+05                                 8.881449                            7.243427       0.248522       2.138771                    0.996592      27.344064      72.146446       0.704801       0.359822      -1.137844      -0.015777      -0.001441      -0.019779       0.025341       0.005869       0.000340       0.023088       0.018472      -0.199982      -0.072206       0.027421       0.044785             10.197046      15.866544       1.762361       4.292527       6.147010      -0.018992       8.577585           0.030492
          160              O       6.468058       6.785917      21.235552      -0.527570      34.775944 0.54205224E+03  0.13048937E+05                                 8.447437                            7.210846       0.336917       2.178096                    0.995320      26.963762      70.776488       0.707309       0.359718      -1.139158      -0.005726       0.020843      -0.013638       0.025557      -0.021154      -0.048190      -0.011568      -0.057128       0.075091      -0.072989       0.022571       0.050418              9.323233       7.812159       0.671490      -0.246866       6.512162      -2.486182      13.645378           0.010635
          161              O       3.067660       1.323456      14.010044      -0.516428      34.073217 0.51436034E+03  0.12209834E+05                                 8.303548                            6.998462       0.414587       2.211568                    0.995193      26.513441      68.901354       0.722595       0.357083      -1.142301      -0.000990       0.012930      -0.021720       0.025297      -0.037508      -0.017343      -0.016145      -0.051729       0.045371      -0.060106       0.020093       0.040013              9.213325       7.716127      -1.300409       1.033095      14.187794      -0.792330       5.736052           0.019431
          162              O       1.158559       2.269124      13.336479      -0.575829      35.427491 0.52271964E+03  0.12451732E+05                                 8.495332                            6.998975       0.479246       2.198806                    0.998254      27.564319      71.632731       0.731667       0.351424      -1.147484       0.034942       0.000252       0.013508       0.037463       0.012913      -0.007439       0.009008       0.113015       0.118905      -0.078594       0.032834       0.045760              9.549656      12.537289       3.728368       2.894132       9.223874       1.578453       6.887806           0.002830
          163              O       3.247579       9.090092      20.689438      -0.499612      35.466076 0.49503854E+03  0.11638485E+05                                 8.563197                            6.840199       0.511467       2.240935                    0.996961      26.335786      68.096527       0.735054       0.354429      -1.144506       0.025700       0.014463      -0.009804       0.031078       0.026058       0.031835       0.025328       0.024670      -0.107905      -0.052839      -0.010492       0.063331              9.959762      14.562568       4.601659       0.432894       8.311507      -0.865854       7.005212           0.071179
          164              O       4.599608       9.278345      22.434345      -0.399493      31.010281 0.45265023E+03  0.10414520E+05                                 7.870898                            6.645781       0.732269       2.321498                    0.997199      25.528156      65.465441       0.727560       0.365898      -1.134547       0.030425      -0.013985      -0.010423       0.035070      -0.050302       0.029753      -0.011502      -0.015616       0.068718      -0.065192       0.004051       0.061141              8.816227       6.532964       0.024306       1.732436       5.732869      -1.732409      14.182846           0.217982
          165              O       1.315142       7.839218      23.406480      -0.690584      50.728927 0.10002302E+04  0.27852012E+05                                10.777646                            9.665950       0.214130       2.044355                    0.997844      32.434775      89.325872       0.627956       0.350284      -1.155478       0.098243      -0.036696       0.070878       0.126577      -0.048204       0.073124      -0.016602       0.183811      -0.089438      -0.088932      -0.061023       0.149955             12.058318      11.632693      -1.472856      -2.837421       8.998168       2.239554      15.544093           0.524543
          166              O       0.764092      -0.357550      15.259864      -0.542778      37.393914 0.54680077E+03  0.13206262E+05                                 8.881425                            7.243407       0.248534       2.138776                    0.996592      27.343994      72.146201       0.704802       0.359822      -1.137844      -0.015777       0.001441       0.019780       0.025343      -0.005870      -0.000341       0.023086       0.018475      -0.199964      -0.072200       0.027416       0.044783             10.197017      15.866502      -1.762355      -4.292515       6.146995      -0.018991       8.577555           0.030551
          167              O       6.468058       0.565058      14.365101      -0.527571      34.776038 0.54205405E+03  0.13048992E+05                                 8.447452                            7.210858       0.336921       2.178096                    0.995320      26.963801      70.776617       0.707309       0.359718      -1.139158      -0.005726      -0.020843       0.013638       0.025558       0.021153       0.048189      -0.011568      -0.057126       0.075095      -0.072987       0.022569       0.050418              9.323250       7.812170      -0.671488       0.246862       6.512172      -2.486187      13.645409           0.010711
          168              O       3.067660       6.027519      21.590610      -0.516426      34.073080 0.51435782E+03  0.12209758E+05                                 8.303522                            6.998442       0.414592       2.211571                    0.995193      26.513385      68.901139       0.722596       0.357083      -1.142301      -0.000991      -0.012931       0.021721       0.025298       0.037508       0.017342      -0.016145      -0.051729       0.045370      -0.060106       0.020092       0.040013              9.213295       7.716104       1.300404      -1.033090      14.187745      -0.792322       5.736035           0.019359
          169              O       1.158559       5.081851      22.264174      -0.575827      35.427343 0.52271708E+03  0.12451655E+05                                 8.495309                            6.998958       0.479247       2.198808                    0.998254      27.564250      71.632495       0.731668       0.351424      -1.147484       0.034941      -0.000252      -0.013508       0.037462      -0.012912       0.007438       0.009008       0.113016       0.118905      -0.078594       0.032834       0.045760              9.549629      12.537250      -3.728356      -2.894122       9.223849       1.578450       6.887788           0.002706
          170              O       3.247579      16.113883      14.911215      -0.499610      35.465806 0.49503413E+03  0.11638363E+05                                 8.563193                            6.840197       0.511465       2.240936                    0.996961      26.335584      68.096087       0.735049       0.354432      -1.144503       0.025704      -0.014463       0.009814       0.031084      -0.026063      -0.031843       0.025326       0.024680      -0.107808      -0.052817      -0.010515       0.063332              9.959757      14.562554      -4.601655      -0.432900       8.311506      -0.865852       7.005210           0.071269
          171              O       4.599608      15.925630      13.166308      -0.399481      31.009536 0.45263667E+03  0.10414166E+05                                 7.870964                            6.645837       0.732166       2.321474                    0.997199      25.527223      65.463676       0.727529       0.365916      -1.134529       0.030434       0.013976       0.010440       0.035079       0.050236      -0.029740      -0.011509      -0.015481       0.068544      -0.065083       0.003989       0.061093              8.816306       6.533021      -0.024308      -1.732453       5.732916      -1.732423      14.182980           0.218178
          172              O       1.315142      -0.488243      12.194173      -0.690569      50.727771 0.10002026E+04  0.27851056E+05                                10.777512                            9.665843       0.214159       2.044368                    0.997844      32.434325      89.324383       0.627957       0.350286      -1.155476       0.098242       0.036693      -0.070881       0.126578       0.048201      -0.073145      -0.016612       0.183814      -0.089365      -0.088944      -0.061021       0.149964             12.058155      11.632526       1.472830       2.837357       8.998067       2.239519      15.543872           0.524645
          173              O       6.763908       9.094125       3.392980      -0.542782      37.394128 0.54680444E+03  0.13206375E+05                                 8.881459                            7.243433       0.248520       2.138771                    0.996592      27.344071      72.146498       0.704801       0.359822      -1.137844       0.015777       0.001441       0.019779       0.025342       0.005868       0.000340       0.023089       0.018472      -0.199979      -0.072206       0.027422       0.044784             10.197060      15.866572       1.762364       4.292535       6.147016      -0.018991       8.577592           0.030493
          174              O       1.059942      10.016733       2.498217      -0.527569      34.775878 0.54205119E+03  0.13048904E+05                                 8.447422                            7.210836       0.336929       2.178100                    0.995320      26.963747      70.776399       0.707311       0.359718      -1.139158       0.005726      -0.020843       0.013638       0.025558      -0.021154      -0.048190      -0.011568      -0.057127       0.075090      -0.072989       0.022571       0.050418              9.323214       7.812147       0.671490      -0.246869       6.512152      -2.486175      13.645345           0.010635
          175              O       4.460340      15.479194       9.723725      -0.516428      34.073215 0.51436023E+03  0.12209830E+05                                 8.303544                            6.998459       0.414593       2.211570                    0.995193      26.513446      68.901349       0.722595       0.357083      -1.142301       0.000990      -0.012931       0.021721       0.025298      -0.037508      -0.017343      -0.016145      -0.051728       0.045371      -0.060107       0.020093       0.040013              9.213322       7.716121      -1.300408       1.033094      14.187794      -0.792329       5.736051           0.019433
          176              O       6.369441      14.533526      10.397290      -0.575828      35.427318 0.52271669E+03  0.12451642E+05                                 8.495300                            6.998953       0.479261       2.198812                    0.998254      27.564261      71.632491       0.731669       0.351424      -1.147485      -0.034942      -0.000251      -0.013508       0.037463       0.012913      -0.007439       0.009008       0.113014       0.118908      -0.078594       0.032833       0.045761              9.549617      12.537236       3.728345       2.894117       9.223836       1.578444       6.887779           0.002832
          177              O       4.280421       7.712558       3.044331      -0.499610      35.466328 0.49504248E+03  0.11638595E+05                                 8.563202                            6.840198       0.511477       2.240937                    0.996961      26.335967      68.096928       0.735058       0.354427      -1.144509      -0.025700      -0.014463       0.009794       0.031074       0.026054       0.031827       0.025330       0.024664      -0.107979      -0.052856      -0.010474       0.063330              9.959771      14.562590       4.601670       0.432891       8.311514      -0.865853       7.005209           0.071189
          178              O       2.928392       7.524305       1.299424      -0.399503      31.011054 0.45266440E+03  0.10414897E+05                                 7.870868                            6.645755       0.732383       2.321526                    0.997199      25.528997      65.467139       0.727585       0.365884      -1.134561      -0.030414       0.013994       0.010411       0.035060      -0.050356       0.029762      -0.011497      -0.015722       0.068853      -0.065279       0.004100       0.061179              8.816192       6.532937       0.024306       1.732426       5.732848      -1.732403      14.182790           0.218036
          179              O       6.212858       8.963432       0.327289      -0.690575      50.728425 0.10002179E+04  0.27851594E+05                                10.777602                            9.665912       0.214142       2.044360                    0.997844      32.434549      89.325230       0.627955       0.350286      -1.155476      -0.098241       0.036694      -0.070880       0.126577      -0.048199       0.073131      -0.016610       0.183814      -0.089415      -0.088934      -0.061024       0.149958             12.058267      11.632648      -1.472849      -2.837409       8.998132       2.239539      15.544020           0.524558
          180              O       6.763908      17.160200       8.473905      -0.542778      37.393914 0.54680067E+03  0.13206259E+05                                 8.881424                            7.243406       0.248533       2.138776                    0.996592      27.343990      72.146187       0.704802       0.359822      -1.137844       0.015778      -0.001441      -0.019780       0.025343      -0.005869      -0.000340       0.023088       0.018473      -0.199968      -0.072202       0.027419       0.044783             10.197017      15.866503      -1.762355      -4.292515       6.146994      -0.018990       8.577553           0.030554
          181              O       1.059942      16.237592       9.368668      -0.527571      34.775918 0.54205204E+03  0.13048930E+05                                 8.447432                            7.210844       0.336929       2.178099                    0.995320      26.963758      70.776451       0.707310       0.359718      -1.139158       0.005726       0.020842      -0.013638       0.025557       0.021154       0.048189      -0.011568      -0.057126       0.075092      -0.072988       0.022570       0.050418              9.323226       7.812153      -0.671487       0.246863       6.512159      -2.486179      13.645366           0.010713
          182              O       4.460340      10.775131       2.143159      -0.516426      34.073106 0.51435823E+03  0.12209770E+05                                 8.303526                            6.998445       0.414593       2.211571                    0.995193      26.513397      68.901180       0.722596       0.357083      -1.142301       0.000991       0.012931      -0.021720       0.025298       0.037508       0.017342      -0.016145      -0.051728       0.045371      -0.060106       0.020093       0.040013              9.213300       7.716106       1.300406      -1.033090      14.187758      -0.792324       5.736037           0.019360
          183              O       6.369441      11.720799       1.469595      -0.575828      35.427261 0.52271567E+03  0.12451612E+05                                 8.495292                            6.998945       0.479256       2.198811                    0.998254      27.564233      71.632395       0.731670       0.351424      -1.147485      -0.034942       0.000252       0.013508       0.037463      -0.012912       0.007439       0.009008       0.113015       0.118908      -0.078594       0.032834       0.045760              9.549607      12.537222      -3.728342      -2.894114       9.223828       1.578443       6.887772           0.002710
          184              O       4.280421       0.688767       8.822554      -0.499609      35.466052 0.49503798E+03  0.11638466E+05                                 8.563181                            6.840185       0.511472       2.240937                    0.996961      26.335805      68.096516       0.735056       0.354428      -1.144507      -0.025701       0.014463      -0.009801       0.031077      -0.026057      -0.031832       0.025329       0.024668      -0.107926      -0.052844      -0.010487       0.063331              9.959743      14.562541      -4.601654      -0.432893       8.311496      -0.865850       7.005192           0.071271
          185              O       2.928392       0.877020      10.567461      -0.399492      31.010419 0.45265301E+03  0.10414590E+05                                 7.870875                            6.645764       0.732308       2.321509                    0.997199      25.528355      65.465785       0.727568       0.365894      -1.134551      -0.030419      -0.013989      -0.010421       0.035066       0.050316      -0.029754      -0.011502      -0.015648       0.068752      -0.065215       0.004064       0.061151              8.816200       6.532940      -0.024307      -1.732424       5.732854      -1.732401      14.182806           0.218200
          186              O       6.212858      17.290893      11.539596      -0.690576      50.727883 0.10002051E+04  0.27851151E+05                                10.777543                            9.665866       0.214167       2.044369                    0.997844      32.434340      89.324540       0.627955       0.350287      -1.155475      -0.098239      -0.036693       0.070883       0.126577       0.048197      -0.073140      -0.016623       0.183793      -0.089346      -0.088935      -0.061017       0.149952             12.058194      11.632565       1.472839       2.837370       8.998091       2.239527      15.543927           0.524628
          187              F       6.550866       7.159435      13.824208      -0.193787      13.759897 0.18963261E+03  0.34628042E+04                                 4.337782                            4.105701       1.094078       2.606693                    0.999409      18.576862      40.598955       1.006233       0.333344      -1.177168      -0.011373       0.006375       0.004212       0.013701      -0.067211      -0.003211       0.001719       0.044951      -0.148271      -0.049581      -0.046090       0.095671              4.424091       5.662255      -1.289758      -0.359539       3.971789       0.149467       3.638230           0.000077
          188              F       5.935075       9.219250      13.950709      -0.210728      13.571847 0.19280750E+03  0.35436324E+04                                 4.313380                            4.157838       0.846453       2.505429                    0.999007      18.987249      41.946821       0.991149       0.336235      -1.171909      -0.001060       0.001682       0.001591       0.002546       0.046313       0.011520       0.008725      -0.117739      -0.132873      -0.057862      -0.040204       0.098066              4.314195       3.687811       0.868217      -0.008100       5.448539      -0.051661       3.806234           0.000096
          189              F       4.864594       7.843959      12.697804      -0.207888      16.365165 0.22357944E+03  0.42591170E+04                                 4.978906                            4.509675       0.703068       2.451711                    0.998565      19.218829      43.059247       0.942602       0.341106      -1.169085      -0.004292       0.002928      -0.001866       0.005521       0.006056       0.061023       0.011784       0.030901       0.189955      -0.049361      -0.048242       0.097602              5.344340       4.153419      -0.032844       1.395362       3.511950      -0.369778       8.367652           0.000069
          190              F       2.924628       9.054782      14.024284      -0.216242      14.924089 0.21067101E+03  0.39636640E+04                                 4.667226                            4.387894       0.678568       2.445302                    0.998089      19.291050      43.297578       0.949894       0.342719      -1.164857       0.001166      -0.001243      -0.006327       0.006553      -0.010618       0.053841      -0.033901       0.006234       0.182839      -0.054770      -0.041219       0.095990              4.804322       4.154760      -0.603449       1.090797       3.989224      -0.725070       6.268982           0.000093
          191              F       4.032750       9.812934      15.695853      -0.200503      15.424247 0.21920582E+03  0.41567805E+04                                 4.772018                            4.473874       0.739683       2.477538                    0.997620      19.025667      42.581211       0.943310       0.342410      -1.167534       0.001660       0.000175       0.000814       0.001857       0.054991       0.026049       0.048075      -0.072640      -0.067131      -0.054717      -0.046553       0.101270              4.958684       4.126748       0.584644       0.512600       6.477261       1.635139       4.272042           0.000030
          192              F       2.496285       8.347463      16.008665      -0.195299      16.576306 0.23963713E+03  0.46259184E+04                                 4.955006                            4.654807       0.801398       2.509749                    0.997206      18.809781      41.860582       0.935797       0.339063      -1.175636       0.004505      -0.000518      -0.003956       0.006018       0.027518      -0.062819      -0.023892       0.080655       0.013144      -0.052601      -0.043269       0.095870              5.120380       6.571385      -0.104090      -1.695165       4.083507       0.161759       4.706248           0.000011
          193              F       1.800698      14.476490      17.761403      -0.191542      16.996773 0.24945389E+03  0.48681537E+04                                 5.074490                            4.769860       0.748078       2.486855                    0.996857      18.936535      42.491226       0.917656       0.342021      -1.172084      -0.001069       0.000969      -0.002894       0.003234       0.035566      -0.038282      -0.061295      -0.036334       0.009965      -0.053571      -0.041578       0.095149              5.315460       5.584319       1.728617      -0.799211       6.013866      -1.066897       4.348195           0.000071
          194              F       2.240333      12.981269      19.234558      -0.212631      14.445998 0.20644976E+03  0.38558470E+04                                 4.522090                            4.315555       0.900720       2.527386                    0.998952      19.035762      42.252656       0.969417       0.338291      -1.171316       0.000324      -0.000801       0.002078       0.002250      -0.046239       0.048211      -0.041162       0.058525      -0.045203      -0.059735      -0.037268       0.097002              4.634038       5.818044      -0.627504       1.118415       4.305654      -0.435158       3.778415           0.000001
          195              F       0.532982      14.277742      19.480915      -0.206496      14.908911 0.21810060E+03  0.41297306E+04                                 4.619474                            4.459493       0.864013       2.520014                    0.998096      19.053820      42.583538       0.946010       0.341936      -1.168184      -0.003692      -0.000859      -0.006224       0.007287      -0.042968      -0.050411       0.046750      -0.000323       0.042447      -0.050750      -0.043845       0.094596              4.668130       4.343758      -0.637423      -0.622997       5.291342       1.186612       4.369291           0.000000
          196              F       6.550866       0.191540      21.776445      -0.193788      13.759898 0.18963264E+03  0.34628049E+04                                 4.337783                            4.105701       1.094077       2.606692                    0.999409      18.576859      40.598951       1.006232       0.333344      -1.177168      -0.011373      -0.006375      -0.004212       0.013701       0.067211       0.003211       0.001719       0.044950      -0.148271      -0.049581      -0.046090       0.095671              4.424092       5.662256       1.289758       0.359539       3.971789       0.149467       3.638231          -0.000062
          197              F       5.935075      15.984725      21.649944      -0.210728      13.571854 0.19280763E+03  0.35436354E+04                                 4.313382                            4.157839       0.846451       2.505428                    0.999007      18.987258      41.946845       0.991149       0.336235      -1.171909      -0.001060      -0.001682      -0.001591       0.002546      -0.046314      -0.011520       0.008725      -0.117739      -0.132873      -0.057862      -0.040204       0.098066              4.314196       3.687812      -0.868218       0.008100       5.448541      -0.051661       3.806234          -0.000083
          198              F       4.864594      -0.492984      22.902850      -0.207888      16.365186 0.22357987E+03  0.42591273E+04                                 4.978912                            4.509680       0.703067       2.451711                    0.998564      19.218835      43.059273       0.942601       0.341107      -1.169085      -0.004292      -0.002927       0.001866       0.005520      -0.006056      -0.061023       0.011784       0.030901       0.189955      -0.049361      -0.048242       0.097602              5.344346       4.153422       0.032844      -1.395363       3.511953      -0.369779       8.367663          -0.000071
          199              F       2.924628      16.149193      21.576369      -0.216240      14.924074 0.21067073E+03  0.39636573E+04                                 4.667221                            4.387890       0.678569       2.445302                    0.998089      19.291052      43.297573       0.949895       0.342719      -1.164858       0.001166       0.001244       0.006327       0.006552       0.010618      -0.053841      -0.033901       0.006234       0.182838      -0.054770      -0.041219       0.095990              4.804317       4.154757       0.603448      -1.090796       3.989220      -0.725070       6.268974          -0.000079
          200              F       4.032750      15.391041      19.904800      -0.200502      15.424256 0.21920600E+03  0.41567847E+04                                 4.772019                            4.473875       0.739680       2.477537                    0.997620      19.025674      42.581231       0.943310       0.342410      -1.167534       0.001661      -0.000175      -0.000814       0.001858      -0.054991      -0.026049       0.048075      -0.072640      -0.067131      -0.054717      -0.046553       0.101270              4.958686       4.126750      -0.584644      -0.512601       6.477263       1.635141       4.272044          -0.000034
          201              F       2.496285      16.856512      19.591989      -0.195298      16.576297 0.23963697E+03  0.46259145E+04                                 4.955004                            4.654805       0.801397       2.509749                    0.997206      18.809777      41.860568       0.935797       0.339063      -1.175636       0.004506       0.000519       0.003956       0.006018      -0.027518       0.062819      -0.023892       0.080655       0.013144      -0.052601      -0.043269       0.095870              5.120377       6.571381       0.104089       1.695164       4.083505       0.161759       4.706246          -0.000019
          202              F       1.800698      10.727485      17.839250      -0.191541      16.996785 0.24945403E+03  0.48681571E+04                                 5.074492                            4.769861       0.748077       2.486854                    0.996857      18.936540      42.491241       0.917656       0.342021      -1.172084      -0.001069      -0.000968       0.002894       0.003233      -0.035566       0.038282      -0.061295      -0.036334       0.009964      -0.053571      -0.041577       0.095148              5.315463       5.584323      -1.728620       0.799212       6.013870      -1.066898       4.348196           0.000067
          203              F       2.240333      12.222706      16.366095      -0.212631      14.446011 0.20645002E+03  0.38558530E+04                                 4.522094                            4.315559       0.900717       2.527386                    0.998952      19.035760      42.252661       0.969416       0.338291      -1.171315       0.000323       0.000802      -0.002078       0.002251       0.046239      -0.048212      -0.041162       0.058525      -0.045203      -0.059735      -0.037268       0.097002              4.634042       5.818049       0.627504      -1.118417       4.305658      -0.435159       3.778420           0.000076
          204              F       0.532982      10.926233      16.119739      -0.206496      14.908911 0.21810060E+03  0.41297306E+04                                 4.619474                            4.459494       0.864016       2.520015                    0.998096      19.053816      42.583528       0.946010       0.341937      -1.168184      -0.003692       0.000859       0.006223       0.007287       0.042967       0.050411       0.046750      -0.000323       0.042447      -0.050751      -0.043845       0.094596              4.668130       4.343758       0.637422       0.622997       5.291341       1.186612       4.369292           0.000076
          205              F       0.977134       9.643215       9.909561      -0.193788      13.759894 0.18963255E+03  0.34628030E+04                                 4.337782                            4.105701       1.094079       2.606693                    0.999409      18.576855      40.598939       1.006232       0.333344      -1.177168       0.011373      -0.006375      -0.004212       0.013701      -0.067211      -0.003211       0.001719       0.044950      -0.148271      -0.049581      -0.046090       0.095671              4.424091       5.662255      -1.289758      -0.359539       3.971789       0.149467       3.638230           0.000078
          206              F       1.592925       7.583400       9.783060      -0.210728      13.571854 0.19280764E+03  0.35436355E+04                                 4.313382                            4.157839       0.846453       2.505429                    0.999007      18.987257      41.946843       0.991149       0.336235      -1.171909       0.001060      -0.001682      -0.001591       0.002546       0.046314       0.011520       0.008725      -0.117739      -0.132873      -0.057862      -0.040204       0.098066              4.314196       3.687812       0.868218      -0.008100       5.448541      -0.051660       3.806235           0.000100
          207              F       2.663406       8.958691      11.035965      -0.207889      16.365185 0.22357978E+03  0.42591252E+04                                 4.978912                            4.509680       0.703066       2.451711                    0.998564      19.218832      43.059269       0.942601       0.341107      -1.169085       0.004292      -0.002927       0.001867       0.005521       0.006056       0.061023       0.011784       0.030901       0.189955      -0.049361      -0.048242       0.097602              5.344347       4.153424      -0.032844       1.395364       3.511953      -0.369779       8.367664           0.000069
          208              F       4.603372       7.747868       9.709485      -0.216241      14.924075 0.21067078E+03  0.39636584E+04                                 4.667222                            4.387891       0.678568       2.445302                    0.998089      19.291049      43.297566       0.949895       0.342719      -1.164857      -0.001166       0.001244       0.006327       0.006553      -0.010618       0.053841      -0.033901       0.006234       0.182839      -0.054771      -0.041219       0.095990              4.804318       4.154757      -0.603448       1.090795       3.989221      -0.725069       6.268976           0.000097
          209              F       3.495250       6.989716       8.037916      -0.200502      15.424248 0.21920586E+03  0.41567813E+04                                 4.772017                            4.473874       0.739683       2.477538                    0.997620      19.025671      42.581220       0.943310       0.342410      -1.167534      -0.001660      -0.000175      -0.000814       0.001857       0.054991       0.026049       0.048075      -0.072640      -0.067131      -0.054717      -0.046553       0.101270              4.958683       4.126748       0.584644       0.512600       6.477260       1.635139       4.272042           0.000034
          210              F       5.031715       8.455187       7.725104      -0.195298      16.576315 0.23963729E+03  0.46259224E+04                                 4.955008                            4.654809       0.801397       2.509749                    0.997206      18.809783      41.860593       0.935797       0.339063      -1.175636      -0.004506       0.000519       0.003956       0.006018       0.027518      -0.062819      -0.023892       0.080655       0.013144      -0.052601      -0.043269       0.095870              5.120382       6.571389      -0.104090      -1.695166       4.083508       0.161760       4.706250           0.000013
          211              F       5.727302       2.326160       5.972366      -0.191542      16.996808 0.24945452E+03  0.48681691E+04                                 5.074498                            4.769868       0.748071       2.486852                    0.996857      18.936545      42.491269       0.917655       0.342021      -1.172084       0.001069      -0.000968       0.002894       0.003233       0.035566      -0.038282      -0.061295      -0.036334       0.009964      -0.053571      -0.041577       0.095148              5.315470       5.584331       1.728622      -0.799214       6.013876      -1.066899       4.348202           0.000076
          212              F       5.287667       3.821381       4.499211      -0.212631      14.445997 0.20644974E+03  0.38558464E+04                                 4.522090                            4.315555       0.900723       2.527387                    0.998952      19.035758      42.252645       0.969417       0.338291      -1.171316      -0.000324       0.000801      -0.002078       0.002251      -0.046239       0.048212      -0.041162       0.058525      -0.045203      -0.059735      -0.037268       0.097002              4.634038       5.818044      -0.627504       1.118415       4.305655      -0.435158       3.778415           0.000004
          213              F       6.995018       2.524908       4.252854      -0.206496      14.908918 0.21810074E+03  0.41297339E+04                                 4.619476                            4.459495       0.864014       2.520014                    0.998096      19.053821      42.583545       0.946010       0.341937      -1.168184       0.003692       0.000859       0.006224       0.007287      -0.042968      -0.050411       0.046750      -0.000323       0.042447      -0.050751      -0.043845       0.094596              4.668132       4.343760      -0.637423      -0.622997       5.291344       1.186613       4.369293           0.000005
          214              F       0.977134      16.611110       1.957324      -0.193787      13.759885 0.18963241E+03  0.34627997E+04                                 4.337779                            4.105698       1.094077       2.606692                    0.999409      18.576856      40.598935       1.006233       0.333344      -1.177168       0.011373       0.006375       0.004212       0.013701       0.067211       0.003211       0.001719       0.044950      -0.148271      -0.049581      -0.046090       0.095671              4.424088       5.662251       1.289757       0.359539       3.971786       0.149467       3.638228          -0.000060
          215              F       1.592925       0.817925       2.083825      -0.210728      13.571856 0.19280766E+03  0.35436361E+04                                 4.313382                            4.157840       0.846452       2.505428                    0.999007      18.987256      41.946842       0.991149       0.336235      -1.171909       0.001060       0.001682       0.001591       0.002546      -0.046314      -0.011520       0.008725      -0.117739      -0.132872      -0.057862      -0.040204       0.098066              4.314197       3.687813      -0.868218       0.008100       5.448542      -0.051661       3.806235          -0.000079
          216              F       2.663406      17.295634       0.830919      -0.207889      16.365182 0.22357980E+03  0.42591258E+04                                 4.978911                            4.509679       0.703065       2.451710                    0.998564      19.218835      43.059272       0.942602       0.341107      -1.169085       0.004292       0.002928      -0.001866       0.005521      -0.006056      -0.061023       0.011784       0.030901       0.189955      -0.049361      -0.048242       0.097602              5.344345       4.153422       0.032844      -1.395362       3.511953      -0.369779       8.367661          -0.000071
          217              F       4.603372       0.653457       2.157400      -0.216241      14.924092 0.21067105E+03  0.39636650E+04                                 4.667227                            4.387894       0.678567       2.445302                    0.998089      19.291054      43.297592       0.949894       0.342719      -1.164857      -0.001166      -0.001244      -0.006327       0.006553       0.010618      -0.053841      -0.033901       0.006234       0.182839      -0.054771      -0.041219       0.095990              4.804322       4.154761       0.603450      -1.090798       3.989225      -0.725071       6.268982          -0.000076
          218              F       3.495250       1.411609       3.828969      -0.200502      15.424253 0.21920594E+03  0.41567834E+04                                 4.772019                            4.473875       0.739681       2.477537                    0.997620      19.025671      42.581221       0.943310       0.342410      -1.167534      -0.001660       0.000175       0.000814       0.001857      -0.054991      -0.026049       0.048075      -0.072640      -0.067131      -0.054717      -0.046553       0.101270              4.958685       4.126749      -0.584644      -0.512601       6.477262       1.635141       4.272044          -0.000030
          219              F       5.031715      -0.053862       4.141780      -0.195298      16.576299 0.23963703E+03  0.46259160E+04                                 4.955005                            4.654806       0.801398       2.509749                    0.997206      18.809777      41.860571       0.935797       0.339063      -1.175636      -0.004506      -0.000519      -0.003956       0.006018      -0.027518       0.062819      -0.023892       0.080655       0.013144      -0.052601      -0.043269       0.095870              5.120378       6.571382       0.104089       1.695165       4.083506       0.161760       4.706247          -0.000015
          220              F       5.727302       6.075165       5.894519      -0.191541      16.996827 0.24945479E+03  0.48681759E+04                                 5.074502                            4.769870       0.748068       2.486851                    0.996857      18.936554      42.491297       0.917654       0.342021      -1.172084       0.001069       0.000968      -0.002894       0.003233      -0.035566       0.038282      -0.061295      -0.036333       0.009964      -0.053571      -0.041577       0.095148              5.315474       5.584337      -1.728626       0.799215       6.013882      -1.066900       4.348203           0.000069
          221              F       5.287667       4.579944       7.367674      -0.212631      14.445984 0.20644952E+03  0.38558412E+04                                 4.522087                            4.315553       0.900723       2.527388                    0.998952      19.035751      42.252621       0.969417       0.338291      -1.171316      -0.000324      -0.000802       0.002078       0.002251       0.046239      -0.048212      -0.041162       0.058525      -0.045203      -0.059735      -0.037268       0.097002              4.634035       5.818039       0.627503      -1.118415       4.305652      -0.435159       3.778415           0.000081
          222              F       6.995018       5.876417       7.614030      -0.206496      14.908911 0.21810060E+03  0.41297307E+04                                 4.619474                            4.459493       0.864014       2.520015                    0.998096      19.053819      42.583536       0.946010       0.341937      -1.168184       0.003692      -0.000859      -0.006223       0.007287       0.042967       0.050411       0.046750      -0.000323       0.042447      -0.050751      -0.043845       0.094596              4.668130       4.343759       0.637422       0.622997       5.291340       1.186612       4.369292           0.000080

******************************************************
Auxiliary information for the entire system
The total spin magnetic moment of the unit cell is   3.955368
The total net atomic charge of the unit cell is   0.000005
Accuracy of reproducing the electrostatic potential in the unit cell:
  The inner radius (bohr) =    5.0000
  The outer radius (bohr) =   12.0000
  Valid grid points have density less than (e/(bohr^3)) =    0.0001
  The number of valid grid points were=        46264
  The rms potential error without charges in kcal/mol is=      4.10535
  The rms potential error with partial charges in kcal/mol is=      0.99181
  The RRMSE value at monopole order=      0.24159
  The rms potential error with partial charges and cloud penetration in kcal/mol is=      0.99714
  The RRMSE value at monopole order with cloud penetration is=      0.24289
  The rms potential error with partial charges and atomic dipoles in kcal/mol is=      0.65665
  The RRMSE value at dipole order=      0.15995
  The rms potential error with partial charges, atomic dipoles and cloud penetration in kcal/mol is=      0.63942
  The RRMSE value at dipole order with cloud penetration=      0.15575

******************************************************
The electron densities and ab initio electrostatic potential were computed in VASP using the PBE functional and
projector augmented wave method. See the main text of the journal article for a description of computational details.
The atomic charges, dipoles, and quadrupoles were computed with the DDEC6 method as described in
(a) T. A. Manz and N. Gabaldon Limas, RSC Adv. 6 (2016) 47771-47801 DOI: 10.1039/c6ra04656h
(b) N. Gabaldon Limas and T. A. Manz, RSC Adv. 8 (2018) 2678-2707 DOI: 10.1039/c7ra11829e.
For each atom in the material, the electron cloud parameters were fit to the spherically averaged atom-in-material
electron density using radial positions for which this density was between 10^-4 and 10^-2 electrons per cubic bohr.
The polarizabilities, dispersion coefficients, and quantum Drude oscillator (QDO) parameters were fit using the MCLF method.
The magnetic structure of the system was optimized in VASP from the default ferromagnetic initial guess using spin polarization.
The atomic spin moments (ASMs) were computed on this optimized magnetic structure using the DDEC6 partition as inputs
to the method of T. A. Manz and D. S. Sholl, J. Chem. Theory Comput. 7 (2011) 4146-4164 DOI: 10.1021/ct200539n.
The RMSE and RRMSE were computed using a uniform grid with Ewald summation.
