# Supplementary material for: A collection of forcefield precursors for metal–organic frameworks
Source: RSC Adv. 2019 Nov 13;9(63):36492–507. doi: 10.1039/c9ra07327b (PMC9075174; doi:10.1039/c9ra07327b)
Supplement: RA-009-C9RA07327B-s6221 [file RA-009-C9RA07327B-s6221.xyz]

  306
jmolscript: load "" {1 1 1} spacegroup "x,y,z" unitcell [{      9.678800     0.000000     0.000000 }, {      4.839403    16.719511     0.000000 }, {      4.839412     5.954706    30.459771 }]
Zn     8.451439    10.387623    14.870765     1.014953
Zn    10.743572     8.890922    16.377000     0.936503
Zn     3.612032     0.949485     0.359121     1.014657
Zn    10.743577     8.400892    29.312656     0.936571
Zn    10.906176    12.286594    15.589006     1.014952
Zn     8.614043    13.783295    14.082771     0.936500
Zn    15.745583    21.724732    30.100650     1.014659
Zn     8.614038    14.273325     1.147115     0.936568
Si    11.922741    18.901665    11.944799     0.655586
Si    11.922736     9.154954     3.285086     0.655843
Si     7.434874     3.772552    18.514972     0.655587
Si     7.434879    13.519263    27.174685     0.655842
Si     4.827795     8.645907    22.844828     0.663052
Si     4.851020    14.028310     7.614943     0.663051
H      6.719028     5.034082    11.510747     0.099387
H      7.423645     7.019346    12.497644     0.118882
H      9.973042     4.901977    14.846092     0.109262
H      9.159054     2.924202    13.923161     0.097791
H      9.943039    16.754593    12.144311     0.093244
H      7.744983    16.545366    12.793104     0.100085
H     16.261360    18.347037    13.627702     0.099252
H      2.838798     3.715791    13.850058     0.105190
H      5.051371     3.913291    13.243908     0.093408
H      8.491215     3.666551     9.741035     0.086383
H      8.369262     3.807628     7.477874     0.104206
H      7.127471     2.252400     6.296035     0.105377
H     10.926403    17.243656     7.496150     0.100661
H     10.716374    17.391689     9.792816     0.090714
H     11.965909    17.012381    14.215575     0.093871
H     13.228024    15.149961    14.849138     0.115191
H      5.816966    15.600194    11.550345     0.111452
H     14.148477    17.361382    10.843678     0.100754
H     14.397224    10.229306    20.313621     0.101012
H      6.010543    10.395025    18.415978     0.120598
H      8.732222     7.911778    20.030345     0.107890
H      7.413970     7.709277    21.927989     0.093792
H     11.944616     8.237799    21.586840     0.088853
H     10.659271     6.496043    20.819253     0.101487
H     11.373566     4.358875    21.142127     0.097906
H      8.499934    20.647336    22.323966     0.101384
H      4.968137     5.733115    23.091552     0.090251
H     11.558425     6.303027     3.719138     0.098895
H      2.584241     4.317762     2.732241     0.118397
H      5.133637     6.435131     0.383793     0.109414
H      4.319650     8.412906     1.306724     0.097851
H      9.943034    11.302027     3.085575     0.093431
H      7.744979    11.511254     2.436782     0.100447
H      6.582554     9.709583     1.602184     0.099298
H      7.678194     7.621317     1.379828     0.104673
H      9.890768     7.423817     1.985977     0.091754
H      3.651815     7.670557     5.488851     0.086287
H      3.529862     7.529481     7.752012     0.104490
H     11.966873     9.084709     8.933851     0.106934
H     10.926402    10.812964     7.733736     0.100147
H     10.716371    10.664930     5.437069     0.089314
H     11.965903    11.044238     1.014310     0.093863
H     13.228018    12.906659     0.380747     0.114678
H      5.816962    12.456425     3.679540     0.111285
H      4.469673    10.695238     4.386207     0.100150
H      4.718425     7.062508    25.376035     0.100814
H      6.010546     6.896790    27.273679     0.120131
H      8.732224     9.380037    25.659311     0.108250
H      7.413971     9.582538    23.761667     0.093733
H     11.944617     9.054016    24.102817     0.088404
H     10.659273    10.795772    24.870403     0.102062
H     11.373569    12.932940    24.547529     0.099503
H     13.339333    13.363990    23.365690     0.101037
H     14.646938    11.558700    22.598104     0.091146
H     12.638587    17.640135    18.949024     0.099387
H     11.933970    15.654871    17.962127     0.118882
H      9.384573    17.772240    15.613679     0.109262
H     10.198561    19.750015    16.536610     0.097791
H      9.414576     5.919624    18.315460     0.093244
H     11.612632     6.128851    17.666667     0.100085
H      3.096255     4.327180    16.832069     0.099252
H     16.518817    18.958426    16.609713     0.105190
H     14.306244    18.760926    17.215863     0.093408
H     10.866400    19.007666    20.718736     0.086382
H     10.988353    18.866589    22.981897     0.104205
H     12.230144    20.421817    24.163736     0.105376
H      8.431212     5.430561    22.963621     0.100661
H      8.641241     5.282528    20.666955     0.090714
H      7.391706     5.661836    16.244196     0.093871
H      6.129591     7.524256    15.610633     0.115191
H     13.540649     7.074023    18.909426     0.111453
H      5.209138     5.312835    19.616093     0.100755
H      4.960391    12.444911    10.146150     0.101013
H     13.347072    12.279192    12.043793     0.120598
H     10.625393    14.762439    10.429426     0.107890
H     11.943645    14.964940     8.531782     0.093792
H      7.412999    14.436418     8.872931     0.088853
H      8.698344    16.178174     9.640518     0.101486
H      7.984049    18.315342     9.317644     0.097906
H     10.857681     2.026881     8.135805     0.101383
H     14.389478    16.941102     7.368219     0.090251
H      7.799190    16.371190    26.740633     0.098896
H     16.773374    18.356455    27.727530     0.118398
H     14.223978    16.239086    30.075978     0.109414
H     15.037965    14.261311    29.153047     0.097851
H      9.414581    11.372190    27.374196     0.093431
H     11.612636    11.162963    28.022989     0.100447
H     12.775061    12.964634    28.857587     0.099298
H     11.679421    15.052900    29.079943     0.104674
H      9.466847    15.250400    28.473794     0.091754
H     15.705800    15.003660    24.970920     0.086288
H     15.827753    15.144736    22.707759     0.104492
H      7.390742    13.589508    21.525920     0.106936
H      8.431213    11.861253    22.726035     0.100147
H      8.641244    12.009287    25.022702     0.089314
H      7.391712    11.629979    29.445461     0.093864
H      6.129597     9.767558    30.079024     0.114680
H     13.540653    10.217792    26.780231     0.111286
H     14.887942    11.978979    26.073564     0.100151
H     14.639190    15.611709     5.083736     0.100813
H     13.347069    15.777427     3.186092     0.120131
H     10.625391    13.294180     4.800460     0.108250
H     11.943644    13.091679     6.698104     0.093733
H      7.412998    13.620201     6.356954     0.088404
H      8.698342    11.878445     5.589368     0.102063
H      7.984046     9.741277     5.912242     0.099503
H      6.018282     9.310227     7.094081     0.101036
H      4.710677    11.115517     7.861667     0.091146
C      7.837897     3.750539    12.628621    -0.188437
C      7.359765     5.000501    12.211322    -0.081451
C      7.789504     6.190524    12.783966    -0.105603
C      8.764159     6.155704    13.786092    -0.030142
C      9.288750     4.932860    14.188161    -0.098214
C      8.809649     3.752722    13.621610    -0.077041
C      9.174541     7.431610    14.461081     0.617715
C     10.166619    18.742540    12.589023    -0.211742
C      9.485232    17.513734    12.488506    -0.076430
C      8.177626    17.385715    12.875345    -0.074407
C      7.492367    18.440805    13.371839    -0.083901
C      3.305316     2.965752    13.502816    -0.094819
C      4.614857     3.078095    13.128161    -0.080524
C      7.093597     2.261698    10.063908    -0.206786
C      7.890162     3.087945     9.287184    -0.076235
C      7.878547     3.136806     7.937816    -0.091769
C      7.167154     2.224177     7.246380    -0.082186
C     11.335817    17.966165     7.959138    -0.095450
C     11.254515    18.024652     9.335920    -0.083736
C     12.917334    17.391769    12.459874    -0.189093
C     12.674397    16.716559    13.655115    -0.073815
C     13.439990    15.621264    14.051092    -0.106099
C     14.502721    15.229038    13.278023    -0.007832
C     14.765017    15.880025    12.088874    -0.092932
C     13.970387    16.938870    11.674926    -0.071654
C      5.745343    14.126415    13.729742     0.566467
C      5.921499     8.966175    21.361437    -0.196123
C      5.539186     9.751820    20.270978    -0.073001
C      6.311554     9.855248    19.140006    -0.094414
C      7.506886     9.199065    19.033397    -0.018003
C      7.913396     8.389566    20.088219    -0.103995
C      7.124574     8.276691    21.221322    -0.082687
C      8.362491     9.298691    17.821403     0.598193
C     13.434184     7.178395    22.436667    -0.210484
C     12.242723     7.349190    21.745231    -0.069828
C     11.473258     6.323462    21.279196    -0.088325
C     11.888479     5.083125    21.477185    -0.072192
C     13.060582     4.822045    22.168621    -0.098610
C      4.154150     5.901275    22.634656    -0.078889
C      2.998495     7.586570     2.601264    -0.189663
C      2.520362     6.336607     3.018563    -0.079733
C      2.950100     5.146585     2.445920    -0.105796
C      3.924755     5.181404     1.443793    -0.029168
C      4.449346     6.404249     1.041724    -0.098487
C      3.970246     7.584386     1.608276    -0.076939
C      4.335135     3.905499     0.768805     0.617605
C     10.166614     9.314080     2.640862    -0.211505
C      9.485227    10.542885     2.741379    -0.076895
C      8.177621    10.670904     2.354540    -0.075956
C      7.492361     9.615814     1.858046    -0.082820
C      8.144712     8.371357     1.727069    -0.094061
C      9.454254     8.259013     2.101724    -0.078877
C     11.932996     9.075410     5.165977    -0.206896
C      3.050761     8.249164     5.942701    -0.076550
C     12.717947     8.200302     7.292069    -0.091481
C     12.006556     9.112932     7.983506    -0.084753
C     11.335815    10.090455     7.270747    -0.094149
C     11.254513    10.031968     5.893966    -0.082211
C     12.917329    10.664850     2.770012    -0.189588
C     12.674391    11.340060     1.574770    -0.073662
C      3.761184    12.435356     1.178793    -0.106056
C      4.823917    12.827582     1.951862    -0.006862
C      5.086213    12.176594     3.141012    -0.093195
C      4.291583    11.117750     3.554960    -0.070874
C      5.745339    13.930204     1.500144     0.565199
C      5.921500     8.325639    24.328219    -0.197587
C      5.539188     7.539994    25.418679    -0.073281
C      6.311556     7.436567    26.549650    -0.092390
C      7.506888     8.092750    26.656259    -0.016436
C      7.913398     8.902248    25.601438    -0.107330
C      7.124575     9.015124    24.468334    -0.079969
C      8.362495     7.993124    27.868254     0.597142
C     13.434185    10.113420    23.252989    -0.210202
C     12.242724     9.942624    23.944426    -0.069253
C     11.473260    10.968352    24.410460    -0.088996
C     11.888481    12.208689    24.212472    -0.074101
C     13.060583    12.469770    23.521035    -0.097710
C     13.832951    11.390540    23.055001    -0.080338
C     11.519718    18.923678    17.831150    -0.188438
C     11.997850    17.673716    18.248449    -0.081450
C     11.568111    16.483693    17.675805    -0.105603
C     10.593456    16.518513    16.673679    -0.030142
C     10.068865    17.741357    16.271610    -0.098214
C     10.547966    18.921495    16.838161    -0.077041
C     10.183074    15.242607    15.998690     0.617714
C      9.190996     3.931677    17.870748    -0.211742
C      9.872383     5.160483    17.971265    -0.076430
C     11.179989     5.288502    17.584426    -0.074407
C     11.865248     4.233412    17.087932    -0.083901
C     16.052299    19.708465    16.956955    -0.094820
C     14.742758    19.596122    17.331610    -0.080523
C     12.264018    20.412519    20.395863    -0.206787
C     11.467453    19.586272    21.172587    -0.076235
C     11.479068    19.537411    22.521955    -0.091770
C     12.190461    20.450040    23.213391    -0.082186
C      8.021798     4.708052    22.500633    -0.095450
C      8.103100     4.649565    21.123851    -0.083736
C      6.440281     5.282448    17.999897    -0.189096
C      6.683218     5.957658    16.804656    -0.073814
C      5.917625     7.052953    16.408679    -0.106097
C      4.854894     7.445179    17.181748    -0.007837
C      4.592598     6.794192    18.370897    -0.092932
C      5.387228     5.735347    18.784845    -0.071652
C     13.612272     8.547802    16.730029     0.566478
C     13.436116    13.708042     9.098334    -0.196123
C     13.818429    12.922397    10.188793    -0.073000
C     13.046061    12.818969    11.319765    -0.094413
C     11.850729    13.475152    11.426374    -0.018003
C     11.444219    14.284651    10.371552    -0.103995
C     12.233041    14.397526     9.238449    -0.082687
C     10.995124    13.375526    12.638368     0.598192
C      5.923431    15.495822     8.023104    -0.210483
C      7.114892    15.325027     8.714540    -0.069827
C      7.884357    16.350755     9.180575    -0.088325
C      7.469136    17.591092     8.982586    -0.072192
C      6.297033    17.852172     8.291150    -0.098609
C     15.203465    16.772942     7.825115    -0.078889
C     16.359120    15.087647    27.858507    -0.189663
C     16.837253    16.337610    27.441208    -0.079733
C     16.407515    17.527632    28.013851    -0.105795
C     15.432860    17.492813    29.015978    -0.029167
C     14.908269    16.269968    29.418047    -0.098487
C     15.387369    15.089831    28.851495    -0.076939
C     15.022480    18.768718    29.690966     0.617605
C      9.191001    13.360137    27.818909    -0.211505
C      9.872388    12.131332    27.718392    -0.076895
C     11.179994    12.003313    28.105231    -0.075956
C     11.865254    13.058403    28.601725    -0.082821
C     11.212903    14.302860    28.732702    -0.094061
C      9.903361    14.415204    28.358047    -0.078876
C      7.424619    13.598807    25.293794    -0.206896
C     16.306854    14.425053    24.517070    -0.076550
C      6.639668    14.473915    23.167702    -0.091481
C      7.351059    13.561285    22.476265    -0.084753
C      8.021800    12.583762    23.189024    -0.094149
C      8.103102    12.642249    24.565805    -0.082211
C      6.440286    12.009367    27.689759    -0.189589
C      6.683224    11.334157    28.885001    -0.073660
C     15.596431    10.238861    29.280978    -0.106056
C     14.533698     9.846635    28.507909    -0.006863
C     14.271402    10.497623    27.318759    -0.093195
C     15.066032    11.556467    26.904811    -0.070874
C     13.612276     8.744013    28.959627     0.565206
C     13.436115    14.348578     6.131552    -0.197587
C     13.818427    15.134223     5.041092    -0.073281
C     13.046059    15.237650     3.910121    -0.092390
C     11.850727    14.581467     3.803512    -0.016436
C     11.444217    13.771969     4.858333    -0.107330
C     12.233040    13.659093     5.991437    -0.079969
C     10.995120    14.681093     2.591517     0.597142
C      5.923430    12.560797     7.206782    -0.210202
C      7.114891    12.731593     6.515345    -0.069253
C      7.884355    11.705865     6.049311    -0.088996
C      7.469134    10.465528     6.247299    -0.074101
C      6.297032    10.204447     6.938736    -0.097709
C      5.524664    11.283677     7.404770    -0.080338
O      8.427338     8.433375    14.277713    -0.566516
O     10.201462     7.386073    15.186023    -0.515776
O      6.931964    14.195956    13.248173    -0.532248
O      5.359159    13.254829    14.517431    -0.410614
O     10.585711    10.322427    15.094035    -0.750892
O      9.490071     8.706518    17.850644    -0.547415
O      7.941463     9.979346    16.847299    -0.558852
O      3.587932     2.903733     0.952172    -0.565148
O      5.362056     3.951035     0.043862    -0.516331
O      6.931960    13.860664     1.981713    -0.532431
O      5.359154    14.801790     0.712454    -0.409917
O      5.746304     1.014681     0.135851    -0.751266
O      9.490075     8.585297    27.839012    -0.547448
O      7.941467     7.312469    28.842357    -0.558694
O     10.930277    14.240842    16.182058    -0.566516
O      9.156153    15.288144    15.273748    -0.515776
O     12.425651     8.478261    17.211598    -0.532248
O      4.319656     9.419388    15.942340    -0.410620
O      8.771904    12.351790    15.365736    -0.750884
O      9.867544    13.967699    12.609127    -0.547415
O     11.416152    12.694871    13.612472    -0.558850
O     15.769683    19.770484    29.507599    -0.565148
O     13.995559    18.723182    30.415909    -0.516330
O     12.425655     8.813553    28.478058    -0.532433
O     13.998461     7.872427    29.747317    -0.409930
O     13.611311    21.659536    30.323920    -0.751264
O      9.867540    14.088920     2.620759    -0.547448
O     11.416148    15.361748     1.617414    -0.558694

The following XYZ coordinates are in angstroms. Other properties are in atomic units.
The sperically averaged electron density of each atom fit to a function of the form exp(a - br)
eigen_1, eigen_2 and eigen_3 are the three eigenvalues of traceless quadrupole moment tensor
  atom number  atomic symbol              X              Y              Z     net charge C6 coefficient C8 coefficient C10 coefficient fluctuating dipole atomic polarizability isotropic forcefield polarizability              a              b squared Pearson coefficient          <r^3>          <r^4>         wp_QDO          m_QDO          q_QDO       dipole_x       dipole_y       dipole_z         dipole            Qxy            Qxz            Qyz     Q(x^2-y^2)  Q(3z^2 - R^2)        eigen_1        eigen_2        eigen_3 static polarizability      alpha(xx)      alpha(xy)      alpha(xz)      alpha(yy)      alpha(yz)      alpha(zz) atomic spin moment
            1             Zn       8.451439      10.387623      14.870765       1.014953      86.531120 0.16801324E+04  0.52358972E+05                                16.677205                           13.898957       0.091645       1.902621                    0.999004      44.858434     123.600168       0.455834       0.431174      -1.115895      -0.086383      -0.002448      -0.022941       0.089411       0.025069       0.012606       0.061032       0.248455       0.033748      -0.153936       0.029351       0.124586             20.548485      13.373191       2.679251      -0.855740      33.261012      -3.942779      15.011252           0.018844
            2             Zn      10.743572       8.890922      16.377000       0.936503      91.867070 0.17985659E+04  0.56960297E+05                                17.031844                           14.168450       0.021866       1.873934                    0.998516      46.291985     128.198138       0.462073       0.418552      -1.125244       0.031624      -0.051033      -0.006979       0.060442      -0.020695      -0.034965      -0.046858      -0.057107       0.214836      -0.086758      -0.010127       0.096884             20.494701      25.785319      -1.535196       1.685845      19.615693      -3.110071      16.083090           0.058026
            3             Zn       3.612032       0.949485       0.359121       1.014657      86.559599 0.16810074E+04  0.52393299E+05                                16.680761                           13.902619       0.063525       1.895815                    0.999016      44.868583     123.638308       0.455769       0.431176      -1.115889      -0.085526       0.002339       0.023304       0.088675      -0.024992      -0.012425       0.060526       0.251158       0.032895      -0.154702       0.028842       0.125860             20.551995      13.376729      -2.680128       0.856152      33.263921      -3.946580      15.015337           0.018802
            4             Zn      10.743577       8.400892      29.312656       0.936571      91.849972 0.17979710E+04  0.56935520E+05                                17.028071                           14.164649       0.019115       1.873223                    0.998524      46.287780     128.170798       0.462216       0.418466      -1.125326       0.031851       0.050629       0.006800       0.060200       0.020434       0.035927      -0.046919      -0.057185       0.215149      -0.087166      -0.010140       0.097307             20.490721      25.781627       1.534827      -1.683288      19.610656      -3.109382      16.079880           0.058004
            5             Zn      10.906176      12.286594      15.589006       1.014952      86.531452 0.16801388E+04  0.52359220E+05                                16.677244                           13.898979       0.091648       1.902621                    0.999004      44.858520     123.600456       0.455833       0.431173      -1.115896       0.086382       0.002451       0.022939       0.089409       0.025073       0.012605       0.061033       0.248458       0.033743      -0.153938       0.029350       0.124588             20.548548      13.373208       2.679260      -0.855741      33.261168      -3.942792      15.011269           0.018843
            6             Zn       8.614043      13.783295      14.082771       0.936500      91.866739 0.17985601E+04  0.56960060E+05                                17.031803                           14.168426       0.021881       1.873939                    0.998516      46.291907     128.197822       0.462074       0.418552      -1.125244      -0.031623       0.051031       0.006980       0.060440      -0.020693      -0.034966      -0.046860      -0.057111       0.214833      -0.086758      -0.010128       0.096886             20.494635      25.785219      -1.535170       1.685838      19.615631      -3.110047      16.083055           0.058028
            7             Zn      15.745583      21.724732      30.100650       1.014659      86.559359 0.16810019E+04  0.52393079E+05                                16.680726                           13.902592       0.063530       1.895817                    0.999016      44.868535     123.638090       0.455770       0.431176      -1.115889       0.085527      -0.002339      -0.023304       0.088675      -0.024992      -0.012427       0.060525       0.251158       0.032893      -0.154701       0.028841       0.125861             20.551948      13.376702      -2.680121       0.856149      33.263841      -3.946565      15.015301           0.018800
            8             Zn       8.614038      14.273325       1.147115       0.936568      91.849909 0.17979699E+04  0.56935485E+05                                17.028072                           14.164652       0.019118       1.873224                    0.998524      46.287752     128.170756       0.462216       0.418466      -1.125325      -0.031850      -0.050629      -0.006801       0.060199       0.020434       0.035928      -0.046920      -0.057188       0.215148      -0.087167      -0.010140       0.097307             20.490721      25.781614       1.534819      -1.683285      19.610665      -3.109384      16.079883           0.057998
            9             Si      11.922741      18.901665      11.944799       0.655586     118.944136 0.24242935E+04  0.85192833E+05                                19.163176                           15.286657       0.250841       1.837737                    0.997021      54.867445     176.176445       0.482189       0.361469      -1.133467      -0.005579      -0.006227      -0.002358       0.008687       0.008213       0.011366       0.015497      -0.031975      -0.026139      -0.022181      -0.008411       0.030593             22.938302      23.106119       0.063282      -0.592195      22.930027       4.128963      22.778761           0.000730
           10             Si      11.922736       9.154954       3.285086       0.655843     118.995203 0.24255641E+04  0.85255443E+05                                19.175872                           15.296896       0.248177       1.836727                    0.997032      54.890076     176.313557       0.481694       0.361764      -1.133146      -0.005053       0.006786       0.002682       0.008876      -0.008788      -0.012461       0.014950      -0.033491      -0.026496      -0.023467      -0.007808       0.031276             22.953421      23.122216      -0.062971       0.593317      22.945430       4.134226      22.792617           0.000707
           11             Si       7.434874       3.772552      18.514972       0.655587     118.944273 0.24242956E+04  0.85192927E+05                                19.163193                           15.286667       0.250840       1.837736                    0.997021      54.867491     176.176639       0.482188       0.361469      -1.133467       0.005579       0.006228       0.002358       0.008688       0.008212       0.011365       0.015496      -0.031976      -0.026140      -0.022181      -0.008411       0.030592             22.938327      23.106148       0.063280      -0.592191      22.930059       4.128963      22.778775           0.000729
           12             Si       7.434879      13.519263      27.174685       0.655842     118.995392 0.24255681E+04  0.85255622E+05                                19.175894                           15.296911       0.248176       1.836727                    0.997032      54.890143     176.313833       0.481694       0.361764      -1.133146       0.005053      -0.006787      -0.002682       0.008876      -0.008787      -0.012460       0.014950      -0.033492      -0.026496      -0.023467      -0.007808       0.031275             22.953448      23.122248      -0.062969       0.593313      22.945460       4.134230      22.792636           0.000706
           13             Si       4.827795       8.645907      22.844828       0.663052     122.291913 0.23269314E+04  0.81069926E+05                                19.857302                           15.251730       0.220672       1.830595                    0.997211      54.676017     175.741475       0.468969       0.374875      -1.121364       0.003461       0.000343       0.000776       0.003564      -0.000318       0.000367      -0.015823      -0.008369      -0.027920      -0.018475       0.000458       0.018017             25.338369      23.099823      -0.002025      -0.002342      20.807796       8.426641      32.107489          -0.000035
           14             Si       4.851020      14.028310       7.614943       0.663051     122.291910 0.23269317E+04  0.81069942E+05                                19.857301                           15.251731       0.220672       1.830595                    0.997211      54.676017     175.741478       0.468969       0.374874      -1.121364      -0.003462      -0.000343      -0.000777       0.003564      -0.000318       0.000367      -0.015823      -0.008369      -0.027919      -0.018474       0.000458       0.018017             25.338365      23.099819      -0.002026      -0.002343      20.807798       8.426636      32.107477          -0.000031
           15              H       6.719028       5.034082      11.510747       0.099387       1.300866 0.98165735E+01  0.99821986E+02                                 1.858602                            1.749075      -0.949078       2.415775                    0.997785       3.475003       9.397441       0.515409       1.168660      -0.736885      -0.027510       0.004028      -0.030259       0.041093      -0.003909       0.017041      -0.003714      -0.009970      -0.012087      -0.020549       0.003966       0.016583              1.894488       1.903371       0.068694       0.504133       1.639340       0.084128       2.140754           0.000093
           16              H       7.423645       7.019346      12.497644       0.118882       1.193262 0.87417233E+01  0.85873602E+02                                 1.714844                            1.619898      -1.035771       2.384319                    0.997963       3.271317       8.538733       0.553904       1.125665      -0.747967      -0.018547       0.034138      -0.013870       0.041253      -0.007322       0.014343      -0.006890      -0.006328      -0.010934      -0.016883      -0.002189       0.019071              1.748158       1.466900      -0.224565       0.138317       2.226736      -0.184115       1.550839           0.000071
           17              H       9.973042       4.901977      14.846092       0.109262       1.132440 0.84746338E+01  0.85459547E+02                                 1.858990                            1.748477      -1.474606       2.170454                    0.991756       3.987165      11.781241       0.448989       1.352790      -0.690528       0.027614      -0.002457       0.026095       0.038073      -0.002374       0.009074      -0.000475      -0.000603      -0.005336      -0.009881       0.000765       0.009116              1.907778       2.056156      -0.051484       0.560174       1.601818       0.064912       2.065360           0.000117
           18              H       9.159054       2.924202      13.923161       0.097791       1.058296 0.79220747E+01  0.78282124E+02                                 1.762804                            1.681113      -1.169595       2.311011                    0.995583       3.792519      10.968865       0.463336       1.337785      -0.694845       0.014936      -0.032217       0.014031       0.038182      -0.005032       0.009480      -0.005098      -0.008144      -0.018552      -0.013468      -0.000365       0.013833              1.790952       1.654490      -0.315289       0.135340       2.222408      -0.074538       1.495957           0.000148
           19              H       9.943039      16.754593      12.144311       0.093244       1.036090 0.75477388E+01  0.74216936E+02                                 1.781326                            1.672520      -1.254353       2.266801                    0.993529       3.968483      11.721267       0.448191       1.389815      -0.683325       0.015923      -0.032421      -0.009955       0.037467      -0.000872      -0.008058       0.006587      -0.003847      -0.030249      -0.015333       0.004101       0.011232              1.851531       1.888720      -0.395876      -0.219369       2.013632       0.310227       1.652240           0.000046
           20              H       7.744983      16.545366      12.793104       0.100085       1.039735 0.74384103E+01  0.72838658E+02                                 1.782419                            1.658052      -1.218894       2.285168                    0.994077       3.918613      11.530843       0.451312       1.385950      -0.684147      -0.014253      -0.032916      -0.001536       0.035902      -0.000330      -0.007641       0.007592      -0.004879      -0.029977      -0.015616       0.004056       0.011560              1.844248       1.913193       0.489054       0.080926       2.193602       0.110751       1.425948           0.000223
           21              H      16.261360      18.347037      13.627702       0.099252       1.116124 0.79928842E+01  0.78825423E+02                                 1.804334                            1.670878      -0.977328       2.401793                    0.997191       3.679682      10.486869       0.474161       1.309837      -0.701467      -0.036565      -0.006163       0.010402       0.038512       0.002495      -0.010958       0.002491       0.006267      -0.046615      -0.019905       0.004829       0.015076              1.890236       2.708677       0.000983      -0.257498       1.486176       0.098842       1.475854           0.000021
           22              H       2.838798       3.715791      13.850058       0.105190       1.190870 0.85633430E+01  0.84876917E+02                                 1.806287                            1.673038      -0.897804       2.442368                    0.998478       3.469667       9.525723       0.504151       1.225743      -0.721960      -0.017453       0.032137       0.012518       0.038654       0.000997      -0.007289       0.007852      -0.008699      -0.058933      -0.023251       0.007305       0.015946              1.880487       1.966271      -0.528364      -0.303566       2.053685       0.385198       1.621505           0.000020
           23              H       5.051371       3.913291      13.243908       0.093408       1.227087 0.92125693E+01  0.93026808E+02                                 1.833541                            1.728222      -1.085824       2.339678                    0.997288       3.646642      10.116333       0.498918       1.215764      -0.723192       0.013124       0.033160       0.008317       0.036620      -0.000749      -0.004300       0.008844      -0.012875      -0.031394      -0.014656      -0.000401       0.015057              1.866288       1.921902       0.499267      -0.003919       2.210257       0.140917       1.466704           0.000020
           24              H       8.491215       3.666551       9.741035       0.086383       1.347529 0.10385571E+02  0.10729191E+03                                 1.908977                            1.803749      -1.094550       2.338820                    0.997512       3.617401       9.916195       0.504680       1.174771      -0.734651       0.028765       0.020692       0.015085       0.038511       0.017627       0.003296      -0.001757       0.004719       0.004312      -0.019098       0.001919       0.017180              1.930969       1.840571       0.382608       0.287166       1.958569       0.372486       1.993766           0.000025
           25              H       8.369262       3.807628       7.477874       0.104206       1.166613 0.81870336E+01  0.78575348E+02                                 1.645000                            1.532111      -0.797760       2.485676                    0.999465       3.172513       8.003344       0.593555       1.075190      -0.761814       0.016871       0.025553      -0.017888       0.035462       0.017360       0.001850      -0.002860      -0.009579       0.033368      -0.023864       0.010672       0.013192              1.690150       1.526399       0.339282      -0.245804       1.881951      -0.417848       1.662100           0.000000
           26              H       7.127471       2.252400       6.296035       0.105377       1.201838 0.84891753E+01  0.82383620E+02                                 1.695571                            1.574386      -0.789468       2.491521                    0.999456       3.197572       8.165328       0.576424       1.094935      -0.756819      -0.003245       0.003487      -0.038008       0.038306       0.015269       0.002138      -0.002249      -0.012018       0.042666      -0.023762       0.009217       0.014545              1.749139       1.350233       0.005661       0.071252       1.410655      -0.079421       2.486530          -0.000014
           27              H      10.926403      17.243656       7.496150       0.100661       1.245120 0.92846984E+01  0.93707409E+02                                 1.851102                            1.737215      -0.789171       2.488312                    0.999424       3.482805       9.582085       0.497886       1.218907      -0.724505      -0.012919      -0.030472      -0.020030       0.038687       0.014877       0.000359       0.003732      -0.019747       0.035985      -0.023912       0.008499       0.015412              1.893017       1.729514       0.348949       0.217899       2.105392       0.419344       1.844146           0.000003
           28              H      10.716374      17.391689       9.792816       0.090714       0.995940 0.71971540E+01  0.69874516E+02                                 1.730837                            1.630586      -1.169128       2.308308                    0.993842       3.895021      11.400040       0.455397       1.385344      -0.684449      -0.019788      -0.022896       0.016782       0.034604       0.011889      -0.002951      -0.000300      -0.007956       0.011781      -0.014766       0.003640       0.011126              1.772812       1.862381       0.378402      -0.254471       1.747115      -0.225193       1.708940           0.000009
           29              H      11.965909      17.012381      14.215575       0.093871       1.076365 0.78830109E+01  0.78189031E+02                                 1.809412                            1.694877      -1.293519       2.243972                    0.994132       3.990816      11.754069       0.451894       1.366519      -0.687723      -0.026925       0.010566       0.021852       0.036251      -0.004666      -0.006525      -0.002343      -0.002900      -0.003453      -0.009661       0.003116       0.006545              1.887911       2.170072      -0.323623      -0.530113       1.598797       0.204106       1.894863          -0.000030
           30              H      13.228024      15.149961      14.849138       0.115191       1.241428 0.96499403E+01  0.99454660E+02                                 1.912245                            1.819945      -1.294597       2.262031                    0.993646       3.773927      10.886647       0.461724       1.287132      -0.706681      -0.010594      -0.020789       0.031715       0.039373      -0.004199      -0.004256      -0.009061       0.001500       0.022964      -0.012789       0.000095       0.012694              1.933428       1.752181       0.078032      -0.311786       1.809193      -0.374017       2.238910           0.000487
           31              H       5.816966      15.600194      11.550345       0.111452       1.042918 0.77748441E+01  0.76907304E+02                                 1.782792                            1.693959      -1.277869       2.267569                    0.993769       3.866635      11.400492       0.447389       1.384029      -0.685029       0.027871      -0.009812      -0.021799       0.036719      -0.008230      -0.009409      -0.003006       0.004300       0.007421      -0.014115       0.002050       0.012065              1.835126       2.129590      -0.206559      -0.366713       1.529447       0.147362       1.846341           0.000096
           32              H      14.148477      17.361382      10.843678       0.100754       1.076433 0.82190616E+01  0.82059138E+02                                 1.787984                            1.717162      -1.230152       2.281598                    0.995079       3.855133      11.248608       0.456005       1.345339      -0.693092       0.007701       0.013824      -0.033321       0.036887      -0.005841      -0.006558      -0.005372      -0.005322       0.015254      -0.012913       0.003740       0.009173              1.798196       1.563504      -0.030927      -0.144744       1.592854      -0.317878       2.238231           0.000200
           33              H      14.397224      10.229306      20.313621       0.101012       1.241031 0.93895876E+01  0.94815065E+02                                 1.831870                            1.735312      -0.929593       2.425004                    0.998432       3.458776       9.447471       0.504354       1.202651      -0.728608      -0.034881       0.019912      -0.002127       0.040221      -0.012731      -0.000392      -0.010364       0.009938       0.000985      -0.018214       0.002354       0.015860              1.870828       2.216652      -0.427574      -0.197082       1.703708       0.127564       1.692124           0.000034
           34              H       6.010543      10.395025      18.415978       0.120598       1.231039 0.93262871E+01  0.94216877E+02                                 1.837178                            1.741373      -1.051074       2.382318                    0.997059       3.439663       9.462813       0.497256       1.219287      -0.724568      -0.014153       0.024782      -0.030953       0.042102      -0.012236       0.001564      -0.011913       0.001808      -0.006226      -0.016377      -0.001659       0.018036              1.875838       1.631150      -0.151802       0.156292       1.792465      -0.417502       2.203898           0.000018
           35              H       8.732222       7.911778      20.030345       0.107890       1.072364 0.76821394E+01  0.75102412E+02                                 1.759750                            1.639755      -1.149891       2.323351                    0.996095       3.687761      10.504673       0.477340       1.312523      -0.700278       0.032984      -0.017976      -0.001624       0.037599      -0.010360       0.002249      -0.005135       0.012147      -0.004539      -0.012362      -0.001740       0.014102              1.831241       2.244273      -0.471786      -0.133827       1.683662       0.032511       1.565786           0.000022
           36              H       7.413970       7.709277      21.927989       0.093792       1.126429 0.85688648E+01  0.86299782E+02                                 1.831006                            1.743483      -1.219561       2.282924                    0.994542       3.888414      11.331669       0.457168       1.330282      -0.696236       0.013368      -0.023422       0.025968       0.037438      -0.009904       0.000017      -0.009924       0.013693      -0.002011      -0.016735       0.002558       0.014177              1.859855       1.584619      -0.183472       0.109246       1.798238      -0.306644       2.196708           0.000056
           37              H      11.944616       8.237799      21.586840       0.088853       1.251808 0.97015311E+01  0.99149167E+02                                 1.857950                            1.775193      -1.017629       2.371278                    0.997815       3.642537      10.135835       0.492011       1.218098      -0.723501      -0.014139       0.034175      -0.009927       0.038293      -0.005709       0.010886      -0.005819      -0.005684      -0.032067      -0.017047       0.000727       0.016319              1.865899       1.696187      -0.197098       0.085115       2.334685       0.088521       1.566824           0.000006
           38              H      10.659271       6.496043      20.819253       0.101487       1.027893 0.69390201E+01  0.66154209E+02                                 1.719478                            1.563388      -0.879698       2.449439                    0.998081       3.581060      10.083510       0.486385       1.320891      -0.698951      -0.028683       0.007107      -0.017831       0.034513      -0.003481       0.010426      -0.002127      -0.000685      -0.034248      -0.016416       0.003616       0.012800              1.828014       2.460379      -0.059963       0.527205       1.404460       0.000139       1.619204           0.000004
           39              H      11.373566       4.358875      21.142127       0.097906       1.303054 0.97185071E+01  0.99071749E+02                                 1.900311                            1.770474      -0.895713       2.440603                    0.998387       3.509372       9.658894       0.496758       1.209514      -0.726934      -0.019572      -0.029577      -0.015599       0.038745       0.001651       0.013430       0.003971      -0.018672      -0.041423      -0.022854       0.005320       0.017534              1.956504       2.084186       0.529826       0.326162       2.117398       0.322998       1.667928           0.000012
           40              H       8.499934      20.647336      22.323966       0.101384       1.240010 0.92372571E+01  0.92336019E+02                                 1.778153                            1.680543      -0.979152       2.397263                    0.998092       3.426583       9.130037       0.534430       1.146535      -0.741838       0.008684      -0.037039       0.005384       0.038422       0.001910       0.013383       0.001492      -0.020546      -0.040407      -0.022779       0.005272       0.017507              1.788793       1.631417      -0.303390       0.070777       2.300373      -0.161243       1.434588           0.000003
           41              H       4.968137       5.733115      23.091552       0.090251       1.257628 0.96181715E+01  0.99349659E+02                                 1.940111                            1.822941      -1.365471       2.211816                    0.993210       3.981548      11.614171       0.457665       1.295639      -0.703358       0.030028      -0.004755       0.015076       0.033935       0.000560       0.009226      -0.002549      -0.002126      -0.017675      -0.012378       0.004145       0.008233              1.989102       2.445951      -0.141604       0.511237       1.666160       0.033319       1.855194           0.000003
           42              H      11.558425       6.303027       3.719138       0.098895       1.303040 0.98380874E+01  0.10012225E+03                                 1.863404                            1.753188      -0.957676       2.412694                    0.997641       3.476228       9.412788       0.513699       1.171595      -0.736227      -0.027423      -0.004247       0.030307       0.041092       0.003628      -0.017126      -0.003703      -0.010418      -0.011610      -0.020701       0.004256       0.016445              1.899541       1.908509      -0.068957      -0.506541       1.643164       0.084503       2.146949           0.000074
           43              H       2.584241       4.317762       2.732241       0.118397       1.190445 0.87146623E+01  0.85517787E+02                                 1.709778                            1.615504      -1.021903       2.389834                    0.998092       3.269345       8.521398       0.555780       1.123044      -0.748610      -0.019081      -0.034500       0.014192       0.041902       0.007231      -0.014063      -0.006947      -0.005852      -0.010204      -0.016420      -0.002436       0.018856              1.742814       1.463021       0.223431      -0.137605       2.218856      -0.183168       1.546565           0.000023
           44              H       5.133637       6.435131       0.383793       0.109414       1.133672 0.84923863E+01  0.85763676E+02                                 1.867704                            1.756003      -1.488629       2.164970                    0.991646       4.000875      11.866636       0.445431       1.361608      -0.688762       0.027385       0.002427      -0.025486       0.037488       0.002346      -0.009252      -0.000673      -0.000515      -0.005227      -0.009991       0.000634       0.009357              1.917029       2.066602       0.051891      -0.564691       1.608649       0.065334       2.075837           0.000109
           45              H       4.319650       8.412906       1.306724       0.097851       1.056482 0.79032849E+01  0.78027195E+02                                 1.758806                            1.677623      -1.158882       2.315630                    0.995734       3.784416      10.930089       0.464575       1.335403      -0.695359       0.015287       0.032372      -0.013824       0.038376       0.004728      -0.009544      -0.005064      -0.008229      -0.018846      -0.013608      -0.000032       0.013640              1.786736       1.650804       0.313951      -0.134790       2.216513      -0.074208       1.492890           0.000145
           46              H       9.943034      11.302027       3.085575       0.093431       1.033943 0.75272182E+01  0.73947175E+02                                 1.777349                            1.669107      -1.245291       2.270926                    0.993647       3.959681      11.680802       0.449214       1.387923      -0.683720       0.016706       0.032544       0.010266       0.037995       0.000545       0.007733       0.006446      -0.003696      -0.029955      -0.015039       0.004327       0.010712              1.847224       1.884260       0.394178       0.218487       2.008557       0.308940       1.648853           0.000029
           47              H       7.744979      11.511254       2.436782       0.100447       1.037061 0.74138616E+01  0.72518082E+02                                 1.777499                            1.653923      -1.212140       2.288048                    0.994282       3.908719      11.484913       0.452571       1.383622      -0.684626      -0.013941       0.032909       0.001738       0.035782       0.000199       0.007264       0.007635      -0.004601      -0.029947      -0.015411       0.004102       0.011309              1.838964       1.907669      -0.486506      -0.080538       2.186450       0.110286       1.422774           0.000206
           48              H       6.582554       9.709583       1.602184       0.099298       1.116474 0.79938153E+01  0.78808526E+02                                 1.801834                            1.668759      -0.969379       2.404899                    0.997246       3.676831      10.464698       0.475579       1.306364      -0.702185      -0.036647       0.006098      -0.010549       0.038620      -0.002703       0.010700       0.002286       0.006534      -0.047112      -0.019832       0.004655       0.015177              1.887465       2.704055      -0.001115       0.256883       1.484302       0.098610       1.474039          -0.000005
           49              H       7.678194       7.621317       1.379828       0.104673       1.194293 0.85936122E+01  0.85269713E+02                                 1.811579                            1.677373      -0.907957       2.438062                    0.998388       3.474631       9.550986       0.502773       1.227764      -0.721513      -0.017386      -0.032731      -0.012463       0.039101      -0.001329       0.006739       0.007855      -0.008366      -0.058933      -0.023032       0.007281       0.015752              1.886325       1.972608       0.531351       0.305220       2.060510       0.387203       1.625856          -0.000025
           50              H       9.890768       7.423817       1.985977       0.091754       1.229276 0.92296585E+01  0.93196888E+02                                 1.831475                            1.726514      -1.069061       2.345899                    0.997466       3.650086      10.109560       0.500846       1.211116      -0.724240       0.013533      -0.033998      -0.007738       0.037402       0.000751       0.004053       0.009051      -0.012818      -0.030854      -0.014515      -0.000573       0.015088              1.864059       1.919665      -0.498186       0.004000       2.207216       0.140573       1.465295          -0.000020
           51              H       3.651815       7.670557       5.488851       0.086287       1.347665 0.10387688E+02  0.10732665E+03                                 1.909901                            1.804587      -1.043671       2.357387                    0.997516       3.616815       9.917411       0.504254       1.175623      -0.734467       0.028646      -0.020646      -0.015911       0.038730      -0.017600      -0.003222      -0.001969       0.004561       0.004252      -0.019091       0.001971       0.017121              1.931916       1.841425      -0.382888      -0.287356       1.959561       0.372727       1.994763          -0.000001
           52              H       3.529862       7.529481       7.752012       0.104490       1.168188 0.82002084E+01  0.78741160E+02                                 1.647337                            1.534015      -0.801138       2.483802                    0.999449       3.173269       8.009819       0.592739       1.076133      -0.761572       0.016626      -0.025577       0.017685       0.035261      -0.017332      -0.001872      -0.002751      -0.009005       0.033344      -0.023752       0.010745       0.013007              1.692688       1.528482      -0.340248       0.246513       1.885012      -0.419023       1.664569           0.000020
           53              H      11.966873       9.084709       8.933851       0.106934       1.196280 0.84439301E+01  0.81859054E+02                                 1.693002                            1.572337      -0.800657       2.488658                    0.999426       3.187984       8.144369       0.575448       1.097939      -0.756080      -0.003017      -0.003249       0.037486       0.037747      -0.015188      -0.002280      -0.002407      -0.011654       0.042068      -0.023559       0.009164       0.014395              1.746350       1.348664      -0.005700      -0.071021       1.409017      -0.079196       2.481368           0.000047
           54              H      10.926402      10.812964       7.733736       0.100147       1.244780 0.92826453E+01  0.93697529E+02                                 1.852445                            1.738390      -0.802296       2.483248                    0.999343       3.482515       9.587195       0.497045       1.220827      -0.724096      -0.013325       0.030597       0.020051       0.038933      -0.014628      -0.000259       0.003672      -0.019475       0.036225      -0.023674       0.008467       0.015207              1.894431       1.730650      -0.349346      -0.218174       2.107067       0.419875       1.845576           0.000016
           55              H      10.716371      10.664930       5.437069       0.089314       1.001039 0.72432390E+01  0.70444834E+02                                 1.737478                            1.636307      -1.173470       2.304898                    0.993785       3.910462      11.460858       0.454320       1.386208      -0.684239      -0.019814       0.023523      -0.017162       0.035220      -0.011914       0.002912      -0.000108      -0.007579       0.011576      -0.014715       0.003675       0.011041              1.779814       1.869939      -0.381030       0.256229       1.754065      -0.226772       1.715440          -0.000001
           56              H      11.965903      11.044238       1.014310       0.093863       1.077671 0.78918552E+01  0.78273522E+02                                 1.808370                            1.693861      -1.289906       2.244375                    0.994147       3.988190      11.733758       0.452963       1.363350      -0.688344      -0.026821      -0.010733      -0.021526       0.036027       0.004693       0.006535      -0.002284      -0.002614      -0.003617      -0.009617       0.002969       0.006648              1.886809       2.168921       0.323548       0.529969       1.597812       0.204118       1.893695          -0.000045
           57              H      13.228018      12.906659       0.380747       0.114678       1.246008 0.96964586E+01  0.10007525E+03                                 1.918552                            1.825555      -1.299408       2.259533                    0.993510       3.783208      10.928595       0.460452       1.288867      -0.706295      -0.010416       0.020802      -0.032017       0.039577       0.004382       0.004426      -0.009100       0.001612       0.023012      -0.013048       0.000304       0.012744              1.939910       1.757775      -0.078484       0.313590       1.814939      -0.376001       2.247016           0.000459
           58              H       5.816962      12.456425       3.679540       0.111285       1.042046 0.77662919E+01  0.76789460E+02                                 1.780710                            1.692213      -1.273802       2.269318                    0.993928       3.863052      11.381597       0.448013       1.382698      -0.685302       0.028133       0.009798       0.022332       0.037231       0.008293       0.009195      -0.003113       0.004160       0.007744      -0.014120       0.002284       0.011835              1.832870       2.126591       0.206096       0.365692       1.527989       0.146951       1.844028           0.000084
           59              H       4.469673      10.695238       4.386207       0.100150       1.078895 0.82453595E+01  0.82415130E+02                                 1.793179                            1.721845      -1.243021       2.276422                    0.994882       3.864508      11.294738       0.454463       1.348372      -0.692470       0.008016      -0.014091       0.033440       0.037162       0.005951       0.006223      -0.005294      -0.005652       0.015070      -0.012789       0.003863       0.008926              1.803505       1.567679       0.031135       0.145450       1.597198      -0.319380       2.245638           0.000189
           60              H       4.718425       7.062508      25.376035       0.100814       1.240703 0.93869942E+01  0.94776560E+02                                 1.830999                            1.734660      -0.930006       2.424799                    0.998405       3.458652       9.444640       0.504659       1.202080      -0.728739      -0.034870      -0.020115       0.002102       0.040311       0.012532       0.000257      -0.010392       0.009771      -0.000450      -0.017919       0.002019       0.015900              1.869857       2.215183       0.427084       0.196845       1.702930       0.127466       1.691458          -0.000003
           61              H       6.010546       6.896790      27.273679       0.120131       1.234564 0.93565719E+01  0.94583559E+02                                 1.839225                            1.742997      -1.053816       2.380545                    0.997083       3.443631       9.471569       0.497622       1.217609      -0.724939      -0.014991      -0.024632       0.031017       0.042350       0.012085      -0.001204      -0.012070       0.001580      -0.006364      -0.016540      -0.001320       0.017860              1.878023       1.632586       0.152259      -0.156903       1.794489      -0.418761       2.206993          -0.000032
           62              H       8.732224       9.380037      25.659311       0.108250       1.069500 0.76598809E+01  0.74845681E+02                                 1.758253                            1.638697      -1.100907       2.346922                    0.996406       3.685169      10.501501       0.476820       1.314640      -0.699854       0.032916       0.018145       0.001529       0.037617       0.010351      -0.002075      -0.005084       0.012413      -0.003742      -0.012541      -0.001412       0.013953              1.829509       2.241335       0.470561       0.133501       1.682297       0.032312       1.564895           0.000009
           63              H       7.413971       9.582538      23.761667       0.093733       1.127829 0.85795736E+01  0.86426902E+02                                 1.831713                            1.743883      -1.219656       2.282914                    0.994647       3.889844      11.333795       0.457428       1.329231      -0.696436       0.013251       0.023156      -0.025960       0.037224       0.009960      -0.000181      -0.010202       0.013397      -0.002133      -0.016848       0.002452       0.014396              1.860648       1.584828       0.183765      -0.109684       1.799046      -0.307469       2.198071           0.000052
           64              H      11.944617       9.054016      24.102817       0.088404       1.250895 0.96901424E+01  0.98974276E+02                                 1.854440                            1.772083      -1.003459       2.376947                    0.997926       3.641178      10.119231       0.493451       1.215261      -0.724138      -0.014119      -0.034176       0.010137       0.038342       0.005838      -0.011058      -0.005950      -0.006181      -0.032860      -0.017424       0.000738       0.016687              1.862311       1.693135       0.196448      -0.084829       2.329579       0.088279       1.564218          -0.000011
           65              H      10.659273      10.795772      24.870403       0.102062       1.026916 0.69303888E+01  0.66048343E+02                                 1.718079                            1.562150      -0.885249       2.447146                    0.998029       3.578236      10.072255       0.486724       1.320442      -0.699042      -0.028673      -0.007118       0.017810       0.034496       0.003210      -0.010447      -0.001977      -0.001008      -0.033708      -0.016332       0.003897       0.012436              1.826484       2.458212       0.059833      -0.526617       1.403386       0.000140       1.617854          -0.000007
           66              H      11.373569      12.932940      24.547529       0.099503       1.298034 0.96744669E+01  0.98518406E+02                                 1.895952                            1.766860      -0.898272       2.440350                    0.998438       3.502879       9.638325       0.497058       1.210065      -0.726796      -0.019202       0.028606       0.015823       0.037913      -0.002151      -0.013615       0.003716      -0.019066      -0.042192      -0.023167       0.005221       0.017947              1.951816       2.079047      -0.527506      -0.324791       2.111982       0.321624       1.664421          -0.000010
           67              H      13.339333      13.363990      23.365690       0.101037       1.239518 0.92305148E+01  0.92237796E+02                                 1.776406                            1.678901      -0.971275       2.400239                    0.998186       3.426186       9.122935       0.535264       1.145131      -0.742178       0.009145       0.036914      -0.004805       0.038333      -0.002062      -0.013772       0.001164      -0.020605      -0.040785      -0.023218       0.005633       0.017585              1.787054       1.629840       0.303034      -0.070653       2.297997      -0.161050       1.433326           0.000004
           68              H      14.646938      11.558700      22.598104       0.091146       1.252735 0.95712417E+01  0.98727619E+02                                 1.933723                            1.817454      -1.287102       2.246496                    0.993857       3.972145      11.572389       0.458824       1.294165      -0.703676       0.029534       0.004872      -0.014588       0.033299      -0.000449      -0.009531      -0.002865      -0.001523      -0.017352      -0.012575       0.003774       0.008801              1.982331       2.436496       0.140823      -0.508297       1.661236       0.033214       1.849260           0.000008
           69              H      12.638587      17.640135      18.949024       0.099387       1.300868 0.98165920E+01  0.99822225E+02                                 1.858604                            1.749077      -0.949079       2.415774                    0.997785       3.475006       9.397453       0.515408       1.168660      -0.736885       0.027510      -0.004028       0.030259       0.041093      -0.003909       0.017041      -0.003714      -0.009970      -0.012087      -0.020549       0.003966       0.016583              1.894490       1.903373       0.068694       0.504134       1.639342       0.084128       2.140757           0.000091
           70              H      11.933970      15.654871      17.962127       0.118882       1.193263 0.87417362E+01  0.85873767E+02                                 1.714845                            1.619899      -1.035772       2.384319                    0.997963       3.271319       8.538742       0.553903       1.125666      -0.747967       0.018547      -0.034138       0.013870       0.041253      -0.007322       0.014343      -0.006890      -0.006328      -0.010934      -0.016883      -0.002189       0.019071              1.748160       1.466901      -0.224566       0.138317       2.226739      -0.184115       1.550840           0.000068
           71              H       9.384573      17.772240      15.613679       0.109262       1.132440 0.84746326E+01  0.85459533E+02                                 1.858990                            1.748477      -1.474606       2.170455                    0.991756       3.987165      11.781241       0.448989       1.352790      -0.690528      -0.027614       0.002457      -0.026095       0.038073      -0.002374       0.009074      -0.000475      -0.000603      -0.005336      -0.009881       0.000765       0.009116              1.907778       2.056156      -0.051484       0.560174       1.601818       0.064912       2.065360           0.000117
           72              H      10.198561      19.750015      16.536610       0.097791       1.058299 0.79220992E+01  0.78282424E+02                                 1.762806                            1.681115      -1.169598       2.311008                    0.995583       3.792525      10.968885       0.463336       1.337784      -0.694845      -0.014936       0.032217      -0.014031       0.038182      -0.005032       0.009480      -0.005098      -0.008143      -0.018551      -0.013468      -0.000365       0.013833              1.790954       1.654492      -0.315289       0.135340       2.222411      -0.074538       1.495959           0.000148
           73              H       9.414576       5.919624      18.315460       0.093244       1.036091 0.75477521E+01  0.74217098E+02                                 1.781327                            1.672521      -1.254353       2.266801                    0.993529       3.968487      11.721281       0.448191       1.389814      -0.683325      -0.015923       0.032421       0.009955       0.037466      -0.000872      -0.008058       0.006587      -0.003847      -0.030249      -0.015333       0.004101       0.011232              1.851532       1.888722      -0.395876      -0.219370       2.013633       0.310227       1.652241           0.000046
           74              H      11.612632       6.128851      17.666667       0.100085       1.039745 0.74384976E+01  0.72839734E+02                                 1.782430                            1.658061      -1.218906       2.285161                    0.994077       3.918639      11.530941       0.451311       1.385949      -0.684147       0.014253       0.032915       0.001536       0.035902      -0.000330      -0.007642       0.007592      -0.004878      -0.029976      -0.015616       0.004056       0.011560              1.844259       1.913205       0.489059       0.080927       2.193617       0.110752       1.425955           0.000223
           75              H       3.096255       4.327180      16.832069       0.099252       1.116124 0.79928874E+01  0.78825468E+02                                 1.804335                            1.670879      -0.977329       2.401793                    0.997191       3.679684      10.486878       0.474161       1.309838      -0.701467       0.036565       0.006163      -0.010401       0.038512       0.002495      -0.010958       0.002491       0.006267      -0.046615      -0.019905       0.004829       0.015076              1.890236       2.708679       0.000983      -0.257499       1.486176       0.098843       1.475854           0.000021
           76              H      16.518817      18.958426      16.609713       0.105190       1.190869 0.85633401E+01  0.84876890E+02                                 1.806287                            1.673038      -0.897804       2.442368                    0.998478       3.469667       9.525726       0.504150       1.225744      -0.721960       0.017453      -0.032137      -0.012518       0.038654       0.000997      -0.007289       0.007852      -0.008699      -0.058933      -0.023251       0.007305       0.015946              1.880487       1.966272      -0.528364      -0.303566       2.053685       0.385198       1.621505           0.000019
           77              H      14.306244      18.760926      17.215863       0.093408       1.227088 0.92125789E+01  0.93026936E+02                                 1.833543                            1.728223      -1.085825       2.339678                    0.997288       3.646644      10.116343       0.498918       1.215765      -0.723192      -0.013124      -0.033160      -0.008317       0.036620      -0.000749      -0.004300       0.008844      -0.012875      -0.031394      -0.014656      -0.000401       0.015057              1.866290       1.921904       0.499267      -0.003919       2.210260       0.140917       1.466705           0.000019
           78              H      10.866400      19.007666      20.718736       0.086382       1.347531 0.10385583E+02  0.10729207E+03                                 1.908978                            1.803750      -1.094552       2.338820                    0.997512       3.617403       9.916202       0.504680       1.174771      -0.734651      -0.028765      -0.020692      -0.015085       0.038511       0.017627       0.003296      -0.001757       0.004719       0.004312      -0.019098       0.001919       0.017180              1.930970       1.840573       0.382608       0.287167       1.958571       0.372486       1.993767           0.000023
           79              H      10.988353      18.866589      22.981897       0.104205       1.166616 0.81870525E+01  0.78575572E+02                                 1.645002                            1.532113      -0.797763       2.485674                    0.999465       3.172516       8.003353       0.593555       1.075190      -0.761814      -0.016871      -0.025553       0.017888       0.035462       0.017360       0.001850      -0.002860      -0.009579       0.033368      -0.023864       0.010672       0.013192              1.690152       1.526401       0.339283      -0.245804       1.881954      -0.417849       1.662103          -0.000006
           80              H      12.230144      20.421817      24.163736       0.105376       1.201839 0.84891800E+01  0.82383668E+02                                 1.695571                            1.574386      -0.789470       2.491520                    0.999456       3.197573       8.165328       0.576425       1.094934      -0.756819       0.003245      -0.003487       0.038009       0.038306       0.015269       0.002138      -0.002249      -0.012018       0.042666      -0.023762       0.009217       0.014545              1.749139       1.350233       0.005661       0.071252       1.410655      -0.079421       2.486530          -0.000018
           81              H       8.431212       5.430561      22.963621       0.100661       1.245121 0.92847138E+01  0.93707597E+02                                 1.851103                            1.737216      -0.789172       2.488311                    0.999424       3.482808       9.582093       0.497886       1.218906      -0.724505       0.012919       0.030472       0.020030       0.038687       0.014877       0.000359       0.003732      -0.019747       0.035985      -0.023912       0.008499       0.015412              1.893018       1.729514       0.348950       0.217899       2.105393       0.419344       1.844147           0.000002
           82              H       8.641241       5.282528      20.666955       0.090714       0.995941 0.71971608E+01  0.69874597E+02                                 1.730838                            1.630586      -1.169128       2.308307                    0.993842       3.895023      11.400046       0.455397       1.385344      -0.684449       0.019788       0.022896      -0.016782       0.034604       0.011889      -0.002951      -0.000300      -0.007956       0.011781      -0.014766       0.003640       0.011126              1.772812       1.862381       0.378402      -0.254471       1.747116      -0.225193       1.708940           0.000009
           83              H       7.391706       5.661836      16.244196       0.093871       1.076362 0.78829769E+01  0.78188621E+02                                 1.809410                            1.694875      -1.293518       2.243973                    0.994132       3.990809      11.754048       0.451894       1.366521      -0.687723       0.026925      -0.010566      -0.021852       0.036251      -0.004666      -0.006525      -0.002344      -0.002900      -0.003453      -0.009661       0.003117       0.006545              1.887907       2.170069      -0.323622      -0.530111       1.598795       0.204105       1.894859          -0.000030
           84              H       6.129591       7.524256      15.610633       0.115191       1.241459 0.96502434E+01  0.99458534E+02                                 1.912271                            1.819969      -1.294649       2.262004                    0.993645       3.773982      10.886836       0.461723       1.287126      -0.706682       0.010595       0.020787      -0.031715       0.039373      -0.004197      -0.004256      -0.009060       0.001502       0.022967      -0.012788       0.000094       0.012694              1.933455       1.752206       0.078034      -0.311793       1.809217      -0.374024       2.238943           0.000489
           85              H      13.540649       7.074023      18.909426       0.111453       1.042920 0.77748690E+01  0.76907641E+02                                 1.782796                            1.693963      -1.277884       2.267562                    0.993769       3.866646      11.400545       0.447387       1.384032      -0.685028      -0.027871       0.009812       0.021799       0.036718      -0.008229      -0.009409      -0.003006       0.004299       0.007420      -0.014115       0.002050       0.012065              1.835131       2.129597      -0.206560      -0.366714       1.529451       0.147363       1.846347           0.000096
           86              H       5.209138       5.312835      19.616093       0.100755       1.076431 0.82190442E+01  0.82058929E+02                                 1.787982                            1.717161      -1.230150       2.281599                    0.995079       3.855130      11.248600       0.456005       1.345340      -0.693092      -0.007702      -0.013824       0.033321       0.036888      -0.005841      -0.006558      -0.005372      -0.005322       0.015254      -0.012913       0.003740       0.009173              1.798195       1.563502      -0.030927      -0.144744       1.592853      -0.317878       2.238229           0.000199
           87              H       4.960391      12.444911      10.146150       0.101013       1.241033 0.93895999E+01  0.94815227E+02                                 1.831871                            1.735313      -0.929592       2.425005                    0.998432       3.458777       9.447478       0.504354       1.202652      -0.728608       0.034881      -0.019912       0.002127       0.040221      -0.012731      -0.000392      -0.010364       0.009938       0.000985      -0.018214       0.002354       0.015860              1.870830       2.216654      -0.427575      -0.197082       1.703710       0.127564       1.692126           0.000036
           88              H      13.347072      12.279192      12.043793       0.120598       1.231039 0.93262840E+01  0.94216816E+02                                 1.837176                            1.741371      -1.051080       2.382315                    0.997059       3.439662       9.462802       0.497257       1.219285      -0.724568       0.014153      -0.024782       0.030953       0.042102      -0.012236       0.001563      -0.011913       0.001808      -0.006226      -0.016377      -0.001659       0.018036              1.875836       1.631148      -0.151802       0.156292       1.792463      -0.417501       2.203896           0.000019
           89              H      10.625393      14.762439      10.429426       0.107890       1.072363 0.76821319E+01  0.75102316E+02                                 1.759748                            1.639754      -1.149890       2.323352                    0.996095       3.687758      10.504661       0.477340       1.312522      -0.700278      -0.032984       0.017976       0.001624       0.037599      -0.010360       0.002249      -0.005135       0.012147      -0.004539      -0.012362      -0.001741       0.014102              1.831239       2.244271      -0.471786      -0.133827       1.683661       0.032511       1.565785           0.000023
           90              H      11.943645      14.964940       8.531782       0.093792       1.126429 0.85688624E+01  0.86299746E+02                                 1.831006                            1.743483      -1.219560       2.282924                    0.994542       3.888413      11.331663       0.457168       1.330281      -0.696237      -0.013368       0.023422      -0.025968       0.037438      -0.009904       0.000017      -0.009924       0.013693      -0.002011      -0.016735       0.002558       0.014177              1.859854       1.584618      -0.183471       0.109246       1.798237      -0.306643       2.196707           0.000057
           91              H       7.412999      14.436418       8.872931       0.088853       1.251807 0.97015223E+01  0.99149060E+02                                 1.857950                            1.775193      -1.017627       2.371279                    0.997815       3.642535      10.135830       0.492011       1.218099      -0.723501       0.014139      -0.034175       0.009927       0.038293      -0.005709       0.010886      -0.005819      -0.005684      -0.032067      -0.017047       0.000727       0.016320              1.865898       1.696187      -0.197098       0.085115       2.334684       0.088521       1.566824           0.000007
           92              H       8.698344      16.178174       9.640518       0.101486       1.027892 0.69390131E+01  0.66154124E+02                                 1.719477                            1.563388      -0.879697       2.449440                    0.998081       3.581058      10.083502       0.486385       1.320891      -0.698951       0.028683      -0.007107       0.017831       0.034513      -0.003481       0.010426      -0.002127      -0.000685      -0.034248      -0.016416       0.003616       0.012800              1.828014       2.460378      -0.059963       0.527205       1.404460       0.000139       1.619203           0.000005
           93              H       7.984049      18.315342       9.317644       0.097906       1.303053 0.97184974E+01  0.99071617E+02                                 1.900309                            1.770473      -0.895713       2.440604                    0.998387       3.509371       9.658887       0.496758       1.209513      -0.726934       0.019572       0.029576       0.015599       0.038745       0.001651       0.013430       0.003971      -0.018672      -0.041423      -0.022854       0.005320       0.017534              1.956502       2.084184       0.529825       0.326161       2.117396       0.322998       1.667927           0.000014
           94              H      10.857681       2.026881       8.135805       0.101383       1.240011 0.92372621E+01  0.92336084E+02                                 1.778154                            1.680543      -0.979152       2.397264                    0.998092       3.426584       9.130041       0.534430       1.146535      -0.741838      -0.008684       0.037039      -0.005384       0.038422       0.001910       0.013383       0.001492      -0.020546      -0.040407      -0.022779       0.005272       0.017507              1.788794       1.631418      -0.303390       0.070777       2.300375      -0.161243       1.434589           0.000006
           95              H      14.389478      16.941102       7.368219       0.090251       1.257628 0.96181707E+01  0.99349647E+02                                 1.940111                            1.822941      -1.365471       2.211816                    0.993210       3.981548      11.614170       0.457666       1.295639      -0.703358      -0.030028       0.004755      -0.015076       0.033935       0.000560       0.009226      -0.002549      -0.002126      -0.017675      -0.012378       0.004145       0.008233              1.989101       2.445950      -0.141604       0.511237       1.666160       0.033319       1.855194           0.000004
           96              H       7.799190      16.371190      26.740633       0.098896       1.303036 0.98380502E+01  0.10012176E+03                                 1.863398                            1.753183      -0.957674       2.412695                    0.997641       3.476222       9.412759       0.513701       1.171592      -0.736227       0.027423       0.004247      -0.030307       0.041092       0.003628      -0.017126      -0.003703      -0.010418      -0.011610      -0.020701       0.004256       0.016445              1.899535       1.908503      -0.068957      -0.506538       1.643160       0.084503       2.146942           0.000070
           97              H      16.773374      18.356455      27.727530       0.118398       1.190442 0.87146355E+01  0.85517442E+02                                 1.709773                            1.615500      -1.021902       2.389835                    0.998092       3.269341       8.521378       0.555782       1.123042      -0.748611       0.019081       0.034500      -0.014192       0.041902       0.007231      -0.014063      -0.006947      -0.005852      -0.010204      -0.016420      -0.002436       0.018856              1.742809       1.463017       0.223430      -0.137604       2.218849      -0.183168       1.546561           0.000019
           98              H      14.223978      16.239086      30.075978       0.109414       1.133671 0.84923789E+01  0.85763583E+02                                 1.867704                            1.756002      -1.488629       2.164970                    0.991646       4.000873      11.866629       0.445431       1.361608      -0.688762      -0.027385      -0.002427       0.025486       0.037488       0.002346      -0.009252      -0.000673      -0.000515      -0.005227      -0.009991       0.000634       0.009357              1.917028       2.066601       0.051891      -0.564691       1.608648       0.065334       2.075836           0.000108
           99              H      15.037965      14.261311      29.153047       0.097851       1.056484 0.79033028E+01  0.78027416E+02                                 1.758808                            1.677624      -1.158886       2.315628                    0.995734       3.784421      10.930107       0.464574       1.335402      -0.695359      -0.015287      -0.032371       0.013824       0.038376       0.004728      -0.009544      -0.005064      -0.008229      -0.018846      -0.013608      -0.000032       0.013640              1.786738       1.650806       0.313952      -0.134790       2.216516      -0.074208       1.492892           0.000145
          100              H       9.414581      11.372190      27.374196       0.093431       1.033944 0.75272310E+01  0.73947339E+02                                 1.777351                            1.669109      -1.245295       2.270925                    0.993647       3.959686      11.680823       0.449214       1.387923      -0.683720      -0.016706      -0.032544      -0.010266       0.037995       0.000545       0.007733       0.006446      -0.003696      -0.029955      -0.015039       0.004327       0.010712              1.847226       1.884263       0.394179       0.218487       2.008560       0.308940       1.648855           0.000029
          101              H      11.612636      11.162963      28.022989       0.100447       1.037065 0.74138988E+01  0.72518537E+02                                 1.777503                            1.653927      -1.212145       2.288045                    0.994282       3.908730      11.484953       0.452571       1.383621      -0.684626       0.013941      -0.032908      -0.001738       0.035782       0.000199       0.007264       0.007635      -0.004601      -0.029946      -0.015411       0.004102       0.011309              1.838969       1.907674      -0.486508      -0.080539       2.186456       0.110286       1.422777           0.000207
          102              H      12.775061      12.964634      28.857587       0.099298       1.116474 0.79938190E+01  0.78808580E+02                                 1.801835                            1.668759      -0.969382       2.404898                    0.997246       3.676833      10.464708       0.475579       1.306365      -0.702185       0.036647      -0.006098       0.010549       0.038620      -0.002703       0.010700       0.002286       0.006534      -0.047112      -0.019832       0.004655       0.015177              1.887467       2.704057      -0.001115       0.256883       1.484303       0.098611       1.474040          -0.000005
          103              H      11.679421      15.052900      29.079943       0.104674       1.194292 0.85936006E+01  0.85269548E+02                                 1.811576                            1.677370      -0.907958       2.438062                    0.998388       3.474628       9.550967       0.502774       1.227762      -0.721514       0.017386       0.032731       0.012464       0.039101      -0.001329       0.006739       0.007855      -0.008366      -0.058934      -0.023032       0.007281       0.015752              1.886321       1.972604       0.531349       0.305219       2.060506       0.387202       1.625853          -0.000027
          104              H       9.466847      15.250400      28.473794       0.091754       1.229273 0.92296316E+01  0.93196538E+02                                 1.831472                            1.726511      -1.069058       2.345900                    0.997466       3.650080      10.109535       0.500847       1.211115      -0.724240      -0.013533       0.033998       0.007738       0.037402       0.000751       0.004053       0.009051      -0.012818      -0.030854      -0.014515      -0.000573       0.015087              1.864055       1.919661      -0.498184       0.004000       2.207211       0.140572       1.465293          -0.000022
          105              H      15.705800      15.003660      24.970920       0.086288       1.347663 0.10387661E+02  0.10732627E+03                                 1.909896                            1.804583      -1.043670       2.357388                    0.997516       3.616811       9.917387       0.504256       1.175620      -0.734468      -0.028646       0.020646       0.015911       0.038730      -0.017600      -0.003222      -0.001969       0.004561       0.004252      -0.019091       0.001971       0.017121              1.931911       1.841421      -0.382887      -0.287355       1.959556       0.372726       1.994757          -0.000004
          106              H      15.827753      15.144736      22.707759       0.104492       1.168181 0.82001430E+01  0.78740352E+02                                 1.647327                            1.534007      -0.801133       2.483804                    0.999449       3.173259       8.009777       0.592742       1.076130      -0.761573      -0.016626       0.025577      -0.017685       0.035261      -0.017332      -0.001872      -0.002751      -0.009005       0.033344      -0.023752       0.010745       0.013007              1.692678       1.528474      -0.340245       0.246511       1.885001      -0.419019       1.664559           0.000015
          107              H       7.390742      13.589508      21.525920       0.106936       1.196273 0.84438713E+01  0.81858319E+02                                 1.692993                            1.572330      -0.800653       2.488660                    0.999426       3.187976       8.144333       0.575451       1.097936      -0.756081       0.003017       0.003249      -0.037485       0.037747      -0.015188      -0.002280      -0.002407      -0.011654       0.042068      -0.023559       0.009164       0.014395              1.746341       1.348658      -0.005700      -0.071020       1.409011      -0.079195       2.481352           0.000042
          108              H       8.431213      11.861253      22.726035       0.100147       1.244779 0.92826413E+01  0.93697485E+02                                 1.852445                            1.738390      -0.802295       2.483249                    0.999343       3.482514       9.587194       0.497045       1.220827      -0.724096       0.013325      -0.030597      -0.020051       0.038933      -0.014628      -0.000259       0.003672      -0.019475       0.036225      -0.023674       0.008467       0.015207              1.894431       1.730650      -0.349346      -0.218174       2.107067       0.419875       1.845576           0.000014
          109              H       8.641244      12.009287      25.022702       0.089314       1.001039 0.72432371E+01  0.70444815E+02                                 1.737478                            1.636308      -1.173471       2.304897                    0.993785       3.910462      11.460860       0.454319       1.386208      -0.684239       0.019814      -0.023523       0.017162       0.035220      -0.011914       0.002912      -0.000108      -0.007579       0.011576      -0.014715       0.003675       0.011041              1.779814       1.869939      -0.381030       0.256229       1.754065      -0.226772       1.715440          -0.000001
          110              H       7.391712      11.629979      29.445461       0.093864       1.077670 0.78918468E+01  0.78273426E+02                                 1.808369                            1.693860      -1.289908       2.244375                    0.994147       3.988189      11.733758       0.452963       1.363351      -0.688344       0.026821       0.010733       0.021526       0.036027       0.004693       0.006535      -0.002284      -0.002614      -0.003617      -0.009617       0.002969       0.006648              1.886809       2.168921       0.323548       0.529969       1.597812       0.204118       1.893694          -0.000044
          111              H       6.129597       9.767558      30.079024       0.114680       1.246018 0.96965540E+01  0.10007646E+03                                 1.918559                            1.825562      -1.299430       2.259521                    0.993509       3.783226      10.928653       0.460452       1.288863      -0.706295       0.010416      -0.020801       0.032017       0.039576       0.004381       0.004426      -0.009100       0.001613       0.023014      -0.013048       0.000304       0.012744              1.939917       1.757782      -0.078484       0.313592       1.814945      -0.376002       2.247024           0.000461
          112              H      13.540653      10.217792      26.780231       0.111286       1.042048 0.77663156E+01  0.76789765E+02                                 1.780714                            1.692216      -1.273811       2.269313                    0.993927       3.863060      11.381632       0.448012       1.382699      -0.685302      -0.028133      -0.009798      -0.022332       0.037231       0.008293       0.009195      -0.003113       0.004160       0.007744      -0.014120       0.002284       0.011835              1.832873       2.126596       0.206096       0.365693       1.527992       0.146952       1.844032           0.000085
          113              H      14.887942      11.978979      26.073564       0.100151       1.078894 0.82453531E+01  0.82415058E+02                                 1.793178                            1.721845      -1.243022       2.276422                    0.994882       3.864508      11.294741       0.454463       1.348373      -0.692470      -0.008016       0.014091      -0.033440       0.037162       0.005951       0.006223      -0.005294      -0.005652       0.015070      -0.012789       0.003863       0.008926              1.803505       1.567679       0.031135       0.145450       1.597198      -0.319380       2.245637           0.000189
          114              H      14.639190      15.611709       5.083736       0.100813       1.240705 0.93870116E+01  0.94776792E+02                                 1.831002                            1.734662      -0.930005       2.424799                    0.998405       3.458655       9.444655       0.504659       1.202081      -0.728739       0.034870       0.020115      -0.002102       0.040311       0.012532       0.000257      -0.010392       0.009771      -0.000450      -0.017919       0.002019       0.015900              1.869860       2.215187       0.427085       0.196846       1.702933       0.127466       1.691461          -0.000002
          115              H      13.347069      15.777427       3.186092       0.120131       1.234565 0.93565831E+01  0.94583699E+02                                 1.839226                            1.742998      -1.053821       2.380542                    0.997083       3.443633       9.471575       0.497622       1.217609      -0.724939       0.014991       0.024632      -0.031017       0.042350       0.012085      -0.001204      -0.012070       0.001580      -0.006363      -0.016540      -0.001320       0.017860              1.878024       1.632587       0.152259      -0.156903       1.794490      -0.418762       2.206994          -0.000031
          116              H      10.625391      13.294180       4.800460       0.108250       1.069500 0.76598843E+01  0.74845716E+02                                 1.758253                            1.638697      -1.100906       2.346923                    0.996406       3.685169      10.501498       0.476820       1.314639      -0.699854      -0.032916      -0.018145      -0.001529       0.037617       0.010351      -0.002075      -0.005084       0.012413      -0.003742      -0.012541      -0.001412       0.013953              1.829509       2.241335       0.470561       0.133501       1.682297       0.032312       1.564895           0.000009
          117              H      11.943644      13.091679       6.698104       0.093733       1.127828 0.85795650E+01  0.86426794E+02                                 1.831712                            1.743883      -1.219654       2.282915                    0.994647       3.889842      11.333788       0.457428       1.329231      -0.696436      -0.013251      -0.023156       0.025960       0.037224       0.009960      -0.000181      -0.010202       0.013397      -0.002133      -0.016848       0.002452       0.014396              1.860648       1.584828       0.183764      -0.109684       1.799045      -0.307469       2.198070           0.000053
          118              H       7.412998      13.620201       6.356954       0.088404       1.250894 0.96901354E+01  0.98974183E+02                                 1.854439                            1.772083      -1.003455       2.376949                    0.997926       3.641177      10.119226       0.493452       1.215260      -0.724138       0.014119       0.034176      -0.010137       0.038342       0.005838      -0.011057      -0.005950      -0.006181      -0.032860      -0.017424       0.000737       0.016687              1.862310       1.693134       0.196448      -0.084829       2.329578       0.088279       1.564218          -0.000011
          119              H       8.698342      11.878445       5.589368       0.102063       1.026917 0.69303964E+01  0.66048427E+02                                 1.718079                            1.562150      -0.885249       2.447146                    0.998029       3.578237      10.072255       0.486724       1.320440      -0.699043       0.028673       0.007118      -0.017810       0.034496       0.003210      -0.010447      -0.001977      -0.001008      -0.033708      -0.016332       0.003897       0.012436              1.826484       2.458211       0.059833      -0.526617       1.403386       0.000140       1.617854          -0.000006
          120              H       7.984046       9.741277       5.912242       0.099503       1.298036 0.96744879E+01  0.98518680E+02                                 1.895955                            1.766863      -0.898273       2.440349                    0.998438       3.502883       9.638341       0.497058       1.210065      -0.726796       0.019202      -0.028606      -0.015823       0.037913      -0.002151      -0.013615       0.003716      -0.019066      -0.042192      -0.023167       0.005221       0.017946              1.951819       2.079050      -0.527507      -0.324792       2.111985       0.321625       1.664423          -0.000007
          121              H       6.018282       9.310227       7.094081       0.101036       1.239520 0.92305260E+01  0.92237933E+02                                 1.776407                            1.678901      -0.971274       2.400239                    0.998186       3.426189       9.122943       0.535264       1.145131      -0.742178      -0.009145      -0.036914       0.004805       0.038333      -0.002061      -0.013772       0.001164      -0.020605      -0.040785      -0.023218       0.005633       0.017585              1.787055       1.629841       0.303034      -0.070653       2.297998      -0.161050       1.433326           0.000007
          122              H       4.710677      11.115517       7.861667       0.091146       1.252735 0.95712408E+01  0.98727600E+02                                 1.933723                            1.817453      -1.287102       2.246495                    0.993857       3.972145      11.572386       0.458824       1.294164      -0.703676      -0.029534      -0.004872       0.014588       0.033299      -0.000449      -0.009531      -0.002865      -0.001523      -0.017352      -0.012575       0.003774       0.008801              1.982330       2.436495       0.140823      -0.508297       1.661236       0.033214       1.849259           0.000009
          123              C       7.837897       3.750539      12.628621      -0.188437      42.760613 0.61434193E+03  0.15718486E+05                                10.759566                            8.381381      -0.389567       1.849316                    0.997671      31.614426      94.249834       0.558282       0.428798      -1.058369       0.021997       0.070405       0.030237       0.079719       0.005367      -0.024686       0.001049       0.030002       0.030694      -0.022806      -0.012108       0.034914             12.699754      10.459758       2.244316       4.749113      16.541005       3.654140      11.098499           0.002644
          124              C       7.359765       5.000501      12.211322      -0.081451      32.534685 0.42469859E+03  0.99530240E+04                                 8.883133                            6.900332       0.049157       1.990027                    0.999460      29.259067      84.719214       0.621644       0.420427      -1.058819       0.026780      -0.005015       0.028152       0.039177      -0.011432       0.019034      -0.014050       0.045786       0.029036      -0.032986      -0.005156       0.038143             10.140093       7.241843       1.559558       3.005346      14.394842       2.803813       8.783595           0.000567
          125              C       7.789504       6.190524      12.783966      -0.105603      32.960940 0.42043707E+03  0.97906157E+04                                 8.907462                            6.825201       0.141479       2.016861                    0.999661      28.980757      82.602393       0.633047       0.415491      -1.066042       0.004040      -0.023421       0.011199       0.026273      -0.025000      -0.002878      -0.019235      -0.005774      -0.011565      -0.031992       0.000025       0.031968             10.263108       7.510821       1.824380       3.545472      13.819231       3.142657       9.459272           0.000805
          126              C       8.764159       6.155704      13.786092      -0.030142      36.516742 0.44026101E+03  0.10301417E+05                                 9.535766                            6.951354       0.055741       2.024052                    0.999343      27.238101      76.128204       0.636003       0.411585      -1.075782      -0.016381      -0.043712      -0.021952       0.051585       0.000901      -0.003124       0.003909       0.014846      -0.029757      -0.012019      -0.000801       0.012821             11.754323       7.977778       1.709095       3.539211      17.351569       4.347179       9.933622           0.001586
          127              C       9.288750       4.932860      14.188161      -0.098214      33.708035 0.45260101E+03  0.10811050E+05                                 9.261713                            7.239263      -0.124731       1.938938                    0.998784      29.783569      87.965118       0.590540       0.434215      -1.047005      -0.021942      -0.003409      -0.022151       0.031364      -0.002394      -0.001404      -0.003562       0.050185       0.036666      -0.031617       0.012300       0.019318             10.653969       8.178331       0.473829       3.150647      14.899068       2.929354       8.884507           0.000117
          128              C       8.809649       3.752722      13.621610      -0.077041      32.347225 0.43026583E+03  0.10128285E+05                                 8.871911                            6.945588       0.145913       2.020622                    0.999797      29.312117      85.388556       0.618863       0.420448      -1.057561      -0.015580       0.037507      -0.010395       0.041924      -0.021311      -0.013734      -0.025582       0.010436      -0.012151      -0.041806       0.015806       0.026000             10.179281       8.522535       1.227959       3.795350      12.963778       3.247509       9.051529           0.000228
          129              C       9.174541       7.431610      14.461081       0.617715      23.288557 0.25323442E+03  0.52579185E+04                                 7.600611                            5.690312      -0.035473       2.053084                    0.999595      22.064664      61.765233       0.615225       0.479491      -1.016232       0.013004       0.064794       0.026159       0.071075       0.015954      -0.064270      -0.050418       0.057850       0.119361      -0.074362      -0.032129       0.106490              9.132823       7.553114       0.859922       2.450251      12.916106       2.945170       6.929248          -0.000336
          130              C      10.166619      18.742540      12.589023      -0.211742      42.842362 0.63635721E+03  0.16435030E+05                                10.731430                            8.519690      -0.352330       1.853338                    0.997781      32.247862      96.768757       0.554445       0.427738      -1.058424      -0.077795      -0.007727       0.026196       0.082450      -0.003187       0.005679      -0.008951       0.014702       0.033796      -0.016025      -0.000883       0.016908             12.396012      17.041487       0.406748      -3.737518      12.046045       2.290784       8.100503           0.000881
          131              C       9.485232      17.513734      12.488506      -0.076430      32.343128 0.44721148E+03  0.10666027E+05                                 9.012025                            7.190788      -0.064673       1.960845                    0.998313      29.650095      87.925046       0.592304       0.433582      -1.045849      -0.016251       0.032970       0.026264       0.045177      -0.021302       0.005096       0.002150      -0.054242       0.036443      -0.041132       0.012711       0.028421             10.239505      14.596002       0.960841      -2.335121       9.711617       1.366898       6.410896           0.001272
          132              C       8.177626      17.385715      12.875345      -0.074407      31.323195 0.42090068E+03  0.98917610E+04                                 8.860973                            7.006177      -0.110573       1.956722                    0.998256      28.992350      85.464314       0.595934       0.437335      -1.043148       0.022658       0.021117       0.009803       0.032487       0.013427       0.004058      -0.006703      -0.031980      -0.003126      -0.022171      -0.000294       0.022465             10.032677      13.986083       0.201317      -2.063780      10.027537       1.734431       6.084410           0.000679
          133              C       7.492367      18.440805      13.371839      -0.083901      30.165368 0.42467065E+03  0.99476304E+04                                 8.467427                            6.913693       0.198509       2.044345                    0.999713      28.872380      83.454217       0.619497       0.422084      -1.058264       0.030985       0.003460      -0.008013       0.032191       0.009097      -0.010283      -0.012774       0.038421      -0.035007      -0.025328      -0.005821       0.031149              9.315097      12.439324      -0.457967      -1.672737       9.860556       2.146173       5.645410           0.000706
          134              C       3.305316       2.965752      13.502816      -0.094819      30.606028 0.41453504E+03  0.96312520E+04                                 8.480327                            6.781770       0.283739       2.069721                    0.999775      28.720934      82.106191       0.633619       0.416060      -1.064334       0.016435      -0.025538      -0.012259       0.032751      -0.016831      -0.003866       0.018478      -0.039506      -0.040155      -0.022266      -0.017016       0.039282              9.427642      13.141090      -0.488361      -2.310139       9.304408       1.908072       5.837429           0.000951
          135              C       4.614857       3.078095      13.128161      -0.080524      30.897778 0.41330640E+03  0.96405357E+04                                 8.587687                            6.819666       0.071925       1.994965                    0.999784      29.329751      85.304084       0.622288       0.421974      -1.055640      -0.013974      -0.040897      -0.002383       0.043284       0.015102       0.015084       0.004201      -0.073292       0.023106      -0.047093       0.009500       0.037594              9.596132      13.523549      -0.045914      -2.636322       9.209716       1.838326       6.055133           0.000482
          136              C       7.093597       2.261698      10.063908      -0.206786      41.101359 0.60882627E+03  0.15554365E+05                                10.417493                            8.324614      -0.351594       1.856211                    0.997881      31.913873      95.313972       0.561670       0.426841      -1.058757       0.001402      -0.002485      -0.077197       0.077250      -0.019236       0.010612      -0.008533       0.010360      -0.013052      -0.017757      -0.010095       0.027852             11.719662       8.452939       3.253467      -0.202829       9.753671       0.951096      16.952376           0.001399
          137              C       7.890162       3.087945       9.287184      -0.076235      30.319369 0.41071894E+03  0.95739067E+04                                 8.484370                            6.818017       0.038840       1.984228                    0.999781      29.363995      85.631188       0.619097       0.424427      -1.053148      -0.025388      -0.041805      -0.020647       0.053089       0.016533       0.020875       0.018859      -0.002333      -0.121333      -0.049642       0.003734       0.045909              9.155486       6.632118       2.371680      -0.420765       7.431461      -0.421127      13.402878           0.000225
          138              C       7.878547       3.136806       7.937816      -0.091769      28.570650 0.38119677E+03  0.86653942E+04                                 8.035523                            6.489079       0.237793       2.058151                    0.999812      28.131577      79.321513       0.650457       0.414236      -1.066435      -0.014639      -0.023914       0.016531       0.032550       0.019364      -0.012464      -0.019724      -0.000088      -0.014169      -0.021913      -0.013042       0.034955              8.614811       6.045374       2.317426       0.074059       7.997773      -0.488642      11.801286           0.000075
          139              C       7.167154       2.224177       7.246380      -0.082186      27.948350 0.38889770E+03  0.88785675E+04                                 7.918922                            6.553720       0.269584       2.067143                    0.999801      28.148324      79.358509       0.647779       0.414163      -1.067227      -0.002171      -0.002637       0.031102       0.031289      -0.000766      -0.005331      -0.001198      -0.002320       0.111401      -0.020473      -0.017179       0.037652              8.365825       6.152130       2.383039       0.282233       7.987456      -0.405231      10.957890           0.000487
          140              C      11.335817      17.966165       7.959138      -0.095450      29.765611 0.41836611E+03  0.97589661E+04                                 8.340744                            6.840693       0.201055       2.041888                    0.999773      28.940709      83.353555       0.626014       0.419445      -1.060404       0.025946       0.024742       0.018897       0.040528       0.023441       0.014775       0.026107      -0.025300       0.009935      -0.028324      -0.017711       0.046035              8.965477       6.523815       2.507986      -0.475102       8.507689       0.228958      11.864929           0.000062
          141              C      11.254515      18.024652       9.335920      -0.083736      31.514222 0.44643993E+03  0.10647627E+05                                 8.847381                            7.198473      -0.057904       1.957872                    0.998551      29.878894      88.728603       0.590021       0.435260      -1.044388       0.028089       0.030136      -0.015280       0.043939       0.003875      -0.015355      -0.024113      -0.004508      -0.098869      -0.045294       0.012008       0.033287              9.707621       7.680301       2.862054       0.169713       8.171951       1.319627      13.270609           0.000187
          142              C      12.917334      17.391769      12.459874      -0.189093      40.157464 0.61997098E+03  0.15912907E+05                                10.299166                            8.421961      -0.365468       1.857372                    0.997507      31.717517      94.983563       0.556214       0.429029      -1.057283       0.041195      -0.063966       0.020915       0.078906       0.018964       0.015163       0.016907      -0.006701      -0.027125      -0.020715      -0.014665       0.035379             11.584548      12.239661      -4.710225      -2.309734      11.816015      -1.231340      10.697967           0.018921
          143              C      12.674397      16.716559      13.655115      -0.073815      30.629659 0.44446451E+03  0.10575992E+05                                 8.655527                            7.148476      -0.002150       1.978282                    0.999004      29.604121      87.465329       0.597037       0.431143      -1.048137       0.026360      -0.016723      -0.027672       0.041716       0.017954      -0.011581       0.022407       0.016208      -0.009548      -0.036873       0.014953       0.021919              9.476249       9.878901      -3.486643      -1.861514       9.639662      -1.437050       8.910183           0.002291
          144              C      13.439990      15.621264      14.051092      -0.106099      30.975888 0.43336156E+03  0.10242600E+05                                 8.707866                            7.051080      -0.065428       1.958986                    0.998930      29.581675      86.989034       0.602357       0.430222      -1.049127      -0.007236       0.007961      -0.027836       0.029843       0.026247       0.009864      -0.003848       0.003751       0.036458      -0.034363       0.011730       0.022632              9.694840      11.334319      -3.744097      -2.286199       9.510977      -1.078907       8.239224           0.005128
          145              C      14.502721      15.229038      13.278023      -0.007832      34.162373 0.43780573E+03  0.10266374E+05                                 9.194665                            7.006919       0.007678       2.012661                    0.999388      27.178289      76.939301       0.621107       0.420537      -1.066184      -0.031264       0.029660      -0.017143       0.046379       0.017077       0.004176       0.001769      -0.000815      -0.047873      -0.016776      -0.008708       0.025484             10.903091      13.390481      -5.114268      -0.794820      10.302003      -2.174766       9.016790           0.032982
          146              C      14.765017      15.880025      12.088874      -0.092932      30.423854 0.44947746E+03  0.10725462E+05                                 8.668870                            7.236738      -0.111367       1.951163                    0.998205      29.476579      87.215479       0.587474       0.436927      -1.044636      -0.027244       0.011223       0.012021       0.031822       0.014535      -0.000109       0.023562       0.031730       0.011261      -0.035980       0.010387       0.025593              9.440552      10.161878      -3.226001      -0.576035       8.998300      -1.966923       9.161479           0.010848
          147              C      13.970387      16.938870      11.674926      -0.071654      30.102571 0.43169555E+03  0.10198457E+05                                 8.534080                            7.029794       0.032058       1.991929                    0.999039      29.376856      86.506502       0.603963       0.429278      -1.049183      -0.010477      -0.023798       0.028915       0.038887       0.026535      -0.003697       0.003772      -0.007122       0.050636      -0.035739       0.017255       0.018484              9.403022      10.293465      -4.066626      -1.379700       8.959212      -0.896376       8.956388           0.002507
          148              C       5.745343      14.126415      13.729742       0.566467      24.816269 0.26853559E+03  0.56421560E+04                                 7.803184                            5.808276      -0.043518       2.038621                    0.999485      22.533560      62.874597       0.618784       0.471112      -1.023586       0.057145      -0.033290      -0.000879       0.066140       0.028715       0.020291       0.076674      -0.020453       0.181020      -0.073562      -0.039978       0.113540              9.273053      12.505551      -2.120817       0.081162       9.172634      -2.826732       6.140973          -0.007162
          149              C       5.921499       8.966175      21.361437      -0.196123      42.031275 0.62755448E+03  0.16152172E+05                                10.660381                            8.476886      -0.378696       1.851179                    0.997542      31.892044      95.553057       0.554210       0.429391      -1.057349       0.043452       0.002033      -0.068660       0.081280       0.015829       0.007279       0.013372      -0.015451      -0.017505      -0.015006      -0.012464       0.027470             12.722837      12.622841      -2.361590      -4.852911       7.842576      -0.827662      17.703093          -0.000195
          150              C       5.539186       9.751820      20.270978      -0.073001      30.869338 0.41404981E+03  0.96494452E+04                                 8.589453                            6.816523       0.133412       2.020763                    0.999723      28.980242      83.887558       0.624528       0.420828      -1.057756       0.028665      -0.025650      -0.004856       0.038771      -0.016840       0.020265       0.001377       0.011707      -0.089277      -0.037979       0.001303       0.036676              9.816560       9.466597      -1.607542      -3.607314       6.243645      -0.939848      13.739439           0.001840
          151              C       6.311554       9.855248      19.140006      -0.094414      31.286168 0.41329705E+03  0.96291730E+04                                 8.712564                            6.843486      -0.032191       1.969688                    0.999545      28.998848      83.976565       0.618665       0.424936      -1.055009       0.003909      -0.019593       0.019957       0.028239       0.003073       0.026543      -0.016930      -0.026783      -0.016038      -0.038258       0.008951       0.029307             10.028182      10.747639      -1.762896      -3.956135       6.370950      -0.915778      12.965958           0.003096
          152              C       7.506886       9.199065      19.033397      -0.018003      35.581004 0.42777051E+03  0.99590489E+04                                 9.431992                            6.888275      -0.058392       1.992667                    0.999149      27.067314      75.999595       0.632496       0.415950      -1.070616      -0.031920      -0.005126       0.034396       0.047204       0.007466       0.005494      -0.002355      -0.011309      -0.009264      -0.011876       0.000957       0.010919             11.733224      12.411534      -1.477566      -5.760918       6.860190      -1.901244      15.927950           0.003427
          153              C       7.913396       8.389566      20.088219      -0.103995      33.457095 0.44388705E+03  0.10526733E+05                                 9.146427                            7.109065       0.047189       1.989704                    0.999651      29.528040      86.232200       0.604925       0.426957      -1.053900      -0.028076       0.011599       0.001379       0.030409      -0.006174       0.013097       0.013645       0.020186      -0.075847      -0.034509       0.008093       0.026417             10.660508      10.563453      -1.848110      -3.796349       7.010390      -1.680567      14.407682           0.000639
          154              C       7.124574       8.276691      21.221322      -0.082687      32.620986 0.44329268E+03  0.10544243E+05                                 9.021523                            7.123984      -0.044799       1.959867                    0.999256      29.842940      88.239285       0.599784       0.429325      -1.048937      -0.019828       0.017919      -0.033205       0.042624       0.002930       0.029684      -0.012555      -0.018478      -0.025202      -0.038855       0.012122       0.026733             10.445009      10.769906      -2.150253      -4.187364       6.724786      -0.540973      13.840335           0.002945
          155              C       8.362491       9.298691      17.821403       0.598193      24.225204 0.25941016E+03  0.54229014E+04                                 7.768265                            5.731876      -0.046660       2.037814                    0.999617      22.550511      63.501293       0.616912       0.474939      -1.017866       0.038051       0.004086      -0.047480       0.060983       0.034252       0.042602       0.040171      -0.095973      -0.138080      -0.080296      -0.020333       0.100628              9.497556      10.189223      -1.171808      -3.817533       6.173894      -2.030224      12.129550          -0.000199
          156              C      13.434184       7.178395      22.436667      -0.210484      40.602334 0.59542842E+03  0.15141310E+05                                10.371320                            8.245452      -0.349443       1.858941                    0.998089      31.802739      95.039937       0.562525       0.428184      -1.056973      -0.041654      -0.060752      -0.030096       0.079571       0.005902      -0.014485       0.006146       0.017054       0.048204      -0.021672      -0.003183       0.024855             11.888997      13.271348       2.091452       4.453881      13.627725       2.580530       8.767918           0.000079
          157              C      12.242723       7.349190      21.745231      -0.069828      31.110341 0.40940932E+03  0.95188159E+04                                 8.634097                            6.772798       0.120937       2.015306                    0.999809      28.936412      83.787365       0.627005       0.420155      -1.057694       0.024145      -0.045880       0.004208       0.052016      -0.032238      -0.014294      -0.022272      -0.029436       0.008978      -0.048511       0.010186       0.038326              9.839168      11.782815       2.379692       4.017638      10.433633       2.371025       7.301056           0.000176
          158              C      11.473258       6.323462      21.279196      -0.088325      29.956704 0.39447839E+03  0.90726688E+04                                 8.443803                            6.661103       0.290634       2.083115                    0.999710      28.203556      80.809175       0.631385       0.421794      -1.058320       0.026081      -0.001432       0.007207       0.027096      -0.008820       0.009369      -0.008947       0.042255       0.014254      -0.026919       0.000597       0.026322              9.511677      11.754844       1.660098       3.699461      10.089290       1.486753       6.690898           0.000029
          159              C      11.888479       5.083125      21.477185      -0.072192      27.900366 0.38907833E+03  0.89255979E+04                                 8.020152                            6.608446       0.149696       2.032147                    0.999773      28.406546      81.522408       0.634327       0.420914      -1.057935       0.023926       0.024802       0.005439       0.034888       0.024257       0.003040       0.017418      -0.020510      -0.020356      -0.026326      -0.009660       0.035986              8.582501      10.590071       0.564389       3.228739       9.021691       0.598652       6.135741           0.000048
          160              C      13.060582       4.822045      22.168621      -0.098610      30.057573 0.41860632E+03  0.97406420E+04                                 8.352135                            6.804601       0.218382       2.044734                    0.999813      28.845893      82.277704       0.634590       0.414792      -1.066130      -0.006681       0.034741      -0.009783       0.036706      -0.010482       0.006053      -0.003013      -0.059495      -0.072928      -0.027993      -0.015937       0.043930              8.975346      10.603203       0.594439       3.169978       9.988643       0.582544       6.334193           0.000154
          161              C       4.154150       5.901275      22.634656      -0.078889      29.818964 0.42670629E+03  0.10062280E+05                                 8.481768                            6.996525      -0.022246       1.968519                    0.999126      29.714315      87.732002       0.603770       0.430197      -1.047482      -0.032468       0.010333      -0.029521       0.045082      -0.012374      -0.001941      -0.010085       0.062203       0.056858      -0.044609       0.020612       0.023996              9.074029       9.782924       1.006823       2.974706      10.841697       1.452207       6.597466           0.000011
          162              C       2.998495       7.586570       2.601264      -0.189663      42.792548 0.61491968E+03  0.15735567E+05                                10.759983                            8.381561      -0.389954       1.848901                    0.997747      31.631887      94.281407       0.558701       0.428413      -1.058701       0.021919      -0.069434      -0.029453       0.078543      -0.005920       0.026317       0.000458       0.029991       0.029107      -0.023108      -0.013402       0.036510             12.700273      10.460598      -2.244992      -4.750267      16.540212       3.655403      11.100008           0.002815
          163              C       2.520362       6.336607       3.018563      -0.079733      32.494366 0.42405347E+03  0.99343685E+04                                 8.875793                            6.894548       0.054949       1.992044                    0.999527      29.239468      84.654056       0.621962       0.420361      -1.058835       0.025481       0.006006      -0.028031       0.038354       0.011997      -0.020018      -0.015007       0.046397       0.028745      -0.033781      -0.005935       0.039717             10.131115       7.238934      -1.558162      -3.006529      14.374290       2.800969       8.780123           0.000556
          164              C       2.950100       5.146585       2.445920      -0.105796      32.984690 0.42084515E+03  0.98023271E+04                                 8.912375                            6.829254       0.142633       2.017425                    0.999686      28.990567      82.635027       0.632767       0.415581      -1.066002       0.004357       0.022880      -0.011079       0.025792       0.024734       0.003579      -0.019156      -0.008177      -0.013655      -0.031982      -0.000028       0.032010             10.268780       7.516649      -1.828955      -3.549703      13.821945       3.148413       9.467745           0.000856
          165              C       3.924755       5.181404       1.443793      -0.029168      36.515534 0.44020740E+03  0.10300746E+05                                 9.539392                            6.953765       0.050863       2.022484                    0.999390      27.232999      76.137768       0.635449       0.411921      -1.075469      -0.016586       0.043819       0.022286       0.051884      -0.000693       0.003377       0.004398       0.014445      -0.029745      -0.012379      -0.000305       0.012685             11.758654       7.981219      -1.709050      -3.541128      17.357441       4.348429       9.937302           0.001650
          166              C       4.449346       6.404249       1.041724      -0.098487      33.692687 0.45234928E+03  0.10803778E+05                                 9.256914                            7.234347      -0.124519       1.939167                    0.998771      29.779162      87.953450       0.591083       0.433866      -1.047191      -0.021841       0.003982       0.021292       0.030760       0.002467       0.001230      -0.003121       0.049723       0.038718      -0.031664       0.012928       0.018736             10.648327       8.178990      -0.474102      -3.154582      14.882332       2.926048       8.883659           0.000074
          167              C       3.970246       7.584386       1.608276      -0.076939      32.369701 0.43063236E+03  0.10138435E+05                                 8.874791                            6.947739       0.146827       2.020760                    0.999778      29.323634      85.410992       0.618914       0.420351      -1.057689      -0.015588      -0.037165       0.009834       0.041484       0.021070       0.015122      -0.026311       0.010337      -0.013610      -0.043032       0.017252       0.025780             10.183172       8.526941      -1.233510      -3.799225      12.965056       3.252880       9.057520           0.000300
          168              C       4.335135       3.905499       0.768805       0.617605      23.307792 0.25347695E+03  0.52642194E+04                                 7.604650                            5.693082      -0.033484       2.053504                    0.999489      22.073946      61.798854       0.615068       0.479499      -1.016226       0.013989      -0.064434      -0.026871       0.071200      -0.017131       0.064252      -0.049067       0.057883       0.119619      -0.072838      -0.033441       0.106279              9.137974       7.556457      -0.860438      -2.451149      12.925172       2.947602       6.932292          -0.000350
          169              C      10.166614       9.314080       2.640862      -0.211505      42.799643 0.63560504E+03  0.16408620E+05                                10.717643                            8.509482      -0.354207       1.852801                    0.997769      32.229075      96.650801       0.555356       0.427219      -1.058883      -0.076948       0.007651      -0.025201       0.081330       0.002081      -0.006124      -0.009169       0.015285       0.034333      -0.016386      -0.000817       0.017203             12.379105      17.016031      -0.406962       3.731538      12.030911       2.287472       8.090373           0.000856
          170              C       9.485227      10.542885       2.741379      -0.076895      32.405418 0.44828239E+03  0.10698649E+05                                 9.025443                            7.201513      -0.064688       1.960234                    0.998254      29.689739      88.090200       0.591564       0.433837      -1.045628      -0.017008      -0.031911      -0.026105       0.044599       0.019904      -0.006461       0.002012      -0.054149       0.035660      -0.040422       0.012761       0.027661             10.254845      14.620039      -0.965291       2.338659       9.723947       1.367630       6.420547           0.001209
          171              C       8.177621      10.670904       2.354540      -0.075956      31.380246 0.42188533E+03  0.99220902E+04                                 8.876915                            7.019287      -0.122393       1.952980                    0.998175      29.031099      85.648879       0.594668       0.437948      -1.042635       0.023106      -0.020843      -0.010186       0.032742      -0.014760      -0.004744      -0.007507      -0.030941      -0.003727      -0.023186       0.000017       0.023169             10.050737      14.014377      -0.199851       2.067651      10.041822       1.737346       6.096013           0.000696
          172              C       7.492361       9.615814       1.858046      -0.082820      30.149950 0.42438862E+03  0.99393612E+04                                 8.464938                            6.912426       0.202310       2.045523                    0.999729      28.861112      83.414340       0.619417       0.422210      -1.058187       0.031934      -0.002364       0.008100       0.033030      -0.009563       0.010137      -0.011324       0.038280      -0.035031      -0.023843      -0.007175       0.031018              9.311799      12.433474       0.458578       1.671611       9.857817       2.145669       5.644107           0.000690
          173              C       8.144712       8.371357       1.727069      -0.094061      30.557251 0.41368248E+03  0.96058197E+04                                 8.467714                            6.771375       0.292011       2.072466                    0.999756      28.694741      81.988391       0.634630       0.415641      -1.064678       0.016437       0.025265       0.012101       0.032480       0.016299       0.003743       0.019315      -0.036082      -0.041065      -0.022843      -0.015549       0.038392              9.413538      13.116796       0.493146       2.307411       9.294403       1.907194       5.829413           0.000868
          174              C       9.454254       8.259013       2.101724      -0.078877      30.895728 0.41325588E+03  0.96396527E+04                                 8.591610                            6.823373       0.065660       1.993106                    0.999772      29.323982      85.305664       0.621517       0.422484      -1.055257      -0.013760       0.039602       0.001840       0.041965      -0.015816      -0.016798       0.004782      -0.072732       0.018715      -0.047312       0.008555       0.038757              9.600426      13.530484       0.049584       2.639199       9.212537       1.839680       6.058256           0.000450
          175              C      11.932996       9.075410       5.165977      -0.206896      41.126354 0.60929861E+03  0.15570575E+05                                10.425138                            8.330479      -0.344576       1.858313                    0.997906      31.924941      95.382211       0.561165       0.427111      -1.058513       0.002278       0.002788       0.077451       0.077535       0.019790      -0.010087      -0.009066       0.009139      -0.011904      -0.018394      -0.009632       0.028026             11.728458       8.459474      -3.256840       0.202180       9.761672       0.952012      16.964227           0.001465
          176              C       3.050761       8.249164       5.942701      -0.076550      30.329825 0.41088613E+03  0.95787612E+04                                 8.485872                            6.818778       0.041176       1.984767                    0.999774      29.371789      85.657690       0.619149       0.424349      -1.053198      -0.024359       0.042018       0.021051       0.052934      -0.016591      -0.019877       0.019139      -0.003303      -0.121914      -0.049470       0.003700       0.045770              9.157455       6.632911      -2.372112       0.420482       7.432750      -0.421368      13.406703           0.000220
          177              C      12.717947       8.200302       7.292069      -0.091481      28.542904 0.38066408E+03  0.86500385E+04                                 8.029051                            6.483012       0.238932       2.058722                    0.999827      28.116255      79.256795       0.651009       0.414041      -1.066588      -0.015317       0.023626      -0.017190       0.032989      -0.019615       0.012864      -0.019806       0.000858      -0.011424      -0.022085      -0.013202       0.035287              8.608412       6.041222      -2.317026      -0.072982       7.992981      -0.489811      11.791032           0.000080
          178              C      12.006556       9.112932       7.983506      -0.084753      28.026974 0.39038708E+03  0.89214219E+04                                 7.934489                            6.566654       0.273256       2.067261                    0.999820      28.201029      79.556209       0.647058       0.414213      -1.067155      -0.001376       0.002744      -0.032251       0.032396       0.001379       0.004636      -0.001385      -0.003491       0.107502      -0.020556      -0.015693       0.036249              8.382269       6.164819      -2.389420      -0.282458       8.005557      -0.406267      10.976431           0.000552
          179              C      11.335815      10.090455       7.270747      -0.094149      29.760438 0.41825490E+03  0.97560044E+04                                 8.340720                            6.840040       0.205686       2.043307                    0.999771      28.936217      83.346884       0.625990       0.419476      -1.060354       0.025872      -0.024549      -0.018336       0.040102      -0.023634      -0.015561       0.025655      -0.027678       0.009189      -0.028954      -0.017596       0.046550              8.965867       6.523485      -2.508562       0.475653       8.508067       0.228326      11.866050           0.000092
          180              C      11.254513      10.031968       5.893966      -0.082211      31.458983 0.44537350E+03  0.10615437E+05                                 8.834428                            7.186979      -0.053058       1.959643                    0.998542      29.848325      88.598541       0.590871       0.434910      -1.044638       0.026224      -0.030737       0.014826       0.043038      -0.004185       0.016379      -0.026171      -0.005399      -0.101168      -0.047481       0.011906       0.035575              9.693537       7.670649      -2.860351      -0.165794       8.161831       1.312641      13.248131           0.000162
          181              C      12.917329      10.664850       2.770012      -0.189588      40.178677 0.62037236E+03  0.15925386E+05                                10.301848                            8.423988      -0.372847       1.854989                    0.997421      31.725403      95.005880       0.556230       0.428957      -1.057354       0.041689       0.064468      -0.021208       0.079649      -0.019303      -0.014423       0.017206      -0.006357      -0.027254      -0.020411      -0.015018       0.035429             11.587801      12.243934       4.712338       2.311503      11.819104      -1.230758      10.700366           0.018748
          182              C      12.674391      11.340060       1.574770      -0.073662      30.561640 0.44316334E+03  0.10535722E+05                                 8.638782                            7.135219       0.010581       1.982578                    0.998992      29.555539      87.240413       0.598031       0.430806      -1.048500       0.026139       0.017207       0.026889       0.041259      -0.018782       0.012210       0.021723       0.015955      -0.008082      -0.037062       0.014975       0.022087              9.457205       9.858097       3.478418       1.857757       9.619921      -1.434536       8.893597           0.002147
          183              C       3.761184      12.435356       1.178793      -0.106056      30.978557 0.43339107E+03  0.10242998E+05                                 8.704761                            7.048275      -0.059637       1.960417                    0.998982      29.588136      86.993602       0.602895       0.429850      -1.049402      -0.008061      -0.008374       0.027604       0.029951      -0.026864      -0.010337      -0.005162       0.001678       0.037361      -0.035591       0.013087       0.022504              9.690852      11.326758       3.738968       2.286784       9.505708      -1.081203       8.240090           0.005225
          184              C       4.823917      12.827582       1.951862      -0.006862      34.142407 0.43746590E+03  0.10256518E+05                                 9.191725                            7.004633       0.004992       2.011967                    0.999380      27.167978      76.905582       0.621144       0.420589      -1.066140      -0.031307      -0.028700       0.016532       0.045576      -0.016611      -0.005228       0.001501      -0.002029      -0.050283      -0.018057      -0.007484       0.025542             10.899219      13.384414       5.110464       0.795779      10.297324      -2.174857       9.015919           0.032854
          185              C       5.086213      12.176594       3.141012      -0.093195      30.479780 0.45050041E+03  0.10756641E+05                                 8.681567                            7.246730      -0.110407       1.950889                    0.998205      29.513545      87.369821       0.586819       0.437140      -1.044445      -0.026649      -0.011042      -0.012557       0.031460      -0.013853      -0.000534       0.023343       0.031813       0.010086      -0.035355       0.009860       0.025495              9.454873      10.175255       3.231940       0.572900       9.014003      -1.973382       9.175361           0.010623
          186              C       4.291583      11.117750       3.554960      -0.070874      30.090687 0.43142553E+03  0.10191624E+05                                 8.534420                            7.028977       0.028120       1.990789                    0.999036      29.375385      86.531850       0.603752       0.429447      -1.048962      -0.010699       0.023828      -0.028271       0.038490      -0.026478       0.003763       0.004196      -0.006807       0.052002      -0.035950       0.017312       0.018638              9.403582      10.291745       4.065914       1.379061       8.959884      -0.899173       8.959118           0.002591
          187              C       5.745339      13.930204       1.500144       0.565199      24.820819 0.26859542E+03  0.56435171E+04                                 7.802423                            5.807713      -0.041082       2.039191                    0.999539      22.538375      62.880955       0.619030       0.470915      -1.023731       0.057470       0.033089       0.001085       0.066324      -0.028205      -0.019329       0.077113      -0.019649       0.180897      -0.073980      -0.039392       0.113372              9.272023      12.504259       2.120385      -0.080831       9.171419      -2.826333       6.140390          -0.007194
          188              C       5.921500       8.325639      24.328219      -0.197587      42.103247 0.62887524E+03  0.16194643E+05                                10.671739                            8.485398      -0.379144       1.850679                    0.997582      31.925403      95.677410       0.553972       0.429350      -1.057377       0.042692      -0.002247       0.068801       0.081001      -0.016002      -0.007427       0.013821      -0.016696      -0.016419      -0.015514      -0.012587       0.028101             12.737568      12.637358       2.363850       4.861488       7.849621      -0.826804      17.725724          -0.000193
          189              C       5.539188       7.539994      25.418679      -0.073281      30.884739 0.41435213E+03  0.96587964E+04                                 8.595289                            6.821594       0.128817       2.019323                    0.999718      28.988907      83.938084       0.623906       0.421147      -1.057496       0.028126       0.026436       0.004415       0.038851       0.016694      -0.019823       0.002135       0.013045      -0.087617      -0.037409       0.001128       0.036281              9.823392       9.471642       1.607679       3.610816       6.247205      -0.940128      13.751329           0.001777
          190              C       6.311556       7.436567      26.549650      -0.092390      31.183840 0.41159048E+03  0.95780676E+04                                 8.688588                            6.825068      -0.020531       1.973815                    0.999552      28.938723      83.712017       0.620174       0.424404      -1.055497       0.005012       0.019673      -0.019329       0.028031      -0.001703      -0.024040      -0.016214      -0.026641      -0.016005      -0.035172       0.006875       0.028296              9.999586      10.715940       1.759236       3.939582       6.355553      -0.915660      12.927267           0.003032
          191              C       7.506888       8.092750      26.656259      -0.016436      35.544041 0.42716652E+03  0.99427124E+04                                 9.432166                            6.888225      -0.069049       1.989571                    0.999133      27.042113      75.951030       0.631757       0.416532      -1.070108      -0.030613       0.005197      -0.034624       0.046507      -0.007662      -0.004869      -0.002903      -0.012538      -0.005938      -0.012070       0.001155       0.010915             11.733826      12.412885       1.477817       5.761693       6.860409      -1.901111      15.928184           0.003393
          192              C       7.913398       8.902248      25.601438      -0.107330      33.587415 0.44607969E+03  0.10592191E+05                                 9.170421                            7.127221       0.045104       1.988025                    0.999629      29.600155      86.508988       0.604051       0.427031      -1.053812      -0.026918      -0.011056      -0.001360       0.029132       0.005458      -0.013795       0.013924       0.020058      -0.076058      -0.034917       0.008391       0.026527             10.689808      10.588732       1.849774       3.810659       7.027057      -1.686029      14.453636           0.000592
          193              C       7.124575       9.015124      24.468334      -0.079969      32.497899 0.44115900E+03  0.10479475E+05                                 8.994568                            7.103149      -0.039649       1.962053                    0.999267      29.768338      87.922459       0.601207       0.428882      -1.049345      -0.019426      -0.018750       0.034413       0.043740      -0.002189      -0.029083      -0.012512      -0.019949      -0.022835      -0.038135       0.011360       0.026775             10.412491      10.734487       2.143195       4.169274       6.706773      -0.542886      13.796212           0.002929
          194              C       8.362495       7.993124      27.868254       0.597142      24.244829 0.25966698E+03  0.54294893E+04                                 7.770479                            5.733256      -0.038657       2.039848                    0.999536      22.565630      63.546260       0.617087       0.474698      -1.018019       0.038833      -0.004209       0.047870       0.061784      -0.034972      -0.042404       0.039555      -0.094741      -0.138301      -0.079796      -0.020501       0.100297              9.500447      10.191421       1.171661       3.818590       6.175760      -2.031671      12.134160          -0.000239
          195              C      13.434185      10.113420      23.252989      -0.210202      40.592569 0.59528765E+03  0.15137366E+05                                10.370724                            8.245198      -0.353565       1.857791                    0.998056      31.800270      95.042291       0.562440       0.428259      -1.056890      -0.042080       0.060907       0.029768       0.079791      -0.005653       0.014028       0.005555       0.016899       0.046804      -0.020863      -0.003248       0.024110             11.888387      13.269472      -2.094575      -4.452846      13.627999       2.582538       8.767690           0.000083
          196              C      12.242724       9.942624      23.944426      -0.069253      31.107733 0.40939449E+03  0.95188807E+04                                 8.637222                            6.775915       0.118743       2.014648                    0.999808      28.931282      83.788564       0.626379       0.420557      -1.057386       0.023673       0.046203      -0.004053       0.052073       0.032375       0.014134      -0.022289      -0.031597       0.008800      -0.048781       0.009694       0.039088              9.842768      11.787931      -2.382502      -4.019477      10.436083       2.373113       7.304291           0.000165
          197              C      11.473260      10.968352      24.410460      -0.088996      29.935304 0.39416466E+03  0.90631580E+04                                 8.437777                            6.656935       0.287746       2.082554                    0.999702      28.191963      80.751405       0.631833       0.421602      -1.058499       0.026128       0.001618      -0.007837       0.027326       0.008664      -0.008490      -0.008925       0.040370       0.015000      -0.026175       0.001293       0.024882              9.504578      11.746920      -1.658652      -3.696587      10.080430       1.485412       6.686385           0.000015
          198              C      11.888481      12.208689      24.212472      -0.074101      27.955065 0.39016931E+03  0.89572241E+04                                 8.031986                            6.619262       0.142810       2.029432                    0.999781      28.443261      81.667710       0.633561       0.421112      -1.057772       0.025410      -0.025816      -0.005869       0.036696      -0.023582      -0.001726       0.016341      -0.020527      -0.023204      -0.025818      -0.008917       0.034735              8.594764      10.606845      -0.564259      -3.233289       9.032650       0.599019       6.144796           0.000031
          199              C      13.060583      12.469770      23.521035      -0.097710      30.021748 0.41797833E+03  0.97226968E+04                                 8.347308                            6.801148       0.216787       2.044677                    0.999792      28.821318      82.202294       0.634499       0.414994      -1.065966      -0.006582      -0.034587       0.008719       0.036271       0.009607      -0.005885      -0.003231      -0.060683      -0.074131      -0.028190      -0.016235       0.044425              8.969789      10.595218      -0.592925      -3.166501       9.983760       0.581646       6.330389           0.000167
          200              C      13.832951      11.390540      23.055001      -0.080338      29.843489 0.42724775E+03  0.10078617E+05                                 8.489409                            7.004030      -0.027684       1.966937                    0.999084      29.725781      87.792038       0.603028       0.430574      -1.047213      -0.032849      -0.010705       0.030011       0.045764       0.011270       0.001684      -0.010296       0.061215       0.058227      -0.044036       0.021112       0.022924              9.081736       9.787650      -1.009335      -2.974987      10.854375       1.455367       6.603183           0.000027
          201              C      11.519718      18.923678      17.831150      -0.188438      42.760665 0.61434268E+03  0.15718510E+05                                10.759573                            8.381385      -0.389568       1.849316                    0.997671      31.614451      94.249924       0.558282       0.428797      -1.058369      -0.021997      -0.070406      -0.030237       0.079720       0.005367      -0.024687       0.001049       0.030003       0.030695      -0.022807      -0.012108       0.034915             12.699764      10.459765       2.244318       4.749117      16.541023       3.654142      11.098504           0.002644
          202              C      11.997850      17.673716      18.248449      -0.081450      32.534689 0.42469853E+03  0.99530230E+04                                 8.883135                            6.900332       0.049156       1.990027                    0.999460      29.259069      84.719235       0.621643       0.420427      -1.058819      -0.026780       0.005015      -0.028152       0.039177      -0.011432       0.019034      -0.014050       0.045786       0.029036      -0.032986      -0.005156       0.038143             10.140097       7.241845       1.559559       3.005347      14.394851       2.803813       8.783596           0.000565
          203              C      11.568111      16.483693      17.675805      -0.105603      32.960965 0.42043735E+03  0.97906243E+04                                 8.907468                            6.825205       0.141475       2.016860                    0.999661      28.980768      82.602450       0.633047       0.415491      -1.066042      -0.004040       0.023421      -0.011199       0.026273      -0.025000      -0.002878      -0.019235      -0.005773      -0.011566      -0.031992       0.000025       0.031968             10.263116       7.510825       1.824383       3.545475      13.819248       3.142660       9.459276           0.000800
          204              C      10.593456      16.518513      16.673679      -0.030142      36.516759 0.44026108E+03  0.10301420E+05                                 9.535771                            6.951356       0.055738       2.024051                    0.999343      27.238103      76.128225       0.636003       0.411585      -1.075781       0.016381       0.043712       0.021952       0.051585       0.000901      -0.003124       0.003909       0.014846      -0.029757      -0.012019      -0.000801       0.012821             11.754332       7.977780       1.709097       3.539213      17.351588       4.347183       9.933627           0.001585
          205              C      10.068865      17.741357      16.271610      -0.098214      33.708033 0.45260086E+03  0.10811046E+05                                 9.261714                            7.239263      -0.124732       1.938938                    0.998784      29.783564      87.965109       0.590540       0.434215      -1.047005       0.021942       0.003409       0.022151       0.031364      -0.002394      -0.001404      -0.003562       0.050185       0.036667      -0.031618       0.012300       0.019318             10.653971       8.178330       0.473829       3.150646      14.899077       2.929354       8.884507           0.000117
          206              C      10.547966      18.921495      16.838161      -0.077041      32.347257 0.43026626E+03  0.10128299E+05                                 8.871918                            6.945593       0.145909       2.020621                    0.999797      29.312139      85.388654       0.618863       0.420448      -1.057560       0.015580      -0.037507       0.010395       0.041924      -0.021312      -0.013734      -0.025583       0.010437      -0.012150      -0.041806       0.015806       0.026000             10.179290       8.522541       1.227959       3.795353      12.963795       3.247512       9.051535           0.000227
          207              C      10.183074      15.242607      15.998690       0.617714      23.288579 0.25323462E+03  0.52579242E+04                                 7.600618                            5.690316      -0.035476       2.053083                    0.999595      22.064676      61.765289       0.615225       0.479492      -1.016231      -0.013004      -0.064794      -0.026159       0.071075       0.015954      -0.064270      -0.050418       0.057850       0.119361      -0.074362      -0.032128       0.106490              9.132833       7.553117       0.859922       2.450254      12.916126       2.945174       6.929254          -0.000337
          208              C       9.190996       3.931677      17.870748      -0.211742      42.842385 0.63635746E+03  0.16435039E+05                                10.731437                            8.519694      -0.352331       1.853338                    0.997781      32.247871      96.768816       0.554445       0.427738      -1.058423       0.077795       0.007727      -0.026196       0.082450      -0.003187       0.005679      -0.008951       0.014702       0.033796      -0.016025      -0.000883       0.016909             12.396022      17.041506       0.406751      -3.737520      12.046054       2.290785       8.100506           0.000879
          209              C       9.872383       5.160483      17.971265      -0.076430      32.343161 0.44721189E+03  0.10666040E+05                                 9.012032                            7.190792      -0.064674       1.960845                    0.998313      29.650116      87.925136       0.592304       0.433582      -1.045849       0.016251      -0.032970      -0.026264       0.045177      -0.021302       0.005096       0.002150      -0.054242       0.036443      -0.041132       0.012711       0.028422             10.239515      14.596024       0.960846      -2.335124       9.711623       1.366898       6.410899           0.001270
          210              C      11.179989       5.288502      17.584426      -0.074407      31.323225 0.42090095E+03  0.98917699E+04                                 8.860978                            7.006178      -0.110575       1.956721                    0.998256      28.992381      85.464438       0.595934       0.437334      -1.043148      -0.022658      -0.021118      -0.009803       0.032488       0.013427       0.004058      -0.006703      -0.031979      -0.003126      -0.022171      -0.000294       0.022465             10.032684      13.986094       0.201325      -2.063780      10.027548       1.734432       6.084411           0.000678
          211              C      11.865248       4.233412      17.087932      -0.083901      30.165382 0.42467087E+03  0.99476372E+04                                 8.467430                            6.913695       0.198510       2.044345                    0.999713      28.872390      83.454262       0.619497       0.422084      -1.058264      -0.030985      -0.003461       0.008013       0.032191       0.009097      -0.010283      -0.012774       0.038421      -0.035007      -0.025329      -0.005821       0.031149              9.315101      12.439328      -0.457967      -1.672738       9.860563       2.146175       5.645412           0.000705
          212              C      16.052299      19.708465      16.956955      -0.094820      30.606044 0.41453527E+03  0.96312593E+04                                 8.480333                            6.781773       0.283737       2.069720                    0.999775      28.720940      82.106234       0.633619       0.416060      -1.064334      -0.016435       0.025538       0.012259       0.032751      -0.016831      -0.003866       0.018478      -0.039506      -0.040155      -0.022266      -0.017016       0.039283              9.427649      13.141101      -0.488361      -2.310140       9.304415       1.908073       5.837432           0.000948
          213              C      14.742758      19.596122      17.331610      -0.080523      30.897763 0.41330609E+03  0.96405269E+04                                 8.587684                            6.819663       0.071925       1.994966                    0.999784      29.329741      85.304050       0.622289       0.421974      -1.055640       0.013974       0.040897       0.002383       0.043284       0.015102       0.015084       0.004201      -0.073292       0.023106      -0.047093       0.009499       0.037594              9.596130      13.523545      -0.045911      -2.636320       9.209715       1.838325       6.055129           0.000481
          214              C      12.264018      20.412519      20.395863      -0.206787      41.101382 0.60882663E+03  0.15554377E+05                                10.417497                            8.324617      -0.351596       1.856211                    0.997881      31.913885      95.314023       0.561670       0.426841      -1.058757      -0.001402       0.002484       0.077197       0.077250      -0.019236       0.010612      -0.008532       0.010360      -0.013053      -0.017757      -0.010095       0.027852             11.719668       8.452943       3.253469      -0.202828       9.753676       0.951094      16.952384           0.001397
          215              C      11.467453      19.586272      21.172587      -0.076235      30.319363 0.41071878E+03  0.95739023E+04                                 8.484370                            6.818016       0.038840       1.984228                    0.999781      29.363991      85.631185       0.619097       0.424427      -1.053148       0.025388       0.041805       0.020647       0.053089       0.016533       0.020875       0.018859      -0.002333      -0.121333      -0.049642       0.003734       0.045909              9.155486       6.632118       2.371680      -0.420764       7.431461      -0.421128      13.402878           0.000223
          216              C      11.479068      19.537411      22.521955      -0.091770      28.570665 0.38119696E+03  0.86654000E+04                                 8.035527                            6.489081       0.237791       2.058150                    0.999812      28.131587      79.321561       0.650457       0.414236      -1.066435       0.014639       0.023914      -0.016531       0.032550       0.019364      -0.012464      -0.019724      -0.000088      -0.014168      -0.021913      -0.013042       0.034955              8.614815       6.045376       2.317428       0.074059       7.997777      -0.488644      11.801292           0.000068
          217              C      12.190461      20.450040      23.213391      -0.082186      27.948362 0.38889788E+03  0.88785726E+04                                 7.918924                            6.553721       0.269583       2.067142                    0.999801      28.148333      79.358539       0.647779       0.414163      -1.067227       0.002171       0.002637      -0.031102       0.031289      -0.000766      -0.005331      -0.001198      -0.002320       0.111402      -0.020473      -0.017179       0.037652              8.365827       6.152132       2.383040       0.282233       7.987458      -0.405231      10.957892           0.000482
          218              C       8.021798       4.708052      22.500633      -0.095450      29.765615 0.41836614E+03  0.97589669E+04                                 8.340745                            6.840693       0.201055       2.041888                    0.999773      28.940713      83.353570       0.626014       0.419445      -1.060404      -0.025946      -0.024743      -0.018897       0.040528       0.023441       0.014775       0.026107      -0.025300       0.009936      -0.028324      -0.017711       0.046035              8.965478       6.523815       2.507987      -0.475102       8.507690       0.228958      11.864930           0.000059
          219              C       8.103100       4.649565      21.123851      -0.083736      31.514234 0.44644010E+03  0.10647632E+05                                 8.847382                            7.198474      -0.057903       1.957873                    0.998551      29.878903      88.728637       0.590021       0.435260      -1.044388      -0.028088      -0.030136       0.015280       0.043939       0.003875      -0.015355      -0.024113      -0.004508      -0.098869      -0.045294       0.012007       0.033287              9.707623       7.680304       2.862056       0.169713       8.171952       1.319626      13.270613           0.000186
          220              C       6.440281       5.282448      17.999897      -0.189096      40.157671 0.61997465E+03  0.15913017E+05                                10.299173                            8.421965      -0.365452       1.857376                    0.997507      31.717617      94.983763       0.556216       0.429027      -1.057285      -0.041195       0.063966      -0.020914       0.078905       0.018959       0.015160       0.016903      -0.006701      -0.027123      -0.020711      -0.014660       0.035371             11.584558      12.239672      -4.710236      -2.309727      11.816033      -1.231347      10.697969           0.018920
          221              C       6.683218       5.957658      16.804656      -0.073814      30.629698 0.44446496E+03  0.10576007E+05                                 8.655535                            7.148480      -0.002152       1.978281                    0.999004      29.604149      87.465451       0.597036       0.431143      -1.048137      -0.026361       0.016723       0.027671       0.041716       0.017954      -0.011581       0.022407       0.016208      -0.009545      -0.036873       0.014954       0.021919              9.476261       9.878914      -3.486655      -1.861508       9.639681      -1.437057       8.910187           0.002291
          222              C       5.917625       7.052953      16.408679      -0.106097      30.976171 0.43336577E+03  0.10242729E+05                                 8.707921                            7.051116      -0.065454       1.958975                    0.998930      29.581901      86.989943       0.602355       0.430222      -1.049126       0.007236      -0.007965       0.027836       0.029843       0.026247       0.009863      -0.003846       0.003761       0.036467      -0.034363       0.011731       0.022632              9.694907      11.334408      -3.744126      -2.286222       9.511035      -1.078917       8.239279           0.005131
          223              C       4.854894       7.445179      17.181748      -0.007837      34.162848 0.43781235E+03  0.10266562E+05                                 9.194708                            7.006941       0.007680       2.012659                    0.999388      27.178558      76.940057       0.621110       0.420533      -1.066187       0.031262      -0.029667       0.017140       0.046382       0.017073       0.004180       0.001769      -0.000800      -0.047850      -0.016770      -0.008707       0.025477             10.903151      13.390578      -5.114308      -0.794829      10.302048      -2.174771       9.016827           0.032984
          224              C       4.592598       6.794192      18.370897      -0.092932      30.424008 0.44948004E+03  0.10725538E+05                                 8.668887                            7.236750      -0.111366       1.951163                    0.998205      29.476693      87.215847       0.587475       0.436926      -1.044637       0.027248      -0.011220      -0.012017       0.031823       0.014536      -0.000112       0.023560       0.031727       0.011257      -0.035978       0.010389       0.025590              9.440573      10.161901      -3.226010      -0.576036       8.998318      -1.966929       9.161501           0.010847
          225              C       5.387228       5.735347      18.784845      -0.071652      30.102626 0.43169640E+03  0.10198482E+05                                 8.534088                            7.029799       0.032057       1.991928                    0.999039      29.376897      86.506643       0.603963       0.429278      -1.049183       0.010476       0.023799      -0.028915       0.038887       0.026536      -0.003699       0.003771      -0.007124       0.050635      -0.035740       0.017256       0.018484              9.403031      10.293476      -4.066633      -1.379696       8.959223      -0.896380       8.956395           0.002506
          226              C      13.612272       8.547802      16.730029       0.566478      24.816910 0.26854347E+03  0.56423633E+04                                 7.803303                            5.808355      -0.043501       2.038617                    0.999485      22.533950      62.875927       0.618781       0.471111      -1.023587      -0.057144       0.033295       0.000873       0.066142       0.028724       0.020294       0.076689      -0.020471       0.181043      -0.073575      -0.039987       0.113562              9.273205      12.505787      -2.120885       0.081181       9.172775      -2.826774       6.141053          -0.007160
          227              C      13.436116      13.708042       9.098334      -0.196123      42.031265 0.62755433E+03  0.16152167E+05                                10.660380                            8.476885      -0.378697       1.851178                    0.997542      31.892039      95.553047       0.554210       0.429391      -1.057349      -0.043452      -0.002033       0.068660       0.081280       0.015829       0.007280       0.013372      -0.015451      -0.017506      -0.015006      -0.012464       0.027470             12.722834      12.622839      -2.361591      -4.852907       7.842577      -0.827664      17.703087          -0.000193
          228              C      13.818429      12.922397      10.188793      -0.073000      30.869326 0.41404959E+03  0.96494396E+04                                 8.589454                            6.816524       0.133410       2.020762                    0.999723      28.980233      83.887551       0.624528       0.420828      -1.057756      -0.028665       0.025650       0.004856       0.038770      -0.016839       0.020265       0.001377       0.011707      -0.089277      -0.037979       0.001304       0.036675              9.816560       9.466597      -1.607543      -3.607312       6.243646      -0.939849      13.739436           0.001843
          229              C      13.046061      12.818969      11.319765      -0.094413      31.286137 0.41329650E+03  0.96291573E+04                                 8.712562                            6.843485      -0.032195       1.969687                    0.999545      28.998821      83.976488       0.618665       0.424937      -1.055009      -0.003909       0.019593      -0.019957       0.028239       0.003074       0.026543      -0.016929      -0.026784      -0.016038      -0.038258       0.008952       0.029306             10.028179      10.747635      -1.762896      -3.956132       6.370949      -0.915778      12.965952           0.003098
          230              C      11.850729      13.475152      11.426374      -0.018003      35.580971 0.42777017E+03  0.99590382E+04                                 9.431984                            6.888270      -0.058391       1.992667                    0.999149      27.067301      75.999530       0.632496       0.415950      -1.070616       0.031920       0.005126      -0.034395       0.047204       0.007466       0.005494      -0.002354      -0.011309      -0.009264      -0.011876       0.000957       0.010919             11.733211      12.411519      -1.477566      -5.760908       6.860185      -1.901242      15.927928           0.003428
          231              C      11.444219      14.284651      10.371552      -0.103995      33.457074 0.44388675E+03  0.10526724E+05                                 9.146423                            7.109062       0.047190       1.989705                    0.999651      29.528026      86.232142       0.604925       0.426957      -1.053900       0.028076      -0.011599      -0.001379       0.030409      -0.006174       0.013097       0.013645       0.020186      -0.075847      -0.034509       0.008093       0.026416             10.660502      10.563447      -1.848109      -3.796346       7.010388      -1.680566      14.407671           0.000642
          232              C      12.233041      14.397526       9.238449      -0.082687      32.620965 0.44329235E+03  0.10544233E+05                                 9.021521                            7.123983      -0.044801       1.959867                    0.999256      29.842926      88.239248       0.599784       0.429326      -1.048937       0.019828      -0.017920       0.033205       0.042624       0.002931       0.029684      -0.012555      -0.018478      -0.025203      -0.038855       0.012122       0.026733             10.445007      10.769904      -2.150253      -4.187362       6.724787      -0.540972      13.840329           0.002947
          233              C      10.995124      13.375526      12.638368       0.598192      24.225214 0.25941031E+03  0.54229045E+04                                 7.768264                            5.731876      -0.046661       2.037813                    0.999617      22.550505      63.501238       0.616913       0.474939      -1.017867      -0.038051      -0.004086       0.047480       0.060983       0.034252       0.042602       0.040171      -0.095973      -0.138080      -0.080295      -0.020332       0.100628              9.497553      10.189216      -1.171809      -3.817529       6.173894      -2.030226      12.129549          -0.000198
          234              C       5.923431      15.495822       8.023104      -0.210483      40.602325 0.59542825E+03  0.15141305E+05                                10.371319                            8.245452      -0.349445       1.858941                    0.998089      31.802732      95.039921       0.562524       0.428184      -1.056973       0.041654       0.060752       0.030096       0.079571       0.005902      -0.014486       0.006146       0.017054       0.048205      -0.021672      -0.003183       0.024855             11.888996      13.271346       2.091450       4.453879      13.627726       2.580529       8.767916           0.000081
          235              C       7.114892      15.325027       8.714540      -0.069827      31.110315 0.40940891E+03  0.95188042E+04                                 8.634094                            6.772796       0.120935       2.015306                    0.999809      28.936393      83.787304       0.627005       0.420155      -1.057694      -0.024145       0.045880      -0.004207       0.052016      -0.032238      -0.014295      -0.022272      -0.029435       0.008980      -0.048511       0.010186       0.038325              9.839164      11.782809       2.379690       4.017636      10.433630       2.371023       7.301052           0.000178
          236              C       7.884357      16.350755       9.180575      -0.088325      29.956689 0.39447815E+03  0.90726616E+04                                 8.443800                            6.661101       0.290634       2.083115                    0.999710      28.203544      80.809130       0.631385       0.421794      -1.058320      -0.026081       0.001431      -0.007206       0.027096      -0.008820       0.009369      -0.008947       0.042254       0.014255      -0.026919       0.000597       0.026322              9.511674      11.754839       1.660096       3.699459      10.089288       1.486752       6.690896           0.000031
          237              C       7.469136      17.591092       8.982586      -0.072192      27.900369 0.38907839E+03  0.89255995E+04                                 8.020152                            6.608447       0.149696       2.032147                    0.999773      28.406546      81.522405       0.634327       0.420914      -1.057935      -0.023926      -0.024802      -0.005438       0.034888       0.024257       0.003040       0.017417      -0.020510      -0.020355      -0.026326      -0.009660       0.035986              8.582502      10.590072       0.564388       3.228739       9.021692       0.598651       6.135742           0.000051
          238              C       6.297033      17.852172       8.291150      -0.098609      30.057562 0.41860610E+03  0.97406356E+04                                 8.352134                            6.804599       0.218382       2.044734                    0.999813      28.845884      82.277679       0.634590       0.414792      -1.066130       0.006681      -0.034741       0.009783       0.036706      -0.010482       0.006053      -0.003013      -0.059494      -0.072927      -0.027993      -0.015937       0.043929              8.975345      10.603200       0.594438       3.169977       9.988643       0.582544       6.334192           0.000158
          239              C      15.203465      16.772942       7.825115      -0.078889      29.818966 0.42670630E+03  0.10062280E+05                                 8.481768                            6.996526      -0.022247       1.968519                    0.999126      29.714314      87.732002       0.603770       0.430197      -1.047482       0.032468      -0.010333       0.029521       0.045082      -0.012374      -0.001942      -0.010085       0.062203       0.056858      -0.044609       0.020612       0.023996              9.074030       9.782924       1.006823       2.974706      10.841700       1.452208       6.597466           0.000013
          240              C      16.359120      15.087647      27.858507      -0.189663      42.792572 0.61492006E+03  0.15735579E+05                                10.759984                            8.381562      -0.389954       1.848901                    0.997747      31.631901      94.281443       0.558701       0.428413      -1.058701      -0.021919       0.069434       0.029454       0.078544      -0.005920       0.026317       0.000458       0.029991       0.029107      -0.023108      -0.013402       0.036510             12.700274      10.460599      -2.244993      -4.750267      16.540216       3.655403      11.100007           0.002814
          241              C      16.837253      16.337610      27.441208      -0.079733      32.494377 0.42405369E+03  0.99343742E+04                                 8.875793                            6.894549       0.054950       1.992044                    0.999527      29.239472      84.654049       0.621963       0.420361      -1.058835      -0.025480      -0.006006       0.028031       0.038355       0.011998      -0.020018      -0.015007       0.046397       0.028745      -0.033781      -0.005935       0.039717             10.131115       7.238932      -1.558161      -3.006526      14.374293       2.800966       8.780119           0.000552
          242              C      16.407515      17.527632      28.013851      -0.105795      32.984683 0.42084511E+03  0.98023254E+04                                 8.912372                            6.829252       0.142632       2.017424                    0.999686      28.990564      82.634996       0.632767       0.415581      -1.066002      -0.004356      -0.022880       0.011079       0.025792       0.024734       0.003579      -0.019156      -0.008177      -0.013655      -0.031982      -0.000028       0.032010             10.268775       7.516645      -1.828953      -3.549700      13.821939       3.148409       9.467739           0.000850
          243              C      15.432860      17.492813      29.015978      -0.029167      36.515517 0.44020717E+03  0.10300740E+05                                 9.539390                            6.953763       0.050861       2.022483                    0.999390      27.232990      76.137736       0.635449       0.411921      -1.075469       0.016586      -0.043819      -0.022286       0.051884      -0.000693       0.003378       0.004398       0.014445      -0.029744      -0.012379      -0.000306       0.012685             11.758650       7.981215      -1.709049      -3.541125      17.357439       4.348427       9.937296           0.001648
          244              C      14.908269      16.269968      29.418047      -0.098487      33.692672 0.45234900E+03  0.10803769E+05                                 9.256911                            7.234345      -0.124520       1.939167                    0.998771      29.779151      87.953405       0.591083       0.433866      -1.047191       0.021841      -0.003982      -0.021291       0.030760       0.002467       0.001230      -0.003121       0.049724       0.038719      -0.031664       0.012928       0.018736             10.648324       8.178986      -0.474102      -3.154580      14.882331       2.926047       8.883655           0.000072
          245              C      15.387369      15.089831      28.851495      -0.076939      32.369716 0.43063259E+03  0.10138442E+05                                 8.874794                            6.947741       0.146825       2.020759                    0.999778      29.323646      85.411045       0.618914       0.420351      -1.057688       0.015588       0.037165      -0.009833       0.041484       0.021070       0.015122      -0.026311       0.010338      -0.013610      -0.043033       0.017252       0.025780             10.183177       8.526943      -1.233510      -3.799227      12.965065       3.252881       9.057523           0.000299
          246              C      15.022480      18.768718      29.690966       0.617605      23.307788 0.25347690E+03  0.52642179E+04                                 7.604648                            5.693081      -0.033485       2.053503                    0.999489      22.073942      61.798832       0.615068       0.479499      -1.016227      -0.013989       0.064434       0.026871       0.071200      -0.017131       0.064252      -0.049067       0.057882       0.119618      -0.072838      -0.033441       0.106278              9.137971       7.556454      -0.860437      -2.451148      12.925170       2.947601       6.932289          -0.000352
          247              C       9.191001      13.360137      27.818909      -0.211505      42.799678 0.63560562E+03  0.16408638E+05                                10.717645                            8.509484      -0.354207       1.852801                    0.997769      32.229094      96.650852       0.555356       0.427218      -1.058883       0.076948      -0.007650       0.025201       0.081330       0.002080      -0.006123      -0.009169       0.015285       0.034332      -0.016386      -0.000816       0.017202             12.379107      17.016038      -0.406964       3.731538      12.030912       2.287471       8.090373           0.000854
          248              C       9.872388      12.131332      27.718392      -0.076895      32.405458 0.44828299E+03  0.10698666E+05                                 9.025446                            7.201515      -0.064687       1.960234                    0.998254      29.689765      88.090279       0.591564       0.433837      -1.045628       0.017008       0.031911       0.026106       0.044599       0.019904      -0.006460       0.002012      -0.054149       0.035658      -0.040422       0.012760       0.027661             10.254850      14.620052      -0.965293       2.338661       9.723950       1.367630       6.420549           0.001209
          249              C      11.179994      12.003313      28.105231      -0.075956      31.380277 0.42188572E+03  0.99221024E+04                                 8.876921                            7.019291      -0.122396       1.952979                    0.998175      29.031125      85.648991       0.594668       0.437948      -1.042635      -0.023106       0.020843       0.010186       0.032742      -0.014760      -0.004744      -0.007507      -0.030941      -0.003726      -0.023186       0.000017       0.023169             10.050746      14.014393      -0.199853       2.067653      10.041829       1.737348       6.096017           0.000697
          250              C      11.865254      13.058403      28.601725      -0.082821      30.149970 0.42438897E+03  0.99393709E+04                                 8.464940                            6.912427       0.202310       2.045523                    0.999729      28.861127      83.414383       0.619417       0.422210      -1.058187      -0.031935       0.002363      -0.008099       0.033030      -0.009563       0.010138      -0.011324       0.038280      -0.035032      -0.023843      -0.007176       0.031019              9.311802      12.433479       0.458580       1.671612       9.857818       2.145669       5.644108           0.000690
          251              C      11.212903      14.302860      28.732702      -0.094061      30.557236 0.41368224E+03  0.96058117E+04                                 8.467708                            6.771371       0.292012       2.072467                    0.999756      28.694734      81.988330       0.634631       0.415640      -1.064678      -0.016437      -0.025265      -0.012101       0.032480       0.016299       0.003743       0.019315      -0.036083      -0.041067      -0.022843      -0.015549       0.038392              9.413529      13.116783       0.493145       2.307408       9.294396       1.907192       5.829409           0.000864
          252              C       9.903361      14.415204      28.358047      -0.078876      30.895719 0.41325577E+03  0.96396491E+04                                 8.591607                            6.823372       0.065659       1.993106                    0.999772      29.323974      85.305624       0.621518       0.422484      -1.055257       0.013760      -0.039602      -0.001840       0.041965      -0.015816      -0.016798       0.004782      -0.072732       0.018716      -0.047312       0.008555       0.038757              9.600423      13.530479       0.049584       2.639197       9.212534       1.839679       6.058254           0.000447
          253              C       7.424619      13.598807      25.293794      -0.206896      41.126355 0.60929869E+03  0.15570577E+05                                10.425137                            8.330479      -0.344578       1.858313                    0.997906      31.924946      95.382225       0.561165       0.427111      -1.058513      -0.002277      -0.002788      -0.077451       0.077535       0.019790      -0.010087      -0.009066       0.009140      -0.011905      -0.018394      -0.009632       0.028026             11.728456       8.459473      -3.256840       0.202177       9.761671       0.952013      16.964223           0.001463
          254              C      16.306854      14.425053      24.517070      -0.076550      30.329833 0.41088637E+03  0.95787675E+04                                 8.485872                            6.818779       0.041176       1.984767                    0.999774      29.371794      85.657688       0.619149       0.424349      -1.053198       0.024359      -0.042018      -0.021051       0.052934      -0.016591      -0.019877       0.019139      -0.003303      -0.121914      -0.049470       0.003700       0.045770              9.157453       6.632911      -2.372111       0.420483       7.432750      -0.421369      13.406697           0.000216
          255              C       6.639668      14.473915      23.167702      -0.091481      28.542876 0.38066378E+03  0.86500284E+04                                 8.029040                            6.483006       0.238934       2.058723                    0.999827      28.116238      79.256682       0.651010       0.414040      -1.066589       0.015317      -0.023626       0.017190       0.032989      -0.019615       0.012864      -0.019806       0.000858      -0.011425      -0.022085      -0.013202       0.035287              8.608399       6.041214      -2.317021      -0.072983       7.992970      -0.489810      11.791012           0.000073
          256              C       7.351059      13.561285      22.476265      -0.084753      28.026968 0.39038716E+03  0.89214231E+04                                 7.934485                            6.566653       0.273257       2.067261                    0.999820      28.201026      79.556165       0.647059       0.414213      -1.067155       0.001376      -0.002744       0.032251       0.032397       0.001379       0.004636      -0.001385      -0.003491       0.107502      -0.020556      -0.015693       0.036249              8.382264       6.164817      -2.389418      -0.282457       8.005554      -0.406268      10.976419           0.000546
          257              C       8.021800      12.583762      23.189024      -0.094149      29.760438 0.41825496E+03  0.97560061E+04                                 8.340719                            6.840040       0.205686       2.043307                    0.999771      28.936220      83.346889       0.625990       0.419476      -1.060354      -0.025872       0.024549       0.018336       0.040102      -0.023634      -0.015561       0.025655      -0.027678       0.009189      -0.028954      -0.017596       0.046550              8.965866       6.523484      -2.508561       0.475651       8.508065       0.228329      11.866049           0.000088
          258              C       8.103102      12.642249      24.565805      -0.082211      31.458990 0.44537366E+03  0.10615441E+05                                 8.834429                            7.186979      -0.053058       1.959643                    0.998542      29.848331      88.598561       0.590871       0.434910      -1.044638      -0.026224       0.030737      -0.014826       0.043038      -0.004185       0.016379      -0.026171      -0.005399      -0.101168      -0.047481       0.011906       0.035575              9.693538       7.670649      -2.860351      -0.165796       8.161831       1.312642      13.248132           0.000161
          259              C       6.440286      12.009367      27.689759      -0.189589      40.178810 0.62037474E+03  0.15925458E+05                                10.301851                            8.423989      -0.372837       1.854991                    0.997420      31.725472      95.006028       0.556231       0.428956      -1.057355      -0.041689      -0.064468       0.021208       0.079649      -0.019300      -0.014421       0.017204      -0.006357      -0.027253      -0.020409      -0.015015       0.035424             11.587807      12.243941       4.712343       2.311502      11.819111      -1.230759      10.700369           0.018744
          260              C       6.683224      11.334157      28.885001      -0.073660      30.561683 0.44316402E+03  0.10535742E+05                                 8.638788                            7.135223       0.010580       1.982577                    0.998992      29.555573      87.240538       0.598031       0.430806      -1.048500      -0.026140      -0.017207      -0.026888       0.041259      -0.018781       0.012211       0.021723       0.015955      -0.008080      -0.037062       0.014976       0.022086              9.457213       9.858106       3.478424       1.857757       9.619930      -1.434538       8.893602           0.002147
          261              C      15.596431      10.238861      29.280978      -0.106056      30.978714 0.43339357E+03  0.10243074E+05                                 8.704792                            7.048297      -0.059651       1.960411                    0.998982      29.588255      86.994077       0.602894       0.429850      -1.049402       0.008061       0.008376      -0.027603       0.029951      -0.026864      -0.010336      -0.005162       0.001683       0.037365      -0.035591       0.013087       0.022504              9.690888      11.326806       3.738985       2.286795       9.505741      -1.081206       8.240119           0.005228
          262              C      14.533698       9.846635      28.507909      -0.006863      34.142618 0.43746890E+03  0.10256603E+05                                 9.191742                            7.004642       0.004996       2.011966                    0.999380      27.168099      76.905912       0.621146       0.420587      -1.066141       0.031306       0.028703      -0.016531       0.045577      -0.016608      -0.005230       0.001501      -0.002022      -0.050273      -0.018055      -0.007483       0.025538             10.899242      13.384449       5.110479       0.795782      10.297342      -2.174860       9.015934           0.032852
          263              C      14.271402      10.497623      27.318759      -0.093195      30.479878 0.45050207E+03  0.10756690E+05                                 8.681576                            7.246735      -0.110404       1.950888                    0.998205      29.513618      87.370043       0.586820       0.437139      -1.044446       0.026651       0.011041       0.012555       0.031461      -0.013852      -0.000532       0.023342       0.031812       0.010083      -0.035354       0.009862       0.025492              9.454884      10.175269       3.231944       0.572902       9.014011      -1.973384       9.175372           0.010622
          264              C      15.066032      11.556467      26.904811      -0.070874      30.090769 0.43142694E+03  0.10191666E+05                                 8.534437                            7.028990       0.028115       1.990787                    0.999036      29.375447      86.532102       0.603752       0.429447      -1.048962       0.010699      -0.023828       0.028272       0.038490      -0.026478       0.003764       0.004195      -0.006808       0.052002      -0.035951       0.017313       0.018637              9.403602      10.291769       4.065926       1.379063       8.959903      -0.899174       8.959133           0.002591
          265              C      13.612276       8.744013      28.959627       0.565206      24.821014 0.26859776E+03  0.56435783E+04                                 7.802455                            5.807733      -0.041069       2.039192                    0.999539      22.538496      62.881343       0.619030       0.470915      -1.023732      -0.057470      -0.033092      -0.001082       0.066325      -0.028209      -0.019330       0.077119      -0.019657       0.180907      -0.073985      -0.039396       0.113382              9.272064      12.504323       2.120404      -0.080836       9.171457      -2.826344       6.140411          -0.007194
          266              C      13.436115      14.348578       6.131552      -0.197587      42.103226 0.62887490E+03  0.16194631E+05                                10.671736                            8.485395      -0.379143       1.850679                    0.997582      31.925392      95.677365       0.553972       0.429350      -1.057377      -0.042691       0.002247      -0.068801       0.081001      -0.016002      -0.007427       0.013821      -0.016696      -0.016419      -0.015514      -0.012587       0.028101             12.737561      12.637353       2.363850       4.861483       7.849620      -0.826806      17.725712          -0.000192
          267              C      13.818427      15.134223       5.041092      -0.073281      30.884723 0.41435184E+03  0.96587886E+04                                 8.595289                            6.821593       0.128815       2.019323                    0.999718      28.988897      83.938072       0.623906       0.421147      -1.057496      -0.028125      -0.026436      -0.004415       0.038851       0.016694      -0.019823       0.002135       0.013045      -0.087617      -0.037409       0.001128       0.036281              9.823392       9.471643       1.607680       3.610815       6.247205      -0.940129      13.751326           0.001778
          268              C      13.046059      15.237650       3.910121      -0.092390      31.183839 0.41159042E+03  0.95780665E+04                                 8.688591                            6.825070      -0.020535       1.973814                    0.999552      28.938718      83.712028       0.620174       0.424405      -1.055497      -0.005011      -0.019673       0.019329       0.028031      -0.001704      -0.024040      -0.016214      -0.026641      -0.016006      -0.035172       0.006876       0.028296              9.999590      10.715945       1.759237       3.939584       6.355556      -0.915661      12.927271           0.003033
          269              C      11.850727      14.581467       3.803512      -0.016436      35.544016 0.42716622E+03  0.99427035E+04                                 9.432161                            6.888222      -0.069048       1.989571                    0.999133      27.042101      75.950987       0.631757       0.416532      -1.070108       0.030613      -0.005198       0.034623       0.046507      -0.007662      -0.004870      -0.002903      -0.012538      -0.005938      -0.012070       0.001155       0.010915             11.733819      12.412880       1.477818       5.761688       6.860408      -1.901110      15.928171           0.003393
          270              C      11.444217      13.771969       4.858333      -0.107330      33.587395 0.44607937E+03  0.10592182E+05                                 9.170419                            7.127219       0.045104       1.988025                    0.999629      29.600142      86.508945       0.604051       0.427031      -1.053812       0.026919       0.011055       0.001359       0.029132       0.005458      -0.013795       0.013925       0.020058      -0.076058      -0.034917       0.008391       0.026526             10.689804      10.588729       1.849774       3.810656       7.027056      -1.686029      14.453628           0.000593
          271              C      12.233040      13.659093       5.991437      -0.079969      32.497886 0.44115879E+03  0.10479469E+05                                 8.994567                            7.103149      -0.039651       1.962052                    0.999267      29.768327      87.922429       0.601206       0.428882      -1.049345       0.019426       0.018750      -0.034413       0.043740      -0.002189      -0.029083      -0.012512      -0.019949      -0.022836      -0.038135       0.011361       0.026775             10.412489      10.734486       2.143195       4.169272       6.706774      -0.542886      13.796207           0.002931
          272              C      10.995120      14.681093       2.591517       0.597142      24.244818 0.25966688E+03  0.54294863E+04                                 7.770476                            5.733255      -0.038657       2.039848                    0.999536      22.565619      63.546215       0.617087       0.474698      -1.018019      -0.038832       0.004209      -0.047870       0.061784      -0.034972      -0.042404       0.039554      -0.094740      -0.138301      -0.079796      -0.020501       0.100297              9.500443      10.191416       1.171660       3.818587       6.175759      -2.031670      12.134154          -0.000239
          273              C       5.923430      12.560797       7.206782      -0.210202      40.592548 0.59528727E+03  0.15137354E+05                                10.370721                            8.245195      -0.353564       1.857792                    0.998056      31.800257      95.042239       0.562440       0.428259      -1.056890       0.042080      -0.060907      -0.029768       0.079791      -0.005653       0.014028       0.005555       0.016899       0.046805      -0.020863      -0.003248       0.024110             11.888382      13.269466      -2.094573      -4.452843      13.627995       2.582536       8.767686           0.000085
          274              C       7.114891      12.731593       6.515345      -0.069253      31.107713 0.40939414E+03  0.95188713E+04                                 8.637224                            6.775916       0.118739       2.014647                    0.999808      28.931265      83.788535       0.626378       0.420558      -1.057386      -0.023673      -0.046203       0.004053       0.052073       0.032375       0.014135      -0.022289      -0.031597       0.008803      -0.048782       0.009695       0.039087              9.842770      11.787933      -2.382503      -4.019478      10.436085       2.373113       7.304291           0.000166
          275              C       7.884355      11.705865       6.049311      -0.088996      29.935301 0.39416458E+03  0.90631556E+04                                 8.437776                            6.656934       0.287746       2.082554                    0.999702      28.191960      80.751388       0.631833       0.421602      -1.058499      -0.026128      -0.001617       0.007837       0.027326       0.008664      -0.008490      -0.008925       0.040370       0.015001      -0.026175       0.001293       0.024882              9.504577      11.746916      -1.658652      -3.696586      10.080431       1.485411       6.686383           0.000016
          276              C       7.469134      10.465528       6.247299      -0.074101      27.955053 0.39016906E+03  0.89572171E+04                                 8.031984                            6.619260       0.142809       2.029432                    0.999781      28.443252      81.667686       0.633561       0.421112      -1.057772      -0.025411       0.025815       0.005869       0.036696      -0.023582      -0.001726       0.016341      -0.020527      -0.023203      -0.025819      -0.008917       0.034735              8.594763      10.606843      -0.564260      -3.233289       9.032650       0.599020       6.144794           0.000034
          277              C       6.297032      10.204447       6.938736      -0.097709      30.021727 0.41797792E+03  0.97226859E+04                                 8.347309                            6.801148       0.216783       2.044676                    0.999792      28.821298      82.202258       0.634499       0.414995      -1.065965       0.006582       0.034587      -0.008719       0.036271       0.009607      -0.005884      -0.003231      -0.060683      -0.074129      -0.028189      -0.016236       0.044424              8.969790      10.595220      -0.592925      -3.166502       9.983761       0.581646       6.330390           0.000172
          278              C       5.524664      11.283677       7.404770      -0.080338      29.843482 0.42724761E+03  0.10078612E+05                                 8.489407                            7.004028      -0.027683       1.966937                    0.999084      29.725774      87.792002       0.603028       0.430574      -1.047214       0.032849       0.010705      -0.030012       0.045764       0.011270       0.001684      -0.010296       0.061215       0.058227      -0.044036       0.021112       0.022924              9.081733       9.787647      -1.009335      -2.974986      10.854373       1.455366       6.603180           0.000030
          279              O       8.427338       8.433375      14.277713      -0.566516      34.266783 0.49819426E+03  0.11727770E+05                                 8.319779                            6.819729       0.571488       2.236426                    0.998165      27.251551      70.440563       0.743229       0.350080      -1.148390       0.025177      -0.029585       0.013444       0.041108      -0.034163      -0.045975      -0.026949      -0.006773      -0.057670      -0.074686       0.026751       0.047935              9.676193       6.565849      -1.624577       0.245201      16.358795       1.112129       6.103935           0.003842
          280              O      10.201462       7.386073      15.186023      -0.515776      30.429792 0.46540223E+03  0.10797522E+05                                 7.695970                            6.653728       0.417904       2.207489                    0.996695      26.492874      68.533056       0.740078       0.356725      -1.140188      -0.011231       0.007918      -0.013411       0.019201       0.029136       0.011605      -0.021256       0.076285       0.079016      -0.067257       0.029399       0.037858              8.438799       9.401968       1.680968       3.628941       7.971987       1.847670       7.942441           0.025046
          281              O       6.931964      14.195956      13.248173      -0.532248      38.642009 0.50500628E+03  0.11945083E+05                                 9.098822                            6.911128       0.458996       2.211215                    0.996916      26.962080      70.175658       0.730098       0.354677      -1.143068      -0.035634       0.003086       0.001345       0.035793       0.032214      -0.018331       0.016996       0.120607      -0.005362      -0.073685       0.001780       0.071905             11.190772      20.590696      -2.065870       0.556639       6.734042      -0.784556       6.247580           0.073608
          282              O       5.359159      13.254829      14.517431      -0.410614      25.161092 0.36438192E+03  0.79328947E+04                                 6.669607                            5.810440       0.918631       2.363710                    0.999667      25.290560      62.875270       0.809727       0.347450      -1.150508       0.004431       0.017514      -0.012167       0.021781       0.032016       0.001871       0.000476      -0.002912       0.022816      -0.035875       0.007500       0.028375              7.206262       6.125229       0.875787      -0.606599       8.772076      -3.274923       6.721480           0.221770
          283              O      10.585711      10.322427      15.094035      -0.750892      48.844991 0.89630701E+03  0.24343638E+05                                10.521711                            9.092467       0.282258       2.049819                    0.998069      33.227959      91.115696       0.651988       0.345890      -1.156243       0.066296      -0.047765      -0.117392       0.143030      -0.084361      -0.083277       0.042459       0.020866      -0.139487      -0.100054      -0.050356       0.150410             12.596132       8.948143       1.045334      -0.174986      19.960929      -4.473831       8.879325           0.423491
          284              O       9.490071       8.706518      17.850644      -0.547415      34.342737 0.50797917E+03  0.12039279E+05                                 8.357330                            6.940999       0.467500       2.213974                    0.996716      27.091361      70.701650       0.726645       0.355655      -1.141689      -0.020974      -0.001409       0.000230       0.021023      -0.026116      -0.003987       0.032324       0.040916      -0.180606      -0.073155       0.007153       0.066002              9.615639      13.905901      -2.662870      -3.487590       6.842437       0.198107       8.098580           0.007740
          285              O       7.941463       9.979346      16.847299      -0.558852      37.827135 0.56942498E+03  0.13898066E+05                                 9.018137                            7.425387       0.265082       2.134412                    0.996340      27.896238      74.083299       0.691123       0.363106      -1.134831       0.000337       0.009550       0.028055       0.029638       0.025416       0.050711      -0.015359      -0.114661       0.034938      -0.094760       0.037020       0.057740             10.555875       7.075520       0.265790      -1.247827       9.458147      -5.541762      15.133957           0.010385
          286              O       3.587932       2.903733       0.952172      -0.565148      34.199918 0.49703311E+03  0.11693194E+05                                 8.308062                            6.810934       0.576308       2.238196                    0.998201      27.226417      70.345576       0.743873       0.349993      -1.148503       0.025906       0.030003      -0.013153       0.041765       0.034811       0.046216      -0.026181      -0.007633      -0.058551      -0.074869       0.026061       0.048808              9.661458       6.557597       1.623548      -0.244133      16.331419       1.108970       6.095358           0.003790
          287              O       5.362056       3.951035       0.043862      -0.516331      30.416579 0.46514823E+03  0.10789754E+05                                 7.692273                            6.650824       0.411486       2.205556                    0.996647      26.489471      68.509955       0.740449       0.356608      -1.140324      -0.010200      -0.007388       0.012505       0.017748      -0.030074      -0.010652      -0.020550       0.074077       0.079070      -0.066553       0.029954       0.036599              8.434541       9.396545      -1.680518      -3.626407       7.968824       1.847236       7.938255           0.025058
          288              O       6.931960      13.860664       1.981713      -0.532431      38.667754 0.50536602E+03  0.11955881E+05                                 9.103215                            6.913913       0.455877       2.210225                    0.996828      26.970483      70.207328       0.729890       0.354710      -1.143026      -0.035482      -0.003405      -0.001216       0.035666      -0.032035       0.018049       0.017385       0.120603      -0.005375      -0.073761       0.002060       0.071701             11.196843      20.603425       2.067725      -0.557101       6.736883      -0.784966       6.250221           0.073405
          289              O       5.359154      14.801790       0.712454      -0.409917      25.175420 0.36462999E+03  0.79398922E+04                                 6.673478                            5.813649       0.919858       2.364099                    0.999658      25.290252      62.887200       0.809221       0.347597      -1.150350       0.005232      -0.017899       0.012745       0.022588      -0.032618      -0.001724       0.000230      -0.002642       0.023695      -0.036620       0.007836       0.028784              7.210491       6.129296      -0.876332       0.607140       8.777210      -3.277044       6.724966           0.221510
          290              O       5.746304       1.014681       0.135851      -0.751266      48.859095 0.89662664E+03  0.24354361E+05                                10.523076                            9.093554       0.281761       2.049573                    0.998087      33.235816      91.139480       0.652010       0.345849      -1.156284       0.066652       0.047258       0.117300       0.142951       0.083566       0.083656       0.042979       0.020129      -0.139715      -0.100336      -0.049864       0.150200             12.597770       8.949235      -1.045106       0.175118      19.963497      -4.475204       8.880576           0.423568
          291              O       9.490075       8.585297      27.839012      -0.547448      34.375866 0.50852658E+03  0.12056247E+05                                 8.365449                            6.946947       0.465701       2.213637                    0.996647      27.096297      70.740605       0.725942       0.355882      -1.141437      -0.020718       0.002093      -0.000246       0.020825       0.025536       0.004511       0.032555       0.041038      -0.179429      -0.072952       0.007412       0.065540              9.625927      13.921366       2.665443       3.493319       6.848482       0.198231       8.107932           0.007704
          292              O       7.941467       7.312469      28.842357      -0.558694      37.837627 0.56960249E+03  0.13903869E+05                                 9.020767                            7.427346       0.264446       2.134132                    0.996315      27.899618      74.102942       0.690901       0.363184      -1.134738       0.000791      -0.009730      -0.027643       0.029317      -0.025647      -0.051067      -0.015097      -0.114919       0.035074      -0.095173       0.037381       0.057792             10.558895       7.077372      -0.265538       1.247172       9.461827      -5.544399      15.137486           0.010279
          293              O      10.930277      14.240842      16.182058      -0.566516      34.266797 0.49819423E+03  0.11727770E+05                                 8.319782                            6.819728       0.571483       2.236425                    0.998165      27.251550      70.440561       0.743229       0.350080      -1.148390      -0.025176       0.029585      -0.013444       0.041108      -0.034164      -0.045975      -0.026948      -0.006773      -0.057672      -0.074686       0.026750       0.047936              9.676199       6.565848      -1.624582       0.245202      16.358816       1.112129       6.103935           0.003839
          294              O       9.156153      15.288144      15.273748      -0.515776      30.429813 0.46540263E+03  0.10797535E+05                                 7.695978                            6.653734       0.417899       2.207488                    0.996695      26.492873      68.533082       0.740077       0.356725      -1.140188       0.011231      -0.007918       0.013410       0.019200       0.029136       0.011604      -0.021255       0.076284       0.079015      -0.067256       0.029399       0.037858              8.438807       9.401974       1.680969       3.628945       7.971996       1.847674       7.942450           0.025043
          295              O      12.425651       8.478261      17.211598      -0.532248      38.642312 0.50501048E+03  0.11945201E+05                                 9.098830                            6.911128       0.458990       2.211212                    0.996916      26.962293      70.176144       0.730103       0.354674      -1.143071       0.035633      -0.003078      -0.001348       0.035792       0.032204      -0.018321       0.017024       0.120623      -0.005350      -0.073702       0.001801       0.071900             11.190790      20.590739      -2.065894       0.556648       6.734050      -0.784554       6.247580           0.073607
          296              O       4.319656       9.419388      15.942340      -0.410620      25.161469 0.36438915E+03  0.79330656E+04                                 6.669498                            5.810350       0.918761       2.363741                    0.999667      25.291612      62.877272       0.809767       0.347433      -1.150526      -0.004432      -0.017500       0.012160       0.021766       0.032083       0.001872       0.000483      -0.003074       0.023033      -0.035983       0.007572       0.028411              7.206137       6.125120       0.875770      -0.606588       8.771923      -3.274855       6.721370           0.221796
          297              O       8.771904      12.351790      15.365736      -0.750884      48.844422 0.89629482E+03  0.24343217E+05                                10.521616                            9.092395       0.282285       2.049830                    0.998069      33.227806      91.115011       0.651992       0.345889      -1.156245      -0.066296       0.047763       0.117389       0.143026      -0.084356      -0.083270       0.042452       0.020865      -0.139498      -0.100050      -0.050350       0.150400             12.596004       8.948064       1.045319      -0.174983      19.960703      -4.473773       8.879245           0.423500
          298              O       9.867544      13.967699      12.609127      -0.547415      34.342656 0.50797792E+03  0.12039241E+05                                 8.357315                            6.940989       0.467504       2.213976                    0.996716      27.091340      70.701556       0.726646       0.355655      -1.141689       0.020974       0.001409      -0.000230       0.021022      -0.026116      -0.003987       0.032324       0.040916      -0.180606      -0.073155       0.007153       0.066002              9.615620      13.905866      -2.662864      -3.487581       6.842427       0.198107       8.098566           0.007742
          299              O      11.416152      12.694871      13.612472      -0.558850      37.826871 0.56942001E+03  0.13897910E+05                                 9.018087                            7.425348       0.265105       2.134420                    0.996340      27.896142      74.082891       0.691126       0.363105      -1.134832      -0.000336      -0.009549      -0.028055       0.029637       0.025416       0.050711      -0.015359      -0.114657       0.034936      -0.094759       0.037021       0.057738             10.555813       7.075477       0.265784      -1.247809       9.458098      -5.541728      15.133864           0.010386
          300              O      15.769683      19.770484      29.507599      -0.565148      34.199896 0.49703272E+03  0.11693181E+05                                 8.308056                            6.810929       0.576308       2.238196                    0.998201      27.226419      70.345561       0.743874       0.349993      -1.148503      -0.025905      -0.030003       0.013154       0.041765       0.034812       0.046216      -0.026181      -0.007633      -0.058551      -0.074870       0.026061       0.048809              9.661451       6.557592       1.623549      -0.244133      16.331406       1.108967       6.095354           0.003786
          301              O      13.995559      18.723182      30.415909      -0.516330      30.416570 0.46514807E+03  0.10789750E+05                                 7.692273                            6.650825       0.411482       2.205555                    0.996647      26.489460      68.509936       0.740449       0.356608      -1.140324       0.010200       0.007388      -0.012505       0.017748      -0.030074      -0.010652      -0.020549       0.074076       0.079069      -0.066553       0.029953       0.036599              8.434542       9.396544      -1.680519      -3.626406       7.968827       1.847237       7.938255           0.025053
          302              O      12.425655       8.813553      28.478058      -0.532433      38.667905 0.50536826E+03  0.11955943E+05                                 9.103216                            6.913912       0.455875       2.210224                    0.996828      26.970601      70.207582       0.729893       0.354708      -1.143027       0.035482       0.003401       0.001219       0.035665      -0.032031       0.018045       0.017399       0.120613      -0.005368      -0.073770       0.002071       0.071700             11.196847      20.603436       2.067731      -0.557103       6.736884      -0.784965       6.250220           0.073392
          303              O      13.998461       7.872427      29.747317      -0.409930      25.175671 0.36463466E+03  0.79400086E+04                                 6.673450                            5.813625       0.919916       2.364113                    0.999658      25.290741      62.888194       0.809237       0.347590      -1.150358      -0.005232       0.017892      -0.012742       0.022580      -0.032649      -0.001726       0.000234      -0.002717       0.023797      -0.036669       0.007869       0.028800              7.210458       6.129267      -0.876327       0.607137       8.777170      -3.277026       6.724936           0.221484
          304              O      13.611311      21.659536      30.323920      -0.751264      48.858996 0.89662422E+03  0.24354282E+05                                10.523073                            9.093552       0.281765       2.049575                    0.998087      33.235735      91.139276       0.652009       0.345850      -1.156283      -0.066654      -0.047258      -0.117299       0.142952       0.083566       0.083661       0.042979       0.020131      -0.139717      -0.100340      -0.049863       0.150203             12.597768       8.949232      -1.045107       0.175118      19.963496      -4.475204       8.880575           0.423566
          305              O       9.867540      14.088920       2.620759      -0.547448      34.375828 0.50852595E+03  0.12056229E+05                                 8.365444                            6.946944       0.465700       2.213638                    0.996647      27.096279      70.740548       0.725942       0.355882      -1.141437       0.020718      -0.002093       0.000246       0.020824       0.025536       0.004511       0.032555       0.041039      -0.179429      -0.072951       0.007411       0.065540              9.625920      13.921355       2.665440       3.493316       6.848478       0.198230       8.107927           0.007702
          306              O      11.416148      15.361748       1.617414      -0.558694      37.837527 0.56960067E+03  0.13903813E+05                                 9.020750                            7.427333       0.264455       2.134135                    0.996315      27.899579      74.102789       0.690901       0.363184      -1.134739      -0.000790       0.009730       0.027643       0.029316      -0.025647      -0.051067      -0.015097      -0.114916       0.035072      -0.095172       0.037381       0.057791             10.558873       7.077358      -0.265536       1.247167       9.461808      -5.544385      15.137452           0.010280

******************************************************
Auxiliary information for the entire system
The total spin magnetic moment of the unit cell is   3.739679
The total net atomic charge of the unit cell is   -0.000005
Accuracy of reproducing the electrostatic potential in the unit cell:
  The inner radius (bohr) =    5.0000
  The outer radius (bohr) =   12.0000
  Valid grid points have density less than (e/(bohr^3)) =    0.0001
  The number of valid grid points were=       189494
  The rms potential error without charges in kcal/mol is=      3.97261
  The rms potential error with partial charges in kcal/mol is=      1.13928
  The RRMSE value at monopole order=      0.28678
  The rms potential error with partial charges and cloud penetration in kcal/mol is=      1.13754
  The RRMSE value at monopole order with cloud penetration is=      0.28635
  The rms potential error with partial charges and atomic dipoles in kcal/mol is=      0.50268
  The RRMSE value at dipole order=      0.12654
  The rms potential error with partial charges, atomic dipoles and cloud penetration in kcal/mol is=      0.49488
  The RRMSE value at dipole order with cloud penetration=      0.12457

******************************************************
The electron densities and ab initio electrostatic potential were computed in VASP using the PBE functional and
projector augmented wave method. See the main text of the journal article for a description of computational details.
The atomic charges, dipoles, and quadrupoles were computed with the DDEC6 method as described in
(a) T. A. Manz and N. Gabaldon Limas, RSC Adv. 6 (2016) 47771-47801 DOI: 10.1039/c6ra04656h
(b) N. Gabaldon Limas and T. A. Manz, RSC Adv. 8 (2018) 2678-2707 DOI: 10.1039/c7ra11829e.
For each atom in the material, the electron cloud parameters were fit to the spherically averaged atom-in-material
electron density using radial positions for which this density was between 10^-4 and 10^-2 electrons per cubic bohr.
The polarizabilities, dispersion coefficients, and quantum Drude oscillator (QDO) parameters were fit using the MCLF method.
The magnetic structure of the system was optimized in VASP from the default ferromagnetic initial guess using spin polarization.
The atomic spin moments (ASMs) were computed on this optimized magnetic structure using the DDEC6 partition as inputs
to the method of T. A. Manz and D. S. Sholl, J. Chem. Theory Comput. 7 (2011) 4146-4164 DOI: 10.1021/ct200539n.
The RMSE and RRMSE were computed using a uniform grid with Ewald summation.
