# Supplementary material for: A collection of forcefield precursors for metal–organic frameworks
Source: RSC Adv. 2019 Nov 13;9(63):36492–507. doi: 10.1039/c9ra07327b (PMC9075174; doi:10.1039/c9ra07327b)
Supplement: RA-009-C9RA07327B-s6222 [file RA-009-C9RA07327B-s6222.xyz]

   56
jmolscript: load "" {1 1 1} spacegroup "x,y,z" unitcell [{      9.227500     0.000000     0.000000 }, {      4.611281     8.614437     0.000000 }, {      1.027312     4.033383     9.856219 }]
Ce     7.882248     4.343037     9.690043     1.929213
Ce     6.983845     8.304783     0.166176     1.937639
H      3.140921     4.404322     1.310877     0.142343
H      3.019533     5.081078     2.718345     0.130892
H     10.085557     3.945078     1.283280     0.097031
H      9.878861     4.742227     2.620769     0.095907
H      2.219473     2.395360     2.445328     0.097183
H      1.943881     3.172860     3.776903     0.096828
H      8.898467     2.586734     3.649758     0.131058
H      5.192831     9.928535     3.737478     0.145777
H      4.158126     3.459555     6.418370     0.138210
H      5.178479     4.251911     5.525396     0.143543
H     10.124847    10.122796     6.186749     0.100272
H      6.472793     2.307417     5.238580     0.098413
H     11.725172     8.243498     8.545342     0.142373
H     11.846560     7.566742     7.137874     0.130896
H      4.780536     8.702742     8.572939     0.097074
H      4.987232     7.905593     7.235450     0.095914
H     12.646620    10.252460     7.410891     0.097260
H     12.922212     9.474960     6.079316     0.096764
H      5.967626    10.061086     6.206461     0.131003
H      9.673262     2.719285     6.118741     0.145699
H     10.707967     9.188265     3.437849     0.138250
H      9.687614     8.395909     4.330823     0.143594
H      4.741246     2.525024     3.669470     0.100275
H      8.393300    10.340403     4.617639     0.098416
C     11.588175     6.289828     1.209358     0.661489
C      2.564075     4.945206     1.872682    -0.337215
C     10.497618     4.180877     2.128943    -0.154815
C      1.559043     2.922231     2.922369    -0.157961
C      9.558793     2.061182     3.171731    -0.349774
C      8.934296     1.525718     1.903236     0.736122
C      5.916682     3.834665     7.381322     0.712099
C      5.091540     3.528993     6.167036    -0.344479
C     10.161545    10.829950     5.523425    -0.142202
C      3.277918     6.357992     8.646861     0.661430
C     12.302018     7.702614     7.983537    -0.337245
C      4.368475     8.466943     7.727276    -0.154780
C     13.307050     9.725589     6.933850    -0.157972
C      5.307300    10.586638     6.684488    -0.349657
C      5.931797    11.122102     7.952983     0.735816
C      8.949411     8.813155     2.474897     0.712214
C      9.774553     9.118827     3.689183    -0.344524
C      4.704548     1.817870     4.332794    -0.142216
O     12.219097     7.303818     1.687385    -0.655954
O     10.856588     6.414022     0.211909    -0.615489
O      7.714964     1.726449     1.701183    -0.650383
O      0.420261     0.878427     1.094040    -0.702891
O      7.147197     4.118413     7.245307    -0.645699
O      5.418430     3.768572     8.535486    -0.704160
O      2.646996     5.344002     8.168834    -0.655563
O      4.009505     6.233798     9.644310    -0.615466
O      7.151129    10.921371     8.155036    -0.651463
O     14.445832    11.769393     8.762179    -0.701921
O      7.718896     8.529407     2.610912    -0.645917
O      9.447663     8.879248     1.320733    -0.703250

The following XYZ coordinates are in angstroms. Other properties are in atomic units.
The sperically averaged electron density of each atom fit to a function of the form exp(a - br)
eigen_1, eigen_2 and eigen_3 are the three eigenvalues of traceless quadrupole moment tensor
  atom number  atomic symbol              X              Y              Z     net charge C6 coefficient C8 coefficient C10 coefficient fluctuating dipole atomic polarizability isotropic forcefield polarizability              a              b squared Pearson coefficient          <r^3>          <r^4>         wp_QDO          m_QDO          q_QDO       dipole_x       dipole_y       dipole_z         dipole            Qxy            Qxz            Qyz     Q(x^2-y^2)  Q(3z^2 - R^2)        eigen_1        eigen_2        eigen_3 static polarizability      alpha(xx)      alpha(xy)      alpha(xz)      alpha(yy)      alpha(yz)      alpha(zz) atomic spin moment
            1             Ce       7.882248       4.343037       9.690043       1.929213     187.470391 0.55901306E+04  0.22437806E+06                                22.186513                           20.738504       1.530458       2.103598                    0.997986      98.480212     263.731127       0.528912       0.288512      -1.293762       0.010525      -0.023143       0.021456       0.033267      -0.046371      -0.084620      -0.027661       0.047977      -0.303457      -0.146238       0.025306       0.120932             23.531375      28.459368      -0.591178       0.888988      19.821895       2.058787      22.312860           1.031583
            2             Ce       6.983845       8.304783       0.166176       1.937639     186.419678 0.55489975E+04  0.22228618E+06                                22.090123                           20.649981       1.545608       2.108844                    0.997957      98.270595     262.793232       0.530581       0.288175      -1.294315      -0.007100       0.026560      -0.020258       0.034150      -0.044584      -0.083744      -0.027990       0.059665      -0.286831      -0.141184       0.019794       0.121390             23.427668      28.322692      -0.587879       0.889738      19.737211       2.054965      22.223102           1.024442
            3              H       3.140921       4.404322       1.310877       0.142343       1.059626 0.83884214E+01  0.83464770E+02                                 1.735056                            1.706238      -0.934189       2.435455                    0.998141       3.497796       9.909216       0.472991       1.301459      -0.704835       0.006724      -0.018094      -0.013677       0.023658      -0.000466      -0.004013      -0.000355       0.004481      -0.003467      -0.003788      -0.001527       0.005316              1.738503       1.623998      -0.205150      -0.273823       1.767940       0.221104       1.823571          -0.000020
            4              H       3.019533       5.081078       2.718345       0.130892       1.042859 0.79840941E+01  0.77358686E+02                                 1.623490                            1.589951      -0.822790       2.483253                    0.999252       3.297532       8.800164       0.532414       1.187335      -0.731523       0.002503       0.004615       0.021516       0.022148       0.003069      -0.000103       0.001395       0.000099       0.020092      -0.006506      -0.000391       0.006897              1.629406       1.470561       0.075363       0.294932       1.495638       0.018387       1.922018          -0.000061
            5              H      10.085557       3.945078       1.283280       0.097031       1.155391 0.95213593E+01  0.97622861E+02                                 1.820868                            1.804050      -0.955954       2.412259                    0.995997       3.727589      10.661523       0.466041       1.281827      -0.708701      -0.002790      -0.012566      -0.026597       0.029548       0.007323       0.002624       0.004826      -0.001013       0.021576      -0.011052      -0.000062       0.011115              1.814343       1.594509       0.157296       0.219566       1.666621       0.120060       2.181898          -0.000007
            6              H       9.878861       4.742227       2.620769       0.095907       1.057045 0.82262273E+01  0.79959685E+02                                 1.613843                            1.596267      -0.571460       2.583857                    0.999961       3.302713       8.705641       0.542493       1.161559      -0.738699      -0.009937       0.014774       0.019667       0.026529       0.000945      -0.005894       0.003865      -0.007837       0.000145      -0.008912       0.001933       0.006979              1.606897       1.585703      -0.240002      -0.259594       1.713866       0.167857       1.521121           0.000010
            7              H       2.219473       2.395360       2.445328       0.097183       0.994120 0.77861044E+01  0.77067933E+02                                 1.729339                            1.693255      -1.206926       2.286473                    0.992702       3.977266      11.741060       0.448123       1.380879      -0.685229       0.016476      -0.013908      -0.019358       0.028976      -0.003463      -0.008788      -0.002400       0.006040      -0.020718      -0.012341       0.001106       0.011235              1.748428       1.843349      -0.303780      -0.216191       1.741495       0.161054       1.660439          -0.000002
            8              H       1.943881       3.172860       3.776903       0.096828       1.048259 0.79655709E+01  0.77687825E+02                                 1.672814                            1.621820      -0.645189       2.552382                    0.999517       3.478099       9.532608       0.507166       1.238282      -0.718723       0.006077       0.013404       0.023987       0.028142       0.004998       0.004499       0.005050      -0.008112       0.016272      -0.009454      -0.001769       0.011224              1.701130       1.571368       0.083917       0.285986       1.437115       0.064694       2.094908          -0.000017
            9              H       8.898467       2.586734       3.649758       0.131058       1.046674 0.80173483E+01  0.78545789E+02                                 1.696064                            1.647526      -0.796127       2.499866                    0.999092       3.411402       9.459593       0.492435       1.269595      -0.712193      -0.012293       0.018204       0.006676       0.022958      -0.002044      -0.002393       0.005371       0.000188      -0.012870      -0.007482       0.000489       0.006993              1.719914       1.853153      -0.171893      -0.333318       1.541380       0.154434       1.765209          -0.000030
           10              H       5.192831       9.928535       3.737478       0.145777       1.011323 0.77337665E+01  0.75292277E+02                                 1.678689                            1.635103      -0.765700       2.523761                    0.999141       3.358609       9.366508       0.485306       1.296375      -0.706568       0.013010      -0.018777       0.013627       0.026600      -0.000298       0.001836      -0.007530      -0.011870      -0.008424      -0.007556      -0.003870       0.011426              1.701146       1.482061      -0.067461       0.066252       1.765730      -0.350448       1.855647          -0.000022
           11              H       4.158126       3.459555       6.418370       0.138210       1.019150 0.77504156E+01  0.75985984E+02                                 1.713742                            1.655327      -1.105666       2.356557                    0.996198       3.606225      10.308438       0.471220       1.325787      -0.698076      -0.023654      -0.007160       0.005892       0.025407      -0.000257      -0.000146       0.001910       0.011087      -0.010792      -0.005583      -0.001768       0.007351              1.742355       2.227474       0.016810      -0.229520       1.428852       0.089853       1.570740          -0.000064
           12              H       5.178479       4.251911       5.525396       0.143543       0.992689 0.75494057E+01  0.72007180E+02                                 1.571940                            1.549224      -0.647701       2.574831                    0.999983       3.112589       8.195756       0.538637       1.192194      -0.732026       0.004485       0.012279      -0.017944       0.022201       0.000748      -0.003287      -0.003560      -0.008865       0.001055      -0.006339      -0.000525       0.006863              1.571832       1.324310       0.015738       0.002164       1.731266      -0.276689       1.659919          -0.000001
           13              H      10.124847      10.122796       6.186749       0.100272       1.034949 0.81274189E+01  0.79234635E+02                                 1.628456                            1.616007      -0.569943       2.590809                    0.999950       3.362282       9.051409       0.521409       1.204939      -0.727583      -0.008574      -0.019328       0.019980       0.029091       0.002162      -0.000129      -0.002863      -0.010816       0.017022      -0.008674       0.001198       0.007476              1.630471       1.433801      -0.049599       0.079554       1.667612      -0.285521       1.790000          -0.000001
           14              H       6.472793       2.307417       5.238580       0.098413       1.023051 0.78458372E+01  0.76665304E+02                                 1.679155                            1.635151      -0.824883       2.474114                    0.997812       3.573307       9.986499       0.490500       1.277931      -0.709042       0.024923       0.008946      -0.013249       0.029610       0.003048      -0.004952       0.002570       0.007833      -0.004116      -0.007522      -0.000077       0.007599              1.702000       2.213095       0.001621      -0.132598       1.364828       0.048887       1.528078          -0.000014
           15              H      11.725172       8.243498       8.545342       0.142373       1.059692 0.83894849E+01  0.83482190E+02                                 1.735473                            1.706619      -0.934595       2.435289                    0.998138       3.498561       9.913415       0.472801       1.301874      -0.704744      -0.006709       0.018113       0.013672       0.023664      -0.000493      -0.003998      -0.000365       0.004420      -0.003404      -0.003782      -0.001498       0.005280              1.738933       1.624338      -0.205223      -0.273930       1.768389       0.221211       1.824074          -0.000013
           16              H      11.846560       7.566742       7.137874       0.130896       1.043001 0.79858798E+01  0.77383875E+02                                 1.623969                            1.590398      -0.822820       2.483239                    0.999252       3.298020       8.803238       0.532180       1.187737      -0.731427      -0.002494      -0.004605      -0.021513       0.022142       0.003064      -0.000089       0.001397       0.000063       0.020098      -0.006499      -0.000401       0.006901              1.629897       1.470952       0.075393       0.295051       1.496073       0.018389       1.922666          -0.000052
           17              H       4.780536       8.702742       8.572939       0.097074       1.154384 0.95097411E+01  0.97467898E+02                                 1.819362                            1.802583      -0.955335       2.412569                    0.996011       3.725343      10.650969       0.466401       1.281307      -0.708817       0.002842       0.012556       0.026608       0.029559       0.007229       0.002688       0.004804      -0.000902       0.021420      -0.010923      -0.000153       0.011076              1.812837       1.593314       0.157109       0.219367       1.665211       0.119937       2.179987          -0.000011
           18              H       4.987232       7.905593       7.235450       0.095914       1.056527 0.82201747E+01  0.79879755E+02                                 1.612773                            1.595235      -0.571440       2.583867                    0.999961       3.301300       8.698492       0.542939       1.160913      -0.738861       0.009963      -0.014767      -0.019644       0.026518       0.000930      -0.005834       0.003839      -0.007773       0.000148      -0.008827       0.001902       0.006926              1.605824       1.584708      -0.239788      -0.259354       1.712647       0.167686       1.520116           0.000006
           19              H      12.646620      10.252460       7.410891       0.097260       0.993376 0.77785134E+01  0.76972963E+02                                 1.728449                            1.692422      -1.205609       2.287192                    0.992719       3.975110      11.732656       0.448242       1.380867      -0.685240      -0.016481       0.013957       0.019376       0.029015      -0.003475      -0.008801      -0.002352       0.005945      -0.020799      -0.012353       0.001126       0.011227              1.747506       1.842352      -0.303491      -0.216052       1.740511       0.160928       1.659655          -0.000003
           20              H      12.922212       9.474960       6.079316       0.096764       1.048635 0.79691725E+01  0.77731449E+02                                 1.673167                            1.622146      -0.645293       2.552265                    0.999515       3.478779       9.534878       0.507136       1.238220      -0.718735      -0.006066      -0.013388      -0.023969       0.028117       0.004994       0.004495       0.005043      -0.008121       0.016269      -0.009454      -0.001760       0.011214              1.701499       1.571732       0.083970       0.286101       1.437400       0.064706       2.095364          -0.000009
           21              H       5.967626      10.061086       6.206461       0.131003       1.046718 0.80178308E+01  0.78551701E+02                                 1.696092                            1.647554      -0.796061       2.499854                    0.999091       3.411749       9.460628       0.492440       1.269561      -0.712197       0.012303      -0.018188      -0.006653       0.022945      -0.002041      -0.002388       0.005368       0.000199      -0.012852      -0.007476       0.000492       0.006984              1.719944       1.853188      -0.171901      -0.333295       1.541403       0.154459       1.765241          -0.000033
           22              H       9.673262       2.719285       6.118741       0.145699       1.011554 0.77357923E+01  0.75314888E+02                                 1.678770                            1.635180      -0.765303       2.523894                    0.999143       3.358622       9.365894       0.485370       1.296157      -0.706617      -0.013009       0.018793      -0.013608       0.026601      -0.000306       0.001826      -0.007536      -0.011868      -0.008439      -0.007551      -0.003879       0.011430              1.701224       1.482123      -0.067488       0.066286       1.765801      -0.350488       1.855748          -0.000011
           23              H      10.707967       9.188265       3.437849       0.138250       1.019157 0.77506710E+01  0.75989847E+02                                 1.713803                            1.655396      -1.105856       2.356492                    0.996198       3.606415      10.309398       0.471188       1.325854      -0.698060       0.023664       0.007148      -0.005857       0.025404      -0.000263      -0.000139       0.001905       0.011092      -0.010871      -0.005586      -0.001781       0.007367              1.742408       2.227525       0.016797      -0.229487       1.428913       0.089869       1.570786          -0.000068
           24              H       9.687614       8.395909       4.330823       0.143594       0.992547 0.75482278E+01  0.71994331E+02                                 1.571909                            1.549202      -0.647717       2.574868                    0.999983       3.112417       8.195655       0.538580       1.192346      -0.731991      -0.004463      -0.012282       0.017965       0.022215       0.000738      -0.003290      -0.003574      -0.008886       0.001058      -0.006352      -0.000527       0.006879              1.571799       1.324295       0.015729       0.002177       1.731221      -0.276666       1.659881          -0.000003
           25              H       4.741246       2.525024       3.669470       0.100275       1.035068 0.81284969E+01  0.79246388E+02                                 1.628480                            1.616036      -0.569885       2.590844                    0.999950       3.362083       9.050428       0.521451       1.204823      -0.727614       0.008571       0.019347      -0.019970       0.029096       0.002158      -0.000127      -0.002875      -0.010831       0.016987      -0.008674       0.001192       0.007482              1.630491       1.433815      -0.049602       0.079566       1.667643      -0.285520       1.790015          -0.000007
           26              H       8.393300      10.340403       4.617639       0.098416       1.022878 0.78443307E+01  0.76648063E+02                                 1.679066                            1.635075      -0.824817       2.474149                    0.997812       3.573322       9.986870       0.490467       1.278059      -0.709013      -0.024923      -0.008928       0.013274       0.029615       0.003035      -0.004964       0.002561       0.007833      -0.004121      -0.007514      -0.000093       0.007607              1.701904       2.212926       0.001612      -0.132587       1.364771       0.048886       1.528016          -0.000014
           27              C      11.588175       6.289828       1.209358       0.661489      20.471014 0.24252146E+03  0.49877482E+04                                 6.984519                            5.572713       0.018304       2.072848                    0.999830      21.684384      60.665649       0.620208       0.480192      -1.014560      -0.007865       0.020554      -0.005044       0.022578      -0.012427      -0.073024       0.035278       0.102115       0.037116      -0.075964      -0.033609       0.109573              7.855421       5.160525       0.993769       1.383732      11.521319      -1.590098       6.884420          -0.000152
           28              C       2.564075       4.945206       1.872682      -0.337215      29.725902 0.45771838E+03  0.10924523E+05                                 8.400640                            7.088571      -0.169065       1.932064                    0.997100      30.603690      89.291168       0.623378       0.411671      -1.064893      -0.085145      -0.043259       0.012396       0.096305       0.029605      -0.009422       0.008148      -0.000109       0.015486      -0.035942       0.008878       0.027065              9.421714       7.204575       1.777027      -0.654746      13.265171      -2.785408       7.795395          -0.000455
           29              C      10.497618       4.180877       2.128943      -0.154815      25.109912 0.40234731E+03  0.93335455E+04                                 7.588936                            6.711414      -0.094942       1.963218                    0.998987      29.037935      84.563041       0.628930       0.419815      -1.055695       0.101377      -0.014419       0.024567       0.105303       0.040031      -0.023778      -0.007276      -0.021172      -0.025998      -0.043852      -0.008846       0.052699              8.255941       6.816536       1.754900      -0.780546      10.877629      -2.240631       7.073658          -0.000059
           30              C       1.559043       2.922231       2.922369      -0.157961      26.784718 0.42551835E+03  0.10031522E+05                                 8.010925                            6.968670      -0.292875       1.898787                    0.998045      29.586080      87.462316       0.607078       0.427969      -1.048398      -0.098871       0.011576      -0.025729       0.102817       0.039188      -0.019946      -0.015536      -0.024168      -0.061120      -0.036057      -0.022680       0.058737              8.808416       8.271300       1.820001      -0.325012      10.331604      -1.971608       7.822343          -0.000050
           31              C       9.558793       2.061182       3.171731      -0.349774      29.604160 0.46616429E+03  0.11168513E+05                                 8.314330                            7.114588      -0.110341       1.951007                    0.996981      30.638662      89.339422       0.627853       0.407185      -1.068633       0.074642       0.051577      -0.021102       0.093150       0.008808      -0.012546      -0.008044      -0.002811      -0.117073      -0.042256       0.010897       0.031359              9.140076       9.356714       2.565068       0.273999       8.223388       0.600766       9.840127          -0.000469
           32              C       8.934296       1.525718       1.903236       0.736122      19.718299 0.22253937E+03  0.45065781E+04                                 6.943960                            5.458273      -0.256095       2.000128                    0.999291      21.086355      59.703975       0.602464       0.502036      -0.997301      -0.015565      -0.018596      -0.032062       0.040200       0.033785      -0.033161      -0.063890      -0.101879      -0.089875      -0.071069      -0.040642       0.111711              7.759354       9.771848       0.394063       0.725991       5.689200       2.577969       7.817015          -0.000053
           33              C       5.916682       3.834665       7.381322       0.712099      20.152453 0.23019626E+03  0.46910611E+04                                 7.002714                            5.507936      -0.126889       2.036281                    0.999714      21.280900      60.018811       0.608166       0.494209      -1.003396       0.016245      -0.008328       0.032098       0.036926      -0.044929      -0.017258      -0.010856      -0.147945      -0.163190      -0.076652      -0.037297       0.113949              7.867401       8.730768       0.653611       0.712607       4.427508       1.486917      10.443929           0.000312
           34              C       5.091540       3.528993       6.167036      -0.344479      29.650647 0.45799300E+03  0.10918277E+05                                 8.352121                            7.075710      -0.128818       1.948446                    0.997040      30.358325      88.142076       0.626756       0.409933      -1.067430       0.025874      -0.081180      -0.043643       0.095731      -0.004681      -0.017798       0.014579      -0.031807      -0.008894      -0.027970      -0.000982       0.028952              9.288347       7.866067      -0.165868       1.262783       8.541358       3.046137      11.457615          -0.000370
           35              C      10.161545      10.829950       5.523425      -0.142202      26.616289 0.40033565E+03  0.92469088E+04                                 7.876014                            6.674034       0.073971       2.026387                    0.998966      28.336838      81.524545       0.635550       0.417238      -1.060562      -0.079367       0.067898      -0.020050       0.106354       0.001985      -0.009430       0.036730      -0.053652       0.021127      -0.036009      -0.017014       0.053023              8.889006       7.481993       0.020036       1.653330       8.066947       3.311866      11.118079          -0.000016
           36              C       3.277918       6.357992       8.646861       0.661430      20.475830 0.24259015E+03  0.49894043E+04                                 6.985351                            5.573393       0.020682       2.073496                    0.999826      21.684774      60.663861       0.620202       0.480173      -1.014593       0.007931      -0.020518       0.004983       0.022555      -0.012392      -0.072995       0.035499       0.102424       0.037334      -0.076263      -0.033414       0.109677              7.856283       5.161079       0.993691       1.384125      11.522290      -1.590208       6.885478          -0.000052
           37              C      12.302018       7.702614       7.983537      -0.337245      29.727339 0.45776064E+03  0.10925929E+05                                 8.401226                            7.089181      -0.169064       1.932080                    0.997097      30.605397      89.301664       0.623306       0.411704      -1.064858       0.085186       0.043289      -0.012404       0.096356       0.029553      -0.009351       0.008142      -0.000339       0.015595      -0.035880       0.008890       0.026990              9.422202       7.204908       1.776770      -0.654866      13.265306      -2.785091       7.796391          -0.000535
           38              C       4.368475       8.466943       7.727276      -0.154780      25.103990 0.40222874E+03  0.93293332E+04                                 7.585457                            6.708755      -0.094530       1.963359                    0.998990      29.028370      84.505649       0.629342       0.419606      -1.055914      -0.101311       0.014417      -0.024520       0.105229       0.039908      -0.023618      -0.007373      -0.020873      -0.026419      -0.043531      -0.009068       0.052599              8.251839       6.814157       1.754254      -0.780308      10.870936      -2.239027       7.070423          -0.000037
           39              C      13.307050       9.725589       6.933850      -0.157972      26.784952 0.42552563E+03  0.10031610E+05                                 8.010836                            6.968734      -0.292479       1.898923                    0.998047      29.584467      87.453589       0.607083       0.427970      -1.048411       0.098860      -0.011546       0.025767       0.102813       0.039124      -0.019930      -0.015529      -0.024293      -0.061201      -0.036042      -0.022654       0.058696              8.808230       8.272188       1.821009      -0.325010      10.330229      -1.971077       7.822274          -0.000030
           40              C       5.307300      10.586638       6.684488      -0.349657      29.601743 0.46609286E+03  0.11166194E+05                                 8.313342                            7.113576      -0.109951       1.951135                    0.996985      30.635959      89.324405       0.627970       0.407132      -1.068686      -0.074586      -0.051548       0.021170       0.093104       0.008736      -0.012566      -0.008061      -0.002639      -0.117300      -0.042337       0.011009       0.031328              9.139154       9.357235       2.565062       0.275523       8.221699       0.600814       9.838529          -0.000490
           41              C       5.931797      11.122102       7.952983       0.735816      19.717866 0.22251256E+03  0.45058662E+04                                 6.943039                            5.457226      -0.253574       2.000852                    0.999296      21.088234      59.706736       0.602645       0.501904      -0.997374       0.015566       0.018557       0.032042       0.040167       0.033615      -0.033250      -0.063838      -0.101551      -0.089100      -0.071007      -0.040451       0.111457              7.758480       9.770565       0.393167       0.724668       5.688327       2.577774       7.816547           0.000143
           42              C       8.949411       8.813155       2.474897       0.712214      20.144610 0.23008605E+03  0.46885119E+04                                 7.002076                            5.507373      -0.121214       2.038264                    0.999720      21.278914      60.022062       0.608039       0.494345      -1.003272      -0.016327       0.008324      -0.032091       0.036955      -0.044702      -0.017290      -0.010533      -0.148014      -0.162938      -0.076520      -0.037279       0.113799              7.866671       8.730121       0.653314       0.711966       4.427313       1.486901      10.442580           0.000158
           43              C       9.774553       9.118827       3.689183      -0.344524      29.653006 0.45803658E+03  0.10919634E+05                                 8.352713                            7.076098      -0.129196       1.948330                    0.997035      30.359683      88.148824       0.626728       0.409939      -1.067421      -0.025835       0.081170       0.043743       0.095758      -0.004741      -0.017702       0.014585      -0.031795      -0.009074      -0.027869      -0.001087       0.028956              9.289133       7.866589      -0.165800       1.263412       8.541920       3.046825      11.458890          -0.000383
           44              C       4.704548       1.817870       4.332794      -0.142216      26.616485 0.40033991E+03  0.92470520E+04                                 7.876139                            6.674134       0.074476       2.026547                    0.998967      28.337120      81.526140       0.635535       0.417246      -1.060555       0.079370      -0.067884       0.020082       0.106354       0.001926      -0.009474       0.036723      -0.053737       0.021028      -0.036030      -0.017017       0.053047              8.889178       7.481832       0.020109       1.653498       8.067258       3.312153      11.118442          -0.000008
           45              O      12.219097       7.303818       1.687385      -0.655954      35.066091 0.57398666E+03  0.13987849E+05                                 8.386953                            7.328105       0.557906       2.197302                    0.998041      29.038416      76.172666       0.716381       0.350843      -1.148673       0.008124      -0.027426       0.034680       0.044955       0.051387      -0.042545       0.064340      -0.022854      -0.111295      -0.110631       0.031362       0.079269              9.121467       7.523846       3.414131       0.939519      13.144899       1.694759       6.695656          -0.005079
           46              O      10.856588       6.414022       0.211909      -0.615489      32.049503 0.56576247E+03  0.13759554E+05                                 7.916548                            7.366054       0.454300       2.190365                    0.994306      28.212932      74.315998       0.700276       0.359639      -1.139777       0.009139      -0.049391       0.012004       0.051644      -0.045072      -0.003741       0.004384       0.081466       0.171307      -0.089345       0.031160       0.058184              8.140217       6.923607      -0.833430       2.186337       7.579369      -1.039703       9.917674          -0.003531
           47              O       7.714964       1.726449       1.701183      -0.650383      32.897900 0.50112955E+03  0.11811780E+05                                 8.001240                            6.807619       0.728530       2.270520                    0.998229      28.109886      72.656344       0.749323       0.346794      -1.151337       0.014597       0.006204       0.065095       0.066999       0.013484      -0.004322      -0.046277       0.049567      -0.172181      -0.082298       0.022519       0.059779              8.748873      14.325545       0.572848       0.973946       5.901001       0.751224       6.020073          -0.004822
           48              O       0.420261       0.878427       1.094040      -0.702891      46.016533 0.75977758E+03  0.19935559E+05                                10.226984                            8.636525       0.040816       2.022506                    0.994800      30.680611      84.550323       0.634076       0.368148      -1.130635      -0.027469       0.037401       0.040466       0.061570       0.004534      -0.058777      -0.027140      -0.092721      -0.008576      -0.087413       0.018478       0.068935             11.153561      12.447405      -1.809742      -4.032524       9.540183       4.041179      11.473093          -0.003351
           49              O       7.147197       4.118413       7.245307      -0.645699      30.919366 0.50127290E+03  0.11816280E+05                                 7.641923                            6.809447       0.689988       2.254822                    0.997627      28.244577      73.013513       0.749064       0.346881      -1.151238      -0.009994      -0.039511      -0.061106       0.073450      -0.008336      -0.011039      -0.005530       0.047992      -0.260900      -0.088100       0.018575       0.069525              8.057254      12.238315       0.657499       0.175064       5.591672       0.213452       6.341774          -0.004610
           50              O       5.418430       3.768572       8.535486      -0.704160      46.142241 0.73867690E+03  0.19240302E+05                                10.260333                            8.492221       0.110650       2.046499                    0.995693      30.515037      83.706539       0.642287       0.366117      -1.132530       0.010716      -0.016599      -0.050240       0.053985      -0.030037      -0.030169      -0.008907      -0.125557       0.045939      -0.086895       0.024855       0.062040             11.448285      11.173680      -1.324591      -3.622207       6.614849       1.528269      16.556327          -0.004133
           51              O       2.646996       5.344002       8.168834      -0.655563      35.038979 0.57342017E+03  0.13970324E+05                                 8.382328                            7.324281       0.563075       2.199162                    0.998059      29.026513      76.126485       0.716612       0.350823      -1.148711      -0.008250       0.027651      -0.034979       0.045345       0.051124      -0.042783       0.064470      -0.021920      -0.112033      -0.110841       0.031923       0.078918              9.116232       7.519008       3.411657       0.938455      13.137607       1.693973       6.692080          -0.005964
           52              O       4.009505       6.233798       9.644310      -0.615466      32.012942 0.56489409E+03  0.13732351E+05                                 7.908476                            7.358653       0.457468       2.191545                    0.994302      28.200020      74.251256       0.700918       0.359469      -1.139979      -0.009000       0.049722      -0.012103       0.051959      -0.044956      -0.004239       0.004457       0.082654       0.170639      -0.089544       0.031366       0.058177              8.131768       6.917199      -0.832799       2.184237       7.570166      -1.038485       9.907938          -0.004249
           53              O       7.151129      10.921371       8.155036      -0.651463      33.048337 0.50395394E+03  0.11896865E+05                                 8.031567                            6.832042       0.736106       2.272736                    0.998193      28.154711      72.865120       0.747004       0.347329      -1.150718      -0.014598      -0.006405      -0.065637       0.067545       0.013299      -0.004838      -0.045985       0.050974      -0.172584      -0.082283       0.021938       0.060344              8.783118      14.383807       0.576981       0.978368       5.922886       0.756152       6.042660          -0.004682
           54              O      14.445832      11.769393       8.762179      -0.701921      45.923329 0.75766687E+03  0.19865098E+05                                10.211264                            8.622613       0.048774       2.025641                    0.994786      30.643210      84.397779       0.634838       0.367986      -1.130831       0.027381      -0.037146      -0.040369       0.061312       0.003752      -0.058128      -0.027087      -0.093736      -0.009082      -0.087238       0.018674       0.068564             11.136716      12.429601      -1.810016      -4.029297       9.524707       4.034237      11.455840          -0.003773
           55              O       7.718896       8.529407       2.610912      -0.645917      30.965998 0.50222123E+03  0.11845085E+05                                 7.653213                            6.818916       0.697106       2.257478                    0.997598      28.250962      73.067148       0.747991       0.347190      -1.150899       0.010044       0.039217       0.061233       0.073405      -0.008171      -0.011258      -0.004401       0.048038      -0.261442      -0.088193       0.018557       0.069636              8.069532      12.258098       0.658205       0.175327       5.599036       0.213993       6.351463          -0.004964
           56              O       9.447663       8.879248       1.320733      -0.703250      46.157276 0.73890516E+03  0.19249819E+05                                10.268151                            8.497960       0.094785       2.042043                    0.995507      30.507615      83.723574       0.641499       0.366498      -1.132112      -0.010238       0.016003       0.049988       0.053476      -0.029580      -0.030880      -0.008448      -0.125325       0.047049      -0.087088       0.025578       0.061510             11.457469      11.184004      -1.326735      -3.628357       6.619498       1.530203      16.568905          -0.003886

******************************************************
Auxiliary information for the entire system
The total spin magnetic moment of the unit cell is   1.999993
The total net atomic charge of the unit cell is   0.000001
Accuracy of reproducing the electrostatic potential in the unit cell:
  The inner radius (bohr) =    5.0000
  The outer radius (bohr) =   12.0000
  Valid grid points have density less than (e/(bohr^3)) =    0.0001
  The number of valid grid points were=        12606
  The rms potential error without charges in kcal/mol is=      8.86978
  The rms potential error with partial charges in kcal/mol is=      1.48705
  The RRMSE value at monopole order=      0.16765
  The rms potential error with partial charges and cloud penetration in kcal/mol is=      1.50085
  The RRMSE value at monopole order with cloud penetration is=      0.16921
  The rms potential error with partial charges and atomic dipoles in kcal/mol is=      0.35094
  The RRMSE value at dipole order=      0.03957
  The rms potential error with partial charges, atomic dipoles and cloud penetration in kcal/mol is=      0.33260
  The RRMSE value at dipole order with cloud penetration=      0.03750

******************************************************
The electron densities and ab initio electrostatic potential were computed in VASP using the PBE functional and
projector augmented wave method. See the main text of the journal article for a description of computational details.
The atomic charges, dipoles, and quadrupoles were computed with the DDEC6 method as described in
(a) T. A. Manz and N. Gabaldon Limas, RSC Adv. 6 (2016) 47771-47801 DOI: 10.1039/c6ra04656h
(b) N. Gabaldon Limas and T. A. Manz, RSC Adv. 8 (2018) 2678-2707 DOI: 10.1039/c7ra11829e.
For each atom in the material, the electron cloud parameters were fit to the spherically averaged atom-in-material
electron density using radial positions for which this density was between 10^-4 and 10^-2 electrons per cubic bohr.
The polarizabilities, dispersion coefficients, and quantum Drude oscillator (QDO) parameters were fit using the MCLF method.
The magnetic structure of the system was optimized in VASP from the default ferromagnetic initial guess using spin polarization.
The atomic spin moments (ASMs) were computed on this optimized magnetic structure using the DDEC6 partition as inputs
to the method of T. A. Manz and D. S. Sholl, J. Chem. Theory Comput. 7 (2011) 4146-4164 DOI: 10.1021/ct200539n.
The RMSE and RRMSE were computed using a uniform grid with Ewald summation.
