# Supplementary material for: A collection of forcefield precursors for metal–organic frameworks
Source: RSC Adv. 2019 Nov 13;9(63):36492–507. doi: 10.1039/c9ra07327b (PMC9075174; doi:10.1039/c9ra07327b)
Supplement: RA-009-C9RA07327B-s6223 [file RA-009-C9RA07327B-s6223.xyz]

   56
jmolscript: load "" {1 1 1} spacegroup "x,y,z" unitcell [{      8.684200     0.000000     0.000000 }, {      0.690057     9.918023     0.000000 }, {      4.041773     2.828236    10.645583 }]
Ce     8.873218     6.186336     5.449580     1.905682
Ce     4.542812     6.559923     5.196003     1.905320
H      5.485833     6.954451     8.929515     0.143955
H      5.705092     5.426232     9.191396     0.152402
H      7.490501     5.853275    10.563612     0.100599
H      7.472800     7.373478    10.185694     0.099779
H      1.441025     3.257646     1.099689     0.099404
H      1.322617     4.754649     0.649381     0.096689
H      3.337794     5.171444     1.837428     0.142252
H      3.234637     3.722269     2.408031     0.140913
H     11.517628    10.383867     6.363930     0.093336
H      2.769158     1.901520     6.418222     0.098086
H     10.155710    11.773702     7.668013     0.135321
H      9.353935    11.298994     6.407576     0.129302
H      7.930197     5.791808     1.716068     0.143961
H      7.710938     7.320027     1.454187     0.152403
H      5.925529     6.892984     0.081971     0.100603
H      5.943230     5.372781     0.459889     0.099772
H     11.975005     9.488613     9.545894     0.099407
H     12.093413     7.991610     9.996202     0.096685
H     10.078236     7.574815     8.808155     0.142244
H     10.181393     9.023990     8.237552     0.140906
H      1.898402     2.362392     4.281653     0.093338
H     10.646872    10.844739     4.227361     0.098083
H      3.260320     0.972557     2.977570     0.135326
H      4.062095     1.447265     4.238007     0.129273
C      7.020215     6.192862     7.880925     0.704140
C      6.161132     6.274424     9.076424    -0.346200
C      6.910012     6.597808    10.342184    -0.153492
C      1.950493     4.056437     0.892100    -0.145827
C      2.711020     4.481011     2.105696    -0.349313
C      1.940783     4.992891     3.267129     0.687997
C     11.393296    11.303979     6.082886    -0.156689
C      9.409214     1.925461     6.702459    -0.340239
C      9.149595     3.374679     6.322412     0.672839
C      6.395815     6.553397     2.764658     0.704170
C      7.254898     6.471835     1.569159    -0.346230
C      6.506018     6.148451     0.303399    -0.153477
C     11.465537     8.689822     9.753483    -0.145813
C     10.705010     8.265248     8.539887    -0.349331
C     11.475247     7.753368     7.378454     0.688011
C      2.022734     1.442280     4.562697    -0.156699
C      4.006816    10.820798     3.943124    -0.340266
C      4.266435     9.371580     4.323171     0.672879
O      6.537922     6.290816     6.685426    -0.737773
O      8.282977     6.008484     7.967154    -0.593094
O      9.372578     4.698702     3.361875    -0.607313
O      2.463637     5.719856     4.144325    -0.695753
O     10.084394     4.195435     6.384156    -0.635121
O      7.992862     3.732339     5.962591    -0.641622
O      6.878108     6.455443     3.960157    -0.737840
O      5.133053     6.737775     2.678429    -0.593220
O      4.043452     8.047557     7.283708    -0.607421
O     10.952393     7.026403     6.501258    -0.695653
O      3.331636     8.550824     4.261427    -0.635047
O      5.423168     9.013920     4.682992    -0.641644

The following XYZ coordinates are in angstroms. Other properties are in atomic units.
The sperically averaged electron density of each atom fit to a function of the form exp(a - br)
eigen_1, eigen_2 and eigen_3 are the three eigenvalues of traceless quadrupole moment tensor
  atom number  atomic symbol              X              Y              Z     net charge C6 coefficient C8 coefficient C10 coefficient fluctuating dipole atomic polarizability isotropic forcefield polarizability              a              b squared Pearson coefficient          <r^3>          <r^4>         wp_QDO          m_QDO          q_QDO       dipole_x       dipole_y       dipole_z         dipole            Qxy            Qxz            Qyz     Q(x^2-y^2)  Q(3z^2 - R^2)        eigen_1        eigen_2        eigen_3 static polarizability      alpha(xx)      alpha(xy)      alpha(xz)      alpha(yy)      alpha(yz)      alpha(zz) atomic spin moment
            1             Ce       8.873218       6.186336       5.449580       1.905682     201.435224 0.58327429E+04  0.23624769E+06                                23.201815                           21.100315       1.650537       2.133952                    0.997902      98.950629     264.843673       0.528293       0.286244      -1.298338       0.002690      -0.017860       0.001314       0.018109       0.023763       0.007927      -0.018181      -0.091364      -0.143994      -0.055130      -0.022367       0.077498             25.624823      31.422145      -1.350063      -0.862218      20.572368       1.527516      24.879957           1.029259
            2             Ce       4.542812       6.559923       5.196003       1.905320     201.550976 0.58370342E+04  0.23646373E+06                                23.208792                           21.106447       1.650572       2.133794                    0.997911      98.989927     264.967942       0.528280       0.286200      -1.298395      -0.002675       0.019871      -0.000720       0.020063       0.020501       0.005790      -0.024774      -0.060858      -0.174336      -0.064684      -0.004917       0.069601             25.632705      31.431780      -1.349883      -0.862985      20.578535       1.528511      24.887799           1.029768
            3              H       5.485833       6.954451       8.929515       0.143955       0.981766 0.72499597E+01  0.69477014E+02                                 1.627784                            1.564467      -1.104954       2.355171                    0.996790       3.492475       9.674921       0.504862       1.265984      -0.710509      -0.008889       0.024419       0.001953       0.026060       0.000464      -0.000983      -0.000567      -0.009481      -0.005462      -0.004235      -0.001489       0.005724              1.663541       1.874740      -0.460912       0.131837       1.601087      -0.062479       1.514795          -0.000059
            4              H       5.705092       5.426232       9.191396       0.152402       0.997806 0.76214460E+01  0.72387502E+02                                 1.541898                            1.527933      -0.629980       2.586962                    0.999988       3.011723       7.744541       0.561406       1.148689      -0.743757      -0.004252      -0.020135       0.012295       0.023972       0.003080       0.000384      -0.001980      -0.013106      -0.001825      -0.007041      -0.000905       0.007946              1.538140       1.444562       0.243188      -0.021619       1.770217      -0.014653       1.399641           0.000061
            5              H       7.490501       5.853275      10.563612       0.100599       1.160339 0.92117921E+01  0.91481413E+02                                 1.673076                            1.652212      -0.696574       2.528752                    0.999606       3.333770       8.686234       0.555007       1.111267      -0.752040       0.009945      -0.026046       0.004653       0.028266      -0.004575       0.004050       0.000606      -0.012499       0.001180      -0.009581       0.001957       0.007623              1.670646       1.627714      -0.320093       0.066660       1.781793      -0.100460       1.602431           0.000006
            6              H       7.472800       7.373478      10.185694       0.099779       1.099084 0.85997312E+01  0.84760654E+02                                 1.672041                            1.642018      -0.671552       2.541759                    0.999601       3.405448       9.122257       0.528560       1.175716      -0.734403       0.008081       0.026615      -0.006795       0.028633       0.003927       0.000434      -0.002888      -0.013890       0.000471      -0.008225      -0.000521       0.008746              1.680675       1.743026       0.396077      -0.111416       1.725459      -0.036793       1.573539          -0.000020
            7              H       1.441025       3.257646       1.099689       0.099404       1.157082 0.91997986E+01  0.91409623E+02                                 1.678836                            1.658603      -0.641302       2.553777                    0.999864       3.321414       8.680163       0.549737       1.121341      -0.749713      -0.007751      -0.025972       0.010706       0.029142       0.005307       0.000017      -0.002063      -0.013284       0.003178      -0.009080       0.000599       0.008482              1.678651       1.564315       0.269361      -0.083595       1.860936      -0.147597       1.610702           0.000010
            8              H       1.322617       4.754649       0.649381       0.096689       1.052868 0.79416859E+01  0.76955512E+02                                 1.636183                            1.584321      -0.683068       2.533926                    0.999256       3.441891       9.228940       0.533303       1.185236      -0.730800      -0.008745       0.025394      -0.005855       0.027488      -0.003342       0.001860      -0.000704      -0.011751      -0.006602      -0.006312      -0.001682       0.007994              1.661476       1.812450      -0.441294       0.168226       1.621652      -0.097032       1.550325          -0.000004
            9              H       3.337794       5.171444       1.837428       0.142252       1.033466 0.78248154E+01  0.76285741E+02                                 1.678765                            1.622143      -1.069305       2.372391                    0.997047       3.480910       9.666234       0.498197       1.261059      -0.712547       0.006711       0.022256      -0.015211       0.027780      -0.000284      -0.000460      -0.002714      -0.015976       0.001356      -0.008250      -0.000410       0.008660              1.708173       1.813812       0.440719      -0.139240       1.735581      -0.062266       1.575124          -0.000103
           10              H       3.234637       3.722269       2.408031       0.140913       1.018244 0.78433467E+01  0.76368244E+02                                 1.664273                            1.627621      -0.709543       2.543204                    0.999472       3.345800       9.228356       0.496659       1.266590      -0.713105       0.005920      -0.023244      -0.001651       0.024042      -0.004935       0.004221      -0.001120      -0.008598       0.003046      -0.008345       0.000940       0.007405              1.683977       1.526483      -0.259280       0.114935       1.904550      -0.273442       1.620897           0.000048
           11              H      11.517628      10.383867       6.363930       0.093336       1.028405 0.75489079E+01  0.73609851E+02                                 1.729614                            1.636097      -0.938511       2.417053                    0.996063       3.747551      10.723931       0.472377       1.329735      -0.696749       0.002580      -0.028583       0.003035       0.028859      -0.001705      -0.002880      -0.003247      -0.010414      -0.002460      -0.007060       0.000069       0.006991              1.797126       1.368688      -0.190988      -0.032972       2.465706      -0.351155       1.556984          -0.000011
           12              H       2.769158       1.901520       6.418222       0.098086       1.213664 0.10108318E+02  0.10364714E+03                                 1.787562                            1.785005      -0.751825       2.499808                    0.999258       3.497688       9.529147       0.505355       1.182037      -0.734060       0.017560       0.018324       0.005269       0.025921       0.002877      -0.001914       0.004002       0.013456       0.011045      -0.010474       0.004183       0.006291              1.768769       1.894618       0.276159       0.150733       1.814378       0.142530       1.597310          -0.000001
           13              H      10.155710      11.773702       7.668013       0.135321       1.021556 0.76205025E+01  0.72500898E+02                                 1.567594                            1.527127      -0.620019       2.578507                    0.999995       3.121705       8.079405       0.560981       1.147619      -0.742651       0.008511       0.000316       0.020742       0.022423      -0.003676       0.002690       0.001591       0.003978       0.022323      -0.008384       0.000186       0.008198              1.576724       1.272499      -0.047375      -0.005856       1.421493      -0.135250       2.036180           0.000037
           14              H       9.353935      11.298994       6.407576       0.129302       1.149616 0.92031377E+01  0.92495943E+02                                 1.746419                            1.719908      -0.861588       2.463782                    0.998938       3.400304       9.275241       0.505607       1.205330      -0.727979      -0.013794      -0.009732      -0.014988       0.022574       0.000758       0.001743       0.005400       0.001074      -0.009572      -0.006984       0.001465       0.005519              1.744635       1.920137       0.309349       0.103805       1.818823       0.067715       1.494946          -0.000302
           15              H       7.930197       5.791808       1.716068       0.143961       0.981849 0.72507442E+01  0.69486432E+02                                 1.627867                            1.564543      -1.105174       2.355052                    0.996789       3.492673       9.675611       0.504853       1.265970      -0.710511       0.008885      -0.024414      -0.001957       0.026054       0.000469      -0.000986      -0.000566      -0.009474      -0.005458      -0.004236      -0.001485       0.005720              1.663628       1.874843      -0.460947       0.131842       1.601172      -0.062480       1.514870          -0.000138
           16              H       7.710938       7.320027       1.454187       0.152403       0.997925 0.76227192E+01  0.72403282E+02                                 1.542086                            1.528114      -0.629983       2.586964                    0.999988       3.011908       7.745446       0.561338       1.148770      -0.743737       0.004253       0.020136      -0.012296       0.023974       0.003079       0.000380      -0.001984      -0.013101      -0.001850      -0.007034      -0.000915       0.007950              1.538329       1.444735       0.243233      -0.021627       1.770443      -0.014659       1.399809           0.000070
           17              H       5.925529       6.892984       0.081971       0.100603       1.160237 0.92107299E+01  0.91468065E+02                                 1.672965                            1.652106      -0.696454       2.528812                    0.999607       3.333630       8.685686       0.555031       1.111254      -0.752044      -0.009947       0.026046      -0.004649       0.028266      -0.004576       0.004044       0.000609      -0.012495       0.001190      -0.009578       0.001957       0.007620              1.670534       1.627606      -0.320059       0.066655       1.781673      -0.100452       1.602324           0.000015
           18              H       5.943230       5.372781       0.459889       0.099772       1.099114 0.86000558E+01  0.84764764E+02                                 1.672080                            1.642056      -0.671607       2.541732                    0.999600       3.405517       9.122530       0.528550       1.175725      -0.734401      -0.008082      -0.026612       0.006797       0.028630       0.003926       0.000431      -0.002887      -0.013886       0.000479      -0.008223      -0.000519       0.008742              1.680714       1.743072       0.396092      -0.111420       1.725495      -0.036790       1.573577          -0.000050
           19              H      11.975005       9.488613       9.545894       0.099407       1.157045 0.91994024E+01  0.91404613E+02                                 1.678793                            1.658561      -0.641253       2.553801                    0.999864       3.321358       8.679938       0.549747       1.121333      -0.749715       0.007752       0.025970      -0.010707       0.029141       0.005305       0.000014      -0.002060      -0.013282       0.003188      -0.009080       0.000602       0.008478              1.678609       1.564273       0.269348      -0.083594       1.860886      -0.147593       1.610666           0.000019
           20              H      12.093413       7.991610       9.996202       0.096685       1.052897 0.79419837E+01  0.76959246E+02                                 1.636225                            1.584360      -0.683057       2.533930                    0.999256       3.441939       9.229169       0.533291       1.185251      -0.730796       0.008745      -0.025392       0.005853       0.027486      -0.003343       0.001858      -0.000703      -0.011747      -0.006591      -0.006310      -0.001680       0.007990              1.661519       1.812498      -0.441310       0.168231       1.621691      -0.097033       1.550369          -0.000014
           21              H      10.078236       7.574815       8.808155       0.142244       1.033569 0.78257126E+01  0.76295808E+02                                 1.678782                            1.622158      -1.069554       2.372248                    0.997046       3.481044       9.666331       0.498236       1.260938      -0.712572      -0.006706      -0.022248       0.015214       0.027774      -0.000289      -0.000461      -0.002713      -0.015972       0.001375      -0.008252      -0.000404       0.008656              1.708189       1.813830       0.440725      -0.139242       1.735595      -0.062266       1.575142          -0.000217
           22              H      10.181393       9.023990       8.237552       0.140906       1.018258 0.78433906E+01  0.76368062E+02                                 1.664221                            1.627571      -0.709583       2.543183                    0.999472       3.345745       9.227885       0.496696       1.266505      -0.713123      -0.005922       0.023244       0.001650       0.024043      -0.004936       0.004224      -0.001121      -0.008591       0.003051      -0.008346       0.000940       0.007406              1.683923       1.526436      -0.259267       0.114931       1.904485      -0.273431       1.620848           0.000054
           23              H       1.898402       2.362392       4.281653       0.093338       1.028402 0.75488766E+01  0.73609617E+02                                 1.729625                            1.636105      -0.938506       2.417056                    0.996063       3.747569      10.724058       0.472370       1.329755      -0.696745      -0.002578       0.028582      -0.003032       0.028857      -0.001702      -0.002881      -0.003242      -0.010419      -0.002447      -0.007061       0.000072       0.006988              1.797140       1.368694      -0.190978      -0.032977       2.465740      -0.351153       1.556985          -0.000004
           24              H      10.646872      10.844739       4.227361       0.098083       1.213974 0.10111781E+02  0.10369222E+03                                 1.787905                            1.785340      -0.752130       2.499661                    0.999255       3.498192       9.531166       0.505291       1.182077      -0.734049      -0.017556      -0.018317      -0.005269       0.025913       0.002873      -0.001916       0.003999       0.013459       0.011086      -0.010477       0.004183       0.006295              1.769108       1.894998       0.276234       0.150775       1.814732       0.142570       1.597595          -0.000072
           25              H       3.260320       0.972557       2.977570       0.135326       1.021561 0.76206007E+01  0.72502325E+02                                 1.567625                            1.527158      -0.620032       2.578507                    0.999995       3.121724       8.079576       0.560962       1.147651      -0.742643      -0.008511      -0.000315      -0.020745       0.022425      -0.003677       0.002690       0.001592       0.003979       0.022322      -0.008385       0.000187       0.008198              1.576755       1.272523      -0.047376      -0.005855       1.421520      -0.135253       2.036221           0.000025
           26              H       4.062095       1.447265       4.238007       0.129273       1.149709 0.92041732E+01  0.92509655E+02                                 1.746576                            1.720057      -0.861572       2.463775                    0.998940       3.400491       9.276147       0.505559       1.205402      -0.727963       0.013793       0.009723       0.014986       0.022569       0.000751       0.001745       0.005395       0.001094      -0.009532      -0.006977       0.001469       0.005508              1.744794       1.920324       0.309395       0.103820       1.818997       0.067722       1.495063          -0.000092
           27              C       7.020215       6.192862       7.880925       0.704140      21.771148 0.23399027E+03  0.47599496E+04                                 7.251364                            5.458071      -0.042884       2.058731                    0.999645      21.030476      58.137354       0.630652       0.477432      -1.018041       0.007381      -0.007262      -0.034225       0.035757       0.007241       0.021556       0.006625      -0.186994      -0.142866      -0.082906      -0.035023       0.117928              8.500068       9.270857      -0.964574      -1.420744       4.056896       0.599825      12.172452           0.000576
           28              C       6.161132       6.274424       9.076424      -0.346200      30.489913 0.43742087E+03  0.10285085E+05                                 8.470900                            6.869963      -0.077390       1.966293                    0.997648      29.852716      85.435634       0.643809       0.404614      -1.073383       0.058242       0.024751       0.082227       0.103759      -0.002080       0.016174      -0.004013      -0.056872       0.029673      -0.038767       0.013312       0.025455              9.864958       8.233582      -0.462042      -0.787276       6.171309       1.532972      15.189981          -0.000228
           29              C       6.910012       6.597808      10.342184      -0.153492      27.102936 0.39011864E+03  0.89128543E+04                                 7.842969                            6.475768       0.029081       2.001969                    0.999580      28.171189      79.434976       0.665072       0.403104      -1.074541      -0.102846      -0.005931      -0.028350       0.106847       0.000846       0.015076       0.015451      -0.043430       0.137639      -0.047161      -0.005555       0.052716              9.146862       6.925667      -0.080958      -0.751504       5.914617       1.863672      14.600301          -0.000104
           30              C       1.950493       4.056437       0.892100      -0.145827      26.782436 0.38540106E+03  0.87855536E+04                                 7.803081                            6.459731       0.060157       2.015555                    0.999632      28.028228      79.156520       0.661763       0.406020      -1.071725       0.103938       0.018270       0.026643       0.108843       0.007214       0.011545       0.016433      -0.040021       0.125568      -0.043142      -0.006246       0.049389              9.051603       6.987537      -0.310980      -0.357000       6.129937       1.916536      14.037335          -0.000090
           31              C       2.711020       4.481011       2.105696      -0.349313      31.005456 0.44890478E+03  0.10651573E+05                                 8.594771                            6.976060      -0.131001       1.945149                    0.997493      30.380847      88.093944       0.634964       0.406535      -1.069308      -0.070813      -0.022841      -0.082500       0.111096       0.001885       0.014666      -0.003474      -0.057585      -0.001722      -0.034942       0.005460       0.029482              9.988638       7.557653       0.056583      -0.509353       7.422694       2.727404      14.985566          -0.000242
           32              C       1.940783       4.992891       3.267129       0.687997      21.051816 0.23253533E+03  0.47345197E+04                                 7.109427                            5.460769       0.071864       2.094898                    0.999501      21.288225      59.346908       0.625560       0.480895      -1.013727      -0.010603       0.018288       0.025984       0.033497      -0.008986       0.029266      -0.070988      -0.119375      -0.013509      -0.075616      -0.034759       0.110376              8.224191       8.244323       0.639506      -1.110633       6.179292       3.212866      10.248959           0.000217
           33              C      11.393296      11.303979       6.082886      -0.156689      24.776212 0.40940245E+03  0.95461587E+04                                 7.538420                            6.802600      -0.100524       1.962592                    0.998810      29.185092      85.431944       0.619722       0.423868      -1.052325      -0.079957       0.036613      -0.043448       0.098089      -0.027088      -0.034525       0.015884       0.039745       0.040916      -0.040478      -0.018279       0.058757              7.958842       7.183811      -1.783712      -1.452918       8.611548       0.321566       8.081166          -0.000096
           34              C       9.409214       1.925461       6.702459      -0.340239      29.026689 0.45169186E+03  0.10715091E+05                                 8.171705                            6.985522      -0.019785       1.974003                    0.998455      30.441382      87.743818       0.637332       0.405123      -1.072157       0.077607      -0.014311      -0.044310       0.090504      -0.017290      -0.000715       0.027668       0.060130       0.028672      -0.051205       0.017181       0.034024              9.018769       7.952424      -2.214140      -1.054930      12.040399      -0.595147       7.063485          -0.000610
           35              C       9.149595       3.374679       6.322412       0.672839      20.122329 0.24046811E+03  0.49421711E+04                                 6.948645                            5.585166      -0.179236       2.011519                    0.999640      21.676042      60.909305       0.612632       0.486459      -1.009813       0.001950       0.017597      -0.004044       0.018160      -0.008516      -0.033791       0.046316       0.028000       0.262970      -0.071369      -0.038465       0.109834              7.818416       7.724177      -1.360299       0.519816      11.511539      -1.138443       4.219532          -0.000038
           36              C       6.395815       6.553397       2.764658       0.704170      21.771954 0.23399832E+03  0.47602241E+04                                 7.251861                            5.458376      -0.043528       2.058521                    0.999645      21.031622      58.143982       0.630588       0.477469      -1.018006      -0.007402       0.007262       0.034227       0.035764       0.007219       0.021562       0.006620      -0.187018      -0.142757      -0.082924      -0.034996       0.117920              8.500699       9.271650      -0.964660      -1.421083       4.057150       0.599880      12.173296           0.000570
           37              C       7.254898       6.471835       1.569159      -0.346230      30.491485 0.43744349E+03  0.10285815E+05                                 8.471319                            6.870217      -0.077621       1.966206                    0.997647      29.854093      85.442159       0.643783       0.404623      -1.073370      -0.058252      -0.024742      -0.082235       0.103770      -0.002090       0.016154      -0.004025      -0.056832       0.029601      -0.038729       0.013275       0.025454              9.865514       8.234073      -0.462059      -0.787594       6.171586       1.533086      15.190882          -0.000308
           38              C       6.506018       6.148451       0.303399      -0.153477      27.102707 0.39011263E+03  0.89126829E+04                                 7.842950                            6.475730       0.029040       2.001963                    0.999580      28.170868      79.433930       0.665072       0.403106      -1.074540       0.102836       0.005937       0.028358       0.106839       0.000841       0.015054       0.015461      -0.043402       0.137646      -0.047142      -0.005574       0.052715              9.146879       6.925627      -0.080920      -0.751554       5.914588       1.863729      14.600422          -0.000176
           39              C      11.465537       8.689822       9.753483      -0.145813      26.782301 0.38539761E+03  0.87854609E+04                                 7.803094                            6.459728       0.060133       2.015552                    0.999632      28.028064      79.156159       0.661759       0.406023      -1.071722      -0.103930      -0.018269      -0.026650       0.108837       0.007209       0.011530       0.016438      -0.039997       0.125589      -0.043130      -0.006262       0.049392              9.051655       6.987527      -0.311007      -0.357065       6.129923       1.916536      14.037513          -0.000136
           40              C      10.705010       8.265248       8.539887      -0.349331      31.005609 0.44890771E+03  0.10651624E+05                                 8.594706                            6.976022      -0.131099       1.945105                    0.997493      30.381004      88.093345       0.634976       0.406528      -1.069317       0.070822       0.022853       0.082500       0.111105       0.001882       0.014666      -0.003473      -0.057540      -0.001700      -0.034925       0.005469       0.029456              9.988570       7.557641       0.056578      -0.509418       7.422579       2.727285      14.985489          -0.000312
           41              C      11.475247       7.753368       7.378454       0.688011      21.051651 0.23253313E+03  0.47344189E+04                                 7.109164                            5.460578       0.071472       2.094763                    0.999501      21.287707      59.343273       0.625605       0.480866      -1.013752       0.010620      -0.018288      -0.025989       0.033506      -0.008968       0.029291      -0.070954      -0.119318      -0.013400      -0.075620      -0.034703       0.110324              8.223902       8.243878       0.639470      -1.110582       6.179084       3.212811      10.248744           0.000217
           42              C       2.022734       1.442280       4.562697      -0.156699      24.776629 0.40941172E+03  0.95464797E+04                                 7.538597                            6.802741      -0.100719       1.962523                    0.998809      29.186038      85.436664       0.619704       0.423876      -1.052315       0.079961      -0.036601       0.043450       0.098088      -0.027093      -0.034525       0.015888       0.039752       0.040991      -0.040497      -0.018269       0.058765              7.959033       7.184101      -1.783690      -1.452948       8.611766       0.321590       8.081231          -0.000109
           43              C       4.006816      10.820798       3.943124      -0.340266      29.027326 0.45170379E+03  0.10715461E+05                                 8.171799                            6.985585      -0.019813       1.973979                    0.998456      30.442093      87.746640       0.637332       0.405119      -1.072158      -0.077597       0.014314       0.044310       0.090496      -0.017311      -0.000704       0.027663       0.060144       0.028744      -0.051222       0.017196       0.034026              9.018880       7.952633      -2.214140      -1.054932      12.040540      -0.595144       7.063466          -0.000510
           44              C       4.266435       9.371580       4.323171       0.672879      20.122953 0.24047737E+03  0.49423784E+04                                 6.948566                            5.585103      -0.179165       2.011520                    0.999640      21.676360      60.909071       0.612668       0.486429      -1.009834      -0.001933      -0.017593       0.004029       0.018151      -0.008510      -0.033782       0.046342       0.027972       0.262910      -0.071363      -0.038463       0.109827              7.818338       7.724040      -1.360302       0.519806      11.511506      -1.138411       4.219468           0.000025
           45              O       6.537922       6.290816       6.685426      -0.737773      47.832816 0.72192622E+03  0.18636219E+05                                10.395564                            8.269316       0.145665       2.050837                    0.997826      30.690224      82.931590       0.667980       0.355204      -1.144820       0.020274      -0.003745       0.052371       0.056283       0.005539       0.029640      -0.004010      -0.140800       0.111811      -0.095912       0.043064       0.052848             12.099825      11.735813      -1.538511       4.137649       6.332805      -0.605027      18.230858          -0.004389
           46              O       8.282977       6.008484       7.967154      -0.593094      31.461527 0.49879139E+03  0.11720600E+05                                 7.774074                            6.808438       0.606898       2.243549                    0.997074      27.479391      70.478076       0.747942       0.348504      -1.152114      -0.003102      -0.042529       0.036210       0.055942      -0.007351      -0.000973       0.007556       0.013302      -0.306685      -0.102619       0.041494       0.061124              8.428765      12.644220      -0.901978      -0.928099       5.511689       0.819349       7.130387          -0.004253
           47              O       9.372578       4.698702       3.361875      -0.607313      31.391138 0.52420237E+03  0.12491878E+05                                 7.798033                            7.029785       0.570774       2.229730                    0.995599      27.926883      72.512722       0.727044       0.353522      -1.146147      -0.000494      -0.049196      -0.026003       0.055648       0.010934      -0.001355      -0.064711       0.070397      -0.163577      -0.100172       0.034220       0.065952              8.292452      11.808723       0.300235      -0.767062       5.798055       0.049903       7.270578          -0.003945
           48              O       2.463637       5.719856       4.144325      -0.695753      48.578451 0.70774821E+03  0.18219762E+05                                10.591549                            8.267650       0.059922       2.032533                    0.996656      30.097291      81.800858       0.656940       0.362173      -1.136776      -0.022539      -0.006925      -0.043779       0.049725      -0.000128       0.036390      -0.015219      -0.130535       0.084054      -0.090589       0.029492       0.061097             12.523494      11.361005       4.239196       3.109358      11.958899       6.156757      14.250576          -0.003548
           49              O      10.084394       4.195435       6.384156      -0.635121      32.722055 0.55331805E+03  0.13416806E+05                                 8.077586                            7.285099       0.269910       2.115759                    0.996584      28.797662      76.383264       0.702271       0.359689      -1.136805      -0.003574      -0.043108       0.025551       0.050239       0.054762      -0.035583       0.026066      -0.058251       0.104996      -0.094444       0.042565       0.051879              8.571539       8.215037       2.492468      -0.159316      11.893619       0.014636       5.605959          -0.005251
           50              O       7.992862       3.732339       5.962591      -0.641622      31.472980 0.52593367E+03  0.12564361E+05                                 7.769993                            7.009426       0.585903       2.206690                    0.997980      28.843571      75.394838       0.731866       0.350320      -1.146847       0.001670      -0.037646       0.015413       0.040713      -0.072665       0.006076       0.015979       0.082780       0.166290      -0.113031       0.053687       0.059343              8.209133      11.083231      -2.754760       0.895947       8.069837      -0.616428       5.474330          -0.005351
           51              O       6.878108       6.455443       3.960157      -0.737840      47.844161 0.72213236E+03  0.18643033E+05                                10.397483                            8.270721       0.144688       2.050496                    0.997821      30.693599      82.946383       0.667890       0.355223      -1.144794      -0.020465       0.003738      -0.052431       0.056407       0.005338       0.029343      -0.003951      -0.140722       0.111538      -0.095692       0.042873       0.052819             12.102162      11.738535      -1.538946       4.138550       6.333828      -0.605212      18.234124          -0.004428
           52              O       5.133053       6.737775       2.678429      -0.593220      31.470291 0.49896237E+03  0.11725662E+05                                 7.775526                            6.809590       0.607729       2.243702                    0.997091      27.483461      70.492434       0.747879       0.348502      -1.152111       0.003097       0.042609      -0.036381       0.056113      -0.007429      -0.000814       0.007609       0.013272      -0.307010      -0.102731       0.041509       0.061222              8.430443      12.646954      -0.902200      -0.928404       5.512589       0.819529       7.131786          -0.004235
           53              O       4.043452       8.047557       7.283708      -0.607421      31.395782 0.52430797E+03  0.12494986E+05                                 7.798525                            7.030273       0.570448       2.229506                    0.995607      27.930610      72.523382       0.727056       0.353500      -1.146168       0.000495       0.049290       0.026120       0.055786       0.011044      -0.001254      -0.064778       0.070460      -0.163700      -0.100276       0.034245       0.066031              8.292943      11.809164       0.300160      -0.767245       5.798399       0.049955       7.271266          -0.003889
           54              O      10.952393       7.026403       6.501258      -0.695653      48.561053 0.70744140E+03  0.18209745E+05                                10.588948                            8.265758       0.061399       2.033119                    0.996656      30.091232      81.777511       0.657032       0.362165      -1.136792       0.022636       0.007033       0.043746       0.049755      -0.000348       0.036093      -0.015312      -0.130044       0.083703      -0.090144       0.029114       0.061030             12.520311      11.357651       4.237808       3.108513      11.955950       6.155218      14.247331          -0.003589
           55              O       3.331636       8.550824       4.261427      -0.635047      32.719657 0.55326544E+03  0.13415259E+05                                 8.077435                            7.284957       0.268632       2.115408                    0.996571      28.795536      76.377729       0.702245       0.359709      -1.136785       0.003614       0.042981      -0.025508       0.050111       0.054800      -0.035650       0.025983      -0.058614       0.104776      -0.094532       0.042716       0.051815              8.571401       8.214842       2.492380      -0.159287      11.893543       0.014730       5.605817          -0.005268
           56              O       5.423168       9.013920       4.682992      -0.641644      31.472576 0.52592698E+03  0.12564148E+05                                 7.769870                            7.009339       0.585837       2.206665                    0.997978      28.843709      75.394787       0.731878       0.350316      -1.146851      -0.001619       0.037604      -0.015403       0.040669      -0.072779       0.006137       0.016003       0.082668       0.166311      -0.113115       0.053764       0.059351              8.208998      11.082959      -2.754716       0.895895       8.069790      -0.616372       5.474243          -0.005258

******************************************************
Auxiliary information for the entire system
The total spin magnetic moment of the unit cell is   2.003527
The total net atomic charge of the unit cell is   0.000000
Accuracy of reproducing the electrostatic potential in the unit cell:
  The inner radius (bohr) =    5.0000
  The outer radius (bohr) =   12.0000
  Valid grid points have density less than (e/(bohr^3)) =    0.0001
  The number of valid grid points were=        35444
  The rms potential error without charges in kcal/mol is=      4.82695
  The rms potential error with partial charges in kcal/mol is=      1.06140
  The RRMSE value at monopole order=      0.21989
  The rms potential error with partial charges and cloud penetration in kcal/mol is=      1.07418
  The RRMSE value at monopole order with cloud penetration is=      0.22254
  The rms potential error with partial charges and atomic dipoles in kcal/mol is=      0.37601
  The RRMSE value at dipole order=      0.07790
  The rms potential error with partial charges, atomic dipoles and cloud penetration in kcal/mol is=      0.36233
  The RRMSE value at dipole order with cloud penetration=      0.07506

******************************************************
The electron densities and ab initio electrostatic potential were computed in VASP using the PBE functional and
projector augmented wave method. See the main text of the journal article for a description of computational details.
The atomic charges, dipoles, and quadrupoles were computed with the DDEC6 method as described in
(a) T. A. Manz and N. Gabaldon Limas, RSC Adv. 6 (2016) 47771-47801 DOI: 10.1039/c6ra04656h
(b) N. Gabaldon Limas and T. A. Manz, RSC Adv. 8 (2018) 2678-2707 DOI: 10.1039/c7ra11829e.
For each atom in the material, the electron cloud parameters were fit to the spherically averaged atom-in-material
electron density using radial positions for which this density was between 10^-4 and 10^-2 electrons per cubic bohr.
The polarizabilities, dispersion coefficients, and quantum Drude oscillator (QDO) parameters were fit using the MCLF method.
The magnetic structure of the system was optimized in VASP from the default ferromagnetic initial guess using spin polarization.
The atomic spin moments (ASMs) were computed on this optimized magnetic structure using the DDEC6 partition as inputs
to the method of T. A. Manz and D. S. Sholl, J. Chem. Theory Comput. 7 (2011) 4146-4164 DOI: 10.1021/ct200539n.
The RMSE and RRMSE were computed using a uniform grid with Ewald summation.
