# Supplementary material for: A collection of forcefield precursors for metal–organic frameworks
Source: RSC Adv. 2019 Nov 13;9(63):36492–507. doi: 10.1039/c9ra07327b (PMC9075174; doi:10.1039/c9ra07327b)
Supplement: RA-009-C9RA07327B-s6224 [file RA-009-C9RA07327B-s6224.xyz]

  113
jmolscript: load "" {1 1 1} spacegroup "x,y,z" unitcell [{      9.758000     0.000000     0.000000 }, {     -4.621713    10.954993     0.000000 }, {     -2.398772    -2.607904    14.801795 }]
Zn    -4.686122     9.631431     3.041621     0.742454
Zn     0.284713     8.633277     6.385790     0.663698
Zn    -4.683045     6.727410    12.297183     0.733932
Zn     7.423637    -1.284342    11.760174     0.742454
Zn     2.452802    -0.286188     8.416005     0.663698
Zn     7.420560     1.619679     2.504612     0.733932
Zn     4.879000     0.000000     0.000000     0.932223
H      2.586018    -0.003955     2.124058     0.102970
H      2.872782     6.444984    14.610852     0.118648
H      3.183061     8.530649     5.266479     0.111200
H      5.190535     0.279323     4.396133     0.104258
H     -1.811506     8.440260     4.026088     0.114610
H      0.424993    -0.197382     5.988806     0.112478
H      5.072924     5.159820     2.449697     0.125216
H      1.385236     6.434119     1.484620     0.110712
H      0.717464     4.243683     1.114575     0.111121
H      2.298094     2.520415     1.264073     0.103537
H     -0.065392     4.575570     4.795782     0.124960
H      3.503839     4.737859     6.579398     0.115033
H      4.008353     2.642355     5.794903     0.106468
H      2.502425     1.526838     4.459781     0.097466
H      0.151497     8.351044    12.677737     0.102970
H     -0.135267     1.902105     0.190943     0.118648
H     -0.445546    -0.183560     9.535316     0.111200
H     -2.453020     8.067766    10.405662     0.104258
H      4.549021    -0.093171    10.775707     0.114611
H      2.312522     8.544471     8.812989     0.112478
H     -2.335409     3.187269    12.352098     0.125216
H      1.352279     1.912970    13.317175     0.110712
H      2.020051     4.103406    13.687220     0.111121
H      0.439421     5.826674    13.537722     0.103537
H      2.802907     3.771519    10.006013     0.124960
H     -0.766324     3.609230     8.222397     0.115032
H     -1.270838     5.704734     9.006892     0.106468
H      0.235090     6.820251    10.342014     0.097466
C     -2.407823    10.542656     1.376567     0.157826
C     -3.743798     9.512798     0.127295     0.174109
C      2.768360     9.274743     4.891993     0.162039
C      5.977792    -0.214538     4.419816     0.133106
C     -2.167651     8.983751     4.690689     0.154775
C      1.159845    -0.718951     5.759378     0.159681
C      4.848448     2.576829     2.007123     0.604538
C      3.761809     7.432870     2.189185     0.570386
C      3.844092     3.684323     1.876868    -0.043665
C      4.210434     4.982445     2.150701    -0.116525
C      3.315250     6.032137     1.987881    -0.018169
C      1.996384     5.740775     1.589713    -0.087086
C      1.597340     4.432533     1.348444    -0.087330
C      2.541527     3.395829     1.462417    -0.092119
C      0.059537     2.193086     3.644202     0.589357
C      1.416607     6.290431     6.173829     0.577838
C      1.048133     2.946606     4.490865    -0.028548
C      0.763637     4.194811     4.973403    -0.111922
C      1.691419     4.900386     5.725334    -0.023696
C      2.891190     4.289159     6.042093    -0.081708
C      3.194035     3.037563     5.578797    -0.085950
C      2.290791     2.368399     4.794301    -0.113313
C      5.145338    -2.195567    13.425228     0.157826
C      6.481313    -1.165709    14.674500     0.174110
C     -0.030845    -0.927654     9.909802     0.162039
C     -3.240277     8.561627    10.381979     0.133106
C      4.905166    -0.636662    10.111106     0.154774
C      1.577670     9.066040     9.042417     0.159681
C     -2.110933     5.770260    12.794672     0.604538
C     -1.024294     0.914219    12.612610     0.570386
C     -1.106577     4.662766    12.924927    -0.043665
C     -1.472919     3.364644    12.651094    -0.116525
C     -0.577735     2.314952    12.813914    -0.018169
C      0.741131     2.606314    13.212082    -0.087086
C      1.140175     3.914556    13.453351    -0.087330
C      0.195988     4.951260    13.339378    -0.092119
C      2.677978     6.154003    11.157593     0.589357
C      1.320908     2.056658     8.627966     0.577838
C      1.689382     5.400483    10.310930    -0.028548
C      1.973878     4.152278     9.828392    -0.111922
C      1.046096     3.446703     9.076461    -0.023696
C     -0.153675     4.057930     8.759702    -0.081707
C     -0.456520     5.309526     9.222998    -0.085950
C      0.446724     5.978690    10.007494    -0.113313
N     -1.795982    10.490716     0.210185    -0.211767
N     -5.082740     7.199875    14.187521    -0.181974
N     -3.620377     9.952286     1.388408    -0.275516
N      3.360018    10.084813     4.018687    -0.177850
N      7.046125     0.087121     3.721171    -0.175215
N      1.522791     9.640126     5.174708    -0.290209
N     -1.553925     9.249626     5.830427    -0.192841
N      2.203326    -0.891704     6.540913    -0.186552
N     -3.350384     9.579700     4.597438    -0.287154
N      4.533497    -2.143627    14.591610    -0.211767
N      7.820255     1.147214     0.614274    -0.181974
N      6.357892    -1.605197    13.413387    -0.275516
N     -0.622503    -1.737724    10.783108    -0.177850
N     -4.308610     8.259968    11.080624    -0.175215
N      1.214724    -1.293037     9.627087    -0.290209
N      4.291440    -0.902537     8.971368    -0.192841
N      0.534189     9.238793     8.260882    -0.186552
N      6.087899    -1.232611    10.204357    -0.287154
O      4.596362     1.422266     1.645960    -0.617926
O      5.985141     2.931576     2.480781    -0.508412
O      4.795009     7.628255     2.914473    -0.576111
O      3.185420     8.385728     1.605995    -0.604472
O      0.318797     1.079577     3.217910    -0.602657
O     -1.040109     2.797533     3.365928    -0.540668
O      0.259442     6.767329     5.842268    -0.563515
O      2.226467     6.952288     6.813266    -0.565656
O     -1.858847     6.924823    13.155835    -0.617926
O     -3.247626     5.415513    12.321014    -0.508412
O     -2.057494     0.718835    11.887322    -0.576111
O     -0.447905    -0.038639    13.195800    -0.604472
O      2.418718     7.267512    11.583885    -0.602657
O      3.777624     5.549556    11.435867    -0.540668
O      2.478073     1.579760     8.959527    -0.563515
O      0.511048     1.394801     7.988529    -0.565656

The following XYZ coordinates are in angstroms. Other properties are in atomic units.
The sperically averaged electron density of each atom fit to a function of the form exp(a - br)
eigen_1, eigen_2 and eigen_3 are the three eigenvalues of traceless quadrupole moment tensor
  atom number  atomic symbol              X              Y              Z     net charge C6 coefficient C8 coefficient C10 coefficient fluctuating dipole atomic polarizability isotropic forcefield polarizability              a              b squared Pearson coefficient          <r^3>          <r^4>         wp_QDO          m_QDO          q_QDO       dipole_x       dipole_y       dipole_z         dipole            Qxy            Qxz            Qyz     Q(x^2-y^2)  Q(3z^2 - R^2)        eigen_1        eigen_2        eigen_3 static polarizability      alpha(xx)      alpha(xy)      alpha(xz)      alpha(yy)      alpha(yz)      alpha(zz) atomic spin moment
            1             Zn      -4.686122       9.631431       3.041621       0.742454     113.672215 0.22070908E+04  0.73130595E+05                                19.057505                           15.369852       0.348664       1.942569                    0.996880      49.526139     137.583179       0.460550       0.401375      -1.143897      -0.011338       0.009377      -0.022085       0.026537       0.009679       0.039273      -0.017785      -0.113268      -0.150586      -0.083641      -0.000635       0.084276             22.823387      24.301283       5.838820      -2.871525      20.854879       1.882547      23.313999          -0.000003
            2             Zn       0.284713       8.633277       6.385790       0.663698     105.948618 0.22037076E+04  0.72963199E+05                                18.019292                           15.184762       0.458629       1.964835                    0.996998      50.725293     140.689013       0.471480       0.392368      -1.150836       0.010889      -0.072465      -0.006371       0.073555      -0.010391       0.001690       0.008808      -0.006406      -0.068268      -0.025224       0.002130       0.023093             20.623144      19.523958      -3.641821      -2.093190      20.063781      -0.439496      22.281692          -0.000006
            3             Zn      -4.683045       6.727410      12.297183       0.733932     102.657185 0.21295394E+04  0.70025048E+05                                17.868842                           15.089272       0.226997       1.909270                    0.997430      49.561892     137.750444       0.464575       0.400943      -1.142698      -0.004217      -0.087652      -0.030978       0.093061      -0.013404       0.007244       0.022655       0.002567      -0.143903      -0.056045       0.017208       0.038837             20.458584      23.725680      -1.132289       3.008658      15.903939      -2.016996      21.746131          -0.000007
            4             Zn       7.423637      -1.284342      11.760174       0.742454     113.672217 0.22070911E+04  0.73130608E+05                                19.057506                           15.369853       0.348664       1.942569                    0.996880      49.526139     137.583179       0.460550       0.401375      -1.143897       0.011338      -0.009377       0.022085       0.026537       0.009679       0.039273      -0.017785      -0.113268      -0.150586      -0.083641      -0.000635       0.084276             22.823386      24.301284       5.838818      -2.871526      20.854875       1.882546      23.314001          -0.000003
            5             Zn       2.452802      -0.286188       8.416005       0.663698     105.948623 0.22037078E+04  0.72963204E+05                                18.019293                           15.184762       0.458629       1.964835                    0.996998      50.725294     140.689019       0.471480       0.392368      -1.150836      -0.010889       0.072465       0.006371       0.073555      -0.010391       0.001690       0.008808      -0.006406      -0.068268      -0.025224       0.002130       0.023093             20.623145      19.523959      -3.641821      -2.093190      20.063782      -0.439496      22.281694          -0.000006
            6             Zn       7.420560       1.619679       2.504612       0.733932     102.657178 0.21295393E+04  0.70025041E+05                                17.868841                           15.089272       0.226997       1.909270                    0.997430      49.561890     137.750437       0.464575       0.400943      -1.142698       0.004217       0.087652       0.030978       0.093061      -0.013404       0.007244       0.022655       0.002567      -0.143903      -0.056045       0.017208       0.038837             20.458582      23.725679      -1.132289       3.008658      15.903939      -2.016996      21.746130          -0.000007
            7             Zn       4.879000       0.000000       0.000000       0.932223      96.404357 0.18116137E+04  0.57202001E+05                                17.500883                           14.234760       0.487020       2.010573                    0.998819      45.519014     123.910425       0.462482       0.419436      -1.130063      -0.000000      -0.000000      -0.000000       0.000000      -0.117777       0.025606      -0.175212      -0.360530       0.457296      -0.293275      -0.028407       0.321683             20.471131      29.115264       1.228381      -3.303253      17.089207       5.423232      15.208921          -0.000010
            8              H       2.586018      -0.003955       2.124058       0.102970       1.109683 0.77797446E+01  0.76920673E+02                                 1.854391                            1.692729      -1.325957       2.251148                    0.994016       3.838111      11.291148       0.448526       1.381150      -0.685807       0.016698       0.028129       0.041882       0.053143       0.007120       0.006224       0.010154       0.007177       0.032125      -0.014845      -0.003808       0.018653              1.935931       1.715281       0.264093       0.329550       1.780575       0.429350       2.311938          -0.000001
            9              H       2.872782       6.444984      14.610852       0.118648       0.928026 0.62152937E+01  0.57780459E+02                                 1.624745                            1.496757      -0.895972       2.470343                    0.999013       3.393833       9.509321       0.487433       1.351674      -0.693308      -0.046619      -0.028414      -0.017530       0.057341       0.010436       0.005820       0.008067       0.013782       0.003108      -0.014530      -0.002626       0.017156              1.699000       2.004288       0.519641       0.291964       1.602501       0.191249       1.490210           0.000002
           10              H       3.183061       8.530649       5.266479       0.111200       1.112043 0.81016905E+01  0.80116344E+02                                 1.797405                            1.684251      -1.077637       2.371293                    0.997287       3.585851      10.211442       0.471728       1.313013      -0.701503       0.024430      -0.043950       0.019774       0.054032      -0.010935       0.004088      -0.005505       0.006011      -0.022993      -0.010542      -0.006405       0.016947              1.828457       1.625192      -0.263741       0.089772       2.194360      -0.418641       1.665819          -0.000003
           11              H       5.190535       0.279323       4.396133       0.104258       1.043080 0.70572596E+01  0.67538215E+02                                 1.737215                            1.580609      -0.966471       2.426887                    0.997746       3.500377       9.861727       0.482113       1.327529      -0.698366      -0.043947       0.030079       0.000525       0.053258      -0.013085      -0.005998      -0.009184       0.010514      -0.032637      -0.020795       0.001252       0.019543              1.816426       2.333397      -0.594683      -0.007547       1.729145      -0.082885       1.386735          -0.000002
           12              H      -1.811506       8.440260       4.026088       0.114610       1.137275 0.80549477E+01  0.78328775E+02                                 1.740274                            1.619578      -0.782756       2.521428                    0.999669       3.207204       8.614454       0.515792       1.221160      -0.725374       0.015267      -0.038184      -0.037196       0.055450      -0.010955       0.000690       0.017013       0.006453       0.021015      -0.022402       0.002215       0.020187              1.771688       1.612062      -0.278840      -0.250026       1.754477       0.420744       1.948524          -0.000006
           13              H       0.424993      -0.197382       5.988806       0.112478       1.092970 0.79674938E+01  0.78828368E+02                                 1.807828                            1.694722      -1.236544       2.304669                    0.994857       3.644480      10.540594       0.457972       1.351782      -0.693172      -0.043330       0.033953       0.011390       0.056214      -0.017421      -0.003455       0.001865       0.015619      -0.016503      -0.016350      -0.006041       0.022391              1.841354       2.102061      -0.414996      -0.159374       1.788080       0.174421       1.633921          -0.000002
           14              H       5.072924       5.159820       2.449697       0.125216       1.109265 0.84776896E+01  0.83802651E+02                                 1.710605                            1.657994      -1.225666       2.302297                    0.995993       3.465664       9.496642       0.509573       1.215961      -0.723532       0.037523       0.008071       0.016213       0.041665       0.006037       0.005849      -0.000383       0.020999      -0.011647      -0.010793      -0.004850       0.015643              1.701898       2.026181       0.076636       0.233063       1.666690       0.054907       1.412822          -0.000004
           15              H       1.385236       6.434119       1.484620       0.110712       1.114947 0.85401259E+01  0.84483699E+02                                 1.719029                            1.667198      -1.011991       2.397497                    0.997750       3.414994       9.328420       0.507290       1.220510      -0.723636      -0.027661       0.026350      -0.005833       0.038646      -0.007106       0.004852       0.002455       0.014983      -0.040731      -0.015379      -0.002161       0.017541              1.718961       1.722041      -0.359553       0.062036       1.989153      -0.076112       1.445689          -0.000004
           16              H       0.717464       4.243683       1.114575       0.111121       1.066028 0.78749556E+01  0.76502944E+02                                 1.688075                            1.615711      -0.734917       2.529042                    0.999729       3.330277       9.077831       0.507184       1.243113      -0.718791      -0.037564      -0.004934      -0.008397       0.038806      -0.003429       0.007717       0.004303       0.005576      -0.054142      -0.020849       0.006441       0.014408              1.709793       2.130649       0.280887       0.204730       1.527236       0.045933       1.471495          -0.000001
           17              H       2.298094       2.520415       1.264073       0.103537       0.946711 0.68530093E+01  0.65949801E+02                                 1.696086                            1.609858      -1.257775       2.278543                    0.993411       3.853879      11.356954       0.448796       1.418159      -0.678118      -0.012050      -0.034686      -0.010786       0.038270       0.005493       0.006463       0.004217      -0.003801      -0.037290      -0.014869       0.000847       0.014022              1.742365       1.533337       0.239424       0.081674       2.249362       0.148026       1.444396           0.000001
           18              H      -0.065392       4.575570       4.795782       0.124960       1.129476 0.88091523E+01  0.88221109E+02                                 1.756345                            1.710629      -1.305295       2.266713                    0.995458       3.536585       9.864541       0.490974       1.245687      -0.716706      -0.036194       0.015629      -0.006138       0.039899      -0.008089       0.001482      -0.003410       0.018723      -0.017880      -0.010918      -0.004746       0.015664              1.739836       1.967389      -0.234240       0.148330       1.733965       0.074674       1.518153          -0.000003
           19              H       3.503839       4.737859       6.579398       0.115033       1.102885 0.82145830E+01  0.79858480E+02                                 1.658571                            1.597055      -0.905170       2.448583                    0.998950       3.262501       8.614465       0.541109       1.164356      -0.737883       0.027704       0.014726       0.023597       0.039258      -0.000725       0.012608       0.003581       0.018177      -0.009668      -0.012886      -0.005311       0.018197              1.659867       1.654914       0.211939       0.284174       1.647350       0.275387       1.677338          -0.000006
           20              H       4.008353       2.642355       5.794903       0.106468       1.071889 0.76851131E+01  0.73435330E+02                                 1.627407                            1.543571      -0.714910       2.531804                    0.999896       3.193524       8.344512       0.551337       1.162611      -0.738580       0.031825      -0.011822       0.011173       0.035741      -0.003970       0.012098       0.009579       0.004926      -0.028601      -0.020543       0.006867       0.013677              1.651297       1.996232      -0.387752       0.146750       1.561203      -0.056309       1.396455          -0.000005
           21              H       2.502425       1.526838       4.459781       0.097466       0.973173 0.70649639E+01  0.68091409E+02                                 1.691296                            1.606565      -1.019317       2.384505                    0.996493       3.744332      10.823916       0.463880       1.369991      -0.688199       0.009737      -0.031674      -0.013273       0.035696      -0.010156       0.002267       0.008122      -0.006784      -0.023355      -0.014434      -0.001441       0.015875              1.734332       1.468603      -0.153415      -0.042895       2.175551       0.286017       1.558842           0.000001
           22              H       0.151497       8.351044      12.677737       0.102970       1.109683 0.77797454E+01  0.76920681E+02                                 1.854391                            1.692729      -1.325957       2.251148                    0.994016       3.838111      11.291147       0.448526       1.381150      -0.685807      -0.016698      -0.028129      -0.041882       0.053143       0.007120       0.006224       0.010154       0.007177       0.032125      -0.014845      -0.003808       0.018653              1.935931       1.715281       0.264093       0.329550       1.780575       0.429350       2.311938          -0.000001
           23              H      -0.135267       1.902105       0.190943       0.118648       0.928027 0.62152968E+01  0.57780498E+02                                 1.624746                            1.496757      -0.895972       2.470343                    0.999013       3.393834       9.509327       0.487432       1.351675      -0.693308       0.046619       0.028414       0.017530       0.057341       0.010436       0.005820       0.008067       0.013782       0.003108      -0.014530      -0.002626       0.017156              1.699001       2.004290       0.519641       0.291964       1.602502       0.191250       1.490211           0.000002
           24              H      -0.445546      -0.183560       9.535316       0.111200       1.112043 0.81016891E+01  0.80116328E+02                                 1.797405                            1.684250      -1.077636       2.371293                    0.997287       3.585851      10.211442       0.471728       1.313013      -0.701503      -0.024430       0.043950      -0.019774       0.054032      -0.010936       0.004088      -0.005505       0.006011      -0.022993      -0.010542      -0.006405       0.016947              1.828457       1.625192      -0.263741       0.089772       2.194359      -0.418641       1.665819          -0.000003
           25              H      -2.453020       8.067766      10.405662       0.104258       1.043080 0.70572603E+01  0.67538221E+02                                 1.737215                            1.580609      -0.966471       2.426887                    0.997746       3.500377       9.861726       0.482113       1.327529      -0.698366       0.043947      -0.030079      -0.000525       0.053258      -0.013085      -0.005998      -0.009184       0.010514      -0.032637      -0.020795       0.001252       0.019543              1.816425       2.333396      -0.594683      -0.007547       1.729145      -0.082885       1.386735          -0.000002
           26              H       4.549021      -0.093171      10.775707       0.114611       1.137275 0.80549478E+01  0.78328780E+02                                 1.740274                            1.619578      -0.782756       2.521428                    0.999669       3.207204       8.614455       0.515792       1.221160      -0.725374      -0.015267       0.038184       0.037196       0.055450      -0.010955       0.000690       0.017013       0.006453       0.021015      -0.022402       0.002215       0.020187              1.771688       1.612062      -0.278840      -0.250026       1.754477       0.420744       1.948524          -0.000006
           27              H       2.312522       8.544471       8.812989       0.112478       1.092970 0.79674938E+01  0.78828368E+02                                 1.807828                            1.694722      -1.236543       2.304669                    0.994857       3.644480      10.540594       0.457972       1.351782      -0.693172       0.043330      -0.033953      -0.011390       0.056214      -0.017421      -0.003455       0.001865       0.015619      -0.016503      -0.016350      -0.006041       0.022391              1.841354       2.102061      -0.414996      -0.159374       1.788080       0.174421       1.633921          -0.000002
           28              H      -2.335409       3.187269      12.352098       0.125216       1.109266 0.84776938E+01  0.83802702E+02                                 1.710606                            1.657994      -1.225666       2.302297                    0.995993       3.465665       9.496645       0.509573       1.215961      -0.723532      -0.037523      -0.008071      -0.016213       0.041665       0.006037       0.005849      -0.000383       0.020998      -0.011647      -0.010793      -0.004850       0.015643              1.701898       2.026182       0.076636       0.233063       1.666690       0.054907       1.412822          -0.000004
           29              H       1.352279       1.912970      13.317175       0.110712       1.114948 0.85401299E+01  0.84483745E+02                                 1.719029                            1.667198      -1.011992       2.397496                    0.997750       3.414995       9.328422       0.507290       1.220509      -0.723636       0.027661      -0.026350       0.005833       0.038646      -0.007106       0.004852       0.002455       0.014983      -0.040731      -0.015379      -0.002161       0.017541              1.718961       1.722041      -0.359553       0.062036       1.989153      -0.076112       1.445689          -0.000004
           30              H       2.020051       4.103406      13.687220       0.111121       1.066028 0.78749607E+01  0.76503010E+02                                 1.688076                            1.615712      -0.734918       2.529041                    0.999729       3.330278       9.077836       0.507184       1.243113      -0.718791       0.037564       0.004934       0.008396       0.038806      -0.003429       0.007717       0.004303       0.005576      -0.054142      -0.020849       0.006441       0.014408              1.709794       2.130651       0.280887       0.204730       1.527237       0.045933       1.471496          -0.000001
           31              H       0.439421       5.826674      13.537722       0.103537       0.946712 0.68530161E+01  0.65949882E+02                                 1.696087                            1.609858      -1.257776       2.278543                    0.993411       3.853881      11.356961       0.448796       1.418159      -0.678118       0.012050       0.034686       0.010786       0.038270       0.005493       0.006463       0.004217      -0.003801      -0.037290      -0.014869       0.000847       0.014022              1.742366       1.533338       0.239425       0.081674       2.249363       0.148026       1.444397           0.000001
           32              H       2.802907       3.771519      10.006013       0.124960       1.129477 0.88091622E+01  0.88221229E+02                                 1.756346                            1.710630      -1.305296       2.266713                    0.995458       3.536587       9.864546       0.490975       1.245686      -0.716706       0.036194      -0.015629       0.006138       0.039899      -0.008089       0.001482      -0.003410       0.018723      -0.017880      -0.010918      -0.004746       0.015664              1.739836       1.967389      -0.234240       0.148330       1.733966       0.074674       1.518154          -0.000003
           33              H      -0.766324       3.609230       8.222397       0.115032       1.102887 0.82146076E+01  0.79858781E+02                                 1.658574                            1.597058      -0.905173       2.448581                    0.998950       3.262505       8.614480       0.541109       1.164356      -0.737883      -0.027704      -0.014726      -0.023597       0.039258      -0.000725       0.012608       0.003581       0.018177      -0.009668      -0.012886      -0.005311       0.018197              1.659871       1.654917       0.211940       0.284175       1.647353       0.275388       1.677341          -0.000006
           34              H      -1.270838       5.704734       9.006892       0.106468       1.071889 0.76851147E+01  0.73435350E+02                                 1.627407                            1.543572      -0.714910       2.531804                    0.999896       3.193524       8.344513       0.551337       1.162611      -0.738580      -0.031825       0.011822      -0.011173       0.035741      -0.003970       0.012098       0.009579       0.004926      -0.028601      -0.020543       0.006867       0.013677              1.651297       1.996233      -0.387752       0.146750       1.561203      -0.056309       1.396456          -0.000005
           35              H       0.235090       6.820251      10.342014       0.097466       0.973173 0.70649642E+01  0.68091414E+02                                 1.691296                            1.606565      -1.019317       2.384505                    0.996493       3.744332      10.823917       0.463880       1.369992      -0.688199      -0.009737       0.031674       0.013273       0.035696      -0.010156       0.002267       0.008122      -0.006784      -0.023355      -0.014434      -0.001441       0.015875              1.734332       1.468603      -0.153415      -0.042895       2.175552       0.286017       1.558843           0.000001
           36              C      -2.407823      10.542656       1.376567       0.157826      25.445205 0.31488126E+03  0.68967276E+04                                 7.769145                            6.074399       0.036983       2.032567                    0.999508      25.931560      74.302807       0.636383       0.439431      -1.039719      -0.049427      -0.000935      -0.035419       0.060814      -0.024949       0.026393      -0.004896      -0.082236      -0.060595      -0.055196      -0.004879       0.060075              8.795441       9.224616       2.489198      -0.443172       6.332617       2.038842      10.829090          -0.000001
           37              C      -3.743798       9.512798       0.127295       0.174109      24.150144 0.30307325E+03  0.65578580E+04                                 7.499571                            5.969666       0.212942       2.104681                    0.999376      25.071658      70.797977       0.641960       0.440944      -1.041537       0.020992       0.017495       0.034024       0.043639      -0.009339       0.023442      -0.010946      -0.039343      -0.103147      -0.047134       0.004490       0.042644              8.446948       9.761906       2.998474      -0.138164       5.984151       1.355417       9.594787          -0.000002
           38              C       2.768360       9.274743       4.891993       0.162039      23.401766 0.29892392E+03  0.64491596E+04                                 7.295600                            5.894667       0.209592       2.099624                    0.999566      25.211697      71.209544       0.651290       0.435902      -1.043996      -0.041450       0.023968      -0.016708       0.050712      -0.000906       0.031147       0.035762      -0.045207       0.032172      -0.051142      -0.004185       0.055327              8.010126       8.679775      -0.692384      -1.884861       8.354504      -2.850641       6.996097          -0.000002
           39              C       5.977792      -0.214538       4.419816       0.133106      24.816689 0.30226041E+03  0.65108962E+04                                 7.447490                            5.822676       0.380825       2.138917                    0.999875      25.438906      70.782452       0.676007       0.420625      -1.057938       0.035522      -0.032021       0.020523       0.052042      -0.016840       0.021120       0.032952      -0.012736      -0.021948      -0.048612       0.013176       0.035436              8.330114      10.540317      -1.921173      -1.585303       7.862839      -2.505409       6.587186          -0.000006
           40              C      -2.167651       8.983751       4.690689       0.154775      22.775191 0.28127598E+03  0.59482227E+04                                 7.006743                            5.622093       0.569509       2.217691                    0.999795      24.630691      67.806549       0.687317       0.421400      -1.057921      -0.044566       0.000054       0.031299       0.054458       0.011599      -0.018494       0.001430      -0.053345      -0.036351      -0.036789       0.001510       0.035279              7.656266       8.444916      -2.101469       0.996301       5.847895       1.717598       8.675986          -0.000005
           41              C       1.159845      -0.718951       5.759378       0.159681      23.775268 0.30601025E+03  0.66451127E+04                                 7.362789                            5.962831       0.031156       2.032917                    0.999531      25.601588      72.699241       0.647350       0.435713      -1.043436       0.030266      -0.023512      -0.028738       0.047903       0.006584      -0.028047      -0.024388      -0.045560      -0.087275      -0.051768       0.002041       0.049727              8.086030       8.830122      -2.222024       1.219351       6.226456       1.521884       9.201513          -0.000003
           42              C       4.848448       2.576829       2.007123       0.604538      23.725067 0.25283036E+03  0.52513209E+04                                 7.634859                            5.646038       0.007313       2.055903                    0.999641      22.411428      62.898585       0.623702       0.472813      -1.019046       0.038790      -0.055654       0.011929       0.068879       0.041932      -0.041455      -0.031458       0.010022       0.225226      -0.079897      -0.022749       0.102647              8.998250      10.719595      -3.072945       1.479700      11.354977       0.770770       4.920179           0.000002
           43              C       3.761809       7.432870       2.189185       0.570386      23.551685 0.26694284E+03  0.56218597E+04                                 7.623161                            5.799675      -0.103127       2.013293                    0.999464      22.982973      65.012590       0.615494       0.472520      -1.018911       0.028063       0.048604       0.013802       0.057796      -0.018211      -0.067993       0.010330       0.086463       0.116495      -0.066529      -0.035596       0.102125              8.980574       6.828183       2.544562       2.008888      14.121587       0.949922       5.991953           0.000003
           44              C       3.844092       3.684323       1.876868      -0.043665      36.848237 0.45521099E+03  0.10769957E+05                                 9.603872                            7.101052       0.006628       2.006633                    0.999283      27.681525      78.496337       0.623219       0.415398      -1.070371      -0.030697       0.044797       0.003582       0.054424       0.004043       0.007152       0.008554       0.005456      -0.010657      -0.011518      -0.001863       0.013381             11.487034      12.551858      -3.478457       1.597511      16.397202       0.391450       5.512044          -0.000001
           45              C       4.210434       4.982445       2.150701      -0.116525      33.070088 0.44387009E+03  0.10560575E+05                                 9.141951                            7.191811      -0.180825       1.913683                    0.999399      30.094928      88.972242       0.589145       0.436970      -1.044402      -0.021281      -0.007748       0.002379       0.022772       0.020252      -0.006967      -0.008069       0.064101       0.121180      -0.058455       0.014667       0.043788             10.361998       8.553786      -1.571005       1.128674      17.269139       0.544695       5.263070          -0.000003
           46              C       3.315250       6.032137       1.987881      -0.018169      36.316745 0.45492605E+03  0.10758728E+05                                 9.555904                            7.123072      -0.041245       1.994258                    0.999191      27.400047      77.615894       0.619243       0.418240      -1.068826      -0.010185      -0.039504      -0.005097       0.041114      -0.004167       0.012465      -0.005775       0.013139       0.021791      -0.011962      -0.007491       0.019453             11.449696       9.488723       1.848758       1.621824      19.147072       1.263398       5.713291          -0.000001
           47              C       1.996384       5.740775       1.589713      -0.087086      28.935921 0.43944378E+03  0.10407567E+05                                 8.323539                            7.124345      -0.112472       1.942008                    0.999331      29.466707      86.331186       0.597094       0.433130      -1.048875       0.010912      -0.018470      -0.004710       0.021963      -0.024438      -0.007037      -0.007752       0.030125       0.036936      -0.036978       0.013809       0.023169              8.854551       8.791431       1.559064       1.342867      12.311945       0.711075       5.460276          -0.000001
           48              C       1.597340       4.432533       1.348444      -0.087330      28.748459 0.43120777E+03  0.10158352E+05                                 8.267417                            7.034879      -0.011576       1.983020                    0.998645      29.049129      84.719153       0.604104       0.430386      -1.051160       0.019682       0.004992       0.004207       0.020736      -0.005773       0.005014       0.003172       0.032689      -0.036439      -0.015983      -0.007969       0.023952              8.840747       9.062288       0.830499       1.161842      11.972431       0.329734       5.487523           0.000002
           49              C       2.541527       3.395829       1.462417      -0.092119      30.807788 0.48157891E+03  0.11709518E+05                                 8.816926                            7.559263      -0.286727       1.883551                    0.998420      30.380436      91.199492       0.566124       0.444962      -1.038276       0.000573       0.027327      -0.002858       0.027482       0.020274      -0.005899       0.001401      -0.032331       0.035003      -0.032557       0.012250       0.020307              9.392105      10.923985      -0.557718       1.677393      11.376319       0.250875       5.876010           0.000003
           50              C       0.059537       2.193086       3.644202       0.589357      23.017592 0.25157760E+03  0.52296275E+04                                 7.517284                            5.653921      -0.012321       2.050942                    0.999642      22.607385      63.905342       0.618370       0.476495      -1.014969      -0.046299      -0.023446      -0.031904       0.060919       0.005515      -0.060897      -0.054712       0.000978       0.135651      -0.073517      -0.028144       0.101661              8.802727       9.622975       1.514315       3.169505       9.647560       2.942758       7.137644           0.000002
           51              C       1.416607       6.290431       6.173829       0.577838      22.934321 0.26443361E+03  0.55608122E+04                                 7.549926                            5.809679      -0.093661       2.021778                    0.999441      22.838752      64.744361       0.608507       0.478651      -1.014731      -0.025633       0.050929       0.013788       0.058659       0.016990      -0.036950      -0.047872       0.033914       0.164173      -0.063762      -0.026686       0.090448              8.792944       6.515563      -1.473512       0.583518      13.812102       2.947738       6.051169           0.000004
           52              C       1.048133       2.946606       4.490865      -0.028548      36.325119 0.45471087E+03  0.10768535E+05                                 9.580780                            7.138668      -0.072218       1.984756                    0.999045      27.598467      78.616972       0.615396       0.420272      -1.065929       0.029408       0.024538       0.026222       0.046417      -0.004787      -0.001684      -0.002287       0.006051      -0.020053      -0.008071      -0.000943       0.009014             11.459710      10.770018       1.797190       3.745298      13.823611       5.156578       9.785501           0.000000
           53              C       0.763637       4.194811       4.973403      -0.111922      32.896790 0.44315174E+03  0.10561245E+05                                 9.180787                            7.227058      -0.240920       1.898247                    0.999113      30.156836      89.841001       0.581489       0.441979      -1.039258       0.020068      -0.009242       0.008749       0.023763      -0.009476      -0.022148      -0.038812       0.046397       0.042040      -0.057952       0.013060       0.044892             10.456613       7.947796       0.849048       1.920334      14.515672       5.326156       8.906372           0.000001
           54              C       1.691419       4.900386       5.725334      -0.023696      35.819598 0.44784313E+03  0.10559089E+05                                 9.505781                            7.085362      -0.002428       2.011138                    0.999204      27.307610      77.460091       0.617982       0.420368      -1.066527       0.001207      -0.041175      -0.016092       0.044225      -0.001124       0.002739      -0.000387       0.020047       0.000090      -0.010107      -0.000672       0.010779             11.348519       8.257716      -1.555244       1.170879      17.587254       4.804533       8.200588           0.000001
           55              C       2.891190       4.289159       6.042093      -0.081708      28.175760 0.40804108E+03  0.94742524E+04                                 8.137613                            6.839629       0.047347       1.999154                    0.999683      28.696122      82.898020       0.613582       0.429925      -1.052168      -0.011531      -0.020882      -0.011705       0.026571       0.024974       0.005948      -0.013601       0.038352       0.057153      -0.044475       0.021522       0.022953              8.646868       7.708938      -1.943903       0.839494      11.460758       2.510282       6.770907          -0.000002
           56              C       3.194035       3.037563       5.578797      -0.085950      27.987511 0.39339153E+03  0.90301200E+04                                 8.001993                            6.633366       0.284319       2.078309                    0.999701      28.218458      80.443733       0.636156       0.419444      -1.061127      -0.020607       0.018918       0.000185       0.027975      -0.003781       0.010188      -0.001606       0.034610      -0.012950      -0.015586      -0.008079       0.023665              8.571896       8.213568      -1.236016       1.330121      10.466830       2.548941       7.035289          -0.000003
           57              C       2.290791       2.368399       4.794301      -0.113313      30.331725 0.47206711E+03  0.11402797E+05                                 8.648661                            7.426930      -0.083340       1.943088                    0.999316      30.300698      90.186012       0.578698       0.438174      -1.043951      -0.007067       0.026861       0.007527       0.028777      -0.012075      -0.022607       0.004588      -0.043901       0.008977      -0.037610       0.008527       0.029083              9.141798       9.421690      -0.279538       2.261015      10.125417       2.355177       7.878289           0.000004
           58              C       5.145338      -2.195567      13.425228       0.157826      25.445204 0.31488123E+03  0.68967270E+04                                 7.769145                            6.074399       0.036983       2.032567                    0.999508      25.931559      74.302804       0.636383       0.439431      -1.039719       0.049427       0.000935       0.035419       0.060814      -0.024949       0.026393      -0.004896      -0.082236      -0.060595      -0.055196      -0.004879       0.060075              8.795441       9.224616       2.489198      -0.443172       6.332617       2.038842      10.829090          -0.000001
           59              C       6.481313      -1.165709      14.674500       0.174110      24.150141 0.30307320E+03  0.65578565E+04                                 7.499570                            5.969665       0.212942       2.104681                    0.999376      25.071656      70.797968       0.641960       0.440944      -1.041537      -0.020992      -0.017495      -0.034024       0.043639      -0.009339       0.023442      -0.010946      -0.039343      -0.103147      -0.047134       0.004490       0.042644              8.446947       9.761906       2.998474      -0.138163       5.984150       1.355417       9.594785          -0.000002
           60              C      -0.030845      -0.927654       9.909802       0.162039      23.401766 0.29892392E+03  0.64491596E+04                                 7.295599                            5.894667       0.209592       2.099624                    0.999566      25.211697      71.209542       0.651290       0.435902      -1.043996       0.041450      -0.023968       0.016708       0.050712      -0.000906       0.031147       0.035762      -0.045207       0.032172      -0.051142      -0.004185       0.055327              8.010125       8.679775      -0.692384      -1.884861       8.354504      -2.850640       6.996097          -0.000003
           61              C      -3.240277       8.561627      10.381979       0.133106      24.816687 0.30226039E+03  0.65108955E+04                                 7.447490                            5.822676       0.380825       2.138918                    0.999875      25.438905      70.782449       0.676007       0.420625      -1.057938      -0.035522       0.032021      -0.020523       0.052042      -0.016840       0.021120       0.032952      -0.012736      -0.021948      -0.048612       0.013176       0.035436              8.330114      10.540316      -1.921173      -1.585303       7.862838      -2.505409       6.587186          -0.000006
           62              C       4.905166      -0.636662      10.111106       0.154774      22.775193 0.28127600E+03  0.59482234E+04                                 7.006744                            5.622094       0.569509       2.217691                    0.999795      24.630692      67.806556       0.687316       0.421400      -1.057921       0.044566      -0.000054      -0.031299       0.054458       0.011599      -0.018494       0.001430      -0.053345      -0.036351      -0.036789       0.001510       0.035279              7.656267       8.444917      -2.101470       0.996301       5.847896       1.717599       8.675987          -0.000004
           63              C       1.577670       9.066040       9.042417       0.159681      23.775267 0.30601023E+03  0.66451122E+04                                 7.362789                            5.962831       0.031156       2.032917                    0.999531      25.601587      72.699239       0.647350       0.435713      -1.043436      -0.030266       0.023512       0.028738       0.047903       0.006584      -0.028047      -0.024388      -0.045560      -0.087275      -0.051768       0.002041       0.049727              8.086030       8.830122      -2.222024       1.219350       6.226456       1.521884       9.201512          -0.000003
           64              C      -2.110933       5.770260      12.794672       0.604538      23.725067 0.25283036E+03  0.52513209E+04                                 7.634859                            5.646038       0.007313       2.055903                    0.999641      22.411428      62.898585       0.623702       0.472813      -1.019046      -0.038790       0.055654      -0.011929       0.068880       0.041932      -0.041455      -0.031458       0.010022       0.225226      -0.079897      -0.022749       0.102647              8.998250      10.719595      -3.072945       1.479700      11.354977       0.770770       4.920179           0.000002
           65              C      -1.024294       0.914219      12.612610       0.570386      23.551679 0.26694282E+03  0.56218591E+04                                 7.623159                            5.799675      -0.103127       2.013293                    0.999464      22.982974      65.012594       0.615494       0.472520      -1.018911      -0.028063      -0.048604      -0.013802       0.057796      -0.018211      -0.067993       0.010330       0.086463       0.116495      -0.066529      -0.035596       0.102125              8.980572       6.828182       2.544557       2.008887      14.121581       0.949919       5.991952           0.000003
           66              C      -1.106577       4.662766      12.924927      -0.043665      36.848234 0.45521093E+03  0.10769955E+05                                 9.603872                            7.101052       0.006628       2.006633                    0.999283      27.681523      78.496329       0.623219       0.415398      -1.070371       0.030697      -0.044797      -0.003582       0.054424       0.004043       0.007152       0.008554       0.005456      -0.010657      -0.011517      -0.001863       0.013381             11.487034      12.551857      -3.478456       1.597511      16.397200       0.391451       5.512044          -0.000001
           67              C      -1.472919       3.364644      12.651094      -0.116525      33.070093 0.44387016E+03  0.10560577E+05                                 9.141952                            7.191812      -0.180825       1.913682                    0.999399      30.094931      88.972257       0.589145       0.436970      -1.044402       0.021281       0.007748      -0.002379       0.022772       0.020252      -0.006967      -0.008069       0.064101       0.121180      -0.058455       0.014667       0.043788             10.362000       8.553787      -1.571005       1.128674      17.269142       0.544695       5.263070          -0.000003
           68              C      -0.577735       2.314952      12.813914      -0.018169      36.316748 0.45492613E+03  0.10758731E+05                                 9.555904                            7.123072      -0.041245       1.994258                    0.999191      27.400050      77.615904       0.619243       0.418240      -1.068826       0.010185       0.039504       0.005097       0.041114      -0.004167       0.012465      -0.005775       0.013139       0.021791      -0.011962      -0.007491       0.019453             11.449695       9.488724       1.848759       1.621824      19.147071       1.263398       5.713291          -0.000001
           69              C       0.741131       2.606314      13.212082      -0.087086      28.935922 0.43944378E+03  0.10407567E+05                                 8.323539                            7.124345      -0.112472       1.942008                    0.999331      29.466708      86.331188       0.597094       0.433130      -1.048875      -0.010912       0.018470       0.004710       0.021963      -0.024438      -0.007038      -0.007752       0.030125       0.036936      -0.036978       0.013809       0.023169              8.854551       8.791431       1.559064       1.342867      12.311945       0.711075       5.460276          -0.000001
           70              C       1.140175       3.914556      13.453351      -0.087330      28.748458 0.43120774E+03  0.10158351E+05                                 8.267417                            7.034879      -0.011576       1.983020                    0.998645      29.049129      84.719154       0.604104       0.430386      -1.051160      -0.019682      -0.004992      -0.004207       0.020736      -0.005773       0.005014       0.003172       0.032689      -0.036439      -0.015983      -0.007969       0.023952              8.840747       9.062289       0.830499       1.161842      11.972430       0.329734       5.487523           0.000002
           71              C       0.195988       4.951260      13.339378      -0.092119      30.807786 0.48157884E+03  0.11709515E+05                                 8.816925                            7.559262      -0.286727       1.883551                    0.998420      30.380435      91.199489       0.566124       0.444962      -1.038276      -0.000573      -0.027327       0.002858       0.027482       0.020274      -0.005899       0.001401      -0.032331       0.035003      -0.032557       0.012250       0.020307              9.392104      10.923985      -0.557718       1.677393      11.376318       0.250876       5.876010           0.000003
           72              C       2.677978       6.154003      11.157593       0.589357      23.017593 0.25157762E+03  0.52296279E+04                                 7.517285                            5.653921      -0.012322       2.050942                    0.999642      22.607386      63.905347       0.618370       0.476495      -1.014969       0.046299       0.023446       0.031904       0.060919       0.005515      -0.060897      -0.054712       0.000978       0.135651      -0.073517      -0.028144       0.101661              8.802727       9.622976       1.514315       3.169505       9.647561       2.942758       7.137645           0.000002
           73              C       1.320908       2.056658       8.627966       0.577838      22.934319 0.26443360E+03  0.55608120E+04                                 7.549926                            5.809680      -0.093661       2.021778                    0.999441      22.838752      64.744364       0.608507       0.478651      -1.014731       0.025633      -0.050929      -0.013788       0.058659       0.016990      -0.036950      -0.047872       0.033914       0.164173      -0.063762      -0.026686       0.090448              8.792945       6.515563      -1.473512       0.583518      13.812102       2.947738       6.051169           0.000004
           74              C       1.689382       5.400483      10.310930      -0.028548      36.325121 0.45471089E+03  0.10768536E+05                                 9.580781                            7.138669      -0.072219       1.984756                    0.999045      27.598468      78.616977       0.615396       0.420272      -1.065929      -0.029408      -0.024538      -0.026222       0.046417      -0.004787      -0.001684      -0.002287       0.006051      -0.020053      -0.008071      -0.000943       0.009014             11.459711      10.770018       1.797190       3.745298      13.823612       5.156579       9.785501          -0.000000
           75              C       1.973878       4.152278       9.828392      -0.111922      32.896788 0.44315169E+03  0.10561244E+05                                 9.180786                            7.227057      -0.240920       1.898247                    0.999113      30.156836      89.841000       0.581489       0.441979      -1.039258      -0.020068       0.009242      -0.008749       0.023763      -0.009476      -0.022148      -0.038811       0.046397       0.042040      -0.057952       0.013060       0.044892             10.456613       7.947796       0.849048       1.920335      14.515671       5.326155       8.906371           0.000001
           76              C       1.046096       3.446703       9.076461      -0.023696      35.819602 0.44784320E+03  0.10559091E+05                                 9.505782                            7.085362      -0.002428       2.011138                    0.999204      27.307612      77.460101       0.617982       0.420368      -1.066527      -0.001207       0.041175       0.016092       0.044225      -0.001124       0.002739      -0.000387       0.020047       0.000090      -0.010107      -0.000672       0.010779             11.348521       8.257717      -1.555244       1.170880      17.587256       4.804533       8.200589           0.000001
           77              C      -0.153675       4.057930       8.759702      -0.081707      28.175755 0.40804096E+03  0.94742493E+04                                 8.137611                            6.839628       0.047347       1.999154                    0.999683      28.696122      82.898021       0.613582       0.429925      -1.052168       0.011531       0.020882       0.011705       0.026571       0.024974       0.005948      -0.013601       0.038352       0.057152      -0.044475       0.021522       0.022953              8.646866       7.708937      -1.943902       0.839495      11.460756       2.510282       6.770906          -0.000002
           78              C      -0.456520       5.309526       9.222998      -0.085950      27.987508 0.39339146E+03  0.90301178E+04                                 8.001993                            6.633365       0.284319       2.078309                    0.999701      28.218455      80.443722       0.636156       0.419444      -1.061127       0.020607      -0.018918      -0.000185       0.027975      -0.003781       0.010188      -0.001606       0.034611      -0.012950      -0.015586      -0.008079       0.023665              8.571895       8.213567      -1.236016       1.330121      10.466830       2.548942       7.035289          -0.000003
           79              C       0.446724       5.978690      10.007494      -0.113313      30.331726 0.47206712E+03  0.11402797E+05                                 8.648660                            7.426930      -0.083340       1.943088                    0.999316      30.300698      90.186009       0.578698       0.438174      -1.043951       0.007067      -0.026860      -0.007527       0.028777      -0.012075      -0.022607       0.004588      -0.043901       0.008977      -0.037610       0.008527       0.029082              9.141798       9.421689      -0.279538       2.261015      10.125416       2.355177       7.878288           0.000004
           80              N      -1.795982      10.490716       0.210185      -0.211767      35.694826 0.50413509E+03  0.12034312E+05                                 8.929493                            7.149379       0.463914       2.165372                    0.999637      27.666534      74.644529       0.674855       0.380208      -1.112642      -0.164596      -0.059142      -0.014884       0.175531      -0.001895       0.043610       0.047309      -0.046146       0.119852      -0.068947      -0.013564       0.082511             10.218324      13.264262       2.437977      -1.745934       6.544113       1.405763      10.846599          -0.000006
           81              N      -5.082740       7.199875      14.187521      -0.181974      34.509397 0.48851554E+03  0.11596377E+05                                 8.786770                            7.082098       0.110366       2.063811                    0.998655      27.238614      73.830578       0.670171       0.385014      -1.106636       0.023279       0.057127       0.150562       0.162710       0.046770       0.027703       0.022172       0.026401      -0.122170      -0.051232      -0.028200       0.079431              9.978810      10.081675       1.632201      -1.977586       5.977499       1.567113      13.877257          -0.000004
           82              N      -3.620377       9.952286       1.388408      -0.275516      38.090258 0.52898720E+03  0.12844330E+05                                 9.485609                            7.436613      -0.072229       2.003097                    0.998317      28.164945      77.898281       0.643433       0.392045      -1.098650       0.065147       0.008833      -0.080955       0.104287       0.035266       0.038458       0.026629      -0.024241      -0.013631      -0.047287      -0.020143       0.067430             11.084544      11.367632       2.873324      -3.235244       7.184440       0.653885      14.701561          -0.000002
           83              N       3.360018      10.084813       4.018687      -0.177850      34.781728 0.49744139E+03  0.11873006E+05                                 8.892063                            7.191391       0.144357       2.076708                    0.999188      27.249083      74.289315       0.658222       0.389866      -1.102139      -0.151748       0.042784       0.020463       0.158987      -0.036877       0.023999      -0.019375      -0.091707      -0.053324      -0.057600      -0.017703       0.075302             10.099205      12.976992      -0.280728      -3.466132       8.823549      -2.305777       8.497074          -0.000003
           84              N       7.046125       0.087121       3.721171      -0.175215      33.454572 0.47119318E+03  0.11089790E+05                                 8.590795                            6.954974       0.166333       2.082817                    0.999128      27.048706      73.112550       0.676018       0.384967      -1.106160       0.034523      -0.125702       0.093869       0.160637      -0.040728      -0.000071       0.018576       0.038918      -0.126029      -0.051750      -0.015326       0.067076              9.653719      10.291446       0.030404      -2.451236       9.777117      -4.106721       8.892593          -0.000003
           85              N       1.522791       9.640126       5.174708      -0.290209      36.320955 0.50857759E+03  0.12188559E+05                                 9.056437                            7.196869       0.099563       2.049753                    0.999236      27.995084      76.119303       0.669190       0.381910      -1.109436       0.075874       0.039166      -0.070469       0.110709      -0.036629       0.015820      -0.010189      -0.030089      -0.094514      -0.038491      -0.020192       0.058683             10.371311      11.461357       0.699672      -4.077732       9.499877      -4.228841      10.152699          -0.000005
           86              N      -1.553925       9.249626       5.830427      -0.192841      34.840985 0.47245049E+03  0.11098651E+05                                 8.801348                            6.933789       0.413238       2.164152                    0.999473      26.914901      72.084297       0.683244       0.381607      -1.111398      -0.142583       0.054809      -0.001877       0.152766      -0.025006      -0.030009       0.057513      -0.028611       0.041310      -0.047468      -0.035347       0.082815             10.110297      13.389248      -3.394792       2.462101       6.841385       0.790757      10.100259          -0.000004
           87              N       2.203326      -0.891704       6.540913      -0.186552      34.400850 0.47541623E+03  0.11194244E+05                                 8.706450                            6.946385       0.278073       2.115876                    0.999597      27.034403      72.667075       0.683456       0.380605      -1.111290       0.016411      -0.074953      -0.123407       0.145315      -0.049575      -0.018604       0.015444       0.034393      -0.099012      -0.039333      -0.035058       0.074390              9.946548       9.277230      -1.992542       1.731853       6.614362       2.032975      13.948053          -0.000004
           88              N      -3.350384       9.579700       4.597438      -0.287154      37.530386 0.51905974E+03  0.12529212E+05                                 9.360696                            7.357859       0.011404       2.030497                    0.998244      28.042670      77.039887       0.648758       0.391126      -1.100568       0.070612      -0.006517       0.087956       0.112981      -0.029229      -0.036339       0.024599      -0.044686      -0.038309      -0.051019      -0.012560       0.063579             10.847404      12.256442      -1.592550       4.360637       7.025086       1.540538      13.260683          -0.000002
           89              N       4.533497      -2.143627      14.591610      -0.211767      35.694825 0.50413508E+03  0.12034311E+05                                 8.929493                            7.149379       0.463914       2.165372                    0.999637      27.666534      74.644526       0.674856       0.380208      -1.112642       0.164596       0.059142       0.014884       0.175530      -0.001895       0.043610       0.047309      -0.046146       0.119853      -0.068947      -0.013564       0.082511             10.218324      13.264261       2.437977      -1.745933       6.544112       1.405763      10.846598          -0.000006
           90              N       7.820255       1.147214       0.614274      -0.181974      34.509395 0.48851550E+03  0.11596376E+05                                 8.786769                            7.082097       0.110367       2.063811                    0.998655      27.238613      73.830571       0.670171       0.385014      -1.106636      -0.023279      -0.057127      -0.150562       0.162710       0.046770       0.027703       0.022172       0.026401      -0.122170      -0.051232      -0.028199       0.079431              9.978809      10.081674       1.632201      -1.977586       5.977499       1.567113      13.877255          -0.000004
           91              N       6.357892      -1.605197      13.413387      -0.275516      38.090260 0.52898724E+03  0.12844331E+05                                 9.485609                            7.436613      -0.072229       2.003097                    0.998317      28.164946      77.898282       0.643433       0.392045      -1.098650      -0.065147      -0.008833       0.080955       0.104287       0.035266       0.038458       0.026629      -0.024241      -0.013631      -0.047287      -0.020143       0.067430             11.084544      11.367632       2.873324      -3.235243       7.184440       0.653886      14.701560          -0.000002
           92              N      -0.622503      -1.737724      10.783108      -0.177850      34.781730 0.49744142E+03  0.11873007E+05                                 8.892063                            7.191391       0.144357       2.076708                    0.999188      27.249084      74.289318       0.658222       0.389866      -1.102139       0.151748      -0.042784      -0.020463       0.158987      -0.036877       0.023999      -0.019375      -0.091707      -0.053324      -0.057600      -0.017702       0.075302             10.099205      12.976992      -0.280727      -3.466133       8.823549      -2.305777       8.497074          -0.000003
           93              N      -4.308610       8.259968      11.080624      -0.175215      33.454572 0.47119318E+03  0.11089790E+05                                 8.590796                            6.954974       0.166333       2.082817                    0.999128      27.048706      73.112551       0.676018       0.384967      -1.106160      -0.034523       0.125702      -0.093869       0.160637      -0.040728      -0.000071       0.018576       0.038918      -0.126029      -0.051750      -0.015326       0.067076              9.653719      10.291447       0.030404      -2.451236       9.777117      -4.106721       8.892593          -0.000003
           94              N       1.214724      -1.293037       9.627087      -0.290209      36.320958 0.50857764E+03  0.12188560E+05                                 9.056438                            7.196870       0.099563       2.049753                    0.999236      27.995085      76.119310       0.669190       0.381910      -1.109436      -0.075874      -0.039166       0.070469       0.110709      -0.036629       0.015820      -0.010189      -0.030089      -0.094514      -0.038491      -0.020192       0.058683             10.371313      11.461358       0.699672      -4.077733       9.499879      -4.228841      10.152701          -0.000005
           95              N       4.291440      -0.902537       8.971368      -0.192841      34.840985 0.47245049E+03  0.11098651E+05                                 8.801348                            6.933788       0.413238       2.164152                    0.999473      26.914901      72.084297       0.683244       0.381607      -1.111398       0.142583      -0.054809       0.001877       0.152766      -0.025006      -0.030009       0.057513      -0.028611       0.041310      -0.047468      -0.035347       0.082815             10.110297      13.389248      -3.394792       2.462101       6.841385       0.790757      10.100259          -0.000004
           96              N       0.534189       9.238793       8.260882      -0.186552      34.400848 0.47541620E+03  0.11194243E+05                                 8.706450                            6.946385       0.278073       2.115876                    0.999597      27.034402      72.667073       0.683456       0.380605      -1.111290      -0.016411       0.074953       0.123407       0.145315      -0.049575      -0.018604       0.015444       0.034393      -0.099012      -0.039333      -0.035058       0.074390              9.946548       9.277230      -1.992542       1.731853       6.614362       2.032975      13.948053          -0.000004
           97              N       6.087899      -1.232611      10.204357      -0.287154      37.530383 0.51905971E+03  0.12529212E+05                                 9.360696                            7.357859       0.011404       2.030497                    0.998244      28.042669      77.039886       0.648758       0.391126      -1.100568      -0.070612       0.006517      -0.087956       0.112981      -0.029229      -0.036339       0.024599      -0.044686      -0.038309      -0.051019      -0.012560       0.063579             10.847403      12.256442      -1.592550       4.360637       7.025086       1.540537      13.260682          -0.000002
           98              O       4.596362       1.422266       1.645960      -0.617926      42.139878 0.65105706E+03  0.16422917E+05                                 9.625541                            7.956653       0.263772       2.118104                    0.995248      28.947524      78.016091       0.665889       0.364647      -1.134236      -0.014474       0.040162       0.023465       0.048715       0.045763      -0.037226       0.015697      -0.079912       0.115601      -0.092468       0.041368       0.051100             10.654423       8.484991       0.115173       0.399531      15.596323       3.763257       7.881955          -0.000003
           99              O       5.985141       2.931576       2.480781      -0.508412      32.989864 0.46345489E+03  0.10714734E+05                                 8.109023                            6.575526       0.426295       2.209716                    0.997559      26.282863      67.328541       0.757264       0.349852      -1.148564       0.005311      -0.002519      -0.001628       0.006099       0.008252       0.023973      -0.013586       0.105907      -0.021176      -0.055478      -0.009145       0.064624              9.225920      14.914365      -2.340698       2.702905       7.057549      -0.165982       5.705845          -0.000007
          100              O       4.795009       7.628255       2.914473      -0.576111      32.675387 0.51287140E+03  0.12175026E+05                                 8.027462                            6.919151       0.430933       2.176721                    0.998692      27.778060      72.370871       0.737083       0.350049      -1.147115      -0.024408       0.008585      -0.024860       0.035881       0.030184       0.014786       0.041477       0.045191       0.012298      -0.057892      -0.000372       0.058264              8.829196       8.994991       3.392406       2.881064      10.164548       2.315834       7.328048          -0.000008
          101              O       3.185420       8.385728       1.605995      -0.604472      33.291021 0.58471907E+03  0.14328560E+05                                 8.106939                            7.467593       0.754363       2.269199                    0.997536      28.649475      75.584973       0.698885       0.357639      -1.142138       0.015500      -0.022380       0.007319       0.028190      -0.053872      -0.047288      -0.040624      -0.016820       0.113383      -0.101352       0.035627       0.065725              8.480946       6.417867      -0.842798       1.257790      11.430943      -1.565739       7.594026          -0.000006
          102              O       0.318797       1.079577       3.217910      -0.602657      43.775384 0.68560871E+03  0.17538870E+05                                 9.966527                            8.241035       0.031481       2.042863                    0.994433      29.111576      79.296234       0.644559       0.371465      -1.127749       0.000259       0.025715       0.013940       0.029252      -0.001607      -0.069582      -0.014407      -0.088907       0.063772      -0.096862       0.030261       0.066601             11.247489       8.019630       0.411843       0.443825      16.952058       3.715343       8.770777           0.000001
          103              O      -1.040109       2.797533       3.365928      -0.540668      31.949629 0.47718346E+03  0.11113223E+05                                 7.880478                            6.652080       0.484683       2.215283                    0.997983      26.821483      68.966217       0.756294       0.347745      -1.150270       0.005342      -0.016633      -0.000357       0.017474      -0.013555       0.030981      -0.019580       0.105318      -0.059536      -0.054117      -0.021920       0.076037              8.679268      13.014884       0.121687       3.372447       6.539305       0.534204       6.483615          -0.000005
          104              O       0.259442       6.767329       5.842268      -0.563515      31.454854 0.50934870E+03  0.12070914E+05                                 7.802175                            6.892058       0.426721       2.180860                    0.998199      27.573457      71.783309       0.739039       0.349715      -1.147357       0.032776       0.000351       0.019463       0.038121      -0.047943       0.003409      -0.008012      -0.015664      -0.130187      -0.044382      -0.026499       0.070881              8.354755       8.383462      -3.562797       0.430566      11.271489       0.316725       5.409315          -0.000006
          105              O       2.226467       6.952288       6.813266      -0.565656      29.735159 0.48579615E+03  0.11387143E+05                                 7.563186                            6.806187       0.668286       2.269056                    0.996216      27.369979      71.064537       0.730736       0.357590      -1.140000      -0.022894      -0.014491      -0.005106       0.027572       0.066216      -0.011073      -0.004403      -0.019781       0.160327      -0.093880       0.034432       0.059448              7.988597       6.267377       1.571320       1.214179       9.884147       2.158486       7.814267          -0.000005
          106              O      -1.858847       6.924823      13.155835      -0.617926      42.139884 0.65105718E+03  0.16422920E+05                                 9.625541                            7.956653       0.263772       2.118104                    0.995248      28.947527      78.016099       0.665889       0.364647      -1.134236       0.014474      -0.040163      -0.023465       0.048715       0.045763      -0.037226       0.015697      -0.079912       0.115601      -0.092468       0.041368       0.051100             10.654424       8.484992       0.115173       0.399531      15.596323       3.763257       7.881956          -0.000003
          107              O      -3.247626       5.415513      12.321014      -0.508412      32.989862 0.46345485E+03  0.10714733E+05                                 8.109023                            6.575525       0.426295       2.209716                    0.997559      26.282861      67.328536       0.757264       0.349852      -1.148564      -0.005311       0.002519       0.001627       0.006099       0.008252       0.023973      -0.013586       0.105907      -0.021175      -0.055478      -0.009145       0.064624              9.225919      14.914364      -2.340698       2.702905       7.057549      -0.165982       5.705845          -0.000006
          108              O      -2.057494       0.718835      11.887322      -0.576111      32.675391 0.51287159E+03  0.12175032E+05                                 8.027463                            6.919152       0.430933       2.176720                    0.998692      27.778064      72.370886       0.737083       0.350049      -1.147115       0.024408      -0.008585       0.024860       0.035881       0.030184       0.014786       0.041477       0.045191       0.012298      -0.057892      -0.000372       0.058264              8.829195       8.994991       3.392402       2.881064      10.164546       2.315832       7.328048          -0.000008
          109              O      -0.447905      -0.038639      13.195800      -0.604472      33.291021 0.58471899E+03  0.14328557E+05                                 8.106939                            7.467592       0.754363       2.269199                    0.997536      28.649473      75.584966       0.698885       0.357639      -1.142138      -0.015500       0.022380      -0.007319       0.028190      -0.053872      -0.047288      -0.040624      -0.016819       0.113383      -0.101352       0.035627       0.065725              8.480946       6.417867      -0.842798       1.257790      11.430945      -1.565739       7.594026          -0.000006
          110              O       2.418718       7.267512      11.583885      -0.602657      43.775386 0.68560876E+03  0.17538872E+05                                 9.966527                            8.241035       0.031481       2.042863                    0.994433      29.111577      79.296239       0.644558       0.371465      -1.127749      -0.000259      -0.025715      -0.013940       0.029252      -0.001607      -0.069582      -0.014407      -0.088907       0.063772      -0.096862       0.030261       0.066601             11.247489       8.019631       0.411843       0.443825      16.952059       3.715343       8.770778           0.000001
          111              O       3.777624       5.549556      11.435867      -0.540668      31.949630 0.47718347E+03  0.11113223E+05                                 7.880477                            6.652080       0.484683       2.215283                    0.997983      26.821484      68.966218       0.756294       0.347745      -1.150270      -0.005342       0.016633       0.000357       0.017474      -0.013555       0.030981      -0.019580       0.105318      -0.059536      -0.054117      -0.021920       0.076037              8.679268      13.014884       0.121687       3.372447       6.539305       0.534204       6.483615          -0.000005
          112              O       2.478073       1.579760       8.959527      -0.563515      31.454856 0.50934874E+03  0.12070915E+05                                 7.802175                            6.892058       0.426721       2.180860                    0.998199      27.573459      71.783313       0.739039       0.349715      -1.147357      -0.032776      -0.000351      -0.019463       0.038121      -0.047943       0.003409      -0.008013      -0.015664      -0.130187      -0.044382      -0.026499       0.070881              8.354755       8.383462      -3.562797       0.430566      11.271489       0.316725       5.409314          -0.000006
          113              O       0.511048       1.394801       7.988529      -0.565656      29.735161 0.48579620E+03  0.11387144E+05                                 7.563187                            6.806188       0.668286       2.269056                    0.996216      27.369980      71.064540       0.730736       0.357590      -1.140000       0.022894       0.014491       0.005106       0.027572       0.066217      -0.011073      -0.004403      -0.019781       0.160327      -0.093880       0.034432       0.059448              7.988597       6.267378       1.571319       1.214179       9.884147       2.158486       7.814268          -0.000005

******************************************************
Auxiliary information for the entire system
The total spin magnetic moment of the unit cell is   -0.000265
The total net atomic charge of the unit cell is   0.000004
Accuracy of reproducing the electrostatic potential in the unit cell:
  The inner radius (bohr) =    5.0000
  The outer radius (bohr) =   12.0000
  Valid grid points have density less than (e/(bohr^3)) =    0.0001
  The number of valid grid points were=        19506
  The rms potential error without charges in kcal/mol is=      6.29243
  The rms potential error with partial charges in kcal/mol is=      0.61274
  The RRMSE value at monopole order=      0.09738
  The rms potential error with partial charges and cloud penetration in kcal/mol is=      0.60437
  The RRMSE value at monopole order with cloud penetration is=      0.09605
  The rms potential error with partial charges and atomic dipoles in kcal/mol is=      0.43184
  The RRMSE value at dipole order=      0.06863
  The rms potential error with partial charges, atomic dipoles and cloud penetration in kcal/mol is=      0.42051
  The RRMSE value at dipole order with cloud penetration=      0.06683

******************************************************
The electron densities and ab initio electrostatic potential were computed in VASP using the PBE functional and
projector augmented wave method. See the main text of the journal article for a description of computational details.
The atomic charges, dipoles, and quadrupoles were computed with the DDEC6 method as described in
(a) T. A. Manz and N. Gabaldon Limas, RSC Adv. 6 (2016) 47771-47801 DOI: 10.1039/c6ra04656h
(b) N. Gabaldon Limas and T. A. Manz, RSC Adv. 8 (2018) 2678-2707 DOI: 10.1039/c7ra11829e.
For each atom in the material, the electron cloud parameters were fit to the spherically averaged atom-in-material
electron density using radial positions for which this density was between 10^-4 and 10^-2 electrons per cubic bohr.
The polarizabilities, dispersion coefficients, and quantum Drude oscillator (QDO) parameters were fit using the MCLF method.
The magnetic structure of the system was optimized in VASP from the default ferromagnetic initial guess using spin polarization.
The atomic spin moments (ASMs) were computed on this optimized magnetic structure using the DDEC6 partition as inputs
to the method of T. A. Manz and D. S. Sholl, J. Chem. Theory Comput. 7 (2011) 4146-4164 DOI: 10.1021/ct200539n.
The RMSE and RRMSE were computed using a uniform grid with Ewald summation.
