# Supplementary material for: A collection of forcefield precursors for metal–organic frameworks
Source: RSC Adv. 2019 Nov 13;9(63):36492–507. doi: 10.1039/c9ra07327b (PMC9075174; doi:10.1039/c9ra07327b)
Supplement: RA-009-C9RA07327B-s6225 [file RA-009-C9RA07327B-s6225.xyz]

  117
jmolscript: load "" {1 1 1} spacegroup "x,y,z" unitcell [{      9.924000     0.000000     0.000000 }, {     -4.514641    10.835066     0.000000 }, {     -2.362547    -2.353976    14.832679 }]
Zn     7.603173    -1.132365    11.748372     0.753884
Zn     2.566067    -0.161194     8.430153     0.674382
Zn    -4.520388     6.870368    12.362445     0.744239
Zn    -4.556361     9.613455     3.084307     0.753884
Zn     0.480745     8.642284     6.402526     0.674382
Zn     7.567200     1.610722     2.470234     0.744239
Zn     4.962000     0.000000     0.000000     0.915695
H      2.995005     3.603291    13.944202     0.410334
H     -1.805997     5.855386     8.758697     0.414760
H      0.387944     8.443096    12.689357     0.101299
H     -0.192548     1.898317     0.136461     0.118561
H      4.635655    -0.065629    10.845655     0.109855
H      2.612368     8.717913     8.731998     0.108029
H     -0.414886    -0.012060     9.484015     0.110364
H     -2.261083     8.213411    10.504503     0.100173
H     -2.181046     3.354444    12.351172     0.130885
H      1.464479     1.993374    13.328645     0.132770
H      0.686415     5.931612    13.542236     0.136250
H      3.079053     3.856770    10.012058     0.126649
H     -0.578994     3.892412     8.387880     0.140135
H      0.713689     7.043459    10.503020     0.124969
H      0.051807     4.877799     0.888477     0.410334
H      4.852809     2.625704     6.073982     0.414759
H      2.658868     0.037994     2.143322     0.101299
H      3.239360     6.582773    14.696218     0.118561
H     -1.588843     8.546719     3.987024     0.109855
H      0.434444    -0.236823     6.100681     0.108029
H      3.461698     8.493150     5.348664     0.110365
H      5.307895     0.267679     4.328176     0.100173
H      5.227858     5.126646     2.481507     0.130885
H      1.582333     6.487716     1.504034     0.132771
H      2.360397     2.549478     1.290443     0.136250
H     -0.032241     4.624320     4.820621     0.126648
H      3.625806     4.588678     6.444799     0.140134
H      2.333123     1.437631     4.329659     0.124969
C      5.281487    -1.971779    13.428024     0.152241
C      6.625420    -0.922681    14.662103     0.173459
C      5.017263    -0.553559    10.151486     0.150602
C      1.847570     9.168821     9.010852     0.163997
C      0.004267    -0.735331     9.890430     0.160099
C     -3.060373     8.683175    10.439239     0.144358
C     -1.901098     5.921274    12.849550     0.604830
C     -0.920871     1.059559    12.644859     0.570938
C     -0.908858     4.816720    12.954862    -0.022537
C     -1.317285     3.513750    12.658208    -0.165165
C     -0.434601     2.457442    12.821368     0.022631
C      0.868447     2.699575    13.227783    -0.262367
C      1.279829     3.998065    13.484388     0.349070
C      0.404079     5.064506    13.359794    -0.220292
C      3.094747     6.245644    11.201639     0.587333
C      1.490989     2.271039     8.629653     0.574166
C      2.060933     5.564601    10.372492     0.006247
C      2.270587     4.291901     9.857798    -0.152867
C      1.289832     3.672722     9.123581     0.017890
C      0.084218     4.312815     8.886258    -0.258872
C     -0.122933     5.577176     9.392052     0.349563
C      0.864382     6.197158    10.148519    -0.242028
C     -2.234675    10.452869     1.404655     0.152241
C     -3.578608     9.403771     0.170576     0.173459
C     -1.970451     9.034649     4.681193     0.150602
C      1.199242    -0.687731     5.821827     0.163997
C      3.042545     9.216421     4.942249     0.160100
C      6.107185    -0.202085     4.393440     0.144358
C      4.947910     2.559816     1.983129     0.604829
C      3.967683     7.421531     2.187820     0.570938
C      3.955670     3.664370     1.877817    -0.022537
C      4.364097     4.967340     2.174471    -0.165165
C      3.481413     6.023648     2.011311     0.022631
C      2.178365     5.781515     1.604896    -0.262367
C      1.766983     4.483025     1.348291     0.349070
C      2.642733     3.416584     1.472885    -0.220292
C     -0.047935     2.235446     3.631040     0.587333
C      1.555823     6.210051     6.203026     0.574166
C      0.985879     2.916489     4.460187     0.006247
C      0.776225     4.189189     4.974881    -0.152867
C      1.756980     4.808368     5.709098     0.017890
C      2.962594     4.168275     5.946421    -0.258872
C      3.169745     2.903914     5.440627     0.349563
C      2.182430     2.283932     4.684160    -0.242028
N      4.677875    -1.884229    14.596839    -0.213036
N      6.493813    -1.395921    13.404292    -0.280149
N      7.928977     1.150222     0.569575    -0.180125
N      6.250338    -1.076699    10.204883    -0.293998
N      4.400482    -0.807024     9.010852    -0.182660
N      0.778924     9.287745     8.275152    -0.180106
N     -0.589725    -1.518667    10.764075    -0.175074
N     -4.153678     8.372041    11.123026    -0.185757
N      1.281469    -1.087166     9.642725    -0.301709
N     -1.631063    10.365319     0.235840    -0.213036
N     -3.447001     9.877011     1.428387    -0.280149
N     -4.882165     7.330868    14.263104    -0.180125
N     -3.203526     9.557789     4.627796    -0.293998
N     -1.353670     9.288114     5.821827    -0.182660
N      2.267888    -0.806655     6.557527    -0.180105
N      3.636537     9.999757     4.068604    -0.175074
N      7.200490     0.109049     3.709653    -0.185756
N      1.765343     9.568256     5.189954    -0.301709
O     -1.620580     7.100727    13.180319    -0.614374
O     -3.055795     5.587651    12.411986    -0.508296
O     -1.983140     0.869217    11.946240    -0.583619
O     -0.318574     0.093690    13.180319    -0.595937
O      2.559028     4.295080    13.886354    -0.509765
O      2.877435     7.334196    11.729683    -0.595392
O      4.232257     5.642521    11.342550    -0.540885
O      2.637898     1.725730     8.877358    -0.564583
O      0.590246     1.658281     8.039312    -0.568534
O     -1.280896     6.293921     9.211094    -0.524685
O      4.667392     1.380363     1.652360    -0.614374
O      6.102607     2.893439     2.420693    -0.508296
O      5.029952     7.611873     2.886439    -0.583618
O      3.365386     8.387400     1.652360    -0.595937
O      0.487784     4.186010     0.946325    -0.509765
O      0.169377     1.146894     3.102996    -0.595392
O     -1.185445     2.838569     3.490129    -0.540885
O      0.408914     6.755360     5.955321    -0.564583
O      2.456566     6.822809     6.793367    -0.568533
O      4.327708     2.187169     5.621585    -0.524685

The following XYZ coordinates are in angstroms. Other properties are in atomic units.
The sperically averaged electron density of each atom fit to a function of the form exp(a - br)
eigen_1, eigen_2 and eigen_3 are the three eigenvalues of traceless quadrupole moment tensor
  atom number  atomic symbol              X              Y              Z     net charge C6 coefficient C8 coefficient C10 coefficient fluctuating dipole atomic polarizability isotropic forcefield polarizability              a              b squared Pearson coefficient          <r^3>          <r^4>         wp_QDO          m_QDO          q_QDO       dipole_x       dipole_y       dipole_z         dipole            Qxy            Qxz            Qyz     Q(x^2-y^2)  Q(3z^2 - R^2)        eigen_1        eigen_2        eigen_3 static polarizability      alpha(xx)      alpha(xy)      alpha(xz)      alpha(yy)      alpha(yz)      alpha(zz) atomic spin moment
            1             Zn       7.603173      -1.132365      11.748372       0.753884     112.892446 0.22055594E+04  0.73052167E+05                                18.953427                           15.344539       0.353434       1.946180                    0.996857      49.280268     136.782407       0.461925       0.400332      -1.144876       0.018921      -0.012641       0.030474       0.038032      -0.003733       0.050055      -0.027520      -0.121425      -0.142475      -0.094408       0.002821       0.091586             22.591050      24.646481       5.735890      -2.640586      20.603173       2.091146      22.523496          -0.000002
            2             Zn       2.566067      -0.161194       8.430153       0.674382     106.138201 0.22258326E+04  0.73894728E+05                                18.088235                           15.300053       0.432528       1.961203                    0.996505      50.554508     140.495815       0.467800       0.394389      -1.149130      -0.001844       0.074338       0.005354       0.074554      -0.012962       0.000676       0.003661      -0.003476      -0.056767      -0.019583      -0.003086       0.022669             20.631351      18.898911      -3.195291      -2.090783      20.611942      -0.669959      22.383200          -0.000006
            3             Zn      -4.520388       6.870368      12.362445       0.744239     103.464074 0.21358391E+04  0.70307574E+05                                17.994810                           15.127707       0.233965       1.914836                    0.997042      49.396831     137.515378       0.463088       0.401799      -1.141707      -0.006013      -0.085863      -0.029334       0.090935      -0.006668      -0.006260       0.018498       0.025050      -0.187429      -0.066694       0.020151       0.046543             20.693776      23.774022      -1.146680       3.126767      15.822917      -2.035629      22.484390          -0.000005
            4             Zn      -4.556361       9.613455       3.084307       0.753884     112.892456 0.22055596E+04  0.73052177E+05                                18.953428                           15.344540       0.353434       1.946180                    0.996857      49.280271     136.782416       0.461925       0.400332      -1.144876      -0.018920       0.012641      -0.030474       0.038032      -0.003733       0.050055      -0.027520      -0.121425      -0.142475      -0.094408       0.002821       0.091586             22.591051      24.646483       5.735890      -2.640587      20.603173       2.091146      22.523497          -0.000002
            5             Zn       0.480745       8.642284       6.402526       0.674382     106.138219 0.22258330E+04  0.73894746E+05                                18.088237                           15.300054       0.432528       1.961203                    0.996505      50.554513     140.495833       0.467800       0.394389      -1.149130       0.001844      -0.074338      -0.005354       0.074554      -0.012962       0.000676       0.003661      -0.003476      -0.056767      -0.019583      -0.003086       0.022669             20.631353      18.898913      -3.195290      -2.090784      20.611944      -0.669960      22.383202          -0.000006
            6             Zn       7.567200       1.610722       2.470234       0.744239     103.464079 0.21358391E+04  0.70307578E+05                                17.994810                           15.127708       0.233965       1.914836                    0.997042      49.396832     137.515383       0.463088       0.401799      -1.141707       0.006013       0.085863       0.029334       0.090935      -0.006668      -0.006260       0.018498       0.025051      -0.187429      -0.066694       0.020151       0.046543             20.693778      23.774025      -1.146681       3.126768      15.822917      -2.035629      22.484391          -0.000005
            7             Zn       4.962000       0.000000       0.000000       0.915695      97.582514 0.18788261E+04  0.59878341E+05                                17.651795                           14.502365       0.498061       2.006652                    0.998937      46.136322     126.254102       0.457826       0.419781      -1.129617      -0.000000       0.000000      -0.000000       0.000000      -0.124314       0.030945      -0.180332      -0.361930       0.468314      -0.299104      -0.031717       0.330821             20.438340      28.249313       0.807935      -3.439833      17.436399       5.725753      15.629308          -0.000006
            8              H       2.995005       3.603291      13.944202       0.410334       0.436963 0.26229943E+01  0.19593122E+02                                 0.983072                            0.975351      -1.212640       2.492484                    0.999909       1.969304       4.896272       0.602898       1.360054      -0.694388       0.022590      -0.023599       0.002759       0.032784      -0.009787       0.007384       0.001723       0.004908      -0.050961      -0.019524       0.000285       0.019240              0.975701       1.040380      -0.123634       0.040153       1.019804      -0.037007       0.866919          -0.000002
            9              H      -1.805997       5.855386       8.758697       0.414760       0.443011 0.26362288E+01  0.19640730E+02                                 0.979457                            0.967229      -1.224891       2.492058                    0.999882       1.927256       4.725464       0.617767       1.330781      -0.700879      -0.024595      -0.014395      -0.017670       0.033531       0.000932       0.013793       0.009048       0.012395      -0.025521      -0.019221       0.000199       0.019022              0.973971       1.078193       0.041541       0.127725       0.899954       0.057504       0.943767          -0.000004
           10              H       0.387944       8.443096      12.689357       0.101299       1.088705 0.75603756E+01  0.74247856E+02                                 1.834127                            1.670648      -1.306716       2.259486                    0.994078       3.825956      11.231602       0.450514       1.384387      -0.685140      -0.017038      -0.029122      -0.040480       0.052698       0.006235       0.005837       0.010887       0.008103       0.031548      -0.015065      -0.003449       0.018514              1.917200       1.694732       0.277185       0.333900       1.777662       0.434812       2.279207          -0.000000
           11              H      -0.192548       1.898317       0.136461       0.118561       0.956972 0.64738912E+01  0.61241251E+02                                 1.697125                            1.556201      -1.146929       2.346632                    0.996489       3.622952      10.484227       0.461562       1.402804      -0.681964       0.044803       0.024188       0.015089       0.053104       0.006933       0.004036       0.003336       0.029077       0.011247      -0.018243       0.002209       0.016034              1.780051       2.086650       0.573107       0.294656       1.716522       0.212004       1.536982           0.000001
           12              H       4.635655      -0.065629      10.845655       0.109855       1.141676 0.81158340E+01  0.79136799E+02                                 1.748202                            1.627948      -0.778962       2.519322                    0.999678       3.248259       8.760943       0.512958       1.224557      -0.724255      -0.018329       0.034261       0.039504       0.055410      -0.010121      -0.000466       0.016594       0.011503       0.020539      -0.022481       0.003044       0.019437              1.780885       1.624980      -0.266578      -0.286824       1.692266       0.393354       2.025410          -0.000004
           13              H       2.612368       8.717913       8.731998       0.108029       1.107135 0.80799293E+01  0.79920144E+02                                 1.799116                            1.688357      -1.098183       2.366060                    0.996493       3.592133      10.261005       0.468064       1.322978      -0.699541       0.045548      -0.029839      -0.014541       0.056360      -0.015980      -0.005002       0.002646       0.019242      -0.010982      -0.016824      -0.004918       0.021742              1.828287       2.168566      -0.361430      -0.220383       1.673148       0.171062       1.643148          -0.000002
           14              H      -0.414886      -0.012060       9.484015       0.110364       1.134427 0.82764521E+01  0.82145934E+02                                 1.810944                            1.694380      -1.077304       2.371031                    0.997345       3.574724      10.143346       0.474412       1.300795      -0.704312      -0.024700       0.043040      -0.020624       0.053739      -0.011750       0.004457      -0.006872       0.009007      -0.018762      -0.012074      -0.006023       0.018096              1.842046       1.639033      -0.260252       0.115432       2.173517      -0.442272       1.713588          -0.000003
           15              H      -2.261083       8.213411      10.504503       0.100173       1.103072 0.75853676E+01  0.74389177E+02                                 1.831358                            1.657814      -1.309889       2.252846                    0.994206       3.833033      11.163131       0.459671       1.358708      -0.689887       0.043494      -0.025650       0.004885       0.050730      -0.006618       0.002320      -0.013865       0.018480      -0.028745      -0.021293       0.003190       0.018103              1.923348       2.476097      -0.644791       0.009028       1.830094      -0.089305       1.463853          -0.000001
           16              H      -2.181046       3.354444      12.351172       0.130885       1.111421 0.85521282E+01  0.85003345E+02                                 1.733649                            1.681801      -1.331383       2.253273                    0.995400       3.522459       9.783612       0.496864       1.240242      -0.717593      -0.036849      -0.007754      -0.018253       0.041847       0.005196       0.007296      -0.000579       0.021737      -0.012916      -0.010912      -0.005648       0.016560              1.725033       2.047728       0.055393       0.239526       1.681433       0.040740       1.445938          -0.000003
           17              H       1.464479       1.993374      13.328645       0.132770       1.084008 0.84394941E+01  0.83820293E+02                                 1.731164                            1.691906      -1.161899       2.334492                    0.996546       3.482260       9.749380       0.484849       1.271941      -0.711259       0.018910      -0.027565       0.001094       0.033446      -0.008026       0.003439       0.003102       0.013721      -0.029496      -0.012567      -0.003043       0.015610              1.725348       1.726770      -0.308883       0.063337       1.998058      -0.056527       1.451215          -0.000001
           18              H       0.686415       5.931612      13.542236       0.136250       0.865419 0.62154921E+01  0.58538266E+02                                 1.620879                            1.552150      -1.291781       2.283861                    0.993528       3.679905      10.827946       0.447424       1.453526      -0.672043       0.013118       0.031254       0.007959       0.034817       0.005541       0.006690       0.002760      -0.002151      -0.035655      -0.014259       0.000992       0.013267              1.655345       1.484654       0.225654       0.069676       2.099301       0.104562       1.382080           0.000001
           19              H       3.079053       3.856770      10.012058       0.126649       1.147510 0.89684003E+01  0.90284513E+02                                 1.778401                            1.728630      -1.322022       2.255096                    0.995580       3.577234      10.027621       0.486953       1.249455      -0.715647       0.034906      -0.017761       0.005850       0.039599      -0.009665       0.002764      -0.003008       0.014949      -0.017834      -0.009897      -0.005961       0.015858              1.763361       1.974854      -0.264571       0.140016       1.783743       0.075175       1.531487          -0.000002
           20              H      -0.578994       3.892412       8.387880       0.140135       1.087882 0.83164602E+01  0.81706516E+02                                 1.694627                            1.648216      -1.085193       2.376460                    0.998000       3.307582       8.996579       0.508941       1.224957      -0.723160      -0.022068      -0.017366      -0.018945       0.033875       0.000000       0.009371       0.001921       0.019454      -0.010721      -0.009747      -0.006282       0.016029              1.685203       1.725579       0.180409       0.261714       1.670219       0.239031       1.659811          -0.000003
           21              H       0.713689       7.043459      10.503020       0.124969       0.911476 0.66354196E+01  0.63433068E+02                                 1.667470                            1.594564      -1.264445       2.286125                    0.993653       3.764224      11.107512       0.445874       1.436968      -0.674926      -0.006734       0.027846       0.013099       0.031501      -0.008984       0.000462       0.006653      -0.003172      -0.018401      -0.011246      -0.002191       0.013437              1.703211       1.442698      -0.087292      -0.004659       2.114379       0.268633       1.552558           0.000001
           22              H       0.051807       4.877799       0.888477       0.410334       0.436963 0.26229943E+01  0.19593122E+02                                 0.983072                            0.975351      -1.212640       2.492484                    0.999909       1.969304       4.896272       0.602898       1.360054      -0.694388      -0.022590       0.023599      -0.002759       0.032784      -0.009787       0.007384       0.001723       0.004908      -0.050961      -0.019524       0.000285       0.019240              0.975701       1.040380      -0.123634       0.040153       1.019804      -0.037007       0.866919          -0.000002
           23              H       4.852809       2.625704       6.073982       0.414759       0.443011 0.26362319E+01  0.19640759E+02                                 0.979458                            0.967229      -1.224891       2.492058                    0.999882       1.927257       4.725467       0.617767       1.330781      -0.700879       0.024595       0.014395       0.017670       0.033531       0.000932       0.013793       0.009048       0.012395      -0.025521      -0.019221       0.000199       0.019022              0.973972       1.078194       0.041541       0.127725       0.899954       0.057504       0.943767          -0.000004
           24              H       2.658868       0.037994       2.143322       0.101299       1.088705 0.75603747E+01  0.74247848E+02                                 1.834127                            1.670648      -1.306717       2.259486                    0.994078       3.825956      11.231603       0.450513       1.384388      -0.685140       0.017038       0.029122       0.040480       0.052698       0.006235       0.005837       0.010887       0.008103       0.031548      -0.015065      -0.003449       0.018514              1.917201       1.694732       0.277185       0.333900       1.777662       0.434813       2.279208          -0.000000
           25              H       3.239360       6.582773      14.696218       0.118561       0.956972 0.64738946E+01  0.61241292E+02                                 1.697125                            1.556201      -1.146929       2.346632                    0.996489       3.622953      10.484231       0.461562       1.402804      -0.681964      -0.044803      -0.024188      -0.015089       0.053104       0.006933       0.004036       0.003336       0.029077       0.011247      -0.018243       0.002209       0.016034              1.780052       2.086651       0.573107       0.294656       1.716522       0.212004       1.536982           0.000001
           26              H      -1.588843       8.546719       3.987024       0.109855       1.141676 0.81158340E+01  0.79136799E+02                                 1.748202                            1.627948      -0.778962       2.519322                    0.999678       3.248259       8.760943       0.512958       1.224557      -0.724255       0.018329      -0.034261      -0.039504       0.055410      -0.010121      -0.000466       0.016594       0.011503       0.020539      -0.022481       0.003044       0.019437              1.780885       1.624980      -0.266578      -0.286824       1.692266       0.393354       2.025410          -0.000004
           27              H       0.434444      -0.236823       6.100681       0.108029       1.107135 0.80799298E+01  0.79920148E+02                                 1.799116                            1.688357      -1.098183       2.366060                    0.996493       3.592133      10.261004       0.468064       1.322977      -0.699541      -0.045548       0.029839       0.014541       0.056360      -0.015980      -0.005002       0.002646       0.019242      -0.010982      -0.016824      -0.004918       0.021742              1.828287       2.168566      -0.361430      -0.220383       1.673148       0.171062       1.643148          -0.000002
           28              H       3.461698       8.493150       5.348664       0.110365       1.134426 0.82764488E+01  0.82145892E+02                                 1.810943                            1.694379      -1.077304       2.371031                    0.997345       3.574723      10.143342       0.474412       1.300794      -0.704312       0.024700      -0.043040       0.020624       0.053739      -0.011750       0.004457      -0.006872       0.009007      -0.018762      -0.012074      -0.006023       0.018096              1.842045       1.639032      -0.260252       0.115432       2.173516      -0.442272       1.713587          -0.000003
           29              H       5.307895       0.267679       4.328176       0.100173       1.103072 0.75853668E+01  0.74389169E+02                                 1.831358                            1.657814      -1.309889       2.252846                    0.994206       3.833033      11.163132       0.459671       1.358708      -0.689887      -0.043494       0.025650      -0.004885       0.050730      -0.006618       0.002320      -0.013865       0.018480      -0.028745      -0.021293       0.003190       0.018103              1.923348       2.476097      -0.644791       0.009028       1.830094      -0.089305       1.463853          -0.000001
           30              H       5.227858       5.126646       2.481507       0.130885       1.111421 0.85521337E+01  0.85003413E+02                                 1.733650                            1.681802      -1.331384       2.253273                    0.995400       3.522460       9.783615       0.496864       1.240242      -0.717593       0.036849       0.007754       0.018253       0.041847       0.005196       0.007296      -0.000579       0.021737      -0.012916      -0.010912      -0.005648       0.016560              1.725033       2.047728       0.055393       0.239526       1.681433       0.040740       1.445938          -0.000003
           31              H       1.582333       6.487716       1.504034       0.132771       1.084007 0.84394901E+01  0.83820246E+02                                 1.731163                            1.691905      -1.161899       2.334492                    0.996546       3.482259       9.749378       0.484849       1.271942      -0.711259      -0.018910       0.027565      -0.001094       0.033446      -0.008026       0.003439       0.003102       0.013721      -0.029496      -0.012567      -0.003043       0.015610              1.725347       1.726770      -0.308882       0.063337       1.998058      -0.056527       1.451214          -0.000001
           32              H       2.360397       2.549478       1.290443       0.136250       0.865419 0.62154934E+01  0.58538284E+02                                 1.620879                            1.552150      -1.291782       2.283861                    0.993528       3.679906      10.827951       0.447423       1.453527      -0.672043      -0.013118      -0.031254      -0.007959       0.034817       0.005541       0.006690       0.002760      -0.002151      -0.035655      -0.014259       0.000992       0.013267              1.655345       1.484654       0.225654       0.069676       2.099302       0.104562       1.382081           0.000001
           33              H      -0.032241       4.624320       4.820621       0.126648       1.147510 0.89684056E+01  0.90284578E+02                                 1.778401                            1.728631      -1.322023       2.255096                    0.995580       3.577235      10.027624       0.486953       1.249455      -0.715647      -0.034906       0.017761      -0.005850       0.039599      -0.009665       0.002764      -0.003008       0.014949      -0.017834      -0.009897      -0.005961       0.015858              1.763362       1.974855      -0.264572       0.140016       1.783744       0.075175       1.531488          -0.000002
           34              H       3.625806       4.588678       6.444799       0.140134       1.087882 0.83164598E+01  0.81706507E+02                                 1.694626                            1.648215      -1.085193       2.376460                    0.998000       3.307582       8.996577       0.508941       1.224957      -0.723160       0.022068       0.017366       0.018945       0.033875       0.000000       0.009371       0.001921       0.019454      -0.010722      -0.009747      -0.006282       0.016029              1.685203       1.725579       0.180409       0.261714       1.670219       0.239031       1.659811          -0.000003
           35              H       2.333123       1.437631       4.329659       0.124969       0.911476 0.66354187E+01  0.63433059E+02                                 1.667470                            1.594565      -1.264445       2.286125                    0.993653       3.764224      11.107513       0.445873       1.436968      -0.674926       0.006734      -0.027846      -0.013099       0.031501      -0.008984       0.000462       0.006653      -0.003172      -0.018401      -0.011246      -0.002191       0.013437              1.703212       1.442698      -0.087292      -0.004659       2.114379       0.268633       1.552558           0.000001
           36              C       5.281487      -1.971779      13.428024       0.152241      25.538577 0.31544256E+03  0.69090300E+04                                 7.772456                            6.066850       0.075246       2.043208                    0.999624      25.967295      74.297400       0.639104       0.437560      -1.041291       0.048099      -0.002593       0.038489       0.061657      -0.023642       0.028454      -0.005445      -0.077801      -0.057746      -0.055342      -0.002201       0.057543              8.789108       9.142809       2.497307      -0.316131       6.406521       2.187134      10.817995          -0.000001
           37              C       6.625420      -0.922681      14.662103       0.173459      24.808212 0.31115395E+03  0.67891110E+04                                 7.679742                            6.073374       0.033299       2.044563                    0.998811      25.392927      72.421098       0.631470       0.444545      -1.037589      -0.025569      -0.022657      -0.035970       0.049608      -0.015998       0.019505      -0.015286      -0.033272      -0.085156      -0.039415      -0.004498       0.043913              8.675657      10.043369       3.233096      -0.086871       6.339414       1.566341       9.644187          -0.000001
           38              C       5.017263      -0.553559      10.151486       0.150602      22.870239 0.28625217E+03  0.60790691E+04                                 7.025123                            5.668415       0.592154       2.222870                    0.999759      24.756062      68.259609       0.685192       0.420926      -1.058390       0.042928      -0.002394      -0.029157       0.051949       0.008271      -0.019439       0.002546      -0.056134      -0.030860      -0.037990       0.003585       0.034405              7.654791       8.485546      -1.926987       0.746012       5.492059       1.682096       8.986767          -0.000005
           39              C       1.847570       9.168821       9.010852       0.163997      23.088819 0.29758759E+03  0.64190026E+04                                 7.214401                            5.878932       0.070474       2.048996                    0.999531      25.409912      71.976434       0.651989       0.435525      -1.043268      -0.028478       0.020762       0.033224       0.048434       0.003573      -0.025731      -0.021098      -0.047996      -0.095191      -0.051103       0.003362       0.047741              7.870348       8.979364      -1.846699       0.963720       5.565773       1.474971       9.065906          -0.000003
           40              C       0.004267      -0.735331       9.890430       0.160099      23.505584 0.29927713E+03  0.64561178E+04                                 7.294761                            5.883148       0.225837       2.102155                    0.999669      25.259349      71.247834       0.654683       0.433688      -1.045742       0.047312      -0.019993       0.021447       0.055661      -0.006193       0.028338       0.035890      -0.044078       0.022627      -0.051148      -0.000803       0.051951              7.997246       8.715362      -0.695208      -1.757979       8.150692      -2.915899       7.125684          -0.000004
           41              C      -3.060373       8.683175      10.439239       0.144358      25.786470 0.31395147E+03  0.68512061E+04                                 7.745282                            6.003702       0.130177       2.058441                    0.999696      25.851165      73.233572       0.651920       0.430534      -1.048112      -0.038890       0.030005      -0.022424       0.053996      -0.006053       0.026390       0.035808      -0.021899      -0.006204      -0.047747       0.003172       0.044575              8.731309      11.194534      -2.119914      -1.559030       8.091437      -2.642663       6.907958          -0.000005
           42              C      -1.901098       5.921274      12.849550       0.604830      24.085207 0.25597278E+03  0.53375028E+04                                 7.745187                            5.699089      -0.006693       2.052934                    0.999679      22.487413      63.409138       0.617324       0.475826      -1.016577      -0.036417       0.059656      -0.017502       0.072051       0.039525      -0.039372      -0.028204       0.007243       0.227246      -0.077827      -0.021764       0.099590              9.169891      11.004396      -3.186329       1.442632      11.598802       0.637290       4.906477           0.000003
           43              C      -0.920871       1.059559      12.644859       0.570938      23.643179 0.27190979E+03  0.57595391E+04                                 7.692439                            5.882473      -0.182920       1.988160                    0.999164      23.134554      65.877130       0.605922       0.477228      -1.015220      -0.031120      -0.048741      -0.010888       0.058845      -0.013770      -0.060471       0.008086       0.077219       0.126230      -0.062123      -0.030872       0.092995              9.059764       7.129588       2.746067       1.974144      14.165325       1.074668       5.884378           0.000005
           44              C      -0.908858       4.816720      12.954862      -0.022537      37.307857 0.45993043E+03  0.10919888E+05                                 9.703160                            7.147376      -0.016635       1.994422                    0.999432      27.831371      79.301081       0.619366       0.416517      -1.068654       0.043980      -0.037785      -0.005050       0.058202       0.011827       0.012760       0.008497      -0.000146      -0.014233      -0.014478      -0.008077       0.022555             11.635043      13.152039      -3.765121       1.705349      16.169299       0.193625       5.583792          -0.000000
           45              C      -1.317285       3.513750      12.658208      -0.165165      34.669624 0.48244886E+03  0.11726636E+05                                 9.444855                            7.498317      -0.251458       1.879928                    0.999280      31.256300      93.569273       0.576602       0.437026      -1.043787       0.023358       0.009071      -0.012386       0.027952       0.016033       0.002384      -0.004306       0.058990       0.089579      -0.048789       0.018508       0.030281             10.638048       8.910401      -1.577993       1.237936      17.501720       0.373159       5.502022          -0.000003
           46              C      -0.434601       2.457442      12.821368       0.022631      35.408398 0.44217209E+03  0.10421188E+05                                 9.487377                            7.081355      -0.214864       1.939757                    0.998928      27.409603      78.443847       0.611093       0.425278      -1.060479       0.029533       0.040507       0.006373       0.050533      -0.011769       0.011952      -0.006248       0.022370       0.049541      -0.024523      -0.001846       0.026368             11.341233       9.824122       2.069826       1.701131      18.489384       1.171200       5.710192          -0.000000
           47              C       0.868447       2.699575      13.227783      -0.262367      32.674623 0.50802928E+03  0.12481331E+05                                 8.952050                            7.611956      -0.171028       1.899071                    0.998714      32.017087      95.668442       0.582906       0.427696      -1.051755      -0.029986      -0.036548      -0.012119       0.048804      -0.035964      -0.011630      -0.008145       0.040232       0.058950      -0.053329       0.019163       0.034165              9.596541       9.993004       2.276825       1.668873      12.941018       0.963318       5.855600          -0.000000
           48              C       1.279829       3.998065      13.484388       0.349070      25.492657 0.34008245E+03  0.75528342E+04                                 7.813989                            6.406146      -0.058600       2.015285                    0.999608      24.382107      69.127685       0.609452       0.452523      -1.037668       0.089844       0.035060       0.032269       0.101698       0.022833       0.031591       0.013877       0.060664      -0.138022      -0.056313      -0.014751       0.071064              8.555290      10.018588       0.960584       1.738594      10.520656       0.377712       5.126627           0.000003
           49              C       0.404079       5.064506      13.359794      -0.220292      33.325546 0.52085080E+03  0.12902078E+05                                 9.221291                            7.823965      -0.340458       1.859253                    0.997590      31.610988      95.465720       0.561033       0.440729      -1.041807      -0.024863       0.016694      -0.004241       0.030247       0.041270       0.002861       0.006516       0.006501       0.049754      -0.049813       0.014432       0.035382              9.877594      12.025225      -0.983721       1.921139      11.541765      -0.126539       6.065792           0.000001
           50              C       3.094747       6.245644      11.201639       0.587333      23.416891 0.25556268E+03  0.53384360E+04                                 7.653534                            5.722970      -0.085240       2.029317                    0.999349      22.697412      64.515808       0.610116       0.480592      -1.011840       0.043527       0.023988       0.035810       0.061257       0.006890      -0.053580      -0.058807      -0.016741       0.133867      -0.070904      -0.029119       0.100023              9.022421      10.550126       1.798666       3.363877       9.208818       3.088163       7.308321           0.000004
           51              C       1.490989       2.271039       8.629653       0.574166      22.962209 0.27058776E+03  0.57200756E+04                                 7.558127                            5.876570      -0.098167       2.020016                    0.999429      22.925649      65.050342       0.605399       0.478598      -1.015287       0.023250      -0.054056      -0.015418       0.060830       0.010901      -0.034939      -0.049179       0.036038       0.178449      -0.067034      -0.024502       0.091536              8.764353       6.604083      -1.383131       0.487476      13.676132       2.980833       6.012844           0.000004
           52              C       2.060933       5.564601      10.372492       0.006247      35.988335 0.43939915E+03  0.10341036E+05                                 9.576289                            7.051046      -0.143563       1.963201                    0.999084      27.434704      78.496152       0.613369       0.424306      -1.060934      -0.035201      -0.020630      -0.029409       0.050295      -0.010251      -0.010230      -0.002406      -0.001722      -0.013516      -0.015986       0.001682       0.014304             11.494874      11.631855       1.858578       4.116895      13.209480       4.846886       9.643287           0.000002
           53              C       2.270587       4.291901       9.857798      -0.152867      34.012020 0.46501234E+03  0.11218024E+05                                 9.377233                            7.393898      -0.271000       1.881553                    0.998966      30.903382      92.670056       0.575891       0.440873      -1.039762      -0.014137       0.015008      -0.004051       0.021012      -0.012393      -0.020444      -0.033009       0.035533       0.028211      -0.050529       0.013942       0.036587             10.609592       8.402116       1.016167       2.236627      14.338822       5.261933       9.087838           0.000000
           54              C       1.289832       3.672722       9.123581       0.017890      35.197262 0.44026228E+03  0.10357996E+05                                 9.443479                            7.058424      -0.112507       1.974309                    0.999158      27.282522      77.840759       0.613489       0.424361      -1.061764      -0.023026       0.048346       0.008144       0.054165       0.001571       0.003931      -0.008387       0.030165      -0.004723      -0.018751       0.002035       0.016716             11.246097       8.522578      -1.447156       1.239174      16.971203       4.825543       8.244510           0.000001
           55              C       0.084218       4.312815       8.886258      -0.258872      32.307597 0.48387155E+03  0.11721628E+05                                 8.840219                            7.396641      -0.047419       1.948382                    0.999278      31.291655      92.270873       0.596318       0.424004      -1.056040       0.027447      -0.043650      -0.008479       0.052254       0.028103       0.008865      -0.022448       0.063300       0.061319      -0.059804       0.027677       0.032127              9.481327       8.623845      -2.541750       0.637525      12.708912       2.710629       7.111223          -0.000003
           56              C      -0.122933       5.577176       9.392052       0.349563      26.314240 0.33405748E+03  0.73644824E+04                                 7.912607                            6.301150       0.083238       2.061903                    0.999731      24.050869      67.294661       0.623355       0.445707      -1.044648      -0.081044       0.060207      -0.008315       0.101302      -0.044576       0.017880       0.009271       0.041527      -0.127945      -0.054752      -0.016664       0.071416              8.758613       9.604695      -2.162950       1.470799      10.195524       2.029817       6.475620           0.000003
           57              C       0.864382       6.197158      10.148519      -0.242028      33.158769 0.51674793E+03  0.12768472E+05                                 9.142479                            7.745269      -0.241757       1.885810                    0.998109      31.754838      95.616556       0.569404       0.435337      -1.045566       0.023334       0.003005       0.016073       0.028493      -0.028561      -0.032407      -0.004098      -0.031600       0.007407      -0.051273       0.012780       0.038493              9.754376      11.058801      -0.319113       2.872678      10.136371       2.038784       8.067956           0.000003
           58              C      -2.234675      10.452869       1.404655       0.152241      25.538578 0.31544256E+03  0.69090301E+04                                 7.772457                            6.066850       0.075246       2.043208                    0.999624      25.967295      74.297405       0.639104       0.437560      -1.041291      -0.048099       0.002593      -0.038489       0.061657      -0.023642       0.028454      -0.005445      -0.077801      -0.057746      -0.055342      -0.002201       0.057543              8.789109       9.142810       2.497308      -0.316131       6.406522       2.187135      10.817996          -0.000001
           59              C      -3.578608       9.403771       0.170576       0.173459      24.808213 0.31115396E+03  0.67891112E+04                                 7.679743                            6.073374       0.033299       2.044563                    0.998811      25.392928      72.421104       0.631470       0.444545      -1.037589       0.025569       0.022657       0.035970       0.049608      -0.015998       0.019505      -0.015286      -0.033272      -0.085156      -0.039415      -0.004497       0.043913              8.675658      10.043370       3.233096      -0.086871       6.339415       1.566341       9.644188          -0.000001
           60              C      -1.970451       9.034649       4.681193       0.150602      22.870241 0.28625220E+03  0.60790700E+04                                 7.025123                            5.668415       0.592154       2.222870                    0.999759      24.756064      68.259614       0.685192       0.420926      -1.058390      -0.042928       0.002394       0.029157       0.051949       0.008271      -0.019439       0.002546      -0.056134      -0.030860      -0.037990       0.003585       0.034405              7.654791       8.485547      -1.926987       0.746012       5.492059       1.682096       8.986767          -0.000005
           61              C       1.199242      -0.687731       5.821827       0.163997      23.088819 0.29758759E+03  0.64190026E+04                                 7.214401                            5.878932       0.070474       2.048996                    0.999531      25.409912      71.976435       0.651989       0.435525      -1.043268       0.028478      -0.020762      -0.033224       0.048434       0.003573      -0.025731      -0.021098      -0.047996      -0.095191      -0.051103       0.003362       0.047741              7.870348       8.979364      -1.846699       0.963720       5.565773       1.474971       9.065906          -0.000003
           62              C       3.042545       9.216421       4.942249       0.160100      23.505587 0.29927718E+03  0.64561192E+04                                 7.294761                            5.883149       0.225837       2.102155                    0.999669      25.259351      71.247842       0.654683       0.433688      -1.045742      -0.047312       0.019993      -0.021447       0.055661      -0.006193       0.028338       0.035890      -0.044078       0.022628      -0.051148      -0.000803       0.051951              7.997247       8.715363      -0.695208      -1.757980       8.150693      -2.915899       7.125685          -0.000004
           63              C       6.107185      -0.202085       4.393440       0.144358      25.786472 0.31395149E+03  0.68512068E+04                                 7.745283                            6.003702       0.130177       2.058441                    0.999696      25.851166      73.233578       0.651920       0.430534      -1.048112       0.038890      -0.030005       0.022424       0.053996      -0.006053       0.026390       0.035808      -0.021899      -0.006204      -0.047747       0.003172       0.044575              8.731310      11.194534      -2.119914      -1.559030       8.091437      -2.642663       6.907958          -0.000005
           64              C       4.947910       2.559816       1.983129       0.604829      24.085206 0.25597277E+03  0.53375025E+04                                 7.745187                            5.699089      -0.006693       2.052934                    0.999679      22.487413      63.409140       0.617324       0.475826      -1.016577       0.036417      -0.059656       0.017502       0.072051       0.039525      -0.039372      -0.028204       0.007243       0.227246      -0.077827      -0.021764       0.099590              9.169892      11.004396      -3.186329       1.442632      11.598802       0.637290       4.906477           0.000003
           65              C       3.967683       7.421531       2.187820       0.570938      23.643180 0.27190979E+03  0.57595392E+04                                 7.692439                            5.882473      -0.182920       1.988160                    0.999164      23.134554      65.877128       0.605922       0.477228      -1.015220       0.031120       0.048741       0.010888       0.058845      -0.013770      -0.060471       0.008086       0.077219       0.126230      -0.062123      -0.030872       0.092995              9.059764       7.129588       2.746067       1.974144      14.165325       1.074668       5.884378           0.000005
           66              C       3.955670       3.664370       1.877817      -0.022537      37.307854 0.45993038E+03  0.10919886E+05                                 9.703160                            7.147376      -0.016635       1.994422                    0.999432      27.831369      79.301075       0.619366       0.416517      -1.068654      -0.043980       0.037785       0.005050       0.058202       0.011827       0.012760       0.008497      -0.000146      -0.014233      -0.014478      -0.008077       0.022555             11.635043      13.152039      -3.765121       1.705349      16.169299       0.193625       5.583792          -0.000000
           67              C       4.364097       4.967340       2.174471      -0.165165      34.669620 0.48244878E+03  0.11726634E+05                                 9.444855                            7.498317      -0.251458       1.879928                    0.999280      31.256298      93.569268       0.576602       0.437026      -1.043787      -0.023358      -0.009071       0.012386       0.027952       0.016033       0.002384      -0.004306       0.058991       0.089578      -0.048789       0.018508       0.030281             10.638047       8.910401      -1.577993       1.237936      17.501719       0.373159       5.502021          -0.000003
           68              C       3.481413       6.023648       2.011311       0.022631      35.408396 0.44217205E+03  0.10421187E+05                                 9.487377                            7.081355      -0.214864       1.939757                    0.998928      27.409602      78.443846       0.611093       0.425278      -1.060479      -0.029533      -0.040507      -0.006373       0.050533      -0.011769       0.011952      -0.006248       0.022370       0.049541      -0.024523      -0.001846       0.026368             11.341233       9.824123       2.069826       1.701131      18.489385       1.171200       5.710192          -0.000000
           69              C       2.178365       5.781515       1.604896      -0.262367      32.674628 0.50802939E+03  0.12481334E+05                                 8.952050                            7.611957      -0.171028       1.899071                    0.998714      32.017090      95.668451       0.582906       0.427696      -1.051755       0.029986       0.036548       0.012119       0.048804      -0.035964      -0.011630      -0.008145       0.040232       0.058950      -0.053329       0.019163       0.034165              9.596541       9.993005       2.276825       1.668873      12.941019       0.963319       5.855600          -0.000000
           70              C       1.766983       4.483025       1.348291       0.349070      25.492657 0.34008245E+03  0.75528341E+04                                 7.813989                            6.406146      -0.058600       2.015285                    0.999608      24.382107      69.127685       0.609452       0.452523      -1.037668      -0.089844      -0.035060      -0.032269       0.101698       0.022833       0.031591       0.013877       0.060664      -0.138022      -0.056313      -0.014751       0.071064              8.555290      10.018588       0.960584       1.738594      10.520656       0.377712       5.126627           0.000003
           71              C       2.642733       3.416584       1.472885      -0.220292      33.325542 0.52085072E+03  0.12902075E+05                                 9.221290                            7.823964      -0.340459       1.859253                    0.997590      31.610985      95.465706       0.561033       0.440729      -1.041807       0.024863      -0.016694       0.004241       0.030247       0.041270       0.002861       0.006516       0.006501       0.049754      -0.049813       0.014432       0.035382              9.877593      12.025224      -0.983720       1.921139      11.541764      -0.126539       6.065791           0.000001
           72              C      -0.047935       2.235446       3.631040       0.587333      23.416892 0.25556269E+03  0.53384363E+04                                 7.653534                            5.722970      -0.085240       2.029317                    0.999349      22.697413      64.515813       0.610116       0.480592      -1.011840      -0.043527      -0.023988      -0.035810       0.061257       0.006890      -0.053580      -0.058807      -0.016741       0.133866      -0.070904      -0.029119       0.100023              9.022422      10.550126       1.798666       3.363877       9.208818       3.088163       7.308321           0.000004
           73              C       1.555823       6.210051       6.203026       0.574166      22.962211 0.27058779E+03  0.57200764E+04                                 7.558127                            5.876570      -0.098168       2.020015                    0.999429      22.925650      65.050347       0.605399       0.478598      -1.015287      -0.023250       0.054056       0.015418       0.060830       0.010901      -0.034939      -0.049179       0.036038       0.178449      -0.067034      -0.024502       0.091536              8.764354       6.604083      -1.383131       0.487476      13.676133       2.980833       6.012844           0.000004
           74              C       0.985879       2.916489       4.460187       0.006247      35.988337 0.43939918E+03  0.10341037E+05                                 9.576290                            7.051046      -0.143563       1.963201                    0.999084      27.434705      78.496156       0.613369       0.424306      -1.060934       0.035201       0.020630       0.029409       0.050295      -0.010251      -0.010230      -0.002406      -0.001722      -0.013516      -0.015986       0.001682       0.014304             11.494875      11.631856       1.858578       4.116895      13.209481       4.846887       9.643287           0.000002
           75              C       0.776225       4.189189       4.974881      -0.152867      34.012019 0.46501233E+03  0.11218024E+05                                 9.377233                            7.393898      -0.271000       1.881553                    0.998966      30.903383      92.670058       0.575891       0.440873      -1.039762       0.014137      -0.015007       0.004051       0.021012      -0.012393      -0.020444      -0.033009       0.035532       0.028211      -0.050529       0.013942       0.036587             10.609591       8.402116       1.016166       2.236626      14.338821       5.261933       9.087837           0.000000
           76              C       1.756980       4.808368       5.709098       0.017890      35.197263 0.44026228E+03  0.10357996E+05                                 9.443479                            7.058424      -0.112507       1.974309                    0.999158      27.282522      77.840758       0.613489       0.424361      -1.061764       0.023026      -0.048346      -0.008144       0.054165       0.001571       0.003931      -0.008387       0.030165      -0.004723      -0.018751       0.002035       0.016716             11.246097       8.522578      -1.447156       1.239174      16.971202       4.825543       8.244510           0.000001
           77              C       2.962594       4.168275       5.946421      -0.258872      32.307594 0.48387149E+03  0.11721626E+05                                 8.840218                            7.396640      -0.047419       1.948382                    0.999278      31.291653      92.270861       0.596318       0.424004      -1.056040      -0.027447       0.043650       0.008480       0.052254       0.028103       0.008865      -0.022448       0.063301       0.061319      -0.059804       0.027677       0.032127              9.481326       8.623844      -2.541750       0.637525      12.708910       2.710628       7.111222          -0.000003
           78              C       3.169745       2.903914       5.440627       0.349563      26.314243 0.33405751E+03  0.73644834E+04                                 7.912607                            6.301150       0.083238       2.061903                    0.999731      24.050870      67.294662       0.623355       0.445707      -1.044648       0.081044      -0.060207       0.008315       0.101302      -0.044576       0.017880       0.009271       0.041527      -0.127944      -0.054752      -0.016664       0.071416              8.758613       9.604695      -2.162950       1.470799      10.195524       2.029817       6.475620           0.000002
           79              C       2.182430       2.283932       4.684160      -0.242028      33.158768 0.51674790E+03  0.12768471E+05                                 9.142479                            7.745269      -0.241757       1.885810                    0.998109      31.754837      95.616555       0.569404       0.435337      -1.045566      -0.023334      -0.003005      -0.016074       0.028493      -0.028561      -0.032407      -0.004098      -0.031600       0.007407      -0.051273       0.012780       0.038492              9.754376      11.058801      -0.319114       2.872678      10.136371       2.038784       8.067956           0.000003
           80              N       4.677875      -1.884229      14.596839      -0.213036      35.681885 0.50535859E+03  0.12077881E+05                                 8.934262                            7.165589       0.441761       2.155780                    0.999578      27.786966      75.157290       0.672635       0.381009      -1.111407       0.170259       0.055832       0.013087       0.179657      -0.001582       0.045100       0.048234      -0.045411       0.120730      -0.070067      -0.014070       0.084137             10.171629      13.023500       2.400790      -1.664449       6.608681       1.544406      10.882707          -0.000004
           81              N       6.493813      -1.395921      13.404292      -0.280149      38.101426 0.53130775E+03  0.12912132E+05                                 9.482854                            7.449238      -0.027155       2.018021                    0.998321      28.187994      77.944029       0.643495       0.391660      -1.099147      -0.063450      -0.012267       0.084154       0.106105       0.032330       0.035233       0.025951      -0.027573      -0.026631      -0.044898      -0.018751       0.063648             11.028299      11.384328       2.739195      -3.155983       7.193081       1.013114      14.507486          -0.000002
           82              N       7.928977       1.150222       0.569575      -0.180125      34.437167 0.48435931E+03  0.11488471E+05                                 8.801809                            7.070156       0.122695       2.068834                    0.998641      27.268892      74.204986       0.667252       0.387009      -1.103736      -0.023160      -0.063522      -0.146336       0.161201       0.043320       0.027528       0.018224       0.024109      -0.121469      -0.050084      -0.024557       0.074641              9.991493      10.100832       1.705047      -1.910467       6.072337       1.659757      13.801311          -0.000003
           83              N       6.250338      -1.076699      10.204883      -0.293998      37.412742 0.52514483E+03  0.12709037E+05                                 9.337009                            7.397344       0.030446       2.034981                    0.998126      28.156819      77.373383       0.647692       0.390754      -1.101181      -0.074144       0.005287      -0.084487       0.112531      -0.030072      -0.040976       0.024770      -0.025638      -0.029462      -0.050071      -0.014375       0.064446             10.763194      12.364724      -1.243992       4.288066       6.594871       1.548948      13.329988          -0.000003
           84              N       4.400482      -0.807024       9.010852      -0.182660      34.330960 0.47203794E+03  0.11100342E+05                                 8.762205                            6.969182       0.425093       2.175089                    0.999047      26.801046      72.108692       0.675039       0.385849      -1.106951       0.143588      -0.049327      -0.002441       0.151845      -0.026861      -0.033767       0.050711      -0.029359       0.061232      -0.042900      -0.038391       0.081291              9.983323      13.140724      -3.236532       2.274862       6.690785       0.747050      10.118462          -0.000004
           85              N       0.778924       9.287745       8.275152      -0.180106      33.812914 0.47252508E+03  0.11133601E+05                                 8.675558                            6.977209       0.203575       2.096308                    0.999080      27.050452      73.257335       0.672861       0.386340      -1.104718      -0.023465       0.065286       0.133364       0.150329      -0.043917      -0.023709       0.016648       0.037739      -0.103072      -0.042242      -0.030562       0.072803              9.850773       9.425923      -1.739284       1.699587       6.414989       2.065478      13.711405          -0.000003
           86              N      -0.589725      -1.518667      10.764075      -0.175074      34.594720 0.49394107E+03  0.11768448E+05                                 8.856897                            7.161065       0.155541       2.079581                    0.999259      27.224895      74.152735       0.660314       0.389324      -1.102542       0.154835      -0.038079      -0.010691       0.159807      -0.039085       0.024427      -0.021182      -0.095824      -0.045265      -0.060690      -0.017371       0.078061             10.058402      12.986199      -0.116011      -3.428132       8.646974      -2.368125       8.542033          -0.000002
           87              N      -4.153678       8.372041      11.123026      -0.185757      34.657562 0.49285938E+03  0.11735769E+05                                 8.828219                            7.130855       0.129811       2.068886                    0.999081      27.368029      74.510841       0.664854       0.386893      -1.104314      -0.032736       0.120356      -0.097473       0.158298      -0.045365       0.001877       0.009599       0.044225      -0.142654      -0.051071      -0.023272       0.074343              9.958097      10.781235       0.107832      -2.575878       9.877220      -4.229509       9.215836          -0.000003
           88              N       1.281469      -1.087166       9.642725      -0.301709      37.447806 0.52581182E+03  0.12716057E+05                                 9.263304                            7.331115       0.110546       2.051142                    0.999173      28.330943      77.561464       0.660759       0.383302      -1.107640      -0.074691      -0.037451       0.068778       0.108221      -0.037093       0.014708      -0.013410      -0.018867      -0.096297      -0.037077      -0.021496       0.058573             10.624297      11.761903       0.625802      -4.122555       9.580629      -4.349740      10.530358          -0.000006
           89              N      -1.631063      10.365319       0.235840      -0.213036      35.681887 0.50535862E+03  0.12077882E+05                                 8.934262                            7.165589       0.441760       2.155780                    0.999578      27.786967      75.157294       0.672635       0.381009      -1.111407      -0.170259      -0.055831      -0.013087       0.179657      -0.001582       0.045100       0.048233      -0.045411       0.120730      -0.070067      -0.014070       0.084137             10.171630      13.023501       2.400790      -1.664449       6.608681       1.544406      10.882708          -0.000004
           90              N      -3.447001       9.877011       1.428387      -0.280149      38.101426 0.53130774E+03  0.12912132E+05                                 9.482853                            7.449237      -0.027155       2.018021                    0.998321      28.187994      77.944028       0.643496       0.391660      -1.099147       0.063450       0.012267      -0.084154       0.106105       0.032330       0.035233       0.025951      -0.027573      -0.026631      -0.044898      -0.018751       0.063648             11.028298      11.384328       2.739195      -3.155983       7.193081       1.013114      14.507486          -0.000002
           91              N      -4.882165       7.330868      14.263104      -0.180125      34.437169 0.48435934E+03  0.11488472E+05                                 8.801809                            7.070156       0.122695       2.068833                    0.998641      27.268893      74.204990       0.667252       0.387009      -1.103736       0.023160       0.063522       0.146336       0.161201       0.043320       0.027528       0.018224       0.024109      -0.121469      -0.050084      -0.024557       0.074641              9.991494      10.100832       1.705048      -1.910467       6.072337       1.659757      13.801311          -0.000003
           92              N      -3.203526       9.557789       4.627796      -0.293998      37.412746 0.52514489E+03  0.12709038E+05                                 9.337010                            7.397344       0.030445       2.034980                    0.998126      28.156821      77.373389       0.647692       0.390754      -1.101181       0.074144      -0.005287       0.084487       0.112531      -0.030072      -0.040976       0.024770      -0.025638      -0.029462      -0.050071      -0.014375       0.064446             10.763195      12.364725      -1.243993       4.288066       6.594871       1.548948      13.329988          -0.000003
           93              N      -1.353670       9.288114       5.821827      -0.182660      34.330962 0.47203797E+03  0.11100343E+05                                 8.762206                            6.969182       0.425093       2.175089                    0.999047      26.801047      72.108697       0.675039       0.385850      -1.106951      -0.143588       0.049327       0.002441       0.151845      -0.026861      -0.033767       0.050710      -0.029359       0.061232      -0.042900      -0.038391       0.081291              9.983324      13.140725      -3.236533       2.274862       6.690785       0.747050      10.118462          -0.000004
           94              N       2.267888      -0.806655       6.557527      -0.180105      33.812914 0.47252508E+03  0.11133601E+05                                 8.675558                            6.977209       0.203574       2.096308                    0.999080      27.050452      73.257335       0.672861       0.386340      -1.104718       0.023465      -0.065286      -0.133364       0.150329      -0.043917      -0.023709       0.016648       0.037739      -0.103072      -0.042242      -0.030562       0.072803              9.850772       9.425923      -1.739284       1.699587       6.414989       2.065478      13.711405          -0.000003
           95              N       3.636537       9.999757       4.068604      -0.175074      34.594724 0.49394113E+03  0.11768450E+05                                 8.856898                            7.161065       0.155541       2.079581                    0.999259      27.224897      74.152745       0.660314       0.389324      -1.102542      -0.154835       0.038079       0.010691       0.159807      -0.039085       0.024427      -0.021182      -0.095824      -0.045265      -0.060690      -0.017371       0.078061             10.058403      12.986201      -0.116011      -3.428132       8.646975      -2.368125       8.542034          -0.000002
           96              N       7.200490       0.109049       3.709653      -0.185756      34.657566 0.49285944E+03  0.11735771E+05                                 8.828220                            7.130855       0.129811       2.068886                    0.999081      27.368031      74.510848       0.664854       0.386893      -1.104314       0.032736      -0.120356       0.097473       0.158298      -0.045365       0.001877       0.009599       0.044225      -0.142654      -0.051071      -0.023272       0.074343              9.958097      10.781236       0.107832      -2.575878       9.877221      -4.229510       9.215836          -0.000003
           97              N       1.765343       9.568256       5.189954      -0.301709      37.447811 0.52581189E+03  0.12716060E+05                                 9.263305                            7.331116       0.110546       2.051142                    0.999173      28.330945      77.561473       0.660759       0.383302      -1.107640       0.074691       0.037451      -0.068778       0.108221      -0.037093       0.014708      -0.013410      -0.018867      -0.096297      -0.037077      -0.021496       0.058573             10.624298      11.761905       0.625802      -4.122556       9.580630      -4.349741      10.530359          -0.000006
           98              O      -1.620580       7.100727      13.180319      -0.614374      41.907060 0.65335750E+03  0.16472413E+05                                 9.560993                            7.939373       0.314211       2.138220                    0.995002      28.768044      77.158737       0.671501       0.361787      -1.138063       0.012976      -0.034028      -0.030453       0.047472       0.044342      -0.033745       0.020022      -0.094232       0.110996      -0.094630       0.041295       0.053335             10.557296       8.347750       0.347320       0.373472      15.504635       3.564463       7.819503          -0.000003
           99              O      -3.055795       5.587651      12.411986      -0.508296      34.930227 0.48869051E+03  0.11459130E+05                                 8.477662                            6.790065       0.306490       2.169206                    0.996730      26.519294      68.615967       0.738318       0.353790      -1.144334      -0.002466       0.007298      -0.007720       0.010906       0.007420       0.022020      -0.011056       0.105096      -0.011648      -0.054524      -0.007453       0.061977              9.759673      16.073265      -2.686758       2.723482       7.343122      -0.306184       5.862633          -0.000006
          100              O      -1.983140       0.869217      11.946240      -0.583619      33.516640 0.53113885E+03  0.12726194E+05                                 8.190266                            7.059457       0.347648       2.145969                    0.998202      28.095809      73.665896       0.726524       0.351857      -1.145034       0.028300      -0.012100       0.026081       0.040342       0.034588       0.017559       0.038822       0.046859       0.009997      -0.057314      -0.004590       0.061905              9.022596       9.436258       3.616930       2.870597      10.318656       2.354190       7.312875          -0.000009
          101              O      -0.318574       0.093690      13.180319      -0.595937      32.910110 0.58420309E+03  0.14308869E+05                                 8.044448                            7.465581       0.750835       2.272598                    0.996964      28.486776      75.070591       0.698988       0.357762      -1.142350      -0.020589       0.019357      -0.008356       0.029469      -0.054600      -0.051206      -0.034331      -0.028464       0.128267      -0.103665       0.034636       0.069029              8.377907       6.359856      -0.968278       1.065862      11.547364      -1.275823       7.226503          -0.000005
          102              O       2.559028       4.295080      13.886354      -0.509765      22.746094 0.35591973E+03  0.77338972E+04                                 6.310322                            5.777873       0.526320       2.288833                    0.994917      24.535707      61.735182       0.801391       0.351735      -1.142447      -0.092917       0.011821      -0.027469       0.097610      -0.052454       0.057808       0.002083       0.117229      -0.285304      -0.113164      -0.025344       0.138508              6.563688       9.032830       1.157159       1.354592       5.696900       0.107314       4.961335          -0.000002
          103              O       2.877435       7.334196      11.729683      -0.595392      42.944137 0.68026307E+03  0.17366591E+05                                 9.834611                            8.197123      -0.006905       2.035599                    0.993832      28.939348      78.724240       0.647726       0.370405      -1.128653      -0.001257      -0.028029      -0.010207       0.029856       0.006169      -0.054696      -0.010835      -0.096349       0.077843      -0.087521       0.028664       0.058857             11.051402       8.284684       0.854558       0.643263      15.896104       3.972490       8.973418           0.000001
          104              O       4.232257       5.642521      11.342550      -0.540885      31.962628 0.48693105E+03  0.11402179E+05                                 7.896985                            6.728776       0.371362       2.170878                    0.998156      27.106162      69.977836       0.750153       0.348687      -1.149042      -0.004651       0.015270       0.005692       0.016947      -0.018679       0.032982      -0.015495       0.108394      -0.080243      -0.050864      -0.031227       0.082091              8.660373      13.202938      -0.078342       2.871985       6.531892       0.629871       6.246288          -0.000005
          105              O       2.637898       1.725730       8.877358      -0.564583      32.633386 0.52963176E+03  0.12684634E+05                                 8.037007                            7.056748       0.301474       2.138407                    0.997579      27.811411      72.971453       0.725330       0.352587      -1.144119      -0.039885      -0.002883      -0.017997       0.043852      -0.048499      -0.001842      -0.007743      -0.032928      -0.115735      -0.042300      -0.028456       0.070756              8.665102       8.327731      -3.774344       0.128699      12.129230       0.469115       5.538345          -0.000005
          106              O       0.590246       1.658281       8.039312      -0.568534      28.865248 0.48337436E+03  0.11305912E+05                                 7.370119                            6.761825       0.785510       2.303679                    0.996489      27.418477      70.902033       0.738259       0.354712      -1.143348       0.019971       0.016134       0.004760       0.026111       0.070572      -0.003840      -0.015196       0.001883       0.163450      -0.098255       0.034543       0.063712              7.662464       6.406141       1.692381       1.184595       9.265495       1.706504       7.315755          -0.000005
          107              O      -1.280896       6.293921       9.211094      -0.524685      22.926283 0.33848500E+03  0.72454206E+04                                 6.286136                            5.559491       0.911794       2.408472                    0.998491      24.419068      60.493721       0.835642       0.342422      -1.152971       0.090394      -0.037001       0.032193       0.102843      -0.024958       0.086574       0.035473       0.149707      -0.184601      -0.121588      -0.021252       0.142840              6.680463       8.954688      -2.539886       0.775332       6.216269      -0.041397       4.870434          -0.000006
          108              O       4.667392       1.380363       1.652360      -0.614374      41.907060 0.65335751E+03  0.16472413E+05                                 9.560993                            7.939373       0.314211       2.138220                    0.995002      28.768044      77.158736       0.671501       0.361787      -1.138063      -0.012976       0.034028       0.030453       0.047472       0.044342      -0.033746       0.020022      -0.094232       0.110997      -0.094631       0.041295       0.053335             10.557296       8.347750       0.347320       0.373472      15.504635       3.564463       7.819502          -0.000003
          109              O       6.102607       2.893439       2.420693      -0.508296      34.930238 0.48869069E+03  0.11459135E+05                                 8.477665                            6.790066       0.306490       2.169206                    0.996730      26.519297      68.615981       0.738317       0.353790      -1.144334       0.002466      -0.007298       0.007720       0.010906       0.007420       0.022020      -0.011056       0.105096      -0.011648      -0.054524      -0.007453       0.061977              9.759676      16.073270      -2.686759       2.723483       7.343124      -0.306185       5.862635          -0.000007
          110              O       5.029952       7.611873       2.886439      -0.583618      33.516635 0.53113878E+03  0.12726192E+05                                 8.190265                            7.059456       0.347648       2.145969                    0.998202      28.095808      73.665891       0.726524       0.351857      -1.145034      -0.028300       0.012100      -0.026081       0.040342       0.034588       0.017559       0.038822       0.046859       0.009997      -0.057314      -0.004590       0.061905              9.022595       9.436256       3.616929       2.870596      10.318655       2.354190       7.312874          -0.000010
          111              O       3.365386       8.387400       1.652360      -0.595937      32.910112 0.58420312E+03  0.14308870E+05                                 8.044448                            7.465581       0.750835       2.272598                    0.996964      28.486777      75.070594       0.698988       0.357762      -1.142350       0.020589      -0.019357       0.008356       0.029469      -0.054600      -0.051206      -0.034331      -0.028464       0.128267      -0.103665       0.034636       0.069029              8.377908       6.359856      -0.968278       1.065862      11.547364      -1.275823       7.226503          -0.000005
          112              O       0.487784       4.186010       0.946325      -0.509765      22.746095 0.35591974E+03  0.77338974E+04                                 6.310322                            5.777873       0.526320       2.288833                    0.994917      24.535707      61.735183       0.801391       0.351735      -1.142447       0.092917      -0.011821       0.027469       0.097610      -0.052454       0.057808       0.002083       0.117229      -0.285304      -0.113164      -0.025344       0.138508              6.563689       9.032830       1.157159       1.354592       5.696900       0.107314       4.961335          -0.000002
          113              O       0.169377       1.146894       3.102996      -0.595392      42.944138 0.68026308E+03  0.17366592E+05                                 9.834611                            8.197123      -0.006905       2.035599                    0.993832      28.939348      78.724243       0.647726       0.370405      -1.128653       0.001257       0.028029       0.010207       0.029856       0.006169      -0.054696      -0.010835      -0.096349       0.077843      -0.087521       0.028664       0.058857             11.051403       8.284684       0.854558       0.643263      15.896105       3.972490       8.973418           0.000001
          114              O      -1.185445       2.838569       3.490129      -0.540885      31.962637 0.48693121E+03  0.11402184E+05                                 7.896987                            6.728777       0.371361       2.170877                    0.998156      27.106166      69.977850       0.750153       0.348687      -1.149042       0.004651      -0.015270      -0.005692       0.016947      -0.018679       0.032982      -0.015495       0.108394      -0.080243      -0.050864      -0.031227       0.082091              8.660375      13.202941      -0.078341       2.871986       6.531894       0.629871       6.246289          -0.000005
          115              O       0.408914       6.755360       5.955321      -0.564583      32.633390 0.52963183E+03  0.12684636E+05                                 8.037008                            7.056748       0.301473       2.138407                    0.997579      27.811413      72.971459       0.725330       0.352587      -1.144119       0.039885       0.002883       0.017997       0.043852      -0.048499      -0.001842      -0.007743      -0.032928      -0.115735      -0.042300      -0.028456       0.070756              8.665103       8.327731      -3.774344       0.128699      12.129231       0.469115       5.538345          -0.000005
          116              O       2.456566       6.822809       6.793367      -0.568533      28.865237 0.48337412E+03  0.11305905E+05                                 7.370116                            6.761823       0.785510       2.303680                    0.996489      27.418474      70.902018       0.738259       0.354712      -1.143348      -0.019971      -0.016134      -0.004760       0.026111       0.070572      -0.003840      -0.015196       0.001883       0.163450      -0.098255       0.034543       0.063712              7.662461       6.406139       1.692381       1.184595       9.265492       1.706504       7.315752          -0.000005
          117              O       4.327708       2.187169       5.621585      -0.524685      22.926279 0.33848492E+03  0.72454182E+04                                 6.286135                            5.559490       0.911794       2.408472                    0.998491      24.419067      60.493715       0.835642       0.342422      -1.152971      -0.090394       0.037001      -0.032193       0.102843      -0.024958       0.086574       0.035473       0.149707      -0.184601      -0.121588      -0.021251       0.142840              6.680462       8.954686      -2.539884       0.775332       6.216267      -0.041396       4.870433          -0.000006

******************************************************
Auxiliary information for the entire system
The total spin magnetic moment of the unit cell is   -0.000225
The total net atomic charge of the unit cell is   -0.000002
Accuracy of reproducing the electrostatic potential in the unit cell:
  The inner radius (bohr) =    5.0000
  The outer radius (bohr) =   12.0000
  Valid grid points have density less than (e/(bohr^3)) =    0.0001
  The number of valid grid points were=        12693
  The rms potential error without charges in kcal/mol is=      6.78851
  The rms potential error with partial charges in kcal/mol is=      0.83649
  The RRMSE value at monopole order=      0.12322
  The rms potential error with partial charges and cloud penetration in kcal/mol is=      0.82268
  The RRMSE value at monopole order with cloud penetration is=      0.12119
  The rms potential error with partial charges and atomic dipoles in kcal/mol is=      0.58110
  The RRMSE value at dipole order=      0.08560
  The rms potential error with partial charges, atomic dipoles and cloud penetration in kcal/mol is=      0.55558
  The RRMSE value at dipole order with cloud penetration=      0.08184

******************************************************
The electron densities and ab initio electrostatic potential were computed in VASP using the PBE functional and
projector augmented wave method. See the main text of the journal article for a description of computational details.
The atomic charges, dipoles, and quadrupoles were computed with the DDEC6 method as described in
(a) T. A. Manz and N. Gabaldon Limas, RSC Adv. 6 (2016) 47771-47801 DOI: 10.1039/c6ra04656h
(b) N. Gabaldon Limas and T. A. Manz, RSC Adv. 8 (2018) 2678-2707 DOI: 10.1039/c7ra11829e.
For each atom in the material, the electron cloud parameters were fit to the spherically averaged atom-in-material
electron density using radial positions for which this density was between 10^-4 and 10^-2 electrons per cubic bohr.
The polarizabilities, dispersion coefficients, and quantum Drude oscillator (QDO) parameters were fit using the MCLF method.
The magnetic structure of the system was optimized in VASP from the default ferromagnetic initial guess using spin polarization.
The atomic spin moments (ASMs) were computed on this optimized magnetic structure using the DDEC6 partition as inputs
to the method of T. A. Manz and D. S. Sholl, J. Chem. Theory Comput. 7 (2011) 4146-4164 DOI: 10.1021/ct200539n.
The RMSE and RRMSE were computed using a uniform grid with Ewald summation.
