# Supplementary material for: A collection of forcefield precursors for metal–organic frameworks
Source: RSC Adv. 2019 Nov 13;9(63):36492–507. doi: 10.1039/c9ra07327b (PMC9075174; doi:10.1039/c9ra07327b)
Supplement: RA-009-C9RA07327B-s6226 [file RA-009-C9RA07327B-s6226.xyz]

  100
jmolscript: load "" {1 1 1} spacegroup "x,y,z" unitcell [{     13.732600     0.000000     0.000000 }, {      6.837656    11.909272     0.000000 }, {      0.618922     0.358329    14.064028 }]
Zn    13.182693    10.083995     0.179879     0.119150
Zn     8.106396     0.417430     5.483283     0.675159
Zn     5.570761     5.677022     6.852135     0.119150
Zn    16.481422     5.266200     1.548731     0.675159
Zn     8.006485     2.183606    13.884149     0.119150
Zn    13.082782    11.850171     8.580745     0.675159
Zn    15.618417     6.590579     7.211893     0.119150
Zn     4.707756     7.001401    12.515297     0.675159
H     13.644282    10.228955     3.321923     0.100419
H      7.532339     2.106111     2.919692     0.101610
H      7.429113     3.537875     5.407619     0.109200
H      5.258243     2.967966     8.560774     0.109707
H     18.937245    11.421783     4.378132     0.132931
H      5.215217     5.348898     3.710091     0.100419
H     15.302784     6.604856     4.112322     0.101610
H     14.112518     7.407272     1.624395     0.109200
H     16.306588     9.364471    12.535268     0.109707
H      1.545323     1.352627     2.653882     0.132931
H      7.544896     2.038646    10.742105     0.100419
H     13.656839    10.161490    11.144336     0.101610
H     13.760065     8.729726     8.656409     0.109200
H     15.930935     9.299635     5.503254     0.109707
H      2.251933     0.845818     9.685896     0.132931
H     15.973961     6.918703    10.353937     0.100419
H      5.886394     5.662745     9.951706     0.101610
H      7.076660     4.860329    12.439633     0.109200
H      4.882590     2.903130     1.528760     0.109707
H     19.643855    10.914974    11.410146     0.132931
H     11.954678     3.427751     3.516007     0.127845
H      9.234500     8.839850    10.548021     0.127845
C     13.765398    11.073462     2.953446     0.123309
C      7.328982     1.218761     2.728421     0.125117
C      7.032101     3.136290     6.145980     0.145174
C      5.853100     2.832148     7.857572     0.154851
C     11.802142     1.486957     3.999810    -0.003543
C     12.490852     0.281265     4.027938    -0.153403
C     10.386495     1.526022     4.504708     0.599095
C      4.422533     5.664355     4.078568     0.123309
C     16.173572     6.339389     4.303593     0.125117
C     14.658462     7.551616     0.886034     0.145174
C     16.128185     8.780969    13.238470     0.154851
C     13.713735     2.593685     3.032204    -0.003543
C     14.416425     1.396086     3.004076    -0.153403
C     14.384728     3.840822     2.527306     0.599095
C      7.423780     1.194139    11.110582     0.123309
C     13.860196    11.048840    11.335607     0.125117
C     14.157077     9.131311     7.918048     0.145174
C     15.336078     9.435453     6.206456     0.154851
C      9.387036    10.780644    10.064218    -0.003543
C      8.698326    11.986336    10.036090    -0.153403
C     10.802683    10.741579     9.559320     0.599095
C     16.766645     6.603246     9.985460     0.123309
C      5.015606     5.928212     9.760435     0.125117
C      6.530716     4.715985    13.177994     0.145174
C      5.060993     3.486632     0.825558     0.154851
C      7.475443     9.673916    11.031824    -0.003543
C      6.772753    10.871515    11.059952    -0.153403
C      6.804450     8.426779    11.536722     0.599095
C     12.420086     2.623875     3.516007    -0.114128
C     13.788043     0.261076     3.516007     0.077109
C      8.769092     9.643726    10.548021    -0.114128
C      7.401135    12.006525    10.548021     0.077109
N     13.608222    11.346600     1.660962    -0.118191
N      7.052595     0.775704     1.511883    -0.116929
N      7.283278     0.244592     3.663679    -0.298535
N      7.224906     1.878827     6.493362    -0.171387
N      6.460398     1.668367     7.614265    -0.188679
N      6.188697     3.767437     6.985603    -0.223950
N      4.263921     5.936661     5.371052    -0.118191
N     16.695419     6.358475     5.520131    -0.116929
N     17.041153     5.893972     3.368335    -0.298535
N     15.652965     6.758302     0.538652    -0.171387
N     16.835064     7.674842    13.481777    -0.188679
N     14.531057     8.597295     0.046411    -0.223950
N      7.580956     0.921001    12.403066    -0.118191
N     14.136583    11.491897    12.552145    -0.116929
N     13.905900    12.023009    10.400349    -0.298535
N     13.964272    10.388774     7.570666    -0.171387
N     14.728780    10.599234     6.449763    -0.188679
N     15.000481     8.500164     7.078425    -0.223950
N     16.925257     6.330940     8.692976    -0.118191
N      4.493759     5.909126     8.543897    -0.116929
N      4.148025     6.373629    10.695693    -0.298535
N      5.536213     5.509299    13.525376    -0.171387
N      4.354114     4.592759     0.582251    -0.188679
N      6.658121     3.670306    14.017617    -0.223950
N      7.628790    10.899628     3.516007     0.520120
N     13.560388     1.367973    10.548021     0.520120
O     10.012431     0.484186     5.130557    -0.570692
O      9.657676     2.481106     4.302186    -0.574616
O      8.803360    10.916576     3.199566    -0.381270
O     15.474487     3.646475     1.901457    -0.570692
O     13.919343     4.948423     2.729828    -0.574616
O      7.029258     9.889448     3.832448    -0.381270
O     11.176747    11.783415     8.933471    -0.570692
O     11.531502     9.786495     9.761842    -0.574616
O     12.385818     1.351025    10.864462    -0.381270
O      5.714691     8.621126    12.162571    -0.570692
O      7.269835     7.319178    11.334200    -0.574616
O     14.159920     2.378153    10.231580    -0.381269

The following XYZ coordinates are in angstroms. Other properties are in atomic units.
The sperically averaged electron density of each atom fit to a function of the form exp(a - br)
eigen_1, eigen_2 and eigen_3 are the three eigenvalues of traceless quadrupole moment tensor
  atom number  atomic symbol              X              Y              Z     net charge C6 coefficient C8 coefficient C10 coefficient fluctuating dipole atomic polarizability isotropic forcefield polarizability              a              b squared Pearson coefficient          <r^3>          <r^4>         wp_QDO          m_QDO          q_QDO       dipole_x       dipole_y       dipole_z         dipole            Qxy            Qxz            Qyz     Q(x^2-y^2)  Q(3z^2 - R^2)        eigen_1        eigen_2        eigen_3 static polarizability      alpha(xx)      alpha(xy)      alpha(xz)      alpha(yy)      alpha(yz)      alpha(zz) atomic spin moment
            1             Zn      13.182693      10.083995       0.179879       0.119150     231.192866 0.58299014E+04  0.25034548E+06                                31.230021                           25.759477      -0.182600       1.622600                    0.999746      77.403526     258.292614       0.334182       0.426819      -1.108087       0.455870       0.185774      -0.034335       0.493466      -0.374819       0.101137       0.006188      -0.760286       1.091659      -0.724259       0.328042       0.396217             36.546246      25.890625     -10.281948       2.575076      42.833012       3.541634      40.915101           0.714467
            2             Zn       8.106396       0.417430       5.483283       0.675159     108.521389 0.21210308E+04  0.69571662E+05                                18.344843                           14.916860       0.402845       1.952993                    0.997009      50.296395     138.939375       0.474659       0.393404      -1.149846       0.069377       0.011231      -0.008288       0.070767       0.001431      -0.008093      -0.014085       0.017618      -0.004223      -0.019785       0.002722       0.017064             22.289198      20.708837      -0.569068      -4.536891      18.949392      -1.016177      27.209365           0.001489
            3             Zn       5.570761       5.677022       6.852135       0.119150     231.193158 0.58299080E+04  0.25034585E+06                                31.230049                           25.759494      -0.182604       1.622599                    0.999746      77.403577     258.292873       0.334182       0.426819      -1.108087      -0.388096      -0.302845       0.034335       0.493470      -0.517265       0.055725       0.084628      -0.264088       1.091662      -0.724260       0.328042       0.396218             36.546283      29.753132     -12.499595       4.353573      38.970571       0.469741      40.915147           0.714471
            4             Zn      16.481422       5.266200       1.548731       0.675159     108.521404 0.21210312E+04  0.69571679E+05                                18.344845                           14.916862       0.402845       1.952993                    0.997009      50.296396     138.939380       0.474659       0.393404      -1.149846      -0.044284      -0.054573       0.008288       0.070767       0.008329      -0.016244      -0.000005      -0.006412      -0.004223      -0.019785       0.002721       0.017064             22.289199      18.894149       0.472828      -3.140245      20.764083      -3.428524      27.209366           0.001489
            5             Zn       8.006485       2.183606      13.884149       0.119150     231.192881 0.58299018E+04  0.25034551E+06                                31.230025                           25.759481      -0.182601       1.622600                    0.999746      77.403520     258.292610       0.334182       0.426819      -1.108087      -0.455870      -0.185774       0.034335       0.493465      -0.374819       0.101136       0.006188      -0.760286       1.091660      -0.724259       0.328041       0.396217             36.546251      25.890629     -10.281950       2.575077      42.833019       3.541633      40.915104           0.714466
            6             Zn      13.082782      11.850171       8.580745       0.675159     108.521392 0.21210308E+04  0.69571664E+05                                18.344844                           14.916860       0.402845       1.952993                    0.997009      50.296395     138.939378       0.474659       0.393404      -1.149846      -0.069377      -0.011231       0.008288       0.070767       0.001431      -0.008093      -0.014085       0.017618      -0.004223      -0.019785       0.002722       0.017064             22.289199      20.708838      -0.569068      -4.536892      18.949393      -1.016177      27.209366           0.001489
            7             Zn      15.618417       6.590579       7.211893       0.119150     231.193125 0.58299068E+04  0.25034578E+06                                31.230044                           25.759490      -0.182603       1.622600                    0.999746      77.403576     258.292853       0.334182       0.426819      -1.108087       0.388096       0.302846      -0.034335       0.493470      -0.517265       0.055725       0.084628      -0.264088       1.091662      -0.724260       0.328042       0.396218             36.546278      29.753128     -12.499594       4.353574      38.970566       0.469740      40.915141           0.714472
            8             Zn       4.707756       7.001401      12.515297       0.675159     108.521405 0.21210312E+04  0.69571679E+05                                18.344845                           14.916861       0.402845       1.952992                    0.997009      50.296396     138.939380       0.474659       0.393404      -1.149846       0.044284       0.054573      -0.008288       0.070767       0.008329      -0.016244      -0.000005      -0.006412      -0.004223      -0.019785       0.002721       0.017064             22.289200      18.894149       0.472828      -3.140245      20.764084      -3.428524      27.209366           0.001489
            9              H      13.644282      10.228955       3.321923       0.100419       1.473642 0.10937928E+02  0.11582711E+03                                 2.143622                            1.943638      -1.015376       2.397514                    0.997414       3.637627      10.491442       0.446585       1.295170      -0.708558      -0.011449      -0.044158       0.023980       0.051537       0.004575      -0.005398      -0.008597      -0.032671       0.020555      -0.021075       0.000899       0.020176              2.214216       1.634613       0.092625      -0.015190       2.931515      -0.542687       2.076520           0.006634
           10              H       7.532339       2.106111       2.919692       0.101610       1.367235 0.10282301E+02  0.10848783E+03                                 2.111141                            1.935244      -1.255442       2.283982                    0.994524       3.889284      11.636995       0.425014       1.365880      -0.690998       0.014873       0.050477       0.013055       0.054218       0.001634       0.007149       0.004490      -0.045347       0.000642      -0.024824       0.001193       0.023632              2.177368       1.804490       0.196794       0.199917       2.786808       0.352568       1.940805           0.005830
           11              H       7.429113       3.537875       5.407619       0.109200       1.509731 0.11222268E+02  0.12121603E+03                                 2.284410                            2.046429      -1.260402       2.289327                    0.994470       3.882342      11.814539       0.405213       1.399406      -0.685730       0.026203       0.020505      -0.041476       0.053172      -0.003853      -0.012811      -0.011599       0.009894       0.047973      -0.021102      -0.003442       0.024543              2.391026       2.197077       0.127712      -0.655932       2.082862      -0.417644       2.893138           0.008280
           12              H       5.258243       2.967966       8.560774       0.109707       1.177566 0.82669929E+01  0.81433852E+02                                 1.819816                            1.666735      -0.888878       2.465109                    0.998988       3.374807       9.315849       0.493437       1.260134      -0.715111      -0.039963       0.006588       0.036202       0.054323      -0.005126      -0.017591      -0.005569       0.001082       0.006864      -0.019928       0.001415       0.018514              1.892048       1.869829      -0.178718      -0.592613       1.626041       0.162706       2.180273          -0.000650
           13              H      18.937245      11.421783       4.378132       0.132931       1.202974 0.90837636E+01  0.91869110E+02                                 1.847897                            1.746817      -1.408987       2.216971                    0.994885       3.597338      10.154352       0.480775       1.259681      -0.713175      -0.018549      -0.030258       0.018257       0.039912       0.012077       0.000556      -0.007701      -0.009776      -0.000632      -0.014655      -0.000938       0.015593              1.882217       1.905794       0.289755      -0.252781       2.159901      -0.294533       1.580956           0.000077
           14              H       5.215217       5.348898       3.710091       0.100419       1.473643 0.10937931E+02  0.11582715E+03                                 2.143622                            1.943638      -1.015376       2.397514                    0.997414       3.637627      10.491443       0.446585       1.295170      -0.708558       0.043996      -0.012058      -0.023980       0.051537      -0.011801      -0.010143      -0.000401       0.024373       0.020554      -0.021075       0.000899       0.020176              2.214217       2.689981      -0.513310      -0.478196       1.876148       0.257039       2.076521           0.006634
           15              H      15.302784       6.604856       4.112322       0.101610       1.367235 0.10282308E+02  0.10848792E+03                                 2.111141                            1.935244      -1.255442       2.283982                    0.994524       3.889285      11.636998       0.425014       1.365879      -0.690998      -0.051180       0.012235      -0.013055       0.054218      -0.018758       0.007453       0.003964       0.025684       0.000642      -0.024824       0.001193       0.023632              2.177368       2.713227      -0.324952       0.405298       1.878072      -0.002175       1.940806           0.005830
           16              H      14.112518       7.407272       1.624395       0.109200       1.509732 0.11222272E+02  0.12121607E+03                                 2.284410                            2.046428      -1.260402       2.289328                    0.994470       3.882341      11.814532       0.405213       1.399405      -0.685730      -0.030829      -0.012514       0.041476       0.053172       0.002329      -0.016437      -0.005335      -0.011644       0.047972      -0.021101      -0.003442       0.024543              2.391026       2.221472       0.113706      -0.688791       2.058467      -0.360890       2.893137           0.008280
           17              H      16.306588       9.364471      12.535268       0.109707       1.177566 0.82669923E+01  0.81433847E+02                                 1.819816                            1.666735      -0.888877       2.465109                    0.998988       3.374806       9.315847       0.493437       1.260134      -0.715111       0.014185       0.037937      -0.036202       0.054323      -0.002117      -0.013588      -0.012483      -0.009399       0.006864      -0.019928       0.001415       0.018514              1.892048       1.532139       0.015166      -0.153968       1.963732      -0.594944       2.180273          -0.000650
           18              H       1.545323       1.352627       2.653882       0.132931       1.202973 0.90837567E+01  0.91869021E+02                                 1.847896                            1.746816      -1.408987       2.216971                    0.994885       3.597338      10.154350       0.480775       1.259680      -0.713175       0.035477       0.001020      -0.018257       0.039912       0.001867      -0.006402       0.004317       0.025788      -0.000632      -0.014655      -0.000938       0.015593              1.882216       2.347136       0.036360      -0.381289       1.718557      -0.072566       1.580955           0.000077
           19              H       7.544896       2.038646      10.742105       0.100419       1.473642 0.10937923E+02  0.11582705E+03                                 2.143621                            1.943637      -1.015376       2.397514                    0.997414       3.637626      10.491439       0.446585       1.295170      -0.708558       0.011449       0.044158      -0.023980       0.051537       0.004575      -0.005398      -0.008597      -0.032671       0.020554      -0.021075       0.000899       0.020176              2.214216       1.634613       0.092625      -0.015190       2.931515      -0.542687       2.076520           0.006634
           20              H      13.656839      10.161490      11.144336       0.101610       1.367235 0.10282307E+02  0.10848791E+03                                 2.111141                            1.935244      -1.255442       2.283982                    0.994524       3.889285      11.636998       0.425014       1.365879      -0.690998      -0.014873      -0.050477      -0.013055       0.054218       0.001634       0.007149       0.004490      -0.045347       0.000642      -0.024824       0.001193       0.023632              2.177368       1.804490       0.196794       0.199917       2.786809       0.352568       1.940806           0.005830
           21              H      13.760065       8.729726       8.656409       0.109200       1.509731 0.11222269E+02  0.12121603E+03                                 2.284410                            2.046428      -1.260402       2.289327                    0.994470       3.882342      11.814538       0.405213       1.399406      -0.685730      -0.026203      -0.020505       0.041476       0.053172      -0.003853      -0.012811      -0.011599       0.009894       0.047972      -0.021102      -0.003442       0.024543              2.391026       2.197077       0.127712      -0.655932       2.082862      -0.417644       2.893138           0.008280
           22              H      15.930935       9.299635       5.503254       0.109707       1.177566 0.82669929E+01  0.81433853E+02                                 1.819816                            1.666735      -0.888877       2.465109                    0.998988       3.374807       9.315849       0.493437       1.260134      -0.715111       0.039963      -0.006588      -0.036202       0.054323      -0.005126      -0.017591      -0.005569       0.001082       0.006864      -0.019928       0.001415       0.018514              1.892048       1.869829      -0.178718      -0.592613       1.626041       0.162706       2.180273          -0.000650
           23              H       2.251933       0.845818       9.685896       0.132931       1.202974 0.90837693E+01  0.91869181E+02                                 1.847898                            1.746818      -1.408988       2.216971                    0.994885       3.597339      10.154355       0.480775       1.259680      -0.713175       0.018549       0.030258      -0.018257       0.039912       0.012077       0.000556      -0.007701      -0.009776      -0.000632      -0.014655      -0.000938       0.015593              1.882218       1.905795       0.289755      -0.252781       2.159902      -0.294533       1.580956           0.000077
           24              H      15.973961       6.918703      10.353937       0.100419       1.473643 0.10937931E+02  0.11582715E+03                                 2.143622                            1.943638      -1.015377       2.397514                    0.997414       3.637627      10.491443       0.446585       1.295170      -0.708558      -0.043996       0.012058       0.023980       0.051537      -0.011801      -0.010143      -0.000401       0.024373       0.020554      -0.021075       0.000899       0.020176              2.214217       2.689981      -0.513310      -0.478196       1.876148       0.257039       2.076521           0.006634
           25              H       5.886394       5.662745       9.951706       0.101610       1.367235 0.10282308E+02  0.10848792E+03                                 2.111141                            1.935244      -1.255442       2.283981                    0.994524       3.889285      11.636998       0.425014       1.365879      -0.690998       0.051180      -0.012235       0.013055       0.054218      -0.018758       0.007453       0.003964       0.025684       0.000642      -0.024824       0.001193       0.023632              2.177368       2.713227      -0.324952       0.405298       1.878072      -0.002175       1.940806           0.005830
           26              H       7.076660       4.860329      12.439633       0.109200       1.509732 0.11222273E+02  0.12121609E+03                                 2.284411                            2.046429      -1.260402       2.289328                    0.994470       3.882341      11.814536       0.405212       1.399406      -0.685730       0.030829       0.012514      -0.041476       0.053172       0.002329      -0.016437      -0.005335      -0.011644       0.047972      -0.021102      -0.003442       0.024543              2.391027       2.221473       0.113706      -0.688791       2.058468      -0.360890       2.893139           0.008280
           27              H       4.882590       2.903130       1.528760       0.109707       1.177567 0.82669978E+01  0.81433913E+02                                 1.819817                            1.666735      -0.888878       2.465109                    0.998988       3.374807       9.315850       0.493437       1.260134      -0.715111      -0.014185      -0.037937       0.036202       0.054323      -0.002117      -0.013588      -0.012483      -0.009399       0.006864      -0.019928       0.001415       0.018514              1.892049       1.532139       0.015166      -0.153968       1.963733      -0.594944       2.180273          -0.000650
           28              H      19.643855      10.914974      11.410146       0.132931       1.202973 0.90837564E+01  0.91869022E+02                                 1.847897                            1.746817      -1.408987       2.216971                    0.994885       3.597338      10.154352       0.480775       1.259681      -0.713175      -0.035477      -0.001020       0.018257       0.039912       0.001867      -0.006402       0.004317       0.025788      -0.000632      -0.014655      -0.000938       0.015593              1.882217       2.347137       0.036360      -0.381289       1.718557      -0.072566       1.580955           0.000077
           29              H      11.954678       3.427751       3.516007       0.127845       1.389861 0.11251856E+02  0.12171886E+03                                 2.181205                            2.063573      -1.296314       2.276433                    0.994755       3.804177      11.617544       0.398957       1.419210      -0.682746      -0.019317       0.033365      -0.000000       0.038553      -0.010871      -0.006342      -0.003672      -0.012483      -0.019595      -0.015356      -0.000445       0.015801              2.194412       2.300214      -0.268249      -0.137495       2.608243      -0.079604       1.674779           0.001039
           30              H       9.234500       8.839850      10.548021       0.127845       1.389861 0.11251856E+02  0.12171886E+03                                 2.181204                            2.063572      -1.296314       2.276433                    0.994755       3.804177      11.617541       0.398957       1.419210      -0.682746       0.019317      -0.033365       0.000000       0.038553      -0.010871      -0.006342      -0.003672      -0.012483      -0.019595      -0.015356      -0.000445       0.015801              2.194411       2.300213      -0.268249      -0.137495       2.608243      -0.079604       1.674779           0.001039
           31              C      13.765398      11.073462       2.953446       0.123309      24.932853 0.30341477E+03  0.65706849E+04                                 7.512581                            5.850757       0.352778       2.129517                    0.999821      25.924399      73.367080       0.668519       0.423076      -1.051790      -0.004397       0.049942       0.004591       0.050345      -0.004991      -0.026175      -0.015496       0.022735      -0.072950      -0.041989       0.006833       0.035156              8.388541       4.350784       0.822234       1.062507      10.011872      -0.681661      10.802967           0.041497
           32              C       7.328982       1.218761       2.728421       0.125117      25.956543 0.32436997E+03  0.71787989E+04                                 7.909036                            6.182677       0.104301       2.049249                    0.999187      26.622338      77.428098       0.626255       0.441920      -1.035169       0.008967      -0.052292       0.012598       0.054531      -0.007010       0.007150       0.004506       0.017812      -0.110851      -0.038317       0.008081       0.030236              8.944195       5.047599       0.854971       2.011130      10.030152       0.754595      11.754835           0.044483
           33              C       7.032101       3.136290       6.145980       0.145174      26.160710 0.30926784E+03  0.67723351E+04                                 7.983533                            6.045372       0.147595       2.071189                    0.999452      26.159945      76.005344       0.631190       0.443142      -1.033101      -0.010357      -0.005782       0.048455       0.049886       0.010263       0.019447      -0.000804       0.090647       0.052789      -0.055396       0.006040       0.049356              9.156062       7.592993      -1.898343      -3.633259      10.043070      -0.652545       9.832123           0.018895
           34              C       5.853100       2.832148       7.857572       0.154851      23.545392 0.28112401E+03  0.59438242E+04                                 7.173900                            5.597791       0.543650       2.210146                    0.999872      24.576103      67.635349       0.693061       0.417991      -1.060140       0.013622       0.002958      -0.042018       0.044270       0.009722       0.008100       0.009007       0.054256      -0.020044      -0.028267      -0.006148       0.034416              8.119200       6.488231      -1.922649      -2.903741       9.357874      -0.445210       8.511495           0.012147
           35              C      11.802142       1.486957       3.999810      -0.003543      39.724526 0.42693824E+03  0.99410191E+04                                10.180571                            6.902453       0.036498       2.023732                    0.999249      26.911896      75.722107       0.628590       0.418478      -1.068330       0.044116      -0.002289      -0.010494       0.045404      -0.004804       0.003296      -0.008165      -0.029530       0.019963      -0.019022       0.000541       0.018481             13.246008      20.875445       1.962103      -5.387802      11.631638      -2.056006       7.230940           0.000847
           36              C      12.490852       0.281265       4.027938      -0.153403      34.852410 0.46042443E+03  0.11040191E+05                                 9.400737                            7.274598      -0.157603       1.911594                    0.999430      30.596392      90.406662       0.592648       0.431014      -1.049414      -0.003387       0.016016       0.006444       0.017593       0.032366       0.027521       0.002810      -0.005017       0.156705      -0.061690      -0.000956       0.062646             10.546484      14.791004      -1.539807      -3.196370      10.740226      -0.869419       6.108222           0.000844
           37              C      10.386495       1.526022       4.504708       0.599095      23.672550 0.24832439E+03  0.51348158E+04                                 7.687181                            5.614597      -0.061847       2.038300                    0.999452      22.228655      62.255603       0.622231       0.476046      -1.017268      -0.046925      -0.013770       0.035521       0.060443       0.026746       0.042803       0.052113      -0.047256       0.184302      -0.070493      -0.034933       0.105426              9.512310      15.341476       0.491048      -3.351388       7.225826      -1.575230       5.969629           0.000380
           38              C       4.422533       5.664355       4.078568       0.123309      24.932846 0.30341471E+03  0.65706832E+04                                 7.512579                            5.850756       0.352778       2.129518                    0.999821      25.924397      73.367067       0.668519       0.423076      -1.051790      -0.041121       0.028680      -0.004591       0.050345       0.007301      -0.026472      -0.014984      -0.020082      -0.072950      -0.041989       0.006833       0.035156              8.388538       9.318468      -2.029940      -0.062117       5.044182       1.260842      10.802964           0.041497
           39              C      16.173572       6.339389       4.303593       0.125117      25.956546 0.32436991E+03  0.71787973E+04                                 7.909037                            6.182676       0.104301       2.049248                    0.999187      26.622342      77.428111       0.626255       0.441920      -1.035169       0.040884      -0.033814      -0.012598       0.054531       0.004157       0.007468       0.003957      -0.021088      -0.110851      -0.038318       0.008081       0.030236              8.944196       9.533242      -1.720442       1.655773       5.544505       1.368384      11.754841           0.044483
           40              C      14.658462       7.551616       0.886034       0.145174      26.160688 0.30926744E+03  0.67723240E+04                                 7.983528                            6.045368       0.147596       2.071190                    0.999452      26.159935      76.005297       0.631190       0.443142      -1.033101       0.010171       0.006103      -0.048455       0.049886       0.044316       0.008986       0.017266      -0.027975       0.052788      -0.055396       0.006040       0.049356              9.156056       7.796224      -2.015029      -2.374956       9.839827      -2.825939       9.832116           0.018896
           41              C      16.128185       8.780969      13.238470       0.154851      23.545390 0.28112398E+03  0.59438236E+04                                 7.173899                            5.597791       0.543650       2.210146                    0.999872      24.576102      67.635347       0.693061       0.417991      -1.060140      -0.009348      -0.010340       0.042018       0.044270       0.028329       0.011844       0.002540      -0.010563      -0.020044      -0.028267      -0.006148       0.034416              8.119199       6.986020      -2.208452      -1.831912       8.860085      -2.296525       8.511494           0.012147
           42              C      13.713735       2.593685       3.032204      -0.003543      39.724540 0.42693863E+03  0.99410302E+04                                10.180574                            6.902456       0.036498       2.023732                    0.999249      26.911896      75.722108       0.628589       0.418479      -1.068330      -0.019981      -0.039398       0.010493       0.045404      -0.015173      -0.005440       0.006924       0.006589       0.019963      -0.019022       0.000541       0.018481             13.246012      15.617848       4.980741      -4.465689      16.889245      -3.648731       7.230943           0.000847
           43              C      14.416425       1.396086       3.004076      -0.153403      34.852374 0.46042409E+03  0.11040181E+05                                 9.400732                            7.274596      -0.157602       1.911594                    0.999430      30.596390      90.406655       0.592648       0.431014      -1.049414      -0.012203       0.010912      -0.006444       0.017593       0.014152       0.016140       0.022468       0.058432       0.156705      -0.061689      -0.000956       0.062646             10.546476      10.414693       0.972835      -2.345501      15.116516      -2.339080       6.108220           0.000844
           44              C      14.384728       3.840822       2.527306       0.599095      23.672547 0.24832440E+03  0.51348161E+04                                 7.687181                            5.614597      -0.061847       2.038300                    0.999452      22.228656      62.255609       0.622231       0.476046      -1.017268       0.035307       0.033839      -0.035521       0.060443      -0.006921       0.066506       0.011172       0.070021       0.184302      -0.070493      -0.034934       0.105426              9.512309       9.661921       3.751938      -3.034785      12.905377      -2.122081       5.969629           0.000380
           45              C       7.423780       1.194139      11.110582       0.123309      24.932852 0.30341476E+03  0.65706846E+04                                 7.512581                            5.850757       0.352778       2.129517                    0.999821      25.924398      73.367076       0.668519       0.423076      -1.051790       0.004397      -0.049942      -0.004591       0.050345      -0.004991      -0.026175      -0.015496       0.022735      -0.072950      -0.041989       0.006833       0.035156              8.388540       4.350784       0.822234       1.062507      10.011872      -0.681661      10.802966           0.041497
           46              C      13.860196      11.048840      11.335607       0.125117      25.956544 0.32436999E+03  0.71787994E+04                                 7.909037                            6.182677       0.104300       2.049248                    0.999187      26.622340      77.428107       0.626255       0.441920      -1.035169      -0.008967       0.052292      -0.012598       0.054531      -0.007010       0.007150       0.004506       0.017812      -0.110851      -0.038317       0.008081       0.030236              8.944196       5.047599       0.854971       2.011130      10.030153       0.754596      11.754836           0.044484
           47              C      14.157077       9.131311       7.918048       0.145174      26.160711 0.30926786E+03  0.67723357E+04                                 7.983534                            6.045373       0.147595       2.071189                    0.999452      26.159946      76.005350       0.631190       0.443142      -1.033101       0.010357       0.005782      -0.048455       0.049886       0.010263       0.019447      -0.000804       0.090647       0.052789      -0.055396       0.006040       0.049356              9.156063       7.592993      -1.898343      -3.633259      10.043071      -0.652544       9.832123           0.018895
           48              C      15.336078       9.435453       6.206456       0.154851      23.545389 0.28112397E+03  0.59438233E+04                                 7.173899                            5.597791       0.543650       2.210146                    0.999872      24.576101      67.635344       0.693061       0.417991      -1.060140      -0.013622      -0.002958       0.042018       0.044270       0.009722       0.008100       0.009007       0.054256      -0.020044      -0.028267      -0.006148       0.034416              8.119200       6.488231      -1.922649      -2.903741       9.357873      -0.445210       8.511495           0.012147
           49              C       9.387036      10.780644      10.064218      -0.003543      39.724529 0.42693828E+03  0.99410202E+04                                10.180572                            6.902453       0.036497       2.023732                    0.999249      26.911897      75.722112       0.628589       0.418478      -1.068330      -0.044116       0.002289       0.010494       0.045404      -0.004804       0.003296      -0.008165      -0.029530       0.019963      -0.019022       0.000541       0.018481             13.246009      20.875448       1.962104      -5.387803      11.631639      -2.056007       7.230941           0.000847
           50              C       8.698326      11.986336      10.036090      -0.153403      34.852404 0.46042433E+03  0.11040188E+05                                 9.400736                            7.274597      -0.157602       1.911594                    0.999430      30.596390      90.406651       0.592648       0.431014      -1.049414       0.003387      -0.016016      -0.006444       0.017593       0.032366       0.027521       0.002810      -0.005017       0.156704      -0.061690      -0.000956       0.062646             10.546482      14.791001      -1.539806      -3.196369      10.740224      -0.869419       6.108221           0.000844
           51              C      10.802683      10.741579       9.559320       0.599095      23.672550 0.24832439E+03  0.51348158E+04                                 7.687182                            5.614597      -0.061847       2.038300                    0.999452      22.228655      62.255606       0.622231       0.476046      -1.017268       0.046925       0.013770      -0.035521       0.060443       0.026746       0.042803       0.052113      -0.047256       0.184302      -0.070493      -0.034933       0.105426              9.512311      15.341477       0.491048      -3.351388       7.225826      -1.575230       5.969629           0.000380
           52              C      16.766645       6.603246       9.985460       0.123309      24.932848 0.30341473E+03  0.65706839E+04                                 7.512579                            5.850756       0.352778       2.129517                    0.999821      25.924398      73.367073       0.668519       0.423076      -1.051790       0.041121      -0.028680       0.004591       0.050345       0.007301      -0.026472      -0.014984      -0.020082      -0.072950      -0.041989       0.006833       0.035156              8.388539       9.318469      -2.029940      -0.062117       5.044182       1.260842      10.802964           0.041497
           53              C       5.015606       5.928212       9.760435       0.125117      25.956546 0.32436991E+03  0.71787974E+04                                 7.909037                            6.182677       0.104300       2.049248                    0.999187      26.622342      77.428115       0.626255       0.441920      -1.035169      -0.040884       0.033814       0.012598       0.054531       0.004157       0.007468       0.003957      -0.021088      -0.110851      -0.038318       0.008081       0.030236              8.944197       9.533243      -1.720442       1.655773       5.544506       1.368384      11.754842           0.044483
           54              C       6.530716       4.715985      13.177994       0.145174      26.160695 0.30926754E+03  0.67723268E+04                                 7.983529                            6.045369       0.147596       2.071189                    0.999452      26.159940      76.005320       0.631190       0.443142      -1.033101      -0.010171      -0.006103       0.048455       0.049886       0.044316       0.008986       0.017266      -0.027975       0.052788      -0.055396       0.006040       0.049356              9.156058       7.796226      -2.015029      -2.374957       9.839829      -2.825940       9.832118           0.018896
           55              C       5.060993       3.486632       0.825558       0.154851      23.545388 0.28112395E+03  0.59438227E+04                                 7.173899                            5.597790       0.543650       2.210146                    0.999872      24.576101      67.635344       0.693061       0.417991      -1.060140       0.009348       0.010340      -0.042018       0.044270       0.028329       0.011844       0.002540      -0.010562      -0.020044      -0.028267      -0.006148       0.034416              8.119199       6.986019      -2.208451      -1.831912       8.860084      -2.296525       8.511494           0.012147
           56              C       7.475443       9.673916      11.031824      -0.003543      39.724546 0.42693869E+03  0.99410320E+04                                10.180575                            6.902457       0.036497       2.023732                    0.999249      26.911898      75.722116       0.628589       0.418479      -1.068330       0.019981       0.039398      -0.010493       0.045404      -0.015173      -0.005440       0.006924       0.006589       0.019963      -0.019021       0.000541       0.018481             13.246014      15.617850       4.980743      -4.465690      16.889247      -3.648732       7.230944           0.000847
           57              C       6.772753      10.871515      11.059952      -0.153403      34.852370 0.46042402E+03  0.11040179E+05                                 9.400731                            7.274595      -0.157602       1.911594                    0.999430      30.596388      90.406646       0.592648       0.431014      -1.049414       0.012203      -0.010912       0.006444       0.017593       0.014152       0.016140       0.022468       0.058432       0.156704      -0.061689      -0.000956       0.062646             10.546475      10.414693       0.972836      -2.345501      15.116514      -2.339080       6.108220           0.000844
           58              C       6.804450       8.426779      11.536722       0.599095      23.672547 0.24832439E+03  0.51348160E+04                                 7.687181                            5.614597      -0.061847       2.038300                    0.999452      22.228656      62.255612       0.622231       0.476046      -1.017268      -0.035307      -0.033839       0.035521       0.060443      -0.006921       0.066506       0.011172       0.070022       0.184302      -0.070493      -0.034934       0.105426              9.512309       9.661921       3.751939      -3.034785      12.905378      -2.122081       5.969629           0.000380
           59              C      12.420086       2.623875       3.516007      -0.114128      37.069999 0.44473324E+03  0.10653863E+05                                10.040186                            7.274290      -0.210997       1.907252                    0.999330      30.478635      92.315803       0.573041       0.446183      -1.032375       0.010550      -0.018223      -0.000000       0.021057      -0.023112       0.010639       0.006159      -0.026539       0.087517      -0.043321       0.012064       0.031257             12.333120      17.404901       4.355673      -4.784599      12.403332      -2.770074       7.191128           0.004787
           60              C      13.788043       0.261076       3.516007       0.077109      35.141771 0.40802233E+03  0.93727068E+04                                 9.295724                            6.735067       0.069212       2.032143                    0.999335      26.209746      72.719090       0.639578       0.416899      -1.071718       0.000920      -0.001589      -0.000000       0.001836      -0.023760      -0.004301      -0.002490      -0.027284      -0.043842      -0.023027      -0.011678       0.034705             10.901600      12.683085      -1.309712      -2.645623      14.187009      -1.531698       5.834706          -0.000209
           61              C       8.769092       9.643726      10.548021      -0.114128      37.069995 0.44473318E+03  0.10653861E+05                                10.040185                            7.274289      -0.210997       1.907252                    0.999330      30.478634      92.315792       0.573041       0.446183      -1.032375      -0.010550       0.018223       0.000000       0.021057      -0.023112       0.010639       0.006159      -0.026539       0.087517      -0.043321       0.012064       0.031257             12.333119      17.404899       4.355673      -4.784599      12.403330      -2.770074       7.191127           0.004787
           62              C       7.401135      12.006525      10.548021       0.077109      35.141778 0.40802244E+03  0.93727099E+04                                 9.295725                            6.735068       0.069212       2.032143                    0.999335      26.209750      72.719102       0.639578       0.416899      -1.071718      -0.000920       0.001589      -0.000000       0.001836      -0.023760      -0.004301      -0.002490      -0.027284      -0.043843      -0.023027      -0.011678       0.034705             10.901601      12.683087      -1.309712      -2.645623      14.187011      -1.531698       5.834707          -0.000209
           63              N      13.608222      11.346600       1.660962      -0.118191      35.146995 0.47145085E+03  0.11193856E+05                                 9.156467                            7.145420       0.024010       2.058647                    0.997727      26.889468      75.096186       0.635203       0.406116      -1.082060       0.040927       0.113881       0.041574       0.127955      -0.014769      -0.022976      -0.041094      -0.124418       0.089286      -0.086069       0.005443       0.080626             10.690048       5.265632       0.566010       1.694420      11.066073       2.153600      15.738439           0.036918
           64              N       7.052595       0.775704       1.511883      -0.116929      34.244660 0.45931883E+03  0.10822100E+05                                 8.974795                            7.016166       0.121112       2.096342                    0.997434      26.547607      73.570585       0.646833       0.401899      -1.086176      -0.002675      -0.110916       0.064103       0.128136       0.010527       0.023148       0.031850      -0.128999       0.015357      -0.073855      -0.004905       0.078760             10.506732       5.394830       0.061340       2.170690      10.449692      -0.864059      15.675674           0.019972
           65              N       7.283278       0.244592       3.663679      -0.298535      37.263057 0.51958435E+03  0.12531339E+05                                 9.255910                            7.281784       0.081497       2.038600                    0.999043      28.408913      77.735221       0.663612       0.382693      -1.107792      -0.003725      -0.009090      -0.116117       0.116532       0.026741       0.014889      -0.014100      -0.051710      -0.147355      -0.057734      -0.004505       0.062238             10.960387       6.183720       0.949683       3.145995       9.477355       0.782478      17.220086           0.001662
           66              N       7.224906       1.878827       6.493362      -0.171387      34.385953 0.44888416E+03  0.10411187E+05                                 8.713271                            6.719670       0.327970       2.135524                    0.999631      26.621227      70.847872       0.700079       0.377218      -1.114596      -0.086297       0.069147       0.098646       0.148187       0.030553      -0.031807      -0.031080       0.002849       0.094791      -0.046391      -0.022058       0.068449             10.404813       8.377535      -3.323339      -3.922276      12.308665       0.994340      10.528238           0.001188
           67              N       6.460398       1.668367       7.614265      -0.188679      35.681233 0.46241385E+03  0.10786115E+05                                 8.911659                            6.822304       0.462877       2.183266                    0.999552      26.607495      70.610237       0.695680       0.377453      -1.116365       0.029898       0.098472      -0.104817       0.146892      -0.003535      -0.059339       0.011492       0.056025       0.045257      -0.045448      -0.032701       0.078149             10.579104       7.151852      -1.629945      -2.667420      13.774970      -2.955944      10.810489           0.003173
           68              N       6.188697       3.767437       6.985603      -0.223950      40.230789 0.52301176E+03  0.12791168E+05                                10.147132                            7.619140      -0.247016       1.956145                    0.997191      28.425686      81.537460       0.601694       0.416228      -1.071506       0.008834      -0.080101       0.005613       0.080782      -0.045504      -0.033524      -0.008102       0.068352       0.110479      -0.079785       0.013988       0.065797             12.263728       9.437690      -5.213174      -2.792537      17.327588      -0.191156      10.025905           0.025203
           69              N       4.263921       5.936661       5.371052      -0.118191      35.147044 0.47145162E+03  0.11193880E+05                                 9.156478                            7.145428       0.024000       2.058644                    0.997727      26.889485      75.096268       0.635202       0.406116      -1.082060      -0.119139       0.021211      -0.041575       0.127956      -0.061170      -0.047078       0.000538       0.037221       0.089287      -0.086068       0.005440       0.080628             10.690062      10.116857      -2.219297       2.711342       6.214865       0.397135      15.738463           0.036918
           70              N      16.695419       6.358475       5.520131      -0.116929      34.244683 0.45931914E+03  0.10822109E+05                                 8.974799                            7.016168       0.121111       2.096342                    0.997434      26.547612      73.570606       0.646833       0.401899      -1.086176       0.097521      -0.052907      -0.064103       0.128136      -0.050395       0.039147       0.004215       0.083219       0.015357      -0.073855      -0.004905       0.078760             10.506738       9.249473      -2.151786       0.331482       6.595054       2.312711      15.675688           0.019972
           71              N      17.041153       5.893972       3.368335      -0.298535      37.263074 0.51958452E+03  0.12531344E+05                                 9.255913                            7.281785       0.081497       2.038599                    0.999043      28.408917      77.735238       0.663611       0.382693      -1.107792       0.009738      -0.001295       0.116117       0.116532      -0.008847      -0.004815       0.019933       0.072258      -0.147355      -0.057734      -0.004505       0.062238             10.960392       9.480958      -0.943410       2.245019       6.180122       2.338688      17.220097           0.001662
           72              N      15.652965       6.758302       0.538652      -0.171387      34.385946 0.44888401E+03  0.10411183E+05                                 8.713269                            6.719669       0.327970       2.135524                    0.999631      26.621227      70.847872       0.700079       0.377218      -1.114596      -0.016997       0.109268      -0.098646       0.148187       0.016634      -0.042790      -0.012109       0.051335       0.094790      -0.046391      -0.022058       0.068449             10.404811       8.464002      -3.372983      -1.090641      12.222198      -3.896591      10.528232           0.001188
           73              N      16.835064       7.674842      13.481777      -0.188679      35.681233 0.46241376E+03  0.10786112E+05                                 8.911659                            6.822303       0.462877       2.183266                    0.999552      26.607495      70.610236       0.695680       0.377453      -1.116365      -0.100284       0.023103       0.104817       0.146892       0.022410      -0.019579      -0.057183      -0.034352       0.045257      -0.045448      -0.032701       0.078149             10.579104      10.725347      -3.681649      -3.891622      10.201478      -0.841448      10.810486           0.003173
           74              N      14.531057       8.597295       0.046411      -0.223950      40.230782 0.52301172E+03  0.12791166E+05                                10.147129                            7.619138      -0.247016       1.956145                    0.997191      28.425681      81.537425       0.601694       0.416228      -1.071506       0.065067      -0.047544      -0.005613       0.080782       0.006573      -0.023719      -0.025039      -0.113055       0.110479      -0.079785       0.013987       0.065797             12.263724      10.869394      -6.035180      -1.556218      15.895875      -2.326581      10.025901           0.025203
           75              N       7.580956       0.921001      12.403066      -0.118191      35.146992 0.47145081E+03  0.11193855E+05                                 9.156466                            7.145419       0.024011       2.058647                    0.997727      26.889467      75.096180       0.635203       0.406116      -1.082060      -0.040927      -0.113881      -0.041574       0.127955      -0.014769      -0.022976      -0.041094      -0.124418       0.089286      -0.086069       0.005443       0.080626             10.690047       5.265632       0.566010       1.694420      11.066072       2.153600      15.738437           0.036918
           76              N      14.136583      11.491897      12.552145      -0.116929      34.244662 0.45931886E+03  0.10822101E+05                                 8.974795                            7.016166       0.121112       2.096342                    0.997434      26.547608      73.570589       0.646833       0.401899      -1.086176       0.002675       0.110916      -0.064103       0.128136       0.010527       0.023148       0.031850      -0.128999       0.015357      -0.073855      -0.004905       0.078760             10.506733       5.394830       0.061340       2.170690      10.449693      -0.864059      15.675675           0.019972
           77              N      13.905900      12.023009      10.400349      -0.298535      37.263059 0.51958438E+03  0.12531340E+05                                 9.255910                            7.281784       0.081497       2.038600                    0.999043      28.408914      77.735225       0.663612       0.382693      -1.107792       0.003725       0.009090       0.116117       0.116532       0.026741       0.014889      -0.014100      -0.051710      -0.147355      -0.057734      -0.004505       0.062238             10.960387       6.183720       0.949683       3.145995       9.477355       0.782478      17.220087           0.001662
           78              N      13.964272      10.388774       7.570666      -0.171387      34.385956 0.44888419E+03  0.10411188E+05                                 8.713272                            6.719670       0.327970       2.135524                    0.999631      26.621227      70.847877       0.700079       0.377218      -1.114596       0.086297      -0.069147      -0.098646       0.148187       0.030553      -0.031807      -0.031080       0.002849       0.094791      -0.046391      -0.022058       0.068449             10.404814       8.377536      -3.323339      -3.922276      12.308666       0.994340      10.528240           0.001187
           79              N      14.728780      10.599234       6.449763      -0.188679      35.681233 0.46241385E+03  0.10786115E+05                                 8.911659                            6.822304       0.462877       2.183266                    0.999552      26.607495      70.610237       0.695680       0.377453      -1.116365      -0.029898      -0.098472       0.104817       0.146892      -0.003535      -0.059339       0.011492       0.056025       0.045257      -0.045448      -0.032701       0.078149             10.579104       7.151852      -1.629945      -2.667420      13.774970      -2.955944      10.810489           0.003173
           80              N      15.000481       8.500164       7.078425      -0.223950      40.230790 0.52301177E+03  0.12791168E+05                                10.147132                            7.619140      -0.247016       1.956145                    0.997191      28.425686      81.537461       0.601694       0.416228      -1.071506      -0.008834       0.080101      -0.005613       0.080782      -0.045504      -0.033524      -0.008102       0.068352       0.110479      -0.079785       0.013988       0.065797             12.263728       9.437690      -5.213175      -2.792537      17.327589      -0.191156      10.025905           0.025203
           81              N      16.925257       6.330940       8.692976      -0.118191      35.147049 0.47145169E+03  0.11193882E+05                                 9.156479                            7.145428       0.023999       2.058644                    0.997727      26.889487      75.096277       0.635202       0.406116      -1.082060       0.119139      -0.021211       0.041575       0.127956      -0.061170      -0.047078       0.000538       0.037220       0.089287      -0.086068       0.005440       0.080628             10.690063      10.116858      -2.219297       2.711343       6.214866       0.397135      15.738465           0.036918
           82              N       4.493759       5.909126       8.543897      -0.116929      34.244681 0.45931910E+03  0.10822108E+05                                 8.974799                            7.016168       0.121111       2.096342                    0.997434      26.547611      73.570604       0.646833       0.401899      -1.086176      -0.097521       0.052907       0.064103       0.128136      -0.050395       0.039147       0.004215       0.083219       0.015357      -0.073855      -0.004905       0.078760             10.506738       9.249472      -2.151786       0.331482       6.595054       2.312711      15.675688           0.019972
           83              N       4.148025       6.373629      10.695693      -0.298535      37.263074 0.51958452E+03  0.12531344E+05                                 9.255913                            7.281785       0.081497       2.038599                    0.999043      28.408917      77.735238       0.663611       0.382693      -1.107792      -0.009738       0.001295      -0.116117       0.116532      -0.008847      -0.004815       0.019933       0.072258      -0.147355      -0.057734      -0.004505       0.062238             10.960392       9.480958      -0.943410       2.245020       6.180122       2.338688      17.220097           0.001662
           84              N       5.536213       5.509299      13.525376      -0.171387      34.385947 0.44888402E+03  0.10411183E+05                                 8.713270                            6.719669       0.327970       2.135524                    0.999631      26.621227      70.847875       0.700079       0.377218      -1.114596       0.016997      -0.109268       0.098646       0.148187       0.016634      -0.042790      -0.012109       0.051335       0.094791      -0.046391      -0.022058       0.068449             10.404812       8.464003      -3.372984      -1.090642      12.222199      -3.896591      10.528233           0.001188
           85              N       4.354114       4.592759       0.582251      -0.188679      35.681232 0.46241373E+03  0.10786111E+05                                 8.911659                            6.822303       0.462878       2.183266                    0.999552      26.607494      70.610234       0.695680       0.377453      -1.116365       0.100284      -0.023103      -0.104817       0.146892       0.022410      -0.019579      -0.057183      -0.034352       0.045257      -0.045448      -0.032701       0.078149             10.579104      10.725347      -3.681649      -3.891622      10.201478      -0.841448      10.810486           0.003173
           86              N       6.658121       3.670306      14.017617      -0.223950      40.230787 0.52301179E+03  0.12791168E+05                                10.147131                            7.619139      -0.247016       1.956145                    0.997191      28.425683      81.537437       0.601694       0.416228      -1.071506      -0.065067       0.047544       0.005613       0.080782       0.006573      -0.023719      -0.025039      -0.113055       0.110479      -0.079785       0.013987       0.065797             12.263725      10.869395      -6.035181      -1.556218      15.895878      -2.326582      10.025903           0.025203
           87              N       7.628790      10.899628       3.516007       0.520120      19.742916 0.20959234E+03  0.40625009E+04                                 6.091741                            4.695097       0.210516       2.191954                    0.999164      20.001387      50.428252       0.801204       0.394407      -1.090279       0.031334      -0.054121       0.000000       0.062538       0.005291       0.027699       0.016037       0.006075       0.240098      -0.046117      -0.042290       0.088407              6.752594       7.922839      -0.593633      -1.043747       8.604509      -0.604284       3.730434           0.002861
           88              N      13.560388       1.367973      10.548021       0.520120      19.742921 0.20959239E+03  0.40625023E+04                                 6.091742                            4.695097       0.210516       2.191954                    0.999164      20.001390      50.428261       0.801204       0.394407      -1.090279      -0.031334       0.054121       0.000000       0.062538       0.005291       0.027699       0.016037       0.006075       0.240097      -0.046117      -0.042290       0.088407              6.752595       7.922841      -0.593633      -1.043747       8.604510      -0.604285       3.730434           0.002860
           89              O      10.012431       0.484186       5.130557      -0.570692      33.201166 0.48590812E+03  0.11383616E+05                                 8.127401                            6.715118       0.394056       2.169620                    0.998545      27.436815      71.079896       0.751269       0.348004      -1.148457      -0.007349       0.045925      -0.011826       0.047989       0.048477      -0.026104      -0.015106       0.026358      -0.029400      -0.045882      -0.020951       0.066833              9.417966      12.359356       3.330875      -3.498461       8.445635      -2.854330       7.448907          -0.000085
           90              O       9.657676       2.481106       4.302186      -0.574616      31.349355 0.48990173E+03  0.11537109E+05                                 7.923377                            6.895542       0.832020       2.312534                    0.997770      27.717794      72.742514       0.714593       0.363965      -1.132069       0.022166      -0.011960       0.013958       0.028796      -0.037339       0.057170       0.047510      -0.004944       0.021543      -0.094986       0.033428       0.061558              8.616553      12.244319      -2.503764      -0.394452       7.928268      -0.251664       5.677072           0.001516
           91              O       8.803360      10.916576       3.199566      -0.381270      30.966190 0.46439210E+03  0.10846368E+05                                 8.111211                            6.956621       0.511124       2.232428                    0.997889      26.400902      70.161313       0.671063       0.390790      -1.106456      -0.076044       0.002676       0.023904       0.079757       0.048796       0.015638       0.006054       0.283732       0.187970      -0.181399       0.058243       0.123156              8.652732      13.882590      -0.931995      -1.921734       6.363840       0.072744       5.711765           0.008093
           92              O      15.474487       3.646475       1.901457      -0.570692      33.201162 0.48590801E+03  0.11383613E+05                                 8.127400                            6.715117       0.394056       2.169620                    0.998545      27.436814      71.079893       0.751269       0.348004      -1.148457      -0.036168       0.029240       0.011826       0.047989       0.035822      -0.026098      -0.015116       0.070441      -0.029400      -0.045882      -0.020951       0.066833              9.417965      12.292491       3.369264      -4.217284       8.512497      -1.612744       7.448906          -0.000085
           93              O      13.919343       4.948423       2.729828      -0.574616      31.349354 0.48990176E+03  0.11537109E+05                                 7.923377                            6.895542       0.832021       2.312534                    0.997770      27.717793      72.742509       0.714593       0.363965      -1.132069      -0.000665      -0.025178      -0.013958       0.028796      -0.020960       0.069668       0.025923      -0.061999       0.021543      -0.094986       0.033428       0.061558              8.616553       6.836026       0.601384      -0.414653      13.336560      -0.216772       5.677072           0.001516
           94              O       7.029258       9.889448       3.832448      -0.381270      30.966213 0.46439244E+03  0.10846378E+05                                 8.111215                            6.956624       0.511124       2.232428                    0.997889      26.400905      70.161331       0.671063       0.390790      -1.106456       0.035543       0.067280      -0.023904       0.079758       0.147118       0.013037       0.010548      -0.058767       0.187970      -0.181399       0.058243       0.123156              8.652737       7.422998       2.776752      -0.893772      12.823446      -1.702801       5.711768           0.008092
           95              O      11.176747      11.783415       8.933471      -0.570692      33.201170 0.48590819E+03  0.11383618E+05                                 8.127402                            6.715118       0.394056       2.169620                    0.998545      27.436815      71.079900       0.751269       0.348004      -1.148457       0.007349      -0.045925       0.011826       0.047989       0.048477      -0.026104      -0.015106       0.026358      -0.029400      -0.045882      -0.020951       0.066833              9.417967      12.359358       3.330876      -3.498461       8.445636      -2.854331       7.448908          -0.000085
           96              O      11.531502       9.786495       9.761842      -0.574616      31.349352 0.48990167E+03  0.11537107E+05                                 7.923376                            6.895541       0.832020       2.312534                    0.997770      27.717793      72.742510       0.714593       0.363965      -1.132069      -0.022166       0.011960      -0.013958       0.028796      -0.037339       0.057170       0.047510      -0.004945       0.021543      -0.094986       0.033428       0.061558              8.616553      12.244318      -2.503764      -0.394452       7.928268      -0.251664       5.677072           0.001516
           97              O      12.385818       1.351025      10.864462      -0.381270      30.966183 0.46439196E+03  0.10846364E+05                                 8.111209                            6.956619       0.511125       2.232428                    0.997889      26.400902      70.161307       0.671063       0.390790      -1.106456       0.076044      -0.002676      -0.023904       0.079757       0.048795       0.015638       0.006054       0.283732       0.187969      -0.181399       0.058243       0.123155              8.652729      13.882587      -0.931995      -1.921733       6.363839       0.072745       5.711763           0.008094
           98              O       5.714691       8.621126      12.162571      -0.570692      33.201165 0.48590807E+03  0.11383615E+05                                 8.127401                            6.715118       0.394056       2.169620                    0.998545      27.436814      71.079896       0.751269       0.348004      -1.148457       0.036168      -0.029240      -0.011826       0.047989       0.035822      -0.026098      -0.015116       0.070441      -0.029400      -0.045882      -0.020951       0.066833              9.417966      12.292492       3.369264      -4.217284       8.512498      -1.612745       7.448907          -0.000085
           99              O       7.269835       7.319178      11.334200      -0.574616      31.349356 0.48990179E+03  0.11537110E+05                                 7.923377                            6.895542       0.832020       2.312534                    0.997770      27.717794      72.742512       0.714593       0.363964      -1.132069       0.000665       0.025178       0.013958       0.028796      -0.020960       0.069668       0.025923      -0.061999       0.021543      -0.094986       0.033428       0.061558              8.616553       6.836026       0.601384      -0.414653      13.336561      -0.216772       5.677072           0.001516
          100              O      14.159920       2.378153      10.231580      -0.381269      30.966208 0.46439236E+03  0.10846376E+05                                 8.111213                            6.956623       0.511124       2.232428                    0.997889      26.400908      70.161333       0.671063       0.390790      -1.106456      -0.035543      -0.067280       0.023904       0.079758       0.147117       0.013037       0.010548      -0.058766       0.187969      -0.181399       0.058243       0.123156              8.652735       7.422997       2.776751      -0.893772      12.823442      -1.702801       5.711767           0.008093

******************************************************
Auxiliary information for the entire system
The total spin magnetic moment of the unit cell is   3.828403
The total net atomic charge of the unit cell is   0.000001
Accuracy of reproducing the electrostatic potential in the unit cell:
  The inner radius (bohr) =    5.0000
  The outer radius (bohr) =   12.0000
  Valid grid points have density less than (e/(bohr^3)) =    0.0001
  The number of valid grid points were=       159736
  The rms potential error without charges in kcal/mol is=      7.92165
  The rms potential error with partial charges in kcal/mol is=      3.43535
  The RRMSE value at monopole order=      0.43367
  The rms potential error with partial charges and cloud penetration in kcal/mol is=      3.41436
  The RRMSE value at monopole order with cloud penetration is=      0.43102
  The rms potential error with partial charges and atomic dipoles in kcal/mol is=      1.10488
  The RRMSE value at dipole order=      0.13948
  The rms potential error with partial charges, atomic dipoles and cloud penetration in kcal/mol is=      1.08999
  The RRMSE value at dipole order with cloud penetration=      0.13760

******************************************************
The electron densities and ab initio electrostatic potential were computed in VASP using the PBE functional and
projector augmented wave method. See the main text of the journal article for a description of computational details.
The atomic charges, dipoles, and quadrupoles were computed with the DDEC6 method as described in
(a) T. A. Manz and N. Gabaldon Limas, RSC Adv. 6 (2016) 47771-47801 DOI: 10.1039/c6ra04656h
(b) N. Gabaldon Limas and T. A. Manz, RSC Adv. 8 (2018) 2678-2707 DOI: 10.1039/c7ra11829e.
For each atom in the material, the electron cloud parameters were fit to the spherically averaged atom-in-material
electron density using radial positions for which this density was between 10^-4 and 10^-2 electrons per cubic bohr.
The polarizabilities, dispersion coefficients, and quantum Drude oscillator (QDO) parameters were fit using the MCLF method.
The magnetic structure of the system was optimized in VASP from the default ferromagnetic initial guess using spin polarization.
The atomic spin moments (ASMs) were computed on this optimized magnetic structure using the DDEC6 partition as inputs
to the method of T. A. Manz and D. S. Sholl, J. Chem. Theory Comput. 7 (2011) 4146-4164 DOI: 10.1021/ct200539n.
The RMSE and RRMSE were computed using a uniform grid with Ewald summation.
