# Supplementary material for: A collection of forcefield precursors for metal–organic frameworks
Source: RSC Adv. 2019 Nov 13;9(63):36492–507. doi: 10.1039/c9ra07327b (PMC9075174; doi:10.1039/c9ra07327b)
Supplement: RA-009-C9RA07327B-s6227 [file RA-009-C9RA07327B-s6227.xyz]

  146
jmolscript: load "" {1 1 1} spacegroup "x,y,z" unitcell [{     11.232000     0.000000     0.000000 }, {     -0.279358    11.357565     0.000000 }, {     -5.526817    -2.497864    15.958325 }]
Cd    -1.656551     1.412500     7.353596     1.065137
Cd     6.242390     2.117321     7.203588     1.076390
Cd    -3.532439     6.630267    15.257755     1.062863
Cd    -2.338018     7.972907    11.970340     1.176723
Cd    -2.498869    -1.392953    15.259989     1.069611
Cd     7.082376     7.447201     8.604729     1.065137
Cd    -0.816565     6.742380     8.754737     1.076391
Cd     8.958264     2.229434     0.700570     1.062863
Cd     7.763843     0.886794     3.987985     1.176723
Cd     7.924694    10.252654     0.698336     1.069611
H     -0.716252     2.221810    13.545426     0.142908
H      0.437236     4.067089    12.495368     0.129970
H      0.353440     4.065654    10.146303     0.117045
H     -4.106116     2.326308    13.705010     0.139736
H     -4.337774     0.355140    12.468239     0.137756
H      7.481353     0.343987    10.195774     0.147157
H      0.377893     3.493410     1.902232     0.112976
H      0.322884     3.586771     4.208210     0.131035
H      2.254830     2.914939     5.387531     0.134275
H      2.197345    -0.542806     5.775318     0.146286
H      3.825671    10.318802     4.532164     0.136947
H      3.743665    10.362505     2.235761     0.139739
H      7.579778    -0.150911     6.507805     0.386833
H     -1.264608     7.865838    14.442284     0.383052
H      6.142077     6.637891     2.412899     0.142908
H      4.988589     4.792612     3.462957     0.129970
H      5.072385     4.794047     5.812022     0.117045
H      9.531941     6.533393     2.253315     0.139736
H      9.763599     8.504561     3.490086     0.137756
H     -2.055528     8.515714     5.762551     0.147157
H      5.047932     5.366291    14.056093     0.112977
H      5.102941     5.272930    11.750115     0.131035
H      3.170995     5.944762    10.570794     0.134275
H      3.228480     9.402507    10.183007     0.146287
H      1.600154    -1.459101    11.426161     0.136947
H      1.682160    -1.502804    13.722564     0.139738
H     -2.153953     9.010612     9.450520     0.386833
H      6.690433     0.993863     1.516041     0.383052
C     -0.364138     1.004923    10.537282    -0.005014
C     -0.512239    -0.164817     9.586166     0.584678
C     -0.568040     0.991046    11.932040    -0.103750
C     -1.150342    -0.220727    12.599098     0.602531
C     -0.438712     2.177585    12.659739    -0.086551
C      0.130380     3.334116    12.011831    -0.113645
C      0.191467     3.287185    10.628244    -0.022828
C     -3.102727     4.719455     9.981932     0.597531
C     -3.420582     3.497695    10.792615     0.018907
C     -3.649400     3.513050    12.160244    -0.067009
C     -3.963092     2.337301    12.785810    -0.041297
C     -4.070853     1.140904    12.048535    -0.091513
C     -3.774969     1.138541    10.677715    -0.034967
C     -3.496426     4.764940    12.876772     0.611658
C      4.621867     2.152623     4.554506     0.636261
C      3.413952     2.573086     3.769356    -0.097015
C      4.612300     2.439521     1.495295     0.567879
C      3.414247     2.647205     2.403324    -0.007811
C      1.142342     3.295199     2.392153    -0.013689
C      1.092386     3.322163     3.758186    -0.124436
C      2.259536     2.931975     4.458756    -0.086914
C     -0.280641     0.114187     4.937506     0.604645
C      0.926830    -0.332865     4.122035    -0.087471
C      2.169444    -0.570066     4.846543    -0.042158
C      3.025893    10.519128     4.101290    -0.102767
C      2.979045    10.546045     2.732065    -0.008549
C      0.929466    -0.373251     2.805474     0.018073
C     -0.263386    -0.043992     1.964470     0.611396
C      5.789963     7.854778     5.421043    -0.005015
C      5.938064     9.024518     6.372159     0.584678
C      5.993865     7.868655     4.026285    -0.103750
C      6.576167     9.080428     3.359227     0.602532
C      5.864537     6.682116     3.298586    -0.086551
C      5.295445     5.525585     3.946494    -0.113646
C      5.234358     5.572516     5.330081    -0.022829
C      8.528552     4.140246     5.976393     0.597531
C      8.846407     5.362006     5.165710     0.018907
C      9.075225     5.346651     3.798081    -0.067009
C      9.388917     6.522400     3.172515    -0.041298
C      9.496678     7.718797     3.909790    -0.091513
C     -2.031206     7.721160     5.280610    -0.034967
C      8.922251     4.094761     3.081553     0.611657
C      0.803958     6.707078    11.403819     0.636261
C      2.011873     6.286615    12.188969    -0.097015
C      0.813525     6.420180    14.463030     0.567879
C      2.011578     6.212496    13.555001    -0.007811
C      4.283483     5.564502    13.566172    -0.013689
C      4.333439     5.537538    12.200139    -0.124437
C      3.166289     5.927726    11.499569    -0.086915
C      5.706466     8.745514    11.020819     0.604645
C      4.498995     9.192566    11.836290    -0.087471
C      3.256381     9.429767    11.111782    -0.042159
C      2.399932    -1.659427    11.857035    -0.102768
C      2.446780    -1.686344    13.226260    -0.008549
C      4.496359     9.232952    13.152851     0.018073
C      5.689211     8.903693    13.993855     0.611396
N      0.018963     2.126137     9.977145     0.299924
N     -3.525547     2.326194    10.077682     0.304276
N      2.236948     2.997872     1.766587     0.321184
N      1.845453    10.833906     2.119266     0.292223
N      5.406862     6.733564     5.981180     0.299924
N      8.951372     6.533507     5.880643     0.304276
N      3.188877     5.861829    14.191738     0.321184
N      3.580372    -1.974205    13.839059     0.292223
O      0.175220     2.161004     8.607921    -0.515089
O     -1.586035    -0.296503     9.005283    -0.600766
O      0.462425    -0.914717     9.479245    -0.551698
O     -1.248056    -1.276517    11.877781    -0.584011
O     -1.479337    -0.073952    13.765651    -0.536165
O      7.942683     2.379987     8.783462    -0.510932
O      7.095814     5.376172     9.515949    -0.579307
O     -1.943524     4.949069     9.712237    -0.518814
O     -3.191049     5.800515    12.268760    -0.536581
O     -3.802842     4.756328    14.172588    -0.573676
O      7.781239     0.773173     6.249280    -0.883442
O      2.298581     3.024360     0.443641    -0.503419
O      4.737283     1.291107     0.930370    -0.613602
O      5.372901     3.382648     1.383587    -0.508251
O      5.608174     1.737041     3.922556    -0.568478
O      4.561339     2.347557     5.768934    -0.554000
O     -2.188967     8.075168    14.193334    -0.884976
O     10.055579    10.245626     1.603812    -0.579435
O     -0.509683     1.114035     1.691582    -0.527711
O     -1.353822     0.046556     4.324706    -0.572349
O     -0.061742     0.565821     6.086505    -0.526976
O      1.823396    10.903482     0.753233    -0.540539
O      5.250605     6.698697     7.350404    -0.515089
O      7.011860     9.156204     6.953042    -0.600766
O      4.963400     9.774418     6.479080    -0.551698
O      6.673881    10.136218     4.080544    -0.584011
O      6.905162     8.933653     2.192674    -0.536165
O     -2.516858     6.479714     7.174863    -0.510932
O     -1.669989     3.483529     6.442376    -0.579307
O      7.369349     3.910632     6.246088    -0.518814
O      8.616874     3.059186     3.689565    -0.536581
O      9.228667     4.103373     1.785737    -0.573676
O     -2.355414     8.086528     9.709045    -0.883442
O      3.127244     5.835341    15.514684    -0.503419
O      0.688542     7.568594    15.027955    -0.613602
O      0.052924     5.477053    14.574738    -0.508251
O     -0.182349     7.122660    12.035769    -0.568478
O      0.864486     6.512144    10.189391    -0.554000
O      7.614792     0.784533     1.764991    -0.884976
O     -4.629754    -1.385925    14.354513    -0.579435
O      5.935508     7.745666    14.266743    -0.527711
O      6.779647     8.813145    11.633619    -0.572349
O      5.487567     8.293880     9.871820    -0.526976
O      3.602429    -2.043781    15.205092    -0.540539

The following XYZ coordinates are in angstroms. Other properties are in atomic units.
The sperically averaged electron density of each atom fit to a function of the form exp(a - br)
eigen_1, eigen_2 and eigen_3 are the three eigenvalues of traceless quadrupole moment tensor
  atom number  atomic symbol              X              Y              Z     net charge C6 coefficient C8 coefficient C10 coefficient fluctuating dipole atomic polarizability isotropic forcefield polarizability              a              b squared Pearson coefficient          <r^3>          <r^4>         wp_QDO          m_QDO          q_QDO       dipole_x       dipole_y       dipole_z         dipole            Qxy            Qxz            Qyz     Q(x^2-y^2)  Q(3z^2 - R^2)        eigen_1        eigen_2        eigen_3 static polarizability      alpha(xx)      alpha(xy)      alpha(xz)      alpha(yy)      alpha(yz)      alpha(zz) atomic spin moment
            1             Cd      -1.656551       1.412500       7.353596       1.065137     152.538106 0.39852620E+04  0.14840556E+06                                22.602358                           20.438586       0.600505       1.937765                    0.997684      74.438349     198.137989       0.418443       0.393076      -1.186042       0.014689       0.015082      -0.037729       0.043205       0.028204       0.003497      -0.011655       0.017188      -0.168554      -0.058621       0.000891       0.057730             24.986912      20.517162      -3.907250       1.318186      21.327738       1.067713      33.115836           0.000002
            2             Cd       6.242390       2.117321       7.203588       1.076390     118.841556 0.30952803E+04  0.10847050E+06                                18.433192                           17.294087       0.826985       2.011266                    0.998351      72.778662     189.425650       0.482356       0.362349      -1.207480      -0.031131       0.051955      -0.000198       0.060568      -0.035186      -0.130764       0.010359       0.029723      -0.070119      -0.133196      -0.009357       0.142553             19.418806      19.289895       0.264039       6.324458      16.216539       0.380019      22.749985           0.000005
            3             Cd      -3.532439       6.630267      15.257755       1.062863     122.920199 0.32250249E+04  0.11423419E+06                                18.881744                           17.675048       0.718039       1.975115                    0.998449      73.533616     192.697990       0.476018       0.363262      -1.206184      -0.035737      -0.002742      -0.006984       0.036516       0.026462      -0.007534      -0.107223       0.000236       0.002816      -0.108766      -0.003772       0.112538             19.931405      16.623526      -0.267375      -0.201901      21.429816       6.759273      21.740873           0.000008
            4             Cd      -2.338018       7.972907      11.970340       1.176723     146.943082 0.35460301E+04  0.12827769E+06                                22.221062                           19.532716       0.464297       1.918443                    0.998517      71.537967     187.811641       0.419646       0.403473      -1.178071      -0.008030       0.005738       0.000330       0.009875       0.004201       0.013779       0.000930      -0.006017       0.124878      -0.028112      -0.016346       0.044458             24.862990      25.435164      -0.010337       1.723728      25.883663       0.519192      23.270144           0.000003
            5             Cd      -2.498869      -1.392953      15.259989       1.069611     157.371310 0.40960484E+04  0.15333141E+06                                22.721570                           20.445395       0.658073       1.954250                    0.997813      74.213447     197.010505       0.427546       0.382699      -1.195940       0.002440       0.011169      -0.031855       0.033844      -0.020996       0.015003      -0.012694      -0.041940      -0.205895      -0.071935       0.005660       0.066275             25.135068      21.604268       3.852774      -1.145580      21.161464       1.735676      32.639472           0.000002
            6             Cd       7.082376       7.447201       8.604729       1.065137     152.538109 0.39852621E+04  0.14840556E+06                                22.602358                           20.438586       0.600505       1.937765                    0.997684      74.438349     198.137989       0.418443       0.393076      -1.186042      -0.014689      -0.015082       0.037729       0.043205       0.028204       0.003497      -0.011655       0.017188      -0.168554      -0.058621       0.000892       0.057730             24.986912      20.517162      -3.907251       1.318185      21.327737       1.067714      33.115836           0.000002
            7             Cd      -0.816565       6.742380       8.754737       1.076391     118.841607 0.30952820E+04  0.10847057E+06                                18.433198                           17.294092       0.826984       2.011266                    0.998351      72.778671     189.425694       0.482356       0.362349      -1.207480       0.031131      -0.051955       0.000198       0.060568      -0.035186      -0.130764       0.010359       0.029723      -0.070119      -0.133196      -0.009357       0.142553             19.418813      19.289901       0.264039       6.324461      16.216544       0.380019      22.749994           0.000005
            8             Cd       8.958264       2.229434       0.700570       1.062863     122.920212 0.32250253E+04  0.11423421E+06                                18.881745                           17.675050       0.718039       1.975115                    0.998449      73.533618     192.698001       0.476018       0.363262      -1.206184       0.035737       0.002742       0.006984       0.036516       0.026462      -0.007534      -0.107223       0.000237       0.002816      -0.108766      -0.003772       0.112537             19.931407      16.623527      -0.267374      -0.201901      21.429818       6.759275      21.740875           0.000008
            9             Cd       7.763843       0.886794       3.987985       1.176723     146.943082 0.35460300E+04  0.12827769E+06                                22.221062                           19.532716       0.464297       1.918443                    0.998517      71.537968     187.811646       0.419646       0.403473      -1.178071       0.008030      -0.005738      -0.000330       0.009875       0.004201       0.013779       0.000930      -0.006017       0.124878      -0.028112      -0.016346       0.044458             24.862991      25.435164      -0.010337       1.723729      25.883664       0.519192      23.270144           0.000003
           10             Cd       7.924694      10.252654       0.698336       1.069611     157.371305 0.40960483E+04  0.15333140E+06                                22.721569                           20.445394       0.658073       1.954250                    0.997813      74.213444     197.010495       0.427546       0.382699      -1.195940      -0.002440      -0.011169       0.031855       0.033844      -0.020995       0.015003      -0.012694      -0.041940      -0.205895      -0.071935       0.005660       0.066275             25.135067      21.604267       3.852774      -1.145580      21.161463       1.735676      32.639470           0.000002
           11              H      -0.716252       2.221810      13.545426       0.142908       0.928180 0.68415181E+01  0.64722577E+02                                 1.591573                            1.549568      -0.844140       2.503952                    0.999635       3.231759       8.941645       0.491929       1.316134      -0.702519      -0.015249       0.007815       0.043311       0.046578      -0.000013      -0.006934       0.009318      -0.004871       0.035938      -0.011949      -0.005916       0.017864              1.583555       1.355016       0.031387      -0.164407       1.446530       0.008663       1.949118           0.000001
           12              H       0.437236       4.067089      12.495368       0.129970       1.001441 0.68353049E+01  0.65408602E+02                                 1.729428                            1.582915      -1.318961       2.258177                    0.995327       3.675266      10.624845       0.465630       1.374638      -0.686853       0.013753       0.025024       0.023239       0.036816       0.004670       0.003579      -0.004163      -0.007553       0.011902      -0.009862       0.002679       0.007183              1.823194       1.520575       0.438448       0.232581       2.286464       0.507267       1.662542           0.000002
           13              H       0.353440       4.065654      10.146303       0.117045       1.168599 0.88386790E+01  0.90146543E+02                                 1.911797                            1.797747      -1.492280       2.175192                    0.992637       3.924740      11.693913       0.437969       1.371200      -0.687635       0.002548       0.038194      -0.018344       0.042447       0.004352      -0.001224      -0.003499      -0.018657       0.014343      -0.012696       0.002353       0.010343              1.950286       1.585433       0.220146      -0.029316       2.549078      -0.321849       1.716346           0.000002
           14              H      -4.106116       2.326308      13.705010       0.139736       0.993507 0.72197660E+01  0.69228146E+02                                 1.666299                            1.591398      -0.895273       2.479796                    0.999222       3.287809       9.159201       0.485602       1.315424      -0.702592      -0.003134      -0.004839       0.043223       0.043606       0.003348      -0.004967      -0.005644      -0.002969       0.022737      -0.007603      -0.004545       0.012148              1.680438       1.349231       0.003703      -0.162426       1.528795      -0.076249       2.163286           0.000001
           15              H      -4.337774       0.355140      12.468239       0.137756       0.963775 0.65538072E+01  0.62196333E+02                                 1.707681                            1.567203      -1.151891       2.348430                    0.996166       3.580911      10.383909       0.459248       1.405361      -0.681559      -0.009694      -0.032795       0.020708       0.039978       0.002958      -0.004183       0.005145      -0.013056       0.014785      -0.011388       0.001657       0.009731              1.802722       1.455923       0.346044      -0.173763       2.342067      -0.459834       1.610177          -0.000001
           16              H       7.481353       0.343987      10.195774       0.147157       0.937486 0.67949533E+01  0.64937489E+02                                 1.670157                            1.594264      -1.135707       2.371303                    0.996679       3.460975      10.004443       0.456911       1.402702      -0.683273       0.004068      -0.049616      -0.016663       0.052497       0.005366       0.000451       0.005056      -0.036026       0.003257      -0.019342      -0.000295       0.019637              1.700899       1.374638       0.003928      -0.046954       2.128329       0.338248       1.599730          -0.000001
           17              H       0.377893       3.493410       1.902232       0.112976       1.179951 0.87891896E+01  0.89092643E+02                                 1.888296                            1.764506      -1.468006       2.182615                    0.992773       3.861211      11.293076       0.454867       1.328399      -0.696403      -0.035011       0.006934      -0.018229       0.040077      -0.003422       0.002694      -0.002031       0.012723       0.016232      -0.010045       0.001885       0.008160              1.933463       2.525439      -0.263035       0.358020       1.569619      -0.074020       1.705332           0.000002
           18              H       0.322884       3.586771       4.208210       0.131035       1.006372 0.69549174E+01  0.66725081E+02                                 1.734112                            1.597976      -1.095430       2.373114                    0.996408       3.550029      10.217209       0.463692       1.376828      -0.687787      -0.030300       0.006441       0.022419       0.038238      -0.006130       0.001845       0.001969       0.015642       0.025952      -0.014525       0.005282       0.009243              1.818937       2.356786      -0.356270      -0.468567       1.469591       0.164132       1.630435           0.000000
           19              H       2.254830       2.914939       5.387531       0.134275       0.988938 0.73488627E+01  0.70618238E+02                                 1.646866                            1.595397      -0.856488       2.492026                    0.999412       3.279261       9.077605       0.490751       1.298819      -0.706430      -0.005356      -0.001297       0.044315       0.044656      -0.005248      -0.007278       0.002236       0.007811       0.039464      -0.013192      -0.003406       0.016597              1.642868       1.523214       0.000062      -0.032401       1.338760       0.012234       2.066631           0.000001
           20              H       2.197345      -0.542806       5.775318       0.146286       0.951665 0.68613777E+01  0.64813947E+02                                 1.608658                            1.544719      -0.825880       2.519290                    0.999715       3.163236       8.682569       0.497199       1.304124      -0.705690       0.008218       0.001611       0.047997       0.048722       0.001033       0.006836      -0.001668       0.007021       0.045614      -0.011587      -0.005852       0.017439              1.616039       1.459614      -0.042547      -0.014627       1.297890      -0.025428       2.090613           0.000001
           21              H       3.825671      10.318802       4.532164       0.136947       0.943647 0.63319867E+01  0.59792007E+02                                 1.702744                            1.552878      -1.280594       2.283725                    0.994453       3.683508      10.781390       0.454189       1.428124      -0.676377       0.032551      -0.004082       0.020241       0.038548      -0.003039      -0.003594       0.004842       0.015422       0.011550      -0.011394       0.001361       0.010033              1.805609       2.346417      -0.343465       0.497177       1.448320      -0.188152       1.622089          -0.000001
           22              H       3.743665      10.362505       2.235761       0.139739       0.942059 0.67785307E+01  0.64544143E+02                                 1.659453                            1.579906      -1.057352       2.407816                    0.997226       3.401272       9.716589       0.465829       1.380887      -0.688052       0.047158      -0.007850      -0.017680       0.050972      -0.007560      -0.004182       0.003380       0.030576       0.001419      -0.017606      -0.000550       0.018156              1.690536       2.083445      -0.188907      -0.330044       1.385032       0.055102       1.603132          -0.000000
           23              H       7.579778      -0.150911       6.507805       0.386833       0.737829 0.53736519E+01  0.50195229E+02                                 1.590977                            1.541459      -2.160797       1.940518                    0.995869       3.680475      11.824337       0.395446       1.658156      -0.632217       0.001069      -0.023999      -0.000898       0.024040      -0.000963       0.004533       0.002498       0.000431      -0.000297      -0.005597       0.000733       0.004864              1.623557       1.393077       0.188615       0.008627       2.058265      -0.073714       1.419329          -0.000002
           24              H      -1.264608       7.865838      14.442284       0.383052       0.730801 0.52862552E+01  0.49153779E+02                                 1.577431                            1.525880      -2.092725       1.963484                    0.997125       3.682386      11.785406       0.398817       1.651673      -0.633134       0.022289      -0.000041      -0.000847       0.022305       0.000979      -0.003317       0.003768      -0.002786      -0.004557      -0.005982       0.001262       0.004720              1.612133       2.052550      -0.202104       0.098549       1.390116       0.000227       1.393732          -0.000000
           25              H       6.142077       6.637891       2.412899       0.142908       0.928180 0.68415185E+01  0.64722579E+02                                 1.591572                            1.549568      -0.844140       2.503952                    0.999635       3.231759       8.941644       0.491929       1.316134      -0.702519       0.015249      -0.007815      -0.043311       0.046578      -0.000013      -0.006934       0.009318      -0.004871       0.035938      -0.011949      -0.005916       0.017864              1.583555       1.355016       0.031387      -0.164407       1.446530       0.008663       1.949117           0.000001
           26              H       4.988589       4.792612       3.462957       0.129970       1.001440 0.68353011E+01  0.65408554E+02                                 1.729427                            1.582914      -1.318960       2.258177                    0.995327       3.675265      10.624840       0.465630       1.374638      -0.686853      -0.013753      -0.025024      -0.023239       0.036816       0.004670       0.003579      -0.004163      -0.007553       0.011902      -0.009862       0.002679       0.007183              1.823193       1.520575       0.438447       0.232581       2.286463       0.507266       1.662541           0.000002
           27              H       5.072385       4.794047       5.812022       0.117045       1.168599 0.88386737E+01  0.90146475E+02                                 1.911796                            1.797746      -1.492280       2.175193                    0.992637       3.924739      11.693909       0.437969       1.371200      -0.687635      -0.002548      -0.038194       0.018344       0.042447       0.004352      -0.001224      -0.003499      -0.018657       0.014343      -0.012696       0.002353       0.010343              1.950285       1.585433       0.220146      -0.029315       2.549077      -0.321849       1.716346           0.000002
           28              H       9.531941       6.533393       2.253315       0.139736       0.993507 0.72197643E+01  0.69228120E+02                                 1.666298                            1.591397      -0.895272       2.479796                    0.999222       3.287809       9.159198       0.485603       1.315423      -0.702592       0.003134       0.004839      -0.043224       0.043606       0.003348      -0.004967      -0.005644      -0.002969       0.022737      -0.007603      -0.004545       0.012148              1.680437       1.349231       0.003703      -0.162426       1.528794      -0.076249       2.163285           0.000001
           29              H       9.763599       8.504561       3.490086       0.137756       0.963775 0.65538068E+01  0.62196327E+02                                 1.707681                            1.567202      -1.151890       2.348431                    0.996166       3.580911      10.383908       0.459248       1.405361      -0.681559       0.009694       0.032795      -0.020708       0.039978       0.002958      -0.004183       0.005145      -0.013056       0.014785      -0.011388       0.001657       0.009731              1.802722       1.455923       0.346044      -0.173763       2.342067      -0.459833       1.610176          -0.000001
           30              H      -2.055528       8.515714       5.762551       0.147157       0.937486 0.67949533E+01  0.64937492E+02                                 1.670158                            1.594264      -1.135707       2.371303                    0.996679       3.460975      10.004445       0.456911       1.402702      -0.683273      -0.004068       0.049616       0.016663       0.052497       0.005366       0.000451       0.005056      -0.036026       0.003257      -0.019342      -0.000295       0.019637              1.700899       1.374638       0.003928      -0.046955       2.128330       0.338248       1.599730          -0.000001
           31              H       5.047932       5.366291      14.056093       0.112977       1.179951 0.87891859E+01  0.89092593E+02                                 1.888295                            1.764505      -1.468005       2.182615                    0.992773       3.861210      11.293071       0.454867       1.328398      -0.696403       0.035011      -0.006934       0.018229       0.040077      -0.003422       0.002694      -0.002031       0.012723       0.016232      -0.010045       0.001885       0.008160              1.933462       2.525437      -0.263035       0.358019       1.569618      -0.074020       1.705331           0.000002
           32              H       5.102941       5.272930      11.750115       0.131035       1.006371 0.69549134E+01  0.66725030E+02                                 1.734112                            1.597975      -1.095430       2.373114                    0.996408       3.550028      10.217204       0.463692       1.376827      -0.687788       0.030300      -0.006441      -0.022419       0.038238      -0.006130       0.001845       0.001969       0.015642       0.025952      -0.014525       0.005282       0.009243              1.818936       2.356784      -0.356270      -0.468567       1.469590       0.164132       1.630434           0.000000
           33              H       3.170995       5.944762      10.570794       0.134275       0.988938 0.73488580E+01  0.70618178E+02                                 1.646865                            1.595396      -0.856487       2.492027                    0.999412       3.279260       9.077600       0.490751       1.298818      -0.706431       0.005356       0.001297      -0.044315       0.044656      -0.005248      -0.007278       0.002236       0.007811       0.039464      -0.013192      -0.003406       0.016597              1.642867       1.523213       0.000062      -0.032401       1.338759       0.012234       2.066630           0.000000
           34              H       3.228480       9.402507      10.183007       0.146287       0.951664 0.68613742E+01  0.64813906E+02                                 1.608658                            1.544719      -0.825880       2.519290                    0.999715       3.163235       8.682566       0.497199       1.304124      -0.705690      -0.008218      -0.001611      -0.047997       0.048722       0.001033       0.006836      -0.001668       0.007021       0.045614      -0.011587      -0.005852       0.017438              1.616038       1.459613      -0.042547      -0.014627       1.297890      -0.025428       2.090612           0.000001
           35              H       1.600154      -1.459101      11.426161       0.136947       0.943646 0.63319774E+01  0.59791901E+02                                 1.702743                            1.552878      -1.280593       2.283725                    0.994453       3.683506      10.781385       0.454189       1.428125      -0.676377      -0.032551       0.004082      -0.020241       0.038548      -0.003039      -0.003594       0.004842       0.015421       0.011550      -0.011394       0.001361       0.010033              1.805608       2.346415      -0.343465       0.497176       1.448320      -0.188152       1.622088          -0.000001
           36              H       1.682160      -1.502804      13.722564       0.139738       0.942059 0.67785294E+01  0.64544129E+02                                 1.659454                            1.579906      -1.057353       2.407816                    0.997226       3.401272       9.716590       0.465829       1.380888      -0.688052      -0.047158       0.007850       0.017680       0.050972      -0.007560      -0.004182       0.003380       0.030576       0.001419      -0.017606      -0.000550       0.018156              1.690537       2.083446      -0.188908      -0.330045       1.385032       0.055102       1.603132          -0.000000
           37              H      -2.153953       9.010612       9.450520       0.386833       0.737829 0.53736510E+01  0.50195220E+02                                 1.590977                            1.541459      -2.160797       1.940518                    0.995869       3.680475      11.824338       0.395446       1.658157      -0.632217      -0.001069       0.023999       0.000898       0.024040      -0.000963       0.004533       0.002498       0.000432      -0.000297      -0.005597       0.000733       0.004864              1.623557       1.393077       0.188615       0.008627       2.058266      -0.073714       1.419329          -0.000002
           38              H       6.690433       0.993863       1.516041       0.383052       0.730801 0.52862543E+01  0.49153770E+02                                 1.577431                            1.525880      -2.092725       1.963484                    0.997125       3.682386      11.785407       0.398816       1.651673      -0.633134      -0.022289       0.000041       0.000847       0.022305       0.000979      -0.003317       0.003768      -0.002786      -0.004557      -0.005982       0.001262       0.004720              1.612133       2.052550      -0.202104       0.098549       1.390116       0.000227       1.393732          -0.000000
           39              C      -0.364138       1.004923      10.537282      -0.005014      35.370425 0.46677723E+03  0.11186757E+05                                 9.578199                            7.428314      -0.262565       1.919685                    0.999004      28.126286      82.023859       0.576513       0.443305      -1.046178       0.019357       0.016028       0.025996       0.036158      -0.016596       0.006289      -0.024536       0.087608      -0.121500      -0.058159      -0.010024       0.068183             10.797492       5.414290       1.448167      -0.855600      13.805516       0.239224      13.172669           0.000000
           40              C      -0.512239      -0.164817       9.586166       0.584678      21.780807 0.26457650E+03  0.56066322E+04                                 7.291603                            5.864494      -0.393863       1.904849                    0.999250      24.027015      70.077288       0.592945       0.487462      -1.002536      -0.018350      -0.043946      -0.024616       0.053609       0.050741      -0.041958      -0.057126      -0.037858       0.124323      -0.074928      -0.033487       0.108415              7.985082       8.355222      -1.378096       1.724302       8.736261       1.621849       6.863764           0.000000
           41              C      -0.568040       0.991046      11.932040      -0.103750      39.067743 0.51339599E+03  0.12536996E+05                                10.001303                            7.577628      -0.053688       1.965997                    0.999319      29.336022      84.947631       0.598025       0.419416      -1.066127       0.028396       0.018977      -0.009611       0.035480      -0.014622      -0.006323       0.014120      -0.000522       0.036873      -0.021836      -0.003536       0.025372             11.674056       6.256191       2.744867      -1.583031      16.234083      -2.041406      12.531895          -0.000002
           42              C      -1.150342      -0.220727      12.599098       0.602531      22.079534 0.24727528E+03  0.51184751E+04                                 7.256851                            5.599471       0.035841       2.067966                    0.999516      22.460387      63.371718       0.622303       0.475494      -1.015424      -0.012521      -0.046936       0.024783       0.054534      -0.036457       0.038680       0.002167       0.099436      -0.084730      -0.057644      -0.029556       0.087200              8.259368       5.090469       1.406750      -1.628546      10.410442      -0.841511       9.277192          -0.000001
           43              C      -0.438712       2.177585      12.659739      -0.086551      30.830114 0.45058279E+03  0.10719056E+05                                 8.668204                            7.184153      -0.037637       1.964612                    0.999336      29.427116      85.900990       0.599400       0.429544      -1.052951       0.006588       0.012376      -0.009337       0.016845      -0.010194       0.012366       0.008594       0.009658       0.015742      -0.021439       0.005247       0.016191              9.407966       5.767819       2.479418      -0.834820      13.828513      -0.001918       8.627566           0.000001
           44              C       0.130380       3.334116      12.011831      -0.113645      31.819863 0.45954923E+03  0.10993688E+05                                 8.894240                            7.277656      -0.089247       1.954454                    0.998008      29.564607      86.733087       0.592396       0.432198      -1.050629      -0.016483      -0.011184       0.018514       0.027194      -0.018479      -0.003915      -0.008979      -0.008708       0.030930      -0.026215       0.008561       0.017654              9.778500       6.260393       3.441962       0.620853      13.236444       1.210684       9.838662          -0.000001
           45              C       0.191467       3.287185      10.628244      -0.022828      28.679566 0.39495182E+03  0.91290400E+04                                 8.354798                            6.803679      -0.057843       1.982631                    0.998924      28.084228      81.915103       0.602907       0.439516      -1.042581      -0.017908      -0.021570      -0.014235       0.031442      -0.002064      -0.008061       0.006644       0.019812      -0.061087      -0.023509       0.001362       0.022146              9.093769       4.923684       1.455989       0.481879      12.389472       1.805263       9.968152           0.000003
           46              C      -3.102727       4.719455       9.981932       0.597531      20.735044 0.26064207E+03  0.55019640E+04                                 7.154751                            5.887064      -0.243428       1.966748                    0.999318      23.493900      68.364023       0.581900       0.498637      -0.996988       0.013264       0.039102      -0.032589       0.052602      -0.001941       0.002872       0.063229      -0.071432       0.175448      -0.065318      -0.035539       0.100857              7.759046       7.916364      -0.241127      -0.209226       9.039208      -2.671796       6.321566           0.000003
           47              C      -3.420582       3.497695      10.792615       0.018907      37.365303 0.47005434E+03  0.11267314E+05                                 9.951334                            7.445839      -0.296475       1.915342                    0.998500      27.735141      80.476649       0.577728       0.442293      -1.048420       0.001996      -0.031486       0.008015       0.032551      -0.016138       0.006513       0.017055       0.095472      -0.075028      -0.050496      -0.012557       0.063053             11.605770       5.388097       0.745664      -1.660923      15.211392       0.421911      14.217822           0.000002
           48              C      -3.649400       3.513050      12.160244      -0.067009      37.877249 0.44895143E+03  0.10610296E+05                                 9.809051                            7.091489      -0.023089       1.998867                    0.999239      27.818256      79.454414       0.616980       0.420056      -1.064862       0.000146      -0.021783      -0.000942       0.021804      -0.009225       0.002169      -0.019402       0.038657       0.020196      -0.033426       0.010723       0.022702             11.764532       5.430978       0.821783      -1.323476      17.896580       1.915793      11.966038          -0.000002
           49              C      -3.963092       2.337301      12.785810      -0.041297      30.239763 0.39951482E+03  0.92384835E+04                                 8.618386                            6.807416       0.015456       2.006684                    0.999248      27.987098      81.000751       0.608941       0.434974      -1.047847       0.020588      -0.012072      -0.003446       0.024113      -0.012895       0.010716      -0.014499       0.055388      -0.069262      -0.034529      -0.010373       0.044903              9.651185       4.934023       1.026125      -0.976704      14.940378      -0.273953       9.079155          -0.000003
           50              C      -4.070853       1.140904      12.048535      -0.091513      31.424996 0.44177413E+03  0.10467294E+05                                 8.848777                            7.155739      -0.135814       1.950648                    0.997596      28.915454      84.488849       0.594747       0.434650      -1.048888       0.025167       0.004685       0.012296       0.028400      -0.013232      -0.003763       0.011460       0.001914       0.037080      -0.020620      -0.000516       0.021136              9.858717       5.496075       1.626233      -1.535700      13.693088      -0.717977      10.386988          -0.000002
           51              C      -3.774969       1.138541      10.677715      -0.034967      29.092617 0.40839528E+03  0.94899339E+04                                 8.411345                            6.911785      -0.019562       1.997477                    0.998763      27.912981      80.817488       0.600887       0.438663      -1.046293       0.029894       0.001473       0.001340       0.029960       0.000065       0.011169      -0.012904      -0.010536      -0.053310      -0.026116       0.006402       0.019714              9.224220       5.022215       0.803017      -1.606211      11.714116      -1.457630      10.936331           0.000002
           52              C      -3.496426       4.764940      12.876772       0.611658      22.677225 0.25574603E+03  0.53490133E+04                                 7.547261                            5.789646      -0.050295       2.051683                    0.999466      22.388132      63.902510       0.595820       0.491503      -1.005088       0.007882       0.033850       0.040733       0.053545      -0.031120       0.020958      -0.022068       0.137936      -0.107006      -0.068144      -0.030137       0.098281              8.651097       4.892065       0.623773      -1.057656      12.189015       2.202517       8.872211           0.000002
           53              C       4.621867       2.152623       4.554506       0.636261      20.560572 0.23606859E+03  0.48565563E+04                                 7.104269                            5.591516      -0.202096       2.004427                    0.999068      22.225007      63.637569       0.599465       0.496652      -0.998975       0.034519      -0.009257       0.036621       0.051170       0.043459      -0.024209      -0.016545      -0.112045      -0.123316      -0.065265      -0.030294       0.095558              7.990450      10.387713      -1.687729       1.679565       5.187394       0.545576       8.396243           0.000001
           54              C       3.413952       2.573086       3.769356      -0.097015      38.005021 0.49872886E+03  0.12118546E+05                                 9.877931                            7.509099      -0.157893       1.942554                    0.998799      29.058181      84.563173       0.594535       0.423977      -1.060823      -0.021539       0.013869      -0.006475       0.026424       0.012748      -0.016598       0.008777      -0.005719       0.003349      -0.026215       0.010153       0.016062             11.512434      16.364233      -2.138599       2.282567       5.988946      -0.232424      12.184123           0.000001
           55              C       4.612300       2.439521       1.495295       0.567879      22.461572 0.28099300E+03  0.60242009E+04                                 7.377183                            6.006772      -0.334964       1.921283                    0.999204      24.116469      69.963870       0.593313       0.481524      -1.009052       0.044610      -0.023563      -0.024880       0.056252      -0.048627       0.058610      -0.038050       0.027828       0.156817      -0.077010      -0.032506       0.109516              8.001310       8.797907       1.091033      -1.634919       8.527349       1.856969       6.678675           0.000004
           56              C       3.414247       2.647205       2.403324      -0.007811      35.439919 0.48289826E+03  0.11652186E+05                                 9.556201                            7.523891      -0.210347       1.935401                    0.999061      28.180002      82.009725       0.577423       0.439603      -1.050135      -0.025071       0.023391       0.011080       0.036034       0.013984       0.025963      -0.001539      -0.075372      -0.125301      -0.058756      -0.002424       0.061180             10.682216      13.492516      -1.305494      -0.006537       5.361570       0.227238      13.192561           0.000005
           57              C       1.142342       3.295199       2.392153      -0.013689      27.126387 0.35987915E+03  0.81323349E+04                                 8.043585                            6.500536      -0.036042       1.999383                    0.999037      27.314805      78.937767       0.615566       0.440325      -1.041443       0.011673      -0.014135      -0.001665       0.018408       0.011886      -0.004788      -0.018195      -0.028488      -0.045689      -0.022666      -0.010731       0.033397              8.750512      11.645607      -1.618523      -1.504750       4.850809       0.675357       9.755120           0.000004
           58              C       1.092386       3.322163       3.758186      -0.124436      30.581198 0.43847240E+03  0.10365031E+05                                 8.613133                            7.073081       0.020727       1.992158                    0.998102      29.252595      85.252296       0.605580       0.427865      -1.053486       0.004116      -0.024273       0.008838       0.026158       0.010021       0.001228      -0.001259       0.023235       0.058391      -0.025132       0.005574       0.019558              9.408318      13.034035      -2.322983      -0.701511       5.428942       0.530597       9.761976          -0.000000
           59              C       2.259536       2.931975       4.458756      -0.086914      30.708015 0.43898609E+03  0.10389495E+05                                 8.672126                            7.107552       0.005636       1.981885                    0.999458      29.299315      85.688978       0.599711       0.431540      -1.050297      -0.005826      -0.006507      -0.016072       0.018292       0.016508      -0.012319       0.004938      -0.009155       0.017845      -0.025383       0.009097       0.016286              9.482586      14.363814      -1.897460       0.122737       5.313954       0.094090       8.769991          -0.000001
           60              C      -0.280641       0.114187       4.937506       0.604645      21.945483 0.24364580E+03  0.50179220E+04                                 7.218784                            5.554362       0.131429       2.106588                    0.999696      22.150075      62.062674       0.626326       0.474833      -1.017157      -0.039672       0.016742       0.024926       0.049754       0.020730      -0.003675      -0.056539      -0.114202      -0.088393      -0.056919      -0.043106       0.100025              8.232139      10.081904      -0.616110      -1.045873       4.913540       2.067843       9.700975           0.000001
           61              C       0.926830      -0.332865       4.122035      -0.087471      38.204305 0.48735115E+03  0.11743675E+05                                 9.872677                            7.398676      -0.065286       1.972054                    0.999197      28.648904      82.329549       0.603458       0.421209      -1.065301       0.017529      -0.005078      -0.003333       0.018552       0.020649       0.030087      -0.002517      -0.016497      -0.058803      -0.044247       0.007097       0.037149             11.634377      15.735387      -2.064929      -2.179930       5.619613       0.742637      13.548130           0.000001
           62              C       2.169444      -0.570066       4.846543      -0.042158      30.119193 0.42299959E+03  0.99028219E+04                                 8.575215                            6.992711      -0.017539       1.989599                    0.998967      28.303427      81.896916       0.603538       0.433493      -1.050796       0.001746       0.011844       0.000077       0.011973       0.011627       0.020780      -0.005094      -0.047900      -0.059183      -0.039689       0.003200       0.036489              9.411140      13.810140      -1.771789      -0.391798       5.050496      -0.141334       9.372783          -0.000002
           63              C       3.025893      10.519128       4.101290      -0.102767      31.047392 0.43287676E+03  0.10228623E+05                                 8.822345                            7.116506      -0.222886       1.922825                    0.997704      29.048926      85.421285       0.590816       0.438733      -1.043966      -0.003407       0.014349       0.002039       0.014889       0.008701      -0.011922       0.009828      -0.020724       0.033884      -0.025134       0.005955       0.019179              9.807383      13.377882      -2.189384       0.874460       5.479591      -0.744481      10.564674          -0.000002
           64              C       2.979045      10.546045       2.732065      -0.008549      27.316559 0.36863326E+03  0.83572621E+04                                 8.062369                            6.559318       0.055262       2.031673                    0.999082      27.050945      77.599634       0.617280       0.437677      -1.045897       0.003437       0.020016       0.006934       0.021460       0.011503       0.005152       0.002833      -0.010395      -0.089415      -0.030504       0.002514       0.027990              8.847462      11.052983      -1.445735       1.642326       4.744695      -0.671421      10.744707           0.000001
           65              C       0.929466      -0.373251       2.805474       0.018073      35.573738 0.43944976E+03  0.10378404E+05                                 9.632638                            7.201180      -0.264373       1.927817                    0.998844      27.550456      79.863413       0.586078       0.442516      -1.046217       0.029072      -0.019284      -0.002129       0.034952       0.021837      -0.021652       0.010269      -0.077281      -0.124353      -0.057839      -0.007466       0.065304             11.239499      14.811516      -1.104884      -0.018505       5.092161      -0.056322      13.814819           0.000001
           66              C      -0.263386      -0.043992       1.964470       0.611396      20.559601 0.25261469E+03  0.52993612E+04                                 7.159542                            5.833125      -0.302473       1.952184                    0.999250      23.313002      67.977377       0.578051       0.505098      -0.992211      -0.041702       0.010903      -0.031491       0.053382      -0.000903      -0.063219       0.008702       0.062898       0.185950      -0.063423      -0.038479       0.101902              7.835555       8.912967       0.380210       2.634987       8.322634      -0.207520       6.271065           0.000002
           67              C       5.789963       7.854778       5.421043      -0.005015      35.370428 0.46677728E+03  0.11186759E+05                                 9.578200                            7.428315      -0.262565       1.919685                    0.999004      28.126288      82.023868       0.576513       0.443305      -1.046178      -0.019357      -0.016028      -0.025996       0.036158      -0.016596       0.006289      -0.024536       0.087608      -0.121500      -0.058159      -0.010024       0.068184             10.797492       5.414290       1.448167      -0.855600      13.805518       0.239224      13.172669           0.000000
           68              C       5.938064       9.024518       6.372159       0.584678      21.780806 0.26457649E+03  0.56066319E+04                                 7.291603                            5.864493      -0.393863       1.904849                    0.999250      24.027014      70.077283       0.592945       0.487462      -1.002536       0.018350       0.043946       0.024616       0.053609       0.050741      -0.041958      -0.057126      -0.037858       0.124323      -0.074928      -0.033487       0.108415              7.985082       8.355222      -1.378096       1.724302       8.736260       1.621849       6.863764           0.000000
           69              C       5.993865       7.868655       4.026285      -0.103750      39.067753 0.51339616E+03  0.12537002E+05                                10.001305                            7.577630      -0.053689       1.965996                    0.999319      29.336027      84.947653       0.598025       0.419416      -1.066127      -0.028396      -0.018977       0.009611       0.035480      -0.014621      -0.006323       0.014120      -0.000521       0.036873      -0.021836      -0.003536       0.025372             11.674059       6.256193       2.744868      -1.583031      16.234087      -2.041407      12.531896          -0.000002
           70              C       6.576167       9.080428       3.359227       0.602532      22.079531 0.24727524E+03  0.51184742E+04                                 7.256851                            5.599471       0.035841       2.067966                    0.999516      22.460385      63.371714       0.622303       0.475494      -1.015424       0.012521       0.046936      -0.024783       0.054534      -0.036457       0.038680       0.002167       0.099436      -0.084730      -0.057644      -0.029556       0.087200              8.259367       5.090469       1.406750      -1.628546      10.410442      -0.841511       9.277191          -0.000001
           71              C       5.864537       6.682116       3.298586      -0.086551      30.830099 0.45058251E+03  0.10719047E+05                                 8.668201                            7.184150      -0.037637       1.964612                    0.999336      29.427107      85.900955       0.599400       0.429544      -1.052951      -0.006588      -0.012376       0.009337       0.016845      -0.010194       0.012365       0.008594       0.009658       0.015742      -0.021439       0.005247       0.016191              9.407963       5.767818       2.479417      -0.834819      13.828507      -0.001918       8.627563           0.000001
           72              C       5.295445       5.525585       3.946494      -0.113646      31.819883 0.45954963E+03  0.10993700E+05                                 8.894245                            7.277660      -0.089249       1.954453                    0.998008      29.564620      86.733144       0.592396       0.432198      -1.050629       0.016483       0.011184      -0.018514       0.027194      -0.018479      -0.003915      -0.008979      -0.008708       0.030930      -0.026215       0.008562       0.017654              9.778505       6.260397       3.441964       0.620853      13.236451       1.210685       9.838667          -0.000001
           73              C       5.234358       5.572516       5.330081      -0.022829      28.679579 0.39495206E+03  0.91290472E+04                                 8.354801                            6.803682      -0.057844       1.982631                    0.998924      28.084237      81.915144       0.602907       0.439516      -1.042580       0.017908       0.021570       0.014235       0.031442      -0.002064      -0.008061       0.006644       0.019812      -0.061087      -0.023509       0.001362       0.022146              9.093773       4.923686       1.455989       0.481879      12.389477       1.805264       9.968156           0.000003
           74              C       8.528552       4.140246       5.976393       0.597531      20.735044 0.26064207E+03  0.55019640E+04                                 7.154751                            5.887064      -0.243428       1.966748                    0.999318      23.493900      68.364023       0.581900       0.498637      -0.996988      -0.013264      -0.039102       0.032589       0.052602      -0.001941       0.002872       0.063229      -0.071432       0.175448      -0.065318      -0.035539       0.100857              7.759046       7.916364      -0.241127      -0.209226       9.039208      -2.671796       6.321566           0.000003
           75              C       8.846407       5.362006       5.165710       0.018907      37.365300 0.47005428E+03  0.11267312E+05                                 9.951334                            7.445840      -0.296475       1.915342                    0.998500      27.735139      80.476648       0.577728       0.442294      -1.048420      -0.001996       0.031486      -0.008015       0.032551      -0.016138       0.006513       0.017055       0.095472      -0.075028      -0.050496      -0.012557       0.063053             11.605771       5.388097       0.745664      -1.660923      15.211393       0.421911      14.217823           0.000002
           76              C       9.075225       5.346651       3.798081      -0.067009      37.877241 0.44895131E+03  0.10610292E+05                                 9.809050                            7.091488      -0.023089       1.998867                    0.999239      27.818252      79.454399       0.616980       0.420056      -1.064862      -0.000146       0.021783       0.000942       0.021804      -0.009225       0.002170      -0.019402       0.038657       0.020196      -0.033426       0.010723       0.022702             11.764530       5.430977       0.821783      -1.323475      17.896578       1.915793      11.966036          -0.000002
           77              C       9.388917       6.522400       3.172515      -0.041298      30.239772 0.39951496E+03  0.92384880E+04                                 8.618389                            6.807419       0.015455       2.006683                    0.999248      27.987103      81.000777       0.608941       0.434974      -1.047847      -0.020588       0.012072       0.003446       0.024113      -0.012895       0.010716      -0.014499       0.055388      -0.069262      -0.034529      -0.010373       0.044903              9.651189       4.934025       1.026125      -0.976704      14.940385      -0.273953       9.079157          -0.000003
           78              C       9.496678       7.718797       3.909790      -0.091513      31.425008 0.44177434E+03  0.10467300E+05                                 8.848780                            7.155741      -0.135814       1.950647                    0.997596      28.915461      84.488883       0.594746       0.434650      -1.048888      -0.025167      -0.004685      -0.012296       0.028400      -0.013232      -0.003763       0.011460       0.001914       0.037080      -0.020620      -0.000516       0.021136              9.858721       5.496076       1.626234      -1.535701      13.693093      -0.717977      10.386992          -0.000002
           79              C      -2.031206       7.721160       5.280610      -0.034967      29.092615 0.40839524E+03  0.94899327E+04                                 8.411344                            6.911784      -0.019562       1.997477                    0.998763      27.912980      80.817485       0.600887       0.438663      -1.046293      -0.029894      -0.001473      -0.001340       0.029960       0.000065       0.011169      -0.012904      -0.010536      -0.053310      -0.026116       0.006402       0.019714              9.224220       5.022214       0.803017      -1.606211      11.714115      -1.457630      10.936330           0.000002
           80              C       8.922251       4.094761       3.081553       0.611657      22.677223 0.25574600E+03  0.53490125E+04                                 7.547262                            5.789646      -0.050295       2.051683                    0.999466      22.388131      63.902508       0.595820       0.491503      -1.005088      -0.007882      -0.033850      -0.040733       0.053545      -0.031120       0.020958      -0.022068       0.137936      -0.107006      -0.068144      -0.030137       0.098281              8.651097       4.892065       0.623773      -1.057656      12.189015       2.202518       8.872211           0.000002
           81              C       0.803958       6.707078      11.403819       0.636261      20.560571 0.23606858E+03  0.48565560E+04                                 7.104269                            5.591516      -0.202096       2.004427                    0.999068      22.225007      63.637571       0.599465       0.496652      -0.998975      -0.034519       0.009257      -0.036621       0.051170       0.043459      -0.024209      -0.016545      -0.112045      -0.123316      -0.065265      -0.030294       0.095558              7.990450      10.387713      -1.687729       1.679565       5.187394       0.545576       8.396243           0.000001
           82              C       2.011873       6.286615      12.188969      -0.097015      38.005017 0.49872880E+03  0.12118545E+05                                 9.877930                            7.509099      -0.157893       1.942554                    0.998799      29.058179      84.563165       0.594535       0.423977      -1.060823       0.021539      -0.013869       0.006475       0.026424       0.012748      -0.016598       0.008777      -0.005719       0.003349      -0.026215       0.010153       0.016062             11.512433      16.364232      -2.138599       2.282567       5.988946      -0.232424      12.184123           0.000001
           83              C       0.813525       6.420180      14.463030       0.567879      22.461571 0.28099299E+03  0.60242004E+04                                 7.377183                            6.006772      -0.334964       1.921283                    0.999204      24.116468      69.963866       0.593313       0.481524      -1.009052      -0.044610       0.023563       0.024880       0.056252      -0.048627       0.058610      -0.038050       0.027828       0.156817      -0.077010      -0.032506       0.109516              8.001310       8.797906       1.091033      -1.634919       8.527349       1.856969       6.678675           0.000004
           84              C       2.011578       6.212496      13.555001      -0.007811      35.439918 0.48289824E+03  0.11652186E+05                                 9.556200                            7.523890      -0.210347       1.935402                    0.999061      28.180001      82.009719       0.577423       0.439603      -1.050135       0.025071      -0.023391      -0.011080       0.036034       0.013984       0.025963      -0.001539      -0.075372      -0.125301      -0.058756      -0.002424       0.061180             10.682215      13.492515      -1.305494      -0.006537       5.361570       0.227238      13.192560           0.000005
           85              C       4.283483       5.564502      13.566172      -0.013689      27.126391 0.35987923E+03  0.81323373E+04                                 8.043587                            6.500537      -0.036043       1.999383                    0.999037      27.314808      78.937782       0.615566       0.440325      -1.041443      -0.011673       0.014136       0.001665       0.018408       0.011886      -0.004788      -0.018195      -0.028488      -0.045689      -0.022666      -0.010731       0.033397              8.750514      11.645609      -1.618523      -1.504751       4.850810       0.675358       9.755122           0.000004
           86              C       4.333439       5.537538      12.200139      -0.124437      30.581208 0.43847260E+03  0.10365037E+05                                 8.613135                            7.073083       0.020726       1.992157                    0.998102      29.252602      85.252325       0.605580       0.427865      -1.053486      -0.004116       0.024274      -0.008838       0.026158       0.010021       0.001228      -0.001259       0.023235       0.058391      -0.025132       0.005574       0.019558              9.408320      13.034039      -2.322983      -0.701511       5.428944       0.530597       9.761978          -0.000000
           87              C       3.166289       5.927726      11.499569      -0.086915      30.708019 0.43898615E+03  0.10389497E+05                                 8.672127                            7.107553       0.005636       1.981885                    0.999458      29.299317      85.688985       0.599711       0.431540      -1.050297       0.005826       0.006507       0.016072       0.018292       0.016508      -0.012319       0.004938      -0.009155       0.017845      -0.025383       0.009097       0.016286              9.482587      14.363816      -1.897460       0.122737       5.313955       0.094090       8.769991          -0.000001
           88              C       5.706466       8.745514      11.020819       0.604645      21.945482 0.24364578E+03  0.50179216E+04                                 7.218784                            5.554362       0.131429       2.106588                    0.999696      22.150074      62.062671       0.626326       0.474833      -1.017157       0.039672      -0.016742      -0.024926       0.049754       0.020730      -0.003675      -0.056539      -0.114202      -0.088393      -0.056919      -0.043106       0.100025              8.232139      10.081904      -0.616110      -1.045873       4.913540       2.067843       9.700974           0.000000
           89              C       4.498995       9.192566      11.836290      -0.087471      38.204297 0.48735103E+03  0.11743671E+05                                 9.872676                            7.398675      -0.065286       1.972054                    0.999197      28.648900      82.329533       0.603458       0.421209      -1.065301      -0.017529       0.005078       0.003333       0.018552       0.020649       0.030087      -0.002517      -0.016497      -0.058803      -0.044247       0.007097       0.037149             11.634375      15.735385      -2.064928      -2.179930       5.619613       0.742637      13.548127           0.000001
           90              C       3.256381       9.429767      11.111782      -0.042159      30.119197 0.42299966E+03  0.99028242E+04                                 8.575217                            6.992713      -0.017539       1.989598                    0.998967      28.303429      81.896928       0.603538       0.433494      -1.050796      -0.001746      -0.011844      -0.000077       0.011972       0.011627       0.020780      -0.005094      -0.047901      -0.059183      -0.039689       0.003200       0.036489              9.411142      13.810144      -1.771789      -0.391798       5.050497      -0.141334       9.372784          -0.000002
           91              C       2.399932      -1.659427      11.857035      -0.102768      31.047405 0.43287703E+03  0.10228631E+05                                 8.822348                            7.116509      -0.222887       1.922825                    0.997704      29.048934      85.421319       0.590816       0.438733      -1.043966       0.003407      -0.014349      -0.002039       0.014889       0.008701      -0.011922       0.009828      -0.020724       0.033884      -0.025134       0.005955       0.019179              9.807386      13.377886      -2.189384       0.874460       5.479593      -0.744482      10.564678          -0.000002
           92              C       2.446780      -1.686344      13.226260      -0.008549      27.316554 0.36863318E+03  0.83572596E+04                                 8.062367                            6.559317       0.055262       2.031673                    0.999082      27.050942      77.599621       0.617281       0.437677      -1.045897      -0.003437      -0.020016      -0.006934       0.021460       0.011503       0.005152       0.002833      -0.010395      -0.089415      -0.030504       0.002514       0.027990              8.847460      11.052981      -1.445735       1.642325       4.744694      -0.671421      10.744704           0.000001
           93              C       4.496359       9.232952      13.152851       0.018073      35.573737 0.43944974E+03  0.10378403E+05                                 9.632637                            7.201180      -0.264372       1.927818                    0.998844      27.550455      79.863405       0.586078       0.442516      -1.046217      -0.029072       0.019284       0.002129       0.034952       0.021837      -0.021652       0.010269      -0.077281      -0.124353      -0.057839      -0.007466       0.065304             11.239498      14.811515      -1.104884      -0.018505       5.092161      -0.056322      13.814818           0.000001
           94              C       5.689211       8.903693      13.993855       0.611396      20.559600 0.25261468E+03  0.52993609E+04                                 7.159542                            5.833125      -0.302473       1.952184                    0.999250      23.313001      67.977373       0.578051       0.505098      -0.992211       0.041702      -0.010903       0.031491       0.053382      -0.000903      -0.063219       0.008701       0.062897       0.185950      -0.063423      -0.038479       0.101902              7.835555       8.912966       0.380210       2.634987       8.322634      -0.207520       6.271065           0.000002
           95              N       0.018963       2.126137       9.977145       0.299924      23.012099 0.26121734E+03  0.53217062E+04                                 6.718502                            5.179877       0.098080       2.141148                    0.999800      21.156140      53.756591       0.780529       0.385184      -1.102511       0.020311       0.008566      -0.067322       0.070839      -0.001776      -0.015489       0.000347      -0.026301       0.087935      -0.031824      -0.001435       0.033259              7.616257       3.938685       1.323805      -0.235272      10.213042       0.677195       8.697045           0.000001
           96              N      -3.525547       2.326194      10.077682       0.304276      23.361561 0.26189427E+03  0.53412305E+04                                 6.766649                            5.177019       0.078198       2.135645                    0.999570      21.191885      53.951534       0.782575       0.383764      -1.103058       0.035801       0.001212      -0.077589       0.085459       0.008269      -0.027079      -0.004932      -0.048304       0.094878      -0.049738       0.007431       0.042307              7.796625       3.793096       0.553177      -0.845526       9.807654      -0.048416       9.789125          -0.000000
           97              N       2.236948       2.997872       1.766587       0.321184      22.437626 0.25236014E+03  0.50949277E+04                                 6.592994                            5.088385       0.124989       2.156342                    0.999732      20.824779      52.601883       0.788530       0.384743      -1.103300      -0.002575       0.013648      -0.072804       0.074117      -0.000761       0.002726      -0.010038       0.028663       0.081725      -0.029724       0.000435       0.029288              7.454559       9.629729      -1.308240      -0.863648       3.885611       0.334927       8.848338           0.000003
           98              N       1.845453      10.833906       2.119266       0.292223      24.130493 0.27003715E+03  0.55418623E+04                                 6.921636                            5.255490       0.074407       2.132517                    0.999500      21.230867      53.972928       0.778108       0.383561      -1.104749      -0.006807       0.015308      -0.082432       0.084117      -0.011718       0.001001      -0.018143       0.056586       0.157853      -0.059698       0.003935       0.055763              8.017177      10.193583      -0.939130       0.114202       3.871059      -0.281494       9.986891           0.000001
           99              N       5.406862       6.733564       5.981180       0.299924      23.012093 0.26121726E+03  0.53217041E+04                                 6.718501                            5.179876       0.098081       2.141149                    0.999800      21.156136      53.756578       0.780529       0.385184      -1.102511      -0.020311      -0.008566       0.067322       0.070839      -0.001776      -0.015489       0.000347      -0.026300       0.087935      -0.031824      -0.001435       0.033259              7.616256       3.938685       1.323804      -0.235272      10.213040       0.677195       8.697043           0.000001
          100              N       8.951372       6.533507       5.880643       0.304276      23.361563 0.26189429E+03  0.53412311E+04                                 6.766649                            5.177019       0.078198       2.135645                    0.999570      21.191886      53.951539       0.782575       0.383764      -1.103058      -0.035801      -0.001212       0.077589       0.085459       0.008269      -0.027079      -0.004932      -0.048304       0.094878      -0.049738       0.007431       0.042307              7.796626       3.793097       0.553177      -0.845526       9.807655      -0.048416       9.789126          -0.000000
          101              N       3.188877       5.861829      14.191738       0.321184      22.437625 0.25236012E+03  0.50949272E+04                                 6.592994                            5.088385       0.124989       2.156342                    0.999732      20.824778      52.601882       0.788530       0.384743      -1.103300       0.002575      -0.013648       0.072804       0.074117      -0.000761       0.002726      -0.010038       0.028663       0.081725      -0.029724       0.000435       0.029288              7.454559       9.629728      -1.308240      -0.863648       3.885611       0.334927       8.848339           0.000003
          102              N       3.580372      -1.974205      13.839059       0.292223      24.130493 0.27003716E+03  0.55418623E+04                                 6.921636                            5.255489       0.074407       2.132517                    0.999500      21.230867      53.972925       0.778108       0.383561      -1.104749       0.006807      -0.015308       0.082432       0.084117      -0.011718       0.001001      -0.018143       0.056586       0.157853      -0.059698       0.003935       0.055763              8.017177      10.193582      -0.939130       0.114202       3.871058      -0.281494       9.986890           0.000001
          103              O       0.175220       2.161004       8.607921      -0.515089      33.947439 0.54126504E+03  0.12991404E+05                                 8.305321                            7.200071       0.558770       2.221373                    0.997579      27.671210      71.911986       0.710502       0.359166      -1.142565       0.006445      -0.015126       0.051234       0.053808      -0.018926      -0.015830       0.009961       0.056165       0.775884      -0.163236      -0.096366       0.259602              9.026580       5.977259       0.236718      -0.190526       6.083042       0.330569      15.019438           0.000000
          104              O      -1.586035      -0.296503       9.005283      -0.600766      37.049287 0.63073860E+03  0.15802691E+05                                 8.829822                            7.839924       0.240904       2.115086                    0.993699      28.775142      77.575609       0.668989       0.365431      -1.132342       0.018693      -0.037695       0.019037       0.046182       0.036340       0.018895      -0.053377       0.094938       0.025323      -0.094994       0.039404       0.055590              9.373411      10.328791       0.351577       3.490876       8.245092      -0.352257       9.546351          -0.000003
          105              O       0.462425      -0.914717       9.479245      -0.551698      33.329352 0.51997926E+03  0.12410300E+05                                 8.194565                            7.073648       0.499422       2.197148                    0.996844      27.965970      73.519815       0.711177       0.360854      -1.136228      -0.015017       0.009540       0.005516       0.018627      -0.037019      -0.033889      -0.096653       0.066677      -0.038524      -0.131496       0.054461       0.077035              8.797437      10.676170      -4.267430       0.675985       9.413268      -0.339319       6.302874          -0.000002
          106              O      -1.248056      -1.276517      11.877781      -0.584011      40.947370 0.65387750E+03  0.16449507E+05                                 9.384980                            7.921326       0.261566       2.137959                    0.993671      28.043005      74.548610       0.676580       0.359858      -1.142308       0.011462       0.023722      -0.000390       0.026349      -0.021747       0.036262       0.049875       0.013637      -0.025967      -0.075417       0.027117       0.048301             10.454104       6.815480       1.731186       0.172287      16.363646       2.289176       8.183187          -0.000000
          107              O      -1.479337      -0.073952      13.765651      -0.536165      35.867225 0.51994709E+03  0.12386129E+05                                 8.588254                            7.056053       0.454783       2.216003                    0.995847      26.835048      70.050477       0.716034       0.359084      -1.139758       0.007868      -0.003679      -0.016120       0.018311      -0.030784      -0.010397      -0.001650       0.083969       0.065475      -0.063247       0.018273       0.044974              9.595380       6.590020       0.874457      -3.200162       7.159629      -2.287871      15.036492          -0.000001
          108              O       7.942683       2.379987       8.783462      -0.510932      45.883998 0.71122907E+03  0.18307482E+05                                10.287727                            8.377538       0.057710       2.055860                    0.995777      28.532095      77.206775       0.643032       0.370045      -1.132186       0.026421       0.021340       0.103748       0.109166       0.004425      -0.026316      -0.021948       0.064489       0.477505      -0.113678      -0.050597       0.164275             11.808885       6.781944      -0.459001      -0.955705       7.743898       1.203590      20.900812           0.000002
          109              O       7.095814       5.376172       9.515949      -0.579307      36.788179 0.61814512E+03  0.15387136E+05                                 8.777860                            7.723928       0.328383       2.141866                    0.995639      28.641926      76.605980       0.679863       0.361924      -1.136709       0.023706       0.013977      -0.018700       0.033272      -0.071057       0.035896       0.018119       0.011954       0.008229      -0.088432       0.015196       0.073235              9.397655       9.033489      -3.641672       1.704319      10.894160      -2.877999       8.265315           0.000000
          110              O      -1.943524       4.949069       9.712237      -0.518814      33.051939 0.58835047E+03  0.14493016E+05                                 8.211135                            7.638662       0.000277       2.069592                    0.991758      27.335885      73.180636       0.668581       0.371903      -1.126879      -0.026169      -0.002655      -0.015747       0.030657       0.015525      -0.006742       0.052073       0.025126       0.024048      -0.061605       0.011889       0.049716              8.339680      10.938855       1.466196      -0.905424       7.870604      -1.090964       6.209581           0.000002
          111              O      -3.191049       5.800515      12.268760      -0.536581      37.891638 0.61290820E+03  0.15217456E+05                                 8.989373                            7.738474       0.149942       2.108738                    0.993572      27.592985      73.596202       0.673307       0.366392      -1.133741      -0.009482      -0.020342       0.001597       0.022500      -0.015183       0.015294      -0.056513       0.084878      -0.133943      -0.090248       0.016041       0.074206              9.836603       6.858439       2.378566      -0.947228      15.048097      -1.124677       7.603273           0.000002
          112              O      -3.802842       4.756328      14.172588      -0.573676      32.179194 0.51201473E+03  0.12105704E+05                                 7.876497                            6.882347       0.743366       2.289804                    0.997963      27.383335      70.361538       0.746752       0.346914      -1.153867       0.004454       0.000623      -0.034887       0.035176      -0.020893      -0.019183       0.028080       0.046932       0.168994      -0.063087      -0.007681       0.070769              8.385671       5.973574      -0.521703      -1.240804       7.953837       2.412004      11.229603           0.000002
          113              O       7.781239       0.773173       6.249280      -0.883442      47.157961 0.10032325E+04  0.28150914E+05                                10.173382                            9.596057      -0.246206       1.906340                    0.994430      33.817523      95.632082       0.634162       0.344203      -1.152535       0.035668       0.020107      -0.033182       0.052702       0.006044       0.000665      -0.004126      -0.111389      -0.142362      -0.047636      -0.032243       0.079880             10.697056       8.753559       0.673805       0.905565      12.347626       1.124108      10.989985           0.000001
          114              O       2.298581       3.024360       0.443641      -0.503419      33.262167 0.51213159E+03  0.12113630E+05                                 8.154889                            6.983109       0.701066       2.278668                    0.998153      27.012040      69.506084       0.725214       0.357065      -1.145154       0.011750       0.007667       0.072205       0.073556       0.025343      -0.038896       0.020856      -0.066288       0.663684      -0.157350      -0.069061       0.226411              8.895882       5.941566      -0.221836      -0.455124       5.863767       0.471613      14.882312          -0.000000
          115              O       4.737283       1.291107       0.930370      -0.613602      38.651659 0.67237556E+03  0.17074611E+05                                 9.038025                            8.055980       0.317327       2.132713                    0.994238      29.137111      78.441175       0.666363       0.361956      -1.137885       0.035476       0.013743       0.012375       0.040007      -0.031775       0.052942       0.033942      -0.128061       0.004729      -0.105791       0.026961       0.078830              9.583041       8.609551      -0.436075       0.578101      10.825785       3.522691       9.313787           0.000000
          116              O       5.372901       3.382648       1.383587      -0.508251      29.249802 0.46107947E+03  0.10672874E+05                                 7.440120                            6.631818       0.728764       2.287239                    0.997745      26.932049      69.601880       0.739741       0.357701      -1.139348      -0.008815      -0.012909      -0.002749       0.015872       0.023960       0.090066      -0.040774      -0.057273       0.005037      -0.118966       0.035905       0.083061              7.778830       8.585835       3.364657      -0.048617       9.134606       0.333377       5.616048           0.000007
          117              O       5.608174       1.737041       3.922556      -0.568478      39.711868 0.63298236E+03  0.15830113E+05                                 9.248248                            7.834298       0.181089       2.113007                    0.993234      27.951239      74.623709       0.673556       0.363613      -1.136825      -0.019822       0.014307      -0.010938       0.026781       0.011097      -0.061056       0.005532      -0.067941      -0.112088      -0.089282       0.034438       0.054844             10.254507      15.481973      -3.761092      -1.335167       7.889483       1.120318       7.392065          -0.000001
          118              O       4.561339       2.347557       5.768934      -0.554000      31.706440 0.48690296E+03  0.11410414E+05                                 7.866358                            6.783557       0.614452       2.262000                    0.996925      26.916307      69.695339       0.737468       0.354408      -1.143468       0.000634      -0.004973      -0.041735       0.042035       0.034500       0.012195       0.004155      -0.052225       0.069903      -0.055968       0.018190       0.037778              8.416422       7.725507       0.277321       2.689284       5.796618       0.816757      11.727142           0.000000
          119              O      -2.188967       8.075168      14.193334      -0.884976      47.214049 0.10009252E+04  0.28067710E+05                                10.186754                            9.589616      -0.256273       1.905011                    0.994313      33.746587      95.374621       0.633970       0.344534      -1.152352      -0.025607       0.031273      -0.023961       0.046988      -0.005586       0.003416      -0.000377       0.108228      -0.116459      -0.038934      -0.034981       0.073916             10.727298      12.368251      -0.807530      -0.749977       8.974355       1.029357      10.839289           0.000002
          120              O      10.055579      10.245626       1.603812      -0.579435      37.642995 0.62069616E+03  0.15459763E+05                                 8.917805                            7.740973       0.305345       2.139049                    0.994650      28.501066      76.142437       0.679265       0.362029      -1.137126      -0.010705       0.017129      -0.011705       0.023346       0.063657      -0.028463       0.021426      -0.029355      -0.007258      -0.080386       0.013834       0.066552              9.706416      10.934171       4.118368       2.523107      10.164519       1.526215       8.020557          -0.000002
          121              O      -0.509683       1.114035       1.691582      -0.527711      33.748157 0.59583349E+03  0.14718820E+05                                 8.316971                            7.677761      -0.004765       2.067115                    0.991210      27.416078      73.417847       0.668317       0.371001      -1.127944      -0.002121      -0.025414      -0.008165       0.026777      -0.018154      -0.048497      -0.008910      -0.028848       0.022611      -0.060996       0.015629       0.045367              8.524712       8.063500      -1.519410       1.193178      11.158234      -1.125675       6.352401           0.000002
          122              O      -1.353822       0.046556       4.324706      -0.572349      37.954180 0.61160419E+03  0.15151466E+05                                 8.910421                            7.672726       0.303524       2.154479                    0.994340      27.705115      73.408631       0.684954       0.360961      -1.139900       0.020562      -0.004433       0.015827       0.026323       0.033185       0.031932      -0.040043      -0.036290      -0.056714      -0.073015       0.018528       0.054486              9.722504      15.021106      -0.152539       1.878006       6.276460       0.396941       7.869946           0.000004
          123              O      -0.061742       0.565821       6.086505      -0.526976      35.525592 0.51533557E+03  0.12227353E+05                                 8.506543                            6.991909       0.562822       2.252716                    0.996338      26.669708      69.080430       0.725656       0.355740      -1.144446      -0.003201       0.005494      -0.005886       0.008664       0.016660       0.003848       0.019198      -0.102016       0.117541      -0.073256       0.016897       0.056358              9.563379       7.061745      -0.789057      -1.933940       6.617360       3.576728      15.011032          -0.000001
          124              O       1.823396      10.903482       0.753233      -0.540539      47.873708 0.75494216E+03  0.19688926E+05                                10.519554                            8.574190       0.119940       2.065695                    0.996648      29.049787      78.657330       0.643123       0.365177      -1.138000      -0.016521       0.028275       0.091827       0.097491      -0.002064       0.008485      -0.006421      -0.053227       0.539786      -0.116887      -0.063457       0.180343             12.063011       7.797609       0.393269      -1.081274       7.066014       0.524444      21.325409           0.000002
          125              O       5.250605       6.698697       7.350404      -0.515089      33.947420 0.54126467E+03  0.12991393E+05                                 8.305318                            7.200069       0.558771       2.221374                    0.997579      27.671203      71.911958       0.710502       0.359166      -1.142565      -0.006446       0.015126      -0.051234       0.053808      -0.018926      -0.015830       0.009961       0.056165       0.775884      -0.163236      -0.096366       0.259602              9.026576       5.977257       0.236718      -0.190526       6.083040       0.330569      15.019432          -0.000000
          126              O       7.011860       9.156204       6.953042      -0.600766      37.049286 0.63073857E+03  0.15802690E+05                                 8.829822                            7.839924       0.240904       2.115086                    0.993699      28.775141      77.575606       0.668989       0.365431      -1.132342      -0.018693       0.037695      -0.019037       0.046182       0.036340       0.018895      -0.053377       0.094937       0.025323      -0.094994       0.039404       0.055590              9.373411      10.328791       0.351577       3.490876       8.245092      -0.352257       9.546351          -0.000003
          127              O       4.963400       9.774418       6.479080      -0.551698      33.329350 0.51997922E+03  0.12410298E+05                                 8.194565                            7.073648       0.499422       2.197148                    0.996844      27.965968      73.519810       0.711177       0.360855      -1.136228       0.015017      -0.009540      -0.005516       0.018627      -0.037019      -0.033890      -0.096653       0.066677      -0.038524      -0.131496       0.054461       0.077035              8.797437      10.676170      -4.267430       0.675985       9.413268      -0.339319       6.302874          -0.000002
          128              O       6.673881      10.136218       4.080544      -0.584011      40.947370 0.65387751E+03  0.16449507E+05                                 9.384980                            7.921326       0.261566       2.137959                    0.993671      28.043005      74.548611       0.676580       0.359858      -1.142308      -0.011462      -0.023722       0.000390       0.026349      -0.021747       0.036262       0.049875       0.013637      -0.025967      -0.075417       0.027117       0.048301             10.454105       6.815480       1.731187       0.172287      16.363647       2.289176       8.183187          -0.000000
          129              O       6.905162       8.933653       2.192674      -0.536165      35.867217 0.51994697E+03  0.12386125E+05                                 8.588252                            7.056051       0.454783       2.216003                    0.995847      26.835046      70.050466       0.716035       0.359084      -1.139758      -0.007868       0.003679       0.016120       0.018311      -0.030784      -0.010397      -0.001650       0.083968       0.065475      -0.063247       0.018273       0.044974              9.595378       6.590019       0.874456      -3.200162       7.159627      -2.287871      15.036489          -0.000001
          130              O      -2.516858       6.479714       7.174863      -0.510932      45.884007 0.71122921E+03  0.18307487E+05                                10.287728                            8.377539       0.057710       2.055860                    0.995777      28.532098      77.206786       0.643032       0.370045      -1.132186      -0.026421      -0.021340      -0.103748       0.109166       0.004425      -0.026316      -0.021948       0.064489       0.477505      -0.113678      -0.050597       0.164275             11.808886       6.781944      -0.459001      -0.955705       7.743899       1.203591      20.900815           0.000002
          131              O      -1.669989       3.483529       6.442376      -0.579307      36.788183 0.61814519E+03  0.15387138E+05                                 8.777861                            7.723928       0.328383       2.141866                    0.995639      28.641927      76.605984       0.679863       0.361924      -1.136709      -0.023706      -0.013977       0.018700       0.033272      -0.071057       0.035896       0.018119       0.011954       0.008229      -0.088432       0.015196       0.073235              9.397655       9.033489      -3.641672       1.704319      10.894161      -2.877999       8.265315           0.000000
          132              O       7.369349       3.910632       6.246088      -0.518814      33.051935 0.58835038E+03  0.14493013E+05                                 8.211134                            7.638661       0.000277       2.069592                    0.991758      27.335883      73.180630       0.668581       0.371903      -1.126879       0.026169       0.002655       0.015747       0.030657       0.015525      -0.006742       0.052073       0.025126       0.024048      -0.061605       0.011889       0.049716              8.339679      10.938855       1.466195      -0.905424       7.870603      -1.090964       6.209580           0.000002
          133              O       8.616874       3.059186       3.689565      -0.536581      37.891641 0.61290825E+03  0.15217457E+05                                 8.989373                            7.738475       0.149942       2.108738                    0.993572      27.592986      73.596205       0.673307       0.366392      -1.133741       0.009482       0.020342      -0.001597       0.022500      -0.015183       0.015294      -0.056513       0.084878      -0.133943      -0.090248       0.016041       0.074206              9.836603       6.858440       2.378567      -0.947228      15.048098      -1.124677       7.603273           0.000002
          134              O       9.228667       4.103373       1.785737      -0.573676      32.179199 0.51201483E+03  0.12105707E+05                                 7.876498                            6.882348       0.743365       2.289804                    0.997963      27.383335      70.361543       0.746752       0.346914      -1.153867      -0.004454      -0.000623       0.034887       0.035176      -0.020893      -0.019183       0.028080       0.046932       0.168994      -0.063087      -0.007681       0.070769              8.385673       5.973575      -0.521703      -1.240804       7.953839       2.412005      11.229605           0.000002
          135              O      -2.355414       8.086528       9.709045      -0.883442      47.157961 0.10032326E+04  0.28150914E+05                                10.173382                            9.596057      -0.246206       1.906340                    0.994430      33.817523      95.632083       0.634162       0.344203      -1.152535      -0.035668      -0.020107       0.033182       0.052702       0.006044       0.000665      -0.004126      -0.111389      -0.142362      -0.047636      -0.032243       0.079880             10.697056       8.753559       0.673805       0.905565      12.347626       1.124108      10.989985           0.000001
          136              O       3.127244       5.835341      15.514684      -0.503419      33.262164 0.51213152E+03  0.12113628E+05                                 8.154889                            6.983109       0.701066       2.278668                    0.998153      27.012038      69.506078       0.725214       0.357065      -1.145154      -0.011750      -0.007667      -0.072205       0.073556       0.025343      -0.038896       0.020856      -0.066288       0.663684      -0.157350      -0.069061       0.226411              8.895881       5.941565      -0.221836      -0.455124       5.863767       0.471613      14.882311          -0.000000
          137              O       0.688542       7.568594      15.027955      -0.613602      38.651656 0.67237551E+03  0.17074610E+05                                 9.038024                            8.055980       0.317327       2.132713                    0.994238      29.137110      78.441171       0.666363       0.361956      -1.137885      -0.035476      -0.013743      -0.012375       0.040007      -0.031775       0.052942       0.033942      -0.128061       0.004729      -0.105791       0.026961       0.078830              9.583041       8.609550      -0.436075       0.578101      10.825785       3.522691       9.313787           0.000000
          138              O       0.052924       5.477053      14.574738      -0.508251      29.249802 0.46107947E+03  0.10672874E+05                                 7.440120                            6.631818       0.728764       2.287239                    0.997745      26.932048      69.601879       0.739741       0.357701      -1.139348       0.008815       0.012909       0.002749       0.015872       0.023960       0.090066      -0.040774      -0.057273       0.005037      -0.118966       0.035905       0.083061              7.778830       8.585835       3.364657      -0.048617       9.134606       0.333377       5.616048           0.000007
          139              O      -0.182349       7.122660      12.035769      -0.568478      39.711866 0.63298232E+03  0.15830112E+05                                 9.248248                            7.834298       0.181089       2.113007                    0.993234      27.951238      74.623706       0.673556       0.363613      -1.136825       0.019822      -0.014307       0.010938       0.026781       0.011097      -0.061056       0.005532      -0.067941      -0.112087      -0.089282       0.034438       0.054844             10.254507      15.481973      -3.761092      -1.335167       7.889482       1.120318       7.392065          -0.000001
          140              O       0.864486       6.512144      10.189391      -0.554000      31.706448 0.48690312E+03  0.11410419E+05                                 7.866360                            6.783559       0.614452       2.262000                    0.996925      26.916309      69.695351       0.737468       0.354408      -1.143468      -0.000634       0.004973       0.041735       0.042035       0.034500       0.012195       0.004155      -0.052225       0.069903      -0.055968       0.018190       0.037778              8.416425       7.725509       0.277321       2.689285       5.796619       0.816757      11.727145           0.000000
          141              O       7.614792       0.784533       1.764991      -0.884976      47.214051 0.10009253E+04  0.28067712E+05                                10.186754                            9.589616      -0.256273       1.905011                    0.994313      33.746588      95.374623       0.633970       0.344534      -1.152352       0.025607      -0.031273       0.023961       0.046988      -0.005587       0.003416      -0.000377       0.108228      -0.116459      -0.038934      -0.034981       0.073916             10.727298      12.368251      -0.807530      -0.749977       8.974355       1.029357      10.839289           0.000002
          142              O      -4.629754      -1.385925      14.354513      -0.579435      37.642992 0.62069611E+03  0.15459761E+05                                 8.917804                            7.740973       0.305345       2.139049                    0.994650      28.501065      76.142433       0.679265       0.362029      -1.137126       0.010705      -0.017129       0.011705       0.023346       0.063657      -0.028463       0.021426      -0.029355      -0.007258      -0.080386       0.013834       0.066552              9.706415      10.934171       4.118368       2.523107      10.164518       1.526215       8.020556          -0.000002
          143              O       5.935508       7.745666      14.266743      -0.527711      33.748157 0.59583348E+03  0.14718820E+05                                 8.316971                            7.677761      -0.004765       2.067115                    0.991210      27.416078      73.417847       0.668317       0.371001      -1.127944       0.002121       0.025414       0.008165       0.026777      -0.018154      -0.048497      -0.008910      -0.028848       0.022611      -0.060996       0.015629       0.045367              8.524712       8.063500      -1.519410       1.193178      11.158233      -1.125675       6.352401           0.000003
          144              O       6.779647       8.813145      11.633619      -0.572349      37.954180 0.61160419E+03  0.15151466E+05                                 8.910421                            7.672726       0.303524       2.154479                    0.994340      27.705115      73.408631       0.684954       0.360961      -1.139900      -0.020561       0.004433      -0.015827       0.026323       0.033185       0.031932      -0.040043      -0.036290      -0.056714      -0.073015       0.018528       0.054486              9.722504      15.021106      -0.152539       1.878006       6.276460       0.396941       7.869946           0.000004
          145              O       5.487567       8.293880       9.871820      -0.526976      35.525591 0.51533556E+03  0.12227353E+05                                 8.506543                            6.991909       0.562822       2.252716                    0.996338      26.669708      69.080429       0.725656       0.355740      -1.144446       0.003201      -0.005494       0.005886       0.008664       0.016660       0.003848       0.019198      -0.102016       0.117541      -0.073256       0.016897       0.056358              9.563378       7.061745      -0.789057      -1.933940       6.617360       3.576728      15.011031          -0.000001
          146              O       3.602429      -2.043781      15.205092      -0.540539      47.873708 0.75494217E+03  0.19688927E+05                                10.519554                            8.574191       0.119940       2.065695                    0.996648      29.049787      78.657332       0.643123       0.365177      -1.138000       0.016521      -0.028275      -0.091827       0.097491      -0.002064       0.008485      -0.006421      -0.053227       0.539786      -0.116887      -0.063457       0.180343             12.063011       7.797609       0.393269      -1.081274       7.066015       0.524444      21.325410           0.000002

******************************************************
Auxiliary information for the entire system
The total spin magnetic moment of the unit cell is   0.000130
The total net atomic charge of the unit cell is   0.000002
Accuracy of reproducing the electrostatic potential in the unit cell:
  The inner radius (bohr) =    5.0000
  The outer radius (bohr) =   12.0000
  Valid grid points have density less than (e/(bohr^3)) =    0.0001
  The number of valid grid points were=        31549
  The rms potential error without charges in kcal/mol is=      8.61800
  The rms potential error with partial charges in kcal/mol is=      1.56241
  The RRMSE value at monopole order=      0.18130
  The rms potential error with partial charges and cloud penetration in kcal/mol is=      1.56793
  The RRMSE value at monopole order with cloud penetration is=      0.18194
  The rms potential error with partial charges and atomic dipoles in kcal/mol is=      0.32497
  The RRMSE value at dipole order=      0.03771
  The rms potential error with partial charges, atomic dipoles and cloud penetration in kcal/mol is=      0.31391
  The RRMSE value at dipole order with cloud penetration=      0.03642

******************************************************
The electron densities and ab initio electrostatic potential were computed in VASP using the PBE functional and
projector augmented wave method. See the main text of the journal article for a description of computational details.
The atomic charges, dipoles, and quadrupoles were computed with the DDEC6 method as described in
(a) T. A. Manz and N. Gabaldon Limas, RSC Adv. 6 (2016) 47771-47801 DOI: 10.1039/c6ra04656h
(b) N. Gabaldon Limas and T. A. Manz, RSC Adv. 8 (2018) 2678-2707 DOI: 10.1039/c7ra11829e.
For each atom in the material, the electron cloud parameters were fit to the spherically averaged atom-in-material
electron density using radial positions for which this density was between 10^-4 and 10^-2 electrons per cubic bohr.
The polarizabilities, dispersion coefficients, and quantum Drude oscillator (QDO) parameters were fit using the MCLF method.
The magnetic structure of the system was optimized in VASP from the default ferromagnetic initial guess using spin polarization.
The atomic spin moments (ASMs) were computed on this optimized magnetic structure using the DDEC6 partition as inputs
to the method of T. A. Manz and D. S. Sholl, J. Chem. Theory Comput. 7 (2011) 4146-4164 DOI: 10.1021/ct200539n.
The RMSE and RRMSE were computed using a uniform grid with Ewald summation.
