# Supplementary material for: A collection of forcefield precursors for metal–organic frameworks
Source: RSC Adv. 2019 Nov 13;9(63):36492–507. doi: 10.1039/c9ra07327b (PMC9075174; doi:10.1039/c9ra07327b)
Supplement: RA-009-C9RA07327B-s6228 [file RA-009-C9RA07327B-s6228.xyz]

  146
jmolscript: load "" {1 1 1} spacegroup "x,y,z" unitcell [{     11.140000     0.000000     0.000000 }, {     -0.261687    11.245956     0.000000 }, {     -5.430565    -2.508177    15.715032 }]
Mn     1.066632     5.788580    15.124933     1.065822
Mn     4.928053     2.242285     7.197956     1.075408
Mn     5.680570     5.422543     7.173912     1.061114
Mn     6.123610     3.486160     3.935830     1.142611
Mn    -2.118454     6.497174    14.953796     1.077777
Mn     4.381116     2.949199     0.590099     1.065818
Mn     0.519695     6.495494     8.517076     1.075434
Mn    -0.232822     3.315236     8.541120     1.061124
Mn    -0.675862     5.251619    11.779202     1.142619
Mn     7.566202     2.240605     0.761236     1.077711
H      8.950494    -0.380312     2.291252     0.120776
H      8.711077    -0.455721     4.560502     0.125845
H      7.588020     8.870966     5.572550     0.139100
H      4.073033     9.266264     5.674698     0.138213
H      3.829643     7.284523     4.513357     0.137179
H      4.274330     7.245240     2.215820     0.142293
H      4.825843     3.829141    13.599789     0.143550
H     -4.397094     3.338986    12.443162     0.140423
H      6.731371     3.343327    10.118909     0.143699
H      3.096712     7.868224     9.861183     0.115247
H      3.258871     8.000201    12.198008     0.137026
H      5.036759     6.903716    13.071764     0.113933
H      6.983260     3.419084     6.381874     0.425008
H     -0.883265     4.447414    14.256677     0.426297
H     -3.241059    -2.127865    13.423780     0.120774
H     -3.263329     9.193500    11.154530     0.125843
H     -2.140272    -0.133187    10.142482     0.139097
H      1.374715    -0.528485    10.040334     0.138204
H      1.618105     1.453256    11.201675     0.137175
H      1.173418     1.492539    13.499212     0.142287
H      0.621905     4.908638     2.115243     0.143544
H     -1.295158     5.398793     3.271870     0.140422
H     -1.283623     5.394452     5.596123     0.143693
H      2.351036     0.869555     5.853849     0.115255
H      2.188877     0.737578     3.517024     0.137030
H      0.410989     1.834063     2.643268     0.113934
H     -1.535512     5.318695     9.333158     0.425011
H      6.331013     4.290365     1.458355     0.426293
C      8.396047    10.087058     2.709272    -0.032163
C      8.240163    10.044801     4.045049    -0.115617
C      7.764057     8.882864     4.659507    -0.085225
C      7.559020     7.758709     3.895756    -0.101022
C      6.957602     6.527913     4.525929     0.611794
C      7.748493     7.788110     2.534835    -0.018174
C      7.630796     6.661101     1.521215     0.575799
C      4.813286    10.357956     2.717129     0.007870
C      5.368696     0.301195     1.854374     0.617689
C      5.002264     0.472182     4.799371     0.643309
C      4.567981    10.427900     4.068622    -0.081908
C      4.216406     9.244304     4.755369    -0.054884
C      4.085575     8.060375     4.070193    -0.094488
C      4.343550     8.039177     2.695128    -0.034710
C      2.431229     4.337447     9.724462     0.611679
C      3.640264     4.059797    10.590360     0.002923
C      2.372108     4.542787    12.686745     0.603421
C      3.629086     4.107847    11.987426    -0.078694
C      4.815061     3.823305    12.671030    -0.055467
C      5.960558     3.537556    11.981140    -0.088770
C      5.959425     3.542604    10.596646    -0.036396
C      3.877661     7.630551    10.307489    -0.016856
C      3.939213     7.656507    11.666840    -0.114604
C      5.077908     7.138276    12.172864    -0.079322
C      6.237058     6.912567    11.592979    -0.088561
C     -3.648451     6.462328    12.286012     0.640046
C      6.171617     6.926741    10.200627    -0.007605
C      7.296059     6.695630     9.238867     0.562502
C     -2.948299    -1.349279    13.005760    -0.032164
C     -2.792415    -1.307022    11.669983    -0.115617
C     -2.316309    -0.145085    11.055525    -0.085221
C     -2.111272     0.979070    11.819276    -0.101025
C     -1.509854     2.209866    11.189103     0.611794
C     -2.300745     0.949669    13.180197    -0.018173
C     -2.183048     2.076678    14.193817     0.575798
C      0.634462    -1.620177    12.997903     0.007867
C      0.079052     8.436584    13.860658     0.617694
C      0.445484     8.265597    10.915661     0.643307
C      0.879767    -1.690121    11.646410    -0.081908
C      1.231342    -0.506525    10.959663    -0.054887
C      1.362173     0.677404    11.644839    -0.094491
C      1.104198     0.698602    13.019904    -0.034710
C      3.016519     4.400332     5.990570     0.611677
C      1.807484     4.677982     5.124672     0.002923
C      3.075640     4.194992     3.028287     0.603419
C      1.818662     4.629932     3.727606    -0.078698
C      0.632687     4.914474     3.044002    -0.055466
C     -0.512810     5.200223     3.733892    -0.088778
C     -0.511677     5.195175     5.118386    -0.036398
C      1.570087     1.107228     5.407543    -0.016859
C      1.508535     1.081272     4.048192    -0.114604
C      0.369840     1.599503     3.542168    -0.079321
C     -0.789310     1.825212     4.122053    -0.088559
C      9.096199     2.275451     3.429020     0.640042
C     -0.723869     1.811038     5.514405    -0.007606
C     -1.848311     2.042149     6.476165     0.562506
N      8.118180     8.968309     1.975065     0.302026
N      4.689998     9.171875     2.080670     0.315306
N      4.801113     3.844242     9.953901     0.303943
N      4.998772     7.241720     9.608171     0.295307
N     -2.670432    -0.230530    13.739967     0.302027
N      0.757750    -0.434096    13.634362     0.315306
N      0.646635     4.893537     5.761131     0.303941
N      0.448976     1.496059     6.106861     0.295309
O      8.234477     9.039951     0.645416    -0.494586
O      6.564238     6.600301     0.866370    -0.600745
O      8.622000     5.931952     1.411053    -0.543056
O      6.873705     5.522189     3.809324    -0.555411
O      6.624119     6.652651     5.724358    -0.553508
O      4.884875     9.147392     0.768465    -0.534963
O      6.542898     0.526521     1.584075    -0.534560
O      4.380590     0.968711     1.455841    -0.553487
O      5.407246     1.446408     4.149083    -0.559840
O      4.723964     0.499549     6.008957    -0.566689
O      4.806167     3.916770     8.604609    -0.544670
O      1.787653     3.314295     9.370716    -0.539595
O      2.201732     5.535577     9.446934    -0.539422
O      1.319245     4.488743    12.017756    -0.559058
O      2.524933     4.956006    13.867416    -0.525896
O      4.938560     7.249670     8.261864    -0.499436
O     -3.625239     6.660044    13.520428    -0.575640
O     -2.757004     5.929570    11.593608    -0.547591
O     -3.077239     7.687216     9.121005    -0.537800
O      7.338800     5.612301     8.620952    -0.583157
O      6.187568     3.608523     6.153221    -0.916528
O     -0.690737     5.241639    14.022523    -0.914778
O     -2.786729    -0.302172    15.069616    -0.494588
O     -1.116490     2.137478    14.848662    -0.600746
O     -3.174252     2.805827    14.303979    -0.543062
O     -1.425957     3.215590    11.905708    -0.555415
O     -1.176371     2.085128     9.990674    -0.553510
O      0.562873    -0.409613    14.946567    -0.534958
O     -1.095150     8.211258    14.130957    -0.534567
O      1.067158     7.769068    14.259191    -0.553486
O      0.040502     7.291371    11.565949    -0.559844
O      0.723784     8.238230     9.706075    -0.566696
O      0.641581     4.821009     7.110423    -0.544676
O      3.660095     5.423484     6.344316    -0.539601
O      3.246016     3.202202     6.268098    -0.539422
O      4.128503     4.249036     3.697276    -0.559057
O      2.922815     3.781773     1.847616    -0.525899
O      0.509188     1.488109     7.453168    -0.499435
O      9.072987     2.077735     2.194604    -0.575638
O      8.204752     2.808209     4.121424    -0.547592
O      8.524987     1.050563     6.594027    -0.537790
O     -1.891052     3.125478     7.094080    -0.583155
O     -0.739820     5.129256     9.561811    -0.916527
O      6.138485     3.496140     1.692509    -0.914781

The following XYZ coordinates are in angstroms. Other properties are in atomic units.
The sperically averaged electron density of each atom fit to a function of the form exp(a - br)
eigen_1, eigen_2 and eigen_3 are the three eigenvalues of traceless quadrupole moment tensor
  atom number  atomic symbol              X              Y              Z     net charge C6 coefficient C8 coefficient C10 coefficient fluctuating dipole atomic polarizability isotropic forcefield polarizability              a              b squared Pearson coefficient          <r^3>          <r^4>         wp_QDO          m_QDO          q_QDO       dipole_x       dipole_y       dipole_z         dipole            Qxy            Qxz            Qyz     Q(x^2-y^2)  Q(3z^2 - R^2)        eigen_1        eigen_2        eigen_3 static polarizability      alpha(xx)      alpha(xy)      alpha(xz)      alpha(yy)      alpha(yz)      alpha(zz) atomic spin moment
            1             Mn       1.066632       5.788580      15.124933       1.065822     108.108960 0.25332782E+04  0.87804291E+05                                19.810748                           17.517569       0.069559       1.829942                    0.999563      52.958646     155.751457       0.389025       0.454251      -1.097393       0.004203       0.004549      -0.033275       0.033846       0.029200      -0.002733      -0.011348       0.024267      -0.152124      -0.052729      -0.004930       0.057659             22.236267      18.292932      -4.354477       0.833899      19.404922       0.527538      29.010948           4.657664
            2             Mn       4.928053       2.242285       7.197956       1.075408     128.599637 0.34093302E+04  0.12562848E+06                                20.195564                           18.609966       0.033449       1.827155                    0.999619      51.999640     151.112100       0.436349       0.380937      -1.161805      -0.024708      -0.015484      -0.007744       0.030170       0.030247      -0.012572      -0.082770       0.013380      -0.016827      -0.089157      -0.000483       0.089639             21.540140      17.621758      -0.756952      -0.270594      22.576618       7.613128      24.422044           4.775515
            3             Mn       5.680570       5.422543       7.173912       1.061114     107.976373 0.25061298E+04  0.86673199E+05                                19.811904                           17.445718       0.089088       1.833915                    0.999649      53.087077     156.214443       0.388883       0.455413      -1.096141       0.004315       0.005385      -0.033976       0.034670      -0.023353       0.020098      -0.012542      -0.029579      -0.186662      -0.067491       0.005239       0.062252             22.237702      19.486711       4.245372      -0.634894      18.791397       1.603530      28.434998           4.657117
            4             Mn       6.123610       3.486160       3.935830       1.142611     102.967684 0.22327681E+04  0.74968195E+05                                19.109205                           16.468444       0.057623       1.844692                    0.999846      50.478097     146.017830       0.400479       0.455505      -1.096863      -0.010721      -0.000134       0.001045       0.010773      -0.001388       0.003276       0.021342      -0.005731       0.109544      -0.024708      -0.019559       0.044267             21.739736      23.256791       0.049600       1.081736      23.139015       0.743991      18.823401           4.717559
            5             Mn      -2.118454       6.497174      14.953796       1.077777     131.009810 0.33724493E+04  0.12394265E+06                                20.414840                           18.507138       0.044051       1.831400                    0.999610      51.850168     150.521591       0.437589       0.380859      -1.161765      -0.020684       0.034706      -0.007899       0.041167      -0.036983      -0.085058       0.005159       0.013897      -0.077756      -0.094667      -0.002266       0.096932             22.023080      21.702669       0.778959       8.046849      17.587799       0.729205      26.778773           4.772874
            6             Mn       4.381116       2.949199       0.590099       1.065818     108.108943 0.25332772E+04  0.87804258E+05                                19.810757                           17.517574       0.069556       1.829941                    0.999563      52.958672     155.751601       0.389024       0.454252      -1.097392      -0.004202      -0.004549       0.033275       0.033847       0.029197      -0.002732      -0.011353       0.024269      -0.152128      -0.052732      -0.004926       0.057657             22.236279      18.292969      -4.354498       0.833893      19.404938       0.527517      29.010930           4.657655
            7             Mn       0.519695       6.495494       8.517076       1.075434     128.600125 0.34093401E+04  0.12562896E+06                                20.195628                           18.610000       0.033450       1.827154                    0.999619      51.999698     151.112455       0.436348       0.380937      -1.161804       0.024708       0.015463       0.007765       0.030164       0.030244      -0.012573      -0.082738       0.013361      -0.016853      -0.089121      -0.000491       0.089613             21.540234      17.621791      -0.756948      -0.270596      22.576728       7.613223      24.422181           4.775514
            8             Mn      -0.232822       3.315236       8.541120       1.061124     107.976313 0.25061260E+04  0.86673029E+05                                19.811887                           17.445695       0.089094       1.833916                    0.999649      53.087092     156.214407       0.388884       0.455412      -1.096142      -0.004314      -0.005385       0.033975       0.034668      -0.023351       0.020101      -0.012543      -0.029586      -0.186671      -0.067495       0.005242       0.062253             22.237692      19.486672       4.245371      -0.634922      18.791398       1.603499      28.435005           4.657138
            9             Mn      -0.675862       5.251619      11.779202       1.142619     102.967709 0.22327666E+04  0.74968129E+05                                19.109198                           16.468429       0.057631       1.844694                    0.999846      50.478150     146.017926       0.400480       0.455504      -1.096864       0.010723       0.000134      -0.001043       0.010774      -0.001389       0.003276       0.021338      -0.005729       0.109547      -0.024708      -0.019557       0.044266             21.739736      23.256773       0.049611       1.081746      23.139029       0.743975      18.823406           4.717589
           10             Mn       7.566202       2.240605       0.761236       1.077711     131.015396 0.33726372E+04  0.12395144E+06                                20.415532                           18.507757       0.043995       1.831375                    0.999610      51.851066     150.525978       0.437577       0.380863      -1.161760       0.020669      -0.034706       0.007910       0.041162      -0.036980      -0.085033       0.005161       0.013902      -0.077744      -0.094639      -0.002272       0.096911             22.023832      21.703416       0.778985       8.047155      17.588370       0.729250      26.779710           4.772925
           11              H       8.950494      -0.380312       2.291252       0.120776       1.181951 0.88708001E+01  0.90345310E+02                                 1.913735                            1.791969      -1.407837       2.218141                    0.992995       3.840369      11.347609       0.443031       1.357467      -0.690977       0.012577       0.036787      -0.014155       0.041374       0.006099      -0.005502      -0.000345      -0.010972       0.012815      -0.011853       0.003479       0.008374              1.955921       1.643389       0.369610      -0.074267       2.558630      -0.275567       1.665743          -0.000081
           12              H       8.711077      -0.455721       4.560502       0.125845       0.984177 0.67352252E+01  0.64157642E+02                                 1.706432                            1.568970      -1.232219       2.296986                    0.995936       3.637466      10.461731       0.469139       1.370592      -0.687960       0.004853       0.025683       0.023302       0.035017       0.003449      -0.000291      -0.004349      -0.010256       0.013613      -0.008533       0.000022       0.008511              1.791022       1.432439       0.343662       0.184632       2.271637       0.517373       1.668989          -0.000136
           13              H       7.588020       8.870966       5.572550       0.139100       0.948550 0.69223488E+01  0.65659643E+02                                 1.611601                            1.555594      -0.834395       2.504032                    0.999664       3.260840       9.024905       0.492596       1.310902      -0.703435      -0.008417       0.005128       0.043879       0.044973       0.000871      -0.004182       0.008900      -0.010316       0.041379      -0.013285      -0.004949       0.018235              1.610266       1.321125       0.051220      -0.103707       1.456017      -0.055728       2.053655           0.000080
           14              H       4.073033       9.266264       5.674698       0.138213       0.993916 0.72491359E+01  0.69545599E+02                                 1.664182                            1.592983      -0.885312       2.483791                    0.999199       3.281995       9.130450       0.486357       1.312706      -0.703306      -0.002961      -0.005666       0.042756       0.043232       0.003471      -0.005388      -0.004537      -0.003825       0.026774      -0.008860      -0.003705       0.012565              1.673756       1.347313      -0.007602      -0.159950       1.524257      -0.031665       2.149696           0.000262
           15              H       3.829643       7.284523       4.513357       0.137179       0.966236 0.65491005E+01  0.62093320E+02                                 1.708729                            1.565601      -1.126002       2.363276                    0.996342       3.541071      10.238126       0.460290       1.403497      -0.682303      -0.007243      -0.030280       0.022788       0.038583       0.003104      -0.004307       0.005151      -0.014651       0.019899      -0.012769       0.002015       0.010754              1.804615       1.438140       0.321933      -0.171745       2.338919      -0.492673       1.636786          -0.000299
           16              H       4.274330       7.245240       2.215820       0.142293       0.953780 0.69427332E+01  0.66636796E+02                                 1.684427                            1.607787      -1.119688       2.378765                    0.996622       3.459624       9.987426       0.457051       1.396233      -0.684791      -0.000803      -0.048829      -0.016582       0.051574       0.007730      -0.000299       0.004548      -0.034808       0.001466      -0.019367      -0.000431       0.019798              1.714039       1.370712       0.097145      -0.005051       2.162560       0.327784       1.608844           0.000528
           17              H       4.825843       3.829141      13.599789       0.143550       0.942206 0.67679845E+01  0.63651266E+02                                 1.591957                            1.528873      -0.803715       2.526895                    0.999734       3.150273       8.600693       0.502856       1.295135      -0.707598       0.006313       0.000015       0.045013       0.045453       0.000097       0.006663      -0.002060       0.008563       0.042395      -0.011569      -0.005004       0.016572              1.598447       1.435928      -0.040106      -0.027992       1.283227      -0.045799       2.076184           0.000380
           18              H      -4.397094       3.338986      12.443162       0.140423       0.923827 0.61477708E+01  0.57592263E+02                                 1.678283                            1.529913      -1.233991       2.309456                    0.994948       3.606991      10.495659       0.457944       1.427734      -0.676814       0.030979      -0.004156       0.020786       0.037537      -0.002482      -0.005143       0.005150       0.015810       0.010323      -0.011439       0.000031       0.011408              1.779707       2.301896      -0.329352       0.502715       1.423685      -0.189550       1.613540          -0.000212
           19              H       6.731371       3.343327      10.118909       0.143699       0.926647 0.66703004E+01  0.63320970E+02                                 1.646439                            1.571749      -1.072900       2.402487                    0.997156       3.397515       9.722407       0.464571       1.388839      -0.686388       0.048727      -0.007925      -0.016216       0.051963      -0.008558      -0.002632       0.002098       0.032967       0.002891      -0.019155       0.000534       0.018620              1.675763       2.070614      -0.204569      -0.302976       1.384986       0.055529       1.571688           0.000573
           20              H       3.096712       7.868224       9.861183       0.115247       1.169347 0.86899361E+01  0.87857068E+02                                 1.877917                            1.755983      -1.393330       2.218329                    0.993411       3.846081      11.242630       0.455292       1.330624      -0.695951      -0.038405       0.008712      -0.015641       0.042373      -0.005396       0.000906      -0.001925       0.011772       0.015910      -0.010771       0.003849       0.006922              1.922088       2.523492      -0.294779       0.326103       1.587548      -0.073174       1.655224           0.000065
           21              H       3.258871       8.000201      12.198008       0.137026       1.019992 0.69972495E+01  0.66907572E+02                                 1.724334                            1.585401      -1.018816       2.416164                    0.997595       3.399599       9.614297       0.475528       1.347045      -0.694923      -0.022763       0.013998       0.026336       0.037519      -0.008135       0.002284       0.004020       0.008727       0.028651      -0.014881       0.004454       0.010427              1.805953       2.215235      -0.407272      -0.499081       1.521625       0.236209       1.680999          -0.000151
           22              H       5.036759       6.903716      13.071764       0.113933       1.044178 0.80134416E+01  0.78868895E+02                                 1.718654                            1.672287      -0.958437       2.431373                    0.997862       3.479644       9.821087       0.475538       1.308681      -0.703490      -0.007849      -0.014485       0.036551       0.040092      -0.006960      -0.008481      -0.006732       0.005582       0.030393      -0.016634       0.001764       0.014870              1.708603       1.592413       0.015564      -0.071919       1.435624      -0.168949       2.097770          -0.000096
           23              H       6.983260       3.419084       6.381874       0.425008       0.400784 0.24931102E+01  0.19451446E+02                                 1.135330                            1.117603      -1.646707       2.264378                    0.996602       2.720379       8.306061       0.417860       1.878734      -0.605490       0.022566      -0.000592       0.001003       0.022596       0.000598      -0.000992       0.001782       0.003753      -0.006668      -0.003621       0.000430       0.003192              1.149090       1.363298      -0.096257       0.043643       1.034930       0.007878       1.049042           0.004207
           24              H      -0.883265       4.447414      14.256677       0.426297       0.402095 0.25059315E+01  0.19566865E+02                                 1.135512                            1.118616      -1.641139       2.267736                    0.996596       2.712283       8.271196       0.418919       1.872509      -0.606293      -0.000713      -0.023129       0.001459       0.023186       0.000045       0.002262       0.000731      -0.004244      -0.003868      -0.003682       0.000731       0.002951              1.148123       1.030723       0.089750       0.007968       1.358805      -0.037328       1.054842           0.004192
           25              H      -3.241059      -2.127865      13.423780       0.120774       1.181952 0.88708154E+01  0.90345492E+02                                 1.913736                            1.791970      -1.407835       2.218142                    0.992995       3.840371      11.347611       0.443031       1.357466      -0.690978      -0.012577      -0.036787       0.014155       0.041374       0.006099      -0.005502      -0.000345      -0.010972       0.012813      -0.011853       0.003479       0.008375              1.955922       1.643390       0.369610      -0.074267       2.558631      -0.275567       1.665744          -0.000083
           26              H      -3.263329       9.193500      11.154530       0.125843       0.984178 0.67352308E+01  0.64157717E+02                                 1.706434                            1.568971      -1.232222       2.296984                    0.995936       3.637469      10.461746       0.469138       1.370594      -0.687959      -0.004853      -0.025683      -0.023302       0.035017       0.003449      -0.000291      -0.004349      -0.010256       0.013613      -0.008533       0.000022       0.008511              1.791024       1.432441       0.343663       0.184632       2.271641       0.517374       1.668991          -0.000137
           27              H      -2.140272      -0.133187      10.142482       0.139097       0.948553 0.69223725E+01  0.65659930E+02                                 1.611605                            1.555597      -0.834397       2.504031                    0.999664       3.260845       9.024926       0.492595       1.310903      -0.703435       0.008418      -0.005128      -0.043880       0.044973       0.000871      -0.004182       0.008900      -0.010316       0.041379      -0.013286      -0.004949       0.018235              1.610270       1.321128       0.051221      -0.103707       1.456021      -0.055728       2.053661           0.000079
           28              H       1.374715      -0.528485      10.040334       0.138204       0.993927 0.72492328E+01  0.69546762E+02                                 1.664195                            1.592995      -0.885321       2.483785                    0.999199       3.282018       9.130530       0.486355       1.312708      -0.703306       0.002960       0.005666      -0.042757       0.043232       0.003472      -0.005388      -0.004537      -0.003825       0.026774      -0.008860      -0.003705       0.012565              1.673769       1.347322      -0.007602      -0.159952       1.524269      -0.031665       2.149715           0.000262
           29              H       1.618105       1.453256      11.201675       0.137175       0.966247 0.65491907E+01  0.62094388E+02                                 1.708742                            1.565611      -1.126010       2.363270                    0.996342       3.541096      10.238215       0.460288       1.403496      -0.682304       0.007243       0.030280      -0.022788       0.038583       0.003104      -0.004307       0.005151      -0.014651       0.019899      -0.012769       0.002015       0.010754              1.804629       1.438149       0.321937      -0.171747       2.338940      -0.492678       1.636798          -0.000301
           30              H       1.173418       1.492539      13.499212       0.142287       0.953782 0.69427500E+01  0.66637001E+02                                 1.684431                            1.607791      -1.119687       2.378765                    0.996622       3.459630       9.987449       0.457050       1.396236      -0.684790       0.000804       0.048829       0.016583       0.051574       0.007730      -0.000299       0.004548      -0.034808       0.001467      -0.019367      -0.000431       0.019798              1.714043       1.370715       0.097145      -0.005051       2.162566       0.327786       1.608848           0.000527
           31              H       0.621905       4.908638       2.115243       0.143544       0.942214 0.67680649E+01  0.63652234E+02                                 1.591970                            1.528885      -0.803714       2.526895                    0.999734       3.150293       8.600772       0.502852       1.295139      -0.707597      -0.006314      -0.000015      -0.045013       0.045453       0.000097       0.006663      -0.002060       0.008563       0.042396      -0.011569      -0.005004       0.016573              1.598460       1.435939      -0.040106      -0.027993       1.283236      -0.045800       2.076204           0.000381
           32              H      -1.295158       5.398793       3.271870       0.140422       0.923826 0.61477649E+01  0.57592200E+02                                 1.678282                            1.529913      -1.233992       2.309456                    0.994948       3.606991      10.495662       0.457944       1.427735      -0.676814      -0.030979       0.004156      -0.020786       0.037537      -0.002482      -0.005143       0.005150       0.015809       0.010323      -0.011439       0.000031       0.011408              1.779706       2.301894      -0.329351       0.502714       1.423686      -0.189549       1.613539          -0.000211
           33              H      -1.283623       5.394452       5.596123       0.143693       0.926649 0.66703213E+01  0.63321227E+02                                 1.646443                            1.571753      -1.072903       2.402486                    0.997156       3.397524       9.722442       0.464569       1.388843      -0.686387      -0.048727       0.007926       0.016215       0.051963      -0.008558      -0.002632       0.002098       0.032967       0.002891      -0.019155       0.000534       0.018621              1.675767       2.070620      -0.204570      -0.302976       1.384990       0.055529       1.571692           0.000575
           34              H       2.351036       0.869555       5.853849       0.115255       1.169330 0.86897733E+01  0.87854946E+02                                 1.877892                            1.755962      -1.393313       2.218338                    0.993411       3.846039      11.242450       0.455298       1.330617      -0.695952       0.038404      -0.008711       0.015641       0.042373      -0.005396       0.000906      -0.001925       0.011772       0.015911      -0.010772       0.003849       0.006923              1.922061       2.523451      -0.294772       0.326096       1.587529      -0.073173       1.655204           0.000063
           35              H       2.188877       0.737578       3.517024       0.137030       1.019994 0.69972702E+01  0.66907815E+02                                 1.724334                            1.585401      -1.018818       2.416163                    0.997595       3.399604       9.614312       0.475529       1.347042      -0.694923       0.022763      -0.013998      -0.026336       0.037519      -0.008135       0.002284       0.004020       0.008727       0.028651      -0.014881       0.004454       0.010426              1.805954       2.215236      -0.407272      -0.499081       1.521626       0.236210       1.680999          -0.000151
           36              H       0.410989       1.834063       2.643268       0.113934       1.044182 0.80134907E+01  0.78869522E+02                                 1.718661                            1.672293      -0.958449       2.431368                    0.997861       3.479656       9.821139       0.475537       1.308683      -0.703490       0.007849       0.014485      -0.036551       0.040092      -0.006960      -0.008482      -0.006732       0.005581       0.030394      -0.016635       0.001764       0.014871              1.708609       1.592419       0.015564      -0.071919       1.435629      -0.168950       2.097779          -0.000094
           37              H      -1.535512       5.318695       9.333158       0.425011       0.400790 0.24931597E+01  0.19451920E+02                                 1.135338                            1.117611      -1.646705       2.264376                    0.996602       2.720402       8.306138       0.417860       1.878722      -0.605491      -0.022565       0.000593      -0.001003       0.022595       0.000598      -0.000993       0.001782       0.003753      -0.006668      -0.003622       0.000430       0.003192              1.149098       1.363308      -0.096258       0.043643       1.034937       0.007878       1.049049           0.004208
           38              H       6.331013       4.290365       1.458355       0.426293       0.402097 0.25059461E+01  0.19566995E+02                                 1.135514                            1.118617      -1.641119       2.267742                    0.996596       2.712286       8.271192       0.418920       1.872503      -0.606294       0.000714       0.023129      -0.001459       0.023186       0.000045       0.002262       0.000730      -0.004245      -0.003869      -0.003682       0.000731       0.002952              1.148125       1.030724       0.089751       0.007968       1.358809      -0.037329       1.054843           0.004193
           39              C       8.396047      10.087058       2.709272      -0.032163      27.940699 0.38728351E+03  0.89025665E+04                                 8.186415                            6.716245      -0.012408       1.997898                    0.999080      27.948408      81.132023       0.610049       0.436773      -1.044854      -0.012788      -0.018072      -0.017915       0.028479      -0.008758      -0.010123       0.009377       0.008339      -0.041961      -0.019458      -0.002406       0.021864              8.833978       5.106267       1.975354       0.349557      11.508940       1.502245       9.886728           0.008272
           40              C       8.240163      10.044801       4.045049      -0.115617      30.406447 0.42794025E+03  0.10076333E+05                                 8.634483                            7.026237      -0.087030       1.958056                    0.998382      29.236323      85.634833       0.601302       0.432607      -1.048338      -0.018968      -0.015597       0.014914       0.028732      -0.014530      -0.003433      -0.003325      -0.002256       0.020611      -0.018895       0.007753       0.011142              9.458184       5.653298       2.864443       0.156681      13.049377       0.506561       9.671877          -0.002264
           41              C       7.764057       8.882864       4.659507      -0.085225      30.523035 0.42425156E+03  0.99585157E+04                                 8.624837                            6.982002      -0.008038       1.979368                    0.999553      29.056581      84.715795       0.605574       0.430891      -1.050367       0.005239       0.012300      -0.012002       0.017966      -0.010816       0.003962       0.015428       0.012046       0.007330      -0.023016       0.007745       0.015271              9.445143       5.511226       2.592007      -0.478771      13.884850      -0.321010       8.939353           0.011227
           42              C       7.559020       7.758709       3.895756      -0.101022      38.482409 0.49123176E+03  0.11882435E+05                                 9.931216                            7.429659      -0.056364       1.968570                    0.999401      29.102165      84.294882       0.600903       0.421388      -1.063237       0.026032       0.023312      -0.008937       0.036070      -0.020258      -0.002377       0.012283       0.001451       0.010328      -0.024056       0.000099       0.023957             11.669419       6.316144       3.066958      -1.405492      16.135076      -1.919725      12.557035           0.000953
           43              C       6.957602       6.527913       4.525929       0.611794      21.896780 0.24006557E+03  0.49331701E+04                                 7.239957                            5.527521       0.078908       2.089096                    0.999567      22.144280      62.275621       0.624522       0.477268      -1.014364      -0.017538      -0.048147       0.026772       0.057814      -0.038210       0.037573      -0.001425       0.101642      -0.075556      -0.056237      -0.031549       0.087787              8.315533       5.125396       1.592122      -1.669683      10.578070      -0.848674       9.243133           0.012692
           44              C       7.748493       7.788110       2.534835      -0.018174      35.584187 0.47917904E+03  0.11542562E+05                                 9.560714                            7.484441      -0.218514       1.928475                    0.999152      28.343055      82.470385       0.580029       0.438381      -1.050643       0.019810       0.015762       0.023158       0.034310      -0.012951       0.007047      -0.025660       0.073263      -0.123885      -0.057257      -0.003588       0.060844             10.718794       5.334765       1.186204      -0.801459      12.993660       0.187260      13.827959           0.010322
           45              C       7.630796       6.661101       1.521215       0.575799      22.501407 0.27529539E+03  0.58793711E+04                                 7.412053                            5.958867      -0.362024       1.913975                    0.999241      24.084099      70.025792       0.592945       0.483682      -1.006645      -0.019440      -0.041174      -0.030858       0.055004       0.059842      -0.039286      -0.057379      -0.036073       0.080647      -0.076054      -0.032299       0.108354              8.107255       8.396163      -1.789856       1.884214       8.483331       1.425279       7.442271           0.008904
           46              C       4.813286      10.357956       2.717129       0.007870      37.262609 0.45771791E+03  0.10908804E+05                                 9.928938                            7.345579      -0.302606       1.914168                    0.998562      27.696084      80.371082       0.581355       0.442064      -1.047604       0.007094      -0.032200       0.010178       0.034507      -0.014182       0.009755       0.018980       0.090539      -0.092717      -0.051885      -0.011516       0.063401             11.670511       5.352319       0.828171      -1.587324      15.668756       0.479453      13.990457           0.021554
           47              C       5.368696       0.301195       1.854374       0.617689      19.693852 0.24276551E+03  0.50461845E+04                                 6.982223                            5.734970      -0.308644       1.953844                    0.999246      23.105629      67.230246       0.579994       0.508050      -0.990016       0.015927       0.039403      -0.032734       0.053645       0.002156       0.004363       0.063553      -0.069170       0.160321      -0.061473      -0.036840       0.098312              7.586166       7.549835      -0.328889      -0.223971       8.978069      -2.685164       6.230595           0.013854
           48              C       5.002264       0.472182       4.799371       0.643309      20.916164 0.23070607E+03  0.47109299E+04                                 7.174418                            5.516497      -0.025658       2.071723                    0.999223      21.764399      61.738260       0.606400       0.494651      -1.001707       0.011569       0.039981       0.037195       0.055819      -0.039320       0.025541      -0.022943       0.127395      -0.125639      -0.066242      -0.036209       0.102451              8.190203       4.824065       0.787261      -1.190003      10.998586       2.070551       8.747958           0.013747
           49              C       4.567981      10.427900       4.068622      -0.081908      39.442493 0.48123108E+03  0.11543267E+05                                10.053645                            7.322818       0.057600       2.018920                    0.999312      28.173216      80.404853       0.611078       0.417863      -1.068939       0.005052      -0.030149      -0.002391       0.030663      -0.007514       0.003687      -0.021567       0.035339       0.014609      -0.032999       0.009538       0.023461             12.083591       5.622107       0.973956      -1.391003      18.064780       2.360458      12.563886           0.000751
           50              C       4.216406       9.244304       4.755369      -0.054884      30.306937 0.40931793E+03  0.95159750E+04                                 8.601746                            6.867869       0.037740       2.007446                    0.999329      28.293906      81.918656       0.609676       0.432130      -1.050310       0.025502      -0.006819      -0.005194       0.026904      -0.008573       0.009917      -0.022090       0.042273      -0.046841      -0.036618       0.001464       0.035154              9.558397       4.944695       1.067055      -1.005688      14.633156      -0.177283       9.097340           0.023217
           51              C       4.085575       8.060375       4.070193      -0.094488      30.778957 0.42665682E+03  0.10028326E+05                                 8.717838                            7.022858      -0.087718       1.966217                    0.998017      28.783350      83.952864       0.601141       0.433491      -1.048873       0.028722       0.002392       0.011295       0.030956      -0.008351      -0.002313       0.008559       0.003707       0.050930      -0.017896      -0.002353       0.020250              9.712622       5.296173       1.543248      -1.444567      13.447988      -0.887037      10.393706          -0.000292
           52              C       4.343550       8.039177       2.695128      -0.034710      28.921867 0.39680351E+03  0.91598659E+04                                 8.389494                            6.814927       0.017933       2.012750                    0.998740      27.710646      80.122090       0.604525       0.438913      -1.045524       0.026596       0.002765       0.005594       0.027318      -0.006239       0.007174      -0.007611      -0.018601      -0.049875      -0.020096      -0.001751       0.021847              9.258746       5.018559       1.282924      -1.620988      11.502168      -1.602428      11.255512           0.022707
           53              C       2.431229       4.337447       9.724462       0.611679      20.388688 0.25321395E+03  0.53149186E+04                                 7.151353                            5.865049      -0.289082       1.957463                    0.999156      23.324470      68.023187       0.572810       0.509433      -0.990124      -0.042004       0.018833      -0.033628       0.057008      -0.005877      -0.063750       0.008214       0.062351       0.160797      -0.058631      -0.039346       0.097977              7.827741       9.160496       0.669362       2.622337       8.066597       0.001347       6.256131           0.013570
           54              C       3.640264       4.059797      10.590360       0.002923      37.076316 0.46665385E+03  0.11169700E+05                                 9.890643                            7.409286      -0.261803       1.924841                    0.998647      27.863381      80.889446       0.580057       0.441153      -1.048704       0.025263      -0.006366       0.008522       0.027411       0.021633      -0.017697       0.002505      -0.088424      -0.091642      -0.050144      -0.014377       0.064521             11.592281      15.460112      -1.195748      -0.232855       5.219055       0.135748      14.097674           0.021951
           55              C       2.372108       4.542787      12.686745       0.603421      22.425027 0.24390760E+03  0.50230574E+04                                 7.326639                            5.554929       0.166142       2.119615                    0.999679      22.068062      61.766804       0.626903       0.474420      -1.017703      -0.045800       0.017413       0.025783       0.055369       0.022513      -0.000453      -0.050173      -0.111120      -0.084210      -0.055551      -0.038464       0.094016              8.456877      10.561977      -0.917517      -1.122359       4.926548       2.009071       9.882107           0.018059
           56              C       3.629086       4.107847      11.987426      -0.078694      38.938094 0.48979321E+03  0.11799500E+05                                 9.965060                            7.385278       0.016459       1.998823                    0.999418      28.445581      81.333801       0.608840       0.417592      -1.069209       0.027966      -0.002100      -0.003495       0.028262       0.022563       0.022599       0.002279      -0.029362       0.014444      -0.038080       0.005987       0.032093             11.870899      16.944586      -2.507419      -2.204617       5.813939       0.729933      12.854172           0.003106
           57              C       4.815061       3.823305      12.671030      -0.055467      29.696513 0.40105079E+03  0.92825811E+04                                 8.499594                            6.816106      -0.010327       1.994402                    0.999163      28.178760      81.583943       0.609161       0.434415      -1.048220       0.011113       0.008108      -0.004448       0.014458       0.013466       0.018863      -0.003521      -0.050313      -0.054606      -0.037989       0.000326       0.037663              9.398252      14.057883      -2.001546      -0.401456       5.079288      -0.233139       9.057586           0.021097
           58              C       5.960558       3.537556      11.981140      -0.088770      30.829716 0.42512239E+03  0.99991163E+04                                 8.783606                            7.051232      -0.206174       1.930856                    0.997923      28.795454      84.453535       0.593760       0.438578      -1.044161      -0.009814       0.016752       0.006755       0.020557       0.010593      -0.013854       0.006328      -0.024038       0.032304      -0.027451       0.010497       0.016954              9.803728      13.623653      -2.244197       0.725409       5.454988      -0.669462      10.332542          -0.001097
           59              C       5.959425       3.542604      10.596646      -0.036396      28.761112 0.40185783E+03  0.93008907E+04                                 8.352344                            6.855247       0.034736       2.017131                    0.998786      27.775036      80.271145       0.603461       0.438536      -1.046316      -0.000779       0.024984      -0.003142       0.025193       0.003759       0.007684      -0.004053       0.021826      -0.064092      -0.023624       0.000303       0.023321              9.154077      11.425652      -1.564478       1.622657       4.955095      -0.662101      11.081485           0.021654
           60              C       3.877661       7.630551      10.307489      -0.016856      27.774968 0.39204868E+03  0.90285487E+04                                 8.156136                            6.763893       0.039354       2.014880                    0.999159      27.799043      80.447039       0.607776       0.437607      -1.045645       0.018883      -0.025581      -0.018554       0.036813       0.008138      -0.009216      -0.016901      -0.005784      -0.044401      -0.024121      -0.001096       0.025217              8.764454      11.481593      -1.823107      -0.839653       5.113221       0.727137       9.698548           0.008412
           61              C       3.939213       7.656507      11.666840      -0.114604      28.955773 0.39674734E+03  0.91564224E+04                                 8.292170                            6.719722       0.121983       2.035175                    0.998278      28.449342      82.194838       0.621834       0.426796      -1.053077       0.007642      -0.017317       0.020646       0.028010       0.014622       0.005270      -0.001807       0.008085       0.038427      -0.022193       0.007243       0.014949              9.106320      12.576824      -2.916037      -0.654885       5.672001       0.667946       9.070135          -0.002485
           62              C       5.077908       7.138276      12.172864      -0.079322      29.929536 0.38876813E+03  0.89751698E+04                                 8.568400                            6.717743      -0.124738       1.943590                    0.999626      28.995754      85.278626       0.609490       0.435299      -1.042250      -0.021626       0.006186      -0.032141       0.039230       0.019105      -0.006647       0.015557      -0.045984       0.034582      -0.038458       0.006180       0.032277              9.613260      15.439564      -2.294639      -0.273861       5.437889      -0.497065       7.962327           0.009358
           63              C       6.237058       6.912567      11.592979      -0.088561      38.554850 0.46734726E+03  0.11178798E+05                                 9.981169                            7.269138      -0.121251       1.962319                    0.998631      28.490093      82.400208       0.603939       0.423992      -1.060263      -0.013151       0.023775      -0.001738       0.027225       0.016777      -0.014231       0.005441      -0.036244       0.036838      -0.035675       0.017110       0.018566             12.016485      18.552892      -2.164889       2.570005       5.910228      -0.162681      11.586336          -0.001685
           64              C      -3.648451       6.462328      12.286012       0.640046      21.591334 0.24053198E+03  0.49655305E+04                                 7.347017                            5.643567      -0.159988       2.021064                    0.998982      22.120202      63.194233       0.597513       0.496553      -1.000247       0.045060      -0.007779       0.035562       0.057927       0.051407      -0.024249      -0.022560      -0.096661      -0.100349      -0.061810      -0.032728       0.094538              8.462774      11.128947      -1.899669       2.162034       5.525405       0.809338       8.733970           0.012185
           65              C       6.171617       6.926741      10.200627      -0.007605      35.001442 0.47772735E+03  0.11504847E+05                                 9.482356                            7.480162      -0.216797       1.931112                    0.999174      28.238943      82.297276       0.579072       0.439211      -1.049601      -0.024430       0.024702       0.022605       0.041449       0.021822       0.014146      -0.003702      -0.087230      -0.115984      -0.049379      -0.018722       0.068101             10.600354      13.018202      -1.199114      -0.033168       5.275475       0.495493      13.507385           0.011002
           66              C       7.296059       6.695630       9.238867       0.562502      22.612443 0.28060564E+03  0.60158855E+04                                 7.407689                            6.000484      -0.345831       1.917874                    0.999319      24.165281      70.184025       0.593739       0.481180      -1.008887       0.044754      -0.019374      -0.033561       0.059200      -0.055727       0.057301      -0.041584       0.030468       0.105023      -0.075319      -0.033154       0.108473              8.040327       8.463201       1.334945      -1.441309       8.432650       2.147649       7.225129           0.009504
           67              C      -2.948299      -1.349279      13.005760      -0.032164      27.940713 0.38728371E+03  0.89025725E+04                                 8.186419                            6.716248      -0.012406       1.997899                    0.999080      27.948414      81.132056       0.610048       0.436773      -1.044854       0.012788       0.018071       0.017915       0.028479      -0.008758      -0.010123       0.009377       0.008340      -0.041964      -0.019459      -0.002406       0.021865              8.833985       5.106270       1.975355       0.349557      11.508948       1.502247       9.886735           0.008268
           68              C      -2.792415      -1.307022      11.669983      -0.115617      30.406413 0.42793955E+03  0.10076312E+05                                 8.634477                            7.026231      -0.087027       1.958058                    0.998382      29.236294      85.634718       0.601303       0.432607      -1.048338       0.018969       0.015597      -0.014914       0.028732      -0.014530      -0.003434      -0.003324      -0.002254       0.020612      -0.018895       0.007753       0.011142              9.458179       5.653294       2.864443       0.156680      13.049372       0.506562       9.671870          -0.002269
           69              C      -2.316309      -0.145085      11.055525      -0.085221      30.522935 0.42424970E+03  0.99584602E+04                                 8.624816                            6.981983      -0.008037       1.979369                    0.999553      29.056518      84.715539       0.605575       0.430891      -1.050367      -0.005236      -0.012301       0.012002       0.017966      -0.010816       0.003961       0.015429       0.012045       0.007331      -0.023016       0.007743       0.015273              9.445121       5.511213       2.592001      -0.478772      13.884817      -0.321009       8.939333           0.011223
           70              C      -2.111272       0.979070      11.819276      -0.101025      38.482551 0.49123357E+03  0.11882491E+05                                 9.931243                            7.429674      -0.056370       1.968568                    0.999401      29.102226      84.295130       0.600902       0.421389      -1.063237      -0.026030      -0.023313       0.008938       0.036069      -0.020258      -0.002378       0.012283       0.001450       0.010328      -0.024056       0.000098       0.023957             11.669457       6.316161       3.066973      -1.405501      16.135136      -1.919738      12.557074           0.000950
           71              C      -1.509854       2.209866      11.189103       0.611794      21.896788 0.24006562E+03  0.49331730E+04                                 7.239966                            5.527526       0.078890       2.089090                    0.999567      22.144312      62.275797       0.624521       0.477269      -1.014364       0.017539       0.048146      -0.026771       0.057813      -0.038211       0.037573      -0.001424       0.101643      -0.075555      -0.056239      -0.031548       0.087787              8.315546       5.125403       1.592126      -1.669687      10.578089      -0.848679       9.243146           0.012690
           72              C      -2.300745       0.949669      13.180197      -0.018173      35.584144 0.47917814E+03  0.11542535E+05                                 9.560711                            7.484437      -0.218520       1.928474                    0.999152      28.343026      82.470303       0.580029       0.438382      -1.050643      -0.019809      -0.015763      -0.023157       0.034309      -0.012951       0.007046      -0.025659       0.073264      -0.123884      -0.057257      -0.003588       0.060845             10.718794       5.334764       1.186204      -0.801463      12.993658       0.187257      13.827959           0.010320
           73              C      -2.183048       2.076678      14.193817       0.575798      22.501376 0.27529494E+03  0.58793600E+04                                 7.412049                            5.958864      -0.362029       1.913973                    0.999241      24.084101      70.025828       0.592945       0.483682      -1.006644       0.019439       0.041172       0.030858       0.055002       0.059842      -0.039287      -0.057380      -0.036070       0.080649      -0.076054      -0.032301       0.108355              8.107251       8.396158      -1.789855       1.884212       8.483325       1.425278       7.442271           0.008904
           74              C       0.634462      -1.620177      12.997903       0.007867      37.262529 0.45771680E+03  0.10908769E+05                                 9.928922                            7.345568      -0.302594       1.914173                    0.998562      27.696036      80.370866       0.581356       0.442064      -1.047604      -0.007093       0.032199      -0.010177       0.034506      -0.014181       0.009756       0.018978       0.090541      -0.092716      -0.051884      -0.011518       0.063402             11.670492       5.352313       0.828173      -1.587322      15.668724       0.479454      13.990439           0.021553
           75              C       0.079052       8.436584      13.860658       0.617694      19.693761 0.24276426E+03  0.50461532E+04                                 6.982210                            5.734960      -0.308652       1.953842                    0.999246      23.105578      67.230114       0.579993       0.508051      -0.990015      -0.015928      -0.039400       0.032735       0.053644       0.002155       0.004364       0.063553      -0.069163       0.160319      -0.061469      -0.036842       0.098311              7.586150       7.549819      -0.328890      -0.223968       8.978046      -2.685157       6.230587           0.013853
           76              C       0.445484       8.265597      10.915661       0.643307      20.916140 0.23070571E+03  0.47109216E+04                                 7.174412                            5.516491      -0.025659       2.071722                    0.999223      21.764423      61.738360       0.606401       0.494651      -1.001707      -0.011570      -0.039983      -0.037193       0.055819      -0.039321       0.025543      -0.022943       0.127396      -0.125641      -0.066242      -0.036210       0.102452              8.190198       4.824064       0.787261      -1.190003      10.998580       2.070551       8.747950           0.013748
           77              C       0.879767      -1.690121      11.646410      -0.081908      39.442503 0.48123078E+03  0.11543257E+05                                10.053645                            7.322814       0.057606       2.018922                    0.999312      28.173204      80.404782       0.611079       0.417863      -1.068940      -0.005051       0.030150       0.002390       0.030663      -0.007514       0.003688      -0.021566       0.035341       0.014606      -0.032999       0.009537       0.023462             12.083597       5.622106       0.973956      -1.391004      18.064793       2.360468      12.563892           0.000752
           78              C       1.231342      -0.506525      10.959663      -0.054887      30.306961 0.40931796E+03  0.95159753E+04                                 8.601745                            6.867864       0.037736       2.007444                    0.999329      28.293930      81.918713       0.609677       0.432129      -1.050310      -0.025502       0.006818       0.005194       0.026904      -0.008572       0.009918      -0.022091       0.042271      -0.046836      -0.036618       0.001465       0.035153              9.558401       4.944692       1.067055      -1.005687      14.633168      -0.177273       9.097342           0.023218
           79              C       1.362173       0.677404      11.644839      -0.094491      30.779007 0.42665732E+03  0.10028340E+05                                 8.717840                            7.022856      -0.087711       1.966218                    0.998017      28.783391      83.952968       0.601141       0.433490      -1.048874      -0.028721      -0.002392      -0.011295       0.030955      -0.008351      -0.002312       0.008558       0.003707       0.050930      -0.017896      -0.002353       0.020249              9.712629       5.296172       1.543249      -1.444566      13.448007      -0.887033      10.393707          -0.000297
           80              C       1.104198       0.698602      13.019904      -0.034710      28.921799 0.39680232E+03  0.91598314E+04                                 8.389481                            6.814917       0.017939       2.012752                    0.998740      27.710598      80.121909       0.604526       0.438913      -1.045524      -0.026594      -0.002765      -0.005592       0.027316      -0.006240       0.007174      -0.007611      -0.018601      -0.049871      -0.020095      -0.001751       0.021847              9.258732       5.018551       1.282919      -1.620983      11.502149      -1.602418      11.255498           0.022708
           81              C       3.016519       4.400332       5.990570       0.611677      20.388636 0.25321320E+03  0.53149000E+04                                 7.151349                            5.865046      -0.289089       1.957462                    0.999156      23.324432      68.023097       0.572809       0.509434      -0.990123       0.042003      -0.018835       0.033628       0.057008      -0.005876      -0.063750       0.008215       0.062349       0.160796      -0.058630      -0.039347       0.097977              7.827737       9.160493       0.669362       2.622334       8.066592       0.001348       6.256126           0.013571
           82              C       1.807484       4.677982       5.124672       0.002923      37.076316 0.46665350E+03  0.11169692E+05                                 9.890648                            7.409285      -0.261802       1.924841                    0.998647      27.863378      80.889470       0.580056       0.441153      -1.048704      -0.025262       0.006367      -0.008521       0.027410       0.021633      -0.017697       0.002505      -0.088423      -0.091643      -0.050144      -0.014376       0.064520             11.592292      15.460118      -1.195748      -0.232869       5.219057       0.135753      14.097701           0.021952
           83              C       3.075640       4.194992       3.028287       0.603419      22.425065 0.24390801E+03  0.50230681E+04                                 7.326645                            5.554933       0.166143       2.119615                    0.999679      22.068089      61.766895       0.626903       0.474420      -1.017703       0.045801      -0.017414      -0.025783       0.055369       0.022513      -0.000454      -0.050172      -0.111119      -0.084211      -0.055550      -0.038465       0.094015              8.456887      10.561991      -0.917519      -1.122365       4.926553       2.009075       9.882118           0.018060
           84              C       1.818662       4.629932       3.727606      -0.078698      38.938286 0.48979576E+03  0.11799578E+05                                 9.965093                            7.385298       0.016459       1.998821                    0.999418      28.445669      81.334137       0.608839       0.417592      -1.069209      -0.027966       0.002099       0.003496       0.028262       0.022563       0.022600       0.002280      -0.029362       0.014444      -0.038080       0.005986       0.032093             11.870944      16.944647      -2.507429      -2.204637       5.813957       0.729941      12.854230           0.003109
           85              C       0.632687       4.914474       3.044002      -0.055466      29.696505 0.40105056E+03  0.92825755E+04                                 8.499591                            6.816101      -0.010333       1.994400                    0.999163      28.178781      81.584035       0.609162       0.434414      -1.048221      -0.011113      -0.008110       0.004448       0.014459       0.013465       0.018863      -0.003519      -0.050309      -0.054602      -0.037988       0.000327       0.037660              9.398248      14.057862      -2.001542      -0.401461       5.079284      -0.233137       9.057599           0.021094
           86              C      -0.512810       5.200223       3.733892      -0.088778      30.829894 0.42512541E+03  0.99992079E+04                                 8.783647                            7.051263      -0.206187       1.930851                    0.997923      28.795569      84.454033       0.593758       0.438579      -1.044160       0.009813      -0.016753      -0.006755       0.020557       0.010593      -0.013854       0.006329      -0.024038       0.032302      -0.027451       0.010497       0.016954              9.803776      13.623714      -2.244208       0.725407       5.455012      -0.669464      10.332601          -0.001090
           87              C      -0.511677       5.195175       5.118386      -0.036398      28.761172 0.40185864E+03  0.93009178E+04                                 8.352369                            6.855263       0.034719       2.017126                    0.998786      27.775074      80.271396       0.603458       0.438537      -1.046315       0.000778      -0.024983       0.003142       0.025192       0.003759       0.007684      -0.004054       0.021827      -0.064093      -0.023624       0.000303       0.023321              9.154108      11.425682      -1.564482       1.622667       4.955107      -0.662103      11.081535           0.021655
           88              C       1.570087       1.107228       5.407543      -0.016859      27.775058 0.39205062E+03  0.90286040E+04                                 8.156154                            6.763913       0.039352       2.014879                    0.999159      27.799097      80.447225       0.607775       0.437608      -1.045645      -0.018883       0.025582       0.018554       0.036814       0.008139      -0.009216      -0.016901      -0.005783      -0.044400      -0.024121      -0.001096       0.025217              8.764471      11.481597      -1.823107      -0.839668       5.113234       0.727144       9.698581           0.008412
           89              C       1.508535       1.081272       4.048192      -0.114604      28.955849 0.39674858E+03  0.91564595E+04                                 8.292186                            6.719734       0.121980       2.035173                    0.998278      28.449402      82.195085       0.621833       0.426796      -1.053076      -0.007642       0.017319      -0.020646       0.028011       0.014623       0.005270      -0.001808       0.008086       0.038427      -0.022194       0.007244       0.014949              9.106338      12.576851      -2.916045      -0.654892       5.672014       0.667949       9.070149          -0.002482
           90              C       0.369840       1.599503       3.542168      -0.079321      29.929578 0.38876883E+03  0.89751916E+04                                 8.568410                            6.717750      -0.124750       1.943586                    0.999626      28.995801      85.278844       0.609490       0.435299      -1.042250       0.021626      -0.006186       0.032141       0.039230       0.019105      -0.006647       0.015556      -0.045983       0.034579      -0.038457       0.006181       0.032277              9.613270      15.439576      -2.294641      -0.273863       5.437895      -0.497066       7.962339           0.009360
           91              C      -0.789310       1.825212       4.122053      -0.088559      38.554901 0.46734790E+03  0.11178819E+05                                 9.981179                            7.269144      -0.121257       1.962316                    0.998631      28.490124      82.400347       0.603939       0.423992      -1.060262       0.013151      -0.023775       0.001737       0.027225       0.016777      -0.014232       0.005441      -0.036247       0.036835      -0.035677       0.017109       0.018568             12.016497      18.552905      -2.164888       2.570010       5.910233      -0.162680      11.586354          -0.001683
           92              C       9.096199       2.275451       3.429020       0.640042      21.591414 0.24053300E+03  0.49655549E+04                                 7.347022                            5.643570      -0.159965       2.021071                    0.998982      22.120239      63.194283       0.597515       0.496552      -1.000248      -0.045061       0.007780      -0.035559       0.057926       0.051406      -0.024246      -0.022561      -0.096657      -0.100353      -0.061806      -0.032731       0.094537              8.462781      11.128955      -1.899668       2.162041       5.525407       0.809339       8.733980           0.012187
           93              C      -0.723869       1.811038       5.514405      -0.007606      35.001478 0.47772804E+03  0.11504867E+05                                 9.482359                            7.480165      -0.216797       1.931111                    0.999174      28.238969      82.297359       0.579072       0.439211      -1.049601       0.024429      -0.024701      -0.022604       0.041447       0.021821       0.014146      -0.003702      -0.087230      -0.115985      -0.049379      -0.018722       0.068101             10.600357      13.018191      -1.199113      -0.033169       5.275478       0.495497      13.507401           0.011003
           94              C      -1.848311       2.042149       6.476165       0.562506      22.612471 0.28060606E+03  0.60158962E+04                                 7.407694                            6.000488      -0.345836       1.917872                    0.999319      24.165284      70.184026       0.593739       0.481180      -1.008887      -0.044754       0.019374       0.033560       0.059199      -0.055727       0.057301      -0.041584       0.030467       0.105020      -0.075319      -0.033154       0.108473              8.040332       8.463201       1.334947      -1.441310       8.432656       2.147652       7.225137           0.009503
           95              N       8.118180       8.968309       1.975065       0.302026      22.973649 0.26817277E+03  0.54917543E+04                                 6.695945                            5.242852       0.107833       2.143819                    0.999670      21.190004      53.736793       0.778140       0.384372      -1.104632       0.020149       0.010051      -0.068889       0.072476       0.007564      -0.014226       0.000578      -0.037890       0.096117      -0.039205       0.004242       0.034963              7.531585       3.962417       1.327384       0.115389       9.498942       0.702691       9.133398           0.002656
           96              N       4.689998       9.171875       2.080670       0.315306      23.586609 0.25686856E+03  0.52209351E+04                                 6.846121                            5.144041       0.040702       2.124635                    0.999581      21.093797      53.863437       0.780081       0.386304      -1.099655       0.029996      -0.002700      -0.078874       0.084428       0.010077      -0.028547       0.000576      -0.045503       0.121593      -0.053554       0.004073       0.049481              7.983090       3.889002       0.765680      -0.942029      10.084730       0.091940       9.975539           0.014350
           97              N       4.801113       3.844242       9.953901       0.303943      23.845610 0.26516226E+03  0.54261420E+04                                 6.882065                            5.217141       0.046696       2.122582                    0.999524      21.256426      54.255146       0.777574       0.384933      -1.101921       0.004191       0.020368      -0.082862       0.085431      -0.013032       0.004245      -0.016682       0.057718       0.157457      -0.060037       0.004294       0.055743              7.986101      10.022829      -1.003299       0.001422       3.879143      -0.225760      10.056332           0.014849
           98              N       4.998772       7.241720       9.608171       0.295307      22.893833 0.27140227E+03  0.55724895E+04                                 6.675208                            5.275805       0.055928       2.128006                    0.999633      21.210763      53.795131       0.775666       0.384588      -1.104885      -0.007717       0.017866      -0.073895       0.076414      -0.008610       0.000580      -0.002869       0.046611       0.112267      -0.043648       0.006097       0.037551              7.482799       9.383326      -1.287637      -0.347985       4.003293       0.531309       9.061778           0.002205
           99              N      -2.670432      -0.230530      13.739967       0.302027      22.973618 0.26817228E+03  0.54917415E+04                                 6.695939                            5.242847       0.107835       2.143820                    0.999670      21.189981      53.736715       0.778141       0.384372      -1.104632      -0.020149      -0.010051       0.068889       0.072475       0.007564      -0.014226       0.000578      -0.037889       0.096116      -0.039205       0.004242       0.034962              7.531580       3.962414       1.327383       0.115388       9.498936       0.702689       9.133391           0.002656
          100              N       0.757750      -0.434096      13.634362       0.315306      23.586561 0.25686798E+03  0.52209191E+04                                 6.846109                            5.144033       0.040728       2.124645                    0.999581      21.093754      53.863259       0.780082       0.386304      -1.099655      -0.029993       0.002699       0.078873       0.084426       0.010076      -0.028545       0.000577      -0.045502       0.121589      -0.053552       0.004073       0.049479              7.983076       3.888996       0.765679      -0.942026      10.084709       0.091940       9.975523           0.014349
          101              N       0.646635       4.893537       5.761131       0.303941      23.845680 0.26516300E+03  0.54261626E+04                                 6.882082                            5.217150       0.046697       2.122582                    0.999524      21.256473      54.255344       0.777573       0.384933      -1.101921      -0.004190      -0.020366       0.082861       0.085430      -0.013032       0.004246      -0.016681       0.057718       0.157455      -0.060036       0.004294       0.055742              7.986125      10.022854      -1.003302       0.001420       3.879152      -0.225759      10.056370           0.014851
          102              N       0.448976       1.496059       6.106861       0.295309      22.893833 0.27140230E+03  0.55724903E+04                                 6.675207                            5.275806       0.055925       2.128005                    0.999633      21.210765      53.795141       0.775666       0.384588      -1.104885       0.007717      -0.017866       0.073894       0.076414      -0.008610       0.000580      -0.002869       0.046612       0.112268      -0.043648       0.006097       0.037551              7.482797       9.383309      -1.287634      -0.347984       4.003293       0.531310       9.061788           0.002206
          103              O       8.234477       9.039951       0.645416      -0.494586      33.086278 0.51757445E+03  0.12303654E+05                                 8.185886                            7.065546       0.446315       2.195512                    0.996651      27.249673      70.834541       0.712353       0.361701      -1.138788       0.009118      -0.012427       0.069978       0.071655      -0.025513      -0.000077      -0.001995       0.052439       0.680494      -0.150009      -0.076833       0.226842              8.892957       5.829387       0.183241       0.309732       5.999734       0.115426      14.849752           0.032633
          104              O       6.564238       6.600301       0.866370      -0.600745      37.697894 0.63826499E+03  0.16025699E+05                                 8.907162                            7.860423       0.243900       2.116004                    0.993958      28.794858      77.505914       0.671998       0.363013      -1.135147       0.015971      -0.045408       0.018815       0.051682       0.029327       0.029271      -0.057326       0.091054      -0.003626      -0.096128       0.035960       0.060168              9.502483      10.039083      -0.162034       3.841583       8.150835      -0.787292      10.317531           0.037061
          105              O       8.622000       5.931952       1.411053      -0.543056      32.454411 0.50388876E+03  0.11922287E+05                                 8.024322                            6.941022       0.632691       2.244614                    0.997553      27.668870      72.228594       0.722001       0.358545      -1.138993      -0.012905       0.016070       0.004571       0.021111      -0.030830      -0.030362      -0.101121       0.066639      -0.089003      -0.135533       0.058217       0.077316              8.591382      10.433506      -4.152587       0.680697       9.124994      -0.375597       6.215646           0.010477
          106              O       6.873705       5.522189       3.809324      -0.555411      39.219832 0.59970937E+03  0.14788453E+05                                 9.152106                            7.601596       0.170079       2.122493                    0.993356      27.340733      72.347116       0.687423       0.361327      -1.139270       0.013361       0.028851       0.004210       0.032072      -0.028707       0.035354       0.036961       0.043789      -0.024832      -0.071158       0.022416       0.048742             10.279445       6.600319       1.856487       0.117650      16.288910       2.340211       7.949106           0.044806
          107              O       6.624119       6.652651       5.724358      -0.553508      38.239211 0.55100019E+03  0.13302500E+05                                 8.961273                            7.243180       0.402609       2.198115                    0.995269      27.088084      70.921670       0.710537       0.357057      -1.142668       0.014078       0.004302      -0.020366       0.025129      -0.030028      -0.011987       0.004739       0.083130       0.095810      -0.067253       0.020653       0.046599             10.163253       6.934975       1.168456      -3.605054       7.497875      -2.761590      16.056908           0.046192
          108              O       4.884875       9.147392       0.768465      -0.534963      48.123662 0.72263732E+03  0.18686724E+05                                10.595879                            8.404928      -0.064216       2.017362                    0.995419      28.747149      78.123567       0.646122       0.366589      -1.134151       0.027830       0.021011       0.108671       0.114128      -0.001503      -0.024573      -0.005760       0.032812       0.488414      -0.098072      -0.067472       0.165543             12.391600       7.022382      -0.573233      -0.874425       7.897231       1.762490      22.255185           0.048043
          109              O       6.542898       0.526521       1.584075      -0.534560      33.450529 0.60400164E+03  0.14982387E+05                                 8.253449                            7.713180      -0.079562       2.041948                    0.991425      27.583948      74.196601       0.668503       0.369369      -1.128366      -0.030164      -0.005410      -0.005593       0.031152       0.015254      -0.004864       0.053081       0.033393       0.010532      -0.064482       0.016635       0.047847              8.382038      10.685177       1.609791      -0.882117       8.146664      -1.084700       6.314273           0.048582
          110              O       4.380590       0.968711       1.455841      -0.553487      35.490402 0.58227271E+03  0.14316394E+05                                 8.619732                            7.542078       0.116062       2.089006                    0.994587      28.041515      75.175416       0.680005       0.366342      -1.130319       0.023582       0.008793      -0.013148       0.028396      -0.057497       0.033024       0.034223       0.003135       0.026310      -0.085816       0.032680       0.053135              9.255465       8.746798      -3.653041       1.560586      11.031738      -2.801348       7.987859           0.039374
          111              O       5.407246       1.446408       4.149083      -0.559840      38.136890 0.61448396E+03  0.15263398E+05                                 8.998302                            7.719160       0.097224       2.095026                    0.993141      27.608818      73.607967       0.678117       0.363631      -1.136109      -0.006881      -0.024966       0.007212       0.026882      -0.014637       0.006638      -0.057192       0.074343      -0.071572      -0.082002       0.023838       0.058164              9.839006       7.013121       2.846635      -1.167390      14.711995      -1.334075       7.791902           0.042562
          112              O       4.723964       0.499549       6.008957      -0.566689      32.278657 0.48631846E+03  0.11395139E+05                                 7.951790                            6.760576       0.524865       2.235176                    0.996299      26.969187      69.864361       0.741702       0.352434      -1.144880       0.009501      -0.005004      -0.046322       0.047550      -0.037958      -0.005876       0.013697       0.084035       0.059318      -0.067825       0.017436       0.050389              8.590459       5.971086      -0.575166      -1.407452       8.189939       2.908125      11.610353           0.033185
          113              O       4.806167       3.916770       8.604609      -0.544670      48.378427 0.74325426E+03  0.19342670E+05                                10.608829                            8.503642      -0.046524       2.017979                    0.995640      29.007211      78.910628       0.645095       0.364841      -1.136260      -0.019865       0.036552       0.102044       0.110198       0.000223       0.008069      -0.007506      -0.024466       0.514662      -0.098259      -0.073765       0.172024             12.295814       7.832061       0.430867      -1.473775       7.112311       0.656957      21.943068           0.053707
          114              O       1.787653       3.314295       9.370716      -0.539595      36.445788 0.58787856E+03  0.14477202E+05                                 8.785624                            7.581197       0.095390       2.088357                    0.993479      27.813817      74.427759       0.678406       0.366623      -1.131015      -0.007673       0.015404      -0.010455       0.020136       0.056058      -0.039548       0.023496      -0.022512       0.014706      -0.083201       0.027055       0.056146              9.600575      11.128590       4.100230       2.582065       9.768625       1.544085       7.904511           0.039590
          115              O       2.201732       5.535577       9.446934      -0.539422      34.195337 0.62489591E+03  0.15617891E+05                                 8.362938                            7.831760      -0.088236       2.037541                    0.990934      27.735307      74.648779       0.665808       0.368080      -1.130446       0.006593      -0.027632       0.000773       0.028418      -0.013878      -0.046823      -0.008284      -0.047600      -0.013729      -0.063473       0.027980       0.035493              8.531749       8.374219      -1.426536       1.180919      10.830377      -0.904742       6.390649           0.049540
          116              O       1.319245       4.488743      12.017756      -0.559058      38.366538 0.60955795E+03  0.15097271E+05                                 8.999882                            7.670137       0.169127       2.118203                    0.994015      27.522061      73.059580       0.683282       0.361928      -1.138447       0.025372      -0.005376       0.015256       0.030090       0.033186       0.039727      -0.032197      -0.038827      -0.024510      -0.073632       0.028053       0.045579              9.891155      15.211510      -0.514950       2.272764       6.226676       0.353874       8.235279           0.043515
          117              O       2.524933       4.956006      13.867416      -0.525896      36.910940 0.52215745E+03  0.12432371E+05                                 8.756480                            7.040573       0.445691       2.220545                    0.995414      26.603153      69.070686       0.722616       0.355997      -1.144023       0.003900      -0.005050      -0.013193       0.014655       0.021808       0.004586       0.013847      -0.109859       0.114822      -0.078269       0.024651       0.053618             10.036683       7.330938      -1.150918      -2.718197       6.763022       3.780688      16.016088           0.046864
          118              O       4.938560       7.249670       8.261864      -0.499436      33.632722 0.53134649E+03  0.12689232E+05                                 8.237432                            7.132289       0.574619       2.237975                    0.997518      27.165016      70.323280       0.714393       0.359014      -1.143161       0.013505       0.011515       0.065803       0.068154       0.023318       0.000227       0.020140      -0.047336       0.700292      -0.150087      -0.084589       0.234676              8.937569       5.997643      -0.145181       0.201643       6.046813       0.805696      14.768251           0.034056
          119              O      -3.625239       6.660044      13.520428      -0.575640      34.521590 0.51462486E+03  0.12235615E+05                                 8.350665                            6.972603       0.480249       2.216629                    0.996318      27.313600      71.378515       0.727178       0.354267      -1.142887      -0.007547      -0.005478      -0.050423       0.051278       0.047849       0.008561       0.004372      -0.061113       0.068171      -0.068458       0.020516       0.047942              9.194509       8.730859       0.466854       4.017400       6.099386       1.060638      12.753281           0.038066
          120              O      -2.757004       5.929570      11.593608      -0.547591      39.138173 0.61156239E+03  0.15158622E+05                                 9.170363                            7.689835       0.113122       2.103260                    0.992657      27.441340      72.861975       0.681495       0.362597      -1.137977      -0.019750       0.007072      -0.007317       0.022217       0.012159      -0.058257       0.011454      -0.076225      -0.070694      -0.085285       0.033322       0.051963             10.289347      15.352131      -4.049936      -1.338717       8.059236       1.337837       7.456673           0.041489
          121              O      -3.077239       7.687216       9.121005      -0.537800      30.708442 0.49542648E+03  0.11652832E+05                                 7.653582                            6.837473       0.807312       2.298982                    0.998218      27.557896      71.331408       0.735886       0.353870      -1.144669      -0.015826      -0.003950      -0.003556       0.016694       0.036542       0.091633      -0.039169      -0.072942      -0.086558      -0.132765       0.065543       0.067222              7.999000       8.855369       3.499800       0.036448       9.307311       0.342338       5.834321           0.011447
          122              O       7.338800       5.612301       8.620952      -0.583157      37.289875 0.62380185E+03  0.15581338E+05                                 8.853930                            7.785840       0.192782       2.105234                    0.993662      28.516236      76.689667       0.672903       0.364414      -1.133452       0.039614       0.018675       0.016234       0.046707      -0.025169       0.056824       0.021128      -0.101159       0.004262      -0.094913       0.036860       0.058053              9.442800       8.073441       0.163057       0.871257      10.368404       3.880466       9.886556           0.037670
          123              O       6.187568       3.608523       6.153221      -0.916528      43.188570 0.90395486E+03  0.24770472E+05                                 9.651764                            9.157357      -0.464867       1.859587                    0.992854      32.904561      92.654510       0.642530       0.347876      -1.146809      -0.032343       0.038549      -0.041883       0.065470      -0.007396       0.012027      -0.002217       0.110047      -0.133014      -0.045695      -0.033190       0.078885             10.162900      11.070535      -0.503393      -1.089898       8.731927       1.252391      10.686237           0.150837
          124              O      -0.690737       5.241639      14.022523      -0.914778      42.746222 0.89628831E+03  0.24498312E+05                                 9.569528                            9.108618      -0.449332       1.866125                    0.992675      32.780380      92.067302       0.645549       0.347127      -1.147888       0.041009       0.031259      -0.041882       0.066430       0.008238       0.001155      -0.014796      -0.109565      -0.132177      -0.046196      -0.032978       0.079175             10.056282       8.376279       0.290172       0.846502      10.993817       1.389822      10.798748           0.152001
          125              O      -2.786729      -0.302172      15.069616      -0.494588      33.086316 0.51757511E+03  0.12303674E+05                                 8.185895                            7.065552       0.446311       2.195510                    0.996651      27.249675      70.834567       0.712352       0.361701      -1.138787      -0.009118       0.012429      -0.069977       0.071655      -0.025514      -0.000077      -0.001994       0.052442       0.680493      -0.150010      -0.076832       0.226842              8.892969       5.829393       0.183240       0.309732       5.999741       0.115425      14.849773           0.032631
          126              O      -1.116490       2.137478      14.848662      -0.600746      37.697969 0.63826651E+03  0.16025749E+05                                 8.907178                            7.860435       0.243894       2.116002                    0.993958      28.794881      77.506030       0.671997       0.363013      -1.135147      -0.015970       0.045404      -0.018814       0.051677       0.029328       0.029272      -0.057327       0.091058      -0.003625      -0.096130       0.035961       0.060170              9.502502      10.039102      -0.162038       3.841591       8.150850      -0.787297      10.317553           0.037060
          127              O      -3.174252       2.805827      14.303979      -0.543062      32.454697 0.50389440E+03  0.11922455E+05                                 8.024372                            6.941064       0.632678       2.244607                    0.997553      27.669001      72.229079       0.721998       0.358545      -1.138993       0.012902      -0.016075      -0.004570       0.021113      -0.030830      -0.030363      -0.101123       0.066644      -0.089000      -0.135536       0.058220       0.077316              8.591436      10.433573      -4.152617       0.680702       9.125050      -0.375601       6.215685           0.010474
          128              O      -1.425957       3.215590      11.905708      -0.555415      39.220087 0.59971397E+03  0.14788598E+05                                 9.152151                            7.601628       0.170068       2.122488                    0.993356      27.340825      72.347480       0.687421       0.361327      -1.139269      -0.013361      -0.028853      -0.004209       0.032074      -0.028707       0.035354       0.036962       0.043790      -0.024835      -0.071159       0.022416       0.048743             10.279501       6.600347       1.856501       0.117648      16.289008       2.340221       7.949146           0.044805
          129              O      -1.176371       2.085128       9.990674      -0.553510      38.239460 0.55100432E+03  0.13302628E+05                                 8.961320                            7.243213       0.402589       2.198108                    0.995269      27.088163      70.922011       0.710534       0.357058      -1.142668      -0.014076      -0.004304       0.020366       0.025128      -0.030029      -0.011988       0.004739       0.083131       0.095811      -0.067254       0.020653       0.046600             10.163312       6.935009       1.168467      -3.605079       7.497921      -2.761616      16.057006           0.046192
          130              O       0.562873      -0.409613      14.946567      -0.534958      48.123172 0.72262838E+03  0.18686438E+05                                10.595818                            8.404884      -0.064232       2.017362                    0.995419      28.746960      78.122970       0.646123       0.366589      -1.134150      -0.027821      -0.021008      -0.108665       0.114120      -0.001504      -0.024573      -0.005760       0.032815       0.488423      -0.098075      -0.067471       0.165546             12.391524       7.022350      -0.573227      -0.874416       7.897186       1.762472      22.255036           0.048038
          131              O      -1.095150       8.211258      14.130957      -0.534567      33.450932 0.60401155E+03  0.14982700E+05                                 8.253529                            7.713255      -0.079580       2.041939                    0.991426      27.584149      74.197395       0.668498       0.369370      -1.128364       0.030166       0.005418       0.005591       0.031154       0.015253      -0.004862       0.053080       0.033391       0.010530      -0.064479       0.016634       0.047846              8.382120      10.685268       1.609809      -0.882125       8.146756      -1.084716       6.314337           0.048587
          132              O       1.067158       7.769068      14.259191      -0.553486      35.490197 0.58226858E+03  0.14316266E+05                                 8.619700                            7.542052       0.116059       2.089007                    0.994586      28.041408      75.175040       0.680006       0.366342      -1.130319      -0.023576      -0.008788       0.013150       0.028390      -0.057496       0.033024       0.034224       0.003135       0.026310      -0.085816       0.032681       0.053134              9.255429       8.746769      -3.653024       1.560581      11.031685      -2.801333       7.987832           0.039376
          133              O       0.040502       7.291371      11.565949      -0.559844      38.137189 0.61448980E+03  0.15263579E+05                                 8.998343                            7.719192       0.097230       2.095025                    0.993141      27.608950      73.608406       0.678116       0.363630      -1.136109       0.006882       0.024968      -0.007216       0.026886      -0.014636       0.006638      -0.057191       0.074341      -0.071571      -0.082000       0.023838       0.058163              9.839055       7.013151       2.846653      -1.167400      14.712066      -1.334083       7.791946           0.042564
          134              O       0.723784       8.238230       9.706075      -0.566696      32.279314 0.48633039E+03  0.11395497E+05                                 7.951924                            6.760680       0.524815       2.235157                    0.996299      26.969401      69.865330       0.741692       0.352436      -1.144878      -0.009504       0.005001       0.046319       0.047547      -0.037960      -0.005874       0.013696       0.084040       0.059310      -0.067827       0.017435       0.050391              8.590614       5.971180      -0.575179      -1.407479       8.190106       2.908202      11.610554           0.033196
          135              O       0.641581       4.821009       7.110423      -0.544676      48.379077 0.74326509E+03  0.19343037E+05                                10.608953                            8.503725      -0.046562       2.017966                    0.995640      29.007398      78.911509       0.645088       0.364843      -1.136258       0.019865      -0.036547      -0.102040       0.110193       0.000224       0.008068      -0.007505      -0.024464       0.514676      -0.098261      -0.073768       0.172029             12.295974       7.832149       0.430873      -1.473804       7.112388       0.656976      21.943385           0.053718
          136              O       3.660095       5.423484       6.344316      -0.539601      36.445746 0.58787771E+03  0.14477177E+05                                 8.785626                            7.581198       0.095381       2.088355                    0.993479      27.813776      74.427671       0.678405       0.366623      -1.131014       0.007673      -0.015400       0.010455       0.020133       0.056058      -0.039550       0.023497      -0.022511       0.014711      -0.083202       0.027057       0.056146              9.600578      11.128600       4.100233       2.582067       9.768622       1.544088       7.904512           0.039592
          137              O       3.246016       3.202202       6.268098      -0.539422      34.195204 0.62489281E+03  0.15617793E+05                                 8.362917                            7.831740      -0.088238       2.037541                    0.990934      27.735237      74.648523       0.665809       0.368080      -1.130446      -0.006597       0.027633      -0.000777       0.028421      -0.013877      -0.046821      -0.008284      -0.047600      -0.013733      -0.063471       0.027980       0.035491              8.531725       8.374196      -1.426534       1.180914      10.830347      -0.904740       6.390633           0.049534
          138              O       4.128503       4.249036       3.697276      -0.559057      38.366457 0.60955615E+03  0.15097214E+05                                 8.999867                            7.670124       0.169132       2.118205                    0.994016      27.522028      73.059448       0.683283       0.361928      -1.138448      -0.025372       0.005375      -0.015257       0.030090       0.033186       0.039727      -0.032196      -0.038827      -0.024510      -0.073632       0.028054       0.045579              9.891139      15.211488      -0.514948       2.272759       6.226666       0.353874       8.235263           0.043512
          139              O       2.922815       3.781773       1.847616      -0.525899      36.911065 0.52215937E+03  0.12432429E+05                                 8.756503                            7.040588       0.445688       2.220543                    0.995414      26.603190      69.070836       0.722615       0.355997      -1.144023      -0.003899       0.005049       0.013193       0.014654       0.021809       0.004587       0.013847      -0.109858       0.114824      -0.078269       0.024651       0.053618             10.036713       7.330962      -1.150926      -2.718216       6.763040       3.780703      16.016138           0.046865
          140              O       0.509188       1.488109       7.453168      -0.499435      33.632653 0.53134491E+03  0.12689183E+05                                 8.237416                            7.132273       0.574623       2.237976                    0.997518      27.165002      70.323181       0.714395       0.359013      -1.143161      -0.013505      -0.011516      -0.065803       0.068154       0.023318       0.000227       0.020139      -0.047337       0.700291      -0.150087      -0.084589       0.234675              8.937553       5.997628      -0.145180       0.201644       6.046803       0.805693      14.768228           0.034057
          141              O       9.072987       2.077735       2.194604      -0.575638      34.521567 0.51462409E+03  0.12235593E+05                                 8.350661                            6.972598       0.480243       2.216628                    0.996318      27.313554      71.378398       0.727178       0.354267      -1.142887       0.007538       0.005482       0.050418       0.051272       0.047850       0.008563       0.004371      -0.061115       0.068176      -0.068461       0.020518       0.047943              9.194505       8.730855       0.466854       4.017400       6.099384       1.060638      12.753276           0.038066
          142              O       8.204752       2.808209       4.121424      -0.547592      39.138037 0.61155983E+03  0.15158538E+05                                 9.170329                            7.689809       0.113145       2.103268                    0.992657      27.441310      72.861773       0.681497       0.362596      -1.137978       0.019749      -0.007071       0.007312       0.022215       0.012158      -0.058257       0.011455      -0.076222      -0.070689      -0.085283       0.033322       0.051961             10.289305      15.352062      -4.049913      -1.338712       8.059205       1.337834       7.456649           0.041489
          143              O       8.524987       1.050563       6.594027      -0.537790      30.708222 0.49542188E+03  0.11652694E+05                                 7.653531                            6.837429       0.807333       2.298989                    0.998219      27.557849      71.331120       0.735891       0.353868      -1.144671       0.015828       0.003950       0.003554       0.016696       0.036541       0.091633      -0.039168      -0.072942      -0.086559      -0.132764       0.065542       0.067222              7.998946       8.855303       3.499773       0.036447       9.307249       0.342334       5.834284           0.011443
          144              O      -1.891052       3.125478       7.094080      -0.583155      37.289864 0.62380164E+03  0.15581332E+05                                 8.853928                            7.785840       0.192777       2.105233                    0.993662      28.516232      76.689656       0.672903       0.364415      -1.133451      -0.039615      -0.018673      -0.016236       0.046708      -0.025171       0.056825       0.021127      -0.101158       0.004258      -0.094914       0.036862       0.058052              9.442799       8.073434       0.163056       0.871255      10.368403       3.880466       9.886559           0.037672
          145              O      -0.739820       5.129256       9.561811      -0.916527      43.188975 0.90396564E+03  0.24770844E+05                                 9.651820                            9.157407      -0.464860       1.859586                    0.992854      32.904779      92.655296       0.642529       0.347876      -1.146810       0.032349      -0.038542       0.041877       0.065464      -0.007400       0.012028      -0.002215       0.110050      -0.133011      -0.045694      -0.033193       0.078887             10.162963      11.070599      -0.503395      -1.089912       8.731979       1.252401      10.686310           0.150845
          146              O       6.138485       3.496140       1.692509      -0.914781      42.745895 0.89627935E+03  0.24497997E+05                                 9.569456                            9.108552      -0.449304       1.866135                    0.992674      32.780259      92.066713       0.645554       0.347126      -1.147890      -0.041001      -0.031263       0.041878       0.066424       0.008241       0.001155      -0.014798      -0.109565      -0.132176      -0.046196      -0.032979       0.079175             10.056202       8.376221       0.290173       0.846489      10.993740       1.389796      10.798644           0.151999

******************************************************
Auxiliary information for the entire system
The total spin magnetic moment of the unit cell is   49.992249
The total net atomic charge of the unit cell is   0.000001
Accuracy of reproducing the electrostatic potential in the unit cell:
  The inner radius (bohr) =    5.0000
  The outer radius (bohr) =   12.0000
  Valid grid points have density less than (e/(bohr^3)) =    0.0001
  The number of valid grid points were=        29420
  The rms potential error without charges in kcal/mol is=      8.20406
  The rms potential error with partial charges in kcal/mol is=      1.62229
  The RRMSE value at monopole order=      0.19774
  The rms potential error with partial charges and cloud penetration in kcal/mol is=      1.62890
  The RRMSE value at monopole order with cloud penetration is=      0.19855
  The rms potential error with partial charges and atomic dipoles in kcal/mol is=      0.30070
  The RRMSE value at dipole order=      0.03665
  The rms potential error with partial charges, atomic dipoles and cloud penetration in kcal/mol is=      0.29715
  The RRMSE value at dipole order with cloud penetration=      0.03622

******************************************************
The electron densities and ab initio electrostatic potential were computed in VASP using the PBE functional and
projector augmented wave method. See the main text of the journal article for a description of computational details.
The atomic charges, dipoles, and quadrupoles were computed with the DDEC6 method as described in
(a) T. A. Manz and N. Gabaldon Limas, RSC Adv. 6 (2016) 47771-47801 DOI: 10.1039/c6ra04656h
(b) N. Gabaldon Limas and T. A. Manz, RSC Adv. 8 (2018) 2678-2707 DOI: 10.1039/c7ra11829e.
For each atom in the material, the electron cloud parameters were fit to the spherically averaged atom-in-material
electron density using radial positions for which this density was between 10^-4 and 10^-2 electrons per cubic bohr.
The polarizabilities, dispersion coefficients, and quantum Drude oscillator (QDO) parameters were fit using the MCLF method.
The magnetic structure of the system was optimized in VASP from the default ferromagnetic initial guess using spin polarization.
The atomic spin moments (ASMs) were computed on this optimized magnetic structure using the DDEC6 partition as inputs
to the method of T. A. Manz and D. S. Sholl, J. Chem. Theory Comput. 7 (2011) 4146-4164 DOI: 10.1021/ct200539n.
The RMSE and RRMSE were computed using a uniform grid with Ewald summation.
