# Supplementary material for: A collection of forcefield precursors for metal–organic frameworks
Source: RSC Adv. 2019 Nov 13;9(63):36492–507. doi: 10.1039/c9ra07327b (PMC9075174; doi:10.1039/c9ra07327b)
Supplement: RA-009-C9RA07327B-s6229 [file RA-009-C9RA07327B-s6229.xyz]

  228
jmolscript: load "" {1 1 1} spacegroup "x,y,z" unitcell [{      7.036000     0.000000     0.000000 }, {      0.000000    15.892100     0.000000 }, {      0.000000     0.000000    26.561000 }]
Cd     4.172489     8.260873    26.180646     1.063662
Cd     2.441211    11.982326    26.499910     1.092622
Cd     1.946158     8.081292    23.548717     1.128560
Cd     6.381511     7.631227    12.900146     1.063662
Cd     1.076789     3.909774    13.219410     1.092622
Cd     1.571842     7.810808    10.268217     1.128560
Cd     2.863511     0.314823    13.660854     1.063662
Cd     4.594789     4.036276    13.341590     1.092622
Cd     5.089842     0.135242    16.292783     1.128560
Cd     0.654489    15.577277     0.380354     1.063662
Cd     5.959211    11.855824     0.061090     1.092622
Cd     5.464158    15.756858     3.012283     1.128560
P      0.658570     8.892583    -0.000266     1.326964
P      4.197678    10.675041    23.930133     1.274467
P      2.859430     6.999517    13.280234     1.326964
P      6.356322     5.217059    10.649633     1.274467
P      6.377430     0.946533    13.280766     1.326964
P      2.838322     2.728991    15.911367     1.274467
P      4.176570    14.945567     0.000266     1.326964
P      0.679678    13.163109     2.630867     1.274467
H      6.378838     6.728715     1.606940     0.248192
H      3.534183    12.589722    21.801269     0.274196
H      0.178011     8.661195     2.255029     0.158167
H      1.633759     8.162183     1.973482     0.157183
H      0.566398     6.186795    26.340544     0.122750
H      1.761814     5.795849     0.719803     0.111482
H      6.313403     4.478394     0.666681     0.114296
H      0.607910     3.885618     0.084995     0.120299
H      1.537366     3.869726     2.241748     0.092708
H      6.059403     4.737435     3.147478     0.111978
H      0.228670     4.384630     4.087738     0.119461
H      1.463488     6.153421     3.251066     0.117329
H      0.082321     6.706466     3.747757     0.110544
H      3.744559    10.325097    21.679088     0.157426
H      5.286850    10.480840    21.886264     0.169669
H      5.350174    11.892058    19.843723     0.124002
H      3.804365    11.648909    19.718886     0.115425
H      3.418089    13.967567    19.732167     0.112938
H      4.394686    13.606816    18.555515     0.129562
H      6.232489    14.253624    19.830443     0.095809
H      5.996079    15.121333    21.947354     0.135175
H      4.439012    14.960823    21.875640     0.101819
H      5.263632    13.230173    23.161192     0.131181
H      6.281741    12.823335    22.037662     0.122283
H      4.175162     9.163385    14.887440     0.248192
H     -0.016183     3.302378     8.520769     0.274196
H      3.339989     7.230906    15.535529     0.158167
H      1.884241     7.729917    15.253982     0.157183
H      2.951602     9.705305    13.060044     0.122750
H      1.756186    10.096251    14.000303     0.111482
H      4.240597    11.413706    13.947181     0.114296
H      2.910090    12.006482    13.365495     0.120299
H      1.980634    12.022374    15.522248     0.092708
H      4.494597    11.154665    16.427978     0.111979
H      3.289330    11.507470    17.368238     0.119460
H      2.054512     9.738679    16.531566     0.117329
H      3.435679     9.185634    17.028257     0.110544
H      6.809441     5.567003     8.398588     0.157426
H      5.267150     5.411260     8.605764     0.169669
H      5.203826     4.000042     6.563223     0.124003
H      6.749635     4.243191     6.438386     0.115425
H      0.099911     1.924533     6.451667     0.112937
H      6.159314     2.285284     5.275015     0.129562
H      4.321511     1.638476     6.549943     0.095809
H      4.557921     0.770767     8.666854     0.135175
H      6.114988     0.931277     8.595140     0.101819
H      5.290368     2.661927     9.880692     0.131181
H      4.272259     3.068765     8.757162     0.122283
H      0.657162    14.674765    11.673560     0.248192
H      3.501817     4.643672    18.040231     0.274196
H      6.857989     0.715144    11.025471     0.158167
H      5.402241     0.216133    11.307018     0.157183
H      6.469602    14.132845    13.500956     0.122750
H      5.274186    13.741899    12.560697     0.111482
H      0.722597    12.424444    12.613819     0.114296
H      6.428090    11.831668    13.195505     0.120299
H      5.498634    11.815776    11.038752     0.092708
H      0.976597    12.683485    10.133021     0.111978
H      6.807330    12.330680     9.192762     0.119461
H      5.572512    14.099471    10.029434     0.117329
H      6.953679    14.652516     9.532743     0.110544
H      3.291441     2.379047    18.162412     0.157426
H      1.749150     2.534790    17.955236     0.169669
H      1.685826     3.946008    19.997777     0.124002
H      3.231635     3.702859    20.122614     0.115425
H      3.617911     6.021517    20.109333     0.112938
H      2.641314     5.660766    21.285985     0.129562
H      0.803511     6.307574    20.011057     0.095809
H      1.039921     7.175283    17.894146     0.135175
H      2.596988     7.014773    17.965860     0.101820
H      1.772368     5.284123    16.680308     0.131181
H      0.754259     4.877285    17.803838     0.122283
H      2.860838     1.217335    24.954059     0.248192
H      0.016183    11.248428     4.759731     0.274196
H      3.696011    15.176955    24.305971     0.158167
H      5.151759    15.675967    24.587518     0.157183
H      4.084398     1.759255     0.220456     0.122750
H      5.279814     2.150201    25.841197     0.111482
H      2.795403     3.467656    25.894319     0.114296
H      4.125910     4.060432    26.476005     0.120299
H      5.055366     4.076324    24.319252     0.092709
H      2.541403     3.208615    23.413521     0.111979
H      3.746670     3.561420    22.473262     0.119460
H      4.981488     1.792629    23.309934     0.117329
H      3.600321     1.239584    22.813243     0.110544
H      0.226559    13.513053     4.881912     0.157426
H      1.768850    13.357310     4.674736     0.169669
H      1.832174    11.946092     6.717277     0.124003
H      0.286365    12.189241     6.842114     0.115425
H      6.936089     9.870583     6.828833     0.112938
H      0.876686    10.231334     8.005485     0.129562
H      2.714489     9.584526     6.730557     0.095809
H      2.478079     8.716817     4.613646     0.135175
H      0.921012     8.877327     4.685360     0.101820
H      1.745632    10.607977     3.399808     0.131181
H      2.763741    11.014815     4.523338     0.122283
C      0.718376     8.128809     1.652094    -0.401986
C      0.795068     5.827633     0.650744    -0.076254
C      0.239224     4.448199     0.783549    -0.220019
C      0.562880     3.836353     2.143473    -0.115827
C     -0.009147     4.732667     3.213881    -0.226419
C      0.508703     6.145475     3.081076    -0.078422
C      0.166050     2.331371     2.156753     0.644640
C      4.424237    10.854304    22.125313    -0.398770
C      4.481932    12.236917    20.093396    -0.088765
C      4.306032    13.637011    19.519679    -0.243921
C      5.347360    14.576234    20.098709    -0.114501
C      5.280518    14.566699    21.596749    -0.236358
C      5.394501    13.179319    22.202340    -0.081715
C      5.165831     0.108066    19.540928     0.619379
C      2.799624     7.763291    14.932594    -0.401986
C      2.722932    10.064467    13.931244    -0.076254
C      3.278776    11.443901    14.064049    -0.220019
C      2.955120    12.055747    15.423973    -0.115827
C      3.527147    11.159433    16.494381    -0.226419
C      3.009297     9.746625    16.361576    -0.078422
C      3.351950    13.560729    15.437253     0.644640
C      6.129763     5.037796     8.844813    -0.398770
C      6.072068     3.655183     6.812896    -0.088765
C      6.247968     2.255089     6.239179    -0.243921
C      5.206640     1.315866     6.818209    -0.114501
C      5.273482     1.325401     8.316249    -0.236358
C      5.159499     2.712781     8.921840    -0.081715
C      5.388169    15.784034     6.260428     0.619379
C      6.317624     0.182759    11.628406    -0.401986
C      6.240932    13.773683    12.629755    -0.076254
C      6.796776    12.394249    12.496950    -0.220019
C      6.473120    11.782403    11.137027    -0.115827
C      0.009147    12.678717    10.066619    -0.226419
C      6.527297    14.091525    10.199424    -0.078422
C      6.869950    10.277421    11.123747     0.644640
C      2.611763     2.908254    17.716187    -0.398769
C      2.554068     4.290867    19.748103    -0.088765
C      2.729968     5.690961    20.321821    -0.243921
C      1.688640     6.630184    19.742791    -0.114501
C      1.755482     6.620649    18.244751    -0.236358
C      1.641499     5.233269    17.639160    -0.081714
C      1.870169     8.054116    20.300572     0.619379
C      4.236376    15.709341    24.908906    -0.401986
C      4.313068     2.118417    25.910256    -0.076254
C      3.757224     3.497851    25.777451    -0.220019
C      4.080880     4.109697    24.417527    -0.115827
C      3.508853     3.213383    23.347119    -0.226418
C      4.026703     1.800575    23.479924    -0.078422
C      3.684050     5.614679    24.404247     0.644640
C      0.906237    12.983846     4.435687    -0.398769
C      0.963932    11.601233     6.467603    -0.088765
C      0.788032    10.201139     7.041321    -0.243921
C      1.829360     9.261916     6.462291    -0.114501
C      1.762518     9.271451     4.964251    -0.236358
C      1.876501    10.658831     4.358660    -0.081714
C      1.647831     7.837984     7.020072     0.619379
N      0.246260     6.711234     1.718497     0.053281
N      4.355284    12.255988    21.596749     0.049953
N      3.271740     9.180866    14.998997     0.053281
N      6.198716     3.636112     8.316249     0.049953
N      6.789740    14.657284    11.562003     0.053281
N      2.680716     4.309938    18.244751     0.049953
N      3.764260     1.234816    24.842503     0.053281
N      0.837284    11.582162     4.964251     0.049953
Cl     4.174459     6.957561     1.836693    -0.618969
Cl     4.094952    10.366576     1.113172    -0.493580
Cl     6.379541     8.934539    15.117193    -0.618968
Cl     6.459048     5.525524    14.393672    -0.493580
Cl     2.861541    14.903611    11.443807    -0.618968
Cl     2.941048     2.420526    12.167328    -0.493580
Cl     0.656459     0.988489    24.724307    -0.618969
Cl     0.576952    13.471574    25.447828    -0.493580
O      6.410500     8.416456    25.950097    -0.788573
O      0.734558    10.407736     0.188583    -0.777976
O      1.888462     8.359245    25.809324    -0.800291
O      6.181830     2.021475     2.799529    -0.602086
O      0.851356     1.586032     1.487416    -0.559523
O      3.934531     9.179277    24.074890    -0.767855
O      5.495116    11.092686    24.584862    -0.777471
O      2.992411    11.513826    24.364405    -0.807747
O      4.619134     0.263809    18.470519    -0.612083
O      5.749819     1.012327    20.196984    -0.618295
O      4.143500     7.475644    12.669597    -0.788573
O      2.783442     5.484364    13.469083    -0.777976
O      1.629538     7.532855    12.528824    -0.800291
O      4.372170    13.870625    16.080029    -0.602086
O      2.666644    14.306068    14.767916    -0.559523
O      6.619469     6.712823    10.794390    -0.767855
O      5.058884     4.799414    11.304362    -0.777471
O      0.525589     4.378274    11.083905    -0.807747
O      5.934866    15.628291     5.190019    -0.612083
O      4.804181    14.879773     6.916484    -0.618294
O      0.625500     0.470406    13.891403    -0.788573
O      6.301442     2.461686    13.091917    -0.777976
O      5.147538     0.413195    14.032176    -0.800291
O      0.854170     9.967525    10.480971    -0.602086
O      6.184644     9.532082    11.793084    -0.559523
O      3.101469     1.233227    15.766610    -0.767855
O      1.540884     3.146636    15.256638    -0.777471
O      4.043589     3.567776    15.477095    -0.807747
O      2.416866     8.209859    21.370981    -0.612083
O      1.286181     8.958377    19.644516    -0.618295
O      2.892500    15.421694     0.610903    -0.788573
O      4.252558    13.430414    26.372417    -0.777976
O      5.406462    15.478905     0.751676    -0.800291
O      2.663830     5.924575    23.761471    -0.602086
O      4.369356     6.360018    25.073584    -0.559523
O      0.416531    14.658873     2.486110    -0.767855
O      1.977116    12.745464     1.976138    -0.777471
O      6.510411    12.324324     2.196595    -0.807747
O      1.101134     7.682241     8.090481    -0.612083
O      2.231819     6.933723     6.364016    -0.618294

The following XYZ coordinates are in angstroms. Other properties are in atomic units.
The sperically averaged electron density of each atom fit to a function of the form exp(a - br)
eigen_1, eigen_2 and eigen_3 are the three eigenvalues of traceless quadrupole moment tensor
  atom number  atomic symbol              X              Y              Z     net charge C6 coefficient C8 coefficient C10 coefficient fluctuating dipole atomic polarizability isotropic forcefield polarizability              a              b squared Pearson coefficient          <r^3>          <r^4>         wp_QDO          m_QDO          q_QDO       dipole_x       dipole_y       dipole_z         dipole            Qxy            Qxz            Qyz     Q(x^2-y^2)  Q(3z^2 - R^2)        eigen_1        eigen_2        eigen_3 static polarizability      alpha(xx)      alpha(xy)      alpha(xz)      alpha(yy)      alpha(yz)      alpha(zz) atomic spin moment
            1             Cd       4.172489       8.260873      26.180646       1.063662     133.304033 0.32333221E+04  0.11568380E+06                                21.967348                           19.463843       0.421214       1.870422                    0.998954      76.378590     207.431881       0.389622       0.439379      -1.139402       0.038068      -0.020625      -0.074032       0.085763      -0.013881      -0.037991      -0.003238       0.098501      -0.016380      -0.050652      -0.021260       0.071912             24.793768      31.490758       0.289244       2.041487      24.867529      -0.393285      18.023018          -0.000005
            2             Cd       2.441211      11.982326      26.499910       1.092622     125.531591 0.31235807E+04  0.11087098E+06                                21.284240                           19.193610       0.342367       1.854696                    0.998885      75.609062     204.973580       0.390166       0.442274      -1.136772       0.003130       0.014726      -0.001687       0.015149       0.065503       0.025030       0.013730       0.005193       0.224326      -0.103264       0.015461       0.087803             23.928029      29.857494       1.866069      -4.373380      23.208452       2.188413      18.718139          -0.000005
            3             Cd       1.946158       8.081292      23.548717       1.128560     122.134568 0.30685942E+04  0.10708439E+06                                18.701527                           17.172227       0.819231       2.014968                    0.999274      71.462484     184.378475       0.487051       0.360367      -1.211603       0.009146       0.017775       0.008002       0.021531      -0.005321       0.015246       0.012526       0.121182      -0.197771      -0.071236      -0.023901       0.095136             20.077462      14.952906       0.154031      -1.283570      17.055584       2.708466      28.223895          -0.000012
            4             Cd       6.381511       7.631227      12.900146       1.063662     133.304032 0.32333222E+04  0.11568381E+06                                21.967348                           19.463843       0.421214       1.870422                    0.998954      76.378590     207.431883       0.389622       0.439379      -1.139402      -0.038068       0.020625      -0.074032       0.085763      -0.013881       0.037991       0.003238       0.098501      -0.016380      -0.050652      -0.021260       0.071912             24.793768      31.490757       0.289244      -2.041487      24.867529       0.393285      18.023018          -0.000004
            5             Cd       1.076789       3.909774      13.219410       1.092622     125.531589 0.31235807E+04  0.11087098E+06                                21.284239                           19.193610       0.342367       1.854696                    0.998885      75.609059     204.973569       0.390166       0.442274      -1.136772      -0.003130      -0.014726      -0.001687       0.015149       0.065503      -0.025030      -0.013730       0.005193       0.224326      -0.103264       0.015461       0.087803             23.928028      29.857493       1.866069       4.373380      23.208452      -2.188412      18.718139          -0.000003
            6             Cd       1.571842       7.810808      10.268217       1.128560     122.134545 0.30685935E+04  0.10708436E+06                                18.701524                           17.172225       0.819231       2.014968                    0.999274      71.462480     184.378457       0.487051       0.360367      -1.211603      -0.009146      -0.017775       0.008002       0.021531      -0.005321      -0.015246      -0.012526       0.121182      -0.197771      -0.071236      -0.023901       0.095137             20.077459      14.952904       0.154031       1.283569      17.055582      -2.708466      28.223890          -0.000009
            7             Cd       2.863511       0.314823      13.660854       1.063662     133.304033 0.32333222E+04  0.11568381E+06                                21.967348                           19.463843       0.421214       1.870422                    0.998954      76.378590     207.431882       0.389622       0.439379      -1.139402      -0.038068      -0.020625       0.074032       0.085763       0.013881      -0.037991       0.003238       0.098501      -0.016380      -0.050652      -0.021260       0.071912             24.793768      31.490757      -0.289244       2.041487      24.867529       0.393286      18.023018          -0.000004
            8             Cd       4.594789       4.036276      13.341590       1.092622     125.531593 0.31235808E+04  0.11087099E+06                                21.284240                           19.193611       0.342367       1.854696                    0.998885      75.609064     204.973589       0.390166       0.442274      -1.136772      -0.003130       0.014726       0.001687       0.015149      -0.065503       0.025030      -0.013730       0.005193       0.224326      -0.103264       0.015461       0.087803             23.928029      29.857495      -1.866069      -4.373380      23.208453      -2.188413      18.718140          -0.000003
            9             Cd       5.089842       0.135242      16.292783       1.128560     122.134561 0.30685940E+04  0.10708438E+06                                18.701526                           17.172226       0.819231       2.014968                    0.999274      71.462482     184.378469       0.487051       0.360367      -1.211603      -0.009146       0.017774      -0.008002       0.021531       0.005321       0.015246      -0.012526       0.121182      -0.197771      -0.071236      -0.023901       0.095137             20.077461      14.952905      -0.154031      -1.283569      17.055583      -2.708466      28.223893          -0.000009
           10             Cd       0.654489      15.577277       0.380354       1.063662     133.304027 0.32333220E+04  0.11568380E+06                                21.967348                           19.463843       0.421214       1.870422                    0.998954      76.378587     207.431872       0.389622       0.439379      -1.139402       0.038068       0.020625       0.074032       0.085763       0.013881       0.037991      -0.003238       0.098501      -0.016380      -0.050652      -0.021260       0.071912             24.793767      31.490756      -0.289245      -2.041487      24.867528      -0.393285      18.023018          -0.000005
           11             Cd       5.959211      11.855824       0.061090       1.092622     125.531593 0.31235808E+04  0.11087099E+06                                21.284240                           19.193611       0.342367       1.854696                    0.998885      75.609062     204.973580       0.390166       0.442274      -1.136772       0.003130      -0.014726       0.001687       0.015149      -0.065503      -0.025030       0.013730       0.005193       0.224326      -0.103264       0.015461       0.087803             23.928029      29.857494      -1.866069       4.373380      23.208453       2.188413      18.718139          -0.000005
           12             Cd       5.464158      15.756858       3.012283       1.128560     122.134544 0.30685935E+04  0.10708436E+06                                18.701524                           17.172225       0.819231       2.014968                    0.999274      71.462478     184.378453       0.487051       0.360367      -1.211603       0.009146      -0.017775      -0.008002       0.021531       0.005321      -0.015246       0.012526       0.121182      -0.197771      -0.071236      -0.023901       0.095137             20.077459      14.952904      -0.154031       1.283569      17.055582       2.708466      28.223890          -0.000011
           13              P       0.658570       8.892583      -0.000266       1.326964      66.364383 0.10835858E+04  0.31833071E+05                                13.879192                           10.955544       0.227975       1.862020                    0.999638      49.648746     156.707299       0.501944       0.415371      -1.070754       0.026966       0.054374      -0.068449       0.091482      -0.015821       0.009313      -0.002308       0.018087       0.018397      -0.021572       0.000620       0.020952             16.228189      19.060801       0.083143      -1.013691      17.963139      -0.660251      11.660627          -0.000007
           14              P       4.197678      10.675041      23.930133       1.274467      67.145592 0.12370346E+04  0.37366135E+05                                13.493186                           11.268915       0.301247       1.872229                    0.999757      50.644209     159.310000       0.526740       0.384958      -1.097094       0.007869      -0.042964       0.054574       0.069901      -0.036309      -0.012106       0.005656      -0.029441      -0.039733      -0.034918      -0.013047       0.047966             15.010253      13.763592       1.602238      -0.293949      15.683889      -0.809280      15.583277          -0.000003
           15              P       2.859430       6.999517      13.280234       1.326964      66.364385 0.10835858E+04  0.31833072E+05                                13.879192                           10.955544       0.227976       1.862020                    0.999638      49.648745     156.707292       0.501944       0.415371      -1.070754      -0.026966      -0.054374      -0.068449       0.091482      -0.015821      -0.009313       0.002308       0.018087       0.018397      -0.021572       0.000620       0.020952             16.228189      19.060801       0.083143       1.013691      17.963140       0.660251      11.660626          -0.000006
           16              P       6.356322       5.217059      10.649633       1.274467      67.145592 0.12370347E+04  0.37366135E+05                                13.493185                           11.268915       0.301247       1.872229                    0.999757      50.644205     159.309979       0.526740       0.384958      -1.097094      -0.007870       0.042964       0.054574       0.069901      -0.036309       0.012106      -0.005656      -0.029441      -0.039733      -0.034918      -0.013048       0.047966             15.010252      13.763591       1.602238       0.293949      15.683888       0.809280      15.583276          -0.000002
           17              P       6.377430       0.946533      13.280766       1.326964      66.364388 0.10835859E+04  0.31833075E+05                                13.879192                           10.955544       0.227976       1.862020                    0.999638      49.648747     156.707299       0.501944       0.415371      -1.070754      -0.026966       0.054374       0.068449       0.091482       0.015821       0.009313       0.002308       0.018087       0.018396      -0.021572       0.000620       0.020952             16.228189      19.060801      -0.083143      -1.013690      17.963140       0.660252      11.660626          -0.000006
           18              P       2.838322       2.728991      15.911367       1.274467      67.145594 0.12370347E+04  0.37366136E+05                                13.493186                           11.268915       0.301247       1.872229                    0.999757      50.644208     159.309994       0.526740       0.384958      -1.097094      -0.007870      -0.042964      -0.054574       0.069901       0.036309      -0.012106      -0.005656      -0.029441      -0.039733      -0.034918      -0.013047       0.047966             15.010253      13.763592      -1.602238      -0.293950      15.683889       0.809281      15.583278          -0.000002
           19              P       4.176570      14.945567       0.000266       1.326964      66.364386 0.10835858E+04  0.31833073E+05                                13.879192                           10.955544       0.227976       1.862020                    0.999638      49.648746     156.707296       0.501944       0.415371      -1.070754       0.026966      -0.054374       0.068449       0.091482       0.015821      -0.009313      -0.002308       0.018087       0.018396      -0.021572       0.000620       0.020952             16.228189      19.060801      -0.083143       1.013691      17.963139      -0.660251      11.660627          -0.000007
           20              P       0.679678      13.163109       2.630867       1.274467      67.145593 0.12370347E+04  0.37366135E+05                                13.493185                           11.268915       0.301247       1.872229                    0.999757      50.644206     159.309984       0.526740       0.384958      -1.097094       0.007869       0.042964      -0.054574       0.069901       0.036309       0.012106       0.005656      -0.029441      -0.039733      -0.034918      -0.013047       0.047966             15.010252      13.763591      -1.602238       0.293950      15.683888      -0.809280      15.583278          -0.000003
           21              H       6.378838       6.728715       1.606940       0.248192       0.583424 0.40300615E+01  0.34559159E+02                                 1.321683                            1.308416      -1.309491       2.326363                    0.995937       3.240304       9.541341       0.448377       1.592983      -0.647324      -0.031323       0.000109      -0.007450       0.032197       0.001589       0.002108       0.000792      -0.011332       0.006006      -0.007311       0.002038       0.005273              1.333491       1.657723      -0.028569       0.084231       1.196881      -0.001494       1.145870          -0.000002
           22              H       3.534183      12.589722      21.801269       0.274196       0.609918 0.42736835E+01  0.36136192E+02                                 1.246502                            1.260353      -1.017241       2.516366                    0.999189       2.513437       6.690474       0.519700       1.393842      -0.688819      -0.047841       0.016085       0.010757       0.051606      -0.004379       0.000221       0.003781       0.014454      -0.031515      -0.012074      -0.001656       0.013730              1.233280       1.368891      -0.094749      -0.106507       1.174998       0.018664       1.155952           0.000002
           23              H       0.178011       8.661195       2.255029       0.158167       0.980131 0.76589166E+01  0.75276903E+02                                 1.715884                            1.686150      -1.121327       2.372783                    0.994974       3.526612      10.275420       0.447667       1.392055      -0.685854      -0.014281       0.021560       0.015000       0.029896       0.000453      -0.005588       0.007726      -0.013638      -0.029717      -0.014709       0.000358       0.014351              1.734305       1.597282      -0.215427      -0.149895       1.884391       0.298771       1.721243          -0.000001
           24              H       1.633759       8.162183       1.973482       0.157183       0.863389 0.66926904E+01  0.64475152E+02                                 1.644789                            1.628304      -1.440186       2.214294                    0.991530       3.833208      11.562509       0.427970       1.485599      -0.665628       0.026369       0.004228       0.007705       0.027795       0.005154       0.002149       0.003921      -0.010919      -0.029753      -0.010801      -0.002515       0.013315              1.655160       1.956559       0.101781       0.142066       1.503521       0.056417       1.505399          -0.000001
           25              H       0.566398       6.186795      26.340544       0.122750       1.011674 0.78159661E+01  0.77004412E+02                                 1.726816                            1.682129      -1.024201       2.395586                    0.996291       3.639400      10.524090       0.457937       1.357586      -0.692021      -0.009596       0.004354      -0.037702       0.039147      -0.002448       0.003492       0.003486      -0.003283       0.041477      -0.010778      -0.004060       0.014837              1.742837       1.466629      -0.064566       0.118863       1.722524      -0.342735       2.039357          -0.000003
           26              H       1.761814       5.795849       0.719803       0.111482       0.915399 0.70900744E+01  0.68438124E+02                                 1.633541                            1.615087      -1.101345       2.352579                    0.994309       3.724121      10.796426       0.459924       1.379661      -0.686548       0.032534      -0.006679      -0.003405       0.033387      -0.002899      -0.006075       0.007518       0.004296      -0.007236      -0.009838      -0.001262       0.011101              1.645370       2.128280      -0.016724      -0.062855       1.436021       0.018669       1.371809          -0.000003
           27              H       6.313403       4.478394       0.666681       0.114296       0.890898 0.66731043E+01  0.63104209E+02                                 1.577028                            1.544466      -0.816193       2.485116                    0.997655       3.533593       9.962843       0.483187       1.340479      -0.695240      -0.025361       0.001066      -0.000609       0.025390       0.005644       0.002730      -0.003783       0.002929      -0.004212      -0.008288       0.001751       0.006537              1.598018       2.091571       0.069502       0.197335       1.356586       0.045485       1.345898          -0.000003
           28              H       0.607910       3.885618       0.084995       0.120299       1.053172 0.81315327E+01  0.80775302E+02                                 1.757923                            1.701574      -1.036429       2.376681                    0.996478       3.712889      10.722295       0.461785       1.335243      -0.696058       0.011467      -0.015230      -0.015489       0.024563      -0.000203      -0.003688      -0.002141      -0.001948       0.007216      -0.004597      -0.000471       0.005068              1.779725       1.675386      -0.204847      -0.270265       1.840484       0.389196       1.823305          -0.000003
           29              H       1.537366       3.869726       2.241748       0.092708       1.159047 0.96806612E+01  0.98957816E+02                                 1.780100                            1.783442      -0.817261       2.472777                    0.998032       3.601077      10.046491       0.486314       1.232096      -0.720889       0.034899       0.005384       0.003593       0.035495      -0.005056       0.002926       0.000571       0.012067       0.010585      -0.009818       0.002101       0.007717              1.771728       2.146357      -0.026518       0.018932       1.626804       0.013829       1.542022          -0.000003
           30              H       6.059403       4.737435       3.147478       0.111978       1.204248 0.10099045E+02  0.10500122E+03                                 1.864289                            1.850924      -1.145160       2.322169                    0.994971       3.769018      10.828285       0.463088       1.272121      -0.710595      -0.024941      -0.001851      -0.006511       0.025843       0.001957      -0.003675       0.004224       0.009266       0.001107      -0.008188       0.001553       0.006636              1.855011       2.301801       0.022092       0.025307       1.620940      -0.036337       1.642291          -0.000001
           31              H       0.228670       4.384630       4.087738       0.119461       1.000865 0.72163461E+01  0.68631425E+02                                 1.625707                            1.546036      -0.577204       2.598691                    0.999917       3.294220       8.901966       0.518498       1.242090      -0.718511       0.011459      -0.014692       0.020524       0.027720      -0.004372       0.003743      -0.006125      -0.004398       0.006166      -0.005922      -0.004273       0.010195              1.669160       1.285497      -0.014124       0.085242       1.503187      -0.361081       2.218798           0.000001
           32              H       1.463488       6.153421       3.251066       0.117329       1.062566 0.86302903E+01  0.86694045E+02                                 1.752420                            1.742642      -0.986941       2.411295                    0.996469       3.620014      10.386527       0.462083       1.319539      -0.700705       0.033810      -0.009005       0.012667       0.037211      -0.001969       0.006975      -0.008652       0.006312       0.003621      -0.010903      -0.001568       0.012471              1.744410       2.115749       0.081948       0.157469       1.558835       0.046507       1.558645          -0.000001
           33              H       0.082321       6.706466       3.747757       0.110544       1.143598 0.88930440E+01  0.89312812E+02                                 1.793509                            1.732747      -0.754455       2.514362                    0.998896       3.499179       9.788387       0.481717       1.266051      -0.713485      -0.016305       0.010317       0.029790       0.035493      -0.005846      -0.009034       0.000854      -0.006137       0.035891      -0.014728      -0.001039       0.015766              1.817221       1.518301      -0.137884      -0.222712       1.917508       0.426358       2.015855           0.000001
           34              H       3.744559      10.325097      21.679088       0.157426       1.002376 0.76569840E+01  0.75263986E+02                                 1.726201                            1.669296      -1.340494       2.254318                    0.994809       3.690159      10.757431       0.456600       1.364710      -0.689165      -0.014867      -0.020517      -0.009430       0.027035      -0.007768       0.003563      -0.000742      -0.013243      -0.024565      -0.010382      -0.004130       0.014512              1.747329       1.765505       0.439434       0.216821       1.875107       0.147840       1.601376           0.000003
           35              H       5.286850      10.480840      21.886264       0.169669       0.894085 0.69190003E+01  0.65671902E+02                                 1.565037                            1.564734      -0.805835       2.529540                    0.999395       3.183460       8.836514       0.486296       1.326993      -0.700738       0.024013      -0.018499      -0.001642       0.030357      -0.004606       0.001182      -0.004527      -0.011480      -0.041127      -0.014478      -0.000495       0.014972              1.553217       1.766602      -0.201700      -0.083980       1.506533      -0.004636       1.386517           0.000002
           36              H       5.350174      11.892058      19.843723       0.124002       0.985506 0.77341046E+01  0.74431487E+02                                 1.581611                            1.583192      -0.673738       2.566333                    0.999838       3.183976       8.501436       0.523686       1.215314      -0.726410       0.029757      -0.006304      -0.019916       0.036357      -0.004559      -0.007953       0.001144       0.008952       0.024917      -0.010824      -0.002910       0.013734              1.563673       1.770232      -0.203563      -0.153941       1.456879       0.072296       1.463907           0.000006
           37              H       3.804365      11.648909      19.718886       0.115425       1.018083 0.75418580E+01  0.72238363E+02                                 1.614361                            1.557607      -0.711037       2.535468                    0.999682       3.306140       8.851619       0.530088       1.206337      -0.726626      -0.023716      -0.015454      -0.020246       0.034802       0.003609       0.000620       0.003984       0.003902       0.011665      -0.006995       0.000718       0.006277              1.630149       1.581521       0.361335       0.266283       1.660927       0.219878       1.647998           0.000004
           38              H       3.418089      13.967567      19.732167       0.112938       0.996090 0.78582294E+01  0.75463363E+02                                 1.544141                            1.555024      -0.645200       2.559845                    0.999779       3.234360       8.455549       0.552731       1.153933      -0.740411      -0.020797       0.016469       0.003716       0.026787      -0.003076       0.000042       0.001702       0.000448      -0.021510      -0.007464       0.000702       0.006762              1.520048       1.753526      -0.173203      -0.087230       1.417597       0.034835       1.389021           0.000008
           39              H       4.394686      13.606816      18.555515       0.129562       1.036931 0.74915289E+01  0.72423302E+02                                 1.686965                            1.588741      -1.208969       2.299324                    0.994824       3.608724      10.059228       0.501454       1.263475      -0.710463       0.008435       0.002671      -0.026989       0.028402      -0.000775      -0.001833       0.001202       0.007443       0.001310      -0.004261      -0.000274       0.004535              1.748367       1.279350       0.037555       0.017578       1.440201       0.048258       2.525550           0.000001
           40              H       6.232489      14.253624      19.830443       0.095809       1.110966 0.90744164E+01  0.90569838E+02                                 1.682036                            1.687613      -0.623373       2.562594                    0.999663       3.411231       9.169216       0.521414       1.176950      -0.734850       0.030100      -0.012272      -0.004959       0.032882       0.000962      -0.000771       0.005968       0.013510       0.007765      -0.010812       0.005066       0.005746              1.665063       1.947503      -0.130462      -0.191896       1.511434       0.033016       1.536253           0.000007
           41              H       5.996079      15.121333      21.947354       0.135175       1.133087 0.90366999E+01  0.91954206E+02                                 1.840761                            1.792370      -1.073153       2.375485                    0.995488       3.645977      10.576418       0.451510       1.333143      -0.697943       0.025559       0.016908       0.003761       0.030876       0.000645       0.000789       0.001136       0.009690      -0.003945      -0.004595      -0.001059       0.005654              1.850138       1.909845       0.359408       0.245623       1.868614       0.222314       1.771956           0.000002
           42              H       4.439012      14.960823      21.875640       0.101819       1.088291 0.87974819E+01  0.88392648E+02                                 1.749085                            1.732081      -0.854576       2.455513                    0.997209       3.633330      10.271025       0.476693       1.278820      -0.709460      -0.020783       0.012127       0.000548       0.024069      -0.006225      -0.001260      -0.003438       0.006472      -0.005310      -0.008160       0.000203       0.007957              1.752047       1.822507      -0.291453      -0.251328       1.724069       0.212846       1.709565           0.000001
           43              H       5.263632      13.230173      23.161192       0.131181       0.881393 0.63602854E+01  0.59876616E+02                                 1.609058                            1.542346      -1.044516       2.392568                    0.995875       3.584161      10.333276       0.463882       1.402549      -0.682272       0.000130       0.009796       0.040016       0.041198       0.005406      -0.002759       0.008570       0.004927       0.030128      -0.014139       0.000584       0.013554              1.647788       1.272694       0.004568      -0.103116       1.435658       0.008769       2.235013          -0.000001
           44              H       6.281741      12.823335      22.037662       0.122283       0.996700 0.78425705E+01  0.76006920E+02                                 1.612939                            1.609866      -0.649985       2.575247                    0.999804       3.261342       8.840158       0.509987       1.239232      -0.720328       0.036706      -0.002767       0.000649       0.036816       0.001763       0.001240       0.001774       0.013035      -0.037528      -0.012799      -0.000292       0.013091              1.601880       1.926205      -0.225259      -0.063356       1.488430       0.016245       1.391004           0.000002
           45              H       4.175162       9.163385      14.887440       0.248192       0.583425 0.40300623E+01  0.34559166E+02                                 1.321683                            1.308416      -1.309491       2.326363                    0.995937       3.240304       9.541340       0.448377       1.592982      -0.647324       0.031323      -0.000109      -0.007450       0.032197       0.001589      -0.002108      -0.000792      -0.011332       0.006006      -0.007311       0.002038       0.005273              1.333491       1.657723      -0.028569      -0.084231       1.196881       0.001494       1.145870          -0.000001
           46              H      -0.016183       3.302378       8.520769       0.274196       0.609917 0.42736811E+01  0.36136170E+02                                 1.246502                            1.260354      -1.017241       2.516366                    0.999189       2.513436       6.690473       0.519699       1.393843      -0.688819       0.047841      -0.016085       0.010757       0.051606      -0.004379      -0.000221      -0.003781       0.014454      -0.031515      -0.012074      -0.001656       0.013730              1.233281       1.368891      -0.094749       0.106507       1.174998      -0.018664       1.155952           0.000003
           47              H       3.339989       7.230906      15.535529       0.158167       0.980131 0.76589189E+01  0.75276927E+02                                 1.715884                            1.686150      -1.121327       2.372783                    0.994974       3.526613      10.275421       0.447668       1.392054      -0.685854       0.014281      -0.021560       0.015000       0.029896       0.000453       0.005588      -0.007726      -0.013638      -0.029717      -0.014709       0.000358       0.014351              1.734305       1.597282      -0.215426       0.149895       1.884390      -0.298771       1.721243          -0.000001
           48              H       1.884241       7.729917      15.253982       0.157183       0.863389 0.66926906E+01  0.64475154E+02                                 1.644789                            1.628304      -1.440186       2.214294                    0.991530       3.833208      11.562509       0.427970       1.485599      -0.665628      -0.026369      -0.004228       0.007705       0.027795       0.005154      -0.002149      -0.003921      -0.010919      -0.029753      -0.010801      -0.002515       0.013315              1.655160       1.956559       0.101781      -0.142066       1.503521      -0.056417       1.505399          -0.000001
           49              H       2.951602       9.705305      13.060044       0.122750       1.011674 0.78159668E+01  0.77004418E+02                                 1.726815                            1.682129      -1.024201       2.395586                    0.996291       3.639400      10.524089       0.457937       1.357586      -0.692021       0.009596      -0.004354      -0.037702       0.039147      -0.002448      -0.003492      -0.003486      -0.003283       0.041477      -0.010778      -0.004060       0.014837              1.742837       1.466629      -0.064566      -0.118863       1.722524       0.342735       2.039357          -0.000003
           50              H       1.756186      10.096251      14.000303       0.111482       0.915399 0.70900753E+01  0.68438133E+02                                 1.633540                            1.615087      -1.101344       2.352579                    0.994309       3.724121      10.796425       0.459925       1.379660      -0.686548      -0.032534       0.006679      -0.003405       0.033387      -0.002899       0.006075      -0.007518       0.004296      -0.007236      -0.009838      -0.001262       0.011101              1.645370       2.128280      -0.016724       0.062855       1.436021      -0.018669       1.371809          -0.000002
           51              H       4.240597      11.413706      13.947181       0.114296       0.890897 0.66731003E+01  0.63104165E+02                                 1.577027                            1.544466      -0.816193       2.485116                    0.997655       3.533592       9.962841       0.483187       1.340480      -0.695240       0.025361      -0.001066      -0.000609       0.025390       0.005644      -0.002730       0.003783       0.002929      -0.004212      -0.008288       0.001751       0.006537              1.598018       2.091571       0.069502      -0.197335       1.356586      -0.045485       1.345898          -0.000002
           52              H       2.910090      12.006482      13.365495       0.120299       1.053172 0.81315334E+01  0.80775308E+02                                 1.757923                            1.701574      -1.036429       2.376681                    0.996478       3.712889      10.722294       0.461785       1.335243      -0.696058      -0.011467       0.015230      -0.015489       0.024563      -0.000203       0.003688       0.002141      -0.001948       0.007216      -0.004597      -0.000471       0.005068              1.779725       1.675385      -0.204847       0.270265       1.840484      -0.389196       1.823305          -0.000002
           53              H       1.980634      12.022374      15.522248       0.092708       1.159047 0.96806581E+01  0.98957783E+02                                 1.780100                            1.783443      -0.817260       2.472777                    0.998032       3.601076      10.046490       0.486314       1.232096      -0.720889      -0.034899      -0.005384       0.003593       0.035495      -0.005056      -0.002926      -0.000571       0.012067       0.010585      -0.009818       0.002101       0.007717              1.771728       2.146357      -0.026518      -0.018932       1.626804      -0.013829       1.542023          -0.000002
           54              H       4.494597      11.154665      16.427978       0.111979       1.204248 0.10099038E+02  0.10500114E+03                                 1.864288                            1.850923      -1.145159       2.322170                    0.994971       3.769017      10.828279       0.463089       1.272120      -0.710595       0.024941       0.001851      -0.006511       0.025843       0.001957       0.003675      -0.004224       0.009266       0.001107      -0.008188       0.001553       0.006636              1.855009       2.301799       0.022092      -0.025307       1.620939       0.036337       1.642290          -0.000001
           55              H       3.289330      11.507470      17.368238       0.119460       1.000865 0.72163503E+01  0.68631478E+02                                 1.625708                            1.546037      -0.577204       2.598691                    0.999917       3.294221       8.901971       0.518498       1.242091      -0.718511      -0.011459       0.014692       0.020524       0.027720      -0.004372      -0.003743       0.006125      -0.004398       0.006166      -0.005922      -0.004273       0.010195              1.669162       1.285497      -0.014124      -0.085242       1.503188       0.361081       2.218799           0.000001
           56              H       2.054512       9.738679      16.531566       0.117329       1.062566 0.86302904E+01  0.86694045E+02                                 1.752420                            1.742642      -0.986941       2.411295                    0.996469       3.620014      10.386527       0.462083       1.319539      -0.700705      -0.033810       0.009005       0.012667       0.037211      -0.001969      -0.006975       0.008652       0.006312       0.003621      -0.010903      -0.001568       0.012471              1.744410       2.115749       0.081948      -0.157469       1.558835      -0.046507       1.558645          -0.000001
           57              H       3.435679       9.185634      17.028257       0.110544       1.143598 0.88930440E+01  0.89312812E+02                                 1.793509                            1.732747      -0.754455       2.514362                    0.998896       3.499179       9.788387       0.481717       1.266051      -0.713485       0.016305      -0.010317       0.029790       0.035493      -0.005846       0.009034      -0.000854      -0.006137       0.035891      -0.014728      -0.001039       0.015766              1.817221       1.518301      -0.137884       0.222712       1.917508      -0.426358       2.015855           0.000001
           58              H       6.809441       5.567003       8.398588       0.157426       1.002375 0.76569807E+01  0.75263947E+02                                 1.726201                            1.669296      -1.340494       2.254318                    0.994809       3.690158      10.757428       0.456600       1.364710      -0.689165       0.014867       0.020517      -0.009430       0.027035      -0.007768      -0.003563       0.000742      -0.013243      -0.024565      -0.010382      -0.004130       0.014512              1.747329       1.765505       0.439433      -0.216821       1.875107      -0.147840       1.601376           0.000003
           59              H       5.267150       5.411260       8.605764       0.169669       0.894084 0.69189970E+01  0.65671867E+02                                 1.565037                            1.564734      -0.805835       2.529540                    0.999395       3.183459       8.836513       0.486296       1.326994      -0.700738      -0.024013       0.018499      -0.001642       0.030357      -0.004606      -0.001182       0.004527      -0.011480      -0.041127      -0.014478      -0.000495       0.014972              1.553218       1.766602      -0.201700       0.083980       1.506533       0.004636       1.386518           0.000003
           60              H       5.203826       4.000042       6.563223       0.124003       0.985506 0.77340990E+01  0.74431416E+02                                 1.581609                            1.583191      -0.673739       2.566333                    0.999838       3.183975       8.501431       0.523686       1.215314      -0.726410      -0.029757       0.006304      -0.019916       0.036357      -0.004559       0.007953      -0.001144       0.008952       0.024917      -0.010824      -0.002909       0.013734              1.563672       1.770231      -0.203563       0.153941       1.456878      -0.072296       1.463906           0.000005
           61              H       6.749635       4.243191       6.438386       0.115425       1.018083 0.75418588E+01  0.72238376E+02                                 1.614362                            1.557607      -0.711038       2.535467                    0.999682       3.306140       8.851621       0.530088       1.206337      -0.726626       0.023716       0.015454      -0.020246       0.034802       0.003609      -0.000620      -0.003984       0.003902       0.011665      -0.006995       0.000718       0.006277              1.630149       1.581521       0.361335      -0.266283       1.660928      -0.219878       1.647998           0.000004
           62              H       0.099911       1.924533       6.451667       0.112937       0.996090 0.78582294E+01  0.75463363E+02                                 1.544142                            1.555024      -0.645200       2.559845                    0.999779       3.234360       8.455549       0.552731       1.153934      -0.740411       0.020797      -0.016469       0.003716       0.026787      -0.003076      -0.000042      -0.001702       0.000448      -0.021510      -0.007464       0.000702       0.006762              1.520048       1.753526      -0.173203       0.087230       1.417598      -0.034835       1.389021           0.000008
           63              H       6.159314       2.285284       5.275015       0.129562       1.036932 0.74915355E+01  0.72423375E+02                                 1.686965                            1.588741      -1.208969       2.299324                    0.994824       3.608725      10.059228       0.501455       1.263474      -0.710463      -0.008435      -0.002671      -0.026989       0.028402      -0.000775       0.001833      -0.001202       0.007443       0.001310      -0.004261      -0.000274       0.004535              1.748367       1.279350       0.037555      -0.017578       1.440201      -0.048258       2.525550           0.000001
           64              H       4.321511       1.638476       6.549943       0.095809       1.110966 0.90744198E+01  0.90569872E+02                                 1.682036                            1.687612      -0.623373       2.562594                    0.999663       3.411232       9.169216       0.521415       1.176949      -0.734850      -0.030100       0.012272      -0.004959       0.032882       0.000962       0.000771      -0.005967       0.013510       0.007765      -0.010812       0.005066       0.005746              1.665063       1.947502      -0.130462       0.191896       1.511433      -0.033016       1.536253           0.000007
           65              H       4.557921       0.770767       8.666854       0.135175       1.133087 0.90367003E+01  0.91954208E+02                                 1.840761                            1.792370      -1.073153       2.375485                    0.995488       3.645977      10.576417       0.451510       1.333143      -0.697943      -0.025559      -0.016908       0.003761       0.030876       0.000645      -0.000789      -0.001136       0.009690      -0.003945      -0.004595      -0.001059       0.005654              1.850138       1.909845       0.359408      -0.245623       1.868613      -0.222314       1.771956           0.000002
           66              H       6.114988       0.931277       8.595140       0.101819       1.088290 0.87974784E+01  0.88392607E+02                                 1.749085                            1.732081      -0.854576       2.455513                    0.997209       3.633329      10.271023       0.476693       1.278820      -0.709460       0.020783      -0.012127       0.000548       0.024069      -0.006225       0.001260       0.003438       0.006472      -0.005310      -0.008160       0.000203       0.007957              1.752047       1.822507      -0.291453       0.251328       1.724069      -0.212846       1.709565           0.000002
           67              H       5.290368       2.661927       9.880692       0.131181       0.881393 0.63602863E+01  0.59876624E+02                                 1.609057                            1.542346      -1.044516       2.392568                    0.995875       3.584161      10.333275       0.463882       1.402549      -0.682272      -0.000130      -0.009796       0.040016       0.041198       0.005406       0.002759      -0.008570       0.004927       0.030128      -0.014139       0.000584       0.013554              1.647788       1.272694       0.004568       0.103116       1.435658      -0.008769       2.235013          -0.000001
           68              H       4.272259       3.068765       8.757162       0.122283       0.996700 0.78425705E+01  0.76006918E+02                                 1.612938                            1.609866      -0.649985       2.575247                    0.999804       3.261342       8.840157       0.509987       1.239231      -0.720328      -0.036706       0.002767       0.000649       0.036816       0.001763      -0.001240      -0.001774       0.013035      -0.037528      -0.012799      -0.000292       0.013091              1.601880       1.926205      -0.225259       0.063356       1.488430      -0.016245       1.391004           0.000003
           69              H       0.657162      14.674765      11.673560       0.248192       0.583425 0.40300624E+01  0.34559167E+02                                 1.321683                            1.308416      -1.309491       2.326363                    0.995937       3.240304       9.541340       0.448377       1.592982      -0.647324       0.031323       0.000109       0.007450       0.032197      -0.001589       0.002108      -0.000792      -0.011332       0.006006      -0.007311       0.002038       0.005273              1.333491       1.657723       0.028570       0.084231       1.196881       0.001494       1.145870          -0.000001
           70              H       3.501817       4.643672      18.040231       0.274196       0.609918 0.42736835E+01  0.36136193E+02                                 1.246502                            1.260353      -1.017241       2.516366                    0.999189       2.513437       6.690474       0.519700       1.393842      -0.688819       0.047841       0.016085      -0.010757       0.051606       0.004379       0.000221      -0.003781       0.014454      -0.031515      -0.012074      -0.001656       0.013730              1.233280       1.368891       0.094749      -0.106507       1.174998      -0.018664       1.155952           0.000003
           71              H       6.857989       0.715144      11.025471       0.158167       0.980131 0.76589189E+01  0.75276928E+02                                 1.715884                            1.686150      -1.121327       2.372783                    0.994974       3.526613      10.275421       0.447668       1.392054      -0.685854       0.014281       0.021560      -0.015000       0.029896      -0.000453      -0.005588      -0.007726      -0.013638      -0.029717      -0.014709       0.000358       0.014351              1.734305       1.597282       0.215426      -0.149895       1.884390      -0.298771       1.721243          -0.000001
           72              H       5.402241       0.216133      11.307018       0.157183       0.863389 0.66926933E+01  0.64475188E+02                                 1.644789                            1.628305      -1.440187       2.214294                    0.991530       3.833209      11.562514       0.427969       1.485599      -0.665628      -0.026369       0.004228      -0.007705       0.027795      -0.005154       0.002149      -0.003921      -0.010919      -0.029753      -0.010801      -0.002515       0.013315              1.655160       1.956560      -0.101781       0.142066       1.503522      -0.056417       1.505399          -0.000001
           73              H       6.469602      14.132845      13.500956       0.122750       1.011674 0.78159725E+01  0.77004482E+02                                 1.726816                            1.682129      -1.024201       2.395586                    0.996291       3.639400      10.524087       0.457937       1.357585      -0.692021       0.009596       0.004354       0.037702       0.039147       0.002448       0.003492      -0.003486      -0.003283       0.041477      -0.010778      -0.004060       0.014837              1.742837       1.466629       0.064566       0.118862       1.722524       0.342735       2.039358          -0.000003
           74              H       5.274186      13.741899      12.560697       0.111482       0.915399 0.70900748E+01  0.68438127E+02                                 1.633540                            1.615087      -1.101344       2.352579                    0.994309       3.724121      10.796425       0.459925       1.379660      -0.686548      -0.032534      -0.006679       0.003405       0.033387       0.002899      -0.006075      -0.007518       0.004296      -0.007236      -0.009838      -0.001262       0.011101              1.645370       2.128280       0.016724      -0.062856       1.436021      -0.018669       1.371809          -0.000002
           75              H       0.722597      12.424444      12.613819       0.114296       0.890897 0.66731005E+01  0.63104165E+02                                 1.577027                            1.544466      -0.816193       2.485116                    0.997655       3.533592       9.962840       0.483187       1.340480      -0.695240       0.025361       0.001066       0.000609       0.025390      -0.005644       0.002730       0.003783       0.002929      -0.004212      -0.008288       0.001751       0.006537              1.598018       2.091571      -0.069502       0.197336       1.356586      -0.045485       1.345898          -0.000002
           76              H       6.428090      11.831668      13.195505       0.120299       1.053172 0.81315335E+01  0.80775305E+02                                 1.757923                            1.701573      -1.036428       2.376681                    0.996478       3.712888      10.722289       0.461785       1.335242      -0.696058      -0.011467      -0.015230       0.015489       0.024563       0.000203      -0.003688       0.002141      -0.001948       0.007216      -0.004597      -0.000471       0.005068              1.779724       1.675385       0.204847      -0.270265       1.840483      -0.389196       1.823305          -0.000002
           77              H       5.498634      11.815776      11.038752       0.092708       1.159047 0.96806569E+01  0.98957765E+02                                 1.780100                            1.783442      -0.817260       2.472778                    0.998032       3.601076      10.046489       0.486314       1.232096      -0.720889      -0.034899       0.005384      -0.003593       0.035495       0.005056       0.002925      -0.000571       0.012067       0.010585      -0.009818       0.002101       0.007717              1.771728       2.146357       0.026518       0.018933       1.626804      -0.013829       1.542022          -0.000002
           78              H       0.976597      12.683485      10.133021       0.111978       1.204248 0.10099044E+02  0.10500122E+03                                 1.864289                            1.850924      -1.145160       2.322169                    0.994971       3.769018      10.828285       0.463088       1.272121      -0.710595       0.024941      -0.001851       0.006511       0.025843      -0.001957      -0.003675      -0.004224       0.009266       0.001107      -0.008188       0.001553       0.006636              1.855011       2.301801      -0.022092       0.025307       1.620940       0.036337       1.642291          -0.000001
           79              H       6.807330      12.330680       9.192762       0.119461       1.000865 0.72163469E+01  0.68631437E+02                                 1.625708                            1.546036      -0.577204       2.598691                    0.999917       3.294220       8.901967       0.518498       1.242090      -0.718511      -0.011459      -0.014692      -0.020524       0.027720       0.004372       0.003743       0.006125      -0.004398       0.006166      -0.005922      -0.004273       0.010195              1.669161       1.285497       0.014124       0.085242       1.503187       0.361081       2.218798           0.000001
           80              H       5.572512      14.099471      10.029434       0.117329       1.062566 0.86302898E+01  0.86694041E+02                                 1.752420                            1.742642      -0.986941       2.411294                    0.996469       3.620014      10.386528       0.462083       1.319539      -0.700705      -0.033810      -0.009005      -0.012667       0.037211       0.001969       0.006975       0.008652       0.006312       0.003621      -0.010903      -0.001568       0.012471              1.744410       2.115749      -0.081948       0.157469       1.558835      -0.046507       1.558645          -0.000001
           81              H       6.953679      14.652516       9.532743       0.110544       1.143598 0.88930383E+01  0.89312740E+02                                 1.793508                            1.732747      -0.754455       2.514362                    0.998896       3.499178       9.788383       0.481717       1.266051      -0.713485       0.016305       0.010317      -0.029790       0.035493       0.005846      -0.009034      -0.000854      -0.006137       0.035891      -0.014728      -0.001039       0.015766              1.817221       1.518300       0.137884      -0.222712       1.917507      -0.426358       2.015854           0.000001
           82              H       3.291441       2.379047      18.162412       0.157426       1.002375 0.76569840E+01  0.75263986E+02                                 1.726201                            1.669296      -1.340494       2.254318                    0.994809       3.690159      10.757431       0.456600       1.364710      -0.689165       0.014867      -0.020517       0.009430       0.027035       0.007768       0.003563       0.000742      -0.013243      -0.024565      -0.010382      -0.004130       0.014512              1.747329       1.765505      -0.439434       0.216821       1.875107      -0.147840       1.601376           0.000003
           83              H       1.749150       2.534790      17.955236       0.169669       0.894085 0.69190003E+01  0.65671902E+02                                 1.565037                            1.564734      -0.805835       2.529540                    0.999395       3.183460       8.836514       0.486296       1.326993      -0.700738      -0.024013      -0.018499       0.001642       0.030357       0.004606       0.001182       0.004527      -0.011480      -0.041127      -0.014478      -0.000495       0.014972              1.553217       1.766602       0.201700      -0.083980       1.506533       0.004636       1.386517           0.000003
           84              H       1.685826       3.946008      19.997777       0.124002       0.985506 0.77341061E+01  0.74431505E+02                                 1.581611                            1.583193      -0.673738       2.566333                    0.999838       3.183976       8.501436       0.523686       1.215314      -0.726410      -0.029757      -0.006304       0.019916       0.036357       0.004559      -0.007953      -0.001144       0.008952       0.024917      -0.010824      -0.002910       0.013734              1.563673       1.770232       0.203563      -0.153942       1.456879      -0.072296       1.463908           0.000005
           85              H       3.231635       3.702859      20.122614       0.115425       1.018083 0.75418600E+01  0.72238388E+02                                 1.614362                            1.557607      -0.711037       2.535468                    0.999682       3.306140       8.851620       0.530088       1.206337      -0.726626       0.023716      -0.015454       0.020246       0.034802      -0.003609       0.000620      -0.003984       0.003902       0.011665      -0.006995       0.000718       0.006277              1.630149       1.581521      -0.361335       0.266283       1.660927      -0.219878       1.647999           0.000004
           86              H       3.617911       6.021517      20.109333       0.112938       0.996090 0.78582318E+01  0.75463387E+02                                 1.544141                            1.555024      -0.645200       2.559845                    0.999779       3.234361       8.455550       0.552731       1.153933      -0.740411       0.020797       0.016469      -0.003716       0.026787       0.003076       0.000042      -0.001702       0.000448      -0.021510      -0.007464       0.000702       0.006762              1.520048       1.753525       0.173203      -0.087229       1.417597      -0.034835       1.389021           0.000008
           87              H       2.641314       5.660766      21.285985       0.129562       1.036931 0.74915288E+01  0.72423301E+02                                 1.686965                            1.588741      -1.208969       2.299324                    0.994824       3.608724      10.059228       0.501454       1.263475      -0.710463      -0.008435       0.002671       0.026989       0.028402       0.000775      -0.001833      -0.001202       0.007443       0.001310      -0.004261      -0.000274       0.004535              1.748367       1.279350      -0.037555       0.017578       1.440201      -0.048258       2.525550           0.000001
           88              H       0.803511       6.307574      20.011057       0.095809       1.110966 0.90744204E+01  0.90569885E+02                                 1.682037                            1.687613      -0.623373       2.562594                    0.999663       3.411232       9.169218       0.521415       1.176950      -0.734850      -0.030100      -0.012272       0.004959       0.032882      -0.000962      -0.000771      -0.005967       0.013510       0.007765      -0.010812       0.005066       0.005746              1.665063       1.947503       0.130462      -0.191896       1.511434      -0.033016       1.536253           0.000007
           89              H       1.039921       7.175283      17.894146       0.135175       1.133088 0.90367053E+01  0.91954267E+02                                 1.840761                            1.792370      -1.073154       2.375485                    0.995488       3.645978      10.576419       0.451511       1.333142      -0.697943      -0.025559       0.016908      -0.003761       0.030876      -0.000645       0.000789      -0.001136       0.009690      -0.003945      -0.004595      -0.001059       0.005654              1.850138       1.909845      -0.359408       0.245623       1.868614      -0.222314       1.771956           0.000002
           90              H       2.596988       7.014773      17.965860       0.101820       1.088290 0.87974780E+01  0.88392600E+02                                 1.749084                            1.732081      -0.854576       2.455513                    0.997209       3.633329      10.271022       0.476693       1.278819      -0.709460       0.020783       0.012127      -0.000548       0.024069       0.006225      -0.001260       0.003438       0.006472      -0.005310      -0.008160       0.000203       0.007957              1.752047       1.822507       0.291453      -0.251327       1.724069      -0.212846       1.709565           0.000002
           91              H       1.772368       5.284123      16.680308       0.131181       0.881394 0.63602939E+01  0.59876711E+02                                 1.609058                            1.542346      -1.044517       2.392567                    0.995875       3.584163      10.333281       0.463882       1.402548      -0.682272      -0.000130       0.009796      -0.040016       0.041198      -0.005406      -0.002759      -0.008570       0.004927       0.030128      -0.014139       0.000584       0.013554              1.647789       1.272695      -0.004568      -0.103116       1.435659      -0.008769       2.235014          -0.000001
           92              H       0.754259       4.877285      17.803838       0.122283       0.996700 0.78425718E+01  0.76006938E+02                                 1.612939                            1.609867      -0.649985       2.575247                    0.999804       3.261342       8.840159       0.509987       1.239232      -0.720328      -0.036706      -0.002767      -0.000649       0.036816      -0.001763       0.001240      -0.001774       0.013035      -0.037528      -0.012799      -0.000292       0.013091              1.601880       1.926205       0.225259      -0.063356       1.488431      -0.016245       1.391004           0.000003
           93              H       2.860838       1.217335      24.954059       0.248192       0.583424 0.40300611E+01  0.34559155E+02                                 1.321683                            1.308416      -1.309491       2.326363                    0.995937       3.240304       9.541341       0.448377       1.592983      -0.647324      -0.031323      -0.000109       0.007450       0.032197      -0.001589      -0.002108       0.000792      -0.011332       0.006006      -0.007311       0.002038       0.005273              1.333491       1.657723       0.028569      -0.084231       1.196881      -0.001494       1.145870          -0.000002
           94              H       0.016183      11.248428       4.759731       0.274196       0.609917 0.42736812E+01  0.36136171E+02                                 1.246503                            1.260354      -1.017241       2.516366                    0.999189       2.513436       6.690473       0.519699       1.393843      -0.688819      -0.047841      -0.016085      -0.010757       0.051606       0.004379      -0.000221       0.003781       0.014454      -0.031515      -0.012074      -0.001656       0.013730              1.233281       1.368891       0.094749       0.106507       1.174998       0.018664       1.155953           0.000002
           95              H       3.696011      15.176955      24.305971       0.158167       0.980132 0.76589215E+01  0.75276961E+02                                 1.715884                            1.686150      -1.121327       2.372783                    0.994974       3.526613      10.275422       0.447667       1.392054      -0.685854      -0.014281      -0.021560      -0.015000       0.029896      -0.000453       0.005588       0.007726      -0.013638      -0.029717      -0.014709       0.000358       0.014351              1.734305       1.597282       0.215427       0.149895       1.884391       0.298771       1.721243          -0.000001
           96              H       5.151759      15.675967      24.587518       0.157183       0.863389 0.66926941E+01  0.64475196E+02                                 1.644789                            1.628305      -1.440187       2.214294                    0.991530       3.833209      11.562513       0.427970       1.485599      -0.665628       0.026369      -0.004228      -0.007705       0.027795      -0.005154      -0.002149       0.003921      -0.010919      -0.029753      -0.010801      -0.002515       0.013315              1.655160       1.956560      -0.101781      -0.142066       1.503522       0.056417       1.505399          -0.000001
           97              H       4.084398       1.759255       0.220456       0.122750       1.011674 0.78159668E+01  0.77004415E+02                                 1.726815                            1.682129      -1.024201       2.395586                    0.996291       3.639400      10.524087       0.457937       1.357585      -0.692021      -0.009596      -0.004354       0.037702       0.039147       0.002448      -0.003492       0.003486      -0.003283       0.041477      -0.010778      -0.004060       0.014837              1.742837       1.466629       0.064566      -0.118863       1.722524      -0.342735       2.039357          -0.000003
           98              H       5.279814       2.150201      25.841197       0.111482       0.915400 0.70900762E+01  0.68438142E+02                                 1.633540                            1.615087      -1.101344       2.352579                    0.994309       3.724121      10.796424       0.459925       1.379660      -0.686548       0.032534       0.006679       0.003405       0.033387       0.002899       0.006075       0.007518       0.004296      -0.007236      -0.009838      -0.001262       0.011101              1.645370       2.128280       0.016724       0.062855       1.436021       0.018669       1.371809          -0.000003
           99              H       2.795403       3.467656      25.894319       0.114296       0.890897 0.66730999E+01  0.63104159E+02                                 1.577027                            1.544466      -0.816193       2.485116                    0.997655       3.533592       9.962840       0.483187       1.340480      -0.695240      -0.025361      -0.001066       0.000609       0.025390      -0.005644      -0.002730      -0.003783       0.002929      -0.004212      -0.008288       0.001751       0.006537              1.598018       2.091571      -0.069502      -0.197335       1.356586       0.045485       1.345897          -0.000003
          100              H       4.125910       4.060432      26.476005       0.120299       1.053172 0.81315295E+01  0.80775258E+02                                 1.757923                            1.701573      -1.036429       2.376681                    0.996478       3.712888      10.722290       0.461785       1.335243      -0.696058       0.011467       0.015229       0.015489       0.024563       0.000203       0.003688      -0.002141      -0.001948       0.007216      -0.004597      -0.000471       0.005068              1.779724       1.675385       0.204847       0.270265       1.840483       0.389196       1.823304          -0.000003
          101              H       5.055366       4.076324      24.319252       0.092709       1.159047 0.96806555E+01  0.98957742E+02                                 1.780099                            1.783442      -0.817260       2.472778                    0.998032       3.601076      10.046487       0.486314       1.232095      -0.720889       0.034899      -0.005384      -0.003593       0.035495       0.005056      -0.002926       0.000571       0.012067       0.010585      -0.009818       0.002101       0.007717              1.771727       2.146356       0.026518      -0.018932       1.626803       0.013829       1.542022          -0.000003
          102              H       2.541403       3.208615      23.413521       0.111979       1.204248 0.10099038E+02  0.10500113E+03                                 1.864288                            1.850923      -1.145159       2.322170                    0.994971       3.769017      10.828280       0.463089       1.272120      -0.710595      -0.024941       0.001851       0.006511       0.025843      -0.001957       0.003675       0.004224       0.009266       0.001107      -0.008188       0.001553       0.006636              1.855010       2.301799      -0.022092      -0.025307       1.620939      -0.036337       1.642290          -0.000001
          103              H       3.746670       3.561420      22.473262       0.119460       1.000865 0.72163508E+01  0.68631489E+02                                 1.625709                            1.546037      -0.577204       2.598691                    0.999917       3.294221       8.901973       0.518498       1.242091      -0.718511       0.011459       0.014692      -0.020524       0.027720       0.004372      -0.003743      -0.006125      -0.004398       0.006166      -0.005922      -0.004273       0.010195              1.669162       1.285498       0.014124      -0.085242       1.503188      -0.361081       2.218800           0.000001
          104              H       4.981488       1.792629      23.309934       0.117329       1.062566 0.86302898E+01  0.86694041E+02                                 1.752420                            1.742642      -0.986941       2.411294                    0.996469       3.620014      10.386528       0.462083       1.319539      -0.700705       0.033810       0.009005      -0.012667       0.037211       0.001969      -0.006975      -0.008652       0.006312       0.003621      -0.010903      -0.001568       0.012471              1.744410       2.115749      -0.081948      -0.157469       1.558835       0.046507       1.558645          -0.000001
          105              H       3.600321       1.239584      22.813243       0.110544       1.143598 0.88930383E+01  0.89312740E+02                                 1.793508                            1.732747      -0.754455       2.514362                    0.998896       3.499178       9.788383       0.481717       1.266051      -0.713485      -0.016305      -0.010317      -0.029790       0.035493       0.005846       0.009034       0.000854      -0.006137       0.035891      -0.014728      -0.001039       0.015766              1.817221       1.518300       0.137884       0.222712       1.917507       0.426358       2.015854           0.000001
          106              H       0.226559      13.513053       4.881912       0.157426       1.002376 0.76569853E+01  0.75264001E+02                                 1.726201                            1.669296      -1.340494       2.254318                    0.994809       3.690159      10.757431       0.456600       1.364710      -0.689165      -0.014867       0.020517       0.009430       0.027035       0.007768      -0.003563      -0.000742      -0.013243      -0.024565      -0.010382      -0.004130       0.014512              1.747330       1.765505      -0.439434      -0.216821       1.875107       0.147840       1.601376           0.000003
          107              H       1.768850      13.357310       4.674736       0.169669       0.894085 0.69190013E+01  0.65671916E+02                                 1.565037                            1.564734      -0.805835       2.529540                    0.999395       3.183460       8.836515       0.486296       1.326994      -0.700738       0.024013       0.018499       0.001642       0.030357       0.004606      -0.001182      -0.004527      -0.011480      -0.041127      -0.014478      -0.000495       0.014972              1.553218       1.766603       0.201700       0.083980       1.506533      -0.004636       1.386518           0.000003
          108              H       1.832174      11.946092       6.717277       0.124003       0.985506 0.77341005E+01  0.74431434E+02                                 1.581610                            1.583192      -0.673739       2.566333                    0.999838       3.183975       8.501431       0.523686       1.215314      -0.726410       0.029757       0.006304       0.019916       0.036357       0.004559       0.007953       0.001144       0.008952       0.024917      -0.010824      -0.002910       0.013734              1.563672       1.770231       0.203563       0.153941       1.456878       0.072296       1.463907           0.000006
          109              H       0.286365      12.189241       6.842114       0.115425       1.018083 0.75418641E+01  0.72238438E+02                                 1.614362                            1.557607      -0.711038       2.535467                    0.999682       3.306141       8.851623       0.530088       1.206337      -0.726626      -0.023716       0.015454       0.020246       0.034802      -0.003609      -0.000620       0.003984       0.003902       0.011665      -0.006995       0.000718       0.006277              1.630149       1.581521      -0.361335      -0.266283       1.660928       0.219878       1.647999           0.000004
          110              H       6.936089       9.870583       6.828833       0.112938       0.996090 0.78582291E+01  0.75463357E+02                                 1.544141                            1.555024      -0.645199       2.559845                    0.999779       3.234360       8.455548       0.552731       1.153933      -0.740411      -0.020797      -0.016469      -0.003716       0.026787       0.003076      -0.000042       0.001702       0.000448      -0.021510      -0.007464       0.000702       0.006762              1.520048       1.753525       0.173203       0.087229       1.417597       0.034835       1.389021           0.000008
          111              H       0.876686      10.231334       8.005485       0.129562       1.036932 0.74915354E+01  0.72423374E+02                                 1.686965                            1.588741      -1.208969       2.299324                    0.994824       3.608725      10.059228       0.501455       1.263474      -0.710463       0.008435      -0.002671       0.026989       0.028402       0.000775       0.001833       0.001202       0.007443       0.001310      -0.004261      -0.000274       0.004535              1.748367       1.279350      -0.037555      -0.017578       1.440201       0.048258       2.525550           0.000001
          112              H       2.714489       9.584526       6.730557       0.095809       1.110966 0.90744158E+01  0.90569825E+02                                 1.682036                            1.687612      -0.623372       2.562594                    0.999663       3.411231       9.169214       0.521415       1.176950      -0.734850       0.030100       0.012272       0.004959       0.032882      -0.000962       0.000771       0.005968       0.013510       0.007765      -0.010812       0.005066       0.005746              1.665063       1.947502       0.130462       0.191896       1.511433       0.033016       1.536253           0.000007
          113              H       2.478079       8.716817       4.613646       0.135175       1.133087 0.90366999E+01  0.91954205E+02                                 1.840761                            1.792370      -1.073153       2.375485                    0.995488       3.645977      10.576418       0.451510       1.333143      -0.697943       0.025559      -0.016908      -0.003761       0.030876      -0.000645      -0.000789       0.001136       0.009690      -0.003945      -0.004595      -0.001059       0.005654              1.850138       1.909845      -0.359408      -0.245623       1.868614       0.222314       1.771956           0.000002
          114              H       0.921012       8.877327       4.685360       0.101820       1.088290 0.87974784E+01  0.88392602E+02                                 1.749084                            1.732080      -0.854576       2.455513                    0.997209       3.633329      10.271021       0.476694       1.278819      -0.709460      -0.020783      -0.012127      -0.000548       0.024069       0.006225       0.001260      -0.003438       0.006472      -0.005310      -0.008160       0.000203       0.007957              1.752047       1.822507       0.291453       0.251327       1.724069       0.212846       1.709565           0.000001
          115              H       1.745632      10.607977       3.399808       0.131181       0.881393 0.63602898E+01  0.59876666E+02                                 1.609058                            1.542346      -1.044517       2.392567                    0.995875       3.584162      10.333279       0.463882       1.402549      -0.682272       0.000130      -0.009796      -0.040016       0.041198      -0.005406       0.002759       0.008570       0.004927       0.030128      -0.014139       0.000584       0.013554              1.647789       1.272695      -0.004568       0.103116       1.435658       0.008769       2.235014          -0.000001
          116              H       2.763741      11.014815       4.523338       0.122283       0.996700 0.78425705E+01  0.76006921E+02                                 1.612939                            1.609866      -0.649985       2.575247                    0.999804       3.261342       8.840158       0.509987       1.239232      -0.720328       0.036706       0.002767      -0.000649       0.036816      -0.001763      -0.001240       0.001774       0.013035      -0.037528      -0.012799      -0.000292       0.013091              1.601880       1.926205       0.225259       0.063356       1.488430       0.016245       1.391004           0.000002
          117              C       0.718376       8.128809       1.652094      -0.401986      31.277163 0.53856094E+03  0.13377555E+05                                 8.644408                            7.675093      -0.460526       1.841392                    0.995226      32.002714      95.025627       0.601174       0.410170      -1.066655      -0.032439      -0.111157       0.038040       0.121882       0.040818      -0.006578       0.046525      -0.104238      -0.310553      -0.115540      -0.010165       0.125705              9.478302       7.079195       1.113526      -0.036882      12.871189      -1.418579       8.484520          -0.000004
          118              C       0.795068       5.827633       0.650744      -0.076254      23.253682 0.37000177E+03  0.84365790E+04                                 7.355294                            6.566718      -0.392788       1.909582                    0.995473      27.431369      80.167925       0.614638       0.437043      -1.041251      -0.057633      -0.018923       0.069221       0.092039      -0.010822      -0.034219       0.052003      -0.051689       0.060122      -0.055767      -0.023390       0.079157              7.945857       6.294275       0.575570      -0.762223      10.787488      -0.186136       6.755808          -0.000006
          119              C       0.239224       4.448199       0.783549      -0.220019      25.532881 0.42072940E+03  0.98544456E+04                                 7.609320                            6.832701      -0.050767       1.984321                    0.997556      29.190081      84.989344       0.628439       0.416115      -1.059659       0.041557       0.044950       0.062236       0.087297       0.019130       0.001298      -0.022282      -0.041647       0.045187      -0.037699      -0.001200       0.038899              8.152050       6.448568       0.826280       0.112030      10.839434      -0.549786       7.168148          -0.000003
          120              C       0.562880       3.836353       2.143473      -0.115827      28.534738 0.44328901E+03  0.10444014E+05                                 8.150639                            6.981486      -0.156611       1.962407                    0.998298      27.926154      79.657182       0.630501       0.412325      -1.069743      -0.046950       0.079521      -0.011164       0.093019      -0.014831      -0.000614       0.000065       0.031074       0.097737      -0.037769       0.005177       0.032592              9.089059       5.917821       0.065885      -0.375972      13.504592       0.405280       7.844763          -0.000003
          121              C      -0.009147       4.732667       3.213881      -0.226419      26.244271 0.41888458E+03  0.98093994E+04                                 7.759178                            6.821589      -0.089291       1.962408                    0.998928      29.588845      86.399154       0.627842       0.416589      -1.058393       0.061631       0.024924      -0.062577       0.091299       0.005445       0.001418       0.009990      -0.052752       0.011476      -0.028850      -0.000200       0.029050              8.339842       5.929945       0.565690      -0.703265      10.664678       0.049448       8.424903          -0.000000
          122              C       0.508703       6.145475       3.081076      -0.078422      23.361524 0.36701993E+03  0.83465699E+04                                 7.338778                            6.510105      -0.293975       1.936282                    0.996023      27.538349      80.214195       0.621971       0.433030      -1.044294      -0.040143      -0.048171      -0.071955       0.095444      -0.005554       0.015794      -0.040718      -0.045299       0.186657      -0.055871      -0.026959       0.082831              7.857088       5.563799       0.881326       0.102237       9.939377      -0.638034       8.068088          -0.000002
          123              C       0.166050       2.331371       2.156753       0.644640      20.324221 0.22586938E+03  0.45550349E+04                                 6.872731                            5.357211       0.139298       2.125827                    0.999728      21.150308      58.243799       0.637412       0.476487      -1.018393      -0.023054      -0.051415       0.004660       0.056539      -0.025384       0.081049      -0.028300       0.054330       0.164981      -0.065208      -0.055890       0.121098              7.753556       6.430437       0.440476      -2.178943      11.018044       0.685872       5.812187          -0.000003
          124              C       4.424237      10.854304      22.125313      -0.398770      31.914068 0.52800237E+03  0.13041273E+05                                 8.842238                            7.661639      -0.396691       1.862293                    0.996017      31.766605      93.840352       0.594817       0.416907      -1.063074       0.009422       0.083055      -0.069845       0.108928      -0.029333       0.022772      -0.041682      -0.161048      -0.350837      -0.126738      -0.025010       0.151748              9.703792       6.565132       1.164604      -0.556978      11.042288      -3.011729      11.503956           0.000006
          125              C       4.481932      12.236917      20.093396      -0.088765      23.187203 0.36002608E+03  0.80586927E+04                                 7.069214                            6.281235       0.157729       2.078510                    0.999078      26.505307      73.880024       0.665868       0.410948      -1.069804      -0.005342       0.069974       0.053049       0.087972       0.004692      -0.020531      -0.002588      -0.016660       0.240964      -0.052554      -0.031053       0.083608              7.547544       5.064895       0.415403       0.235407       8.050218      -1.175348       9.527518           0.000007
          126              C       4.306032      13.637011      19.519679      -0.243921      26.595844 0.43899884E+03  0.10366546E+05                                 7.796427                            6.982222      -0.145400       1.936833                    0.998829      29.822370      86.483761       0.622845       0.416443      -1.062074       0.053320      -0.015614       0.052076       0.076150      -0.002562       0.004519      -0.003598      -0.046377      -0.069999      -0.024977      -0.010273       0.035250              8.220494       5.875193       0.871698       0.882036       9.462769      -0.978412       9.323521           0.000007
          127              C       5.347360      14.576234      20.098709      -0.114501      28.253019 0.43885594E+03  0.10307520E+05                                 8.070104                            6.921211      -0.198907       1.943780                    0.998725      27.938945      79.416360       0.637090       0.409330      -1.072329      -0.036558      -0.050718       0.049618       0.079817       0.025645       0.015703       0.027255       0.041969       0.072073      -0.050101      -0.000203       0.050304              8.877557       5.976834       0.865336       0.427657       9.842879      -1.938931      10.812959           0.000006
          128              C       5.280518      14.566699      21.596749      -0.236358      27.009519 0.43104080E+03  0.10188176E+05                                 7.949317                            6.933080      -0.197283       1.922655                    0.998426      30.198505      89.207245       0.619673       0.418182      -1.055136       0.013227      -0.065312      -0.049420       0.082964      -0.008923       0.007371      -0.028914      -0.016252       0.015924      -0.023635      -0.013445       0.037080              8.625385       5.569748       0.247041       0.101601       9.214465      -1.340004      11.091944           0.000003
          129              C       5.394501      13.179319      22.202340      -0.081715      23.476496 0.37939511E+03  0.86636862E+04                                 7.339596                            6.620194      -0.179783       1.977355                    0.996324      27.145959      78.164454       0.619176       0.433193      -1.048552      -0.050956       0.009839      -0.060919       0.080028       0.060015       0.044486       0.018413       0.002048      -0.089680      -0.062776      -0.028907       0.091683              7.752478       5.824795       0.757889       0.448531       9.150965      -1.276401       8.281676           0.000002
          130              C       5.165831       0.108066      19.540928       0.619379      22.183717 0.24361429E+03  0.50073336E+04                                 7.236362                            5.541461      -0.185860       1.998518                    0.999168      22.059129      61.354407       0.630413       0.472691      -1.020295      -0.034173       0.043519      -0.025279       0.060834      -0.023272      -0.063951       0.006878       0.154578      -0.079441      -0.067875      -0.053943       0.121817              8.136671       4.921708       0.389031       2.400749       9.136227      -1.631060      10.352079           0.000005
          131              C       2.799624       7.763291      14.932594      -0.401986      31.277150 0.53856070E+03  0.13377548E+05                                 8.644406                            7.675092      -0.460527       1.841392                    0.995226      32.002715      95.025632       0.601174       0.410170      -1.066655       0.032439       0.111157       0.038040       0.121882       0.040818       0.006578      -0.046525      -0.104238      -0.310553      -0.115540      -0.010165       0.125705              9.478299       7.079195       1.113527       0.036883      12.871183       1.418580       8.484520          -0.000003
          132              C       2.722932      10.064467      13.931244      -0.076254      23.253682 0.37000177E+03  0.84365789E+04                                 7.355294                            6.566718      -0.392788       1.909582                    0.995473      27.431369      80.167924       0.614638       0.437043      -1.041251       0.057633       0.018923       0.069221       0.092039      -0.010822       0.034219      -0.052003      -0.051689       0.060122      -0.055767      -0.023390       0.079157              7.945857       6.294274       0.575570       0.762223      10.787487       0.186135       6.755808          -0.000005
          133              C       3.278776      11.443901      14.064049      -0.220019      25.532880 0.42072938E+03  0.98544452E+04                                 7.609320                            6.832701      -0.050767       1.984321                    0.997556      29.190080      84.989341       0.628439       0.416115      -1.059659      -0.041557      -0.044950       0.062236       0.087297       0.019130      -0.001298       0.022282      -0.041647       0.045187      -0.037699      -0.001200       0.038899              8.152050       6.448568       0.826280      -0.112030      10.839434       0.549786       7.168148          -0.000003
          134              C       2.955120      12.055747      15.423973      -0.115827      28.534739 0.44328902E+03  0.10444015E+05                                 8.150639                            6.981486      -0.156611       1.962407                    0.998298      27.926154      79.657182       0.630501       0.412325      -1.069743       0.046950      -0.079521      -0.011164       0.093019      -0.014831       0.000614      -0.000065       0.031074       0.097737      -0.037769       0.005177       0.032592              9.089059       5.917821       0.065885       0.375972      13.504592      -0.405280       7.844763          -0.000002
          135              C       3.527147      11.159433      16.494381      -0.226419      26.244274 0.41888463E+03  0.98094009E+04                                 7.759179                            6.821590      -0.089292       1.962408                    0.998928      29.588847      86.399162       0.627841       0.416589      -1.058393      -0.061631      -0.024924      -0.062577       0.091299       0.005445      -0.001418      -0.009990      -0.052752       0.011476      -0.028850      -0.000200       0.029050              8.339843       5.929945       0.565690       0.703265      10.664680      -0.049447       8.424905           0.000000
          136              C       3.009297       9.746625      16.361576      -0.078422      23.361525 0.36701994E+03  0.83465703E+04                                 7.338778                            6.510106      -0.293975       1.936281                    0.996023      27.538350      80.214202       0.621971       0.433030      -1.044294       0.040143       0.048171      -0.071955       0.095444      -0.005554      -0.015794       0.040718      -0.045299       0.186657      -0.055871      -0.026959       0.082831              7.857088       5.563799       0.881326      -0.102237       9.939378       0.638034       8.068088          -0.000001
          137              C       3.351950      13.560729      15.437253       0.644640      20.324223 0.22586940E+03  0.45550353E+04                                 6.872731                            5.357211       0.139297       2.125827                    0.999728      21.150309      58.243803       0.637412       0.476487      -1.018393       0.023054       0.051415       0.004660       0.056539      -0.025384      -0.081049       0.028300       0.054330       0.164981      -0.065208      -0.055890       0.121098              7.753556       6.430437       0.440476       2.178943      11.018044      -0.685872       5.812187          -0.000002
          138              C       6.129763       5.037796       8.844813      -0.398770      31.914065 0.52800232E+03  0.13041271E+05                                 8.842237                            7.661638      -0.396691       1.862293                    0.996017      31.766602      93.840337       0.594817       0.416907      -1.063074      -0.009422      -0.083055      -0.069845       0.108928      -0.029333      -0.022772       0.041682      -0.161048      -0.350837      -0.126738      -0.025010       0.151748              9.703791       6.565132       1.164604       0.556978      11.042287       3.011729      11.503954           0.000007
          139              C       6.072068       3.655183       6.812896      -0.088765      23.187208 0.36002618E+03  0.80586954E+04                                 7.069215                            6.281235       0.157729       2.078510                    0.999078      26.505310      73.880033       0.665868       0.410948      -1.069804       0.005343      -0.069974       0.053049       0.087972       0.004692       0.020531       0.002588      -0.016660       0.240964      -0.052554      -0.031053       0.083608              7.547545       5.064895       0.415403      -0.235407       8.050219       1.175348       9.527520           0.000007
          140              C       6.247968       2.255089       6.239179      -0.243921      26.595839 0.43899873E+03  0.10366542E+05                                 7.796426                            6.982221      -0.145400       1.936833                    0.998829      29.822367      86.483751       0.622845       0.416443      -1.062074      -0.053320       0.015614       0.052076       0.076150      -0.002562      -0.004519       0.003598      -0.046377      -0.069998      -0.024977      -0.010273       0.035250              8.220493       5.875193       0.871698      -0.882035       9.462768       0.978411       9.323520           0.000007
          141              C       5.206640       1.315866       6.818209      -0.114501      28.253021 0.43885596E+03  0.10307520E+05                                 8.070105                            6.921211      -0.198907       1.943780                    0.998725      27.938946      79.416363       0.637089       0.409330      -1.072329       0.036558       0.050718       0.049618       0.079817       0.025645      -0.015703      -0.027255       0.041969       0.072072      -0.050101      -0.000203       0.050304              8.877558       5.976834       0.865336      -0.427657       9.842880       1.938932      10.812959           0.000006
          142              C       5.273482       1.325401       8.316249      -0.236358      27.009521 0.43104083E+03  0.10188176E+05                                 7.949316                            6.933079      -0.197283       1.922655                    0.998426      30.198505      89.207240       0.619673       0.418182      -1.055136      -0.013227       0.065312      -0.049420       0.082964      -0.008923      -0.007371       0.028914      -0.016252       0.015923      -0.023635      -0.013445       0.037080              8.625385       5.569748       0.247041      -0.101601       9.214464       1.340004      11.091943           0.000003
          143              C       5.159499       2.712781       8.921840      -0.081715      23.476496 0.37939509E+03  0.86636857E+04                                 7.339596                            6.620193      -0.179783       1.977355                    0.996324      27.145958      78.164447       0.619176       0.433192      -1.048552       0.050956      -0.009839      -0.060919       0.080028       0.060015      -0.044486      -0.018413       0.002048      -0.089680      -0.062776      -0.028907       0.091683              7.752478       5.824794       0.757889      -0.448531       9.150964       1.276400       8.281675           0.000003
          144              C       5.388169      15.784034       6.260428       0.619379      22.183717 0.24361430E+03  0.50073337E+04                                 7.236362                            5.541461      -0.185860       1.998518                    0.999168      22.059129      61.354408       0.630413       0.472691      -1.020295       0.034173      -0.043519      -0.025279       0.060834      -0.023272       0.063951      -0.006878       0.154578      -0.079441      -0.067875      -0.053943       0.121817              8.136672       4.921709       0.389031      -2.400749       9.136227       1.631060      10.352079           0.000005
          145              C       6.317624       0.182759      11.628406      -0.401986      31.277144 0.53856054E+03  0.13377543E+05                                 8.644405                            7.675090      -0.460527       1.841392                    0.995226      32.002710      95.025613       0.601174       0.410170      -1.066655       0.032439      -0.111157      -0.038040       0.121882      -0.040818      -0.006578      -0.046525      -0.104237      -0.310553      -0.115540      -0.010165       0.125705              9.478298       7.079194      -1.113526      -0.036883      12.871182       1.418580       8.484518          -0.000003
          146              C       6.240932      13.773683      12.629755      -0.076254      23.253693 0.37000189E+03  0.84365825E+04                                 7.355297                            6.566719      -0.392789       1.909582                    0.995473      27.431370      80.167929       0.614638       0.437043      -1.041251       0.057633      -0.018924      -0.069221       0.092039       0.010822      -0.034219      -0.052003      -0.051689       0.060122      -0.055767      -0.023390       0.079157              7.945860       6.294276      -0.575569      -0.762226      10.787493       0.186134       6.755811          -0.000005
          147              C       6.796776      12.394249      12.496950      -0.220019      25.532894 0.42072959E+03  0.98544513E+04                                 7.609323                            6.832703      -0.050767       1.984321                    0.997556      29.190084      84.989358       0.628439       0.416115      -1.059659      -0.041557       0.044950      -0.062236       0.087297      -0.019130       0.001298       0.022282      -0.041647       0.045187      -0.037699      -0.001200       0.038899              8.152054       6.448567      -0.826280       0.112033      10.839439       0.549789       7.168154          -0.000003
          148              C       6.473120      11.782403      11.137027      -0.115827      28.534737 0.44328889E+03  0.10444011E+05                                 8.150639                            6.981485      -0.156611       1.962407                    0.998298      27.926156      79.657190       0.630501       0.412325      -1.069743       0.046950       0.079521       0.011164       0.093019       0.014831      -0.000614      -0.000065       0.031074       0.097737      -0.037769       0.005177       0.032592              9.089058       5.917820      -0.065884      -0.375971      13.504592      -0.405277       7.844763          -0.000002
          149              C       0.009147      12.678717      10.066619      -0.226419      26.244272 0.41888459E+03  0.98093997E+04                                 7.759178                            6.821589      -0.089292       1.962408                    0.998928      29.588847      86.399164       0.627842       0.416589      -1.058393      -0.061631       0.024924       0.062577       0.091299      -0.005445       0.001418      -0.009990      -0.052752       0.011476      -0.028850      -0.000200       0.029050              8.339842       5.929945      -0.565690      -0.703267      10.664677      -0.049447       8.424905           0.000000
          150              C       6.527297      14.091525      10.199424      -0.078422      23.361527 0.36702001E+03  0.83465724E+04                                 7.338779                            6.510106      -0.293975       1.936281                    0.996023      27.538352      80.214209       0.621971       0.433030      -1.044294       0.040143      -0.048171       0.071955       0.095444       0.005554       0.015794       0.040718      -0.045299       0.186657      -0.055871      -0.026959       0.082831              7.857089       5.563800      -0.881327       0.102237       9.939377       0.638034       8.068090          -0.000001
          151              C       6.869950      10.277421      11.123747       0.644640      20.324222 0.22586939E+03  0.45550349E+04                                 6.872731                            5.357211       0.139298       2.125827                    0.999728      21.150308      58.243798       0.637412       0.476487      -1.018393       0.023054      -0.051415      -0.004660       0.056539       0.025384       0.081049       0.028300       0.054330       0.164981      -0.065208      -0.055890       0.121098              7.753556       6.430437      -0.440476      -2.178943      11.018045      -0.685872       5.812187          -0.000002
          152              C       2.611763       2.908254      17.716187      -0.398769      31.914066 0.52800229E+03  0.13041270E+05                                 8.842237                            7.661638      -0.396691       1.862293                    0.996017      31.766602      93.840339       0.594817       0.416907      -1.063074      -0.009422       0.083055       0.069845       0.108928       0.029333       0.022772       0.041682      -0.161048      -0.350837      -0.126738      -0.025010       0.151748              9.703792       6.565132      -1.164604      -0.556978      11.042287       3.011731      11.503956           0.000007
          153              C       2.554068       4.290867      19.748103      -0.088765      23.187217 0.36002624E+03  0.80586971E+04                                 7.069217                            6.281236       0.157729       2.078510                    0.999078      26.505310      73.880034       0.665868       0.410948      -1.069804       0.005342       0.069974      -0.053049       0.087972      -0.004692      -0.020531       0.002588      -0.016660       0.240964      -0.052554      -0.031053       0.083608              7.547547       5.064894      -0.415403       0.235406       8.050216       1.175349       9.527532           0.000007
          154              C       2.729968       5.690961      20.321821      -0.243921      26.595845 0.43899890E+03  0.10366548E+05                                 7.796428                            6.982223      -0.145400       1.936833                    0.998829      29.822370      86.483764       0.622845       0.416443      -1.062074      -0.053320      -0.015614      -0.052076       0.076150       0.002562       0.004519       0.003598      -0.046377      -0.069998      -0.024977      -0.010273       0.035250              8.220495       5.875194      -0.871698       0.882036       9.462768       0.978413       9.323525           0.000007
          155              C       1.688640       6.630184      19.742791      -0.114501      28.253018 0.43885593E+03  0.10307520E+05                                 8.070105                            6.921211      -0.198907       1.943780                    0.998725      27.938946      79.416367       0.637089       0.409330      -1.072329       0.036558      -0.050718      -0.049618       0.079817      -0.025645       0.015703      -0.027255       0.041969       0.072072      -0.050101      -0.000203       0.050304              8.877557       5.976834      -0.865336       0.427657       9.842880       1.938932      10.812959           0.000006
          156              C       1.755482       6.620649      18.244751      -0.236358      27.009525 0.43104092E+03  0.10188179E+05                                 7.949317                            6.933080      -0.197283       1.922655                    0.998426      30.198509      89.207256       0.619673       0.418182      -1.055136      -0.013227      -0.065312       0.049420       0.082964       0.008923       0.007371       0.028914      -0.016252       0.015924      -0.023635      -0.013445       0.037080              8.625386       5.569748      -0.247041       0.101601       9.214466       1.340004      11.091945           0.000003
          157              C       1.641499       5.233269      17.639160      -0.081714      23.476494 0.37939505E+03  0.86636846E+04                                 7.339596                            6.620193      -0.179783       1.977355                    0.996324      27.145958      78.164449       0.619176       0.433192      -1.048552       0.050956       0.009839       0.060919       0.080028      -0.060015       0.044486      -0.018413       0.002048      -0.089680      -0.062776      -0.028907       0.091683              7.752478       5.824794      -0.757888       0.448532       9.150963       1.276399       8.281676           0.000003
          158              C       1.870169       8.054116      20.300572       0.619379      22.183716 0.24361428E+03  0.50073334E+04                                 7.236363                            5.541461      -0.185860       1.998518                    0.999168      22.059129      61.354410       0.630413       0.472691      -1.020295       0.034173       0.043519       0.025279       0.060834       0.023272      -0.063951      -0.006878       0.154578      -0.079441      -0.067875      -0.053943       0.121817              8.136672       4.921709      -0.389031       2.400749       9.136227       1.631060      10.352080           0.000005
          159              C       4.236376      15.709341      24.908906      -0.401986      31.277157 0.53856080E+03  0.13377551E+05                                 8.644407                            7.675092      -0.460527       1.841392                    0.995226      32.002711      95.025614       0.601174       0.410170      -1.066655      -0.032439       0.111157      -0.038040       0.121882      -0.040818       0.006578       0.046525      -0.104238      -0.310553      -0.115540      -0.010165       0.125705              9.478300       7.079195      -1.113526       0.036882      12.871187      -1.418580       8.484519          -0.000003
          160              C       4.313068       2.118417      25.910256      -0.076254      23.253683 0.37000176E+03  0.84365787E+04                                 7.355295                            6.566718      -0.392788       1.909582                    0.995473      27.431369      80.167925       0.614638       0.437043      -1.041251      -0.057633       0.018924      -0.069221       0.092039       0.010822       0.034219       0.052003      -0.051689       0.060122      -0.055767      -0.023390       0.079157              7.945857       6.294275      -0.575570       0.762223      10.787488      -0.186136       6.755809          -0.000006
          161              C       3.757224       3.497851      25.777451      -0.220019      25.532885 0.42072950E+03  0.98544486E+04                                 7.609321                            6.832702      -0.050768       1.984321                    0.997556      29.190084      84.989356       0.628439       0.416115      -1.059659       0.041557      -0.044950      -0.062236       0.087297      -0.019130      -0.001298      -0.022282      -0.041647       0.045187      -0.037699      -0.001200       0.038899              8.152051       6.448569      -0.826280      -0.112030      10.839436      -0.549786       7.168149          -0.000004
          162              C       4.080880       4.109697      24.417527      -0.115827      28.534748 0.44328917E+03  0.10444019E+05                                 8.150641                            6.981487      -0.156611       1.962407                    0.998298      27.926159      79.657201       0.630501       0.412325      -1.069743      -0.046950      -0.079521       0.011164       0.093019       0.014831       0.000614       0.000065       0.031074       0.097737      -0.037769       0.005177       0.032592              9.089061       5.917821      -0.065885       0.375972      13.504597       0.405281       7.844765          -0.000003
          163              C       3.508853       3.213383      23.347119      -0.226418      26.244273 0.41888459E+03  0.98093997E+04                                 7.759179                            6.821589      -0.089292       1.962408                    0.998928      29.588847      86.399167       0.627841       0.416589      -1.058393       0.061631      -0.024924       0.062577       0.091299      -0.005445      -0.001418       0.009990      -0.052752       0.011476      -0.028850      -0.000200       0.029050              8.339843       5.929945      -0.565690       0.703267      10.664679       0.049447       8.424905          -0.000000
          164              C       4.026703       1.800575      23.479924      -0.078422      23.361528 0.36702000E+03  0.83465722E+04                                 7.338779                            6.510107      -0.293975       1.936281                    0.996023      27.538352      80.214210       0.621971       0.433030      -1.044294      -0.040143       0.048171       0.071955       0.095444       0.005554      -0.015794      -0.040718      -0.045299       0.186657      -0.055871      -0.026959       0.082831              7.857089       5.563800      -0.881326      -0.102237       9.939379      -0.638035       8.068089          -0.000002
          165              C       3.684050       5.614679      24.404247       0.644640      20.324221 0.22586938E+03  0.45550347E+04                                 6.872731                            5.357211       0.139297       2.125827                    0.999728      21.150308      58.243799       0.637412       0.476487      -1.018393      -0.023054       0.051415      -0.004660       0.056539       0.025384      -0.081049      -0.028300       0.054330       0.164981      -0.065208      -0.055890       0.121098              7.753556       6.430437      -0.440476       2.178943      11.018044       0.685872       5.812187          -0.000003
          166              C       0.906237      12.983846       4.435687      -0.398769      31.914066 0.52800231E+03  0.13041271E+05                                 8.842237                            7.661638      -0.396691       1.862293                    0.996017      31.766603      93.840343       0.594817       0.416907      -1.063074       0.009422      -0.083055       0.069845       0.108928       0.029333      -0.022772      -0.041682      -0.161048      -0.350837      -0.126738      -0.025010       0.151748              9.703792       6.565132      -1.164604       0.556978      11.042287      -3.011730      11.503956           0.000007
          167              C       0.963932      11.601233       6.467603      -0.088765      23.187219 0.36002627E+03  0.80586980E+04                                 7.069218                            6.281236       0.157729       2.078510                    0.999078      26.505311      73.880040       0.665868       0.410948      -1.069804      -0.005343      -0.069974      -0.053049       0.087972      -0.004692       0.020531      -0.002588      -0.016661       0.240964      -0.052554      -0.031053       0.083608              7.547549       5.064894      -0.415404      -0.235406       8.050217      -1.175349       9.527534           0.000007
          168              C       0.788032      10.201139       7.041321      -0.243921      26.595845 0.43899889E+03  0.10366547E+05                                 7.796428                            6.982222      -0.145401       1.936833                    0.998829      29.822370      86.483761       0.622845       0.416443      -1.062074       0.053320       0.015614      -0.052076       0.076150       0.002562      -0.004519      -0.003598      -0.046377      -0.069998      -0.024977      -0.010273       0.035250              8.220495       5.875194      -0.871698      -0.882036       9.462767      -0.978413       9.323524           0.000007
          169              C       1.829360       9.261916       6.462291      -0.114501      28.253020 0.43885597E+03  0.10307520E+05                                 8.070104                            6.921211      -0.198907       1.943780                    0.998725      27.938946      79.416363       0.637089       0.409330      -1.072329      -0.036558       0.050718      -0.049618       0.079817      -0.025645      -0.015703       0.027255       0.041969       0.072072      -0.050101      -0.000203       0.050304              8.877557       5.976834      -0.865336      -0.427657       9.842879      -1.938932      10.812959           0.000006
          170              C       1.762518       9.271451       4.964251      -0.236358      27.009523 0.43104089E+03  0.10188178E+05                                 7.949317                            6.933080      -0.197283       1.922655                    0.998426      30.198507      89.207248       0.619673       0.418182      -1.055136       0.013227       0.065312       0.049420       0.082964       0.008923      -0.007371      -0.028914      -0.016252       0.015924      -0.023635      -0.013445       0.037080              8.625386       5.569748      -0.247041      -0.101601       9.214465      -1.340004      11.091944           0.000003
          171              C       1.876501      10.658831       4.358660      -0.081714      23.476492 0.37939501E+03  0.86636832E+04                                 7.339595                            6.620192      -0.179783       1.977355                    0.996324      27.145955      78.164437       0.619176       0.433192      -1.048552      -0.050956      -0.009839       0.060919       0.080028      -0.060015      -0.044486       0.018413       0.002048      -0.089680      -0.062776      -0.028907       0.091683              7.752477       5.824794      -0.757888      -0.448532       9.150962      -1.276399       8.281675           0.000002
          172              C       1.647831       7.837984       7.020072       0.619379      22.183716 0.24361429E+03  0.50073336E+04                                 7.236362                            5.541461      -0.185860       1.998518                    0.999168      22.059128      61.354402       0.630413       0.472691      -1.020295      -0.034173      -0.043519       0.025279       0.060834       0.023272       0.063951       0.006878       0.154578      -0.079441      -0.067874      -0.053943       0.121817              8.136671       4.921708      -0.389031      -2.400749       9.136227      -1.631060      10.352079           0.000005
          173              N       0.246260       6.711234       1.718497       0.053281      21.678548 0.32557146E+03  0.71092268E+04                                 6.968018                            6.155614      -0.590677       1.899986                    0.995985      23.926455      65.954100       0.642691       0.436443      -1.053421       0.092720       0.017124       0.007147       0.094558       0.013165      -0.007762      -0.001015      -0.108975       0.010955      -0.058803       0.004500       0.054303              7.632441       5.461919       0.254902      -0.102012      10.283402      -0.560314       7.152001          -0.000002
          174              N       4.355284      12.255988      21.596749       0.049953      21.439793 0.31906839E+03  0.68180704E+04                                 6.419397                            5.681930      -0.041934       2.091976                    0.998035      22.391777      57.837445       0.755421       0.379437      -1.109192       0.072594      -0.050558      -0.011979       0.089273       0.019719       0.010595      -0.016962      -0.045503      -0.004058      -0.036956       0.001640       0.035316              6.972425       4.793530       1.043346      -0.060953       8.011888      -1.480856       8.111858           0.000002
          175              N       3.271740       9.180866      14.998997       0.053281      21.678547 0.32557145E+03  0.71092266E+04                                 6.968018                            6.155614      -0.590677       1.899986                    0.995985      23.926455      65.954100       0.642691       0.436443      -1.053421      -0.092720      -0.017124       0.007147       0.094558       0.013165       0.007762       0.001015      -0.108975       0.010955      -0.058803       0.004500       0.054303              7.632441       5.461919       0.254901       0.102012      10.283402       0.560314       7.152001          -0.000002
          176              N       6.198716       3.636112       8.316249       0.049953      21.439792 0.31906835E+03  0.68180694E+04                                 6.419396                            5.681929      -0.041933       2.091976                    0.998035      22.391775      57.837436       0.755421       0.379437      -1.109192      -0.072594       0.050558      -0.011979       0.089273       0.019719      -0.010595       0.016962      -0.045503      -0.004058      -0.036956       0.001640       0.035316              6.972424       4.793529       1.043345       0.060953       8.011887       1.480855       8.111857           0.000002
          177              N       6.789740      14.657284      11.562003       0.053281      21.678546 0.32557137E+03  0.71092243E+04                                 6.968017                            6.155613      -0.590677       1.899986                    0.995985      23.926455      65.954097       0.642691       0.436443      -1.053421      -0.092720       0.017124      -0.007147       0.094558      -0.013165      -0.007762       0.001015      -0.108975       0.010955      -0.058803       0.004500       0.054303              7.632440       5.461919      -0.254900      -0.102012      10.283403       0.560312       7.151999          -0.000002
          178              N       2.680716       4.309938      18.244751       0.049953      21.439791 0.31906826E+03  0.68180671E+04                                 6.419396                            5.681928      -0.041934       2.091976                    0.998035      22.391777      57.837446       0.755421       0.379437      -1.109192      -0.072594      -0.050558       0.011979       0.089273      -0.019719       0.010595       0.016962      -0.045503      -0.004058      -0.036956       0.001640       0.035316              6.972425       4.793529      -1.043345      -0.060953       8.011886       1.480855       8.111861           0.000002
          179              N       3.764260       1.234816      24.842503       0.053281      21.678548 0.32557146E+03  0.71092267E+04                                 6.968017                            6.155614      -0.590677       1.899986                    0.995985      23.926456      65.954102       0.642691       0.436443      -1.053421       0.092720      -0.017124      -0.007147       0.094558      -0.013165       0.007762      -0.001015      -0.108975       0.010955      -0.058803       0.004500       0.054303              7.632441       5.461920      -0.254902       0.102014      10.283402      -0.560314       7.152001          -0.000003
          180              N       0.837284      11.582162       4.964251       0.049953      21.439791 0.31906825E+03  0.68180669E+04                                 6.419396                            5.681928      -0.041934       2.091976                    0.998035      22.391776      57.837441       0.755421       0.379436      -1.109192       0.072594       0.050558       0.011979       0.089273      -0.019719      -0.010595      -0.016962      -0.045503      -0.004058      -0.036956       0.001640       0.035316              6.972425       4.793529      -1.043345       0.060953       8.011885      -1.480855       8.111861           0.000002
          181             Cl       4.174459       6.957561       1.836693      -0.618969     140.798942 0.44600727E+04  0.17448185E+06                                18.088759                           17.952903       1.839449       2.194071                    0.999621      76.640816     224.062814       0.577749       0.270993      -1.274341      -0.033422      -0.023799       0.091906       0.100648      -0.023123      -0.005939      -0.030661       0.127095      -0.063302      -0.075124      -0.003053       0.078177             18.243776      23.301837      -1.480994       0.210648      15.986009      -2.296721      15.443482          -0.000018
          182             Cl       4.094952      10.366576       1.113172      -0.493580     140.386675 0.43873579E+04  0.17123141E+06                                18.170559                           17.874270       1.366986       2.097811                    0.997336      73.472771     215.771495       0.574700       0.273077      -1.269689      -0.003039      -0.003218       0.213058       0.213104       0.010788      -0.002694       0.047687       0.009121      -0.106492      -0.065416       0.020299       0.045118             18.942434      21.976402       0.277233      -0.832083      20.750444       0.530526      14.100457          -0.000003
          183             Cl       6.379541       8.934539      15.117193      -0.618968     140.798942 0.44600727E+04  0.17448185E+06                                18.088758                           17.952902       1.839449       2.194071                    0.999621      76.640817     224.062816       0.577749       0.270993      -1.274341       0.033422       0.023800       0.091905       0.100648      -0.023123       0.005939       0.030661       0.127095      -0.063302      -0.075124      -0.003053       0.078177             18.243776      23.301837      -1.480994      -0.210648      15.986008       2.296721      15.443482          -0.000016
          184             Cl       6.459048       5.525524      14.393672      -0.493580     140.386695 0.43873587E+04  0.17123145E+06                                18.170561                           17.874272       1.366986       2.097810                    0.997336      73.472775     215.771513       0.574700       0.273077      -1.269689       0.003039       0.003219       0.213058       0.213104       0.010788       0.002694      -0.047687       0.009121      -0.106492      -0.065417       0.020299       0.045118             18.942436      21.976404       0.277234       0.832083      20.750447      -0.530526      14.100458          -0.000001
          185             Cl       2.861541      14.903611      11.443807      -0.618968     140.798928 0.44600721E+04  0.17448182E+06                                18.088757                           17.952901       1.839449       2.194071                    0.999621      76.640813     224.062801       0.577749       0.270993      -1.274341       0.033422      -0.023800      -0.091906       0.100649       0.023123      -0.005939       0.030661       0.127095      -0.063301      -0.075124      -0.003053       0.078177             18.243775      23.301836       1.480994       0.210648      15.986007       2.296721      15.443481          -0.000016
          186             Cl       2.941048       2.420526      12.167328      -0.493580     140.386672 0.43873578E+04  0.17123140E+06                                18.170559                           17.874270       1.366986       2.097811                    0.997336      73.472770     215.771491       0.574700       0.273077      -1.269689       0.003038      -0.003219      -0.213058       0.213104      -0.010788      -0.002694      -0.047687       0.009121      -0.106492      -0.065416       0.020299       0.045118             18.942434      21.976401      -0.277234      -0.832083      20.750444      -0.530526      14.100457          -0.000001
          187             Cl       0.656459       0.988489      24.724307      -0.618969     140.798953 0.44600731E+04  0.17448187E+06                                18.088760                           17.952903       1.839449       2.194071                    0.999621      76.640818     224.062823       0.577749       0.270993      -1.274341      -0.033422       0.023800      -0.091905       0.100648       0.023123       0.005939      -0.030661       0.127095      -0.063302      -0.075124      -0.003053       0.078177             18.243777      23.301839       1.480994      -0.210649      15.986010      -2.296721      15.443483          -0.000019
          188             Cl       0.576952      13.471574      25.447828      -0.493580     140.386696 0.43873588E+04  0.17123145E+06                                18.170561                           17.874272       1.366986       2.097810                    0.997337      73.472775     215.771514       0.574700       0.273077      -1.269689      -0.003039       0.003219      -0.213057       0.213103      -0.010788       0.002694       0.047687       0.009121      -0.106492      -0.065416       0.020299       0.045118             18.942437      21.976405      -0.277234       0.832083      20.750447       0.530526      14.100458          -0.000003
          189              O       6.410500       8.416456      25.950097      -0.788573      51.140254 0.86022584E+03  0.23265787E+05                                11.096861                            9.171012      -0.154298       1.951128                    0.995311      31.867192      88.948251       0.617657       0.366651      -1.132616      -0.073676      -0.010219      -0.058009       0.094327       0.019039       0.029529      -0.006048      -0.002090      -0.046947      -0.041226       0.007156       0.034070             12.896946      21.584318       2.065385       3.319925       9.204209       0.039438       7.902312          -0.000007
          190              O       0.734558      10.407736       0.188583      -0.777976      52.389917 0.91509105E+03  0.25105867E+05                                11.194873                            9.405395      -0.256923       1.924802                    0.994392      31.774743      88.985940       0.615849       0.362511      -1.137164      -0.000416       0.053977       0.000844       0.053985      -0.006042       0.004708       0.005547      -0.023009       0.059071      -0.023655       0.002190       0.021466             12.764359      10.794225       0.217868       0.074927      20.342953       0.961021       7.155899          -0.000003
          191              O       1.888462       8.359245      25.809324      -0.800291      57.962534 0.10103061E+04  0.28446513E+05                                12.044515                            9.907846      -0.362165       1.870253                    0.996187      33.033208      94.083769       0.597026       0.364365      -1.134361       0.042282      -0.002440      -0.002394       0.042420      -0.017148      -0.015646       0.000963       0.003137       0.026692      -0.024909       0.000782       0.024128             14.061148      20.446049      -2.244931      -5.896728       9.537804       1.124996      12.199592          -0.000004
          192              O       6.181830       2.021475       2.799529      -0.602086      30.899085 0.49410830E+03  0.11580603E+05                                 7.586359                            6.748872       0.863389       2.326903                    0.997977      27.362421      70.036019       0.756006       0.345678      -1.154721       0.039220       0.006584      -0.026665       0.047881       0.021372       0.004413      -0.032729       0.059844       0.076763      -0.061727       0.022137       0.039590              7.985711       8.044027       2.262301      -2.575618       8.077088      -1.239099       7.836016          -0.000004
          193              O       0.851356       1.586032       1.487416      -0.559523      36.108411 0.52005084E+03  0.12409269E+05                                 8.646316                            7.067252       0.391036       2.182248                    0.997170      27.327342      71.773173       0.712720       0.360153      -1.137071      -0.008605      -0.013362       0.025049       0.029666      -0.064817       0.026074       0.015268       0.010448       0.057877      -0.082894       0.025102       0.057792              9.674863       8.001012      -3.037591      -2.496032      13.321962       3.761724       7.701613          -0.000006
          194              O       3.934531       9.179277      24.074890      -0.767855      46.112678 0.81884308E+03  0.21909400E+05                                10.338906                            8.957747      -0.230912       1.934438                    0.995034      31.531675      87.986480       0.622943       0.367475      -1.130216       0.032567      -0.051545       0.006600       0.061328       0.005934      -0.006848      -0.002354       0.000180      -0.021956      -0.010605      -0.001292       0.011897             11.439448       8.658090       3.289688       0.115089      16.736983      -2.013198       8.923272          -0.000003
          195              O       5.495116      11.092686      24.584862      -0.777471      44.301669 0.82602805E+03  0.22115472E+05                                 9.985994                            8.977173      -0.106244       1.969584                    0.995587      31.589119      87.726559       0.625301       0.365861      -1.133226       0.076903       0.000735       0.027554       0.081693       0.008347       0.023111       0.010549       0.008643      -0.072284      -0.035505       0.002796       0.032709             10.695746      12.792656       1.923138       4.177942       8.416604       1.087111      10.877979          -0.000005
          196              O       2.992411      11.513826      24.364405      -0.807747      42.976704 0.83869901E+03  0.22509123E+05                                 9.684178                            8.971030       0.071004       2.012462                    0.997886      32.261630      89.297569       0.634226       0.359840      -1.139515      -0.057678       0.042164       0.031257       0.077984      -0.020339      -0.027061       0.010063       0.022473      -0.053781      -0.031973      -0.013130       0.045103             10.193297      11.548120      -2.657878      -3.293113       9.149674       1.864350       9.882096          -0.000001
          197              O       4.619134       0.263809      18.470519      -0.612083      39.878136 0.54529151E+03  0.13132919E+05                                 9.159465                            7.152577       0.407238       2.165169                    0.996906      28.149489      73.656952       0.722846       0.351826      -1.146677      -0.015159       0.004614       0.062460       0.064438      -0.035862      -0.003531       0.002896       0.131127       0.142209      -0.098457       0.044716       0.053741             10.552339       6.491448      -1.088746       3.523271       7.493285      -3.000243      17.672284           0.000006
          198              O       5.749819       1.012327      20.196984      -0.618295      30.499387 0.49369505E+03  0.11578300E+05                                 7.460002                            6.697615       0.681591       2.221307                    0.999673      28.693807      73.670770       0.766491       0.340732      -1.157907      -0.005175      -0.036674      -0.004600       0.037322       0.020503      -0.015373       0.103633       0.125199      -0.017800      -0.142986       0.068687       0.074298              7.658740       6.090036       2.021860       1.358981       8.976243       1.980994       7.909940           0.000016
          199              O       4.143500       7.475644      12.669597      -0.788573      51.140244 0.86022565E+03  0.23265781E+05                                11.096859                            9.171011      -0.154298       1.951128                    0.995311      31.867189      88.948239       0.617657       0.366651      -1.132616       0.073676       0.010219      -0.058009       0.094327       0.019039      -0.029529       0.006048      -0.002090      -0.046946      -0.041226       0.007156       0.034070             12.896944      21.584314       2.065384      -3.319924       9.204208      -0.039438       7.902311          -0.000006
          200              O       2.783442       5.484364      13.469083      -0.777976      52.389920 0.91509110E+03  0.25105869E+05                                11.194873                            9.405395      -0.256923       1.924802                    0.994392      31.774744      88.985942       0.615849       0.362511      -1.137164       0.000416      -0.053977       0.000844       0.053985      -0.006042      -0.004708      -0.005547      -0.023009       0.059071      -0.023655       0.002190       0.021466             12.764359      10.794225       0.217868      -0.074927      20.342953      -0.961022       7.155899          -0.000002
          201              O       1.629538       7.532855      12.528824      -0.800291      57.962528 0.10103059E+04  0.28446509E+05                                12.044514                            9.907846      -0.362165       1.870253                    0.996187      33.033206      94.083763       0.597026       0.364365      -1.134361      -0.042282       0.002440      -0.002394       0.042420      -0.017148       0.015646      -0.000963       0.003137       0.026692      -0.024909       0.000782       0.024128             14.061147      20.446047      -2.244931       5.896727       9.537804      -1.124996      12.199591          -0.000004
          202              O       4.372170      13.870625      16.080029      -0.602086      30.899087 0.49410833E+03  0.11580604E+05                                 7.586359                            6.748873       0.863389       2.326903                    0.997977      27.362422      70.036022       0.756006       0.345678      -1.154721      -0.039220      -0.006584      -0.026665       0.047881       0.021372      -0.004413       0.032729       0.059844       0.076763      -0.061727       0.022137       0.039590              7.985711       8.044028       2.262301       2.575618       8.077089       1.239099       7.836016          -0.000002
          203              O       2.666644      14.306068      14.767916      -0.559523      36.108413 0.52005087E+03  0.12409270E+05                                 8.646316                            7.067252       0.391036       2.182248                    0.997170      27.327343      71.773176       0.712720       0.360153      -1.137071       0.008605       0.013362       0.025049       0.029666      -0.064817      -0.026074      -0.015268       0.010448       0.057877      -0.082894       0.025102       0.057792              9.674863       8.001012      -3.037591       2.496032      13.321963      -3.761725       7.701614          -0.000004
          204              O       6.619469       6.712823      10.794390      -0.767855      46.112675 0.81884301E+03  0.21909398E+05                                10.338905                            8.957747      -0.230912       1.934438                    0.995034      31.531674      87.986476       0.622943       0.367475      -1.130216      -0.032567       0.051545       0.006600       0.061328       0.005934       0.006848       0.002354       0.000180      -0.021956      -0.010605      -0.001292       0.011897             11.439448       8.658089       3.289687      -0.115089      16.736982       2.013198       8.923272          -0.000002
          205              O       5.058884       4.799414      11.304362      -0.777471      44.301662 0.82602790E+03  0.22115467E+05                                 9.985993                            8.977172      -0.106244       1.969584                    0.995587      31.589117      87.726549       0.625301       0.365861      -1.133226      -0.076903      -0.000735       0.027554       0.081693       0.008347      -0.023111      -0.010549       0.008643      -0.072284      -0.035505       0.002796       0.032709             10.695745      12.792654       1.923138      -4.177941       8.416603      -1.087110      10.877978          -0.000004
          206              O       0.525589       4.378274      11.083905      -0.807747      42.976693 0.83869875E+03  0.22509114E+05                                 9.684176                            8.971029       0.071005       2.012462                    0.997886      32.261627      89.297553       0.634226       0.359840      -1.139515       0.057678      -0.042164       0.031257       0.077984      -0.020339       0.027060      -0.010063       0.022473      -0.053780      -0.031973      -0.013130       0.045103             10.193294      11.548117      -2.657878       3.293112       9.149672      -1.864350       9.882094          -0.000000
          207              O       5.934866      15.628291       5.190019      -0.612083      39.878136 0.54529151E+03  0.13132919E+05                                 9.159464                            7.152576       0.407238       2.165169                    0.996906      28.149490      73.656952       0.722846       0.351826      -1.146677       0.015159      -0.004614       0.062460       0.064438      -0.035862       0.003531      -0.002896       0.131127       0.142209      -0.098457       0.044716       0.053741             10.552338       6.491447      -1.088746      -3.523270       7.493284       3.000242      17.672283           0.000006
          208              O       4.804181      14.879773       6.916484      -0.618294      30.499384 0.49369498E+03  0.11578298E+05                                 7.460001                            6.697614       0.681591       2.221307                    0.999673      28.693806      73.670766       0.766491       0.340732      -1.157907       0.005175       0.036674      -0.004600       0.037322       0.020503       0.015373      -0.103633       0.125199      -0.017800      -0.142985       0.068687       0.074298              7.658739       6.090036       2.021860      -1.358981       8.976242      -1.980994       7.909939           0.000017
          209              O       0.625500       0.470406      13.891403      -0.788573      51.140246 0.86022569E+03  0.23265782E+05                                11.096859                            9.171011      -0.154298       1.951128                    0.995311      31.867190      88.948241       0.617657       0.366651      -1.132616       0.073676      -0.010219       0.058009       0.094327      -0.019039       0.029529       0.006048      -0.002090      -0.046946      -0.041226       0.007156       0.034070             12.896944      21.584314      -2.065385       3.319924       9.204207      -0.039437       7.902311          -0.000006
          210              O       6.301442       2.461686      13.091917      -0.777976      52.389919 0.91509110E+03  0.25105869E+05                                11.194873                            9.405395      -0.256923       1.924802                    0.994392      31.774744      88.985943       0.615849       0.362511      -1.137164       0.000416       0.053977      -0.000844       0.053985       0.006042       0.004708      -0.005547      -0.023009       0.059071      -0.023655       0.002190       0.021466             12.764359      10.794225      -0.217868       0.074927      20.342954      -0.961021       7.155899          -0.000002
          211              O       5.147538       0.413195      14.032176      -0.800291      57.962531 0.10103060E+04  0.28446511E+05                                12.044515                            9.907846      -0.362164       1.870253                    0.996187      33.033207      94.083767       0.597026       0.364365      -1.134361      -0.042282      -0.002440       0.002394       0.042420       0.017148      -0.015646      -0.000963       0.003137       0.026692      -0.024909       0.000782       0.024128             14.061148      20.446048       2.244931      -5.896727       9.537804      -1.124995      12.199591          -0.000004
          212              O       0.854170       9.967525      10.480971      -0.602086      30.899087 0.49410832E+03  0.11580603E+05                                 7.586359                            6.748872       0.863389       2.326903                    0.997977      27.362422      70.036021       0.756007       0.345678      -1.154721      -0.039220       0.006584       0.026665       0.047881      -0.021372       0.004413       0.032729       0.059844       0.076763      -0.061727       0.022137       0.039590              7.985711       8.044027      -2.262301      -2.575618       8.077089       1.239100       7.836016          -0.000003
          213              O       6.184644       9.532082      11.793084      -0.559523      36.108409 0.52005080E+03  0.12409268E+05                                 8.646316                            7.067252       0.391036       2.182248                    0.997170      27.327341      71.773170       0.712720       0.360153      -1.137071       0.008605      -0.013362      -0.025049       0.029666       0.064817       0.026074      -0.015268       0.010448       0.057877      -0.082894       0.025102       0.057792              9.674863       8.001012       3.037591      -2.496032      13.321962      -3.761724       7.701613          -0.000004
          214              O       3.101469       1.233227      15.766610      -0.767855      46.112677 0.81884306E+03  0.21909400E+05                                10.338906                            8.957747      -0.230912       1.934438                    0.995034      31.531675      87.986479       0.622943       0.367475      -1.130216      -0.032567      -0.051545      -0.006600       0.061328      -0.005934      -0.006848       0.002354       0.000180      -0.021956      -0.010605      -0.001292       0.011897             11.439448       8.658089      -3.289688       0.115089      16.736983       2.013199       8.923272          -0.000002
          215              O       1.540884       3.146636      15.256638      -0.777471      44.301665 0.82602795E+03  0.22115469E+05                                 9.985993                            8.977172      -0.106244       1.969584                    0.995587      31.589118      87.726552       0.625301       0.365861      -1.133226      -0.076903       0.000735      -0.027554       0.081693      -0.008347       0.023111      -0.010549       0.008643      -0.072284      -0.035505       0.002796       0.032709             10.695745      12.792654      -1.923138       4.177942       8.416603      -1.087110      10.877978          -0.000004
          216              O       4.043589       3.567776      15.477095      -0.807747      42.976701 0.83869895E+03  0.22509121E+05                                 9.684177                            8.971030       0.071004       2.012462                    0.997886      32.261629      89.297565       0.634226       0.359840      -1.139515       0.057678       0.042163      -0.031257       0.077984       0.020339      -0.027061      -0.010063       0.022473      -0.053780      -0.031973      -0.013130       0.045103             10.193296      11.548120       2.657878      -3.293113       9.149673      -1.864350       9.882096          -0.000000
          217              O       2.416866       8.209859      21.370981      -0.612083      39.878142 0.54529158E+03  0.13132921E+05                                 9.159465                            7.152577       0.407238       2.165168                    0.996906      28.149491      73.656958       0.722846       0.351826      -1.146677       0.015159       0.004614      -0.062460       0.064438       0.035862      -0.003531      -0.002897       0.131127       0.142209      -0.098457       0.044716       0.053741             10.552340       6.491448       1.088746       3.523271       7.493285       3.000243      17.672286           0.000006
          218              O       1.286181       8.958377      19.644516      -0.618295      30.499391 0.49369512E+03  0.11578302E+05                                 7.460003                            6.697615       0.681591       2.221307                    0.999673      28.693808      73.670775       0.766491       0.340732      -1.157907       0.005175      -0.036674       0.004600       0.037322      -0.020503      -0.015373      -0.103633       0.125199      -0.017800      -0.142985       0.068687       0.074298              7.658740       6.090037      -2.021861       1.358981       8.976244      -1.980995       7.909941           0.000016
          219              O       2.892500      15.421694       0.610903      -0.788573      51.140252 0.86022579E+03  0.23265785E+05                                11.096861                            9.171012      -0.154298       1.951128                    0.995311      31.867191      88.948248       0.617657       0.366651      -1.132616      -0.073676       0.010219       0.058009       0.094327      -0.019039      -0.029529      -0.006048      -0.002090      -0.046947      -0.041226       0.007156       0.034070             12.896946      21.584317      -2.065385      -3.319925       9.204208       0.039438       7.902312          -0.000007
          220              O       4.252558      13.430414      26.372417      -0.777976      52.389917 0.91509105E+03  0.25105867E+05                                11.194873                            9.405395      -0.256923       1.924802                    0.994392      31.774743      88.985940       0.615849       0.362511      -1.137164      -0.000416      -0.053977      -0.000844       0.053985       0.006042      -0.004708       0.005547      -0.023009       0.059071      -0.023655       0.002190       0.021466             12.764359      10.794225      -0.217868      -0.074927      20.342953       0.961021       7.155899          -0.000003
          221              O       5.406462      15.478905       0.751676      -0.800291      57.962531 0.10103060E+04  0.28446510E+05                                12.044514                            9.907846      -0.362165       1.870253                    0.996187      33.033207      94.083764       0.597026       0.364365      -1.134361       0.042282       0.002440       0.002394       0.042420       0.017148       0.015646       0.000963       0.003137       0.026692      -0.024909       0.000782       0.024128             14.061147      20.446047       2.244931       5.896727       9.537804       1.124995      12.199591          -0.000005
          222              O       2.663830       5.924575      23.761471      -0.602086      30.899087 0.49410833E+03  0.11580604E+05                                 7.586359                            6.748872       0.863389       2.326903                    0.997977      27.362422      70.036021       0.756007       0.345678      -1.154721       0.039220      -0.006584       0.026665       0.047881      -0.021372      -0.004413      -0.032729       0.059844       0.076763      -0.061727       0.022137       0.039590              7.985711       8.044027      -2.262301       2.575618       8.077088      -1.239099       7.836016          -0.000004
          223              O       4.369356       6.360018      25.073584      -0.559523      36.108415 0.52005091E+03  0.12409272E+05                                 8.646317                            7.067253       0.391036       2.182248                    0.997170      27.327343      71.773179       0.712720       0.360153      -1.137071      -0.008605       0.013362      -0.025049       0.029666       0.064817      -0.026074       0.015268       0.010448       0.057877      -0.082894       0.025102       0.057792              9.674864       8.001013       3.037591       2.496033      13.321964       3.761725       7.701614          -0.000006
          224              O       0.416531      14.658873       2.486110      -0.767855      46.112677 0.81884306E+03  0.21909400E+05                                10.338906                            8.957747      -0.230912       1.934438                    0.995034      31.531675      87.986479       0.622943       0.367475      -1.130216       0.032567       0.051545      -0.006600       0.061328      -0.005934       0.006848      -0.002354       0.000180      -0.021956      -0.010605      -0.001292       0.011897             11.439448       8.658089      -3.289687      -0.115089      16.736982      -2.013199       8.923272          -0.000003
          225              O       1.977116      12.745464       1.976138      -0.777471      44.301663 0.82602790E+03  0.22115467E+05                                 9.985993                            8.977172      -0.106244       1.969584                    0.995587      31.589117      87.726549       0.625301       0.365861      -1.133226       0.076903      -0.000735      -0.027554       0.081693      -0.008347      -0.023111       0.010549       0.008643      -0.072284      -0.035505       0.002796       0.032709             10.695745      12.792654      -1.923137      -4.177942       8.416603       1.087110      10.877978          -0.000005
          226              O       6.510411      12.324324       2.196595      -0.807747      42.976695 0.83869879E+03  0.22509116E+05                                 9.684176                            8.971029       0.071004       2.012462                    0.997886      32.261627      89.297555       0.634226       0.359840      -1.139515      -0.057678      -0.042164      -0.031257       0.077984       0.020339       0.027061       0.010063       0.022473      -0.053781      -0.031973      -0.013130       0.045103             10.193295      11.548118       2.657878       3.293113       9.149672       1.864350       9.882095          -0.000002
          227              O       1.101134       7.682241       8.090481      -0.612083      39.878129 0.54529139E+03  0.13132915E+05                                 9.159463                            7.152576       0.407238       2.165169                    0.996906      28.149487      73.656943       0.722846       0.351826      -1.146677      -0.015159      -0.004614      -0.062460       0.064438       0.035862       0.003531       0.002897       0.131127       0.142208      -0.098457       0.044716       0.053741             10.552337       6.491447       1.088746      -3.523270       7.493284      -3.000242      17.672282           0.000006
          228              O       2.231819       6.933723       6.364016      -0.618294      30.499372 0.49369473E+03  0.11578291E+05                                 7.459999                            6.697612       0.681592       2.221307                    0.999673      28.693802      73.670748       0.766492       0.340732      -1.157907      -0.005175       0.036674       0.004600       0.037321      -0.020503       0.015373       0.103632       0.125199      -0.017800      -0.142985       0.068687       0.074298              7.658736       6.090034      -2.021859      -1.358980       8.976239       1.980994       7.909936           0.000016

******************************************************
Auxiliary information for the entire system
The total spin magnetic moment of the unit cell is   -0.000055
The total net atomic charge of the unit cell is   -0.000003
Accuracy of reproducing the electrostatic potential in the unit cell:
  The inner radius (bohr) =    5.0000
  The outer radius (bohr) =   12.0000
  Valid grid points have density less than (e/(bohr^3)) =    0.0001
  The number of valid grid points were=        12236
  The rms potential error without charges in kcal/mol is=      5.25401
  The rms potential error with partial charges in kcal/mol is=      0.73254
  The RRMSE value at monopole order=      0.13942
  The rms potential error with partial charges and cloud penetration in kcal/mol is=      0.73159
  The RRMSE value at monopole order with cloud penetration is=      0.13924
  The rms potential error with partial charges and atomic dipoles in kcal/mol is=      1.06206
  The RRMSE value at dipole order=      0.20214
  The rms potential error with partial charges, atomic dipoles and cloud penetration in kcal/mol is=      1.03937
  The RRMSE value at dipole order with cloud penetration=      0.19782

******************************************************
The electron densities and ab initio electrostatic potential were computed in VASP using the PBE functional and
projector augmented wave method. See the main text of the journal article for a description of computational details.
The atomic charges, dipoles, and quadrupoles were computed with the DDEC6 method as described in
(a) T. A. Manz and N. Gabaldon Limas, RSC Adv. 6 (2016) 47771-47801 DOI: 10.1039/c6ra04656h
(b) N. Gabaldon Limas and T. A. Manz, RSC Adv. 8 (2018) 2678-2707 DOI: 10.1039/c7ra11829e.
For each atom in the material, the electron cloud parameters were fit to the spherically averaged atom-in-material
electron density using radial positions for which this density was between 10^-4 and 10^-2 electrons per cubic bohr.
The polarizabilities, dispersion coefficients, and quantum Drude oscillator (QDO) parameters were fit using the MCLF method.
The magnetic structure of the system was optimized in VASP from the default ferromagnetic initial guess using spin polarization.
The atomic spin moments (ASMs) were computed on this optimized magnetic structure using the DDEC6 partition as inputs
to the method of T. A. Manz and D. S. Sholl, J. Chem. Theory Comput. 7 (2011) 4146-4164 DOI: 10.1021/ct200539n.
The RMSE and RRMSE were computed using a uniform grid with Ewald summation.
